# Supplementary material for: Interfacial Dynamics and Growth Modes of β2-Microglobulin Dimers
Source: J Chem Inf Model. 2023 May 3;63(14):4447–57. doi: 10.1021/acs.jcim.3c00399 (PMC10369489; doi:10.1021/acs.jcim.3c00399)
Supplement: Supplementary file 2 — ci3c00399_si_002.zip [file ci3c00399_si_002.zip]

Archive with 85 entries (81 files):
- Supporting-Information/
- Supporting-Information/confs_end/
- Supporting-Information/confs_end/End_conformation_A-1_rep1.gro
- Supporting-Information/confs_end/End_conformation_A-1_rep2.gro
- Supporting-Information/confs_end/End_conformation_A-1_rep3.gro
- Supporting-Information/confs_end/End_conformation_A-2_rep1.gro
- Supporting-Information/confs_end/End_conformation_A-2_rep2.gro
- Supporting-Information/confs_end/End_conformation_A-2_rep3.gro
- Supporting-Information/confs_end/End_conformation_A-3_rep1.gro
- Supporting-Information/confs_end/End_conformation_A-3_rep2.gro
- Supporting-Information/confs_end/End_conformation_A-3_rep3.gro
- Supporting-Information/confs_end/End_conformation_BM-10_rep1.gro
- Supporting-Information/confs_end/End_conformation_BM-10_rep2.gro
- Supporting-Information/confs_end/End_conformation_BM-10_rep3.gro
- Supporting-Information/confs_end/End_conformation_BM-1_rep1.gro
- Supporting-Information/confs_end/End_conformation_BM-1_rep2.gro
- Supporting-Information/confs_end/End_conformation_BM-1_rep3.gro
- Supporting-Information/confs_end/End_conformation_BM-2_rep1.gro
- Supporting-Information/confs_end/End_conformation_BM-2_rep2.gro
- Supporting-Information/confs_end/End_conformation_BM-2_rep3.gro
- Supporting-Information/confs_end/End_conformation_BM-3_rep1.gro
- Supporting-Information/confs_end/End_conformation_BM-3_rep2.gro
- Supporting-Information/confs_end/End_conformation_BM-3_rep3.gro
- Supporting-Information/confs_end/End_conformation_BM-4_rep1.gro
- Supporting-Information/confs_end/End_conformation_BM-4_rep2.gro
- Supporting-Information/confs_end/End_conformation_BM-4_rep3.gro
- Supporting-Information/confs_end/End_conformation_BM-5_rep1.gro
- Supporting-Information/confs_end/End_conformation_BM-5_rep2.gro
- Supporting-Information/confs_end/End_conformation_BM-5_rep3.gro
- Supporting-Information/confs_end/End_conformation_BM-6_rep1.gro
- Supporting-Information/confs_end/End_conformation_BM-6_rep2.gro
- Supporting-Information/confs_end/End_conformation_BM-6_rep3.gro
- Supporting-Information/confs_end/End_conformation_BM-7_rep1.gro
- Supporting-Information/confs_end/End_conformation_BM-7_rep2.gro
- Supporting-Information/confs_end/End_conformation_BM-7_rep3.gro
- Supporting-Information/confs_end/End_conformation_BM-8_rep1.gro
- Supporting-Information/confs_end/End_conformation_BM-8_rep2.gro
- Supporting-Information/confs_end/End_conformation_BM-8_rep3.gro
- Supporting-Information/confs_end/End_conformation_BM-9_rep1.gro
- Supporting-Information/confs_end/End_conformation_BM-9_rep2.gro
- Supporting-Information/confs_end/End_conformation_BM-9_rep3.gro
- Supporting-Information/confs_end/End_conformation_H-1_rep1.gro
- Supporting-Information/confs_end/End_conformation_H-1_rep2.gro
- Supporting-Information/confs_end/End_conformation_H-1_rep3.gro
- Supporting-Information/confs_end/End_conformation_H-2_rep1.gro
- Supporting-Information/confs_end/End_conformation_H-2_rep2.gro
- Supporting-Information/confs_end/End_conformation_H-2_rep3.gro
- Supporting-Information/confs_start/
- Supporting-Information/confs_start/Start_conformation_A-1_rep1.gro
- Supporting-Information/confs_start/Start_conformation_A-1_rep2-3.gro
- Supporting-Information/confs_start/Start_conformation_A-2_rep1.gro
- Supporting-Information/confs_start/Start_conformation_A-2_rep2-3.gro
- Supporting-Information/confs_start/Start_conformation_A-3_rep1.gro
- Supporting-Information/confs_start/Start_conformation_A-3_rep2-3.gro
- Supporting-Information/confs_start/Start_conformation_BM-10_rep1.gro
- Supporting-Information/confs_start/Start_conformation_BM-10_rep2-3.gro
- Supporting-Information/confs_start/Start_conformation_BM-1_rep1.gro
- Supporting-Information/confs_start/Start_conformation_BM-1_rep2-3.gro
- Supporting-Information/confs_start/Start_conformation_BM-2_rep1.gro
- Supporting-Information/confs_start/Start_conformation_BM-2_rep2-3.gro
- Supporting-Information/confs_start/Start_conformation_BM-3_rep1.gro
- Supporting-Information/confs_start/Start_conformation_BM-3_rep2-3.gro
- Supporting-Information/confs_start/Start_conformation_BM-4_rep1.gro
- Supporting-Information/confs_start/Start_conformation_BM-4_rep2-3.gro
- Supporting-Information/confs_start/Start_conformation_BM-5_rep1.gro
- Supporting-Information/confs_start/Start_conformation_BM-5_rep2-3.gro
- Supporting-Information/confs_start/Start_conformation_BM-6_rep1.gro
- Supporting-Information/confs_start/Start_conformation_BM-6_rep2-3.gro
- Supporting-Information/confs_start/Start_conformation_BM-7_rep1.gro
- Supporting-Information/confs_start/Start_conformation_BM-7_rep2-3.gro
- Supporting-Information/confs_start/Start_conformation_BM-8_rep1.gro
- Supporting-Information/confs_start/Start_conformation_BM-8_rep2-3.gro
- Supporting-Information/confs_start/Start_conformation_BM-9_rep1.gro
- Supporting-Information/confs_start/Start_conformation_BM-9_rep2-3.gro
- Supporting-Information/confs_start/Start_conformation_H-1_rep1.gro
- Supporting-Information/confs_start/Start_conformation_H-1_rep2-3.gro
- Supporting-Information/confs_start/Start_conformation_H-2_rep1.gro
- Supporting-Information/confs_start/Start_conformation_H-2_rep2-3.gro
- Supporting-Information/dimer.mdp
- Supporting-Information/dimerf.top
- Supporting-Information/scripts/
- Supporting-Information/scripts/01_make_coord.sh
- Supporting-Information/scripts/02_calculate_ang.sh
- Supporting-Information/scripts/04_toy-model.sh
- Supporting-Information/scripts/create_scripts_polimers.sh
