# Supplementary material for: Interfacial Dynamics and Growth Modes of β2-Microglobulin Dimers
Source: J Chem Inf Model. 2023 May 3;63(14):4447–57. doi: 10.1021/acs.jcim.3c00399 (PMC10369489; doi:10.1021/acs.jcim.3c00399)
Supplement: Supplementary file 2 — ci3c00399_si_002.zip [file ci3c00399_si_002.zip › Supporting-Information/confs_end/End_conformation_A-1_rep1.gro]

Protein in water t= 750000.00000 step= 5000000
 2298
    1ILE      N    1   7.470   7.937   2.447
    1ILE     H1    2   7.477   7.905   2.353
    1ILE     H2    3   7.394   7.889   2.492
    1ILE     H3    4   7.451   8.035   2.435
    1ILE     CA    5   7.597   7.930   2.520
    1ILE     CB    6   7.712   8.006   2.453
    1ILE    CG1    7   7.748   7.949   2.316
    1ILE    CG2    8   7.842   8.027   2.532
    1ILE     CD    9   7.691   8.045   2.211
    1ILE      C   10   7.569   7.990   2.658
    1ILE      O   11   7.496   8.089   2.669
    2GLN      N   12   7.631   7.927   2.757
    2GLN      H   13   7.706   7.862   2.745
    2GLN     CA   14   7.608   7.965   2.898
    2GLN     CB   15   7.525   7.865   2.979
    2GLN     CG   16   7.577   7.721   2.973
    2GLN     CD   17   7.568   7.660   2.833
    2GLN    OE1   18   7.668   7.619   2.773
    2GLN    NE2   19   7.452   7.632   2.774
    2GLN   HE21   20   7.369   7.661   2.821
    2GLN   HE22   21   7.443   7.563   2.703
    2GLN      C   22   7.740   7.991   2.971
    2GLN      O   23   7.839   7.919   2.958
    3ARG      N   24   7.737   8.098   3.049
    3ARG      H   25   7.654   8.154   3.057
    3ARG     CA   26   7.845   8.141   3.139
    3ARG     CB   27   7.861   8.293   3.124
    3ARG     CG   28   7.955   8.324   3.007
    3ARG     CD   29   8.098   8.292   3.051
    3ARG     NE   30   8.197   8.349   2.959
    3ARG     HE   31   8.203   8.449   2.958
    3ARG     CZ   32   8.304   8.282   2.912
    3ARG    NH1   33   8.335   8.159   2.955
    3ARG   HH11   34   8.285   8.121   3.033
    3ARG   HH12   35   8.423   8.120   2.927
    3ARG    NH2   36   8.386   8.340   2.823
    3ARG   HH21   37   8.363   8.430   2.788
    3ARG   HH22   38   8.475   8.297   2.810
    3ARG      C   39   7.831   8.105   3.286
    3ARG      O   40   7.722   8.067   3.328
    4THR      N   41   7.946   8.080   3.348
    4THR      H   42   8.029   8.042   3.306
    4THR     CA   43   7.945   8.082   3.495
    4THR     CB   44   8.071   8.018   3.555
    4THR    OG1   45   8.191   8.067   3.496
    4THR    HG1   46   8.248   7.989   3.471
    4THR    CG2   47   8.071   7.868   3.527
    4THR      C   48   7.925   8.215   3.568
    4THR      O   49   7.969   8.318   3.516
    5PRO      N   50   7.856   8.227   3.681
    5PRO     CA   51   7.887   8.339   3.771
    5PRO     CB   52   7.763   8.343   3.860
    5PRO     CG   53   7.729   8.195   3.878
    5PRO     CD   54   7.740   8.152   3.732
    5PRO      C   55   8.016   8.308   3.846
    5PRO      O   56   8.073   8.199   3.841
    6LYSH     N   57   8.062   8.401   3.929
    6LYSH     H   58   8.010   8.484   3.950
    6LYSH    CA   59   8.195   8.396   3.992
    6LYSH    CB   60   8.225   8.541   4.030
    6LYSH    CG   61   8.239   8.636   3.911
    6LYSH    CD   62   8.265   8.778   3.962
    6LYSH    CE   63   8.301   8.874   3.849
    6LYSH    NZ   64   8.418   8.830   3.771
    6LYSH   HZ1   65   8.497   8.796   3.821
    6LYSH   HZ2   66   8.384   8.752   3.718
    6LYSH   HZ3   67   8.447   8.908   3.715
    6LYSH     C   68   8.222   8.296   4.104
    6LYSH     O   69   8.135   8.271   4.187
    7ILE      N   70   8.348   8.251   4.109
    7ILE      H   71   8.426   8.302   4.074
    7ILE     CA   72   8.386   8.142   4.201
    7ILE     CB   73   8.518   8.085   4.151
    7ILE    CG1   74   8.501   8.027   4.010
    7ILE    CG2   75   8.564   7.966   4.235
    7ILE     CD   76   8.624   7.960   3.949
    7ILE      C   77   8.382   8.185   4.347
    7ILE      O   78   8.451   8.281   4.381
    8GLN      N   79   8.290   8.124   4.421
    8GLN      H   80   8.243   8.043   4.386
    8GLN     CA   81   8.266   8.147   4.565
    8GLN     CB   82   8.385   8.091   4.643
    8GLN     CG   83   8.390   7.938   4.650
    8GLN     CD   84   8.285   7.886   4.748
    8GLN    OE1   85   8.231   7.942   4.844
    8GLN    NE2   86   8.232   7.767   4.722
    8GLN   HE21   87   8.263   7.717   4.642
    8GLN   HE22   88   8.144   7.736   4.759
    8GLN      C   89   8.224   8.282   4.624
    8GLN      O   90   8.124   8.278   4.695
    9VAL      N   91   8.268   8.394   4.567
    9VAL      H   92   8.307   8.385   4.476
    9VAL     CA   93   8.273   8.530   4.622
    9VAL     CB   94   8.346   8.617   4.518
    9VAL    CG1   95   8.498   8.598   4.516
    9VAL    CG2   96   8.277   8.618   4.381
    9VAL      C   97   8.142   8.597   4.665
    9VAL      O   98   8.151   8.705   4.724
   10TYR      N   99   8.030   8.528   4.647
   10TYR      H  100   8.036   8.430   4.667
   10TYR     CA  101   7.898   8.582   4.681
   10TYR     CB  102   7.799   8.515   4.586
   10TYR     CG  103   7.838   8.540   4.440
   10TYR    CD1  104   7.868   8.431   4.359
   10TYR    HD1  105   7.887   8.335   4.407
   10TYR    CD2  106   7.831   8.669   4.390
   10TYR    HD2  107   7.776   8.742   4.450
   10TYR    CE1  108   7.877   8.452   4.222
   10TYR    HE1  109   7.870   8.369   4.152
   10TYR    CE2  110   7.841   8.692   4.254
   10TYR    HE2  111   7.846   8.796   4.220
   10TYR     CZ  112   7.861   8.581   4.173
   10TYR     OH  113   7.843   8.592   4.038
   10TYR     HH  114   7.836   8.689   4.018
   10TYR      C  115   7.860   8.570   4.829
   10TYR      O  116   7.879   8.466   4.892
   11SER      N  117   7.805   8.678   4.883
   11SER      H  118   7.778   8.746   4.816
   11SER     CA  119   7.738   8.687   5.014
   11SER     CB  120   7.761   8.817   5.092
   11SER     OG  121   7.895   8.828   5.140
   11SER     HG  122   7.962   8.837   5.067
   11SER      C  123   7.586   8.675   5.024
   11SER      O  124   7.518   8.769   4.985
   12ARG      N  125   7.535   8.573   5.093
   12ARG      H  126   7.435   8.568   5.086
   12ARG     CA  127   7.596   8.468   5.175
   12ARG     CB  128   7.524   8.425   5.303
   12ARG     CG  129   7.588   8.326   5.400
   12ARG     CD  130   7.724   8.371   5.455
   12ARG     NE  131   7.758   8.290   5.573
   12ARG     HE  132   7.687   8.281   5.644
   12ARG     CZ  133   7.877   8.236   5.603
   12ARG    NH1  134   7.986   8.247   5.527
   12ARG   HH11  135   7.985   8.305   5.445
   12ARG   HH12  136   8.070   8.202   5.558
   12ARG    NH2  137   7.906   8.204   5.730
   12ARG   HH21  138   7.847   8.223   5.808
   12ARG   HH22  139   7.974   8.131   5.736
   12ARG      C  140   7.622   8.339   5.096
   12ARG      O  141   7.731   8.284   5.091
   13HI0      N  142   7.522   8.292   5.022
   13HI0      H  143   7.430   8.325   5.044
   13HI0     CA  144   7.531   8.169   4.942
   13HI0     CB  145   7.402   8.090   4.923
   13HI0     CG  146   7.322   8.025   5.037
   13HI0    ND1  147   7.191   8.027   5.057
   13HI0    HD1  148   7.129   8.093   5.014
   13HI0    CD2  149   7.375   7.940   5.125
   13HI0    HD2  150   7.479   7.947   5.157
   13HI0    CE1  151   7.159   7.944   5.155
   13HI0    HE1  152   7.061   7.898   5.168
   13HI0    NE2  153   7.274   7.892   5.198
   13HI0    HE2  154   7.285   7.831   5.276
   13HI0      C  155   7.605   8.175   4.808
   13HI0      O  156   7.575   8.268   4.733
   14PRO      N  157   7.712   8.098   4.791
   14PRO     CA  158   7.777   8.077   4.661
   14PRO     CB  159   7.900   7.992   4.690
   14PRO     CG  160   7.868   7.917   4.819
   14PRO     CD  161   7.775   8.013   4.893
   14PRO      C  162   7.688   8.005   4.560
   14PRO      O  163   7.590   7.940   4.598
   15ALA      N  164   7.731   7.989   4.435
   15ALA      H  165   7.815   8.024   4.394
   15ALA     CA  166   7.652   7.933   4.324
   15ALA     CB  167   7.693   7.983   4.185
   15ALA      C  168   7.651   7.780   4.322
   15ALA      O  169   7.620   7.717   4.221
   16GL4      N  170   7.668   7.726   4.443
   16GL4      H  171   7.666   7.792   4.518
   16GL4     CA  172   7.684   7.585   4.482
   16GL4     CB  173   7.807   7.587   4.573
   16GL4     CG  174   7.926   7.508   4.520
   16GL4     CD  175   8.050   7.525   4.608
   16GL4    OE1  176   8.045   7.522   4.733
   16GL4   HE11  177   8.138   7.543   4.765
   16GL4   HE12  178   7.951   7.494   4.751
   16GL4    OE2  179   8.161   7.548   4.554
   16GL4   HE21  180   8.233   7.535   4.623
   16GL4   HE22  181   8.141   7.603   4.473
   16GL4      C  182   7.567   7.514   4.551
   16GL4      O  183   7.470   7.569   4.602
   17ASN      N  184   7.599   7.390   4.586
   17ASN      H  185   7.677   7.345   4.543
   17ASN     CA  186   7.503   7.300   4.652
   17ASN     CB  187   7.545   7.156   4.622
   17ASN     CG  188   7.439   7.055   4.667
   17ASN    OD1  189   7.321   7.061   4.634
   17ASN    ND2  190   7.474   6.958   4.751
   17ASN   HD21  191   7.569   6.948   4.782
   17ASN   HD22  192   7.403   6.906   4.800
   17ASN      C  193   7.490   7.325   4.802
   17ASN      O  194   7.563   7.263   4.879
   18GLY      N  195   7.414   7.427   4.842
   18GLY      H  196   7.382   7.500   4.782
   18GLY     CA  197   7.373   7.443   4.982
   18GLY      C  198   7.315   7.581   5.016
   18GLY      O  199   7.270   7.660   4.934
   19LYSH     N  200   7.319   7.611   5.146
   19LYSH     H  201   7.338   7.708   5.161
   19LYSH    CA  202   7.337   7.513   5.254
   19LYSH    CB  203   7.443   7.566   5.352
   19LYSH    CG  204   7.513   7.442   5.409
   19LYSH    CD  205   7.619   7.394   5.310
   19LYSH    CE  206   7.691   7.268   5.356
   19LYSH    NZ  207   7.789   7.286   5.464
   19LYSH   HZ1  208   7.842   7.202   5.482
   19LYSH   HZ2  209   7.844   7.368   5.445
   19LYSH   HZ3  210   7.738   7.306   5.548
   19LYSH     C  211   7.215   7.494   5.345
   19LYSH     O  212   7.200   7.382   5.393
   20SER      N  213   7.120   7.585   5.357
   20SER      H  214   7.117   7.660   5.291
   20SER     CA  215   6.997   7.554   5.433
   20SER     CB  216   6.992   7.632   5.565
   20SER     OG  217   6.867   7.643   5.632
   20SER     HG  218   6.884   7.666   5.727
   20SER      C  219   6.878   7.596   5.347
   20SER      O  220   6.885   7.671   5.250
   21ASN      N  221   6.763   7.531   5.364
   21ASN      H  222   6.767   7.460   5.434
   21ASN     CA  223   6.634   7.560   5.300
   21ASN     CB  224   6.537   7.447   5.334
   21ASN     CG  225   6.428   7.406   5.235
   21ASN    OD1  226   6.453   7.335   5.137
   21ASN    ND2  227   6.305   7.452   5.250
   21ASN   HD21  228   6.276   7.518   5.320
   21ASN   HD22  229   6.236   7.414   5.188
   21ASN      C  230   6.579   7.698   5.339
   21ASN      O  231   6.578   7.727   5.458
   22PHE      N  232   6.538   7.784   5.247
   22PHE      H  233   6.515   7.875   5.282
   22PHE     CA  234   6.544   7.778   5.100
   22PHE     CB  235   6.450   7.877   5.032
   22PHE     CG  236   6.300   7.847   5.045
   22PHE    CD1  237   6.250   7.722   5.010
   22PHE    HD1  238   6.313   7.636   5.032
   22PHE    CD2  239   6.208   7.950   5.059
   22PHE    HD2  240   6.246   8.047   5.091
   22PHE    CE1  241   6.115   7.700   4.989
   22PHE    HE1  242   6.075   7.601   4.968
   22PHE    CE2  243   6.070   7.938   5.049
   22PHE    HE2  244   6.007   8.026   5.054
   22PHE     CZ  245   6.031   7.809   5.014
   22PHE     HZ  246   5.925   7.803   4.992
   22PHE      C  247   6.685   7.813   5.054
   22PHE      O  248   6.745   7.913   5.096
   23LEU      N  249   6.717   7.759   4.936
   23LEU      H  250   6.654   7.699   4.886
   23LEU     CA  251   6.843   7.786   4.866
   23LEU     CB  252   6.900   7.666   4.791
   23LEU     CG  253   6.913   7.530   4.860
   23LEU    CD1  254   6.993   7.434   4.772
   23LEU    CD2  255   6.989   7.540   4.993
   23LEU      C  256   6.824   7.902   4.768
   23LEU      O  257   6.713   7.922   4.719
   24ASN      N  258   6.930   7.982   4.760
   24ASN      H  259   7.016   7.969   4.809
   24ASN     CA  260   6.945   8.100   4.675
   24ASN     CB  261   6.883   8.227   4.733
   24ASN     CG  262   6.931   8.276   4.871
   24ASN    OD1  263   6.991   8.209   4.954
   24ASN    ND2  264   6.876   8.393   4.902
   24ASN   HD21  265   6.810   8.443   4.846
   24ASN   HD22  266   6.887   8.425   4.996
   24ASN      C  267   7.095   8.128   4.659
   24ASN      O  268   7.168   8.178   4.745
   25CYS2     N  269   7.140   8.053   4.558
   25CYS2     H  270   7.088   7.970   4.538
   25CYS2    CA  271   7.268   8.080   4.493
   25CYS2    CB  272   7.295   7.981   4.380
   25CYS2    SG  273   7.177   7.976   4.240
   25CYS2     C  274   7.264   8.221   4.431
   25CYS2     O  275   7.171   8.267   4.366
   26TYR      N  276   7.360   8.296   4.484
   26TYR      H  277   7.401   8.283   4.574
   26TYR     CA  278   7.380   8.430   4.427
   26TYR     CB  279   7.436   8.521   4.536
   26TYR     CG  280   7.339   8.573   4.642
   26TYR    CD1  281   7.284   8.700   4.639
   26TYR    HD1  282   7.320   8.776   4.569
   26TYR    CD2  283   7.305   8.485   4.744
   26TYR    HD2  284   7.341   8.382   4.752
   26TYR    CE1  285   7.196   8.737   4.741
   26TYR    HE1  286   7.174   8.842   4.759
   26TYR    CE2  287   7.217   8.520   4.845
   26TYR    HE2  288   7.181   8.438   4.907
   26TYR     CZ  289   7.164   8.649   4.843
   26TYR     OH  290   7.096   8.692   4.953
   26TYR     HH  291   7.091   8.792   4.946
   26TYR      C  292   7.455   8.435   4.293
   26TYR      O  293   7.565   8.381   4.283
   27VAL      N  294   7.372   8.464   4.193
   27VAL      H  295   7.273   8.479   4.204
   27VAL     CA  296   7.429   8.483   4.059
   27VAL     CB  297   7.347   8.403   3.957
   27VAL    CG1  298   7.418   8.398   3.822
   27VAL    CG2  299   7.343   8.259   4.007
   27VAL      C  300   7.416   8.628   4.013
   27VAL      O  301   7.315   8.696   4.034
   28SER      N  302   7.527   8.681   3.963
   28SER      H  303   7.612   8.629   3.966
   28SER     CA  304   7.542   8.823   3.925
   28SER     CB  305   7.660   8.885   3.999
   28SER     OG  306   7.794   8.839   3.977
   28SER     HG  307   7.836   8.891   3.902
   28SER      C  308   7.549   8.829   3.772
   28SER      O  309   7.619   8.750   3.709
   29GLY      N  310   7.481   8.926   3.713
   29GLY      H  311   7.414   8.969   3.774
   29GLY     CA  312   7.494   8.969   3.573
   29GLY      C  313   7.492   9.121   3.554
   29GLY      O  314   7.495   9.196   3.651
   30PHE      N  315   7.477   9.163   3.429
   30PHE      H  316   7.448   9.095   3.361
   30PHE     CA  317   7.503   9.298   3.376
   30PHE     CB  318   7.554   9.297   3.232
   30PHE     CG  319   7.702   9.258   3.217
   30PHE    CD1  320   7.800   9.352   3.246
   30PHE    HD1  321   7.779   9.456   3.270
   30PHE    CD2  322   7.729   9.132   3.164
   30PHE    HD2  323   7.651   9.064   3.129
   30PHE    CE1  324   7.925   9.307   3.205
   30PHE    HE1  325   8.009   9.366   3.241
   30PHE    CE2  326   7.854   9.094   3.118
   30PHE    HE2  327   7.854   9.016   3.042
   30PHE     CZ  328   7.954   9.188   3.138
   30PHE     HZ  329   8.054   9.189   3.094
   30PHE      C  330   7.375   9.379   3.389
   30PHE      O  331   7.264   9.330   3.368
   31HI0      N  332   7.396   9.508   3.412
   31HI0      H  333   7.488   9.547   3.420
   31HI0     CA  334   7.287   9.606   3.422
   31HI0     CB  335   7.295   9.672   3.560
   31HI0     CG  336   7.184   9.773   3.591
   31HI0    ND1  337   7.199   9.905   3.596
   31HI0    HD1  338   7.282   9.953   3.567
   31HI0    CD2  339   7.059   9.746   3.627
   31HI0    HD2  340   7.022   9.645   3.642
   31HI0    CE1  341   7.084   9.957   3.639
   31HI0    HE1  342   7.065  10.063   3.650
   31HI0    NE2  343   6.995   9.859   3.655
   31HI0    HE2  344   6.909   9.874   3.704
   31HI0      C  345   7.308   9.719   3.321
   31HI0      O  346   7.399   9.800   3.334
   32PRO      N  347   7.210   9.733   3.231
   32PRO     CA  348   7.109   9.631   3.200
   32PRO     CB  349   6.985   9.710   3.159
   32PRO     CG  350   7.060   9.807   3.068
   32PRO     CD  351   7.171   9.855   3.160
   32PRO      C  352   7.143   9.521   3.100
   32PRO      O  353   7.219   9.533   3.004
   33SER      N  354   7.069   9.411   3.115
   33SER      H  355   6.992   9.418   3.179
   33SER     CA  356   7.071   9.297   3.022
   33SER     CB  357   7.199   9.216   3.008
   33SER     OG  358   7.246   9.162   3.132
   33SER     HG  359   7.231   9.217   3.214
   33SER      C  360   6.957   9.197   3.045
   33SER      O  361   6.899   9.180   3.152
   34AS4      N  362   6.931   9.112   2.945
   34AS4      H  363   6.986   9.106   2.862
   34AS4     CA  364   6.827   9.010   2.929
   34AS4     CB  365   6.784   8.989   2.784
   34AS4     CG  366   6.886   8.952   2.676
   34AS4    OD1  367   6.880   8.840   2.622
   34AS4   HD11  368   6.962   8.823   2.568
   34AS4   HD12  369   6.784   8.810   2.628
   34AS4    OD2  370   6.986   9.026   2.661
   34AS4   HD21  371   7.033   9.000   2.576
   34AS4   HD22  372   6.971   9.107   2.716
   34AS4      C  373   6.859   8.875   2.994
   34AS4      O  374   6.908   8.784   2.929
   35ILE      N  375   6.899   8.893   3.120
   35ILE      H  376   6.911   8.983   3.161
   35ILE     CA  377   6.935   8.779   3.205
   35ILE     CB  378   7.053   8.817   3.295
   35ILE    CG1  379   7.045   8.959   3.352
   35ILE    CG2  380   7.182   8.793   3.217
   35ILE     CD  381   7.157   9.003   3.447
   35ILE      C  382   6.831   8.696   3.279
   35ILE      O  383   6.732   8.747   3.331
   36GL4      N  384   6.883   8.575   3.300
   36GL4      H  385   6.966   8.547   3.253
   36GL4     CA  386   6.821   8.462   3.370
   36GL4     CB  387   6.724   8.406   3.266
   36GL4     CG  388   6.649   8.283   3.318
   36GL4     CD  389   6.559   8.305   3.439
   36GL4    OE1  390   6.546   8.218   3.529
   36GL4   HE11  391   6.506   8.258   3.612
   36GL4   HE12  392   6.559   8.131   3.482
   36GL4    OE2  393   6.496   8.412   3.448
   36GL4   HE21  394   6.412   8.398   3.500
   36GL4   HE22  395   6.551   8.483   3.404
   36GL4      C  396   6.922   8.369   3.438
   36GL4      O  397   7.033   8.362   3.385
   37VAL      N  398   6.885   8.291   3.539
   37VAL      H  399   6.795   8.308   3.579
   37VAL     CA  400   6.975   8.184   3.585
   37VAL     CB  401   7.033   8.196   3.725
   37VAL    CG1  402   6.936   8.222   3.841
   37VAL    CG2  403   7.136   8.086   3.755
   37VAL      C  404   6.910   8.047   3.564
   37VAL      O  405   6.795   8.029   3.605
   38AS4      N  406   6.991   7.961   3.503
   38AS4      H  407   7.078   7.993   3.465
   38AS4     CA  408   6.944   7.825   3.471
   38AS4     CB  409   7.008   7.787   3.338
   38AS4     CG  410   6.904   7.812   3.228
   38AS4    OD1  411   6.870   7.715   3.157
   38AS4   HD11  412   6.819   7.749   3.078
   38AS4   HD12  413   6.894   7.626   3.196
   38AS4    OD2  414   6.857   7.926   3.212
   38AS4   HD21  415   6.787   7.933   3.142
   38AS4   HD22  416   6.917   7.971   3.278
   38AS4      C  417   6.969   7.729   3.587
   38AS4      O  418   7.084   7.694   3.613
   39LEU      N  419   6.864   7.729   3.668
   39LEU      H  420   6.796   7.802   3.657
   39LEU     CA  421   6.858   7.654   3.795
   39LEU     CB  422   6.742   7.704   3.880
   39LEU     CG  423   6.783   7.759   4.017
   39LEU    CD1  424   6.879   7.877   4.002
   39LEU    CD2  425   6.657   7.789   4.098
   39LEU      C  426   6.850   7.502   3.777
   39LEU      O  427   6.742   7.443   3.777
   40LEU      N  428   6.969   7.442   3.774
   40LEU      H  429   7.051   7.500   3.773
   40LEU     CA  430   7.002   7.300   3.759
   40LEU     CB  431   7.136   7.282   3.686
   40LEU     CG  432   7.137   7.362   3.556
   40LEU    CD1  433   7.276   7.345   3.495
   40LEU    CD2  434   7.024   7.341   3.455
   40LEU      C  435   7.011   7.226   3.892
   40LEU      O  436   7.086   7.259   3.984
   41LYSH     N  437   6.927   7.122   3.899
   41LYSH     H  438   6.855   7.113   3.832
   41LYSH    CA  439   6.925   7.012   3.996
   41LYSH    CB  440   6.794   7.020   4.075
   41LYSH    CG  441   6.787   7.133   4.177
   41LYSH    CD  442   6.656   7.121   4.255
   41LYSH    CE  443   6.628   7.241   4.345
   41LYSH    NZ  444   6.510   7.223   4.431
   41LYSH   HZ1  445   6.431   7.186   4.382
   41LYSH   HZ2  446   6.530   7.163   4.509
   41LYSH   HZ3  447   6.488   7.314   4.468
   41LYSH     C  448   6.946   6.873   3.935
   41LYSH     O  449   6.860   6.825   3.862
   42ASN      N  450   7.073   6.831   3.931
   42ASN      H  451   7.137   6.897   3.970
   42ASN     CA  452   7.129   6.711   3.868
   42ASN     CB  453   7.075   6.585   3.936
   42ASN     CG  454   7.153   6.468   3.877
   42ASN    OD1  455   7.273   6.474   3.849
   42ASN    ND2  456   7.085   6.357   3.848
   42ASN   HD21  457   6.986   6.348   3.862
   42ASN   HD22  458   7.130   6.276   3.811
   42ASN      C  459   7.113   6.723   3.717
   42ASN      O  460   7.040   6.652   3.648
   43GLY      N  461   7.188   6.820   3.666
   43GLY      H  462   7.248   6.872   3.728
   43GLY     CA  463   7.183   6.864   3.526
   43GLY      C  464   7.058   6.935   3.474
   43GLY      O  465   7.065   7.035   3.403
   44GL4      N  466   6.945   6.874   3.509
   44GL4      H  467   6.960   6.786   3.554
   44GL4     CA  468   6.813   6.916   3.461
   44GL4     CB  469   6.725   6.793   3.481
   44GL4     CG  470   6.767   6.660   3.418
   44GL4     CD  471   6.659   6.551   3.423
   44GL4    OE1  472   6.686   6.429   3.420
   44GL4   HE11  473   6.605   6.385   3.382
   44GL4   HE12  474   6.778   6.429   3.460
   44GL4    OE2  475   6.546   6.596   3.395
   44GL4   HE21  476   6.494   6.527   3.346
   44GL4   HE22  477   6.535   6.693   3.417
   44GL4      C  478   6.756   7.042   3.527
   44GL4      O  479   6.786   7.070   3.643
   45ARG      N  480   6.705   7.133   3.445
   45ARG      H  481   6.710   7.127   3.346
   45ARG     CA  482   6.657   7.264   3.493
   45ARG     CB  483   6.630   7.348   3.368
   45ARG     CG  484   6.648   7.499   3.389
   45ARG     CD  485   6.535   7.583   3.329
   45ARG     NE  486   6.589   7.720   3.336
   45ARG     HE  487   6.627   7.742   3.246
   45ARG     CZ  488   6.566   7.818   3.424
   45ARG    NH1  489   6.482   7.800   3.528
   45ARG   HH11  490   6.430   7.716   3.537
   45ARG   HH12  491   6.480   7.870   3.600
   45ARG    NH2  492   6.608   7.940   3.389
   45ARG   HH21  493   6.655   7.942   3.301
   45ARG   HH22  494   6.594   8.026   3.438
   45ARG      C  495   6.519   7.250   3.557
   45ARG      O  496   6.436   7.174   3.508
   46ILE      N  497   6.495   7.321   3.667
   46ILE      H  498   6.564   7.383   3.704
   46ILE     CA  499   6.361   7.341   3.724
   46ILE     CB  500   6.387   7.366   3.873
   46ILE    CG1  501   6.431   7.239   3.945
   46ILE    CG2  502   6.265   7.418   3.950
   46ILE     CD  503   6.336   7.121   3.926
   46ILE      C  504   6.297   7.462   3.654
   46ILE      O  505   6.362   7.546   3.593
   47GL4      N  506   6.169   7.438   3.629
   47GL4      H  507   6.118   7.373   3.685
   47GL4     CA  508   6.080   7.528   3.554
   47GL4     CB  509   5.963   7.448   3.496
   47GL4     CG  510   5.845   7.527   3.441
   47GL4     CD  511   5.737   7.438   3.378
   47GL4    OE1  512   5.668   7.362   3.449
   47GL4   HE11  513   5.610   7.300   3.396
   47GL4   HE12  514   5.698   7.367   3.544
   47GL4    OE2  515   5.702   7.465   3.261
   47GL4   HE21  516   5.635   7.400   3.224
   47GL4   HE22  517   5.746   7.549   3.229
   47GL4      C  518   6.031   7.654   3.626
   47GL4      O  519   5.990   7.640   3.741
   48LYSH     N  520   6.045   7.774   3.570
   48LYSH     H  521   6.069   7.792   3.474
   48LYSH    CA  522   6.014   7.901   3.635
   48LYSH    CB  523   5.867   7.943   3.645
   48LYSH    CG  524   5.804   7.954   3.506
   48LYSH    CD  525   5.853   8.082   3.438
   48LYSH    CE  526   5.815   8.083   3.290
   48LYSH    NZ  527   5.861   8.199   3.213
   48LYSH   HZ1  528   5.826   8.284   3.253
   48LYSH   HZ2  529   5.960   8.211   3.204
   48LYSH   HZ3  530   5.828   8.196   3.119
   48LYSH     C  531   6.076   7.943   3.768
   48LYSH     O  532   6.123   8.056   3.763
   49VAL      N  533   6.049   7.877   3.881
   49VAL      H  534   6.005   7.788   3.873
   49VAL     CA  535   6.083   7.916   4.019
   49VAL     CB  536   6.233   7.915   4.048
   49VAL    CG1  537   6.266   7.922   4.197
   49VAL    CG2  538   6.288   7.776   4.013
   49VAL      C  539   6.010   8.045   4.056
   49VAL      O  540   6.067   8.149   4.022
   50GL4      N  541   5.887   8.037   4.106
   50GL4      H  542   5.860   7.941   4.113
   50GL4     CA  543   5.810   8.158   4.139
   50GL4     CB  544   5.661   8.125   4.143
   50GL4     CG  545   5.619   8.039   4.024
   50GL4     CD  546   5.474   7.990   4.015
   50GL4    OE1  547   5.429   7.976   3.899
   50GL4   HE11  548   5.331   7.958   3.903
   50GL4   HE12  549   5.501   7.973   3.830
   50GL4    OE2  550   5.416   7.960   4.122
   50GL4   HE21  551   5.328   7.917   4.101
   50GL4   HE22  552   5.467   7.992   4.202
   50GL4      C  553   5.850   8.250   4.254
   50GL4      O  554   5.796   8.361   4.255
   51HI0      N  555   5.924   8.206   4.355
   51HI0      H  556   5.937   8.108   4.372
   51HI0     CA  557   5.986   8.300   4.450
   51HI0     CB  558   6.010   8.219   4.577
   51HI0     CG  559   5.884   8.192   4.659
   51HI0    ND1  560   5.776   8.269   4.658
   51HI0    HD1  561   5.769   8.362   4.620
   51HI0    CD2  562   5.847   8.079   4.720
   51HI0    HD2  563   5.908   7.990   4.733
   51HI0    CE1  564   5.672   8.203   4.707
   51HI0    HE1  565   5.569   8.231   4.690
   51HI0    NE2  566   5.718   8.086   4.752
   51HI0    HE2  567   5.665   8.013   4.796
   51HI0      C  568   6.113   8.368   4.398
   51HI0      O  569   6.221   8.309   4.403
   52SER      N  570   6.091   8.479   4.329
   52SER      H  571   6.009   8.536   4.336
   52SER     CA  572   6.192   8.566   4.266
   52SER     CB  573   6.149   8.593   4.122
   52SER     OG  574   6.032   8.672   4.099
   52SER     HG  575   5.968   8.606   4.059
   52SER      C  576   6.215   8.698   4.340
   52SER      O  577   6.126   8.737   4.416
   53AS4      N  578   6.343   8.734   4.338
   53AS4      H  579   6.414   8.665   4.325
   53AS4     CA  580   6.389   8.872   4.356
   53AS4     CB  581   6.450   8.879   4.496
   53AS4     CG  582   6.476   9.021   4.549
   53AS4    OD1  583   6.391   9.105   4.514
   53AS4   HD11  584   6.404   9.183   4.576
   53AS4   HD12  585   6.346   9.077   4.429
   53AS4    OD2  586   6.562   9.053   4.633
   53AS4   HD21  587   6.521   9.131   4.680
   53AS4   HD22  588   6.650   9.012   4.608
   53AS4      C  589   6.499   8.902   4.254
   53AS4      O  590   6.603   8.837   4.251
   54LEU      N  591   6.457   8.966   4.145
   54LEU      H  592   6.367   8.962   4.102
   54LEU     CA  593   6.560   9.014   4.052
   54LEU     CB  594   6.501   9.017   3.911
   54LEU     CG  595   6.447   8.883   3.859
   54LEU    CD1  596   6.395   8.901   3.716
   54LEU    CD2  597   6.550   8.770   3.870
   54LEU      C  598   6.604   9.154   4.092
   54LEU      O  599   6.541   9.251   4.051
   55SER      N  600   6.715   9.181   4.162
   55SER      H  601   6.778   9.107   4.187
   55SER     CA  602   6.757   9.311   4.214
   55SER     CB  603   6.766   9.310   4.367
   55SER     OG  604   6.785   9.434   4.436
   55SER     HG  605   6.781   9.432   4.536
   55SER      C  606   6.881   9.378   4.152
   55SER      O  607   6.970   9.309   4.102
   56PHE      N  608   6.874   9.509   4.137
   56PHE      H  609   6.802   9.562   4.182
   56PHE     CA  610   6.991   9.593   4.107
   56PHE     CB  611   6.946   9.723   4.040
   56PHE     CG  612   7.049   9.836   4.041
   56PHE    CD1  613   7.036   9.924   4.147
   56PHE    HD1  614   6.945   9.915   4.207
   56PHE    CD2  615   7.159   9.847   3.957
   56PHE    HD2  616   7.185   9.772   3.882
   56PHE    CE1  617   7.128  10.024   4.176
   56PHE    HE1  618   7.124  10.083   4.268
   56PHE    CE2  619   7.253   9.945   3.987
   56PHE    HE2  620   7.346   9.950   3.929
   56PHE     CZ  621   7.238  10.035   4.092
   56PHE     HZ  622   7.315  10.110   4.107
   56PHE      C  623   7.080   9.607   4.231
   56PHE      O  624   7.025   9.637   4.337
   57SER      N  625   7.210   9.621   4.207
   57SER      H  626   7.246   9.630   4.114
   57SER     CA  627   7.321   9.643   4.300
   57SER     CB  628   7.400   9.513   4.314
   57SER     OG  629   7.497   9.526   4.419
   57SER     HG  630   7.589   9.520   4.382
   57SER      C  631   7.424   9.750   4.262
   57SER      O  632   7.465   9.764   4.147
   58LYSH     N  633   7.454   9.823   4.369
   58LYSH     H  634   7.427   9.789   4.459
   58LYSH    CA  635   7.528   9.949   4.369
   58LYSH    CB  636   7.493  10.025   4.497
   58LYSH    CG  637   7.355  10.089   4.484
   58LYSH    CD  638   7.340  10.209   4.578
   58LYSH    CE  639   7.206  10.277   4.548
   58LYSH    NZ  640   7.204  10.412   4.606
   58LYSH   HZ1  641   7.283  10.458   4.565
   58LYSH   HZ2  642   7.126  10.468   4.578
   58LYSH   HZ3  643   7.223  10.402   4.703
   58LYSH     C  644   7.677   9.951   4.331
   58LYSH     O  645   7.726  10.043   4.266
   59AS4      N  646   7.737   9.832   4.332
   59AS4      H  647   7.683   9.752   4.360
   59AS4     CA  648   7.865   9.803   4.266
   59AS4     CB  649   7.932   9.679   4.325
   59AS4     CG  650   7.835   9.564   4.349
   59AS4    OD1  651   7.852   9.499   4.455
   59AS4   HD11  652   7.804   9.412   4.448
   59AS4   HD12  653   7.927   9.540   4.506
   59AS4    OD2  654   7.737   9.537   4.276
   59AS4   HD21  655   7.682   9.466   4.320
   59AS4   HD22  656   7.751   9.583   4.188
   59AS4      C  657   7.853   9.791   4.114
   59AS4      O  658   7.938   9.731   4.048
   60TRP      N  659   7.750   9.853   4.058
   60TRP      H  660   7.730   9.938   4.107
   60TRP     CA  661   7.715   9.854   3.916
   60TRP     CB  662   7.812   9.933   3.828
   60TRP     CG  663   7.815  10.081   3.868
   60TRP    CD1  664   7.733  10.171   3.815
   60TRP    HD1  665   7.661  10.140   3.738
   60TRP    CD2  666   7.894  10.140   3.965
   60TRP    NE1  667   7.773  10.290   3.859
   60TRP    HE1  668   7.738  10.379   3.831
   60TRP    CE2  669   7.866  10.275   3.954
   60TRP    CE3  670   7.994  10.089   4.048
   60TRP    HE3  671   8.015   9.983   4.055
   60TRP    CZ2  672   7.951  10.364   4.020
   60TRP    HZ2  673   7.920  10.468   4.016
   60TRP    CZ3  674   8.060  10.180   4.130
   60TRP    HZ3  675   8.103  10.147   4.224
   60TRP    CH2  676   8.041  10.317   4.114
   60TRP    HH2  677   8.106  10.388   4.165
   60TRP      C  678   7.674   9.721   3.852
   60TRP      O  679   7.730   9.677   3.752
   61SER      N  680   7.578   9.655   3.915
   61SER      H  681   7.535   9.685   4.000
   61SER     CA  682   7.539   9.521   3.869
   61SER     CB  683   7.621   9.413   3.940
   61SER     OG  684   7.594   9.386   4.078
   61SER     HG  685   7.656   9.439   4.137
   61SER      C  686   7.391   9.485   3.886
   61SER      O  687   7.322   9.553   3.962
   62PHE      N  688   7.353   9.369   3.834
   62PHE      H  689   7.408   9.312   3.773
   62PHE     CA  690   7.224   9.302   3.858
   62PHE     CB  691   7.142   9.298   3.730
   62PHE     CG  692   6.995   9.257   3.749
   62PHE    CD1  693   6.910   9.362   3.782
   62PHE    HD1  694   6.943   9.463   3.808
   62PHE    CD2  695   6.945   9.132   3.715
   62PHE    HD2  696   7.016   9.070   3.661
   62PHE    CE1  697   6.774   9.344   3.762
   62PHE    HE1  698   6.711   9.433   3.751
   62PHE    CE2  699   6.809   9.108   3.707
   62PHE    HE2  700   6.781   9.012   3.663
   62PHE     CZ  701   6.726   9.218   3.727
   62PHE     HZ  702   6.619   9.203   3.731
   62PHE      C  703   7.234   9.159   3.911
   62PHE      O  704   7.291   9.065   3.855
   63TYR      N  705   7.149   9.136   4.011
   63TYR      H  706   7.078   9.207   4.018
   63TYR     CA  707   7.140   9.014   4.091
   63TYR     CB  708   7.170   9.035   4.240
   63TYR     CG  709   7.319   9.029   4.272
   63TYR    CD1  710   7.378   8.921   4.337
   63TYR    HD1  711   7.315   8.832   4.343
   63TYR    CD2  712   7.400   9.141   4.259
   63TYR    HD2  713   7.378   9.228   4.197
   63TYR    CE1  714   7.503   8.923   4.397
   63TYR    HE1  715   7.551   8.826   4.409
   63TYR    CE2  716   7.528   9.148   4.314
   63TYR    HE2  717   7.595   9.221   4.269
   63TYR     CZ  718   7.578   9.040   4.386
   63TYR     OH  719   7.672   9.063   4.482
   63TYR     HH  720   7.751   9.100   4.433
   63TYR      C  721   7.016   8.925   4.079
   63TYR      O  722   6.909   8.956   4.132
   64LEU      N  723   7.046   8.802   4.038
   64LEU      H  724   7.141   8.771   4.031
   64LEU     CA  725   6.946   8.702   3.999
   64LEU     CB  726   7.004   8.625   3.881
   64LEU     CG  727   7.026   8.703   3.751
   64LEU    CD1  728   7.129   8.632   3.663
   64LEU    CD2  729   6.892   8.680   3.682
   64LEU      C  730   6.919   8.615   4.122
   64LEU      O  731   6.991   8.520   4.154
   65LEU      N  732   6.807   8.644   4.188
   65LEU      H  733   6.744   8.716   4.162
   65LEU     CA  734   6.771   8.551   4.296
   65LEU     CB  735   6.768   8.629   4.427
   65LEU     CG  736   6.911   8.668   4.464
   65LEU    CD1  737   6.922   8.758   4.588
   65LEU    CD2  738   6.985   8.536   4.485
   65LEU      C  739   6.641   8.470   4.284
   65LEU      O  740   6.531   8.521   4.299
   66TYR      N  741   6.661   8.339   4.297
   66TYR      H  742   6.751   8.295   4.299
   66TYR     CA  743   6.546   8.248   4.299
   66TYR     CB  744   6.551   8.161   4.174
   66TYR     CG  745   6.510   8.229   4.043
   66TYR    CD1  746   6.600   8.274   3.947
   66TYR    HD1  747   6.705   8.252   3.962
   66TYR    CD2  748   6.376   8.258   4.022
   66TYR    HD2  749   6.306   8.234   4.102
   66TYR    CE1  750   6.559   8.336   3.829
   66TYR    HE1  751   6.629   8.363   3.750
   66TYR    CE2  752   6.328   8.324   3.909
   66TYR    HE2  753   6.230   8.373   3.911
   66TYR     CZ  754   6.422   8.356   3.813
   66TYR     OH  755   6.377   8.375   3.686
   66TYR     HH  756   6.456   8.352   3.629
   66TYR      C  757   6.551   8.161   4.425
   66TYR      O  758   6.655   8.098   4.447
   67TYR      N  759   6.441   8.155   4.499
   67TYR      H  760   6.371   8.224   4.486
   67TYR     CA  761   6.424   8.072   4.619
   67TYR     CB  762   6.351   8.164   4.717
   67TYR     CG  763   6.424   8.291   4.760
   67TYR    CD1  764   6.502   8.270   4.873
   67TYR    HD1  765   6.528   8.166   4.894
   67TYR    CD2  766   6.389   8.420   4.721
   67TYR    HD2  767   6.322   8.439   4.637
   67TYR    CE1  768   6.549   8.375   4.951
   67TYR    HE1  769   6.580   8.366   5.055
   67TYR    CE2  770   6.441   8.527   4.792
   67TYR    HE2  771   6.432   8.629   4.756
   67TYR     CZ  772   6.520   8.503   4.904
   67TYR     OH  773   6.593   8.599   4.967
   67TYR     HH  774   6.600   8.670   4.896
   67TYR      C  775   6.365   7.931   4.608
   67TYR      O  776   6.244   7.922   4.587
   68THR      N  777   6.453   7.831   4.612
   68THR      H  778   6.551   7.852   4.622
   68THR     CA  779   6.421   7.693   4.574
   68THR     CB  780   6.512   7.654   4.458
   68THR    OG1  781   6.475   7.529   4.399
   68THR    HG1  782   6.377   7.538   4.382
   68THR    CG2  783   6.660   7.676   4.490
   68THR      C  784   6.449   7.600   4.693
   68THR      O  785   6.539   7.628   4.773
   69GL4      N  786   6.387   7.483   4.699
   69GL4      H  787   6.308   7.463   4.641
   69GL4     CA  788   6.407   7.376   4.798
   69GL4     CB  789   6.293   7.274   4.790
   69GL4     CG  790   6.158   7.345   4.788
   69GL4     CD  791   6.098   7.372   4.649
   69GL4    OE1  792   6.070   7.486   4.608
   69GL4   HE11  793   6.016   7.486   4.524
   69GL4   HE12  794   6.079   7.542   4.691
   69GL4    OE2  795   6.116   7.279   4.567
   69GL4   HE21  796   6.077   7.295   4.477
   69GL4   HE22  797   6.144   7.197   4.616
   69GL4      C  798   6.539   7.300   4.807
   69GL4      O  799   6.584   7.255   4.702
   70PHE      N  800   6.582   7.261   4.927
   70PHE      H  801   6.534   7.297   5.007
   70PHE     CA  802   6.711   7.199   4.961
   70PHE     CB  803   6.723   7.188   5.113
   70PHE     CG  804   6.848   7.121   5.170
   70PHE    CD1  805   6.833   6.987   5.204
   70PHE    HD1  806   6.760   6.916   5.165
   70PHE    CD2  807   6.965   7.192   5.195
   70PHE    HD2  808   6.962   7.300   5.181
   70PHE    CE1  809   6.936   6.932   5.279
   70PHE    HE1  810   6.919   6.836   5.327
   70PHE    CE2  811   7.072   7.130   5.258
   70PHE    HE2  812   7.173   7.169   5.260
   70PHE     CZ  813   7.055   7.000   5.303
   70PHE     HZ  814   7.137   6.939   5.343
   70PHE      C  815   6.738   7.064   4.894
   70PHE      O  816   6.645   6.988   4.865
   71THR      N  817   6.863   7.029   4.867
   71THR      H  818   6.939   7.092   4.874
   71THR     CA  819   6.905   6.905   4.800
   71THR     CB  820   7.033   6.923   4.718
   71THR    OG1  821   7.122   7.011   4.789
   71THR    HG1  822   7.193   7.049   4.730
   71THR    CG2  823   7.000   6.961   4.574
   71THR      C  824   6.927   6.786   4.894
   71THR      O  825   6.997   6.795   4.995
   72PRO      N  826   6.858   6.674   4.873
   72PRO     CA  827   6.895   6.549   4.941
   72PRO     CB  828   6.794   6.444   4.895
   72PRO     CG  829   6.672   6.527   4.853
   72PRO     CD  830   6.727   6.662   4.808
   72PRO      C  831   7.039   6.505   4.913
   72PRO      O  832   7.118   6.557   4.834
   73THR      N  833   7.068   6.391   4.974
   73THR      H  834   7.007   6.369   5.051
   73THR     CA  835   7.190   6.312   4.949
   73THR     CB  836   7.213   6.206   5.056
   73THR    OG1  837   7.098   6.131   5.098
   73THR    HG1  838   7.057   6.194   5.164
   73THR    CG2  839   7.283   6.272   5.175
   73THR      C  840   7.197   6.235   4.818
   73THR      O  841   7.090   6.184   4.784
   74GL4      N  842   7.318   6.225   4.765
   74GL4      H  843   7.400   6.257   4.813
   74GL4     CA  844   7.345   6.154   4.639
   74GL4     CB  845   7.345   6.001   4.654
   74GL4     CG  846   7.468   5.951   4.731
   74GL4     CD  847   7.474   5.801   4.757
   74GL4    OE1  848   7.528   5.728   4.670
   74GL4   HE11  849   7.511   5.635   4.703
   74GL4   HE12  850   7.587   5.773   4.603
   74GL4    OE2  851   7.429   5.748   4.861
   74GL4   HE21  852   7.474   5.659   4.866
   74GL4   HE22  853   7.392   5.823   4.916
   74GL4      C  854   7.273   6.196   4.512
   74GL4      O  855   7.155   6.229   4.498
   75LYSH     N  856   7.369   6.211   4.421
   75LYSH     H  857   7.454   6.159   4.432
   75LYSH    CA  858   7.363   6.251   4.280
   75LYSH    CB  859   7.313   6.129   4.202
   75LYSH    CG  860   7.348   6.125   4.053
   75LYSH    CD  861   7.499   6.109   4.030
   75LYSH    CE  862   7.533   6.146   3.886
   75LYSH    NZ  863   7.679   6.150   3.871
   75LYSH   HZ1  864   7.702   6.239   3.910
   75LYSH   HZ2  865   7.741   6.087   3.917
   75LYSH   HZ3  866   7.715   6.159   3.778
   75LYSH     C  867   7.297   6.381   4.236
   75LYSH     O  868   7.351   6.456   4.156
   76ASN      N  869   7.192   6.414   4.311
   76ASN      H  870   7.157   6.344   4.374
   76ASN     CA  871   7.120   6.542   4.312
   76ASN     CB  872   6.987   6.514   4.383
   76ASN     CG  873   6.879   6.615   4.347
   76ASN    OD1  874   6.886   6.709   4.268
   76ASN    ND2  875   6.760   6.566   4.382
   76ASN   HD21  876   6.752   6.473   4.416
   76ASN   HD22  877   6.677   6.622   4.385
   76ASN      C  878   7.184   6.661   4.382
   76ASN      O  879   7.197   6.665   4.504
   77GL4      N  880   7.262   6.727   4.297
   77GL4      H  881   7.286   6.681   4.211
   77GL4     CA  882   7.347   6.845   4.319
   77GL4     CB  883   7.489   6.803   4.281
   77GL4     CG  884   7.547   6.695   4.372
   77GL4     CD  885   7.697   6.665   4.360
   77GL4    OE1  886   7.719   6.562   4.292
   77GL4   HE11  887   7.818   6.549   4.287
   77GL4   HE12  888   7.630   6.518   4.276
   77GL4    OE2  889   7.781   6.711   4.439
   77GL4   HE21  890   7.875   6.718   4.405
   77GL4   HE22  891   7.735   6.737   4.524
   77GL4      C  892   7.305   6.970   4.241
   77GL4      O  893   7.280   6.966   4.120
   78TYR      N  894   7.291   7.077   4.317
   78TYR      H  895   7.307   7.071   4.416
   78TYR     CA  896   7.230   7.203   4.270
   78TYR     CB  897   7.149   7.269   4.381
   78TYR     CG  898   7.124   7.419   4.379
   78TYR    CD1  899   7.023   7.474   4.301
   78TYR    HD1  900   6.989   7.418   4.214
   78TYR    CD2  901   7.184   7.501   4.475
   78TYR    HD2  902   7.239   7.454   4.556
   78TYR    CE1  903   6.977   7.603   4.325
   78TYR    HE1  904   6.887   7.635   4.272
   78TYR    CE2  905   7.153   7.636   4.487
   78TYR    HE2  906   7.199   7.692   4.568
   78TYR     CZ  907   7.043   7.684   4.417
   78TYR     OH  908   6.987   7.802   4.455
   78TYR     HH  909   6.931   7.844   4.384
   78TYR      C  910   7.343   7.297   4.225
   78TYR      O  911   7.439   7.326   4.295
   79ALA      N  912   7.307   7.360   4.113
   79ALA      H  913   7.216   7.358   4.072
   79ALA     CA  914   7.403   7.440   4.037
   79ALA     CB  915   7.445   7.345   3.924
   79ALA      C  916   7.338   7.561   3.970
   79ALA      O  917   7.230   7.542   3.914
   80CYS2     N  918   7.422   7.655   3.928
   80CYS2     H  919   7.520   7.639   3.916
   80CYS2    CA  920   7.375   7.785   3.880
   80CYS2    CB  921   7.350   7.884   3.995
   80CYS2    SG  922   7.244   7.818   4.129
   80CYS2     C  923   7.457   7.853   3.771
   80CYS2     O  924   7.566   7.900   3.803
   81ARG      N  925   7.407   7.838   3.649
   81ARG      H  926   7.319   7.791   3.638
   81ARG     CA  927   7.478   7.899   3.535
   81ARG     CB  928   7.508   7.793   3.429
   81ARG     CG  929   7.620   7.711   3.492
   81ARG     CD  930   7.661   7.602   3.393
   81ARG     NE  931   7.727   7.488   3.459
   81ARG     HE  932   7.701   7.477   3.555
   81ARG     CZ  933   7.792   7.390   3.395
   81ARG    NH1  934   7.797   7.380   3.262
   81ARG   HH11  935   7.777   7.454   3.198
   81ARG   HH12  936   7.822   7.290   3.224
   81ARG    NH2  937   7.868   7.298   3.456
   81ARG   HH21  938   7.856   7.292   3.555
   81ARG   HH22  939   7.936   7.239   3.413
   81ARG      C  940   7.396   8.013   3.475
   81ARG      O  941   7.273   8.006   3.463
   82VAL      N  942   7.470   8.117   3.439
   82VAL      H  943   7.562   8.105   3.400
   82VAL     CA  944   7.395   8.233   3.388
   82VAL     CB  945   7.443   8.374   3.425
   82VAL    CG1  946   7.590   8.398   3.389
   82VAL    CG2  947   7.366   8.493   3.369
   82VAL      C  948   7.369   8.220   3.238
   82VAL      O  949   7.455   8.187   3.157
   83ASN      N  950   7.249   8.266   3.203
   83ASN      H  951   7.189   8.300   3.275
   83ASN     CA  952   7.182   8.246   3.074
   83ASN     CB  953   7.080   8.132   3.068
   83ASN     CG  954   7.127   8.022   2.973
   83ASN    OD1  955   7.187   8.057   2.872
   83ASN    ND2  956   7.096   7.898   3.009
   83ASN   HD21  957   7.043   7.878   3.092
   83ASN   HD22  958   7.125   7.821   2.952
   83ASN      C  959   7.110   8.376   3.040
   83ASN      O  960   7.098   8.474   3.114
   84HI0      N  961   7.063   8.375   2.915
   84HI0      H  962   7.046   8.287   2.870
   84HI0     CA  963   6.982   8.480   2.852
   84HI0     CB  964   7.054   8.512   2.721
   84HI0     CG  965   7.163   8.617   2.745
   84HI0    ND1  966   7.134   8.738   2.792
   84HI0    HD1  967   7.044   8.777   2.814
   84HI0    CD2  968   7.288   8.616   2.700
   84HI0    HD2  969   7.325   8.546   2.626
   84HI0    CE1  970   7.245   8.810   2.780
   84HI0    HE1  971   7.238   8.917   2.797
   84HI0    NE2  972   7.340   8.736   2.723
   84HI0    HE2  973   7.440   8.747   2.718
   84HI0      C  974   6.839   8.439   2.817
   84HI0      O  975   6.816   8.321   2.788
   85VAL      N  976   6.746   8.533   2.806
   85VAL      H  977   6.767   8.631   2.802
   85VAL     CA  978   6.603   8.501   2.804
   85VAL     CB  979   6.518   8.628   2.820
   85VAL    CG1  980   6.546   8.693   2.955
   85VAL    CG2  981   6.529   8.721   2.699
   85VAL      C  982   6.551   8.401   2.701
   85VAL      O  983   6.496   8.304   2.754
   86THR      N  984   6.606   8.398   2.581
   86THR      H  985   6.677   8.463   2.552
   86THR     CA  986   6.561   8.300   2.480
   86THR     CB  987   6.522   8.362   2.346
   86THR    OG1  988   6.632   8.437   2.293
   86THR    HG1  989   6.620   8.447   2.194
   86THR    CG2  990   6.401   8.455   2.354
   86THR      C  991   6.660   8.185   2.464
   86THR      O  992   6.660   8.110   2.366
   87LEU      N  993   6.764   8.187   2.546
   87LEU      H  994   6.774   8.250   2.623
   87LEU     CA  995   6.861   8.076   2.544
   87LEU     CB  996   7.006   8.124   2.547
   87LEU     CG  997   7.064   8.176   2.415
   87LEU    CD1  998   7.208   8.219   2.444
   87LEU    CD2  999   7.059   8.069   2.305
   87LEU      C 1000   6.835   7.962   2.641
   87LEU      O 1001   6.875   7.847   2.619
   88SER      N 1002   6.758   7.993   2.745
   88SER      H 1003   6.731   8.089   2.757
   88SER     CA 1004   6.721   7.904   2.856
   88SER     CB 1005   6.643   7.989   2.957
   88SER     OG 1006   6.631   7.910   3.075
   88SER     HG 1007   6.724   7.897   3.108
   88SER      C 1008   6.636   7.783   2.815
   88SER      O 1009   6.529   7.803   2.757
   89GLN      N 1010   6.658   7.677   2.892
   89GLN      H 1011   6.723   7.681   2.968
   89GLN     CA 1012   6.604   7.544   2.862
   89GLN     CB 1013   6.702   7.447   2.929
   89GLN     CG 1014   6.705   7.307   2.866
   89GLN     CD 1015   6.768   7.309   2.726
   89GLN    OE1 1016   6.863   7.380   2.697
   89GLN    NE2 1017   6.722   7.230   2.630
   89GLN   HE21 1018   6.639   7.175   2.639
   89GLN   HE22 1019   6.796   7.208   2.565
   89GLN      C 1020   6.457   7.517   2.892
   89GLN      O 1021   6.412   7.559   2.999
   90PRO      N 1022   6.380   7.446   2.810
   90PRO     CA 1023   6.246   7.401   2.851
   90PRO     CB 1024   6.168   7.391   2.720
   90PRO     CG 1025   6.274   7.349   2.619
   90PRO     CD 1026   6.386   7.444   2.663
   90PRO      C 1027   6.240   7.264   2.918
   90PRO      O 1028   6.329   7.182   2.897
   91LYSH     N 1029   6.131   7.239   2.991
   91LYSH     H 1030   6.085   7.324   3.017
   91LYSH    CA 1031   6.091   7.108   3.044
   91LYSH    CB 1032   6.032   7.111   3.186
   91LYSH    CG 1033   6.147   7.148   3.279
   91LYSH    CD 1034   6.107   7.116   3.423
   91LYSH    CE 1035   6.109   6.974   3.479
   91LYSH    NZ 1036   6.239   6.940   3.540
   91LYSH   HZ1 1037   6.228   6.897   3.630
   91LYSH   HZ2 1038   6.288   6.877   3.480
   91LYSH   HZ3 1039   6.291   7.025   3.541
   91LYSH     C 1040   6.031   7.015   2.939
   91LYSH     O 1041   5.979   7.056   2.836
   92ILE      N 1042   6.001   6.896   2.991
   92ILE      H 1043   5.954   6.892   3.080
   92ILE     CA 1044   5.962   6.792   2.896
   92ILE     CB 1045   5.999   6.650   2.939
   92ILE    CG1 1046   6.005   6.565   2.812
   92ILE    CG2 1047   5.902   6.583   3.036
   92ILE     CD 1048   6.095   6.442   2.821
   92ILE      C 1049   5.826   6.800   2.826
   92ILE      O 1050   5.821   6.808   2.703
   93VAL      N 1051   5.733   6.857   2.902
   93VAL      H 1052   5.745   6.872   3.000
   93VAL     CA 1053   5.599   6.884   2.849
   93VAL     CB 1054   5.490   6.892   2.957
   93VAL    CG1 1055   5.353   6.902   2.891
   93VAL    CG2 1056   5.502   6.776   3.056
   93VAL      C 1057   5.591   6.997   2.747
   93VAL      O 1058   5.512   6.985   2.653
   94LYSH     N 1059   5.650   7.113   2.776
   94LYSH     H 1060   5.670   7.135   2.872
   94LYSH    CA 1061   5.666   7.224   2.682
   94LYSH    CB 1062   5.728   7.356   2.730
   94LYSH    CG 1063   5.621   7.424   2.815
   94LYSH    CD 1064   5.643   7.573   2.842
   94LYSH    CE 1065   5.554   7.633   2.950
   94LYSH    NZ 1066   5.414   7.606   2.912
   94LYSH   HZ1 1067   5.362   7.648   2.986
   94LYSH   HZ2 1068   5.398   7.659   2.828
   94LYSH   HZ3 1069   5.383   7.511   2.905
   94LYSH     C 1070   5.743   7.181   2.557
   94LYSH     O 1071   5.682   7.186   2.451
   95TRP      N 1072   5.850   7.103   2.573
   95TRP      H 1073   5.890   7.080   2.662
   95TRP     CA 1074   5.921   7.053   2.455
   95TRP     CB 1075   6.058   7.003   2.498
   95TRP     CG 1076   6.144   6.960   2.378
   95TRP    CD1 1077   6.224   7.037   2.304
   95TRP    HD1 1078   6.248   7.142   2.316
   95TRP    CD2 1079   6.176   6.830   2.342
   95TRP    NE1 1080   6.304   6.963   2.228
   95TRP    HE1 1081   6.370   7.006   2.166
   95TRP    CE2 1082   6.282   6.834   2.253
   95TRP    CE3 1083   6.143   6.705   2.392
   95TRP    HE3 1084   6.092   6.704   2.488
   95TRP    CZ2 1085   6.347   6.722   2.201
   95TRP    HZ2 1086   6.439   6.741   2.146
   95TRP    CZ3 1087   6.211   6.591   2.349
   95TRP    HZ3 1088   6.197   6.497   2.402
   95TRP    CH2 1089   6.308   6.598   2.250
   95TRP    HH2 1090   6.340   6.511   2.194
   95TRP      C 1091   5.838   6.953   2.373
   95TRP      O 1092   5.837   6.968   2.251
   96AS4      N 1093   5.763   6.863   2.435
   96AS4      H 1094   5.759   6.852   2.535
   96AS4     CA 1095   5.674   6.767   2.368
   96AS4     CB 1096   5.651   6.651   2.466
   96AS4     CG 1097   5.574   6.525   2.425
   96AS4    OD1 1098   5.556   6.429   2.503
   96AS4   HD11 1099   5.472   6.383   2.475
   96AS4   HD12 1100   5.623   6.430   2.578
   96AS4    OD2 1101   5.569   6.515   2.301
   96AS4   HD21 1102   5.519   6.436   2.266
   96AS4   HD22 1103   5.611   6.599   2.266
   96AS4      C 1104   5.549   6.825   2.303
   96AS4      O 1105   5.523   6.788   2.188
   97ARG      N 1106   5.496   6.930   2.365
   97ARG      H 1107   5.530   6.960   2.454
   97ARG     CA 1108   5.389   7.014   2.308
   97ARG     CB 1109   5.283   7.058   2.409
   97ARG     CG 1110   5.220   6.931   2.466
   97ARG     CD 1111   5.133   6.951   2.591
   97ARG     NE 1112   5.012   7.023   2.549
   97ARG     HE 1113   5.017   7.123   2.545
   97ARG     CZ 1114   4.897   6.978   2.499
   97ARG    NH1 1115   4.867   6.848   2.490
   97ARG   HH11 1116   4.930   6.779   2.528
   97ARG   HH12 1117   4.778   6.818   2.457
   97ARG    NH2 1118   4.806   7.067   2.455
   97ARG   HH21 1119   4.820   7.166   2.442
   97ARG   HH22 1120   4.725   7.035   2.407
   97ARG      C 1121   5.437   7.140   2.237
   97ARG      O 1122   5.442   7.250   2.294
   98AS4      N 1123   5.440   7.130   2.105
   98AS4      H 1124   5.445   7.042   2.059
   98AS4     CA 1125   5.464   7.243   2.013
   98AS4     CB 1126   5.552   7.186   1.901
   98AS4     CG 1127   5.468   7.113   1.795
   98AS4    OD1 1128   5.438   7.180   1.694
   98AS4   HD11 1129   5.420   7.119   1.617
   98AS4   HD12 1130   5.414   7.273   1.723
   98AS4    OD2 1131   5.453   6.991   1.817
   98AS4   HD21 1132   5.394   6.960   1.743
   98AS4   HD22 1133   5.486   6.972   1.910
   98AS4      C 1134   5.333   7.312   1.977
   98AS4      O 1135   5.226   7.251   1.972
   99MET      N 1136   5.351   7.438   1.940
   99MET      H 1137   5.437   7.489   1.945
   99MET     CA 1138   5.240   7.523   1.893
   99MET     CB 1139   5.122   7.531   1.990
   99MET     CG 1140   5.152   7.577   2.133
   99MET     SD 1141   5.000   7.610   2.229
   99MET     CE 1142   4.939   7.755   2.144
   99MET      C 1143   5.283   7.668   1.869
   99MET     O1 1144   5.200   7.748   1.822
   99MET   HO11 1145   5.139   7.702   1.757
   99MET   HO12 1146   5.213   7.841   1.856
   99MET     O2 1147   5.387   7.704   1.928
   99MET   HO21 1148   5.413   7.792   1.888
   99MET   HO22 1149   5.422   7.631   1.986
  100ILE      N 1150   5.987   6.157   3.370
  100ILE     H1 1151   6.084   6.159   3.394
  100ILE     H2 1152   5.931   6.198   3.443
  100ILE     H3 1153   5.972   6.058   3.367
  100ILE     CA 1154   5.970   6.222   3.240
  100ILE     CB 1155   6.106   6.252   3.177
  100ILE    CG1 1156   6.181   6.121   3.150
  100ILE    CG2 1157   6.181   6.354   3.263
  100ILE     CD 1158   6.289   6.140   3.043
  100ILE      C 1159   5.886   6.133   3.147
  100ILE      O 1160   5.867   6.014   3.173
  101GLN      N 1161   5.863   6.184   3.026
  101GLN      H 1162   5.884   6.276   2.995
  101GLN     CA 1163   5.793   6.113   2.919
  101GLN     CB 1164   5.744   6.219   2.821
  101GLN     CG 1165   5.601   6.183   2.778
  101GLN     CD 1166   5.588   6.080   2.665
  101GLN    OE1 1167   5.626   5.963   2.674
  101GLN    NE2 1168   5.555   6.118   2.542
  101GLN   HE21 1169   5.532   6.213   2.520
  101GLN   HE22 1170   5.563   6.044   2.475
  101GLN      C 1171   5.892   6.012   2.861
  101GLN      O 1172   6.014   6.024   2.877
  102ARG      N 1173   5.830   5.905   2.812
  102ARG      H 1174   5.745   5.920   2.763
  102ARG     CA 1175   5.905   5.780   2.788
  102ARG     CB 1176   5.846   5.673   2.880
  102ARG     CG 1177   5.902   5.667   3.023
  102ARG     CD 1178   5.851   5.550   3.107
  102ARG     NE 1179   5.922   5.428   3.066
  102ARG     HE 1180   5.881   5.383   2.986
  102ARG     CZ 1181   6.023   5.364   3.125
  102ARG    NH1 1182   6.070   5.409   3.242
  102ARG   HH11 1183   6.011   5.478   3.284
  102ARG   HH12 1184   6.129   5.356   3.303
  102ARG    NH2 1185   6.062   5.248   3.071
  102ARG   HH21 1186   6.027   5.229   2.979
  102ARG   HH22 1187   6.116   5.182   3.124
  102ARG      C 1188   5.915   5.741   2.641
  102ARG      O 1189   6.019   5.691   2.597
  103THR      N 1190   5.819   5.783   2.559
  103THR      H 1191   5.744   5.834   2.601
  103THR     CA 1192   5.815   5.756   2.415
  103THR     CB 1193   5.676   5.704   2.378
  103THR    OG1 1194   5.570   5.780   2.438
  103THR    HG1 1195   5.495   5.787   2.373
  103THR    CG2 1196   5.662   5.559   2.423
  103THR      C 1197   5.845   5.864   2.310
  103THR      O 1198   5.797   5.977   2.322
  104PRO      N 1199   5.915   5.827   2.204
  104PRO     CA 1200   5.930   5.912   2.085
  104PRO     CB 1201   6.034   5.841   1.999
  104PRO     CG 1202   6.104   5.741   2.092
  104PRO     CD 1203   6.001   5.707   2.201
  104PRO      C 1204   5.794   5.926   2.015
  104PRO      O 1205   5.726   5.824   2.015
  105LYSH     N 1206   5.768   6.033   1.940
  105LYSH     H 1207   5.850   6.064   1.891
  105LYSH    CA 1208   5.641   6.068   1.874
  105LYSH    CB 1209   5.656   6.204   1.807
  105LYSH    CG 1210   5.673   6.319   1.905
  105LYSH    CD 1211   5.675   6.458   1.841
  105LYSH    CE 1212   5.638   6.566   1.941
  105LYSH    NZ 1213   5.498   6.565   1.986
  105LYSH   HZ1 1214   5.482   6.472   2.020
  105LYSH   HZ2 1215   5.471   6.631   2.056
  105LYSH   HZ3 1216   5.439   6.581   1.907
  105LYSH     C 1217   5.600   5.960   1.773
  105LYSH     O 1218   5.480   5.937   1.759
  106ILE      N 1219   5.694   5.894   1.708
  106ILE      H 1220   5.792   5.910   1.721
  106ILE     CA 1221   5.671   5.785   1.612
  106ILE     CB 1222   5.799   5.755   1.532
  106ILE    CG1 1223   5.914   5.734   1.630
  106ILE    CG2 1224   5.823   5.866   1.429
  106ILE     CD 1225   6.044   5.718   1.551
  106ILE      C 1226   5.611   5.659   1.673
  106ILE      O 1227   5.605   5.650   1.795
  107GLN      N 1228   5.564   5.563   1.593
  107GLN      H 1229   5.567   5.568   1.493
  107GLN     CA 1230   5.515   5.434   1.644
  107GLN     CB 1231   5.362   5.441   1.639
  107GLN     CG 1232   5.296   5.468   1.504
  107GLN     CD 1233   5.285   5.361   1.394
  107GLN    OE1 1234   5.376   5.346   1.312
  107GLN    NE2 1235   5.183   5.279   1.415
  107GLN   HE21 1236   5.118   5.302   1.488
  107GLN   HE22 1237   5.180   5.193   1.364
  107GLN      C 1238   5.574   5.298   1.604
  107GLN      O 1239   5.520   5.199   1.652
  108VAL      N 1240   5.665   5.302   1.508
  108VAL      H 1241   5.667   5.370   1.435
  108VAL     CA 1242   5.758   5.190   1.486
  108VAL     CB 1243   5.752   5.136   1.343
  108VAL    CG1 1244   5.832   5.007   1.330
  108VAL    CG2 1245   5.606   5.110   1.305
  108VAL      C 1246   5.904   5.221   1.519
  108VAL      O 1247   5.964   5.314   1.466
  109TYR      N 1248   5.949   5.177   1.636
  109TYR      H 1249   5.907   5.106   1.693
  109TYR     CA 1250   6.078   5.215   1.694
  109TYR     CB 1251   6.092   5.204   1.846
  109TYR     CG 1252   6.009   5.301   1.930
  109TYR    CD1 1253   5.936   5.244   2.033
  109TYR    HD1 1254   5.981   5.155   2.078
  109TYR    CD2 1255   5.967   5.423   1.878
  109TYR    HD2 1256   6.030   5.491   1.822
  109TYR    CE1 1257   5.822   5.300   2.090
  109TYR    HE1 1258   5.773   5.249   2.173
  109TYR    CE2 1259   5.858   5.485   1.938
  109TYR    HE2 1260   5.845   5.593   1.923
  109TYR     CZ 1261   5.788   5.426   2.042
  109TYR     OH 1262   5.669   5.483   2.075
  109TYR     HH 1263   5.661   5.576   2.039
  109TYR      C 1264   6.205   5.187   1.613
  109TYR      O 1265   6.286   5.278   1.594
  110SER      N 1266   6.202   5.059   1.578
  110SER      H 1267   6.124   4.998   1.593
  110SER     CA 1268   6.321   4.991   1.525
  110SER     CB 1269   6.294   4.842   1.500
  110SER     OG 1270   6.170   4.814   1.434
  110SER     HG 1271   6.089   4.822   1.492
  110SER      C 1272   6.381   5.049   1.396
  110SER      O 1273   6.496   5.092   1.398
  111ARG      N 1274   6.301   5.054   1.290
  111ARG      H 1275   6.212   5.007   1.294
  111ARG     CA 1276   6.341   5.107   1.159
  111ARG     CB 1277   6.248   5.055   1.049
  111ARG     CG 1278   6.098   5.059   1.079
  111ARG     CD 1279   6.027   5.007   0.954
  111ARG     NE 1280   6.030   5.113   0.852
  111ARG     HE 1281   6.124   5.131   0.822
  111ARG     CZ 1282   5.931   5.162   0.776
  111ARG    NH1 1283   5.803   5.123   0.776
  111ARG   HH11 1284   5.774   5.038   0.821
  111ARG   HH12 1285   5.732   5.181   0.736
  111ARG    NH2 1286   5.963   5.256   0.686
  111ARG   HH21 1287   6.061   5.276   0.680
  111ARG   HH22 1288   5.898   5.303   0.626
  111ARG      C 1289   6.353   5.259   1.148
  111ARG      O 1290   6.383   5.305   1.038
  112HI0      N 1291   6.315   5.337   1.248
  112HI0      H 1292   6.339   5.303   1.339
  112HI0     CA 1293   6.289   5.482   1.239
  112HI0     CB 1294   6.139   5.504   1.259
  112HI0     CG 1295   6.049   5.469   1.140
  112HI0    ND1 1296   6.028   5.548   1.035
  112HI0    HD1 1297   6.068   5.640   1.033
  112HI0    CD2 1298   5.965   5.366   1.131
  112HI0    HD2 1299   5.973   5.284   1.202
  112HI0    CE1 1300   5.925   5.493   0.971
  112HI0    HE1 1301   5.892   5.528   0.873
  112HI0    NE2 1302   5.880   5.382   1.029
  112HI0    HE2 1303   5.809   5.320   0.999
  112HI0      C 1304   6.369   5.583   1.322
  112HI0      O 1305   6.383   5.585   1.444
  113PRO      N 1306   6.428   5.679   1.251
  113PRO     CA 1307   6.487   5.796   1.318
  113PRO     CB 1308   6.561   5.863   1.201
  113PRO     CG 1309   6.617   5.737   1.136
  113PRO     CD 1310   6.486   5.660   1.117
  113PRO      C 1311   6.377   5.884   1.376
  113PRO      O 1312   6.267   5.891   1.322
  114ALA      N 1313   6.406   5.961   1.481
  114ALA      H 1314   6.499   5.979   1.515
  114ALA     CA 1315   6.309   6.051   1.542
  114ALA     CB 1316   6.309   6.052   1.695
  114ALA      C 1317   6.319   6.193   1.487
  114ALA      O 1318   6.423   6.256   1.502
  115GL4      N 1319   6.202   6.252   1.462
  115GL4      H 1320   6.114   6.206   1.476
  115GL4     CA 1321   6.199   6.389   1.410
  115GL4     CB 1322   6.063   6.424   1.350
  115GL4     CG 1323   5.937   6.444   1.435
  115GL4     CD 1324   5.903   6.322   1.521
  115GL4    OE1 1325   5.901   6.208   1.472
  115GL4   HE11 1326   5.885   6.141   1.545
  115GL4   HE12 1327   5.934   6.211   1.378
  115GL4    OE2 1328   5.891   6.357   1.641
  115GL4   HE21 1329   5.851   6.280   1.691
  115GL4   HE22 1330   5.899   6.456   1.647
  115GL4      C 1331   6.257   6.498   1.500
  115GL4      O 1332   6.306   6.602   1.456
  116ASN      N 1333   6.256   6.472   1.630
  116ASN      H 1334   6.238   6.378   1.660
  116ASN     CA 1335   6.318   6.561   1.729
  116ASN     CB 1336   6.279   6.514   1.870
  116ASN     CG 1337   6.310   6.370   1.910
  116ASN    OD1 1338   6.225   6.282   1.897
  116ASN    ND2 1339   6.419   6.346   1.982
  116ASN   HD21 1340   6.480   6.414   2.022
  116ASN   HD22 1341   6.433   6.248   1.993
  116ASN      C 1342   6.469   6.577   1.717
  116ASN      O 1343   6.523   6.683   1.750
  117GLY      N 1344   6.532   6.485   1.644
  117GLY      H 1345   6.492   6.402   1.605
  117GLY     CA 1346   6.678   6.475   1.630
  117GLY      C 1347   6.729   6.572   1.524
  117GLY      O 1348   6.788   6.675   1.554
  118LYSH     N 1349   6.729   6.538   1.395
  118LYSH     H 1350   6.731   6.610   1.326
  118LYSH    CA 1351   6.708   6.402   1.345
  118LYSH    CB 1352   6.591   6.389   1.248
  118LYSH    CG 1353   6.582   6.261   1.165
  118LYSH    CD 1354   6.448   6.264   1.091
  118LYSH    CE 1355   6.448   6.147   0.991
  118LYSH    NZ 1356   6.345   6.144   0.886
  118LYSH   HZ1 1357   6.255   6.154   0.929
  118LYSH   HZ2 1358   6.376   6.205   0.813
  118LYSH   HZ3 1359   6.362   6.053   0.849
  118LYSH     C 1360   6.844   6.360   1.288
  118LYSH     O 1361   6.924   6.441   1.241
  119SER      N 1362   6.870   6.231   1.302
  119SER      H 1363   6.798   6.175   1.344
  119SER     CA 1364   6.988   6.159   1.252
  119SER     CB 1365   7.119   6.202   1.317
  119SER     OG 1366   7.231   6.134   1.261
  119SER     HG 1367   7.306   6.198   1.279
  119SER      C 1368   6.974   6.013   1.294
  119SER      O 1369   6.923   5.991   1.404
  120ASN      N 1370   7.012   5.918   1.210
  120ASN      H 1371   7.005   5.934   1.111
  120ASN     CA 1372   7.017   5.773   1.235
  120ASN     CB 1373   7.076   5.702   1.113
  120ASN     CG 1374   6.983   5.732   0.996
  120ASN    OD1 1375   6.966   5.843   0.945
  120ASN    ND2 1376   6.898   5.634   0.970
  120ASN   HD21 1377   6.893   5.542   1.009
  120ASN   HD22 1378   6.833   5.660   0.898
  120ASN      C 1379   7.086   5.725   1.363
  120ASN      O 1380   7.204   5.743   1.394
  121PHE      N 1381   7.012   5.654   1.448
  121PHE      H 1382   7.056   5.605   1.523
  121PHE     CA 1383   6.872   5.611   1.443
  121PHE     CB 1384   6.855   5.459   1.429
  121PHE     CG 1385   6.884   5.406   1.288
  121PHE    CD1 1386   7.015   5.380   1.251
  121PHE    HD1 1387   7.088   5.404   1.328
  121PHE    CD2 1388   6.782   5.381   1.197
  121PHE    HD2 1389   6.681   5.367   1.234
  121PHE    CE1 1390   7.051   5.331   1.125
  121PHE    HE1 1391   7.151   5.288   1.117
  121PHE    CE2 1392   6.815   5.338   1.068
  121PHE    HE2 1393   6.735   5.323   0.995
  121PHE     CZ 1394   6.947   5.311   1.036
  121PHE     HZ 1395   6.960   5.270   0.936
  121PHE      C 1396   6.771   5.674   1.539
  121PHE      O 1397   6.739   5.792   1.528
  122LEU      N 1398   6.733   5.606   1.647
  122LEU      H 1399   6.787   5.532   1.685
  122LEU     CA 1400   6.631   5.666   1.735
  122LEU     CB 1401   6.547   5.554   1.796
  122LEU     CG 1402   6.418   5.608   1.857
  122LEU    CD1 1403   6.325   5.683   1.761
  122LEU    CD2 1404   6.337   5.494   1.917
  122LEU      C 1405   6.682   5.762   1.842
  122LEU      O 1406   6.764   5.732   1.929
  123ASN      N 1407   6.670   5.887   1.798
  123ASN      H 1408   6.669   5.916   1.703
  123ASN     CA 1409   6.694   6.005   1.883
  123ASN     CB 1410   6.666   6.128   1.796
  123ASN     CG 1411   6.736   6.112   1.661
  123ASN    OD1 1412   6.678   6.067   1.563
  123ASN    ND2 1413   6.867   6.135   1.656
  123ASN   HD21 1414   6.913   6.165   1.740
  123ASN   HD22 1415   6.920   6.091   1.583
  123ASN      C 1416   6.603   6.004   2.006
  123ASN      O 1417   6.487   6.046   1.999
  124CYS2     N 1418   6.655   5.960   2.120
  124CYS2     H 1419   6.728   5.892   2.109
  124CYS2    CA 1420   6.581   5.947   2.246
  124CYS2    CB 1421   6.669   5.889   2.357
  124CYS2    SG 1422   6.816   5.994   2.388
  124CYS2     C 1423   6.525   6.079   2.298
  124CYS2     O 1424   6.582   6.184   2.269
  125TYR      N 1425   6.399   6.066   2.339
  125TYR      H 1426   6.353   5.982   2.309
  125TYR     CA 1427   6.323   6.173   2.405
  125TYR     CB 1428   6.193   6.096   2.431
  125TYR     CG 1429   6.077   6.164   2.357
  125TYR    CD1 1430   6.093   6.216   2.229
  125TYR    HD1 1431   6.163   6.166   2.163
  125TYR    CD2 1432   5.963   6.205   2.426
  125TYR    HD2 1433   5.955   6.182   2.532
  125TYR    CE1 1434   6.010   6.311   2.172
  125TYR    HE1 1435   6.009   6.337   2.066
  125TYR    CE2 1436   5.874   6.298   2.375
  125TYR    HE2 1437   5.784   6.320   2.432
  125TYR     CZ 1438   5.900   6.349   2.249
  125TYR     OH 1439   5.830   6.454   2.198
  125TYR     HH 1440   5.752   6.473   2.258
  125TYR      C 1441   6.394   6.223   2.531
  125TYR      O 1442   6.392   6.167   2.640
  126VAL      N 1443   6.477   6.320   2.496
  126VAL      H 1444   6.515   6.325   2.403
  126VAL     CA 1445   6.552   6.405   2.589
  126VAL     CB 1446   6.666   6.483   2.524
  126VAL    CG1 1447   6.774   6.392   2.467
  126VAL    CG2 1448   6.604   6.587   2.430
  126VAL      C 1449   6.469   6.489   2.687
  126VAL      O 1450   6.366   6.546   2.651
  127SER      N 1451   6.518   6.493   2.810
  127SER      H 1452   6.588   6.424   2.829
  127SER     CA 1453   6.467   6.585   2.912
  127SER     CB 1454   6.481   6.516   3.047
  127SER     OG 1455   6.417   6.591   3.151
  127SER     HG 1456   6.476   6.588   3.231
  127SER      C 1457   6.549   6.714   2.913
  127SER      O 1458   6.642   6.730   2.835
  128GLY      N 1459   6.492   6.810   2.986
  128GLY      H 1460   6.404   6.790   3.029
  128GLY     CA 1461   6.534   6.951   2.998
  128GLY      C 1462   6.666   6.989   3.065
  128GLY      O 1463   6.672   7.073   3.155
  129PHE      N 1464   6.771   6.922   3.021
  129PHE      H 1465   6.756   6.847   2.957
  129PHE     CA 1466   6.908   6.937   3.073
  129PHE     CB 1467   6.997   6.813   3.057
  129PHE     CG 1468   6.982   6.710   2.946
  129PHE    CD1 1469   6.900   6.599   2.962
  129PHE    HD1 1470   6.848   6.577   3.056
  129PHE    CD2 1471   7.048   6.730   2.825
  129PHE    HD2 1472   7.110   6.819   2.817
  129PHE    CE1 1473   6.895   6.499   2.866
  129PHE    HE1 1474   6.842   6.405   2.878
  129PHE    CE2 1475   7.045   6.630   2.728
  129PHE    HE2 1476   7.098   6.649   2.635
  129PHE     CZ 1477   6.970   6.516   2.750
  129PHE     HZ 1478   6.961   6.447   2.666
  129PHE      C 1479   6.977   7.052   3.000
  129PHE      O 1480   6.973   7.067   2.878
  130HI0      N 1481   7.059   7.113   3.085
  130HI0      H 1482   7.094   7.064   3.164
  130HI0     CA 1483   7.139   7.228   3.042
  130HI0     CB 1484   7.079   7.365   3.077
  130HI0     CG 1485   7.136   7.461   2.973
  130HI0    ND1 1486   7.074   7.479   2.857
  130HI0    HD1 1487   6.990   7.434   2.827
  130HI0    CD2 1488   7.204   7.574   2.992
  130HI0    HD2 1489   7.262   7.599   3.081
  130HI0    CE1 1490   7.112   7.594   2.801
  130HI0    HE1 1491   7.077   7.624   2.702
  130HI0    NE2 1492   7.199   7.651   2.883
  130HI0    HE2 1493   7.264   7.724   2.861
  130HI0      C 1494   7.279   7.221   3.104
  130HI0      O 1495   7.291   7.177   3.219
  131PRO      N 1496   7.381   7.237   3.020
  131PRO     CA 1497   7.395   7.218   2.875
  131PRO     CB 1498   7.528   7.281   2.832
  131PRO     CG 1499   7.604   7.298   2.963
  131PRO     CD 1500   7.499   7.305   3.074
  131PRO      C 1501   7.379   7.068   2.851
  131PRO      O 1502   7.343   6.987   2.936
  132SER      N 1503   7.410   7.028   2.728
  132SER      H 1504   7.442   7.104   2.672
  132SER     CA 1505   7.390   6.897   2.664
  132SER     CB 1506   7.350   6.918   2.518
  132SER     OG 1507   7.450   6.991   2.446
  132SER     HG 1508   7.490   6.924   2.383
  132SER      C 1509   7.501   6.795   2.684
  132SER      O 1510   7.497   6.683   2.631
  133AS4      N 1511   7.597   6.834   2.767
  133AS4      H 1512   7.612   6.930   2.792
  133AS4     CA 1513   7.718   6.756   2.798
  133AS4     CB 1514   7.841   6.846   2.801
  133AS4     CG 1515   7.810   6.985   2.857
  133AS4    OD1 1516   7.801   6.997   2.981
  133AS4   HD11 1517   7.800   7.095   3.001
  133AS4   HD12 1518   7.798   6.910   3.030
  133AS4    OD2 1519   7.799   7.078   2.774
  133AS4   HD21 1520   7.724   7.137   2.803
  133AS4   HD22 1521   7.890   7.085   2.734
  133AS4      C 1522   7.727   6.660   2.917
  133AS4      O 1523   7.815   6.574   2.919
  134ILE      N 1524   7.629   6.665   3.007
  134ILE      H 1525   7.570   6.745   3.012
  134ILE     CA 1526   7.608   6.575   3.121
  134ILE     CB 1527   7.496   6.632   3.208
  134ILE    CG1 1528   7.371   6.669   3.128
  134ILE    CG2 1529   7.534   6.750   3.297
  134ILE     CD 1530   7.292   6.542   3.094
  134ILE      C 1531   7.588   6.427   3.086
  134ILE      O 1532   7.544   6.389   2.978
  135GL4      N 1533   7.595   6.341   3.188
  135GL4      H 1534   7.649   6.365   3.268
  135GL4     CA 1535   7.566   6.198   3.174
  135GL4     CB 1536   7.607   6.127   3.303
  135GL4     CG 1537   7.760   6.118   3.309
  135GL4     CD 1538   7.849   6.241   3.299
  135GL4    OE1 1539   7.836   6.323   3.391
  135GL4   HE11 1540   7.920   6.377   3.401
  135GL4   HE12 1541   7.751   6.304   3.440
  135GL4    OE2 1542   7.920   6.260   3.198
  135GL4   HE21 1543   8.002   6.311   3.222
  135GL4   HE22 1544   7.895   6.196   3.125
  135GL4      C 1545   7.418   6.168   3.151
  135GL4      O 1546   7.337   6.161   3.243
  136VAL      N 1547   7.393   6.132   3.025
  136VAL      H 1548   7.467   6.139   2.959
  136VAL     CA 1549   7.262   6.084   2.979
  136VAL     CB 1550   7.223   6.113   2.834
  136VAL    CG1 1551   7.201   6.263   2.813
  136VAL    CG2 1552   7.324   6.071   2.726
  136VAL      C 1553   7.243   5.937   3.017
  136VAL      O 1554   7.336   5.864   2.982
  137AS4      N 1555   7.126   5.899   3.066
  137AS4      H 1556   7.072   5.969   3.114
  137AS4     CA 1557   7.090   5.758   3.087
  137AS4     CB 1558   7.052   5.745   3.235
  137AS4     CG 1559   7.102   5.613   3.294
  137AS4    OD1 1560   7.054   5.509   3.246
  137AS4   HD11 1561   7.065   5.441   3.318
  137AS4   HD12 1562   7.045   5.517   3.147
  137AS4    OD2 1563   7.179   5.618   3.392
  137AS4   HD21 1564   7.229   5.533   3.406
  137AS4   HD22 1565   7.193   5.715   3.416
  137AS4      C 1566   6.974   5.721   2.993
  137AS4      O 1567   6.920   5.806   2.922
  138LEU      N 1568   6.937   5.594   3.005
  138LEU      H 1569   6.961   5.552   3.093
  138LEU     CA 1570   6.847   5.532   2.907
  138LEU     CB 1571   6.922   5.459   2.796
  138LEU     CG 1572   6.831   5.413   2.682
  138LEU    CD1 1573   6.758   5.529   2.613
  138LEU    CD2 1574   6.922   5.346   2.579
  138LEU      C 1575   6.752   5.446   2.991
  138LEU      O 1576   6.791   5.347   3.052
  139LEU      N 1577   6.623   5.474   2.974
  139LEU      H 1578   6.603   5.565   2.937
  139LEU     CA 1579   6.517   5.411   3.053
  139LEU     CB 1580   6.394   5.502   3.053
  139LEU     CG 1581   6.420   5.634   3.127
  139LEU    CD1 1582   6.298   5.726   3.118
  139LEU    CD2 1583   6.441   5.608   3.276
  139LEU      C 1584   6.473   5.274   3.001
  139LEU      O 1585   6.386   5.210   3.059
  140LYSH     N 1586   6.558   5.220   2.914
  140LYSH     H 1587   6.653   5.252   2.913
  140LYSH    CA 1588   6.530   5.097   2.838
  140LYSH    CB 1589   6.648   5.052   2.752
  140LYSH    CG 1590   6.627   4.932   2.660
  140LYSH    CD 1591   6.747   4.857   2.601
  140LYSH    CE 1592   6.710   4.726   2.532
  140LYSH    NZ 1593   6.818   4.670   2.449
  140LYSH   HZ1 1594   6.843   4.738   2.379
  140LYSH   HZ2 1595   6.901   4.647   2.501
  140LYSH   HZ3 1596   6.776   4.592   2.403
  140LYSH     C 1597   6.489   4.976   2.922
  140LYSH     O 1598   6.561   4.936   3.014
  141ASN      N 1599   6.372   4.932   2.879
  141ASN      H 1600   6.305   4.993   2.836
  141ASN     CA 1601   6.296   4.832   2.956
  141ASN     CB 1602   6.155   4.814   2.900
  141ASN     CG 1603   6.088   4.951   2.892
  141ASN    OD1 1604   6.127   5.045   2.823
  141ASN    ND2 1605   5.960   4.934   2.923
  141ASN   HD21 1606   5.925   4.842   2.942
  141ASN   HD22 1607   5.899   5.003   2.883
  141ASN      C 1608   6.350   4.690   2.968
  141ASN      O 1609   6.359   4.635   3.078
  142GLY      N 1610   6.382   4.642   2.848
  142GLY      H 1611   6.347   4.695   2.770
  142GLY     CA 1612   6.466   4.526   2.816
  142GLY      C 1613   6.613   4.547   2.854
  142GLY      O 1614   6.663   4.657   2.835
  143GL4      N 1615   6.689   4.437   2.859
  143GL4      H 1616   6.654   4.344   2.843
  143GL4     CA 1617   6.831   4.435   2.894
  143GL4     CB 1618   6.882   4.292   2.919
  143GL4     CG 1619   6.797   4.218   3.022
  143GL4     CD 1620   6.697   4.122   2.958
  143GL4    OE1 1621   6.689   4.008   3.010
  143GL4   HE11 1622   6.622   3.947   2.968
  143GL4   HE12 1623   6.754   4.008   3.086
  143GL4    OE2 1624   6.626   4.162   2.863
  143GL4   HE21 1625   6.627   4.085   2.799
  143GL4   HE22 1626   6.608   4.260   2.871
  143GL4      C 1627   6.923   4.489   2.784
  143GL4      O 1628   6.891   4.469   2.667
  144ARG      N 1629   7.048   4.515   2.821
  144ARG      H 1630   7.071   4.481   2.912
  144ARG     CA 1631   7.154   4.574   2.738
  144ARG     CB 1632   7.209   4.479   2.631
  144ARG     CG 1633   7.257   4.346   2.690
  144ARG     CD 1634   7.273   4.218   2.608
  144ARG     NE 1635   7.147   4.148   2.578
  144ARG     HE 1636   7.116   4.166   2.485
  144ARG     CZ 1637   7.087   4.054   2.653
  144ARG    NH1 1638   7.134   4.007   2.769
  144ARG   HH11 1639   7.226   4.025   2.804
  144ARG   HH12 1640   7.071   3.952   2.825
  144ARG    NH2 1641   6.968   4.011   2.608
  144ARG   HH21 1642   6.930   4.043   2.521
  144ARG   HH22 1643   6.901   3.968   2.668
  144ARG      C 1644   7.122   4.708   2.672
  144ARG      O 1645   7.034   4.714   2.586
  145ILE      N 1646   7.197   4.811   2.709
  145ILE      H 1647   7.288   4.804   2.749
  145ILE     CA 1648   7.173   4.951   2.669
  145ILE     CB 1649   7.159   5.048   2.786
  145ILE    CG1 1650   7.286   5.046   2.872
  145ILE    CG2 1651   7.032   5.012   2.863
  145ILE     CD 1652   7.296   5.162   2.971
  145ILE      C 1653   7.250   5.016   2.554
  145ILE      O 1654   7.371   5.002   2.539
  146GL4      N 1655   7.171   5.038   2.449
  146GL4      H 1656   7.078   5.003   2.451
  146GL4     CA 1657   7.213   5.111   2.328
  146GL4     CB 1658   7.102   5.131   2.225
  146GL4     CG 1659   7.060   5.003   2.153
  146GL4     CD 1660   6.960   4.912   2.225
  146GL4    OE1 1661   6.933   4.797   2.184
  146GL4   HE11 1662   6.885   4.753   2.260
  146GL4   HE12 1663   6.974   4.786   2.094
  146GL4    OE2 1664   6.906   4.953   2.329
  146GL4   HE21 1665   6.849   4.880   2.369
  146GL4   HE22 1666   6.950   5.041   2.345
  146GL4      C 1667   7.284   5.245   2.350
  146GL4      O 1668   7.243   5.328   2.431
  147LYSH     N 1669   7.405   5.252   2.295
  147LYSH     H 1670   7.440   5.185   2.230
  147LYSH    CA 1671   7.491   5.371   2.301
  147LYSH    CB 1672   7.626   5.342   2.235
  147LYSH    CG 1673   7.729   5.448   2.275
  147LYSH    CD 1674   7.848   5.418   2.184
  147LYSH    CE 1675   7.960   5.515   2.222
  147LYSH    NZ 1676   8.066   5.526   2.120
  147LYSH   HZ1 1677   8.024   5.540   2.030
  147LYSH   HZ2 1678   8.124   5.602   2.150
  147LYSH   HZ3 1679   8.126   5.447   2.121
  147LYSH     C 1680   7.419   5.496   2.248
  147LYSH     O 1681   7.376   5.501   2.133
  148VAL      N 1682   7.377   5.585   2.338
  148VAL      H 1683   7.371   5.555   2.433
  148VAL     CA 1684   7.322   5.716   2.301
  148VAL     CB 1685   7.204   5.755   2.390
  148VAL    CG1 1686   7.133   5.880   2.337
  148VAL    CG2 1687   7.098   5.644   2.392
  148VAL      C 1688   7.425   5.829   2.295
  148VAL      O 1689   7.478   5.883   2.392
  149GL4      N 1690   7.464   5.861   2.172
  149GL4      H 1691   7.432   5.812   2.091
  149GL4     CA 1692   7.580   5.941   2.131
  149GL4     CB 1693   7.671   5.862   2.036
  149GL4     CG 1694   7.794   5.811   2.112
  149GL4     CD 1695   7.904   5.912   2.081
  149GL4    OE1 1696   7.892   6.026   2.130
  149GL4   HE11 1697   7.955   6.090   2.085
  149GL4   HE12 1698   7.820   6.032   2.199
  149GL4    OE2 1699   7.985   5.869   1.996
  149GL4   HE21 1700   8.022   5.946   1.944
  149GL4   HE22 1701   7.994   5.770   2.008
  149GL4      C 1702   7.548   6.073   2.061
  149GL4      O 1703   7.436   6.091   2.014
  150HI0      N 1704   7.647   6.160   2.045
  150HI0      H 1705   7.739   6.121   2.043
  150HI0     CA 1706   7.640   6.296   1.991
  150HI0     CB 1707   7.605   6.296   1.842
  150HI0     CG 1708   7.731   6.296   1.755
  150HI0    ND1 1709   7.813   6.398   1.733
  150HI0    HD1 1710   7.801   6.493   1.762
  150HI0    CD2 1711   7.796   6.188   1.715
  150HI0    HD2 1712   7.764   6.084   1.723
  150HI0    CE1 1713   7.921   6.349   1.672
  150HI0    HE1 1714   7.994   6.414   1.622
  150HI0    NE2 1715   7.914   6.218   1.660
  150HI0    HE2 1716   7.992   6.159   1.640
  150HI0      C 1717   7.567   6.397   2.078
  150HI0      O 1718   7.447   6.416   2.058
  151SER      N 1719   7.651   6.472   2.150
  151SER      H 1720   7.749   6.464   2.132
  151SER     CA 1721   7.613   6.590   2.229
  151SER     CB 1722   7.710   6.620   2.344
  151SER     OG 1723   7.751   6.505   2.418
  151SER     HG 1724   7.671   6.447   2.435
  151SER      C 1725   7.571   6.725   2.171
  151SER      O 1726   7.534   6.820   2.238
  152AS4      N 1727   7.591   6.732   2.039
  152AS4      H 1728   7.648   6.662   1.996
  152AS4     CA 1729   7.549   6.842   1.951
  152AS4     CB 1730   7.597   6.804   1.811
  152AS4     CG 1731   7.748   6.783   1.804
  152AS4    OD1 1732   7.816   6.885   1.781
  152AS4   HD11 1733   7.915   6.872   1.786
  152AS4   HD12 1734   7.750   6.947   1.739
  152AS4    OD2 1735   7.797   6.669   1.822
  152AS4   HD21 1736   7.894   6.664   1.800
  152AS4   HD22 1737   7.725   6.615   1.865
  152AS4      C 1738   7.401   6.880   1.943
  152AS4      O 1739   7.316   6.792   1.958
  153LEU      N 1740   7.386   7.012   1.936
  153LEU      H 1741   7.448   7.079   1.976
  153LEU     CA 1742   7.256   7.067   1.896
  153LEU     CB 1743   7.268   7.216   1.931
  153LEU     CG 1744   7.184   7.250   2.054
  153LEU    CD1 1745   7.036   7.243   2.012
  153LEU    CD2 1746   7.202   7.143   2.162
  153LEU      C 1747   7.230   7.071   1.745
  153LEU      O 1748   7.330   7.096   1.677
  154SER      N 1749   7.111   7.030   1.703
  154SER      H 1750   7.043   6.986   1.761
  154SER     CA 1751   7.086   7.038   1.559
  154SER     CB 1752   7.017   6.913   1.504
  154SER     OG 1753   6.888   6.920   1.565
  154SER     HG 1754   6.849   6.827   1.564
  154SER      C 1755   7.007   7.163   1.518
  154SER      O 1756   7.063   7.246   1.446
  155PHE      N 1757   6.893   7.200   1.576
  155PHE      H 1758   6.840   7.123   1.611
  155PHE     CA 1759   6.826   7.330   1.565
  155PHE     CB 1760   6.691   7.307   1.497
  155PHE     CG 1761   6.647   7.436   1.428
  155PHE    CD1 1762   6.693   7.457   1.298
  155PHE    HD1 1763   6.754   7.383   1.247
  155PHE    CD2 1764   6.565   7.527   1.493
  155PHE    HD2 1765   6.497   7.511   1.577
  155PHE    CE1 1766   6.661   7.570   1.224
  155PHE    HE1 1767   6.709   7.586   1.127
  155PHE    CE2 1768   6.541   7.644   1.422
  155PHE    HE2 1769   6.481   7.723   1.468
  155PHE     CZ 1770   6.585   7.664   1.292
  155PHE     HZ 1771   6.548   7.746   1.230
  155PHE      C 1772   6.801   7.382   1.706
  155PHE      O 1773   6.784   7.311   1.805
  156SER      N 1774   6.815   7.515   1.701
  156SER      H 1775   6.814   7.558   1.611
  156SER     CA 1776   6.793   7.614   1.807
  156SER     CB 1777   6.932   7.671   1.837
  156SER     OG 1778   6.942   7.761   1.948
  156SER     HG 1779   6.966   7.850   1.910
  156SER      C 1780   6.698   7.726   1.766
  156SER      O 1781   6.720   7.784   1.660
  157LYSH     N 1782   6.608   7.753   1.861
  157LYSH     H 1783   6.610   7.706   1.949
  157LYSH    CA 1784   6.513   7.863   1.841
  157LYSH    CB 1785   6.397   7.825   1.750
  157LYSH    CG 1786   6.292   7.723   1.793
  157LYSH    CD 1787   6.159   7.739   1.718
  157LYSH    CE 1788   6.176   7.754   1.567
  157LYSH    NZ 1789   6.062   7.838   1.527
  157LYSH   HZ1 1790   5.989   7.813   1.591
  157LYSH   HZ2 1791   6.085   7.935   1.536
  157LYSH   HZ3 1792   6.032   7.813   1.435
  157LYSH     C 1793   6.480   7.914   1.982
  157LYSH     O 1794   6.531   7.874   2.087
  158AS4      N 1795   6.394   8.015   1.982
  158AS4      H 1796   6.363   8.045   1.891
  158AS4     CA 1797   6.337   8.085   2.098
  158AS4     CB 1798   6.261   8.210   2.055
  158AS4     CG 1799   6.301   8.273   1.921
  158AS4    OD1 1800   6.412   8.328   1.912
  158AS4   HD11 1801   6.444   8.313   1.818
  158AS4   HD12 1802   6.442   8.343   2.006
  158AS4    OD2 1803   6.217   8.268   1.828
  158AS4   HD21 1804   6.242   8.331   1.754
  158AS4   HD22 1805   6.167   8.182   1.838
  158AS4      C 1806   6.255   7.996   2.191
  158AS4      O 1807   6.171   7.920   2.144
  159TRP      N 1808   6.318   7.974   2.306
  159TRP      H 1809   6.403   8.020   2.334
  159TRP     CA 1810   6.280   7.882   2.415
  159TRP     CB 1811   6.165   7.931   2.502
  159TRP     CG 1812   6.183   8.067   2.570
  159TRP    CD1 1813   6.230   8.088   2.692
  159TRP    HD1 1814   6.264   8.011   2.761
  159TRP    CD2 1815   6.139   8.189   2.518
  159TRP    NE1 1816   6.215   8.217   2.725
  159TRP    HE1 1817   6.253   8.254   2.809
  159TRP    CE2 1818   6.171   8.281   2.617
  159TRP    CE3 1819   6.074   8.224   2.401
  159TRP    HE3 1820   6.031   8.143   2.342
  159TRP    CZ2 1821   6.143   8.414   2.586
  159TRP    HZ2 1822   6.177   8.495   2.650
  159TRP    CZ3 1823   6.055   8.359   2.372
  159TRP    HZ3 1824   6.020   8.395   2.275
  159TRP    CH2 1825   6.091   8.456   2.464
  159TRP    HH2 1826   6.111   8.557   2.430
  159TRP      C 1827   6.255   7.734   2.388
  159TRP      O 1828   6.206   7.661   2.474
  160SER      N 1829   6.327   7.695   2.284
  160SER      H 1830   6.391   7.760   2.242
  160SER     CA 1831   6.322   7.557   2.232
  160SER     CB 1832   6.187   7.504   2.183
  160SER     OG 1833   6.193   7.370   2.135
  160SER     HG 1834   6.144   7.368   2.048
  160SER      C 1835   6.433   7.509   2.139
  160SER      O 1836   6.475   7.573   2.043
  161PHE      N 1837   6.485   7.392   2.177
  161PHE      H 1838   6.433   7.329   2.234
  161PHE     CA 1839   6.609   7.334   2.123
  161PHE     CB 1840   6.722   7.319   2.226
  161PHE     CG 1841   6.763   7.451   2.292
  161PHE    CD1 1842   6.852   7.536   2.227
  161PHE    HD1 1843   6.917   7.497   2.149
  161PHE    CD2 1844   6.683   7.506   2.391
  161PHE    HD2 1845   6.595   7.453   2.427
  161PHE    CE1 1846   6.864   7.671   2.259
  161PHE    HE1 1847   6.915   7.738   2.190
  161PHE    CE2 1848   6.700   7.638   2.432
  161PHE    HE2 1849   6.637   7.680   2.510
  161PHE     CZ 1850   6.791   7.720   2.367
  161PHE     HZ 1851   6.795   7.823   2.401
  161PHE      C 1852   6.583   7.191   2.077
  161PHE      O 1853   6.511   7.108   2.133
  162TYR      N 1854   6.654   7.157   1.970
  162TYR      H 1855   6.698   7.225   1.912
  162TYR     CA 1856   6.649   7.016   1.928
  162TYR     CB 1857   6.586   6.993   1.791
  162TYR     CG 1858   6.433   6.997   1.794
  162TYR    CD1 1859   6.358   7.091   1.724
  162TYR    HD1 1860   6.410   7.158   1.655
  162TYR    CD2 1861   6.364   6.912   1.880
  162TYR    HD2 1862   6.423   6.841   1.937
  162TYR    CE1 1863   6.220   7.097   1.733
  162TYR    HE1 1864   6.174   7.171   1.667
  162TYR    CE2 1865   6.226   6.923   1.896
  162TYR    HE2 1866   6.171   6.868   1.972
  162TYR     CZ 1867   6.152   7.017   1.824
  162TYR     OH 1868   6.018   7.033   1.834
  162TYR     HH 1869   5.990   6.951   1.885
  162TYR      C 1870   6.792   6.963   1.918
  162TYR      O 1871   6.877   7.032   1.862
  163LEU      N 1872   6.820   6.842   1.966
  163LEU      H 1873   6.743   6.780   1.959
  163LEU     CA 1874   6.955   6.786   1.984
  163LEU     CB 1875   7.010   6.786   2.127
  163LEU     CG 1876   6.928   6.781   2.256
  163LEU    CD1 1877   7.017   6.758   2.379
  163LEU    CD2 1878   6.864   6.919   2.273
  163LEU      C 1879   6.969   6.645   1.928
  163LEU      O 1880   6.867   6.578   1.913
  164LEU      N 1881   7.091   6.599   1.907
  164LEU      H 1882   7.175   6.643   1.939
  164LEU     CA 1883   7.101   6.474   1.828
  164LEU     CB 1884   7.232   6.468   1.751
  164LEU     CG 1885   7.230   6.559   1.627
  164LEU    CD1 1886   7.372   6.547   1.571
  164LEU    CD2 1887   7.134   6.507   1.520
  164LEU      C 1888   7.064   6.348   1.907
  164LEU      O 1889   6.966   6.280   1.877
  165TYR      N 1890   7.152   6.317   2.001
  165TYR      H 1891   7.243   6.356   1.996
  165TYR     CA 1892   7.136   6.201   2.090
  165TYR     CB 1893   7.079   6.254   2.221
  165TYR     CG 1894   7.187   6.286   2.325
  165TYR    CD1 1895   7.196   6.418   2.368
  165TYR    HD1 1896   7.112   6.486   2.354
  165TYR    CD2 1897   7.294   6.208   2.365
  165TYR    HD2 1898   7.292   6.105   2.330
  165TYR    CE1 1899   7.298   6.464   2.450
  165TYR    HE1 1900   7.281   6.567   2.481
  165TYR    CE2 1901   7.403   6.253   2.440
  165TYR    HE2 1902   7.479   6.179   2.465
  165TYR     CZ 1903   7.406   6.384   2.484
  165TYR     OH 1904   7.506   6.422   2.569
  165TYR     HH 1905   7.501   6.518   2.594
  165TYR      C 1906   7.054   6.082   2.040
  165TYR      O 1907   6.960   6.035   2.103
  166TYR      N 1908   7.131   6.010   1.958
  166TYR      H 1909   7.231   6.020   1.958
  166TYR     CA 1910   7.081   5.895   1.882
  166TYR     CB 1911   7.118   5.912   1.735
  166TYR     CG 1912   7.263   5.945   1.700
  166TYR    CD1 1913   7.349   5.837   1.684
  166TYR    HD1 1914   7.316   5.736   1.708
  166TYR    CD2 1915   7.294   6.077   1.668
  166TYR    HD2 1916   7.222   6.158   1.661
  166TYR    CE1 1917   7.480   5.862   1.645
  166TYR    HE1 1918   7.555   5.795   1.687
  166TYR    CE2 1919   7.421   6.099   1.615
  166TYR    HE2 1920   7.453   6.199   1.586
  166TYR     CZ 1921   7.510   5.993   1.607
  166TYR     OH 1922   7.626   5.996   1.538
  166TYR     HH 1923   7.681   5.913   1.546
  166TYR      C 1924   7.136   5.759   1.926
  166TYR      O 1925   7.257   5.747   1.944
  167THR      N 1926   7.050   5.659   1.907
  167THR      H 1927   6.955   5.671   1.934
  167THR     CA 1928   7.104   5.522   1.906
  167THR     CB 1929   7.000   5.411   1.896
  167THR    OG1 1930   6.918   5.427   1.780
  167THR    HG1 1931   6.961   5.378   1.704
  167THR    CG2 1932   6.904   5.394   2.014
  167THR      C 1933   7.205   5.493   1.795
  167THR      O 1934   7.178   5.531   1.681
  168GL4      N 1935   7.317   5.443   1.846
  168GL4      H 1936   7.333   5.454   1.944
  168GL4     CA 1937   7.415   5.367   1.767
  168GL4     CB 1938   7.549   5.348   1.838
  168GL4     CG 1939   7.623   5.482   1.838
  168GL4     CD 1940   7.703   5.528   1.716
  168GL4    OE1 1941   7.817   5.480   1.700
  168GL4   HE11 1942   7.873   5.536   1.639
  168GL4   HE12 1943   7.839   5.409   1.767
  168GL4    OE2 1944   7.634   5.574   1.623
  168GL4   HE21 1945   7.699   5.624   1.566
  168GL4   HE22 1946   7.553   5.515   1.623
  168GL4      C 1947   7.360   5.237   1.707
  168GL4      O 1948   7.340   5.131   1.764
  169PHE      N 1949   7.343   5.249   1.575
  169PHE      H 1950   7.385   5.329   1.533
  169PHE     CA 1951   7.260   5.162   1.490
  169PHE     CB 1952   7.341   5.032   1.482
  169PHE     CG 1953   7.290   4.952   1.362
  169PHE    CD1 1954   7.285   5.001   1.232
  169PHE    HD1 1955   7.350   5.086   1.214
  169PHE    CD2 1956   7.232   4.828   1.385
  169PHE    HD2 1957   7.231   4.790   1.487
  169PHE    CE1 1958   7.224   4.925   1.132
  169PHE    HE1 1959   7.216   4.966   1.031
  169PHE    CE2 1960   7.160   4.755   1.290
  169PHE    HE2 1961   7.128   4.653   1.309
  169PHE     CZ 1962   7.160   4.805   1.160
  169PHE     HZ 1963   7.104   4.757   1.080
  169PHE      C 1964   7.113   5.160   1.531
  169PHE      O 1965   7.056   5.253   1.587
  170THR      N 1966   7.037   5.064   1.479
  170THR      H 1967   7.074   5.019   1.398
  170THR     CA 1968   6.895   5.042   1.511
  170THR     CB 1969   6.827   4.950   1.409
  170THR    OG1 1970   6.875   4.815   1.410
  170THR    HG1 1971   6.849   4.774   1.323
  170THR    CG2 1972   6.828   4.998   1.264
  170THR      C 1973   6.855   4.993   1.650
  170THR      O 1974   6.914   4.902   1.708
  171PRO      N 1975   6.767   5.070   1.714
  171PRO     CA 1976   6.717   5.041   1.849
  171PRO     CB 1977   6.633   5.161   1.892
  171PRO     CG 1978   6.588   5.215   1.756
  171PRO     CD 1979   6.706   5.193   1.662
  171PRO      C 1980   6.628   4.917   1.842
  171PRO      O 1981   6.631   4.829   1.757
  172THR      N 1982   6.596   4.873   1.963
  172THR      H 1983   6.619   4.917   2.050
  172THR     CA 1984   6.506   4.759   1.980
  172THR     CB 1985   6.521   4.671   2.104
  172THR    OG1 1986   6.516   4.755   2.220
  172THR    HG1 1987   6.563   4.844   2.215
  172THR    CG2 1988   6.659   4.605   2.102
  172THR      C 1989   6.360   4.807   1.973
  172THR      O 1990   6.335   4.919   2.017
  173GL4      N 1991   6.268   4.732   1.914
  173GL4      H 1992   6.302   4.651   1.865
  173GL4     CA 1993   6.126   4.770   1.905
  173GL4     CB 1994   6.062   4.679   1.800
  173GL4     CG 1995   5.916   4.699   1.758
  173GL4     CD 1996   5.904   4.842   1.705
  173GL4    OE1 1997   5.851   4.935   1.770
  173GL4   HE11 1998   5.894   5.019   1.737
  173GL4   HE12 1999   5.790   4.897   1.839
  173GL4    OE2 2000   5.956   4.868   1.594
  173GL4   HE21 2001   5.968   4.967   1.594
  173GL4   HE22 2002   6.011   4.790   1.566
  173GL4      C 2003   6.043   4.767   2.034
  173GL4      O 2004   6.088   4.703   2.129
  174LYSH     N 2005   5.928   4.832   2.042
  174LYSH     H 2006   5.895   4.889   1.967
  174LYSH    CA 2007   5.838   4.853   2.157
  174LYSH    CB 2008   5.766   4.726   2.203
  174LYSH    CG 2009   5.695   4.664   2.083
  174LYSH    CD 2010   5.647   4.529   2.136
  174LYSH    CE 2011   5.578   4.441   2.032
  174LYSH    NZ 2012   5.560   4.297   2.056
  174LYSH   HZ1 2013   5.524   4.294   2.149
  174LYSH   HZ2 2014   5.497   4.257   1.990
  174LYSH   HZ3 2015   5.646   4.248   2.041
  174LYSH     C 2016   5.898   4.922   2.279
  174LYSH     O 2017   5.823   4.978   2.359
  175ASN      N 2018   6.028   4.904   2.299
  175ASN      H 2019   6.077   4.837   2.242
  175ASN     CA 2020   6.099   4.976   2.406
  175ASN     CB 2021   6.240   4.923   2.430
  175ASN     CG 2022   6.260   4.785   2.494
  175ASN    OD1 2023   6.247   4.759   2.613
  175ASN    ND2 2024   6.333   4.704   2.418
  175ASN   HD21 2025   6.385   4.736   2.338
  175ASN   HD22 2026   6.353   4.612   2.451
  175ASN      C 2027   6.100   5.128   2.411
  175ASN      O 2028   6.113   5.197   2.310
  176GL4      N 2029   6.090   5.176   2.535
  176GL4      H 2030   6.085   5.112   2.611
  176GL4     CA 2031   6.081   5.321   2.559
  176GL4     CB 2032   6.001   5.343   2.687
  176GL4     CG 2033   5.854   5.306   2.666
  176GL4     CD 2034   5.776   5.280   2.795
  176GL4    OE1 2035   5.801   5.171   2.851
  176GL4   HE11 2036   5.778   5.184   2.947
  176GL4   HE12 2037   5.845   5.113   2.782
  176GL4    OE2 2038   5.692   5.363   2.836
  176GL4   HE21 2039   5.616   5.306   2.865
  176GL4   HE22 2040   5.731   5.455   2.826
  176GL4      C 2041   6.214   5.396   2.569
  176GL4      O 2042   6.274   5.400   2.676
  177TYR      N 2043   6.266   5.441   2.454
  177TYR      H 2044   6.227   5.415   2.366
  177TYR     CA 2045   6.397   5.507   2.449
  177TYR     CB 2046   6.452   5.503   2.307
  177TYR     CG 2047   6.502   5.361   2.283
  177TYR    CD1 2048   6.637   5.334   2.303
  177TYR    HD1 2049   6.699   5.417   2.336
  177TYR    CD2 2050   6.413   5.259   2.248
  177TYR    HD2 2051   6.320   5.278   2.195
  177TYR    CE1 2052   6.686   5.205   2.287
  177TYR    HE1 2053   6.787   5.173   2.313
  177TYR    CE2 2054   6.465   5.132   2.228
  177TYR    HE2 2055   6.397   5.059   2.183
  177TYR     CZ 2056   6.600   5.104   2.244
  177TYR     OH 2057   6.661   4.988   2.211
  177TYR     HH 2058   6.754   4.993   2.249
  177TYR      C 2059   6.386   5.652   2.497
  177TYR      O 2060   6.340   5.735   2.419
  178ALA      N 2061   6.406   5.668   2.627
  178ALA      H 2062   6.398   5.594   2.695
  178ALA     CA 2063   6.397   5.804   2.682
  178ALA     CB 2064   6.278   5.804   2.778
  178ALA      C 2065   6.524   5.843   2.757
  178ALA      O 2066   6.579   5.756   2.825
  179CYS2     N 2067   6.555   5.972   2.757
  179CYS2     H 2068   6.485   6.038   2.732
  179CYS2    CA 2069   6.685   6.023   2.802
  179CYS2    CB 2070   6.776   6.070   2.688
  179CYS2    SG 2071   6.855   5.944   2.581
  179CYS2     C 2072   6.672   6.127   2.912
  179CYS2     O 2073   6.624   6.239   2.893
  180ARG      N 2074   6.739   6.095   3.023
  180ARG      H 2075   6.781   6.005   3.031
  180ARG     CA 2076   6.755   6.179   3.143
  180ARG     CB 2077   6.638   6.170   3.240
  180ARG     CG 2078   6.632   6.037   3.316
  180ARG     CD 2079   6.499   6.023   3.390
  180ARG     NE 2080   6.505   5.930   3.504
  180ARG     HE 2081   6.447   5.848   3.497
  180ARG     CZ 2082   6.559   5.943   3.626
  180ARG    NH1 2083   6.645   6.044   3.645
  180ARG   HH11 2084   6.663   6.105   3.567
  180ARG   HH12 2085   6.688   6.064   3.733
  180ARG    NH2 2086   6.520   5.858   3.721
  180ARG   HH21 2087   6.444   5.793   3.711
  180ARG   HH22 2088   6.563   5.860   3.812
  180ARG      C 2089   6.893   6.164   3.208
  180ARG      O 2090   6.962   6.067   3.179
  181VAL      N 2091   6.923   6.251   3.304
  181VAL      H 2092   6.861   6.325   3.327
  181VAL     CA 2093   7.048   6.248   3.381
  181VAL     CB 2094   7.075   6.378   3.457
  181VAL    CG1 2095   7.212   6.387   3.523
  181VAL    CG2 2096   7.063   6.497   3.362
  181VAL      C 2097   7.055   6.124   3.470
  181VAL      O 2098   6.951   6.087   3.524
  182ASN      N 2099   7.180   6.079   3.486
  182ASN      H 2100   7.259   6.112   3.435
  182ASN     CA 2101   7.213   5.965   3.572
  182ASN     CB 2102   7.359   5.927   3.543
  182ASN     CG 2103   7.426   5.804   3.604
  182ASN    OD1 2104   7.529   5.804   3.672
  182ASN    ND2 2105   7.373   5.683   3.583
  182ASN   HD21 2106   7.293   5.672   3.524
  182ASN   HD22 2107   7.423   5.604   3.619
  182ASN      C 2108   7.189   5.965   3.723
  182ASN      O 2109   7.188   6.069   3.789
  183HI0      N 2110   7.161   5.843   3.769
  183HI0      H 2111   7.172   5.767   3.705
  183HI0     CA 2112   7.134   5.809   3.909
  183HI0     CB 2113   6.988   5.822   3.953
  183HI0     CG 2114   6.945   5.966   3.982
  183HI0    ND1 2115   6.944   6.021   4.103
  183HI0    HD1 2116   6.976   5.977   4.187
  183HI0    CD2 2117   6.883   6.048   3.897
  183HI0    HD2 2118   6.867   6.029   3.791
  183HI0    CE1 2119   6.873   6.133   4.098
  183HI0    HE1 2120   6.868   6.203   4.181
  183HI0    NE2 2121   6.843   6.152   3.969
  183HI0    HE2 2122   6.798   6.236   3.938
  183HI0      C 2123   7.168   5.662   3.935
  183HI0      O 2124   7.168   5.579   3.844
  184VAL      N 2125   7.165   5.625   4.062
  184VAL      H 2126   7.166   5.688   4.140
  184VAL     CA 2127   7.175   5.484   4.103
  184VAL     CB 2128   7.211   5.472   4.252
  184VAL    CG1 2129   7.104   5.514   4.353
  184VAL    CG2 2130   7.263   5.336   4.298
  184VAL      C 2131   7.061   5.394   4.055
  184VAL      O 2132   7.091   5.310   3.971
  185THR      N 2133   6.936   5.439   4.065
  185THR      H 2134   6.924   5.534   4.095
  185THR     CA 2135   6.812   5.367   4.034
  185THR     CB 2136   6.690   5.439   4.092
  185THR    OG1 2137   6.697   5.579   4.064
  185THR    HG1 2138   6.611   5.623   4.089
  185THR    CG2 2139   6.681   5.393   4.238
  185THR      C 2140   6.788   5.341   3.885
  185THR      O 2141   6.678   5.308   3.841
  186LEU      N 2142   6.885   5.371   3.799
  186LEU      H 2143   6.972   5.392   3.844
  186LEU     CA 2144   6.879   5.384   3.652
  186LEU     CB 2145   6.910   5.527   3.608
  186LEU     CG 2146   6.790   5.620   3.620
  186LEU    CD1 2147   6.824   5.768   3.601
  186LEU    CD2 2148   6.674   5.574   3.532
  186LEU      C 2149   6.957   5.281   3.571
  186LEU      O 2150   6.982   5.174   3.626
  187SER      N 2151   7.000   5.309   3.448
  187SER      H 2152   6.981   5.393   3.398
  187SER     CA 2153   7.081   5.217   3.367
  187SER     CB 2154   7.028   5.217   3.223
  187SER     OG 2155   6.902   5.150   3.213
  187SER     HG 2156   6.847   5.203   3.149
  187SER      C 2157   7.233   5.220   3.359
  187SER      O 2158   7.298   5.116   3.348
  188GLN      N 2159   7.292   5.340   3.355
  188GLN      H 2160   7.245   5.428   3.358
  188GLN     CA 2161   7.438   5.358   3.350
  188GLN     CB 2162   7.476   5.492   3.287
  188GLN     CG 2163   7.456   5.506   3.136
  188GLN     CD 2164   7.579   5.567   3.068
  188GLN    OE1 2165   7.696   5.529   3.073
  188GLN    NE2 2166   7.556   5.681   3.003
  188GLN   HE21 2167   7.466   5.723   2.994
  188GLN   HE22 2168   7.636   5.726   2.963
  188GLN      C 2169   7.521   5.329   3.475
  188GLN      O 2170   7.495   5.394   3.576
  189PRO      N 2171   7.615   5.235   3.480
  189PRO     CA 2172   7.681   5.198   3.606
  189PRO     CB 2173   7.732   5.055   3.591
  189PRO     CG 2174   7.733   5.032   3.439
  189PRO     CD 2175   7.632   5.129   3.379
  189PRO      C 2176   7.788   5.294   3.658
  189PRO      O 2177   7.829   5.384   3.585
  190LYSH     N 2178   7.841   5.269   3.777
  190LYSH     H 2179   7.810   5.196   3.838
  190LYSH    CA 2180   7.947   5.355   3.831
  190LYSH    CB 2181   7.961   5.331   3.981
  190LYSH    CG 2182   8.095   5.362   4.048
  190LYSH    CD 2183   8.100   5.286   4.181
  190LYSH    CE 2184   8.170   5.151   4.166
  190LYSH    NZ 2185   8.147   5.081   4.293
  190LYSH   HZ1 2186   8.183   5.138   4.367
  190LYSH   HZ2 2187   8.058   5.046   4.322
  190LYSH   HZ3 2188   8.207   5.003   4.276
  190LYSH     C 2189   8.076   5.344   3.749
  190LYSH     O 2190   8.129   5.233   3.737
  191ILE      N 2191   8.115   5.459   3.694
  191ILE      H 2192   8.072   5.543   3.727
  191ILE     CA 2193   8.222   5.496   3.601
  191ILE     CB 2194   8.362   5.521   3.657
  191ILE    CG1 2195   8.402   5.430   3.772
  191ILE    CG2 2196   8.377   5.665   3.707
  191ILE     CD 2197   8.451   5.289   3.735
  191ILE      C 2198   8.239   5.429   3.464
  191ILE      O 2199   8.322   5.479   3.389
  192VAL      N 2200   8.180   5.312   3.441
  192VAL      H 2201   8.150   5.259   3.521
  192VAL     CA 2202   8.183   5.246   3.310
  192VAL     CB 2203   8.179   5.098   3.349
  192VAL    CG1 2204   8.152   5.007   3.229
  192VAL    CG2 2205   8.302   5.058   3.431
  192VAL      C 2206   8.073   5.303   3.221
  192VAL      O 2207   7.957   5.321   3.259
  193LYSH     N 2208   8.116   5.339   3.100
  193LYSH     H 2209   8.210   5.332   3.069
  193LYSH    CA 2210   8.029   5.394   2.995
  193LYSH    CB 2211   8.113   5.477   2.897
  193LYSH    CG 2212   8.176   5.600   2.964
  193LYSH    CD 2213   8.077   5.691   3.036
  193LYSH    CE 2214   8.132   5.830   3.069
  193LYSH    NZ 2215   8.038   5.916   3.143
  193LYSH   HZ1 2216   8.089   5.967   3.213
  193LYSH   HZ2 2217   7.988   5.981   3.086
  193LYSH   HZ3 2218   7.962   5.860   3.176
  193LYSH     C 2219   7.950   5.301   2.904
  193LYSH     O 2220   8.012   5.223   2.832
  194TRP      N 2221   7.819   5.298   2.928
  194TRP      H 2222   7.778   5.354   2.999
  194TRP     CA 2223   7.717   5.227   2.850
  194TRP     CB 2224   7.714   5.266   2.702
  194TRP     CG 2225   7.670   5.410   2.679
  194TRP    CD1 2226   7.745   5.515   2.646
  194TRP    HD1 2227   7.842   5.528   2.598
  194TRP    CD2 2228   7.542   5.462   2.693
  194TRP    NE1 2229   7.670   5.625   2.650
  194TRP    HE1 2230   7.718   5.713   2.645
  194TRP    CE2 2231   7.544   5.601   2.687
  194TRP    CE3 2232   7.423   5.393   2.711
  194TRP    HE3 2233   7.422   5.286   2.689
  194TRP    CZ2 2234   7.430   5.677   2.711
  194TRP    HZ2 2235   7.425   5.784   2.691
  194TRP    CZ3 2236   7.305   5.466   2.721
  194TRP    HZ3 2237   7.211   5.412   2.725
  194TRP    CH2 2238   7.312   5.605   2.726
  194TRP    HH2 2239   7.226   5.651   2.775
  194TRP      C 2240   7.713   5.074   2.855
  194TRP      O 2241   7.628   5.009   2.795
  195AS4      N 2242   7.816   5.006   2.906
  195AS4      H 2243   7.908   5.044   2.917
  195AS4     CA 2244   7.812   4.862   2.937
  195AS4     CB 2245   7.955   4.808   2.944
  195AS4     CG 2246   8.041   4.798   2.818
  195AS4    OD1 2247   8.031   4.701   2.738
  195AS4   HD11 2248   8.102   4.707   2.667
  195AS4   HD12 2249   7.979   4.629   2.783
  195AS4    OD2 2250   8.100   4.904   2.788
  195AS4   HD21 2251   8.167   4.870   2.722
  195AS4   HD22 2252   8.065   4.972   2.852
  195AS4      C 2253   7.735   4.833   3.065
  195AS4      O 2254   7.785   4.869   3.172
  196ARG      N 2255   7.607   4.797   3.052
  196ARG      H 2256   7.574   4.764   2.963
  196ARG     CA 2257   7.524   4.768   3.169
  196ARG     CB 2258   7.385   4.727   3.122
  196ARG     CG 2259   7.287   4.743   3.238
  196ARG     CD 2260   7.155   4.673   3.206
  196ARG     NE 2261   7.060   4.681   3.318
  196ARG     HE 2262   7.026   4.771   3.346
  196ARG     CZ 2263   7.002   4.574   3.373
  196ARG    NH1 2264   7.008   4.450   3.323
  196ARG   HH11 2265   7.063   4.427   3.243
  196ARG   HH12 2266   6.974   4.368   3.368
  196ARG    NH2 2267   6.908   4.603   3.464
  196ARG   HH21 2268   6.880   4.695   3.491
  196ARG   HH22 2269   6.868   4.521   3.503
  196ARG      C 2270   7.570   4.646   3.248
  196ARG      O 2271   7.580   4.535   3.196
  197AS4      N 2272   7.611   4.675   3.372
  197AS4      H 2273   7.624   4.769   3.404
  197AS4     CA 2274   7.657   4.574   3.468
  197AS4     CB 2275   7.729   4.646   3.582
  197AS4     CG 2276   7.802   4.564   3.689
  197AS4    OD1 2277   7.906   4.615   3.737
  197AS4   HD11 2278   7.936   4.566   3.818
  197AS4   HD12 2279   7.918   4.704   3.693
  197AS4    OD2 2280   7.733   4.476   3.743
  197AS4   HD21 2281   7.759   4.471   3.840
  197AS4   HD22 2282   7.682   4.434   3.668
  197AS4      C 2283   7.528   4.509   3.518
  197AS4      O 2284   7.439   4.580   3.565
  198MET      N 2285   7.516   4.377   3.514
  198MET      H 2286   7.592   4.312   3.515
  198MET     CA 2287   7.399   4.302   3.562
  198MET     CB 2288   7.334   4.238   3.439
  198MET     CG 2289   7.216   4.146   3.469
  198MET     SD 2290   7.082   4.178   3.349
  198MET     CE 2291   6.955   4.076   3.419
  198MET      C 2292   7.454   4.200   3.662
  198MET     O1 2293   7.559   4.138   3.639
  198MET   HO11 2294   7.611   4.096   3.714
  198MET   HO12 2295   7.577   4.156   3.543
  198MET     O2 2296   7.402   4.197   3.776
  198MET   HO21 2297   7.456   4.147   3.843
  198MET   HO22 2298   7.324   4.259   3.766
   9.09979   9.09979   6.43443   0.00000   0.00000   0.00000   0.00000   4.54987   4.54987
