# Supplementary material for: Interfacial Dynamics and Growth Modes of β2-Microglobulin Dimers
Source: J Chem Inf Model. 2023 May 3;63(14):4447–57. doi: 10.1021/acs.jcim.3c00399 (PMC10369489; doi:10.1021/acs.jcim.3c00399)
Supplement: Supplementary file 2 — ci3c00399_si_002.zip [file ci3c00399_si_002.zip › Supporting-Information/confs_end/End_conformation_A-1_rep2.gro]

Protein in water t= 500000.00000 step= 5000000
 2298
    1ILE      N    1   9.226   6.409   2.740
    1ILE     H1    2   9.280   6.485   2.776
    1ILE     H2    3   9.139   6.425   2.787
    1ILE     H3    4   9.265   6.325   2.780
    1ILE     CA    5   9.216   6.420   2.595
    1ILE     CB    6   9.294   6.307   2.528
    1ILE    CG1    7   9.446   6.304   2.543
    1ILE    CG2    8   9.278   6.321   2.377
    1ILE     CD    9   9.472   6.174   2.618
    1ILE      C   10   9.070   6.416   2.551
    1ILE      O   11   8.989   6.326   2.577
    2GLN      N   12   9.045   6.519   2.470
    2GLN      H   13   9.107   6.597   2.462
    2GLN     CA   14   8.922   6.544   2.394
    2GLN     CB   15   8.894   6.694   2.391
    2GLN     CG   16   8.754   6.735   2.348
    2GLN     CD   17   8.729   6.886   2.335
    2GLN    OE1   18   8.748   6.946   2.228
    2GLN    NE2   19   8.677   6.939   2.444
    2GLN   HE21   20   8.667   6.882   2.525
    2GLN   HE22   21   8.666   7.038   2.446
    2GLN      C   22   8.925   6.481   2.254
    2GLN      O   23   9.026   6.478   2.185
    3ARG      N   24   8.806   6.442   2.209
    3ARG      H   25   8.735   6.416   2.274
    3ARG     CA   26   8.791   6.386   2.075
    3ARG     CB   27   8.661   6.306   2.082
    3ARG     CG   28   8.675   6.160   2.124
    3ARG     CD   29   8.543   6.085   2.141
    3ARG     NE   30   8.547   5.952   2.203
    3ARG     HE   31   8.485   5.935   2.280
    3ARG     CZ   32   8.605   5.837   2.168
    3ARG    NH1   33   8.672   5.827   2.052
    3ARG   HH11   34   8.682   5.901   1.986
    3ARG   HH12   35   8.720   5.744   2.023
    3ARG    NH2   36   8.594   5.723   2.239
    3ARG   HH21   37   8.550   5.715   2.328
    3ARG   HH22   38   8.609   5.636   2.193
    3ARG      C   39   8.798   6.487   1.959
    3ARG      O   40   8.807   6.607   1.984
    4THR      N   41   8.783   6.442   1.835
    4THR      H   42   8.775   6.346   1.811
    4THR     CA   43   8.796   6.528   1.715
    4THR     CB   44   8.860   6.454   1.597
    4THR    OG1   45   8.805   6.324   1.575
    4THR    HG1   46   8.822   6.312   1.477
    4THR    CG2   47   9.009   6.450   1.633
    4THR      C   48   8.669   6.605   1.680
    4THR      O   49   8.597   6.557   1.591
    5PRO      N   50   8.684   6.737   1.677
    5PRO     CA   51   8.569   6.827   1.669
    5PRO     CB   52   8.617   6.969   1.700
    5PRO     CG   53   8.762   6.960   1.651
    5PRO     CD   54   8.807   6.817   1.683
    5PRO      C   55   8.478   6.822   1.547
    5PRO      O   56   8.523   6.829   1.432
    6LYSH     N   57   8.347   6.837   1.569
    6LYSH     H   58   8.318   6.908   1.633
    6LYSH    CA   59   8.241   6.786   1.480
    6LYSH    CB   60   8.207   6.637   1.488
    6LYSH    CG   61   8.307   6.554   1.407
    6LYSH    CD   62   8.271   6.407   1.426
    6LYSH    CE   63   8.336   6.339   1.547
    6LYSH    NZ   64   8.475   6.294   1.531
    6LYSH   HZ1   65   8.520   6.272   1.618
    6LYSH   HZ2   66   8.482   6.216   1.470
    6LYSH   HZ3   67   8.532   6.372   1.504
    6LYSH     C   68   8.119   6.876   1.464
    6LYSH     O   69   8.101   6.958   1.554
    7ILE      N   70   8.038   6.861   1.359
    7ILE      H   71   8.050   6.790   1.289
    7ILE     CA   72   7.914   6.938   1.345
    7ILE     CB   73   7.916   7.051   1.241
    7ILE    CG1   74   7.945   6.980   1.109
    7ILE    CG2   75   8.027   7.155   1.264
    7ILE     CD   76   7.907   7.067   0.988
    7ILE      C   77   7.783   6.859   1.334
    7ILE      O   78   7.775   6.753   1.274
    8GLN      N   79   7.681   6.912   1.401
    8GLN      H   80   7.694   6.996   1.452
    8GLN     CA   81   7.549   6.848   1.387
    8GLN     CB   82   7.501   6.799   1.524
    8GLN     CG   83   7.365   6.730   1.525
    8GLN     CD   84   7.370   6.605   1.614
    8GLN    OE1   85   7.440   6.586   1.713
    8GLN    NE2   86   7.306   6.501   1.560
    8GLN   HE21   87   7.279   6.505   1.464
    8GLN   HE22   88   7.291   6.418   1.614
    8GLN      C   89   7.446   6.938   1.318
    8GLN      O   90   7.399   7.034   1.378
    9VAL      N   91   7.399   6.893   1.201
    9VAL      H   92   7.427   6.803   1.169
    9VAL     CA   93   7.328   6.973   1.102
    9VAL     CB   94   7.401   6.966   0.968
    9VAL    CG1   95   7.331   7.051   0.862
    9VAL    CG2   96   7.552   6.992   0.971
    9VAL      C   97   7.179   6.940   1.084
    9VAL      O   98   7.145   6.825   1.059
   10TYR      N   99   7.096   7.039   1.116
   10TYR      H  100   7.121   7.110   1.181
   10TYR     CA  101   6.951   7.038   1.091
   10TYR     CB  102   6.872   7.060   1.219
   10TYR     CG  103   6.876   6.937   1.310
   10TYR    CD1  104   6.981   6.923   1.400
   10TYR    HD1  105   7.065   6.986   1.371
   10TYR    CD2  106   6.763   6.857   1.326
   10TYR    HD2  107   6.673   6.874   1.268
   10TYR    CE1  108   6.989   6.827   1.499
   10TYR    HE1  109   7.083   6.776   1.523
   10TYR    CE2  110   6.766   6.769   1.435
   10TYR    HE2  111   6.669   6.732   1.471
   10TYR     CZ  112   6.878   6.745   1.514
   10TYR     OH  113   6.881   6.642   1.602
   10TYR     HH  114   6.959   6.655   1.664
   10TYR      C  115   6.916   7.139   0.980
   10TYR      O  116   6.992   7.227   0.942
   11SER      N  117   6.795   7.116   0.929
   11SER      H  118   6.733   7.061   0.986
   11SER     CA  119   6.738   7.200   0.822
   11SER     CB  120   6.628   7.128   0.743
   11SER     OG  121   6.620   7.196   0.618
   11SER     HG  122   6.594   7.130   0.547
   11SER      C  123   6.686   7.332   0.881
   11SER      O  124   6.622   7.342   0.985
   12ARG      N  125   6.718   7.443   0.816
   12ARG      H  126   6.663   7.525   0.832
   12ARG     CA  127   6.836   7.463   0.731
   12ARG     CB  128   6.800   7.521   0.594
   12ARG     CG  129   6.919   7.505   0.497
   12ARG     CD  130   6.944   7.363   0.447
   12ARG     NE  131   6.840   7.326   0.350
   12ARG     HE  132   6.748   7.363   0.363
   12ARG     CZ  133   6.852   7.258   0.236
   12ARG    NH1  134   6.974   7.224   0.192
   12ARG   HH11  135   7.060   7.246   0.237
   12ARG   HH12  136   6.993   7.155   0.122
   12ARG    NH2  137   6.757   7.266   0.142
   12ARG   HH21  138   6.679   7.325   0.160
   12ARG   HH22  139   6.762   7.213   0.056
   12ARG      C  140   6.939   7.561   0.788
   12ARG      O  141   6.912   7.678   0.814
   13HI0      N  142   7.057   7.502   0.799
   13HI0      H  143   7.071   7.404   0.789
   13HI0     CA  144   7.170   7.571   0.864
   13HI0     CB  145   7.286   7.472   0.882
   13HI0     CG  146   7.328   7.414   0.747
   13HI0    ND1  147   7.417   7.472   0.666
   13HI0    HD1  148   7.498   7.526   0.688
   13HI0    CD2  149   7.260   7.329   0.669
   13HI0    HD2  150   7.193   7.252   0.707
   13HI0    CE1  151   7.383   7.439   0.542
   13HI0    HE1  152   7.440   7.460   0.451
   13HI0    NE2  153   7.287   7.347   0.542
   13HI0    HE2  154   7.233   7.321   0.462
   13HI0      C  155   7.217   7.707   0.810
   13HI0      O  156   7.223   7.734   0.691
   14PRO      N  157   7.232   7.809   0.895
   14PRO     CA  158   7.291   7.940   0.864
   14PRO     CB  159   7.211   8.030   0.958
   14PRO     CG  160   7.204   7.945   1.085
   14PRO     CD  161   7.171   7.806   1.029
   14PRO      C  162   7.442   7.938   0.888
   14PRO      O  163   7.507   7.835   0.904
   15ALA      N  164   7.512   8.050   0.871
   15ALA      H  165   7.478   8.122   0.809
   15ALA     CA  166   7.656   8.051   0.901
   15ALA     CB  167   7.728   8.167   0.832
   15ALA      C  168   7.684   8.056   1.050
   15ALA      O  169   7.622   8.126   1.131
   16GL4      N  170   7.779   7.971   1.088
   16GL4      H  171   7.797   7.884   1.042
   16GL4     CA  172   7.834   7.963   1.223
   16GL4     CB  173   7.880   7.822   1.260
   16GL4     CG  174   8.000   7.770   1.179
   16GL4     CD  175   7.974   7.722   1.036
   16GL4    OE1  176   7.857   7.702   0.997
   16GL4   HE11  177   7.858   7.638   0.921
   16GL4   HE12  178   7.786   7.736   1.058
   16GL4    OE2  179   8.073   7.687   0.968
   16GL4   HE21  180   8.043   7.677   0.872
   16GL4   HE22  181   8.149   7.659   1.026
   16GL4      C  182   7.931   8.076   1.261
   16GL4      O  183   7.998   8.132   1.174
   17ASN      N  184   7.961   8.078   1.391
   17ASN      H  185   7.931   8.005   1.452
   17ASN     CA  186   8.055   8.179   1.442
   17ASN     CB  187   7.980   8.279   1.531
   17ASN     CG  188   7.902   8.225   1.651
   17ASN    OD1  189   7.792   8.170   1.648
   17ASN    ND2  190   7.948   8.263   1.771
   17ASN   HD21  191   8.030   8.320   1.766
   17ASN   HD22  192   7.911   8.239   1.860
   17ASN      C  193   8.184   8.135   1.511
   17ASN      O  194   8.194   8.018   1.547
   18GLY      N  195   8.275   8.227   1.541
   18GLY      H  196   8.253   8.322   1.519
   18GLY     CA  197   8.402   8.205   1.610
   18GLY      C  198   8.392   8.214   1.762
   18GLY      O  199   8.348   8.313   1.819
   19LYSH     N  200   8.448   8.120   1.839
   19LYSH     H  201   8.465   8.148   1.932
   19LYSH    CA  202   8.519   8.002   1.787
   19LYSH    CB  203   8.621   7.959   1.893
   19LYSH    CG  204   8.715   7.858   1.827
   19LYSH    CD  205   8.817   7.804   1.927
   19LYSH    CE  206   8.893   7.681   1.878
   19LYSH    NZ  207   8.801   7.585   1.815
   19LYSH   HZ1  208   8.861   7.507   1.795
   19LYSH   HZ2  209   8.723   7.564   1.874
   19LYSH   HZ3  210   8.771   7.622   1.728
   19LYSH     C  211   8.415   7.891   1.766
   19LYSH     O  212   8.321   7.865   1.840
   20SER      N  213   8.427   7.842   1.643
   20SER      H  214   8.498   7.864   1.577
   20SER     CA  215   8.355   7.717   1.614
   20SER     CB  216   8.302   7.721   1.471
   20SER     OG  217   8.169   7.773   1.470
   20SER     HG  218   8.175   7.872   1.486
   20SER      C  219   8.448   7.599   1.637
   20SER      O  220   8.563   7.614   1.680
   21ASN      N  221   8.385   7.482   1.628
   21ASN      H  222   8.286   7.478   1.610
   21ASN     CA  223   8.447   7.351   1.647
   21ASN     CB  224   8.521   7.295   1.524
   21ASN     CG  225   8.643   7.370   1.470
   21ASN    OD1  226   8.761   7.356   1.499
   21ASN    ND2  227   8.621   7.461   1.376
   21ASN   HD21  228   8.530   7.471   1.337
   21ASN   HD22  229   8.684   7.538   1.366
   21ASN      C  230   8.519   7.330   1.780
   21ASN      O  231   8.641   7.345   1.785
   22PHE      N  232   8.469   7.286   1.896
   22PHE      H  233   8.536   7.237   1.951
   22PHE     CA  234   8.333   7.265   1.945
   22PHE     CB  235   8.264   7.402   1.945
   22PHE     CG  236   8.281   7.485   2.071
   22PHE    CD1  237   8.261   7.432   2.200
   22PHE    HD1  238   8.288   7.327   2.214
   22PHE    CD2  239   8.295   7.623   2.062
   22PHE    HD2  240   8.324   7.673   1.970
   22PHE    CE1  241   8.257   7.510   2.314
   22PHE    HE1  242   8.246   7.458   2.410
   22PHE    CE2  243   8.291   7.700   2.179
   22PHE    HE2  244   8.272   7.806   2.163
   22PHE     CZ  245   8.274   7.647   2.307
   22PHE     HZ  246   8.264   7.704   2.398
   22PHE      C  247   8.234   7.163   1.887
   22PHE      O  248   8.246   7.119   1.774
   23LEU      N  249   8.140   7.122   1.972
   23LEU      H  250   8.148   7.137   2.069
   23LEU     CA  251   8.026   7.050   1.912
   23LEU     CB  252   7.960   6.941   1.998
   23LEU     CG  253   7.833   6.885   1.935
   23LEU    CD1  254   7.848   6.789   1.815
   23LEU    CD2  255   7.749   6.814   2.042
   23LEU      C  256   7.916   7.146   1.868
   23LEU      O  257   7.859   7.218   1.951
   24ASN      N  258   7.942   7.187   1.745
   24ASN      H  259   8.033   7.179   1.706
   24ASN     CA  260   7.845   7.270   1.672
   24ASN     CB  261   7.911   7.336   1.551
   24ASN     CG  262   8.017   7.446   1.558
   24ASN    OD1  263   8.114   7.451   1.634
   24ASN    ND2  264   8.033   7.520   1.449
   24ASN   HD21  265   7.965   7.501   1.378
   24ASN   HD22  266   8.088   7.604   1.451
   24ASN      C  267   7.714   7.204   1.628
   24ASN      O  268   7.704   7.143   1.522
   25CYS2     N  269   7.613   7.242   1.707
   25CYS2     H  270   7.633   7.304   1.782
   25CYS2    CA  271   7.473   7.209   1.680
   25CYS2    CB  272   7.413   7.157   1.811
   25CYS2    SG  273   7.257   7.073   1.768
   25CYS2     C  274   7.388   7.327   1.629
   25CYS2     O  275   7.382   7.434   1.690
   26TYR      N  276   7.326   7.300   1.516
   26TYR      H  277   7.353   7.211   1.477
   26TYR     CA  278   7.244   7.403   1.451
   26TYR     CB  279   7.269   7.414   1.301
   26TYR     CG  280   7.414   7.431   1.255
   26TYR    CD1  281   7.499   7.320   1.255
   26TYR    HD1  282   7.470   7.228   1.306
   26TYR    CD2  283   7.458   7.558   1.221
   26TYR    HD2  284   7.401   7.645   1.253
   26TYR    CE1  285   7.630   7.335   1.212
   26TYR    HE1  286   7.704   7.255   1.223
   26TYR    CE2  287   7.586   7.570   1.168
   26TYR    HE2  288   7.615   7.656   1.108
   26TYR     CZ  289   7.671   7.460   1.168
   26TYR     OH  290   7.795   7.467   1.112
   26TYR     HH  291   7.821   7.558   1.082
   26TYR      C  292   7.101   7.348   1.457
   26TYR      O  293   7.077   7.249   1.389
   27VAL      N  294   7.020   7.403   1.547
   27VAL      H  295   7.057   7.464   1.617
   27VAL     CA  296   6.881   7.356   1.563
   27VAL     CB  297   6.861   7.280   1.694
   27VAL    CG1  298   6.926   7.142   1.709
   27VAL    CG2  299   6.903   7.372   1.808
   27VAL      C  300   6.781   7.467   1.531
   27VAL      O  301   6.782   7.577   1.587
   28SER      N  302   6.672   7.418   1.472
   28SER      H  303   6.670   7.321   1.451
   28SER     CA  304   6.573   7.506   1.407
   28SER     CB  305   6.575   7.480   1.258
   28SER     OG  306   6.508   7.357   1.229
   28SER     HG  307   6.554   7.315   1.151
   28SER      C  308   6.428   7.512   1.458
   28SER      O  309   6.389   7.435   1.544
   29GLY      N  310   6.353   7.619   1.433
   29GLY      H  311   6.395   7.705   1.404
   29GLY     CA  312   6.210   7.627   1.464
   29GLY      C  313   6.150   7.742   1.381
   29GLY      O  314   6.229   7.825   1.337
   30PHE      N  315   6.024   7.721   1.343
   30PHE      H  316   5.981   7.632   1.355
   30PHE     CA  317   5.928   7.815   1.284
   30PHE     CB  318   5.806   7.743   1.226
   30PHE     CG  319   5.739   7.818   1.109
   30PHE    CD1  320   5.617   7.882   1.129
   30PHE    HD1  321   5.560   7.865   1.221
   30PHE    CD2  322   5.799   7.817   0.985
   30PHE    HD2  323   5.893   7.764   0.973
   30PHE    CE1  324   5.552   7.933   1.019
   30PHE    HE1  325   5.444   7.946   1.024
   30PHE    CE2  326   5.732   7.865   0.872
   30PHE    HE2  327   5.774   7.891   0.776
   30PHE     CZ  328   5.605   7.920   0.891
   30PHE     HZ  329   5.545   7.938   0.802
   30PHE      C  330   5.882   7.908   1.396
   30PHE      O  331   5.823   7.869   1.497
   31HI0      N  332   5.901   8.038   1.373
   31HI0      H  333   5.946   8.080   1.294
   31HI0     CA  334   5.839   8.140   1.458
   31HI0     CB  335   5.894   8.270   1.400
   31HI0     CG  336   5.826   8.396   1.452
   31HI0    ND1  337   5.859   8.461   1.563
   31HI0    HD1  338   5.922   8.436   1.637
   31HI0    CD2  339   5.746   8.478   1.385
   31HI0    HD2  340   5.698   8.449   1.292
   31HI0    CE1  341   5.793   8.576   1.565
   31HI0    HE1  342   5.787   8.631   1.659
   31HI0    NE2  343   5.719   8.587   1.456
   31HI0    HE2  344   5.688   8.667   1.404
   31HI0      C  345   5.686   8.130   1.463
   31HI0      O  346   5.624   8.128   1.357
   32PRO      N  347   5.629   8.124   1.582
   32PRO     CA  348   5.701   8.124   1.710
   32PRO     CB  349   5.607   8.199   1.805
   32PRO     CG  350   5.469   8.162   1.751
   32PRO     CD  351   5.485   8.149   1.600
   32PRO      C  352   5.737   7.986   1.765
   32PRO      O  353   5.653   7.897   1.758
   33SER      N  354   5.863   7.951   1.789
   33SER      H  355   5.932   8.022   1.775
   33SER     CA  356   5.905   7.816   1.831
   33SER     CB  357   6.029   7.778   1.748
   33SER     OG  358   6.060   7.642   1.781
   33SER     HG  359   6.108   7.590   1.709
   33SER      C  360   5.930   7.810   1.982
   33SER      O  361   5.957   7.912   2.044
   34AS4      N  362   5.873   7.707   2.043
   34AS4      H  363   5.778   7.694   2.015
   34AS4     CA  364   5.914   7.659   2.176
   34AS4     CB  365   5.785   7.638   2.255
   34AS4     CG  366   5.684   7.536   2.202
   34AS4    OD1  367   5.668   7.435   2.274
   34AS4   HD11  368   5.651   7.362   2.208
   34AS4   HD12  369   5.678   7.453   2.373
   34AS4    OD2  370   5.612   7.555   2.102
   34AS4   HD21  371   5.524   7.528   2.143
   34AS4   HD22  372   5.664   7.554   2.017
   34AS4      C  373   6.004   7.536   2.190
   34AS4      O  374   5.954   7.434   2.239
   35ILE      N  375   6.102   7.530   2.101
   35ILE      H  376   6.101   7.570   2.009
   35ILE     CA  377   6.205   7.426   2.109
   35ILE     CB  378   6.289   7.415   1.980
   35ILE    CG1  379   6.344   7.553   1.944
   35ILE    CG2  380   6.206   7.345   1.873
   35ILE     CD  381   6.457   7.538   1.841
   35ILE      C  382   6.306   7.439   2.222
   35ILE      O  383   6.336   7.543   2.280
   36GL4      N  384   6.332   7.316   2.268
   36GL4      H  385   6.275   7.238   2.241
   36GL4     CA  386   6.421   7.281   2.378
   36GL4     CB  387   6.329   7.255   2.498
   36GL4     CG  388   6.392   7.208   2.629
   36GL4     CD  389   6.470   7.310   2.713
   36GL4    OE1  390   6.583   7.348   2.676
   36GL4   HE11  391   6.622   7.409   2.745
   36GL4   HE12  392   6.620   7.297   2.598
   36GL4    OE2  393   6.412   7.358   2.814
   36GL4   HE21  394   6.448   7.313   2.894
   36GL4   HE22  395   6.363   7.439   2.781
   36GL4      C  396   6.504   7.160   2.335
   36GL4      O  397   6.461   7.078   2.254
   37VAL      N  398   6.630   7.154   2.378
   37VAL      H  399   6.654   7.204   2.463
   37VAL     CA  400   6.726   7.056   2.328
   37VAL     CB  401   6.852   7.136   2.293
   37VAL    CG1  402   6.983   7.059   2.276
   37VAL    CG2  403   6.813   7.199   2.160
   37VAL      C  404   6.748   6.935   2.419
   37VAL      O  405   6.736   6.950   2.542
   38AS4      N  406   6.789   6.821   2.365
   38AS4      H  407   6.791   6.811   2.265
   38AS4     CA  408   6.830   6.699   2.436
   38AS4     CB  409   6.746   6.579   2.391
   38AS4     CG  410   6.608   6.570   2.457
   38AS4    OD1  411   6.610   6.543   2.578
   38AS4   HD11  412   6.522   6.562   2.622
   38AS4   HD12  413   6.706   6.526   2.602
   38AS4    OD2  414   6.508   6.601   2.387
   38AS4   HD21  415   6.429   6.546   2.416
   38AS4   HD22  416   6.547   6.650   2.310
   38AS4      C  417   6.971   6.662   2.390
   38AS4      O  418   6.991   6.602   2.285
   39LEU      N  419   7.063   6.738   2.450
   39LEU      H  420   7.033   6.807   2.516
   39LEU     CA  421   7.206   6.713   2.425
   39LEU     CB  422   7.283   6.845   2.432
   39LEU     CG  423   7.421   6.858   2.370
   39LEU    CD1  424   7.393   6.977   2.276
   39LEU    CD2  425   7.535   6.882   2.469
   39LEU      C  426   7.270   6.594   2.496
   39LEU      O  427   7.304   6.599   2.614
   40LEU      N  428   7.241   6.481   2.431
   40LEU      H  429   7.192   6.485   2.344
   40LEU     CA  430   7.275   6.345   2.475
   40LEU     CB  431   7.186   6.231   2.425
   40LEU     CG  432   7.049   6.251   2.491
   40LEU    CD1  433   6.932   6.203   2.406
   40LEU    CD2  434   7.054   6.189   2.630
   40LEU      C  435   7.426   6.319   2.465
   40LEU      O  436   7.475   6.257   2.372
   41LYSH     N  437   7.491   6.367   2.572
   41LYSH     H  438   7.443   6.371   2.660
   41LYSH    CA  439   7.637   6.365   2.589
   41LYSH    CB  440   7.697   6.496   2.641
   41LYSH    CG  441   7.846   6.517   2.609
   41LYSH    CD  442   7.896   6.648   2.668
   41LYSH    CE  443   7.913   6.633   2.819
   41LYSH    NZ  444   7.980   6.751   2.876
   41LYSH   HZ1  445   7.984   6.751   2.976
   41LYSH   HZ2  446   8.077   6.754   2.850
   41LYSH   HZ3  447   7.942   6.839   2.847
   41LYSH     C  448   7.660   6.257   2.695
   41LYSH     O  449   7.655   6.267   2.819
   42ASN      N  450   7.665   6.136   2.641
   42ASN      H  451   7.680   6.126   2.543
   42ASN     CA  452   7.699   6.015   2.718
   42ASN     CB  453   7.840   6.027   2.776
   42ASN     CG  454   7.910   5.900   2.726
   42ASN    OD1  455   7.952   5.875   2.613
   42ASN    ND2  456   7.925   5.804   2.817
   42ASN   HD21  457   7.878   5.807   2.905
   42ASN   HD22  458   7.975   5.722   2.789
   42ASN      C  459   7.593   5.977   2.820
   42ASN      O  460   7.590   6.009   2.938
   43GLY      N  461   7.491   5.912   2.765
   43GLY      H  462   7.491   5.879   2.669
   43GLY     CA  463   7.370   5.865   2.833
   43GLY      C  464   7.271   5.973   2.876
   43GLY      O  465   7.154   5.959   2.839
   44GL4      N  466   7.328   6.088   2.911
   44GL4      H  467   7.426   6.103   2.896
   44GL4     CA  468   7.262   6.199   2.982
   44GL4     CB  469   7.320   6.227   3.120
   44GL4     CG  470   7.470   6.256   3.126
   44GL4     CD  471   7.528   6.269   3.266
   44GL4    OE1  472   7.561   6.381   3.312
   44GL4   HE11  473   7.551   6.380   3.412
   44GL4   HE12  474   7.561   6.445   3.235
   44GL4    OE2  475   7.561   6.166   3.328
   44GL4   HE21  476   7.559   6.190   3.426
   44GL4   HE22  477   7.573   6.086   3.269
   44GL4      C  478   7.259   6.328   2.900
   44GL4      O  479   7.328   6.344   2.799
   45ARG      N  480   7.144   6.391   2.924
   45ARG      H  481   7.080   6.355   2.991
   45ARG     CA  482   7.102   6.522   2.872
   45ARG     CB  483   6.950   6.534   2.877
   45ARG     CG  484   6.885   6.656   2.812
   45ARG     CD  485   6.759   6.674   2.898
   45ARG     NE  486   6.655   6.740   2.817
   45ARG     HE  487   6.637   6.707   2.723
   45ARG     CZ  488   6.599   6.856   2.852
   45ARG    NH1  489   6.626   6.904   2.975
   45ARG   HH11  490   6.680   6.855   3.043
   45ARG   HH12  491   6.580   6.991   2.995
   45ARG    NH2  492   6.532   6.939   2.769
   45ARG   HH21  493   6.510   6.907   2.677
   45ARG   HH22  494   6.503   7.021   2.819
   45ARG      C  495   7.170   6.633   2.952
   45ARG      O  496   7.178   6.625   3.075
   46ILE      N  497   7.267   6.688   2.878
   46ILE      H  498   7.260   6.688   2.779
   46ILE     CA  499   7.348   6.792   2.942
   46ILE     CB  500   7.495   6.793   2.898
   46ILE    CG1  501   7.563   6.660   2.931
   46ILE    CG2  502   7.578   6.898   2.971
   46ILE     CD  503   7.538   6.605   3.070
   46ILE      C  504   7.280   6.928   2.922
   46ILE      O  505   7.261   6.964   2.806
   47GL4      N  506   7.215   6.968   3.030
   47GL4      H  507   7.237   6.928   3.120
   47GL4     CA  508   7.126   7.085   3.034
   47GL4     CB  509   7.045   7.078   3.163
   47GL4     CG  510   6.922   6.990   3.141
   47GL4     CD  511   6.837   6.974   3.268
   47GL4    OE1  512   6.802   6.861   3.306
   47GL4   HE11  513   6.758   6.865   3.397
   47GL4   HE12  514   6.829   6.804   3.229
   47GL4    OE2  515   6.787   7.080   3.313
   47GL4   HE21  516   6.768   7.049   3.406
   47GL4   HE22  517   6.822   7.154   3.256
   47GL4      C  518   7.209   7.214   3.018
   47GL4      O  519   7.174   7.301   2.938
   48LYSH     N  520   7.308   7.224   3.105
   48LYSH     H  521   7.315   7.151   3.174
   48LYSH    CA  522   7.408   7.331   3.121
   48LYSH    CB  523   7.454   7.336   3.266
   48LYSH    CG  524   7.356   7.430   3.338
   48LYSH    CD  525   7.404   7.436   3.483
   48LYSH    CE  526   7.406   7.577   3.543
   48LYSH    NZ  527   7.275   7.643   3.547
   48LYSH   HZ1  528   7.237   7.628   3.456
   48LYSH   HZ2  529   7.216   7.598   3.614
   48LYSH   HZ3  530   7.284   7.741   3.564
   48LYSH     C  531   7.518   7.340   3.014
   48LYSH     O  532   7.638   7.320   3.031
   49VAL      N  533   7.467   7.386   2.899
   49VAL      H  534   7.382   7.437   2.899
   49VAL     CA  535   7.542   7.387   2.773
   49VAL     CB  536   7.460   7.371   2.644
   49VAL    CG1  537   7.398   7.232   2.657
   49VAL    CG2  538   7.358   7.483   2.622
   49VAL      C  539   7.634   7.509   2.776
   49VAL      O  540   7.594   7.615   2.822
   50GL4      N  541   7.754   7.493   2.720
   50GL4      H  542   7.788   7.400   2.707
   50GL4     CA  543   7.861   7.594   2.715
   50GL4     CB  544   7.986   7.531   2.653
   50GL4     CG  545   8.071   7.441   2.742
   50GL4     CD  546   8.010   7.303   2.766
   50GL4    OE1  547   8.041   7.247   2.873
   50GL4   HE11  548   8.003   7.155   2.878
   50GL4   HE12  549   8.077   7.319   2.931
   50GL4    OE2  550   7.941   7.251   2.674
   50GL4   HE21  551   7.939   7.153   2.692
   50GL4   HE22  552   7.896   7.322   2.621
   50GL4      C  553   7.834   7.731   2.653
   50GL4      O  554   7.836   7.840   2.709
   51HI0      N  555   7.808   7.727   2.523
   51HI0      H  556   7.825   7.646   2.466
   51HI0     CA  557   7.765   7.842   2.442
   51HI0     CB  558   7.884   7.894   2.360
   51HI0     CG  559   7.919   8.038   2.401
   51HI0    ND1  560   7.874   8.139   2.326
   51HI0    HD1  561   7.845   8.141   2.230
   51HI0    CD2  562   7.984   8.082   2.508
   51HI0    HD2  563   8.034   8.023   2.584
   51HI0    CE1  564   7.913   8.249   2.390
   51HI0    HE1  565   7.889   8.348   2.348
   51HI0    NE2  566   7.976   8.215   2.501
   51HI0    HE2  567   8.010   8.283   2.564
   51HI0      C  568   7.638   7.813   2.363
   51HI0      O  569   7.605   7.699   2.331
   52SER      N  570   7.555   7.916   2.344
   52SER      H  571   7.584   8.010   2.364
   52SER     CA  572   7.421   7.908   2.285
   52SER     CB  573   7.322   7.879   2.398
   52SER     OG  574   7.215   7.806   2.339
   52SER     HG  575   7.234   7.708   2.345
   52SER      C  576   7.376   8.041   2.225
   52SER      O  577   7.330   8.134   2.292
   53AS4      N  578   7.403   8.047   2.095
   53AS4      H  579   7.441   7.970   2.043
   53AS4     CA  580   7.396   8.171   2.016
   53AS4     CB  581   7.530   8.200   1.950
   53AS4     CG  582   7.637   8.241   2.051
   53AS4    OD1  583   7.722   8.160   2.095
   53AS4   HD11  584   7.816   8.191   2.082
   53AS4   HD12  585   7.668   8.104   2.157
   53AS4    OD2  586   7.642   8.363   2.077
   53AS4   HD21  587   7.736   8.390   2.095
   53AS4   HD22  588   7.552   8.406   2.080
   53AS4      C  589   7.275   8.185   1.924
   53AS4      O  590   7.229   8.090   1.860
   54LEU      N  591   7.207   8.293   1.960
   54LEU      H  592   7.243   8.366   2.018
   54LEU     CA  593   7.081   8.330   1.893
   54LEU     CB  594   7.039   8.465   1.953
   54LEU     CG  595   7.001   8.464   2.102
   54LEU    CD1  596   6.933   8.592   2.148
   54LEU    CD2  597   6.908   8.348   2.140
   54LEU      C  598   7.091   8.368   1.746
   54LEU      O  599   7.189   8.432   1.707
   55SER      N  600   6.994   8.332   1.662
   55SER      H  601   6.938   8.251   1.681
   55SER     CA  602   6.990   8.383   1.524
   55SER     CB  603   7.098   8.333   1.427
   55SER     OG  604   7.156   8.424   1.334
   55SER     HG  605   7.185   8.503   1.390
   55SER      C  606   6.854   8.370   1.456
   55SER      O  607   6.787   8.270   1.480
   56PHE      N  608   6.810   8.472   1.383
   56PHE      H  609   6.864   8.556   1.392
   56PHE     CA  610   6.685   8.464   1.306
   56PHE     CB  611   6.604   8.585   1.353
   56PHE     CG  612   6.452   8.569   1.340
   56PHE    CD1  613   6.384   8.616   1.229
   56PHE    HD1  614   6.439   8.670   1.152
   56PHE    CD2  615   6.390   8.499   1.443
   56PHE    HD2  616   6.443   8.474   1.535
   56PHE    CE1  617   6.249   8.587   1.212
   56PHE    HE1  618   6.195   8.617   1.122
   56PHE    CE2  619   6.253   8.477   1.426
   56PHE    HE2  620   6.201   8.417   1.501
   56PHE     CZ  621   6.184   8.519   1.314
   56PHE     HZ  622   6.079   8.495   1.299
   56PHE      C  623   6.706   8.469   1.155
   56PHE      O  624   6.808   8.518   1.107
   57SER      N  625   6.615   8.411   1.077
   57SER      H  626   6.535   8.364   1.116
   57SER     CA  627   6.621   8.416   0.931
   57SER     CB  628   6.571   8.289   0.862
   57SER     OG  629   6.434   8.257   0.882
   57SER     HG  630   6.418   8.209   0.797
   57SER      C  631   6.534   8.530   0.878
   57SER      O  632   6.441   8.576   0.944
   58LYSH     N  633   6.547   8.550   0.747
   58LYSH     H  634   6.637   8.524   0.711
   58LYSH    CA  635   6.469   8.650   0.672
   58LYSH    CB  636   6.540   8.690   0.543
   58LYSH    CG  637   6.499   8.811   0.460
   58LYSH    CD  638   6.527   8.950   0.517
   58LYSH    CE  639   6.456   9.054   0.430
   58LYSH    NZ  640   6.311   9.061   0.452
   58LYSH   HZ1  641   6.292   9.056   0.551
   58LYSH   HZ2  642   6.277   9.147   0.417
   58LYSH   HZ3  643   6.259   8.993   0.401
   58LYSH     C  644   6.327   8.602   0.638
   58LYSH     O  645   6.234   8.683   0.648
   59AS4      N  646   6.321   8.470   0.633
   59AS4      H  647   6.404   8.426   0.666
   59AS4     CA  648   6.197   8.397   0.603
   59AS4     CB  649   6.229   8.275   0.517
   59AS4     CG  650   6.329   8.175   0.575
   59AS4    OD1  651   6.298   8.100   0.669
   59AS4   HD11  652   6.374   8.041   0.695
   59AS4   HD12  653   6.200   8.112   0.684
   59AS4    OD2  654   6.450   8.204   0.562
   59AS4   HD21  655   6.503   8.120   0.546
   59AS4   HD22  656   6.461   8.303   0.567
   59AS4      C  657   6.109   8.359   0.724
   59AS4      O  658   6.005   8.299   0.694
   60TRP      N  659   6.123   8.436   0.831
   60TRP      H  660   6.172   8.523   0.823
   60TRP     CA  661   6.051   8.418   0.958
   60TRP     CB  662   5.909   8.475   0.951
   60TRP     CG  663   5.926   8.625   0.977
   60TRP    CD1  664   5.934   8.694   1.092
   60TRP    HD1  665   5.969   8.654   1.187
   60TRP    CD2  666   5.926   8.717   0.875
   60TRP    NE1  667   5.941   8.824   1.066
   60TRP    HE1  668   5.978   8.888   1.132
   60TRP    CE2  669   5.928   8.843   0.934
   60TRP    CE3  670   5.922   8.696   0.737
   60TRP    HE3  671   5.930   8.596   0.695
   60TRP    CZ2  672   5.919   8.958   0.858
   60TRP    HZ2  673   5.898   9.057   0.898
   60TRP    CZ3  674   5.914   8.811   0.658
   60TRP    HZ3  675   5.957   8.816   0.559
   60TRP    CH2  676   5.905   8.934   0.721
   60TRP    HH2  677   5.873   9.021   0.664
   60TRP      C  678   6.060   8.292   1.043
   60TRP      O  679   5.959   8.234   1.082
   61SER      N  680   6.181   8.236   1.040
   61SER      H  681   6.244   8.258   0.965
   61SER     CA  682   6.220   8.132   1.136
   61SER     CB  683   6.252   8.010   1.050
   61SER     OG  684   6.133   7.951   0.997
   61SER     HG  685   6.148   7.865   0.947
   61SER      C  686   6.344   8.165   1.221
   61SER      O  687   6.423   8.255   1.195
   62PHE      N  688   6.359   8.083   1.324
   62PHE      H  689   6.319   7.991   1.321
   62PHE     CA  690   6.467   8.102   1.422
   62PHE     CB  691   6.408   8.121   1.562
   62PHE     CG  692   6.507   8.155   1.674
   62PHE    CD1  693   6.550   8.286   1.692
   62PHE    HD1  694   6.584   8.343   1.604
   62PHE    CD2  695   6.500   8.072   1.785
   62PHE    HD2  696   6.469   7.969   1.765
   62PHE    CE1  697   6.564   8.343   1.818
   62PHE    HE1  698   6.611   8.441   1.821
   62PHE    CE2  699   6.521   8.130   1.909
   62PHE    HE2  700   6.531   8.055   1.988
   62PHE     CZ  701   6.543   8.265   1.931
   62PHE     HZ  702   6.599   8.296   2.019
   62PHE      C  703   6.563   7.984   1.422
   62PHE      O  704   6.521   7.869   1.409
   63TYR      N  705   6.688   8.018   1.452
   63TYR      H  706   6.712   8.113   1.476
   63TYR     CA  707   6.791   7.914   1.464
   63TYR     CB  708   6.873   7.947   1.338
   63TYR     CG  709   6.805   7.898   1.209
   63TYR    CD1  710   6.842   7.772   1.166
   63TYR    HD1  711   6.934   7.724   1.200
   63TYR    CD2  712   6.711   7.966   1.132
   63TYR    HD2  713   6.692   8.071   1.151
   63TYR    CE1  714   6.775   7.708   1.062
   63TYR    HE1  715   6.792   7.606   1.026
   63TYR    CE2  716   6.644   7.906   1.026
   63TYR    HE2  717   6.577   7.969   0.967
   63TYR     CZ  718   6.672   7.773   0.996
   63TYR     OH  719   6.599   7.709   0.901
   63TYR     HH  720   6.533   7.770   0.855
   63TYR      C  721   6.876   7.928   1.590
   63TYR      O  722   6.908   8.041   1.628
   64LEU      N  723   6.902   7.815   1.654
   64LEU      H  724   6.838   7.738   1.651
   64LEU     CA  725   6.986   7.807   1.775
   64LEU     CB  726   6.902   7.740   1.883
   64LEU     CG  727   6.785   7.823   1.935
   64LEU    CD1  728   6.700   7.731   2.022
   64LEU    CD2  729   6.817   7.947   2.018
   64LEU      C  730   7.126   7.745   1.766
   64LEU      O  731   7.134   7.623   1.755
   65LEU      N  732   7.229   7.829   1.772
   65LEU      H  733   7.224   7.926   1.794
   65LEU     CA  734   7.368   7.786   1.749
   65LEU     CB  735   7.462   7.893   1.695
   65LEU     CG  736   7.407   7.964   1.571
   65LEU    CD1  737   7.505   8.079   1.544
   65LEU    CD2  738   7.421   7.876   1.446
   65LEU      C  739   7.420   7.729   1.883
   65LEU      O  740   7.459   7.805   1.970
   66TYR      N  741   7.417   7.598   1.901
   66TYR      H  742   7.394   7.537   1.826
   66TYR     CA  743   7.469   7.539   2.025
   66TYR     CB  744   7.367   7.433   2.069
   66TYR     CG  745   7.243   7.485   2.142
   66TYR    CD1  746   7.125   7.503   2.072
   66TYR    HD1  747   7.123   7.497   1.964
   66TYR    CD2  748   7.235   7.486   2.281
   66TYR    HD2  749   7.330   7.489   2.333
   66TYR    CE1  750   7.002   7.514   2.137
   66TYR    HE1  751   6.912   7.539   2.082
   66TYR    CE2  752   7.114   7.499   2.347
   66TYR    HE2  753   7.105   7.479   2.455
   66TYR     CZ  754   6.996   7.519   2.275
   66TYR     OH  755   6.886   7.565   2.341
   66TYR     HH  756   6.874   7.508   2.423
   66TYR      C  757   7.614   7.491   2.024
   66TYR      O  758   7.651   7.404   1.946
   67TYR      N  759   7.702   7.559   2.097
   67TYR      H  760   7.675   7.636   2.155
   67TYR     CA  761   7.847   7.532   2.102
   67TYR     CB  762   7.928   7.660   2.084
   67TYR     CG  763   7.894   7.723   1.949
   67TYR    CD1  764   7.831   7.846   1.950
   67TYR    HD1  765   7.785   7.871   2.044
   67TYR    CD2  766   7.934   7.664   1.830
   67TYR    HD2  767   7.998   7.575   1.828
   67TYR    CE1  768   7.812   7.915   1.830
   67TYR    HE1  769   7.744   8.000   1.834
   67TYR    CE2  770   7.910   7.733   1.712
   67TYR    HE2  771   7.965   7.700   1.623
   67TYR     CZ  772   7.850   7.858   1.709
   67TYR     OH  773   7.840   7.924   1.590
   67TYR     HH  774   7.847   8.020   1.615
   67TYR      C  775   7.886   7.464   2.234
   67TYR      O  776   7.884   7.515   2.345
   68THR      N  777   7.907   7.333   2.228
   68THR      H  778   7.905   7.286   2.141
   68THR     CA  779   7.938   7.249   2.345
   68THR     CB  780   7.830   7.147   2.380
   68THR    OG1  781   7.820   7.053   2.273
   68THR    HG1  782   7.741   7.078   2.218
   68THR    CG2  783   7.701   7.226   2.401
   68THR      C  784   8.077   7.185   2.345
   68THR      O  785   8.122   7.135   2.242
   69GL4      N  786   8.139   7.176   2.463
   69GL4      H  787   8.088   7.203   2.544
   69GL4     CA  788   8.270   7.112   2.478
   69GL4     CB  789   8.358   7.156   2.595
   69GL4     CG  790   8.469   7.257   2.569
   69GL4     CD  791   8.597   7.220   2.644
   69GL4    OE1  792   8.692   7.203   2.565
   69GL4   HE11  793   8.765   7.163   2.622
   69GL4   HE12  794   8.666   7.227   2.472
   69GL4    OE2  795   8.596   7.202   2.768
   69GL4   HE21  796   8.679   7.236   2.812
   69GL4   HE22  797   8.509   7.160   2.795
   69GL4      C  798   8.264   6.962   2.451
   69GL4      O  799   8.206   6.881   2.523
   70PHE      N  800   8.348   6.924   2.354
   70PHE      H  801   8.431   6.979   2.340
   70PHE     CA  802   8.349   6.789   2.297
   70PHE     CB  803   8.429   6.818   2.168
   70PHE     CG  804   8.373   6.723   2.062
   70PHE    CD1  805   8.416   6.591   2.049
   70PHE    HD1  806   8.487   6.537   2.110
   70PHE    CD2  807   8.284   6.775   1.970
   70PHE    HD2  808   8.244   6.872   2.001
   70PHE    CE1  809   8.362   6.517   1.944
   70PHE    HE1  810   8.364   6.408   1.950
   70PHE    CE2  811   8.231   6.701   1.866
   70PHE    HE2  812   8.156   6.741   1.797
   70PHE     CZ  813   8.272   6.569   1.852
   70PHE     HZ  814   8.236   6.501   1.775
   70PHE      C  815   8.393   6.673   2.385
   70PHE      O  816   8.441   6.700   2.497
   71THR      N  817   8.347   6.551   2.361
   71THR      H  818   8.286   6.544   2.282
   71THR     CA  819   8.363   6.432   2.445
   71THR     CB  820   8.272   6.323   2.389
   71THR    OG1  821   8.278   6.314   2.247
   71THR    HG1  822   8.228   6.381   2.192
   71THR    CG2  823   8.133   6.366   2.437
   71THR      C  824   8.505   6.378   2.464
   71THR      O  825   8.575   6.359   2.365
   72PRO      N  826   8.538   6.366   2.593
   72PRO     CA  827   8.663   6.304   2.638
   72PRO     CB  828   8.666   6.311   2.791
   72PRO     CG  829   8.516   6.327   2.819
   72PRO     CD  830   8.460   6.415   2.707
   72PRO      C  831   8.676   6.159   2.593
   72PRO      O  832   8.576   6.088   2.580
   73THR      N  833   8.802   6.115   2.587
   73THR      H  834   8.884   6.157   2.627
   73THR     CA  835   8.839   5.987   2.525
   73THR     CB  836   8.987   5.948   2.536
   73THR    OG1  837   9.030   5.997   2.663
   73THR    HG1  838   9.088   5.924   2.701
   73THR    CG2  839   9.072   6.003   2.422
   73THR      C  840   8.760   5.868   2.580
   73THR      O  841   8.706   5.799   2.493
   74GL4      N  842   8.754   5.849   2.712
   74GL4      H  843   8.801   5.908   2.778
   74GL4     CA  844   8.667   5.749   2.776
   74GL4     CB  845   8.700   5.727   2.924
   74GL4     CG  846   8.685   5.856   3.003
   74GL4     CD  847   8.629   5.829   3.143
   74GL4    OE1  848   8.715   5.825   3.234
   74GL4   HE11  849   8.668   5.818   3.322
   74GL4   HE12  850   8.804   5.802   3.193
   74GL4    OE2  851   8.507   5.809   3.164
   74GL4   HE21  852   8.482   5.837   3.258
   74GL4   HE22  853   8.459   5.785   3.081
   74GL4      C  854   8.519   5.753   2.740
   74GL4      O  855   8.451   5.675   2.806
   75LYSH     N  856   8.465   5.858   2.680
   75LYSH     H  857   8.520   5.937   2.653
   75LYSH    CA  858   8.323   5.864   2.643
   75LYSH    CB  859   8.248   5.980   2.709
   75LYSH    CG  860   8.258   5.986   2.860
   75LYSH    CD  861   8.205   6.125   2.897
   75LYSH    CE  862   8.175   6.129   3.047
   75LYSH    NZ  863   8.109   6.254   3.087
   75LYSH   HZ1  864   8.151   6.332   3.041
   75LYSH   HZ2  865   8.012   6.249   3.064
   75LYSH   HZ3  866   8.122   6.258   3.186
   75LYSH     C  867   8.295   5.863   2.492
   75LYSH     O  868   8.387   5.892   2.416
   76ASN      N  869   8.180   5.806   2.456
   76ASN      H  870   8.096   5.802   2.510
   76ASN     CA  871   8.152   5.798   2.312
   76ASN     CB  872   8.136   5.653   2.266
   76ASN     CG  873   8.272   5.588   2.242
   76ASN    OD1  874   8.330   5.591   2.135
   76ASN    ND2  875   8.330   5.533   2.350
   76ASN   HD21  876   8.276   5.524   2.434
   76ASN   HD22  877   8.423   5.497   2.338
   76ASN      C  878   8.029   5.869   2.254
   76ASN      O  879   8.027   5.894   2.134
   77GL4      N  880   7.924   5.885   2.333
   77GL4      H  881   7.921   5.879   2.432
   77GL4     CA  882   7.792   5.919   2.275
   77GL4     CB  883   7.686   5.853   2.364
   77GL4     CG  884   7.545   5.853   2.304
   77GL4     CD  885   7.435   5.787   2.386
   77GL4    OE1  886   7.424   5.816   2.508
   77GL4   HE11  887   7.329   5.810   2.537
   77GL4   HE12  888   7.517   5.824   2.543
   77GL4    OE2  889   7.376   5.685   2.344
   77GL4   HE21  890   7.333   5.641   2.424
   77GL4   HE22  891   7.382   5.680   2.245
   77GL4      C  892   7.773   6.071   2.273
   77GL4      O  893   7.797   6.148   2.366
   78TYR      N  894   7.737   6.121   2.155
   78TYR      H  895   7.724   6.066   2.072
   78TYR     CA  896   7.720   6.266   2.141
   78TYR     CB  897   7.850   6.342   2.118
   78TYR     CG  898   7.947   6.272   2.023
   78TYR    CD1  899   8.044   6.181   2.062
   78TYR    HD1  900   8.055   6.155   2.167
   78TYR    CD2  901   7.951   6.312   1.890
   78TYR    HD2  902   7.898   6.404   1.863
   78TYR    CE1  903   8.146   6.138   1.978
   78TYR    HE1  904   8.226   6.077   2.018
   78TYR    CE2  905   8.053   6.269   1.806
   78TYR    HE2  906   8.074   6.318   1.710
   78TYR     CZ  907   8.150   6.177   1.844
   78TYR     OH  908   8.248   6.137   1.759
   78TYR     HH  909   8.305   6.063   1.794
   78TYR      C  910   7.618   6.297   2.031
   78TYR      O  911   7.632   6.272   1.912
   79ALA      N  912   7.499   6.327   2.083
   79ALA      H  913   7.484   6.319   2.182
   79ALA     CA  914   7.382   6.343   1.996
   79ALA     CB  915   7.318   6.204   1.984
   79ALA      C  916   7.277   6.449   2.029
   79ALA      O  917   7.205   6.437   2.128
   80CYS2     N  918   7.288   6.564   1.962
   80CYS2     H  919   7.348   6.571   1.881
   80CYS2    CA  920   7.213   6.689   1.980
   80CYS2    CB  921   7.292   6.804   1.919
   80CYS2    SG  922   7.213   6.969   1.938
   80CYS2     C  923   7.078   6.684   1.909
   80CYS2     O  924   7.052   6.679   1.788
   81ARG      N  925   6.978   6.661   1.993
   81ARG      H  926   7.000   6.643   2.089
   81ARG     CA  927   6.839   6.641   1.951
   81ARG     CB  928   6.793   6.516   2.024
   81ARG     CG  929   6.861   6.398   1.957
   81ARG     CD  930   6.803   6.264   2.003
   81ARG     NE  931   6.850   6.172   1.899
   81ARG     HE  932   6.869   6.197   1.805
   81ARG     CZ  933   6.829   6.040   1.906
   81ARG    NH1  934   6.739   5.987   1.990
   81ARG   HH11  935   6.670   6.033   2.044
   81ARG   HH12  936   6.736   5.887   1.984
   81ARG    NH2  937   6.926   5.957   1.863
   81ARG   HH21  938   7.015   5.994   1.834
   81ARG   HH22  939   6.902   5.867   1.827
   81ARG      C  940   6.749   6.759   1.985
   81ARG      O  941   6.779   6.830   2.082
   82VAL      N  942   6.627   6.764   1.932
   82VAL      H  943   6.590   6.676   1.904
   82VAL     CA  944   6.540   6.882   1.932
   82VAL     CB  945   6.582   6.979   1.821
   82VAL    CG1  946   6.562   6.915   1.685
   82VAL    CG2  947   6.518   7.117   1.832
   82VAL      C  948   6.392   6.844   1.936
   82VAL      O  949   6.343   6.776   1.845
   83ASN      N  950   6.327   6.906   2.034
   83ASN      H  951   6.369   6.971   2.097
   83ASN     CA  952   6.185   6.881   2.062
   83ASN     CB  953   6.160   6.735   2.098
   83ASN     CG  954   6.013   6.694   2.082
   83ASN    OD1  955   5.934   6.763   2.018
   83ASN    ND2  956   5.975   6.599   2.168
   83ASN   HD21  957   6.024   6.557   2.243
   83ASN   HD22  958   5.883   6.567   2.143
   83ASN      C  959   6.130   6.991   2.154
   83ASN      O  960   6.197   7.034   2.247
   84HI0      N  961   5.999   7.007   2.133
   84HI0      H  962   5.961   6.936   2.072
   84HI0     CA  963   5.915   7.115   2.187
   84HI0     CB  964   5.778   7.118   2.118
   84HI0     CG  965   5.797   7.187   1.984
   84HI0    ND1  966   5.786   7.318   1.965
   84HI0    HD1  967   5.736   7.384   2.021
   84HI0    CD2  968   5.829   7.131   1.867
   84HI0    HD2  969   5.870   7.030   1.870
   84HI0    CE1  970   5.814   7.338   1.835
   84HI0    HE1  971   5.817   7.435   1.786
   84HI0    NE2  972   5.835   7.224   1.773
   84HI0    HE2  973   5.863   7.222   1.676
   84HI0      C  974   5.894   7.105   2.338
   84HI0      O  975   5.885   6.999   2.398
   85VAL      N  976   5.866   7.222   2.396
   85VAL      H  977   5.865   7.309   2.346
   85VAL     CA  978   5.844   7.243   2.539
   85VAL     CB  979   5.827   7.391   2.575
   85VAL    CG1  980   5.786   7.413   2.720
   85VAL    CG2  981   5.960   7.465   2.560
   85VAL      C  982   5.720   7.170   2.590
   85VAL      O  983   5.727   7.120   2.702
   86THR      N  984   5.611   7.160   2.515
   86THR      H  985   5.594   7.216   2.434
   86THR     CA  986   5.500   7.072   2.554
   86THR     CB  987   5.389   7.076   2.447
   86THR    OG1  988   5.445   7.040   2.320
   86THR    HG1  989   5.431   7.119   2.261
   86THR    CG2  990   5.319   7.212   2.436
   86THR      C  991   5.525   6.924   2.581
   86THR      O  992   5.472   6.878   2.682
   87LEU      N  993   5.608   6.862   2.497
   87LEU      H  994   5.621   6.899   2.406
   87LEU     CA  995   5.641   6.720   2.517
   87LEU     CB  996   5.596   6.643   2.393
   87LEU     CG  997   5.445   6.641   2.368
   87LEU    CD1  998   5.425   6.567   2.236
   87LEU    CD2  999   5.374   6.550   2.470
   87LEU      C 1000   5.782   6.689   2.567
   87LEU      O 1001   5.825   6.575   2.550
   88SER      N 1002   5.863   6.790   2.600
   88SER      H 1003   5.846   6.881   2.562
   88SER     CA 1004   5.995   6.758   2.656
   88SER     CB 1005   6.098   6.856   2.601
   88SER     OG 1006   6.232   6.836   2.648
   88SER     HG 1007   6.303   6.864   2.584
   88SER      C 1008   5.989   6.769   2.810
   88SER      O 1009   5.895   6.816   2.872
   89GLN      N 1010   6.092   6.708   2.866
   89GLN      H 1011   6.171   6.707   2.806
   89GLN     CA 1012   6.111   6.706   3.011
   89GLN     CB 1013   6.196   6.581   3.039
   89GLN     CG 1014   6.339   6.606   2.989
   89GLN     CD 1015   6.410   6.474   3.017
   89GLN    OE1 1016   6.377   6.377   2.947
   89GLN    NE2 1017   6.516   6.468   3.096
   89GLN   HE21 1018   6.542   6.557   3.135
   89GLN   HE22 1019   6.561   6.380   3.109
   89GLN      C 1020   6.155   6.829   3.091
   89GLN      O 1021   6.248   6.896   3.047
   90PRO      N 1022   6.093   6.851   3.207
   90PRO     CA 1023   6.132   6.963   3.294
   90PRO     CB 1024   6.035   6.960   3.413
   90PRO     CG 1025   5.916   6.884   3.355
   90PRO     CD 1026   5.972   6.783   3.254
   90PRO      C 1027   6.279   6.957   3.334
   90PRO      O 1028   6.346   6.854   3.321
   91LYSH     N 1029   6.331   7.064   3.393
   91LYSH     H 1030   6.275   7.145   3.411
   91LYSH    CA 1031   6.465   7.072   3.455
   91LYSH    CB 1032   6.498   7.217   3.492
   91LYSH    CG 1033   6.492   7.320   3.379
   91LYSH    CD 1034   6.516   7.465   3.421
   91LYSH    CE 1035   6.404   7.504   3.518
   91LYSH    NZ 1036   6.405   7.649   3.538
   91LYSH   HZ1 1037   6.322   7.682   3.583
   91LYSH   HZ2 1038   6.492   7.686   3.571
   91LYSH   HZ3 1039   6.404   7.687   3.446
   91LYSH     C 1040   6.510   6.969   3.558
   91LYSH     O 1041   6.435   6.928   3.646
   92ILE      N 1042   6.620   6.903   3.525
   92ILE      H 1043   6.669   6.921   3.438
   92ILE     CA 1044   6.679   6.798   3.609
   92ILE     CB 1045   6.677   6.660   3.544
   92ILE    CG1 1046   6.532   6.611   3.536
   92ILE    CG2 1047   6.756   6.554   3.622
   92ILE     CD 1048   6.503   6.509   3.426
   92ILE      C 1049   6.816   6.845   3.662
   92ILE      O 1050   6.835   6.844   3.782
   93VAL      N 1051   6.906   6.888   3.574
   93VAL      H 1052   6.884   6.887   3.477
   93VAL     CA 1053   7.038   6.941   3.611
   93VAL     CB 1054   7.149   6.860   3.544
   93VAL    CG1 1055   7.159   6.734   3.631
   93VAL    CG2 1056   7.135   6.817   3.398
   93VAL      C 1057   7.053   7.093   3.597
   93VAL      O 1058   7.135   7.146   3.672
   94LYSH     N 1059   6.974   7.171   3.525
   94LYSH     H 1060   6.912   7.132   3.457
   94LYSH    CA 1061   6.999   7.315   3.503
   94LYSH    CB 1062   6.920   7.357   3.379
   94LYSH    CG 1063   6.941   7.487   3.301
   94LYSH    CD 1064   6.848   7.511   3.183
   94LYSH    CE 1065   6.848   7.662   3.156
   94LYSH    NZ 1066   6.769   7.705   3.039
   94LYSH   HZ1 1067   6.770   7.805   3.041
   94LYSH   HZ2 1068   6.798   7.656   2.957
   94LYSH   HZ3 1069   6.674   7.686   3.067
   94LYSH     C 1070   6.969   7.408   3.622
   94LYSH     O 1071   7.051   7.498   3.639
   95TRP      N 1072   6.868   7.364   3.696
   95TRP      H 1073   6.817   7.279   3.686
   95TRP     CA 1074   6.818   7.444   3.810
   95TRP     CB 1075   6.682   7.391   3.855
   95TRP     CG 1076   6.666   7.255   3.924
   95TRP    CD1 1077   6.664   7.132   3.877
   95TRP    HD1 1078   6.657   7.106   3.771
   95TRP    CD2 1079   6.664   7.240   4.063
   95TRP    NE1 1080   6.657   7.042   3.975
   95TRP    HE1 1081   6.655   6.943   3.960
   95TRP    CE2 1082   6.655   7.104   4.091
   95TRP    CE3 1083   6.647   7.326   4.170
   95TRP    HE3 1084   6.671   7.430   4.151
   95TRP    CZ2 1085   6.629   7.052   4.219
   95TRP    HZ2 1086   6.628   6.945   4.241
   95TRP    CZ3 1087   6.635   7.276   4.300
   95TRP    HZ3 1088   6.598   7.348   4.373
   95TRP    CH2 1089   6.627   7.140   4.326
   95TRP    HH2 1090   6.622   7.096   4.424
   95TRP      C 1091   6.911   7.470   3.927
   95TRP      O 1092   7.022   7.417   3.936
   96AS4      N 1093   6.866   7.562   4.011
   96AS4      H 1094   6.771   7.564   4.043
   96AS4     CA 1095   6.961   7.634   4.098
   96AS4     CB 1096   6.889   7.761   4.144
   96AS4     CG 1097   6.988   7.841   4.229
   96AS4    OD1 1098   6.975   7.823   4.352
   96AS4   HD11 1099   7.052   7.858   4.406
   96AS4   HD12 1100   6.901   7.758   4.367
   96AS4    OD2 1101   7.066   7.921   4.174
   96AS4   HD21 1102   7.139   7.936   4.240
   96AS4   HD22 1103   7.028   7.942   4.083
   96AS4      C 1104   6.994   7.555   4.225
   96AS4      O 1105   6.923   7.471   4.281
   97ARG      N 1106   7.120   7.573   4.262
   97ARG      H 1107   7.167   7.644   4.209
   97ARG     CA 1108   7.190   7.502   4.371
   97ARG     CB 1109   7.330   7.464   4.322
   97ARG     CG 1110   7.324   7.377   4.196
   97ARG     CD 1111   7.441   7.278   4.194
   97ARG     NE 1112   7.569   7.325   4.140
   97ARG     HE 1113   7.628   7.376   4.202
   97ARG     CZ 1114   7.613   7.301   4.016
   97ARG    NH1 1115   7.534   7.242   3.924
   97ARG   HH11 1116   7.439   7.224   3.949
   97ARG   HH12 1117   7.572   7.196   3.844
   97ARG    NH2 1118   7.734   7.345   3.980
   97ARG   HH21 1119   7.799   7.382   4.045
   97ARG   HH22 1120   7.768   7.321   3.889
   97ARG      C 1121   7.214   7.576   4.502
   97ARG      O 1122   7.305   7.544   4.578
   98AS4      N 1123   7.142   7.683   4.532
   98AS4      H 1124   7.071   7.714   4.469
   98AS4     CA 1125   7.146   7.751   4.662
   98AS4     CB 1126   7.112   7.901   4.667
   98AS4     CG 1127   7.225   7.985   4.726
   98AS4    OD1 1128   7.254   7.965   4.846
   98AS4   HD11 1129   7.307   8.044   4.878
   98AS4   HD12 1130   7.213   7.877   4.872
   98AS4    OD2 1131   7.301   8.033   4.639
   98AS4   HD21 1132   7.366   8.097   4.680
   98AS4   HD22 1133   7.285   7.985   4.554
   98AS4      C 1134   7.084   7.683   4.785
   98AS4      O 1135   7.022   7.580   4.760
   99MET      N 1136   7.115   7.719   4.909
   99MET      H 1137   7.172   7.800   4.924
   99MET     CA 1138   7.070   7.664   5.037
   99MET     CB 1139   7.097   7.513   5.046
   99MET     CG 1140   7.244   7.475   5.025
   99MET     SD 1141   7.273   7.303   5.078
   99MET     CE 1142   7.249   7.324   5.253
   99MET      C 1143   7.145   7.729   5.154
   99MET     O1 1144   7.267   7.749   5.137
   99MET   HO11 1145   7.299   7.814   5.207
   99MET   HO12 1146   7.300   7.700   5.056
   99MET     O2 1147   7.080   7.753   5.257
   99MET   HO21 1148   6.984   7.726   5.252
   99MET   HO22 1149   7.142   7.812   5.309
  100ILE      N 1150   7.440   7.145   4.921
  100ILE     H1 1151   7.350   7.131   4.879
  100ILE     H2 1152   7.423   7.155   5.019
  100ILE     H3 1153   7.477   7.230   4.885
  100ILE     CA 1154   7.519   7.022   4.904
  100ILE     CB 1155   7.650   7.038   4.827
  100ILE    CG1 1156   7.732   7.157   4.877
  100ILE    CG2 1157   7.612   7.062   4.681
  100ILE     CD 1158   7.867   7.119   4.939
  100ILE      C 1159   7.555   6.963   5.041
  100ILE      O 1160   7.553   7.031   5.143
  101GLN      N 1161   7.560   6.830   5.050
  101GLN      H 1162   7.596   6.784   4.968
  101GLN     CA 1163   7.539   6.744   5.167
  101GLN     CB 1164   7.477   6.608   5.134
  101GLN     CG 1165   7.352   6.635   5.049
  101GLN     CD 1166   7.313   6.508   4.972
  101GLN    OE1 1167   7.231   6.429   5.017
  101GLN    NE2 1168   7.386   6.466   4.870
  101GLN   HE21 1169   7.471   6.514   4.845
  101GLN   HE22 1170   7.347   6.382   4.834
  101GLN      C 1171   7.654   6.722   5.265
  101GLN      O 1172   7.635   6.732   5.387
  102ARG      N 1173   7.778   6.701   5.222
  102ARG      H 1174   7.790   6.693   5.123
  102ARG     CA 1175   7.907   6.693   5.292
  102ARG     CB 1176   7.928   6.816   5.380
  102ARG     CG 1177   7.959   6.949   5.311
  102ARG     CD 1178   7.913   7.063   5.401
  102ARG     NE 1179   7.925   7.186   5.320
  102ARG     HE 1180   8.006   7.195   5.262
  102ARG     CZ 1181   7.837   7.287   5.324
  102ARG    NH1 1182   7.740   7.297   5.415
  102ARG   HH11 1183   7.747   7.237   5.495
  102ARG   HH12 1184   7.676   7.373   5.426
  102ARG    NH2 1185   7.832   7.366   5.216
  102ARG   HH21 1186   7.895   7.350   5.139
  102ARG   HH22 1187   7.800   7.460   5.226
  102ARG      C 1188   7.923   6.572   5.384
  102ARG      O 1189   8.036   6.534   5.413
  103THR      N 1190   7.809   6.519   5.428
  103THR      H 1191   7.724   6.571   5.414
  103THR     CA 1192   7.788   6.399   5.510
  103THR     CB 1193   7.775   6.429   5.659
  103THR    OG1 1194   7.669   6.523   5.680
  103THR    HG1 1195   7.681   6.546   5.777
  103THR    CG2 1196   7.905   6.493   5.711
  103THR      C 1197   7.661   6.326   5.466
  103THR      O 1198   7.563   6.389   5.424
  104PRO      N 1199   7.669   6.194   5.479
  104PRO     CA 1200   7.549   6.111   5.497
  104PRO     CB 1201   7.595   5.970   5.462
  104PRO     CG 1202   7.748   5.967   5.467
  104PRO     CD 1203   7.787   6.113   5.445
  104PRO      C 1204   7.480   6.126   5.633
  104PRO      O 1205   7.529   6.089   5.739
  105LYSH     N 1206   7.354   6.169   5.621
  105LYSH     H 1207   7.301   6.178   5.537
  105LYSH    CA 1208   7.272   6.205   5.738
  105LYSH    CB 1209   7.144   6.280   5.702
  105LYSH    CG 1210   7.168   6.399   5.608
  105LYSH    CD 1211   7.276   6.495   5.659
  105LYSH    CE 1212   7.288   6.615   5.565
  105LYSH    NZ 1213   7.411   6.688   5.597
  105LYSH   HZ1 1214   7.493   6.630   5.588
  105LYSH   HZ2 1215   7.416   6.773   5.544
  105LYSH   HZ3 1216   7.402   6.708   5.694
  105LYSH     C 1217   7.248   6.095   5.841
  105LYSH     O 1218   7.147   6.025   5.829
  106ILE      N 1219   7.306   6.128   5.956
  106ILE      H 1220   7.370   6.205   5.960
  106ILE     CA 1221   7.304   6.026   6.062
  106ILE     CB 1222   7.428   6.031   6.151
  106ILE    CG1 1223   7.540   5.957   6.077
  106ILE    CG2 1224   7.426   5.954   6.283
  106ILE     CD 1225   7.669   6.004   6.144
  106ILE      C 1226   7.175   6.024   6.144
  106ILE      O 1227   7.105   5.924   6.145
  107GLN      N 1228   7.131   6.145   6.178
  107GLN      H 1229   7.185   6.228   6.170
  107GLN     CA 1230   7.006   6.166   6.253
  107GLN     CB 1231   6.993   6.307   6.310
  107GLN     CG 1232   6.972   6.418   6.207
  107GLN     CD 1233   6.961   6.547   6.288
  107GLN    OE1 1234   7.055   6.594   6.351
  107GLN    NE2 1235   6.836   6.593   6.298
  107GLN   HE21 1236   6.763   6.552   6.243
  107GLN   HE22 1237   6.811   6.652   6.375
  107GLN      C 1238   6.889   6.135   6.160
  107GLN      O 1239   6.886   6.148   6.038
  108VAL      N 1240   6.793   6.071   6.226
  108VAL      H 1241   6.804   6.060   6.325
  108VAL     CA 1242   6.664   6.027   6.169
  108VAL     CB 1243   6.590   5.921   6.251
  108VAL    CG1 1244   6.475   5.855   6.174
  108VAL    CG2 1245   6.696   5.820   6.295
  108VAL      C 1246   6.557   6.127   6.126
  108VAL      O 1247   6.466   6.173   6.195
  109TYR      N 1248   6.550   6.137   5.994
  109TYR      H 1249   6.603   6.075   5.935
  109TYR     CA 1250   6.443   6.214   5.930
  109TYR     CB 1251   6.503   6.247   5.793
  109TYR     CG 1252   6.599   6.366   5.800
  109TYR    CD1 1253   6.733   6.346   5.831
  109TYR    HD1 1254   6.763   6.245   5.861
  109TYR    CD2 1255   6.559   6.499   5.794
  109TYR    HD2 1256   6.468   6.530   5.742
  109TYR    CE1 1257   6.830   6.444   5.837
  109TYR    HE1 1258   6.926   6.421   5.884
  109TYR    CE2 1259   6.651   6.599   5.825
  109TYR    HE2 1260   6.615   6.699   5.848
  109TYR     CZ 1261   6.788   6.577   5.837
  109TYR     OH 1262   6.860   6.682   5.885
  109TYR     HH 1263   6.947   6.642   5.915
  109TYR      C 1264   6.306   6.147   5.918
  109TYR      O 1265   6.288   6.030   5.950
  110SER      N 1266   6.215   6.224   5.859
  110SER      H 1267   6.239   6.319   5.840
  110SER     CA 1268   6.071   6.196   5.849
  110SER     CB 1269   5.999   6.274   5.959
  110SER     OG 1270   5.865   6.224   5.959
  110SER     HG 1271   5.862   6.126   5.978
  110SER      C 1272   6.039   6.273   5.721
  110SER      O 1273   6.091   6.379   5.686
  111ARG      N 1274   5.919   6.234   5.680
  111ARG      H 1275   5.890   6.143   5.708
  111ARG     CA 1276   5.837   6.303   5.579
  111ARG     CB 1277   5.737   6.211   5.509
  111ARG     CG 1278   5.808   6.092   5.444
  111ARG     CD 1279   5.709   6.024   5.349
  111ARG     NE 1280   5.761   5.927   5.252
  111ARG     HE 1281   5.839   5.875   5.289
  111ARG     CZ 1282   5.724   5.925   5.124
  111ARG    NH1 1283   5.635   6.011   5.070
  111ARG   HH11 1284   5.570   6.058   5.130
  111ARG   HH12 1285   5.629   6.025   4.971
  111ARG    NH2 1286   5.743   5.812   5.054
  111ARG   HH21 1287   5.767   5.725   5.097
  111ARG   HH22 1288   5.748   5.816   4.955
  111ARG      C 1289   5.769   6.429   5.634
  111ARG      O 1290   5.712   6.423   5.742
  112HI0      N 1291   5.758   6.524   5.542
  112HI0      H 1292   5.799   6.511   5.451
  112HI0     CA 1293   5.696   6.655   5.568
  112HI0     CB 1294   5.783   6.771   5.519
  112HI0     CG 1295   5.930   6.761   5.560
  112HI0    ND1 1296   5.974   6.812   5.675
  112HI0    HD1 1297   5.908   6.848   5.742
  112HI0    CD2 1298   6.036   6.734   5.483
  112HI0    HD2 1299   6.026   6.734   5.374
  112HI0    CE1 1300   6.106   6.817   5.666
  112HI0    HE1 1301   6.173   6.876   5.730
  112HI0    NE2 1302   6.146   6.766   5.550
  112HI0    HE2 1303   6.242   6.777   5.522
  112HI0      C 1304   5.548   6.664   5.533
  112HI0      O 1305   5.524   6.620   5.421
  113PRO      N 1306   5.456   6.732   5.602
  113PRO     CA 1307   5.321   6.756   5.550
  113PRO     CB 1308   5.249   6.819   5.670
  113PRO     CG 1309   5.338   6.784   5.789
  113PRO     CD 1310   5.483   6.766   5.743
  113PRO      C 1311   5.318   6.854   5.433
  113PRO      O 1312   5.391   6.953   5.429
  114ALA      N 1313   5.261   6.807   5.323
  114ALA      H 1314   5.221   6.715   5.329
  114ALA     CA 1315   5.250   6.872   5.191
  114ALA     CB 1316   5.182   7.009   5.197
  114ALA      C 1317   5.380   6.881   5.110
  114ALA      O 1318   5.378   6.858   4.989
  115GL4      N 1319   5.495   6.891   5.175
  115GL4      H 1320   5.516   6.871   5.271
  115GL4     CA 1321   5.625   6.898   5.107
  115GL4     CB 1322   5.723   6.978   5.193
  115GL4     CG 1323   5.862   7.025   5.149
  115GL4     CD 1324   5.868   7.127   5.036
  115GL4    OE1 1325   5.888   7.247   5.065
  115GL4   HE11 1326   5.862   7.309   4.991
  115GL4   HE12 1327   5.920   7.254   5.159
  115GL4    OE2 1328   5.854   7.077   4.922
  115GL4   HE21 1329   5.773   7.121   4.881
  115GL4   HE22 1330   5.920   7.003   4.911
  115GL4      C 1331   5.681   6.761   5.069
  115GL4      O 1332   5.645   6.664   5.135
  116ASN      N 1333   5.754   6.759   4.958
  116ASN      H 1334   5.726   6.827   4.890
  116ASN     CA 1335   5.844   6.654   4.910
  116ASN     CB 1336   5.889   6.672   4.765
  116ASN     CG 1337   5.771   6.690   4.669
  116ASN    OD1 1338   5.697   6.788   4.673
  116ASN    ND2 1339   5.737   6.594   4.585
  116ASN   HD21 1340   5.779   6.504   4.576
  116ASN   HD22 1341   5.670   6.630   4.520
  116ASN      C 1342   5.948   6.624   5.019
  116ASN      O 1343   5.998   6.714   5.086
  117GLY      N 1344   5.989   6.497   5.025
  117GLY      H 1345   5.918   6.432   4.999
  117GLY     CA 1346   6.096   6.454   5.116
  117GLY      C 1347   6.059   6.455   5.264
  117GLY      O 1348   5.943   6.473   5.300
  118LYSH     N 1349   6.151   6.442   5.360
  118LYSH     H 1350   6.121   6.450   5.455
  118LYSH    CA 1351   6.287   6.394   5.333
  118LYSH    CB 1352   6.392   6.497   5.378
  118LYSH    CG 1353   6.424   6.595   5.265
  118LYSH    CD 1354   6.511   6.707   5.322
  118LYSH    CE 1355   6.541   6.811   5.214
  118LYSH    NZ 1356   6.626   6.918   5.267
  118LYSH   HZ1 1357   6.563   6.987   5.303
  118LYSH   HZ2 1358   6.686   6.887   5.341
  118LYSH   HZ3 1359   6.691   6.944   5.196
  118LYSH     C 1360   6.318   6.265   5.409
  118LYSH     O 1361   6.264   6.227   5.513
  119SER      N 1362   6.427   6.201   5.369
  119SER      H 1363   6.483   6.232   5.292
  119SER     CA 1364   6.472   6.068   5.415
  119SER     CB 1365   6.425   5.951   5.329
  119SER     OG 1366   6.292   5.910   5.361
  119SER     HG 1367   6.277   5.814   5.338
  119SER      C 1368   6.624   6.057   5.425
  119SER      O 1369   6.690   6.136   5.359
  120ASN      N 1370   6.665   5.963   5.511
  120ASN      H 1371   6.589   5.925   5.563
  120ASN     CA 1372   6.800   5.908   5.532
  120ASN     CB 1373   6.808   5.818   5.655
  120ASN     CG 1374   6.779   5.890   5.786
  120ASN    OD1 1375   6.669   5.935   5.820
  120ASN    ND2 1376   6.885   5.925   5.859
  120ASN   HD21 1377   6.974   5.907   5.819
  120ASN   HD22 1378   6.886   5.992   5.933
  120ASN      C 1379   6.847   5.823   5.414
  120ASN      O 1380   6.773   5.754   5.344
  121PHE      N 1381   6.977   5.814   5.386
  121PHE      H 1382   6.991   5.728   5.339
  121PHE     CA 1383   7.091   5.885   5.445
  121PHE     CB 1384   7.197   5.780   5.478
  121PHE     CG 1385   7.167   5.700   5.605
  121PHE    CD1 1386   7.089   5.586   5.594
  121PHE    HD1 1387   7.037   5.561   5.501
  121PHE    CD2 1388   7.223   5.739   5.726
  121PHE    HD2 1389   7.290   5.825   5.729
  121PHE    CE1 1390   7.056   5.514   5.709
  121PHE    HE1 1391   6.977   5.439   5.702
  121PHE    CE2 1392   7.187   5.667   5.840
  121PHE    HE2 1393   7.236   5.686   5.935
  121PHE     CZ 1394   7.107   5.554   5.832
  121PHE     HZ 1395   7.096   5.495   5.923
  121PHE      C 1396   7.154   5.999   5.364
  121PHE      O 1397   7.162   6.112   5.411
  122LEU      N 1398   7.191   5.966   5.241
  122LEU      H 1399   7.189   5.870   5.211
  122LEU     CA 1400   7.248   6.058   5.141
  122LEU     CB 1401   7.394   6.015   5.122
  122LEU     CG 1402   7.482   6.099   5.029
  122LEU    CD1 1403   7.517   6.236   5.087
  122LEU    CD2 1404   7.611   6.022   4.997
  122LEU      C 1405   7.169   6.051   5.010
  122LEU      O 1406   7.152   5.941   4.958
  123ASN      N 1407   7.119   6.164   4.961
  123ASN      H 1408   7.129   6.252   5.008
  123ASN     CA 1409   7.054   6.174   4.829
  123ASN     CB 1410   6.965   6.299   4.838
  123ASN     CG 1411   6.865   6.312   4.724
  123ASN    OD1 1412   6.853   6.232   4.631
  123ASN    ND2 1413   6.790   6.422   4.722
  123ASN   HD21 1414   6.800   6.492   4.793
  123ASN   HD22 1415   6.724   6.429   4.648
  123ASN      C 1416   7.160   6.167   4.720
  123ASN      O 1417   7.262   6.234   4.732
  124CYS2     N 1418   7.118   6.095   4.616
  124CYS2     H 1419   7.026   6.055   4.610
  124CYS2    CA 1420   7.213   6.064   4.508
  124CYS2    CB 1421   7.198   5.922   4.455
  124CYS2    SG 1422   7.344   5.874   4.355
  124CYS2     C 1423   7.201   6.163   4.391
  124CYS2     O 1424   7.093   6.203   4.347
  125TYR      N 1425   7.319   6.196   4.341
  125TYR      H 1426   7.404   6.152   4.371
  125TYR     CA 1427   7.327   6.275   4.217
  125TYR     CB 1428   7.455   6.356   4.196
  125TYR     CG 1429   7.471   6.452   4.314
  125TYR    CD1 1430   7.551   6.436   4.427
  125TYR    HD1 1431   7.628   6.359   4.425
  125TYR    CD2 1432   7.379   6.555   4.319
  125TYR    HD2 1433   7.318   6.577   4.230
  125TYR    CE1 1434   7.540   6.519   4.537
  125TYR    HE1 1435   7.602   6.496   4.624
  125TYR    CE2 1436   7.366   6.641   4.427
  125TYR    HE2 1437   7.305   6.731   4.419
  125TYR     CZ 1438   7.448   6.623   4.538
  125TYR     OH 1439   7.452   6.708   4.644
  125TYR     HH 1440   7.505   6.661   4.714
  125TYR      C 1441   7.283   6.220   4.082
  125TYR      O 1442   7.357   6.138   4.028
  126VAL      N 1443   7.150   6.214   4.078
  126VAL      H 1444   7.105   6.258   4.156
  126VAL     CA 1445   7.073   6.183   3.957
  126VAL     CB 1446   6.931   6.134   3.984
  126VAL    CG1 1447   6.859   6.073   3.863
  126VAL    CG2 1448   6.936   6.021   4.088
  126VAL      C 1449   7.089   6.275   3.836
  126VAL      O 1450   7.014   6.372   3.822
  127SER      N 1451   7.152   6.213   3.737
  127SER      H 1452   7.134   6.114   3.729
  127SER     CA 1453   7.181   6.275   3.607
  127SER     CB 1454   7.266   6.188   3.514
  127SER     OG 1455   7.398   6.182   3.569
  127SER     HG 1456   7.461   6.211   3.497
  127SER      C 1457   7.050   6.293   3.530
  127SER      O 1458   6.967   6.203   3.543
  128GLY      N 1459   7.042   6.385   3.434
  128GLY      H 1460   7.126   6.429   3.401
  128GLY     CA 1461   6.916   6.412   3.365
  128GLY      C 1462   6.890   6.307   3.256
  128GLY      O 1463   6.944   6.315   3.146
  129PHE      N 1464   6.813   6.205   3.295
  129PHE      H 1465   6.781   6.197   3.389
  129PHE     CA 1466   6.788   6.086   3.213
  129PHE     CB 1467   6.775   5.963   3.303
  129PHE     CG 1468   6.662   5.963   3.406
  129PHE    CD1 1469   6.541   5.909   3.363
  129PHE    HD1 1470   6.524   5.891   3.257
  129PHE    CD2 1471   6.687   5.992   3.539
  129PHE    HD2 1472   6.790   6.015   3.569
  129PHE    CE1 1473   6.441   5.894   3.459
  129PHE    HE1 1474   6.346   5.848   3.431
  129PHE    CE2 1475   6.582   5.987   3.630
  129PHE    HE2 1476   6.597   5.995   3.737
  129PHE     CZ 1477   6.459   5.936   3.590
  129PHE     HZ 1478   6.382   5.915   3.665
  129PHE      C 1479   6.674   6.103   3.112
  129PHE      O 1480   6.583   6.180   3.142
  130HI0      N 1481   6.697   6.055   2.990
  130HI0      H 1482   6.763   5.980   2.986
  130HI0     CA 1483   6.614   6.063   2.869
  130HI0     CB 1484   6.687   6.122   2.748
  130HI0     CG 1485   6.594   6.144   2.628
  130HI0    ND1 1486   6.530   6.255   2.595
  130HI0    HD1 1487   6.555   6.349   2.618
  130HI0    CD2 1488   6.557   6.051   2.540
  130HI0    HD2 1489   6.582   5.945   2.537
  130HI0    CE1 1490   6.451   6.231   2.491
  130HI0    HE1 1491   6.392   6.303   2.433
  130HI0    NE2 1492   6.470   6.104   2.455
  130HI0    HE2 1493   6.429   6.061   2.375
  130HI0      C 1494   6.555   5.926   2.835
  130HI0      O 1495   6.632   5.832   2.819
  131PRO      N 1496   6.424   5.921   2.813
  131PRO     CA 1497   6.325   6.016   2.867
  131PRO     CB 1498   6.204   6.000   2.775
  131PRO     CG 1499   6.214   5.857   2.721
  131PRO     CD 1500   6.365   5.833   2.711
  131PRO      C 1501   6.298   6.003   3.017
  131PRO      O 1502   6.318   5.896   3.074
  132SER      N 1503   6.252   6.113   3.075
  132SER      H 1504   6.250   6.200   3.026
  132SER     CA 1505   6.214   6.117   3.217
  132SER     CB 1506   6.154   6.255   3.245
  132SER     OG 1507   6.025   6.265   3.185
  132SER     HG 1508   5.954   6.251   3.254
  132SER      C 1509   6.124   6.007   3.275
  132SER      O 1510   6.109   5.986   3.395
  133AS4      N 1511   6.050   5.937   3.190
  133AS4      H 1512   6.052   5.979   3.099
  133AS4     CA 1513   5.959   5.826   3.218
  133AS4     CB 1514   5.838   5.831   3.125
  133AS4     CG 1515   5.708   5.899   3.166
  133AS4    OD1 1516   5.624   5.828   3.225
  133AS4   HD11 1517   5.537   5.875   3.209
  133AS4   HD12 1518   5.672   5.755   3.274
  133AS4    OD2 1519   5.686   6.018   3.132
  133AS4   HD21 1520   5.590   6.034   3.111
  133AS4   HD22 1521   5.768   6.072   3.150
  133AS4      C 1522   6.017   5.685   3.236
  133AS4      O 1523   5.944   5.603   3.291
  134ILE      N 1524   6.142   5.663   3.199
  134ILE      H 1525   6.205   5.736   3.170
  134ILE     CA 1526   6.204   5.529   3.192
  134ILE     CB 1527   6.329   5.528   3.105
  134ILE    CG1 1528   6.440   5.619   3.159
  134ILE    CG2 1529   6.295   5.556   2.958
  134ILE     CD 1530   6.568   5.618   3.075
  134ILE      C 1531   6.244   5.476   3.330
  134ILE      O 1532   6.244   5.550   3.428
  135GL4      N 1533   6.262   5.344   3.338
  135GL4      H 1534   6.218   5.278   3.277
  135GL4     CA 1535   6.300   5.280   3.465
  135GL4     CB 1536   6.231   5.143   3.457
  135GL4     CG 1537   6.081   5.153   3.487
  135GL4     CD 1538   6.012   5.018   3.501
  135GL4    OE1 1539   5.959   4.959   3.404
  135GL4   HE11 1540   5.907   4.887   3.451
  135GL4   HE12 1541   5.997   5.000   3.322
  135GL4    OE2 1542   5.996   4.976   3.618
  135GL4   HE21 1543   5.928   4.903   3.617
  135GL4   HE22 1544   6.034   5.047   3.677
  135GL4      C 1545   6.452   5.269   3.461
  135GL4      O 1546   6.516   5.195   3.385
  136VAL      N 1547   6.507   5.366   3.533
  136VAL      H 1548   6.453   5.429   3.588
  136VAL     CA 1549   6.651   5.395   3.529
  136VAL     CB 1550   6.672   5.544   3.504
  136VAL    CG1 1551   6.630   5.624   3.627
  136VAL    CG2 1552   6.811   5.577   3.451
  136VAL      C 1553   6.735   5.318   3.632
  136VAL      O 1554   6.712   5.333   3.752
  137AS4      N 1555   6.823   5.233   3.579
  137AS4      H 1556   6.812   5.205   3.484
  137AS4     CA 1557   6.921   5.157   3.657
  137AS4     CB 1558   6.967   5.023   3.597
  137AS4     CG 1559   6.993   5.034   3.446
  137AS4    OD1 1560   6.890   5.052   3.377
  137AS4   HD11 1561   6.912   5.086   3.286
  137AS4   HD12 1562   6.806   5.016   3.416
  137AS4    OD2 1563   7.107   5.030   3.395
  137AS4   HD21 1564   7.088   5.040   3.297
  137AS4   HD22 1565   7.177   5.039   3.465
  137AS4      C 1566   7.031   5.246   3.714
  137AS4      O 1567   7.117   5.293   3.639
  138LEU      N 1568   7.019   5.281   3.842
  138LEU      H 1569   6.948   5.251   3.905
  138LEU     CA 1570   7.111   5.380   3.900
  138LEU     CB 1571   7.018   5.455   3.996
  138LEU     CG 1572   6.921   5.563   3.947
  138LEU    CD1 1573   6.824   5.615   4.052
  138LEU    CD2 1574   6.995   5.675   3.872
  138LEU      C 1575   7.233   5.311   3.961
  138LEU      O 1576   7.219   5.223   4.046
  139LEU      N 1577   7.347   5.349   3.905
  139LEU      H 1578   7.341   5.385   3.811
  139LEU     CA 1579   7.472   5.288   3.951
  139LEU     CB 1580   7.538   5.220   3.830
  139LEU     CG 1581   7.453   5.116   3.758
  139LEU    CD1 1582   7.503   5.078   3.619
  139LEU    CD2 1583   7.432   4.988   3.839
  139LEU      C 1584   7.562   5.402   3.998
  139LEU      O 1585   7.579   5.510   3.940
  140LYSH     N 1586   7.621   5.381   4.115
  140LYSH     H 1587   7.634   5.288   4.151
  140LYSH    CA 1588   7.705   5.473   4.192
  140LYSH    CB 1589   7.695   5.451   4.343
  140LYSH    CG 1590   7.725   5.312   4.398
  140LYSH    CD 1591   7.781   5.317   4.541
  140LYSH    CE 1592   7.841   5.186   4.594
  140LYSH    NZ 1593   7.913   5.183   4.722
  140LYSH   HZ1 1594   7.959   5.094   4.721
  140LYSH   HZ2 1595   7.969   5.265   4.740
  140LYSH   HZ3 1596   7.848   5.185   4.797
  140LYSH     C 1597   7.851   5.489   4.149
  140LYSH     O 1598   7.948   5.434   4.201
  141ASN      N 1599   7.870   5.566   4.042
  141ASN      H 1600   7.798   5.633   4.028
  141ASN     CA 1601   7.982   5.592   3.951
  141ASN     CB 1602   8.103   5.654   4.022
  141ASN     CG 1603   8.069   5.795   4.069
  141ASN    OD1 1604   8.026   5.885   3.997
  141ASN    ND2 1605   8.100   5.802   4.198
  141ASN   HD21 1606   8.117   5.719   4.251
  141ASN   HD22 1607   8.113   5.887   4.248
  141ASN      C 1608   8.012   5.465   3.871
  141ASN      O 1609   8.051   5.473   3.755
  142GLY      N 1610   8.003   5.353   3.942
  142GLY      H 1611   8.001   5.364   4.042
  142GLY     CA 1612   8.016   5.219   3.884
  142GLY      C 1613   7.928   5.104   3.935
  142GLY      O 1614   7.877   5.031   3.850
  143GL4      N 1615   7.956   5.061   4.057
  143GL4      H 1616   8.048   5.080   4.093
  143GL4     CA 1617   7.877   4.966   4.138
  143GL4     CB 1618   7.936   4.952   4.278
  143GL4     CG 1619   8.022   4.827   4.302
  143GL4     CD 1620   7.946   4.697   4.275
  143GL4    OE1 1621   7.822   4.695   4.287
  143GL4   HE11 1622   7.784   4.611   4.249
  143GL4   HE12 1623   7.789   4.780   4.328
  143GL4    OE2 1624   8.013   4.600   4.233
  143GL4   HE21 1625   7.952   4.524   4.215
  143GL4   HE22 1626   8.106   4.627   4.208
  143GL4      C 1627   7.731   5.006   4.159
  143GL4      O 1628   7.683   5.116   4.130
  144ARG      N 1629   7.660   4.907   4.210
  144ARG      H 1630   7.704   4.820   4.233
  144ARG     CA 1631   7.518   4.914   4.250
  144ARG     CB 1632   7.484   4.766   4.274
  144ARG     CG 1633   7.459   4.715   4.132
  144ARG     CD 1634   7.449   4.564   4.117
  144ARG     NE 1635   7.328   4.507   4.178
  144ARG     HE 1636   7.248   4.507   4.118
  144ARG     CZ 1637   7.309   4.449   4.297
  144ARG    NH1 1638   7.409   4.422   4.381
  144ARG   HH11 1639   7.500   4.461   4.364
  144ARG   HH12 1640   7.388   4.347   4.444
  144ARG    NH2 1641   7.188   4.411   4.340
  144ARG   HH21 1642   7.103   4.418   4.286
  144ARG   HH22 1643   7.173   4.385   4.435
  144ARG      C 1644   7.492   4.994   4.377
  144ARG      O 1645   7.577   4.979   4.465
  145ILE      N 1646   7.391   5.080   4.384
  145ILE      H 1647   7.313   5.069   4.321
  145ILE     CA 1648   7.369   5.169   4.498
  145ILE     CB 1649   7.302   5.294   4.440
  145ILE    CG1 1650   7.280   5.413   4.533
  145ILE    CG2 1651   7.167   5.265   4.374
  145ILE     CD 1652   7.406   5.480   4.587
  145ILE      C 1653   7.302   5.106   4.621
  145ILE      O 1654   7.215   5.020   4.611
  146GL4      N 1655   7.332   5.150   4.743
  146GL4      H 1656   7.417   5.200   4.757
  146GL4     CA 1657   7.277   5.100   4.870
  146GL4     CB 1658   7.378   5.121   4.983
  146GL4     CG 1659   7.436   5.263   4.983
  146GL4     CD 1660   7.576   5.267   4.923
  146GL4    OE1 1661   7.668   5.245   5.004
  146GL4   HE11 1662   7.752   5.213   4.959
  146GL4   HE12 1663   7.629   5.254   5.095
  146GL4    OE2 1664   7.594   5.277   4.799
  146GL4   HE21 1665   7.693   5.289   4.794
  146GL4   HE22 1666   7.516   5.251   4.742
  146GL4      C 1667   7.132   5.132   4.909
  146GL4      O 1668   7.097   5.178   5.017
  147LYSH     N 1669   7.051   5.097   4.809
  147LYSH     H 1670   7.097   5.057   4.730
  147LYSH    CA 1671   6.905   5.112   4.800
  147LYSH    CB 1672   6.814   5.046   4.903
  147LYSH    CG 1673   6.851   4.898   4.915
  147LYSH    CD 1674   6.755   4.831   5.013
  147LYSH    CE 1675   6.630   4.797   4.930
  147LYSH    NZ 1676   6.504   4.788   5.006
  147LYSH   HZ1 1677   6.434   4.757   4.942
  147LYSH   HZ2 1678   6.521   4.713   5.071
  147LYSH   HZ3 1679   6.477   4.870   5.056
  147LYSH     C 1680   6.873   5.261   4.792
  147LYSH     O 1681   6.911   5.348   4.871
  148VAL      N 1682   6.794   5.289   4.690
  148VAL      H 1683   6.778   5.216   4.623
  148VAL     CA 1684   6.730   5.415   4.649
  148VAL     CB 1685   6.743   5.449   4.501
  148VAL    CG1 1686   6.865   5.539   4.481
  148VAL    CG2 1687   6.746   5.320   4.420
  148VAL      C 1688   6.586   5.442   4.694
  148VAL      O 1689   6.491   5.436   4.616
  149GL4      N 1690   6.575   5.490   4.818
  149GL4      H 1691   6.658   5.503   4.872
  149GL4     CA 1692   6.447   5.521   4.883
  149GL4     CB 1693   6.484   5.548   5.029
  149GL4     CG 1694   6.363   5.500   5.109
  149GL4     CD 1695   6.268   5.607   5.164
  149GL4    OE1 1696   6.295   5.659   5.275
  149GL4   HE11 1697   6.209   5.682   5.319
  149GL4   HE12 1698   6.393   5.679   5.278
  149GL4    OE2 1699   6.160   5.619   5.103
  149GL4   HE21 1700   6.101   5.676   5.160
  149GL4   HE22 1701   6.158   5.559   5.023
  149GL4      C 1702   6.373   5.638   4.817
  149GL4      O 1703   6.431   5.730   4.761
  150HI0      N 1704   6.243   5.653   4.844
  150HI0      H 1705   6.214   5.642   4.939
  150HI0     CA 1706   6.147   5.732   4.767
  150HI0     CB 1707   6.171   5.877   4.811
  150HI0     CG 1708   6.110   5.941   4.935
  150HI0    ND1 1709   6.135   5.917   5.064
  150HI0    HD1 1710   6.164   5.827   5.098
  150HI0    CD2 1711   6.036   6.052   4.932
  150HI0    HD2 1712   6.008   6.086   4.832
  150HI0    CE1 1713   6.077   6.014   5.133
  150HI0    HE1 1714   6.081   6.018   5.242
  150HI0    NE2 1715   6.006   6.095   5.054
  150HI0    HE2 1716   5.958   6.176   5.086
  150HI0      C 1717   6.150   5.703   4.617
  150HI0      O 1718   6.038   5.681   4.570
  151SER      N 1719   6.265   5.711   4.551
  151SER      H 1720   6.348   5.728   4.602
  151SER     CA 1721   6.277   5.676   4.408
  151SER     CB 1722   6.267   5.527   4.374
  151SER     OG 1723   6.397   5.469   4.385
  151SER     HG 1724   6.404   5.438   4.480
  151SER      C 1725   6.186   5.759   4.318
  151SER      O 1726   6.115   5.708   4.231
  152AS4      N 1727   6.195   5.889   4.342
  152AS4      H 1728   6.263   5.934   4.400
  152AS4     CA 1729   6.090   5.982   4.296
  152AS4     CB 1730   5.995   6.015   4.411
  152AS4     CG 1731   5.855   6.060   4.368
  152AS4    OD1 1732   5.757   6.027   4.439
  152AS4   HD11 1733   5.701   6.109   4.444
  152AS4   HD12 1734   5.760   5.931   4.466
  152AS4    OD2 1735   5.846   6.147   4.279
  152AS4   HD21 1736   5.750   6.177   4.288
  152AS4   HD22 1737   5.913   6.143   4.206
  152AS4      C 1738   6.144   6.113   4.239
  152AS4      O 1739   6.225   6.182   4.301
  153LEU      N 1740   6.121   6.129   4.109
  153LEU      H 1741   6.103   6.054   4.046
  153LEU     CA 1742   6.157   6.250   4.033
  153LEU     CB 1743   6.094   6.244   3.894
  153LEU     CG 1744   6.176   6.167   3.790
  153LEU    CD1 1745   6.099   6.157   3.658
  153LEU    CD2 1746   6.308   6.241   3.766
  153LEU      C 1747   6.104   6.376   4.100
  153LEU      O 1748   6.175   6.473   4.128
  154SER      N 1749   5.977   6.369   4.138
  154SER      H 1750   5.935   6.279   4.155
  154SER     CA 1751   5.904   6.474   4.211
  154SER     CB 1752   5.951   6.476   4.356
  154SER     OG 1753   5.872   6.380   4.427
  154SER     HG 1754   5.879   6.289   4.386
  154SER      C 1755   5.895   6.615   4.152
  154SER      O 1756   5.983   6.701   4.158
  155PHE      N 1757   5.787   6.632   4.076
  155PHE      H 1758   5.729   6.555   4.049
  155PHE     CA 1759   5.755   6.754   4.002
  155PHE     CB 1760   5.671   6.715   3.880
  155PHE     CG 1761   5.656   6.837   3.789
  155PHE    CD1 1762   5.760   6.892   3.715
  155PHE    HD1 1763   5.858   6.844   3.712
  155PHE    CD2 1764   5.534   6.903   3.790
  155PHE    HD2 1765   5.456   6.869   3.859
  155PHE    CE1 1766   5.734   7.007   3.643
  155PHE    HE1 1767   5.815   7.050   3.584
  155PHE    CE2 1768   5.510   7.021   3.721
  155PHE    HE2 1769   5.414   7.073   3.726
  155PHE     CZ 1770   5.612   7.073   3.642
  155PHE     HZ 1771   5.576   7.129   3.556
  155PHE      C 1772   5.704   6.874   4.081
  155PHE      O 1773   5.605   6.875   4.154
  156SER      N 1774   5.779   6.984   4.069
  156SER      H 1775   5.872   6.977   4.032
  156SER     CA 1776   5.761   7.104   4.151
  156SER     CB 1777   5.895   7.161   4.196
  156SER     OG 1778   5.878   7.255   4.302
  156SER     HG 1779   5.951   7.323   4.297
  156SER      C 1780   5.663   7.211   4.101
  156SER      O 1781   5.620   7.215   3.986
  157LYSH     N 1782   5.647   7.316   4.181
  157LYSH     H 1783   5.701   7.327   4.264
  157LYSH    CA 1784   5.576   7.438   4.140
  157LYSH    CB 1785   5.588   7.539   4.255
  157LYSH    CG 1786   5.515   7.495   4.382
  157LYSH    CD 1787   5.365   7.510   4.357
  157LYSH    CE 1788   5.305   7.435   4.476
  157LYSH    NZ 1789   5.162   7.429   4.446
  157LYSH   HZ1 1790   5.148   7.388   4.356
  157LYSH   HZ2 1791   5.112   7.383   4.520
  157LYSH   HZ3 1792   5.122   7.521   4.445
  157LYSH     C 1793   5.624   7.512   4.015
  157LYSH     O 1794   5.553   7.557   3.926
  158AS4      N 1795   5.755   7.538   4.021
  158AS4      H 1796   5.805   7.536   4.108
  158AS4     CA 1797   5.833   7.567   3.900
  158AS4     CB 1798   5.955   7.650   3.940
  158AS4     CG 1799   5.950   7.784   3.867
  158AS4    OD1 1800   5.979   7.788   3.745
  158AS4   HD11 1801   5.950   7.877   3.709
  158AS4   HD12 1802   6.016   7.699   3.717
  158AS4    OD2 1803   5.935   7.891   3.928
  158AS4   HD21 1804   5.922   7.966   3.864
  158AS4   HD22 1805   5.930   7.857   4.022
  158AS4      C 1806   5.865   7.445   3.813
  158AS4      O 1807   5.880   7.334   3.865
  159TRP      N 1808   5.893   7.466   3.685
  159TRP      H 1809   5.864   7.555   3.651
  159TRP     CA 1810   5.936   7.367   3.585
  159TRP     CB 1811   5.915   7.426   3.446
  159TRP     CG 1812   5.893   7.326   3.333
  159TRP    CD1 1813   5.785   7.268   3.281
  159TRP    HD1 1814   5.688   7.265   3.331
  159TRP    CD2 1815   5.994   7.304   3.239
  159TRP    NE1 1816   5.811   7.215   3.162
  159TRP    HE1 1817   5.738   7.172   3.108
  159TRP    CE2 1818   5.938   7.238   3.131
  159TRP    CE3 1819   6.117   7.367   3.222
  159TRP    HE3 1820   6.153   7.431   3.302
  159TRP    CZ2 1821   6.005   7.219   3.010
  159TRP    HZ2 1822   5.961   7.159   2.930
  159TRP    CZ3 1823   6.172   7.362   3.095
  159TRP    HZ3 1824   6.243   7.441   3.070
  159TRP    CH2 1825   6.125   7.286   2.989
  159TRP    HH2 1826   6.168   7.277   2.889
  159TRP      C 1827   6.069   7.292   3.603
  159TRP      O 1828   6.150   7.285   3.511
  160SER      N 1829   6.080   7.231   3.720
  160SER      H 1830   6.001   7.220   3.780
  160SER     CA 1831   6.206   7.167   3.763
  160SER     CB 1832   6.302   7.239   3.857
  160SER     OG 1833   6.219   7.312   3.948
  160SER     HG 1834   6.130   7.266   3.950
  160SER      C 1835   6.163   7.044   3.843
  160SER      O 1836   6.074   7.049   3.928
  161PHE      N 1837   6.240   6.936   3.829
  161PHE      H 1838   6.306   6.932   3.754
  161PHE     CA 1839   6.229   6.817   3.914
  161PHE     CB 1840   6.271   6.692   3.837
  161PHE     CG 1841   6.160   6.651   3.739
  161PHE    CD1 1842   6.045   6.583   3.777
  161PHE    HD1 1843   6.027   6.569   3.884
  161PHE    CD2 1844   6.189   6.665   3.604
  161PHE    HD2 1845   6.267   6.735   3.572
  161PHE    CE1 1846   5.953   6.531   3.688
  161PHE    HE1 1847   5.872   6.466   3.720
  161PHE    CE2 1848   6.102   6.609   3.511
  161PHE    HE2 1849   6.128   6.609   3.406
  161PHE     CZ 1850   5.989   6.541   3.554
  161PHE     HZ 1851   5.939   6.472   3.485
  161PHE      C 1852   6.309   6.823   4.045
  161PHE      O 1853   6.430   6.845   4.032
  162TYR      N 1854   6.253   6.784   4.159
  162TYR      H 1855   6.160   6.746   4.160
  162TYR     CA 1856   6.321   6.783   4.288
  162TYR     CB 1857   6.223   6.761   4.403
  162TYR     CG 1858   6.163   6.891   4.458
  162TYR    CD1 1859   6.033   6.882   4.508
  162TYR    HD1 1860   5.971   6.799   4.477
  162TYR    CD2 1861   6.241   7.002   4.484
  162TYR    HD2 1862   6.345   7.017   4.455
  162TYR    CE1 1863   5.983   6.982   4.591
  162TYR    HE1 1864   5.888   6.965   4.642
  162TYR    CE2 1865   6.195   7.102   4.569
  162TYR    HE2 1866   6.250   7.196   4.573
  162TYR     CZ 1867   6.067   7.088   4.623
  162TYR     OH 1868   6.029   7.171   4.724
  162TYR     HH 1869   5.964   7.129   4.786
  162TYR      C 1870   6.431   6.678   4.312
  162TYR      O 1871   6.504   6.697   4.409
  163LEU      N 1872   6.410   6.563   4.249
  163LEU      H 1873   6.338   6.548   4.181
  163LEU     CA 1874   6.510   6.455   4.252
  163LEU     CB 1875   6.642   6.499   4.189
  163LEU     CG 1876   6.620   6.537   4.043
  163LEU    CD1 1877   6.742   6.614   3.991
  163LEU    CD2 1878   6.587   6.419   3.951
  163LEU      C 1879   6.533   6.392   4.389
  163LEU      O 1880   6.615   6.432   4.471
  164LEU      N 1881   6.447   6.298   4.427
  164LEU      H 1882   6.383   6.260   4.360
  164LEU     CA 1883   6.463   6.226   4.555
  164LEU     CB 1884   6.333   6.241   4.634
  164LEU     CG 1885   6.275   6.380   4.661
  164LEU    CD1 1886   6.135   6.380   4.724
  164LEU    CD2 1887   6.371   6.466   4.742
  164LEU      C 1888   6.492   6.077   4.537
  164LEU      O 1889   6.409   5.989   4.511
  165TYR      N 1890   6.619   6.048   4.564
  165TYR      H 1891   6.679   6.116   4.605
  165TYR     CA 1892   6.685   5.918   4.543
  165TYR     CB 1893   6.749   5.918   4.404
  165TYR     CG 1894   6.652   5.910   4.286
  165TYR    CD1 1895   6.592   5.788   4.257
  165TYR    HD1 1896   6.581   5.711   4.333
  165TYR    CD2 1897   6.621   6.021   4.208
  165TYR    HD2 1898   6.668   6.116   4.232
  165TYR    CE1 1899   6.506   5.777   4.148
  165TYR    HE1 1900   6.441   5.690   4.143
  165TYR    CE2 1901   6.529   6.019   4.104
  165TYR    HE2 1902   6.540   6.095   4.026
  165TYR     CZ 1903   6.473   5.894   4.080
  165TYR     OH 1904   6.381   5.887   3.980
  165TYR     HH 1905   6.384   5.792   3.950
  165TYR      C 1906   6.794   5.890   4.647
  165TYR      O 1907   6.914   5.909   4.629
  166TYR      N 1908   6.736   5.857   4.762
  166TYR      H 1909   6.643   5.819   4.761
  166TYR     CA 1910   6.801   5.851   4.893
  166TYR     CB 1911   6.709   5.891   5.008
  166TYR     CG 1912   6.669   6.039   5.001
  166TYR    CD1 1913   6.756   6.136   5.048
  166TYR    HD1 1914   6.857   6.111   5.081
  166TYR    CD2 1915   6.538   6.071   4.965
  166TYR    HD2 1916   6.462   5.995   4.952
  166TYR    CE1 1917   6.708   6.265   5.070
  166TYR    HE1 1918   6.773   6.333   5.125
  166TYR    CE2 1919   6.501   6.204   4.981
  166TYR    HE2 1920   6.403   6.232   4.942
  166TYR     CZ 1921   6.578   6.303   5.042
  166TYR     OH 1922   6.558   6.437   5.038
  166TYR     HH 1923   6.639   6.484   5.001
  166TYR      C 1924   6.870   5.717   4.918
  166TYR      O 1925   6.817   5.615   4.874
  167THR      N 1926   6.975   5.713   4.999
  167THR      H 1927   7.025   5.797   5.019
  167THR     CA 1928   7.046   5.588   5.033
  167THR     CB 1929   7.197   5.599   5.053
  167THR    OG1 1930   7.232   5.692   5.156
  167THR    HG1 1931   7.248   5.631   5.234
  167THR    CG2 1932   7.271   5.641   4.925
  167THR      C 1933   6.984   5.527   5.159
  167THR      O 1934   6.998   5.578   5.270
  168GL4      N 1935   6.920   5.412   5.137
  168GL4      H 1936   6.926   5.357   5.054
  168GL4     CA 1937   6.836   5.353   5.242
  168GL4     CB 1938   6.760   5.237   5.176
  168GL4     CG 1939   6.633   5.199   5.253
  168GL4     CD 1940   6.550   5.088   5.188
  168GL4    OE1 1941   6.498   5.005   5.265
  168GL4   HE11 1942   6.421   4.954   5.227
  168GL4   HE12 1943   6.535   5.018   5.357
  168GL4    OE2 1944   6.529   5.092   5.065
  168GL4   HE21 1945   6.529   4.997   5.031
  168GL4   HE22 1946   6.521   5.189   5.044
  168GL4      C 1947   6.923   5.292   5.352
  168GL4      O 1948   6.914   5.335   5.467
  169PHE      N 1949   7.023   5.217   5.307
  169PHE      H 1950   7.051   5.204   5.212
  169PHE     CA 1951   7.128   5.176   5.401
  169PHE     CB 1952   7.200   5.055   5.341
  169PHE     CG 1953   7.120   4.925   5.344
  169PHE    CD1 1954   7.079   4.854   5.456
  169PHE    HD1 1955   7.125   4.889   5.549
  169PHE    CD2 1956   7.074   4.871   5.225
  169PHE    HD2 1957   7.101   4.922   5.133
  169PHE    CE1 1958   7.003   4.738   5.454
  169PHE    HE1 1959   6.975   4.689   5.547
  169PHE    CE2 1960   6.997   4.755   5.219
  169PHE    HE2 1961   6.986   4.702   5.124
  169PHE     CZ 1962   6.956   4.688   5.333
  169PHE     HZ 1963   6.876   4.614   5.327
  169PHE      C 1964   7.235   5.285   5.419
  169PHE      O 1965   7.245   5.373   5.333
  170THR      N 1966   7.321   5.282   5.520
  170THR      H 1967   7.332   5.197   5.572
  170THR     CA 1968   7.431   5.378   5.536
  170THR     CB 1969   7.507   5.362   5.667
  170THR    OG1 1970   7.535   5.225   5.696
  170THR    HG1 1971   7.582   5.222   5.785
  170THR    CG2 1972   7.422   5.422   5.779
  170THR      C 1973   7.524   5.364   5.415
  170THR      O 1974   7.543   5.252   5.368
  171PRO      N 1975   7.583   5.473   5.367
  171PRO     CA 1976   7.676   5.470   5.253
  171PRO     CB 1977   7.685   5.614   5.203
  171PRO     CG 1978   7.543   5.661   5.235
  171PRO     CD 1979   7.519   5.605   5.375
  171PRO      C 1980   7.812   5.417   5.297
  171PRO      O 1981   7.864   5.444   5.405
  172THR      N 1982   7.875   5.348   5.202
  172THR      H 1983   7.828   5.305   5.124
  172THR     CA 1984   8.011   5.296   5.219
  172THR     CB 1985   8.047   5.183   5.122
  172THR    OG1 1986   8.055   5.224   4.985
  172THR    HG1 1987   8.146   5.211   4.946
  172THR    CG2 1988   7.969   5.054   5.150
  172THR      C 1989   8.114   5.409   5.215
  172THR      O 1990   8.199   5.414   5.304
  173GL4      N 1991   8.112   5.493   5.113
  173GL4      H 1992   8.050   5.474   5.036
  173GL4     CA 1993   8.195   5.614   5.104
  173GL4     CB 1994   8.205   5.618   4.952
  173GL4     CG 1995   8.260   5.747   4.891
  173GL4     CD 1996   8.298   5.713   4.746
  173GL4    OE1 1997   8.419   5.727   4.717
  173GL4   HE11 1998   8.425   5.719   4.618
  173GL4   HE12 1999   8.477   5.729   4.798
  173GL4    OE2 2000   8.208   5.690   4.662
  173GL4   HE21 2001   8.250   5.628   4.596
  173GL4   HE22 2002   8.117   5.715   4.694
  173GL4      C 2003   8.139   5.739   5.173
  173GL4      O 2004   8.030   5.733   5.228
  174LYSH     N 2005   8.227   5.836   5.201
  174LYSH     H 2006   8.322   5.832   5.171
  174LYSH    CA 2007   8.183   5.957   5.272
  174LYSH    CB 2008   8.269   6.002   5.390
  174LYSH    CG 2009   8.202   6.100   5.487
  174LYSH    CD 2010   8.130   6.023   5.599
  174LYSH    CE 2011   8.142   6.099   5.731
  174LYSH    NZ 2012   8.090   6.046   5.858
  174LYSH   HZ1 2013   8.126   5.957   5.888
  174LYSH   HZ2 2014   8.105   6.120   5.923
  174LYSH   HZ3 2015   7.992   6.027   5.859
  174LYSH     C 2016   8.140   6.069   5.177
  174LYSH     O 2017   8.048   6.145   5.207
  175ASN      N 2018   8.209   6.076   5.064
  175ASN      H 2019   8.289   6.022   5.038
  175ASN     CA 2020   8.173   6.182   4.968
  175ASN     CB 2021   8.306   6.212   4.899
  175ASN     CG 2022   8.285   6.327   4.801
  175ASN    OD1 2023   8.194   6.408   4.816
  175ASN    ND2 2024   8.380   6.352   4.711
  175ASN   HD21 2025   8.455   6.287   4.695
  175ASN   HD22 2026   8.353   6.423   4.647
  175ASN      C 2027   8.053   6.145   4.879
  175ASN      O 2028   8.040   6.036   4.825
  176GL4      N 2029   7.981   6.251   4.842
  176GL4      H 2030   8.015   6.345   4.849
  176GL4     CA 2031   7.861   6.242   4.759
  176GL4     CB 2032   7.803   6.384   4.755
  176GL4     CG 2033   7.759   6.433   4.893
  176GL4     CD 2034   7.722   6.581   4.884
  176GL4    OE1 2035   7.620   6.617   4.820
  176GL4   HE11 2036   7.635   6.716   4.811
  176GL4   HE12 2037   7.560   6.542   4.795
  176GL4    OE2 2038   7.802   6.663   4.933
  176GL4   HE21 2039   7.787   6.753   4.890
  176GL4   HE22 2040   7.871   6.620   4.991
  176GL4      C 2041   7.861   6.173   4.623
  176GL4      O 2042   7.909   6.214   4.517
  177TYR      N 2043   7.779   6.068   4.625
  177TYR      H 2044   7.738   6.045   4.713
  177TYR     CA 2045   7.762   5.975   4.512
  177TYR     CB 2046   7.670   5.870   4.574
  177TYR     CG 2047   7.723   5.779   4.685
  177TYR    CD1 2048   7.631   5.705   4.759
  177TYR    HD1 2049   7.524   5.729   4.764
  177TYR    CD2 2050   7.855   5.735   4.688
  177TYR    HD2 2051   7.930   5.807   4.658
  177TYR    CE1 2052   7.665   5.593   4.832
  177TYR    HE1 2053   7.583   5.539   4.881
  177TYR    CE2 2054   7.894   5.624   4.763
  177TYR    HE2 2055   7.996   5.586   4.768
  177TYR     CZ 2056   7.798   5.555   4.836
  177TYR     OH 2057   7.835   5.434   4.886
  177TYR     HH 2058   7.749   5.384   4.897
  177TYR      C 2059   7.698   6.036   4.387
  177TYR      O 2060   7.610   6.121   4.397
  178ALA      N 2061   7.748   5.990   4.273
  178ALA      H 2062   7.828   5.931   4.282
  178ALA     CA 2063   7.686   6.019   4.143
  178ALA     CB 2064   7.784   6.070   4.036
  178ALA      C 2065   7.622   5.896   4.079
  178ALA      O 2066   7.685   5.791   4.072
  179CYS2     N 2067   7.496   5.911   4.040
  179CYS2     H 2068   7.444   5.996   4.040
  179CYS2    CA 2069   7.429   5.789   3.993
  179CYS2    CB 2070   7.296   5.792   4.068
  179CYS2    SG 2071   7.296   5.717   4.235
  179CYS2     C 2072   7.420   5.795   3.840
  179CYS2     O 2073   7.380   5.895   3.781
  180ARG      N 2074   7.487   5.698   3.778
  180ARG      H 2075   7.544   5.641   3.836
  180ARG     CA 2076   7.510   5.671   3.635
  180ARG     CB 2077   7.620   5.566   3.616
  180ARG     CG 2078   7.766   5.605   3.641
  180ARG     CD 2079   7.815   5.702   3.534
  180ARG     NE 2080   7.957   5.729   3.563
  180ARG     HE 2081   7.987   5.809   3.615
  180ARG     CZ 2082   8.064   5.669   3.510
  180ARG    NH1 2083   8.061   5.582   3.408
  180ARG   HH11 2084   7.974   5.571   3.359
  180ARG   HH12 2085   8.133   5.517   3.385
  180ARG    NH2 2086   8.184   5.686   3.567
  180ARG   HH21 2087   8.195   5.748   3.645
  180ARG   HH22 2088   8.262   5.636   3.531
  180ARG      C 2089   7.384   5.615   3.568
  180ARG      O 2090   7.349   5.500   3.594
  181VAL      N 2091   7.350   5.683   3.459
  181VAL      H 2092   7.417   5.745   3.418
  181VAL     CA 2093   7.228   5.667   3.379
  181VAL     CB 2094   7.153   5.797   3.349
  181VAL    CG1 2095   7.099   5.858   3.478
  181VAL    CG2 2096   7.232   5.901   3.271
  181VAL      C 2097   7.250   5.595   3.245
  181VAL      O 2098   7.366   5.567   3.217
  182ASN      N 2099   7.143   5.539   3.189
  182ASN      H 2100   7.072   5.514   3.254
  182ASN     CA 2101   7.132   5.472   3.058
  182ASN     CB 2102   6.999   5.398   3.049
  182ASN     CG 2103   6.981   5.303   3.167
  182ASN    OD1 2104   6.899   5.315   3.258
  182ASN    ND2 2105   7.043   5.186   3.165
  182ASN   HD21 2106   7.100   5.170   3.084
  182ASN   HD22 2107   7.049   5.133   3.249
  182ASN      C 2108   7.146   5.540   2.922
  182ASN      O 2109   7.078   5.642   2.910
  183HI0      N 2110   7.205   5.465   2.829
  183HI0      H 2111   7.240   5.374   2.850
  183HI0     CA 2112   7.221   5.510   2.690
  183HI0     CB 2113   7.337   5.430   2.629
  183HI0     CG 2114   7.472   5.478   2.683
  183HI0    ND1 2115   7.537   5.573   2.617
  183HI0    HD1 2116   7.497   5.648   2.564
  183HI0    CD2 2117   7.547   5.429   2.781
  183HI0    HD2 2118   7.519   5.342   2.840
  183HI0    CE1 2119   7.656   5.573   2.677
  183HI0    HE1 2120   7.734   5.637   2.636
  183HI0    NE2 2121   7.668   5.485   2.776
  183HI0    HE2 2122   7.756   5.453   2.810
  183HI0      C 2123   7.103   5.501   2.594
  183HI0      O 2124   7.016   5.415   2.606
  184VAL      N 2125   7.109   5.599   2.504
  184VAL      H 2126   7.189   5.655   2.482
  184VAL     CA 2127   6.992   5.630   2.420
  184VAL     CB 2128   6.965   5.781   2.415
  184VAL    CG1 2129   6.900   5.822   2.548
  184VAL    CG2 2130   7.086   5.874   2.401
  184VAL      C 2131   7.010   5.576   2.278
  184VAL      O 2132   6.921   5.550   2.197
  185THR      N 2133   7.138   5.578   2.244
  185THR      H 2134   7.202   5.635   2.297
  185THR     CA 2135   7.185   5.542   2.109
  185THR     CB 2136   7.259   5.636   2.015
  185THR    OG1 2137   7.377   5.688   2.078
  185THR    HG1 2138   7.371   5.709   2.175
  185THR    CG2 2139   7.163   5.746   1.968
  185THR      C 2140   7.262   5.409   2.110
  185THR      O 2141   7.237   5.321   2.028
  186LEU      N 2142   7.373   5.413   2.182
  186LEU      H 2143   7.401   5.491   2.237
  186LEU     CA 2144   7.452   5.294   2.217
  186LEU     CB 2145   7.582   5.335   2.287
  186LEU     CG 2146   7.668   5.434   2.208
  186LEU    CD1 2147   7.773   5.485   2.306
  186LEU    CD2 2148   7.730   5.383   2.078
  186LEU      C 2149   7.375   5.184   2.291
  186LEU      O 2150   7.279   5.214   2.362
  187SER      N 2151   7.410   5.059   2.266
  187SER      H 2152   7.473   5.040   2.190
  187SER     CA 2153   7.334   4.946   2.322
  187SER     CB 2154   7.348   4.817   2.241
  187SER     OG 2155   7.256   4.825   2.132
  187SER     HG 2156   7.243   4.735   2.091
  187SER      C 2157   7.369   4.912   2.467
  187SER      O 2158   7.483   4.924   2.509
  188GLN      N 2159   7.271   4.870   2.547
  188GLN      H 2160   7.177   4.870   2.514
  188GLN     CA 2161   7.294   4.832   2.687
  188GLN     CB 2162   7.269   4.948   2.784
  188GLN     CG 2163   7.372   5.060   2.775
  188GLN     CD 2164   7.370   5.155   2.895
  188GLN    OE1 2165   7.268   5.214   2.928
  188GLN    NE2 2166   7.466   5.134   2.984
  188GLN   HE21 2167   7.518   5.049   2.995
  188GLN   HE22 2168   7.472   5.192   3.065
  188GLN      C 2169   7.203   4.715   2.725
  188GLN      O 2170   7.084   4.709   2.694
  189PRO      N 2171   7.263   4.621   2.797
  189PRO     CA 2172   7.184   4.532   2.883
  189PRO     CB 2173   7.284   4.424   2.924
  189PRO     CG 2174   7.386   4.421   2.809
  189PRO     CD 2175   7.392   4.564   2.757
  189PRO      C 2176   7.136   4.591   3.016
  189PRO      O 2177   7.204   4.607   3.117
  190LYSH     N 2178   7.012   4.639   3.022
  190LYSH     H 2179   6.952   4.636   2.942
  190LYSH    CA 2180   6.955   4.697   3.145
  190LYSH    CB 2181   6.823   4.766   3.111
  190LYSH    CG 2182   6.850   4.894   3.032
  190LYSH    CD 2183   6.724   4.965   2.980
  190LYSH    CE 2184   6.635   5.011   3.095
  190LYSH    NZ 2185   6.693   5.118   3.177
  190LYSH   HZ1 2186   6.629   5.130   3.253
  190LYSH   HZ2 2187   6.788   5.112   3.205
  190LYSH   HZ3 2188   6.681   5.203   3.126
  190LYSH     C 2189   6.943   4.601   3.263
  190LYSH     O 2190   6.882   4.495   3.253
  191ILE      N 2191   7.008   4.632   3.375
  191ILE      H 2192   7.058   4.719   3.376
  191ILE     CA 2193   7.025   4.546   3.493
  191ILE     CB 2194   7.140   4.601   3.577
  191ILE    CG1 2195   7.273   4.618   3.503
  191ILE    CG2 2196   7.160   4.512   3.701
  191ILE     CD 2197   7.378   4.688   3.588
  191ILE      C 2198   6.897   4.545   3.577
  191ILE      O 2199   6.849   4.655   3.606
  192VAL      N 2200   6.845   4.426   3.607
  192VAL      H 2201   6.864   4.342   3.556
  192VAL     CA 2202   6.720   4.415   3.683
  192VAL     CB 2203   6.653   4.279   3.663
  192VAL    CG1 2204   6.601   4.263   3.519
  192VAL    CG2 2205   6.725   4.153   3.710
  192VAL      C 2206   6.721   4.463   3.828
  192VAL      O 2207   6.610   4.488   3.874
  193LYSH     N 2208   6.831   4.444   3.901
  193LYSH     H 2209   6.902   4.375   3.884
  193LYSH    CA 2210   6.820   4.503   4.035
  193LYSH    CB 2211   6.791   4.388   4.132
  193LYSH    CG 2212   6.739   4.444   4.265
  193LYSH    CD 2213   6.740   4.352   4.387
  193LYSH    CE 2214   6.644   4.405   4.494
  193LYSH    NZ 2215   6.498   4.385   4.484
  193LYSH   HZ1 2216   6.449   4.421   4.405
  193LYSH   HZ2 2217   6.476   4.288   4.484
  193LYSH   HZ3 2218   6.459   4.423   4.568
  193LYSH     C 2219   6.941   4.589   4.074
  193LYSH     O 2220   7.051   4.540   4.098
  194TRP      N 2221   6.924   4.720   4.065
  194TRP      H 2222   6.844   4.759   4.019
  194TRP     CA 2223   7.025   4.817   4.111
  194TRP     CB 2224   7.017   4.942   4.024
  194TRP     CG 2225   6.876   5.000   4.034
  194TRP    CD1 2226   6.840   5.095   4.120
  194TRP    HD1 2227   6.908   5.140   4.192
  194TRP    CD2 2228   6.766   4.967   3.955
  194TRP    NE1 2229   6.713   5.127   4.097
  194TRP    HE1 2230   6.653   5.189   4.148
  194TRP    CE2 2231   6.667   5.056   3.994
  194TRP    CE3 2232   6.746   4.871   3.858
  194TRP    HE3 2233   6.826   4.811   3.815
  194TRP    CZ2 2234   6.538   5.048   3.943
  194TRP    HZ2 2235   6.451   5.098   3.986
  194TRP    CZ3 2236   6.617   4.865   3.806
  194TRP    HZ3 2237   6.602   4.800   3.720
  194TRP    CH2 2238   6.517   4.954   3.843
  194TRP    HH2 2239   6.419   4.952   3.794
  194TRP      C 2240   7.032   4.852   4.260
  194TRP      O 2241   7.137   4.896   4.305
  195AS4      N 2242   6.914   4.853   4.321
  195AS4      H 2243   6.835   4.897   4.278
  195AS4     CA 2244   6.905   4.840   4.468
  195AS4     CB 2245   6.757   4.822   4.502
  195AS4     CG 2246   6.668   4.940   4.462
  195AS4    OD1 2247   6.666   5.035   4.543
  195AS4   HD11 2248   6.599   5.103   4.512
  195AS4   HD12 2249   6.716   5.014   4.626
  195AS4    OD2 2250   6.607   4.934   4.353
  195AS4   HD21 2251   6.537   5.004   4.364
  195AS4   HD22 2252   6.640   4.858   4.296
  195AS4      C 2253   6.986   4.733   4.541
  195AS4      O 2254   6.983   4.617   4.503
  196ARG      N 2255   7.096   4.769   4.607
  196ARG      H 2256   7.142   4.853   4.578
  196ARG     CA 2257   7.192   4.676   4.667
  196ARG     CB 2258   7.337   4.724   4.667
  196ARG     CG 2259   7.440   4.622   4.716
  196ARG     CD 2260   7.587   4.665   4.726
  196ARG     NE 2261   7.665   4.551   4.776
  196ARG     HE 2262   7.635   4.464   4.737
  196ARG     CZ 2263   7.789   4.556   4.826
  196ARG    NH1 2264   7.856   4.672   4.822
  196ARG   HH11 2265   7.798   4.742   4.780
  196ARG   HH12 2266   7.937   4.694   4.876
  196ARG    NH2 2267   7.848   4.444   4.871
  196ARG   HH21 2268   7.799   4.357   4.861
  196ARG   HH22 2269   7.942   4.439   4.905
  196ARG      C 2270   7.146   4.632   4.806
  196ARG      O 2271   7.166   4.699   4.907
  197AS4      N 2272   7.048   4.542   4.802
  197AS4      H 2273   7.004   4.526   4.714
  197AS4     CA 2274   6.988   4.473   4.918
  197AS4     CB 2275   6.862   4.393   4.883
  197AS4     CG 2276   6.784   4.328   4.997
  197AS4    OD1 2277   6.783   4.391   5.104
  197AS4   HD11 2278   6.728   4.339   5.170
  197AS4   HD12 2279   6.818   4.482   5.083
  197AS4    OD2 2280   6.705   4.232   4.978
  197AS4   HD21 2281   6.684   4.181   5.061
  197AS4   HD22 2282   6.706   4.213   4.879
  197AS4      C 2283   7.085   4.375   4.983
  197AS4      O 2284   7.174   4.324   4.915
  198MET      N 2285   7.075   4.366   5.115
  198MET      H 2286   6.984   4.355   5.156
  198MET     CA 2287   7.189   4.308   5.189
  198MET     CB 2288   7.257   4.415   5.274
  198MET     CG 2289   7.318   4.524   5.186
  198MET     SD 2290   7.376   4.671   5.278
  198MET     CE 2291   7.451   4.771   5.152
  198MET      C 2292   7.153   4.179   5.263
  198MET     O1 2293   7.247   4.118   5.320
  198MET   HO11 2294   7.214   4.035   5.364
  198MET   HO12 2295   7.332   4.171   5.314
  198MET     O2 2296   7.036   4.145   5.289
  198MET   HO21 2297   6.976   4.222   5.267
  198MET   HO22 2298   7.027   4.065   5.347
   9.09510   9.09510   6.43115   0.00000   0.00000   0.00000   0.00000   4.54752   4.54752
