# Supplementary material for: Interfacial Dynamics and Growth Modes of β2-Microglobulin Dimers
Source: J Chem Inf Model. 2023 May 3;63(14):4447–57. doi: 10.1021/acs.jcim.3c00399 (PMC10369489; doi:10.1021/acs.jcim.3c00399)
Supplement: Supplementary file 2 — ci3c00399_si_002.zip [file ci3c00399_si_002.zip › Supporting-Information/confs_end/End_conformation_A-1_rep3.gro]

Protein in water t= 500000.00000 step= 5000000
 2298
    1ILE      N    1   5.368   4.974   4.420
    1ILE     H1    2   5.429   4.991   4.342
    1ILE     H2    3   5.400   4.888   4.458
    1ILE     H3    4   5.274   4.973   4.384
    1ILE     CA    5   5.377   5.077   4.524
    1ILE     CB    6   5.478   5.189   4.497
    1ILE    CG1    7   5.460   5.254   4.359
    1ILE    CG2    8   5.624   5.163   4.534
    1ILE     CD    9   5.345   5.354   4.357
    1ILE      C   10   5.240   5.128   4.568
    1ILE      O   11   5.147   5.113   4.488
    2GLN      N   12   5.234   5.185   4.687
    2GLN      H   13   5.316   5.192   4.744
    2GLN     CA   14   5.106   5.242   4.733
    2GLN     CB   15   5.097   5.201   4.881
    2GLN     CG   16   4.967   5.245   4.948
    2GLN     CD   17   4.957   5.199   5.094
    2GLN    OE1   18   5.052   5.177   5.169
    2GLN    NE2   19   4.833   5.180   5.137
    2GLN   HE21   20   4.756   5.219   5.087
    2GLN   HE22   21   4.827   5.150   5.233
    2GLN      C   22   5.086   5.393   4.719
    2GLN      O   23   4.975   5.436   4.692
    3ARG      N   24   5.189   5.472   4.749
    3ARG      H   25   5.264   5.453   4.812
    3ARG     CA   26   5.183   5.614   4.709
    3ARG     CB   27   5.276   5.697   4.797
    3ARG     CG   28   5.220   5.706   4.939
    3ARG     CD   29   5.090   5.785   4.939
    3ARG     NE   30   5.051   5.803   5.080
    3ARG     HE   31   5.130   5.793   5.140
    3ARG     CZ   32   4.933   5.842   5.131
    3ARG    NH1   33   4.832   5.899   5.064
    3ARG   HH11   34   4.840   5.929   4.969
    3ARG   HH12   35   4.736   5.901   5.094
    3ARG    NH2   36   4.911   5.795   5.254
    3ARG   HH21   37   4.982   5.749   5.308
    3ARG   HH22   38   4.817   5.797   5.290
    3ARG      C   39   5.215   5.636   4.562
    3ARG      O   40   5.332   5.650   4.527
    4THR      N   41   5.110   5.643   4.481
    4THR      H   42   5.017   5.629   4.515
    4THR     CA   43   5.113   5.683   4.339
    4THR     CB   44   4.985   5.660   4.259
    4THR    OG1   45   4.872   5.729   4.314
    4THR    HG1   46   4.864   5.808   4.254
    4THR    CG2   47   4.965   5.508   4.250
    4THR      C   48   5.157   5.827   4.318
    4THR      O   49   5.077   5.918   4.341
    5PRO      N   50   5.269   5.837   4.247
    5PRO     CA   51   5.330   5.968   4.224
    5PRO     CB   52   5.455   5.934   4.142
    5PRO     CG   53   5.496   5.794   4.188
    5PRO     CD   54   5.362   5.726   4.218
    5PRO      C   55   5.236   6.067   4.154
    5PRO      O   56   5.151   6.022   4.079
    6LYSH     N   57   5.266   6.196   4.168
    6LYSH     H   58   5.338   6.228   4.231
    6LYSH    CA   59   5.184   6.300   4.104
    6LYSH    CB   60   5.194   6.426   4.190
    6LYSH    CG   61   5.074   6.518   4.171
    6LYSH    CD   62   4.952   6.451   4.235
    6LYSH    CE   63   4.840   6.551   4.266
    6LYSH    NZ   64   4.712   6.479   4.257
    6LYSH   HZ1   65   4.649   6.532   4.314
    6LYSH   HZ2   66   4.682   6.471   4.162
    6LYSH   HZ3   67   4.727   6.385   4.287
    6LYSH     C   68   5.233   6.323   3.961
    6LYSH     O   69   5.319   6.408   3.936
    7ILE      N   70   5.178   6.236   3.877
    7ILE      H   71   5.112   6.167   3.905
    7ILE     CA   72   5.213   6.226   3.734
    7ILE     CB   73   5.285   6.092   3.716
    7ILE    CG1   74   5.197   5.969   3.743
    7ILE    CG2   75   5.422   6.086   3.783
    7ILE     CD   76   5.259   5.832   3.718
    7ILE      C   77   5.096   6.247   3.638
    7ILE      O   78   4.985   6.206   3.673
    8GLN      N   79   5.112   6.349   3.554
    8GLN      H   80   5.187   6.414   3.567
    8GLN     CA   81   5.011   6.386   3.453
    8GLN     CB   82   5.047   6.526   3.403
    8GLN     CG   83   5.010   6.636   3.502
    8GLN     CD   84   4.857   6.644   3.498
    8GLN    OE1   85   4.791   6.655   3.394
    8GLN    NE2   86   4.787   6.657   3.610
    8GLN   HE21   87   4.836   6.639   3.696
    8GLN   HE22   88   4.695   6.697   3.610
    8GLN      C   89   4.975   6.291   3.338
    8GLN      O   90   5.064   6.261   3.259
    9VAL      N   91   4.877   6.211   3.380
    9VAL      H   92   4.858   6.189   3.475
    9VAL     CA   93   4.817   6.109   3.292
    9VAL     CB   94   4.798   5.970   3.354
    9VAL    CG1   95   4.929   5.904   3.396
    9VAL    CG2   96   4.697   5.978   3.468
    9VAL      C   97   4.687   6.159   3.230
    9VAL      O   98   4.618   6.253   3.270
   10TYR      N   99   4.663   6.103   3.112
   10TYR      H  100   4.730   6.037   3.077
   10TYR     CA  101   4.560   6.132   3.012
   10TYR     CB  102   4.607   6.098   2.870
   10TYR     CG  103   4.528   6.165   2.758
   10TYR    CD1  104   4.515   6.085   2.645
   10TYR    HD1  105   4.578   6.003   2.611
   10TYR    CD2  106   4.468   6.291   2.764
   10TYR    HD2  107   4.486   6.357   2.849
   10TYR    CE1  108   4.430   6.130   2.545
   10TYR    HE1  109   4.417   6.082   2.448
   10TYR    CE2  110   4.388   6.340   2.662
   10TYR    HE2  111   4.345   6.440   2.676
   10TYR     CZ  112   4.372   6.256   2.553
   10TYR     OH  113   4.266   6.285   2.473
   10TYR     HH  114   4.269   6.383   2.453
   10TYR      C  115   4.426   6.059   3.013
   10TYR      O  116   4.427   5.937   3.029
   11SER      N  117   4.320   6.139   3.011
   11SER      H  118   4.335   6.238   3.014
   11SER     CA  119   4.181   6.091   3.011
   11SER     CB  120   4.079   6.202   2.985
   11SER     OG  121   3.954   6.166   3.045
   11SER     HG  122   3.879   6.160   2.980
   11SER      C  123   4.158   5.984   2.903
   11SER      O  124   4.155   6.008   2.783
   12ARG      N  125   4.139   5.859   2.944
   12ARG      H  126   4.167   5.785   2.883
   12ARG     CA  127   4.103   5.824   3.083
   12ARG     CB  128   3.952   5.798   3.089
   12ARG     CG  129   3.901   5.783   3.232
   12ARG     CD  130   3.926   5.906   3.319
   12ARG     NE  131   3.832   5.907   3.432
   12ARG     HE  132   3.755   5.843   3.431
   12ARG     CZ  133   3.842   5.990   3.536
   12ARG    NH1  134   3.954   6.062   3.553
   12ARG   HH11  135   4.021   6.063   3.479
   12ARG   HH12  136   3.970   6.139   3.615
   12ARG    NH2  137   3.752   5.980   3.635
   12ARG   HH21  138   3.666   5.937   3.610
   12ARG   HH22  139   3.775   6.011   3.728
   12ARG      C  140   4.186   5.704   3.128
   12ARG      O  141   4.141   5.590   3.130
   13HI0      N  142   4.317   5.727   3.121
   13HI0      H  143   4.351   5.796   3.057
   13HI0     CA  144   4.420   5.634   3.171
   13HI0     CB  145   4.546   5.666   3.091
   13HI0     CG  146   4.527   5.617   2.947
   13HI0    ND1  147   4.482   5.496   2.914
   13HI0    HD1  148   4.487   5.415   2.972
   13HI0    CD2  149   4.530   5.690   2.836
   13HI0    HD2  150   4.557   5.795   2.838
   13HI0    CE1  151   4.460   5.498   2.783
   13HI0    HE1  152   4.429   5.407   2.733
   13HI0    NE2  153   4.489   5.618   2.731
   13HI0    HE2  154   4.464   5.656   2.643
   13HI0      C  155   4.446   5.652   3.321
   13HI0      O  156   4.418   5.760   3.372
   14PRO      N  157   4.466   5.539   3.389
   14PRO     CA  158   4.501   5.538   3.532
   14PRO     CB  159   4.507   5.388   3.563
   14PRO     CG  160   4.391   5.321   3.490
   14PRO     CD  161   4.400   5.410   3.366
   14PRO      C  162   4.638   5.602   3.555
   14PRO      O  163   4.732   5.606   3.476
   15ALA      N  164   4.654   5.659   3.674
   15ALA      H  165   4.571   5.649   3.729
   15ALA     CA  166   4.779   5.712   3.731
   15ALA     CB  167   4.770   5.803   3.854
   15ALA      C  168   4.876   5.595   3.750
   15ALA      O  169   4.988   5.593   3.701
   16GL4      N  170   4.833   5.498   3.830
   16GL4      H  171   4.755   5.515   3.890
   16GL4     CA  172   4.901   5.370   3.856
   16GL4     CB  173   4.819   5.310   3.970
   16GL4     CG  174   4.846   5.171   4.028
   16GL4     CD  175   4.738   5.116   4.121
   16GL4    OE1  176   4.777   5.116   4.240
   16GL4   HE11  177   4.721   5.051   4.291
   16GL4   HE12  178   4.858   5.174   4.250
   16GL4    OE2  179   4.635   5.058   4.080
   16GL4   HE21  180   4.582   5.024   4.158
   16GL4   HE22  181   4.637   5.026   3.985
   16GL4      C  182   4.930   5.282   3.734
   16GL4      O  183   4.843   5.264   3.649
   17ASN      N  184   5.040   5.213   3.758
   17ASN      H  185   5.097   5.228   3.839
   17ASN     CA  186   5.096   5.112   3.667
   17ASN     CB  187   5.237   5.157   3.629
   17ASN     CG  188   5.260   5.147   3.478
   17ASN    OD1  189   5.288   5.043   3.418
   17ASN    ND2  190   5.247   5.257   3.405
   17ASN   HD21  191   5.224   5.347   3.442
   17ASN   HD22  192   5.274   5.243   3.310
   17ASN      C  193   5.107   4.969   3.720
   17ASN      O  194   5.076   4.947   3.837
   18GLY      N  195   5.127   4.874   3.628
   18GLY      H  196   5.132   4.896   3.531
   18GLY     CA  197   5.134   4.731   3.659
   18GLY      C  198   5.264   4.663   3.615
   18GLY      O  199   5.306   4.693   3.503
   19LYSH     N  200   5.330   4.585   3.699
   19LYSH     H  201   5.408   4.533   3.664
   19LYSH    CA  202   5.293   4.559   3.839
   19LYSH    CB  203   5.318   4.415   3.884
   19LYSH    CG  204   5.249   4.317   3.790
   19LYSH    CD  205   5.263   4.174   3.843
   19LYSH    CE  206   5.168   4.073   3.779
   19LYSH    NZ  207   5.212   3.939   3.820
   19LYSH   HZ1  208   5.261   3.893   3.745
   19LYSH   HZ2  209   5.254   3.933   3.910
   19LYSH   HZ3  210   5.131   3.880   3.817
   19LYSH     C  211   5.329   4.664   3.945
   19LYSH     O  212   5.273   4.650   4.053
   20SER      N  213   5.420   4.753   3.907
   20SER      H  214   5.476   4.752   3.825
   20SER     CA  215   5.446   4.871   3.991
   20SER     CB  216   5.559   4.846   4.092
   20SER     OG  217   5.575   4.953   4.185
   20SER     HG  218   5.668   4.946   4.223
   20SER      C  219   5.481   4.997   3.910
   20SER      O  220   5.513   4.998   3.792
   21ASN      N  221   5.466   5.113   3.974
   21ASN      H  222   5.460   5.121   4.074
   21ASN     CA  223   5.502   5.243   3.916
   21ASN     CB  224   5.426   5.355   3.986
   21ASN     CG  225   5.283   5.360   3.933
   21ASN    OD1  226   5.185   5.308   3.985
   21ASN    ND2  227   5.270   5.423   3.816
   21ASN   HD21  228   5.347   5.448   3.757
   21ASN   HD22  229   5.184   5.475   3.809
   21ASN      C  230   5.653   5.263   3.932
   21ASN      O  231   5.707   5.236   4.039
   22PHE      N  232   5.735   5.315   3.841
   22PHE      H  233   5.831   5.300   3.864
   22PHE     CA  234   5.720   5.373   3.707
   22PHE     CB  235   5.677   5.273   3.599
   22PHE     CG  236   5.797   5.185   3.569
   22PHE    CD1  237   5.833   5.075   3.648
   22PHE    HD1  238   5.798   5.067   3.750
   22PHE    CD2  239   5.850   5.203   3.441
   22PHE    HD2  240   5.800   5.275   3.376
   22PHE    CE1  241   5.910   4.973   3.593
   22PHE    HE1  242   5.935   4.879   3.642
   22PHE    CE2  243   5.938   5.108   3.392
   22PHE    HE2  244   5.982   5.131   3.294
   22PHE     CZ  245   5.956   4.990   3.462
   22PHE     HZ  246   5.993   4.900   3.413
   22PHE      C  247   5.654   5.510   3.689
   22PHE      O  248   5.537   5.527   3.722
   23LEU      N  249   5.745   5.602   3.657
   23LEU      H  250   5.830   5.586   3.607
   23LEU     CA  251   5.711   5.744   3.649
   23LEU     CB  252   5.841   5.820   3.676
   23LEU     CG  253   5.823   5.962   3.730
   23LEU    CD1  254   5.760   5.947   3.869
   23LEU    CD2  255   5.955   6.039   3.740
   23LEU      C  256   5.647   5.787   3.516
   23LEU      O  257   5.685   5.875   3.439
   24ASN      N  258   5.527   5.733   3.500
   24ASN      H  259   5.477   5.677   3.567
   24ASN     CA  260   5.448   5.740   3.377
   24ASN     CB  261   5.369   5.611   3.356
   24ASN     CG  262   5.267   5.577   3.464
   24ASN    OD1  263   5.302   5.504   3.556
   24ASN    ND2  264   5.150   5.639   3.463
   24ASN   HD21  265   5.126   5.695   3.383
   24ASN   HD22  266   5.089   5.629   3.542
   24ASN      C  267   5.374   5.871   3.349
   24ASN      O  268   5.257   5.887   3.384
   25CYS2     N  269   5.435   5.955   3.266
   25CYS2     H  270   5.531   5.940   3.243
   25CYS2    CA  271   5.384   6.089   3.234
   25CYS2    CB  272   5.499   6.179   3.280
   25CYS2    SG  273   5.424   6.341   3.321
   25CYS2     C  274   5.340   6.102   3.088
   25CYS2     O  275   5.408   6.057   2.996
   26TYR      N  276   5.233   6.178   3.067
   26TYR      H  277   5.167   6.200   3.139
   26TYR     CA  278   5.189   6.195   2.928
   26TYR     CB  279   5.042   6.155   2.908
   26TYR     CG  280   5.020   6.004   2.909
   26TYR    CD1  281   5.006   5.923   3.021
   26TYR    HD1  282   5.018   5.957   3.125
   26TYR    CD2  283   4.998   5.946   2.784
   26TYR    HD2  284   5.002   6.006   2.693
   26TYR    CE1  285   4.960   5.793   3.006
   26TYR    HE1  286   4.912   5.741   3.089
   26TYR    CE2  287   4.968   5.812   2.766
   26TYR    HE2  288   4.953   5.768   2.668
   26TYR     CZ  289   4.947   5.736   2.881
   26TYR     OH  290   4.950   5.600   2.872
   26TYR     HH  291   4.997   5.563   2.952
   26TYR      C  292   5.197   6.340   2.881
   26TYR      O  293   5.134   6.432   2.934
   27VAL      N  294   5.235   6.343   2.754
   27VAL      H  295   5.273   6.261   2.711
   27VAL     CA  296   5.266   6.465   2.677
   27VAL     CB  297   5.418   6.470   2.662
   27VAL    CG1  298   5.464   6.604   2.605
   27VAL    CG2  299   5.500   6.438   2.787
   27VAL      C  300   5.193   6.457   2.543
   27VAL      O  301   5.190   6.351   2.480
   28SER      N  302   5.111   6.560   2.524
   28SER      H  303   5.077   6.612   2.603
   28SER     CA  304   5.036   6.586   2.401
   28SER     CB  305   4.927   6.692   2.422
   28SER     OG  306   4.975   6.802   2.499
   28SER     HG  307   4.985   6.882   2.439
   28SER      C  308   5.122   6.632   2.284
   28SER      O  309   5.205   6.722   2.295
   29GLY      N  310   5.094   6.575   2.167
   29GLY      H  311   5.027   6.500   2.170
   29GLY     CA  312   5.178   6.585   2.047
   29GLY      C  313   5.324   6.541   2.065
   29GLY      O  314   5.363   6.461   2.150
   30PHE      N  315   5.407   6.574   1.966
   30PHE      H  316   5.376   6.615   1.881
   30PHE     CA  317   5.549   6.537   1.970
   30PHE     CB  318   5.570   6.447   1.848
   30PHE     CG  319   5.695   6.360   1.864
   30PHE    CD1  320   5.812   6.405   1.805
   30PHE    HD1  321   5.810   6.490   1.737
   30PHE    CD2  322   5.695   6.243   1.940
   30PHE    HD2  323   5.609   6.197   1.989
   30PHE    CE1  324   5.931   6.333   1.816
   30PHE    HE1  325   6.015   6.358   1.752
   30PHE    CE2  326   5.815   6.174   1.950
   30PHE    HE2  327   5.830   6.104   2.032
   30PHE     CZ  328   5.935   6.221   1.898
   30PHE     HZ  329   6.031   6.183   1.933
   30PHE      C  330   5.640   6.660   1.977
   30PHE      O  331   5.595   6.773   1.958
   31HI0      N  332   5.753   6.636   2.043
   31HI0      H  333   5.771   6.552   2.094
   31HI0     CA  334   5.849   6.746   2.064
   31HI0     CB  335   5.972   6.698   2.141
   31HI0     CG  336   5.939   6.663   2.286
   31HI0    ND1  337   5.875   6.740   2.374
   31HI0    HD1  338   5.857   6.837   2.359
   31HI0    CD2  339   5.966   6.548   2.346
   31HI0    HD2  340   6.019   6.465   2.300
   31HI0    CE1  341   5.851   6.663   2.480
   31HI0    HE1  342   5.799   6.706   2.565
   31HI0    NE2  343   5.909   6.544   2.466
   31HI0    HE2  344   5.900   6.465   2.527
   31HI0      C  345   5.907   6.801   1.933
   31HI0      O  346   5.973   6.726   1.862
   32PRO      N  347   5.908   6.931   1.906
   32PRO     CA  348   5.857   7.038   1.993
   32PRO     CB  349   5.926   7.164   1.939
   32PRO     CG  350   6.051   7.113   1.868
   32PRO     CD  351   6.003   6.982   1.805
   32PRO      C  352   5.705   7.055   1.989
   32PRO      O  353   5.648   7.076   1.882
   33SER      N  354   5.647   7.054   2.109
   33SER      H  355   5.689   7.024   2.194
   33SER     CA  356   5.505   7.085   2.130
   33SER     CB  357   5.429   6.962   2.181
   33SER     OG  358   5.297   6.974   2.234
   33SER     HG  359   5.271   6.879   2.254
   33SER      C  360   5.495   7.209   2.219
   33SER      O  361   5.593   7.258   2.274
   34AS4      N  362   5.372   7.249   2.248
   34AS4      H  363   5.295   7.203   2.203
   34AS4     CA  364   5.356   7.368   2.333
   34AS4     CB  365   5.217   7.432   2.324
   34AS4     CG  366   5.106   7.328   2.334
   34AS4    OD1  367   5.059   7.308   2.448
   34AS4   HD11  368   5.030   7.212   2.450
   34AS4   HD12  369   5.051   7.391   2.503
   34AS4    OD2  370   5.082   7.257   2.233
   34AS4   HD21  371   5.019   7.182   2.254
   34AS4   HD22  372   5.110   7.308   2.152
   34AS4      C  373   5.386   7.347   2.482
   34AS4      O  374   5.409   7.449   2.547
   35ILE      N  375   5.356   7.227   2.531
   35ILE      H  376   5.332   7.147   2.477
   35ILE     CA  377   5.390   7.194   2.670
   35ILE     CB  378   5.281   7.099   2.719
   35ILE    CG1  379   5.278   6.964   2.646
   35ILE    CG2  380   5.147   7.171   2.737
   35ILE     CD  381   5.195   6.864   2.726
   35ILE      C  382   5.530   7.132   2.675
   35ILE      O  383   5.576   7.072   2.579
   36GL4      N  384   5.595   7.152   2.789
   36GL4      H  385   5.601   7.238   2.841
   36GL4     CA  386   5.709   7.069   2.829
   36GL4     CB  387   5.838   7.147   2.802
   36GL4     CG  388   5.968   7.073   2.835
   36GL4     CD  389   6.002   6.955   2.743
   36GL4    OE1  390   5.925   6.856   2.736
   36GL4   HE11  391   5.944   6.807   2.651
   36GL4   HE12  392   5.850   6.878   2.798
   36GL4    OE2  393   6.120   6.955   2.702
   36GL4   HE21  394   6.137   6.867   2.659
   36GL4   HE22  395   6.172   7.035   2.732
   36GL4      C  396   5.695   6.999   2.965
   36GL4      O  397   5.632   7.038   3.063
   37VAL      N  398   5.747   6.877   2.965
   37VAL      H  399   5.806   6.853   2.887
   37VAL     CA  400   5.754   6.784   3.079
   37VAL     CB  401   5.760   6.642   3.021
   37VAL    CG1  402   5.890   6.606   2.948
   37VAL    CG2  403   5.749   6.531   3.126
   37VAL      C  404   5.858   6.821   3.185
   37VAL      O  405   5.975   6.832   3.148
   38AS4      N  406   5.813   6.858   3.304
   38AS4      H  407   5.715   6.868   3.319
   38AS4     CA  408   5.887   6.858   3.432
   38AS4     CB  409   5.826   6.965   3.522
   38AS4     CG  410   5.924   6.993   3.635
   38AS4    OD1  411   6.044   7.019   3.609
   38AS4   HD11  412   6.081   7.050   3.696
   38AS4   HD12  413   6.067   6.976   3.522
   38AS4    OD2  414   5.879   7.017   3.750
   38AS4   HD21  415   5.954   7.059   3.801
   38AS4   HD22  416   5.783   6.993   3.766
   38AS4      C  417   5.874   6.718   3.493
   38AS4      O  418   5.790   6.690   3.578
   39LEU      N  419   5.954   6.627   3.439
   39LEU      H  420   6.027   6.665   3.382
   39LEU     CA  421   5.978   6.494   3.497
   39LEU     CB  422   6.023   6.391   3.393
   39LEU     CG  423   6.008   6.243   3.430
   39LEU    CD1  424   5.862   6.201   3.414
   39LEU    CD2  425   6.097   6.151   3.346
   39LEU      C  426   6.087   6.511   3.603
   39LEU      O  427   6.207   6.503   3.574
   40LEU      N  428   6.042   6.532   3.726
   40LEU      H  429   5.947   6.556   3.746
   40LEU     CA  430   6.126   6.528   3.847
   40LEU     CB  431   6.070   6.631   3.944
   40LEU     CG  432   6.162   6.666   4.061
   40LEU    CD1  433   6.288   6.749   4.037
   40LEU    CD2  434   6.080   6.717   4.180
   40LEU      C  435   6.134   6.384   3.899
   40LEU      O  436   6.034   6.337   3.953
   41LYSH     N  437   6.253   6.327   3.886
   41LYSH     H  438   6.338   6.379   3.874
   41LYSH    CA  439   6.284   6.188   3.925
   41LYSH    CB  440   6.338   6.107   3.807
   41LYSH    CG  441   6.365   5.963   3.854
   41LYSH    CD  442   6.401   5.857   3.750
   41LYSH    CE  443   6.532   5.884   3.675
   41LYSH    NZ  444   6.590   5.757   3.629
   41LYSH   HZ1  445   6.516   5.697   3.599
   41LYSH   HZ2  446   6.658   5.774   3.558
   41LYSH   HZ3  447   6.635   5.716   3.709
   41LYSH     C  448   6.382   6.190   4.042
   41LYSH     O  449   6.490   6.247   4.025
   42ASN      N  450   6.345   6.141   4.160
   42ASN      H  451   6.249   6.141   4.189
   42ASN     CA  452   6.436   6.115   4.273
   42ASN     CB  453   6.518   5.988   4.251
   42ASN     CG  454   6.424   5.882   4.310
   42ASN    OD1  455   6.396   5.781   4.247
   42ASN    ND2  456   6.398   5.880   4.441
   42ASN   HD21  457   6.410   5.948   4.514
   42ASN   HD22  458   6.332   5.808   4.462
   42ASN      C  459   6.504   6.238   4.335
   42ASN      O  460   6.622   6.234   4.369
   43GLY      N  461   6.429   6.348   4.337
   43GLY      H  462   6.331   6.335   4.354
   43GLY     CA  463   6.482   6.480   4.372
   43GLY      C  464   6.570   6.556   4.273
   43GLY      O  465   6.631   6.657   4.307
   44GL4      N  466   6.575   6.505   4.150
   44GL4      H  467   6.542   6.414   4.127
   44GL4     CA  468   6.643   6.579   4.042
   44GL4     CB  469   6.777   6.514   4.006
   44GL4     CG  470   6.877   6.481   4.117
   44GL4     CD  471   7.014   6.461   4.052
   44GL4    OE1  472   7.030   6.381   3.957
   44GL4   HE11  473   7.124   6.385   3.924
   44GL4   HE12  474   6.953   6.318   3.950
   44GL4    OE2  475   7.107   6.515   4.116
   44GL4   HE21  476   7.183   6.475   4.064
   44GL4   HE22  477   7.073   6.568   4.193
   44GL4      C  478   6.560   6.572   3.914
   44GL4      O  479   6.499   6.472   3.875
   45ARG      N  480   6.560   6.683   3.841
   45ARG      H  481   6.611   6.761   3.877
   45ARG     CA  482   6.491   6.697   3.711
   45ARG     CB  483   6.486   6.845   3.673
   45ARG     CG  484   6.383   6.879   3.565
   45ARG     CD  485   6.387   6.997   3.468
   45ARG     NE  486   6.264   7.022   3.392
   45ARG     HE  487   6.179   7.014   3.443
   45ARG     CZ  488   6.261   7.058   3.262
   45ARG    NH1  489   6.366   7.075   3.182
   45ARG   HH11  490   6.459   7.073   3.218
   45ARG   HH12  491   6.353   7.093   3.084
   45ARG    NH2  492   6.144   7.075   3.198
   45ARG   HH21  493   6.053   7.055   3.233
   45ARG   HH22  494   6.160   7.113   3.107
   45ARG      C  495   6.553   6.610   3.602
   45ARG      O  496   6.669   6.629   3.564
   46ILE      N  497   6.478   6.508   3.562
   46ILE      H  498   6.383   6.499   3.591
   46ILE     CA  499   6.505   6.413   3.453
   46ILE     CB  500   6.501   6.279   3.525
   46ILE    CG1  501   6.632   6.246   3.597
   46ILE    CG2  502   6.458   6.162   3.436
   46ILE     CD  503   6.748   6.221   3.499
   46ILE      C  504   6.433   6.438   3.320
   46ILE      O  505   6.312   6.438   3.300
   47GL4      N  506   6.521   6.468   3.224
   47GL4      H  507   6.614   6.468   3.261
   47GL4     CA  508   6.488   6.503   3.085
   47GL4     CB  509   6.579   6.615   3.037
   47GL4     CG  510   6.549   6.749   3.105
   47GL4     CD  511   6.669   6.844   3.098
   47GL4    OE1  512   6.739   6.853   3.201
   47GL4   HE11  513   6.772   6.946   3.218
   47GL4   HE12  514   6.762   6.762   3.234
   47GL4    OE2  515   6.684   6.906   2.990
   47GL4   HE21  516   6.766   6.962   3.006
   47GL4   HE22  517   6.624   6.864   2.922
   47GL4      C  518   6.521   6.384   2.995
   47GL4      O  519   6.435   6.356   2.911
   48LYSH     N  520   6.624   6.305   3.023
   48LYSH     H  521   6.682   6.334   3.100
   48LYSH    CA  522   6.652   6.174   2.962
   48LYSH    CB  523   6.804   6.157   2.965
   48LYSH    CG  524   6.902   6.241   2.883
   48LYSH    CD  525   6.902   6.210   2.734
   48LYSH    CE  526   6.913   6.061   2.698
   48LYSH    NZ  527   6.952   6.021   2.562
   48LYSH   HZ1  528   6.979   6.092   2.498
   48LYSH   HZ2  529   7.026   5.954   2.563
   48LYSH   HZ3  530   6.875   5.978   2.515
   48LYSH     C  531   6.567   6.058   3.014
   48LYSH     O  532   6.577   6.029   3.133
   49VAL      N  533   6.511   5.987   2.917
   49VAL      H  534   6.501   6.028   2.826
   49VAL     CA  535   6.430   5.869   2.949
   49VAL     CB  536   6.282   5.880   2.912
   49VAL    CG1  537   6.208   5.978   3.003
   49VAL    CG2  538   6.247   5.899   2.764
   49VAL      C  539   6.487   5.738   2.893
   49VAL      O  540   6.578   5.735   2.810
   50GL4      N  541   6.457   5.628   2.961
   50GL4      H  542   6.444   5.634   3.060
   50GL4     CA  543   6.482   5.492   2.910
   50GL4     CB  544   6.458   5.378   3.009
   50GL4     CG  545   6.551   5.393   3.130
   50GL4     CD  546   6.488   5.490   3.231
   50GL4    OE1  547   6.409   5.426   3.303
   50GL4   HE11  548   6.341   5.487   3.344
   50GL4   HE12  549   6.429   5.329   3.303
   50GL4    OE2  550   6.524   5.609   3.240
   50GL4   HE21  551   6.457   5.644   3.306
   50GL4   HE22  552   6.615   5.617   3.199
   50GL4      C  553   6.392   5.465   2.789
   50GL4      O  554   6.456   5.462   2.683
   51HI0      N  555   6.267   5.510   2.792
   51HI0      H  556   6.216   5.558   2.863
   51HI0     CA  557   6.179   5.496   2.676
   51HI0     CB  558   6.161   5.346   2.650
   51HI0     CG  559   6.123   5.301   2.509
   51HI0    ND1  560   6.199   5.310   2.401
   51HI0    HD1  561   6.286   5.360   2.397
   51HI0    CD2  562   6.025   5.213   2.488
   51HI0    HD2  563   5.957   5.180   2.566
   51HI0    CE1  564   6.152   5.221   2.314
   51HI0    HE1  565   6.188   5.200   2.214
   51HI0    NE2  566   6.044   5.163   2.366
   51HI0    HE2  567   5.996   5.084   2.327
   51HI0      C  568   6.049   5.577   2.678
   51HI0      O  569   6.005   5.627   2.782
   52SER      N  570   6.023   5.631   2.560
   52SER      H  571   6.079   5.593   2.486
   52SER     CA  572   5.912   5.720   2.520
   52SER     CB  573   5.968   5.855   2.475
   52SER     OG  574   6.044   5.834   2.356
   52SER     HG  575   6.101   5.754   2.376
   52SER      C  576   5.825   5.645   2.419
   52SER      O  577   5.863   5.615   2.306
   53AS4      N  578   5.710   5.605   2.471
   53AS4      H  579   5.705   5.609   2.571
   53AS4     CA  580   5.605   5.530   2.400
   53AS4     CB  581   5.550   5.416   2.486
   53AS4     CG  582   5.623   5.288   2.444
   53AS4    OD1  583   5.639   5.263   2.322
   53AS4   HD11  584   5.722   5.208   2.314
   53AS4   HD12  585   5.563   5.300   2.270
   53AS4    OD2  586   5.688   5.221   2.526
   53AS4   HD21  587   5.706   5.131   2.486
   53AS4   HD22  588   5.706   5.282   2.604
   53AS4      C  589   5.496   5.611   2.331
   53AS4      O  590   5.441   5.708   2.382
   54LEU      N  591   5.475   5.576   2.204
   54LEU      H  592   5.528   5.511   2.150
   54LEU     CA  593   5.355   5.622   2.133
   54LEU     CB  594   5.359   5.616   1.980
   54LEU     CG  595   5.463   5.718   1.933
   54LEU    CD1  596   5.475   5.689   1.783
   54LEU    CD2  597   5.413   5.862   1.946
   54LEU      C  598   5.226   5.554   2.179
   54LEU      O  599   5.217   5.432   2.174
   55SER      N  600   5.145   5.630   2.253
   55SER      H  601   5.189   5.701   2.306
   55SER     CA  602   5.018   5.584   2.311
   55SER     CB  603   4.960   5.706   2.383
   55SER     OG  604   4.819   5.700   2.405
   55SER     HG  605   4.781   5.784   2.365
   55SER      C  606   4.922   5.520   2.210
   55SER      O  607   4.882   5.584   2.113
   56PHE      N  608   4.844   5.420   2.253
   56PHE      H  609   4.873   5.362   2.328
   56PHE     CA  610   4.721   5.371   2.189
   56PHE     CB  611   4.672   5.261   2.283
   56PHE     CG  612   4.617   5.143   2.203
   56PHE    CD1  613   4.688   5.041   2.139
   56PHE    HD1  614   4.797   5.044   2.145
   56PHE    CD2  615   4.478   5.143   2.202
   56PHE    HD2  616   4.421   5.217   2.257
   56PHE    CE1  617   4.621   4.932   2.084
   56PHE    HE1  618   4.690   4.860   2.042
   56PHE    CE2  619   4.409   5.035   2.148
   56PHE    HE2  620   4.302   5.027   2.168
   56PHE     CZ  621   4.482   4.933   2.088
   56PHE     HZ  622   4.420   4.854   2.046
   56PHE      C  623   4.615   5.477   2.161
   56PHE      O  624   4.534   5.457   2.071
   57SER      N  625   4.618   5.590   2.232
   57SER      H  626   4.677   5.594   2.313
   57SER     CA  627   4.525   5.701   2.210
   57SER     CB  628   4.520   5.806   2.322
   57SER     OG  629   4.641   5.883   2.326
   57SER     HG  630   4.616   5.965   2.275
   57SER      C  631   4.541   5.770   2.074
   57SER      O  632   4.448   5.829   2.018
   58LYSH     N  633   4.664   5.762   2.026
   58LYSH     H  634   4.728   5.712   2.085
   58LYSH    CA  635   4.708   5.837   1.908
   58LYSH    CB  636   4.850   5.801   1.866
   58LYSH    CG  637   4.873   5.662   1.807
   58LYSH    CD  638   5.019   5.618   1.798
   58LYSH    CE  639   5.038   5.477   1.742
   58LYSH    NZ  640   4.973   5.473   1.610
   58LYSH   HZ1  641   5.033   5.517   1.543
   58LYSH   HZ2  642   4.958   5.381   1.574
   58LYSH   HZ3  643   4.888   5.524   1.602
   58LYSH     C  644   4.612   5.846   1.788
   58LYSH     O  645   4.603   5.952   1.726
   59AS4      N  646   4.529   5.744   1.766
   59AS4      H  647   4.526   5.674   1.837
   59AS4     CA  648   4.423   5.726   1.666
   59AS4     CB  649   4.371   5.582   1.675
   59AS4     CG  650   4.480   5.476   1.656
   59AS4    OD1  651   4.516   5.456   1.538
   59AS4   HD11  652   4.604   5.411   1.547
   59AS4   HD12  653   4.440   5.466   1.474
   59AS4    OD2  654   4.536   5.426   1.756
   59AS4   HD21  655   4.616   5.374   1.727
   59AS4   HD22  656   4.477   5.439   1.836
   59AS4      C  657   4.301   5.819   1.672
   59AS4      O  658   4.226   5.830   1.574
   60TRP      N  659   4.297   5.896   1.780
   60TRP      H  660   4.370   5.886   1.848
   60TRP     CA  661   4.198   6.001   1.808
   60TRP     CB  662   4.080   5.959   1.896
   60TRP     CG  663   4.100   5.852   2.004
   60TRP    CD1  664   4.127   5.723   1.987
   60TRP    HD1  665   4.123   5.680   1.887
   60TRP    CD2  666   4.109   5.871   2.141
   60TRP    NE1  667   4.150   5.660   2.102
   60TRP    HE1  668   4.142   5.561   2.109
   60TRP    CE2  669   4.147   5.750   2.200
   60TRP    CE3  670   4.119   5.987   2.217
   60TRP    HE3  671   4.081   6.082   2.179
   60TRP    CZ2  672   4.178   5.736   2.335
   60TRP    HZ2  673   4.188   5.639   2.382
   60TRP    CZ3  674   4.141   5.974   2.353
   60TRP    HZ3  675   4.147   6.067   2.411
   60TRP    CH2  676   4.176   5.852   2.411
   60TRP    HH2  677   4.216   5.859   2.512
   60TRP      C  678   4.254   6.125   1.877
   60TRP      O  679   4.201   6.232   1.849
   61SER      N  680   4.345   6.105   1.972
   61SER      H  681   4.341   6.016   2.018
   61SER     CA  682   4.430   6.207   2.035
   61SER     CB  683   4.372   6.236   2.173
   61SER     OG  684   4.435   6.351   2.231
   61SER     HG  685   4.397   6.352   2.324
   61SER      C  686   4.577   6.165   2.043
   61SER      O  687   4.610   6.070   2.114
   62PHE      N  688   4.665   6.252   1.995
   62PHE      H  689   4.628   6.321   1.933
   62PHE     CA  690   4.808   6.222   1.980
   62PHE     CB  691   4.869   6.303   1.866
   62PHE     CG  692   4.994   6.231   1.813
   62PHE    CD1  693   5.119   6.274   1.856
   62PHE    HD1  694   5.118   6.362   1.921
   62PHE    CD2  695   4.993   6.115   1.736
   62PHE    HD2  696   4.911   6.104   1.665
   62PHE    CE1  697   5.237   6.209   1.825
   62PHE    HE1  698   5.332   6.228   1.875
   62PHE    CE2  699   5.111   6.050   1.703
   62PHE    HE2  700   5.108   5.953   1.654
   62PHE     CZ  701   5.235   6.097   1.743
   62PHE     HZ  702   5.330   6.051   1.716
   62PHE      C  703   4.883   6.249   2.110
   62PHE      O  704   4.885   6.364   2.155
   63TYR      N  705   4.974   6.157   2.139
   63TYR      H  706   4.995   6.080   2.079
   63TYR     CA  707   5.035   6.154   2.272
   63TYR     CB  708   4.930   6.099   2.369
   63TYR     CG  709   4.855   6.205   2.450
   63TYR    CD1  710   4.733   6.253   2.402
   63TYR    HD1  711   4.670   6.189   2.340
   63TYR    CD2  712   4.905   6.257   2.568
   63TYR    HD2  713   5.004   6.222   2.598
   63TYR    CE1  714   4.675   6.364   2.463
   63TYR    HE1  715   4.593   6.413   2.411
   63TYR    CE2  716   4.842   6.365   2.628
   63TYR    HE2  717   4.864   6.368   2.735
   63TYR     CZ  718   4.727   6.424   2.577
   63TYR     OH  719   4.661   6.532   2.627
   63TYR     HH  720   4.732   6.570   2.687
   63TYR      C  721   5.161   6.067   2.283
   63TYR      O  722   5.169   5.951   2.242
   64LEU      N  723   5.250   6.113   2.371
   64LEU      H  724   5.236   6.205   2.408
   64LEU     CA  725   5.376   6.045   2.403
   64LEU     CB  726   5.495   6.126   2.350
   64LEU     CG  727   5.626   6.048   2.341
   64LEU    CD1  728   5.623   5.938   2.236
   64LEU    CD2  729   5.737   6.151   2.318
   64LEU      C  730   5.386   6.020   2.554
   64LEU      O  731   5.353   6.100   2.641
   65LEU      N  732   5.420   5.895   2.583
   65LEU      H  733   5.412   5.830   2.507
   65LEU     CA  734   5.436   5.836   2.716
   65LEU     CB  735   5.373   5.698   2.701
   65LEU     CG  736   5.360   5.619   2.831
   65LEU    CD1  737   5.297   5.686   2.954
   65LEU    CD2  738   5.285   5.489   2.800
   65LEU      C  739   5.580   5.826   2.767
   65LEU      O  740   5.654   5.742   2.716
   66TYR      N  741   5.617   5.928   2.844
   66TYR      H  742   5.545   5.988   2.880
   66TYR     CA  743   5.748   5.953   2.906
   66TYR     CB  744   5.744   6.101   2.944
   66TYR     CG  745   5.845   6.209   2.904
   66TYR    CD1  746   5.856   6.266   2.778
   66TYR    HD1  747   5.771   6.274   2.711
   66TYR    CD2  748   5.944   6.228   3.000
   66TYR    HD2  749   5.942   6.161   3.086
   66TYR    CE1  750   5.968   6.339   2.739
   66TYR    HE1  751   5.990   6.370   2.637
   66TYR    CE2  752   6.058   6.298   2.962
   66TYR    HE2  753   6.138   6.318   3.033
   66TYR     CZ  754   6.073   6.341   2.830
   66TYR     OH  755   6.191   6.395   2.791
   66TYR     HH  756   6.259   6.370   2.859
   66TYR      C  757   5.752   5.887   3.044
   66TYR      O  758   5.682   5.918   3.141
   67TYR      N  759   5.824   5.776   3.035
   67TYR      H  760   5.863   5.760   2.944
   67TYR     CA  761   5.847   5.682   3.145
   67TYR     CB  762   5.758   5.558   3.138
   67TYR     CG  763   5.793   5.459   3.026
   67TYR    CD1  764   5.727   5.476   2.905
   67TYR    HD1  765   5.693   5.577   2.882
   67TYR    CD2  766   5.864   5.343   3.056
   67TYR    HD2  767   5.922   5.332   3.148
   67TYR    CE1  768   5.728   5.375   2.809
   67TYR    HE1  769   5.701   5.407   2.708
   67TYR    CE2  770   5.878   5.252   2.952
   67TYR    HE2  771   5.951   5.171   2.958
   67TYR     CZ  772   5.804   5.262   2.836
   67TYR     OH  773   5.795   5.153   2.755
   67TYR     HH  774   5.753   5.185   2.670
   67TYR      C  775   5.992   5.659   3.189
   67TYR      O  776   6.084   5.640   3.109
   68THR      N  777   5.998   5.637   3.320
   68THR      H  778   5.916   5.637   3.378
   68THR     CA  779   6.126   5.607   3.386
   68THR     CB  780   6.216   5.730   3.403
   68THR    OG1  781   6.349   5.697   3.445
   68THR    HG1  782   6.390   5.651   3.366
   68THR    CG2  783   6.166   5.837   3.500
   68THR      C  784   6.105   5.530   3.516
   68THR      O  785   5.995   5.537   3.570
   69GL4      N  786   6.210   5.466   3.567
   69GL4      H  787   6.301   5.466   3.525
   69GL4     CA  788   6.197   5.384   3.689
   69GL4     CB  789   6.281   5.256   3.684
   69GL4     CG  790   6.228   5.151   3.587
   69GL4     CD  791   6.312   5.024   3.607
   69GL4    OE1  792   6.377   4.972   3.514
   69GL4   HE11  793   6.448   4.911   3.550
   69GL4   HE12  794   6.341   5.005   3.427
   69GL4    OE2  795   6.345   4.996   3.725
   69GL4   HE21  796   6.391   4.908   3.730
   69GL4   HE22  797   6.307   5.071   3.780
   69GL4      C  798   6.247   5.466   3.808
   69GL4      O  799   6.353   5.529   3.808
   70PHE      N  800   6.189   5.440   3.925
   70PHE      H  801   6.124   5.365   3.939
   70PHE     CA  802   6.226   5.511   4.048
   70PHE     CB  803   6.127   5.616   4.098
   70PHE     CG  804   5.989   5.557   4.125
   70PHE    CD1  805   5.958   5.531   4.258
   70PHE    HD1  806   6.040   5.527   4.330
   70PHE    CD2  807   5.882   5.575   4.037
   70PHE    HD2  808   5.906   5.618   3.940
   70PHE    CE1  809   5.831   5.520   4.312
   70PHE    HE1  810   5.814   5.517   4.420
   70PHE    CE2  811   5.753   5.562   4.088
   70PHE    HE2  812   5.674   5.587   4.018
   70PHE     CZ  813   5.726   5.537   4.222
   70PHE     HZ  814   5.621   5.543   4.249
   70PHE      C  815   6.251   5.425   4.172
   70PHE      O  816   6.181   5.326   4.196
   71THR      N  817   6.325   5.478   4.268
   71THR      H  818   6.330   5.578   4.270
   71THR     CA  819   6.347   5.420   4.401
   71THR     CB  820   6.494   5.415   4.444
   71THR    OG1  821   6.509   5.376   4.581
   71THR    HG1  822   6.549   5.459   4.620
   71THR    CG2  823   6.554   5.552   4.416
   71THR      C  824   6.256   5.488   4.503
   71THR      O  825   6.264   5.610   4.518
   72PRO      N  826   6.156   5.416   4.552
   72PRO     CA  827   6.057   5.468   4.647
   72PRO     CB  828   5.946   5.364   4.667
   72PRO     CG  829   6.015   5.234   4.625
   72PRO     CD  830   6.133   5.271   4.536
   72PRO      C  831   6.119   5.507   4.782
   72PRO      O  832   6.192   5.430   4.843
   73THR      N  833   6.065   5.622   4.823
   73THR      H  834   5.990   5.671   4.779
   73THR     CA  835   6.115   5.696   4.940
   73THR     CB  836   6.238   5.784   4.921
   73THR    OG1  837   6.212   5.884   4.822
   73THR    HG1  838   6.292   5.941   4.803
   73THR    CG2  839   6.367   5.709   4.888
   73THR      C  840   6.009   5.777   5.014
   73THR      O  841   5.974   5.746   5.127
   74GL4      N  842   5.976   5.895   4.961
   74GL4      H  843   6.042   5.948   4.908
   74GL4     CA  844   5.851   5.964   4.994
   74GL4     CB  845   5.895   6.059   5.106
   74GL4     CG  846   5.777   6.104   5.192
   74GL4     CD  847   5.688   6.211   5.129
   74GL4    OE1  848   5.744   6.302   5.064
   74GL4   HE11  849   5.688   6.385   5.068
   74GL4   HE12  850   5.842   6.288   5.054
   74GL4    OE2  851   5.564   6.196   5.121
   74GL4   HE21  852   5.537   6.246   5.039
   74GL4   HE22  853   5.542   6.134   5.196
   74GL4      C  854   5.809   6.043   4.870
   74GL4      O  855   5.893   6.102   4.803
   75LYSH     N  856   5.677   6.044   4.853
   75LYSH     H  857   5.624   6.051   4.938
   75LYSH    CA  858   5.614   6.089   4.728
   75LYSH    CB  859   5.462   6.089   4.748
   75LYSH    CG  860   5.409   6.174   4.864
   75LYSH    CD  861   5.258   6.193   4.846
   75LYSH    CE  862   5.205   6.280   4.960
   75LYSH    NZ  863   5.256   6.240   5.091
   75LYSH   HZ1  864   5.214   6.152   5.115
   75LYSH   HZ2  865   5.355   6.249   5.098
   75LYSH   HZ3  866   5.223   6.299   5.166
   75LYSH     C  867   5.665   6.221   4.672
   75LYSH     O  868   5.668   6.236   4.549
   76ASN      N  869   5.690   6.325   4.751
   76ASN      H  870   5.670   6.325   4.849
   76ASN     CA  871   5.729   6.457   4.700
   76ASN     CB  872   5.742   6.558   4.814
   76ASN     CG  873   5.763   6.703   4.768
   76ASN    OD1  874   5.868   6.748   4.722
   76ASN    ND2  875   5.658   6.784   4.769
   76ASN   HD21  876   5.568   6.765   4.810
   76ASN   HD22  877   5.671   6.875   4.731
   76ASN      C  878   5.851   6.459   4.607
   76ASN      O  879   5.852   6.529   4.506
   77GL4      N  880   5.947   6.371   4.633
   77GL4      H  881   5.936   6.317   4.716
   77GL4     CA  882   6.073   6.359   4.558
   77GL4     CB  883   6.192   6.325   4.648
   77GL4     CG  884   6.204   6.173   4.667
   77GL4     CD  885   6.345   6.141   4.717
   77GL4    OE1  886   6.361   6.143   4.841
   77GL4   HE11  887   6.458   6.130   4.861
   77GL4   HE12  888   6.275   6.142   4.891
   77GL4    OE2  889   6.425   6.082   4.640
   77GL4   HE21  890   6.489   6.030   4.697
   77GL4   HE22  891   6.398   6.096   4.545
   77GL4      C  892   6.066   6.293   4.420
   77GL4      O  893   6.167   6.277   4.352
   78TYR      N  894   5.947   6.252   4.376
   78TYR      H  895   5.865   6.285   4.423
   78TYR     CA  896   5.925   6.210   4.237
   78TYR     CB  897   5.954   6.060   4.222
   78TYR     CG  898   5.904   5.975   4.339
   78TYR    CD1  899   6.007   5.919   4.414
   78TYR    HD1  900   6.107   5.962   4.401
   78TYR    CD2  901   5.777   5.928   4.370
   78TYR    HD2  902   5.693   5.976   4.320
   78TYR    CE1  903   5.989   5.834   4.522
   78TYR    HE1  904   6.074   5.808   4.585
   78TYR    CE2  905   5.751   5.832   4.467
   78TYR    HE2  906   5.650   5.791   4.476
   78TYR     CZ  907   5.860   5.789   4.543
   78TYR     OH  908   5.840   5.728   4.663
   78TYR     HH  909   5.745   5.702   4.649
   78TYR      C  910   5.787   6.250   4.185
   78TYR      O  911   5.689   6.190   4.230
   79ALA      N  912   5.781   6.329   4.078
   79ALA      H  913   5.862   6.371   4.039
   79ALA     CA  914   5.653   6.385   4.033
   79ALA     CB  915   5.591   6.475   4.140
   79ALA      C  916   5.657   6.456   3.898
   79ALA      O  917   5.755   6.522   3.864
   80CYS2     N  918   5.547   6.453   3.823
   80CYS2     H  919   5.461   6.428   3.869
   80CYS2    CA  920   5.552   6.502   3.685
   80CYS2    CB  921   5.540   6.382   3.591
   80CYS2    SG  922   5.578   6.431   3.418
   80CYS2     C  923   5.453   6.606   3.631
   80CYS2     O  924   5.336   6.571   3.616
   81ARG      N  925   5.497   6.729   3.612
   81ARG      H  926   5.595   6.748   3.603
   81ARG     CA  927   5.411   6.835   3.554
   81ARG     CB  928   5.451   6.960   3.633
   81ARG     CG  929   5.372   6.987   3.761
   81ARG     CD  930   5.416   7.117   3.828
   81ARG     NE  931   5.395   7.239   3.750
   81ARG     HE  932   5.365   7.226   3.655
   81ARG     CZ  933   5.404   7.366   3.793
   81ARG    NH1  934   5.454   7.393   3.914
   81ARG   HH11  935   5.504   7.322   3.963
   81ARG   HH12  936   5.434   7.479   3.961
   81ARG    NH2  937   5.334   7.461   3.730
   81ARG   HH21  938   5.279   7.448   3.647
   81ARG   HH22  939   5.331   7.555   3.765
   81ARG      C  940   5.441   6.844   3.405
   81ARG      O  941   5.558   6.836   3.367
   82VAL      N  942   5.335   6.867   3.328
   82VAL      H  943   5.247   6.879   3.373
   82VAL     CA  944   5.333   6.886   3.182
   82VAL     CB  945   5.274   6.772   3.098
   82VAL    CG1  946   5.346   6.638   3.116
   82VAL    CG2  947   5.126   6.766   3.134
   82VAL      C  948   5.294   7.027   3.138
   82VAL      O  949   5.192   7.058   3.075
   83ASN      N  950   5.379   7.122   3.174
   83ASN      H  951   5.475   7.102   3.191
   83ASN     CA  952   5.355   7.267   3.167
   83ASN     CB  953   5.399   7.334   3.298
   83ASN     CG  954   5.300   7.310   3.412
   83ASN    OD1  955   5.315   7.218   3.493
   83ASN    ND2  956   5.191   7.386   3.407
   83ASN   HD21  957   5.175   7.454   3.335
   83ASN   HD22  958   5.111   7.372   3.466
   83ASN      C  959   5.421   7.346   3.054
   83ASN      O  960   5.528   7.309   3.006
   84HI0      N  961   5.357   7.458   3.020
   84HI0      H  962   5.281   7.491   3.075
   84HI0     CA  963   5.380   7.533   2.895
   84HI0     CB  964   5.285   7.653   2.895
   84HI0     CG  965   5.268   7.729   2.763
   84HI0    ND1  966   5.243   7.681   2.642
   84HI0    HD1  967   5.222   7.586   2.619
   84HI0    CD2  968   5.280   7.861   2.753
   84HI0    HD2  969   5.303   7.922   2.841
   84HI0    CE1  970   5.231   7.789   2.564
   84HI0    HE1  971   5.190   7.781   2.464
   84HI0    NE2  972   5.256   7.902   2.629
   84HI0    HE2  973   5.259   7.995   2.594
   84HI0      C  974   5.525   7.580   2.893
   84HI0      O  975   5.575   7.634   2.992
   85VAL      N  976   5.584   7.583   2.774
   85VAL      H  977   5.527   7.563   2.694
   85VAL     CA  978   5.723   7.625   2.753
   85VAL     CB  979   5.756   7.627   2.604
   85VAL    CG1  980   5.781   7.482   2.562
   85VAL    CG2  981   5.645   7.683   2.513
   85VAL      C  982   5.775   7.752   2.822
   85VAL      O  983   5.896   7.773   2.817
   86THR      N  984   5.688   7.847   2.852
   86THR      H  985   5.595   7.846   2.816
   86THR     CA  986   5.731   7.968   2.924
   86THR     CB  987   5.644   8.093   2.909
   86THR    OG1  988   5.505   8.058   2.916
   86THR    HG1  989   5.441   8.133   2.932
   86THR    CG2  990   5.682   8.165   2.780
   86THR      C  991   5.763   7.945   3.072
   86THR      O  992   5.817   8.028   3.143
   87LEU      N  993   5.696   7.845   3.129
   87LEU      H  994   5.639   7.781   3.077
   87LEU     CA  995   5.701   7.806   3.270
   87LEU     CB  996   5.565   7.756   3.320
   87LEU     CG  997   5.442   7.843   3.292
   87LEU    CD1  998   5.314   7.764   3.317
   87LEU    CD2  999   5.435   7.970   3.377
   87LEU      C 1000   5.796   7.691   3.303
   87LEU      O 1001   5.879   7.704   3.393
   88SER      N 1002   5.799   7.588   3.219
   88SER      H 1003   5.741   7.588   3.137
   88SER     CA 1004   5.903   7.485   3.226
   88SER     CB 1005   5.843   7.345   3.239
   88SER     OG 1006   5.938   7.241   3.263
   88SER     HG 1007   5.979   7.247   3.354
   88SER      C 1008   5.996   7.481   3.105
   88SER      O 1009   5.962   7.510   2.990
   89GLN      N 1010   6.123   7.460   3.139
   89GLN      H 1011   6.154   7.428   3.229
   89GLN     CA 1012   6.237   7.468   3.048
   89GLN     CB 1013   6.360   7.452   3.138
   89GLN     CG 1014   6.486   7.508   3.072
   89GLN     CD 1015   6.478   7.658   3.047
   89GLN    OE1 1016   6.455   7.742   3.135
   89GLN    NE2 1017   6.504   7.696   2.923
   89GLN   HE21 1018   6.532   7.628   2.855
   89GLN   HE22 1019   6.521   7.792   2.898
   89GLN      C 1020   6.232   7.351   2.949
   89GLN      O 1021   6.229   7.234   2.986
   90PRO      N 1022   6.242   7.384   2.820
   90PRO     CA 1023   6.245   7.286   2.711
   90PRO     CB 1024   6.225   7.363   2.580
   90PRO     CG 1025   6.138   7.478   2.633
   90PRO     CD 1026   6.214   7.516   2.760
   90PRO      C 1027   6.380   7.216   2.703
   90PRO      O 1028   6.486   7.274   2.728
   91LYSH     N 1029   6.384   7.099   2.640
   91LYSH     H 1030   6.301   7.054   2.605
   91LYSH    CA 1031   6.509   7.026   2.616
   91LYSH    CB 1032   6.477   6.878   2.591
   91LYSH    CG 1033   6.406   6.819   2.713
   91LYSH    CD 1034   6.382   6.668   2.701
   91LYSH    CE 1035   6.272   6.650   2.597
   91LYSH    NZ 1036   6.141   6.641   2.662
   91LYSH   HZ1 1037   6.117   6.725   2.712
   91LYSH   HZ2 1038   6.069   6.620   2.596
   91LYSH   HZ3 1039   6.146   6.568   2.730
   91LYSH     C 1040   6.604   7.089   2.514
   91LYSH     O 1041   6.560   7.135   2.409
   92ILE      N 1042   6.733   7.069   2.541
   92ILE      H 1043   6.763   7.061   2.636
   92ILE     CA 1044   6.848   7.072   2.449
   92ILE     CB 1045   6.966   7.157   2.495
   92ILE    CG1 1046   6.940   7.304   2.528
   92ILE    CG2 1047   7.081   7.148   2.395
   92ILE     CD 1048   6.863   7.388   2.425
   92ILE      C 1049   6.892   6.933   2.403
   92ILE      O 1050   6.923   6.913   2.286
   93VAL      N 1051   6.886   6.846   2.504
   93VAL      H 1052   6.856   6.869   2.596
   93VAL     CA 1053   6.906   6.701   2.488
   93VAL     CB 1054   6.912   6.628   2.622
   93VAL    CG1 1055   7.049   6.661   2.682
   93VAL    CG2 1056   6.795   6.650   2.717
   93VAL      C 1057   6.810   6.631   2.391
   93VAL      O 1058   6.692   6.665   2.384
   94LYSH     N 1059   6.850   6.508   2.358
   94LYSH     H 1060   6.946   6.487   2.377
   94LYSH    CA 1061   6.764   6.414   2.285
   94LYSH    CB 1062   6.854   6.347   2.181
   94LYSH    CG 1063   6.883   6.440   2.063
   94LYSH    CD 1064   6.965   6.349   1.972
   94LYSH    CE 1065   6.958   6.393   1.825
   94LYSH    NZ 1066   7.012   6.295   1.729
   94LYSH   HZ1 1067   7.104   6.280   1.765
   94LYSH   HZ2 1068   6.962   6.209   1.740
   94LYSH   HZ3 1069   7.021   6.336   1.638
   94LYSH     C 1070   6.717   6.301   2.376
   94LYSH     O 1071   6.791   6.230   2.445
   95TRP      N 1072   6.587   6.319   2.396
   95TRP      H 1073   6.527   6.362   2.329
   95TRP     CA 1074   6.515   6.265   2.513
   95TRP     CB 1075   6.368   6.305   2.509
   95TRP     CG 1076   6.304   6.302   2.370
   95TRP    CD1 1077   6.225   6.204   2.329
   95TRP    HD1 1078   6.193   6.125   2.398
   95TRP    CD2 1079   6.307   6.400   2.271
   95TRP    NE1 1080   6.180   6.231   2.207
   95TRP    HE1 1081   6.130   6.161   2.155
   95TRP    CE2 1082   6.225   6.351   2.170
   95TRP    CE3 1083   6.378   6.518   2.255
   95TRP    HE3 1084   6.446   6.555   2.331
   95TRP    CZ2 1085   6.207   6.420   2.051
   95TRP    HZ2 1086   6.132   6.388   1.979
   95TRP    CZ3 1087   6.363   6.586   2.134
   95TRP    HZ3 1088   6.424   6.674   2.118
   95TRP    CH2 1089   6.279   6.538   2.034
   95TRP    HH2 1090   6.256   6.602   1.950
   95TRP      C 1091   6.529   6.115   2.537
   95TRP      O 1092   6.574   6.074   2.644
   96AS4      N 1093   6.493   6.031   2.440
   96AS4      H 1094   6.441   6.067   2.363
   96AS4     CA 1095   6.500   5.885   2.454
   96AS4     CB 1096   6.404   5.817   2.356
   96AS4     CG 1097   6.370   5.669   2.371
   96AS4    OD1 1098   6.247   5.653   2.383
   96AS4   HD11 1099   6.230   5.554   2.384
   96AS4   HD12 1100   6.200   5.740   2.395
   96AS4    OD2 1101   6.452   5.580   2.338
   96AS4   HD21 1102   6.407   5.517   2.275
   96AS4   HD22 1103   6.531   5.601   2.395
   96AS4      C 1104   6.643   5.834   2.436
   96AS4      O 1105   6.722   5.921   2.400
   97ARG      N 1106   6.662   5.715   2.491
   97ARG      H 1107   6.585   5.672   2.539
   97ARG     CA 1108   6.796   5.655   2.498
   97ARG     CB 1109   6.796   5.525   2.579
   97ARG     CG 1110   6.935   5.487   2.630
   97ARG     CD 1111   6.956   5.340   2.670
   97ARG     NE 1112   6.930   5.248   2.559
   97ARG     HE 1113   6.988   5.255   2.477
   97ARG     CZ 1114   6.831   5.158   2.557
   97ARG    NH1 1115   6.749   5.161   2.664
   97ARG   HH11 1116   6.766   5.228   2.737
   97ARG   HH12 1117   6.661   5.114   2.666
   97ARG    NH2 1118   6.828   5.053   2.475
   97ARG   HH21 1119   6.889   5.019   2.403
   97ARG   HH22 1120   6.750   4.992   2.491
   97ARG      C 1121   6.864   5.625   2.365
   97ARG      O 1122   6.982   5.656   2.350
   98AS4      N 1123   6.787   5.617   2.257
   98AS4      H 1124   6.687   5.609   2.262
   98AS4     CA 1125   6.829   5.580   2.121
   98AS4     CB 1126   6.796   5.431   2.110
   98AS4     CG 1127   6.904   5.357   2.031
   98AS4    OD1 1128   7.013   5.418   2.021
   98AS4   HD11 1129   7.087   5.351   2.030
   98AS4   HD12 1130   6.987   5.511   1.995
   98AS4    OD2 1131   6.866   5.254   1.971
   98AS4   HD21 1132   6.936   5.244   1.900
   98AS4   HD22 1133   6.780   5.219   2.008
   98AS4      C 1134   6.751   5.653   2.011
   98AS4      O 1135   6.632   5.633   1.986
   99MET      N 1136   6.815   5.763   1.974
   99MET      H 1137   6.908   5.775   2.009
   99MET     CA 1138   6.782   5.875   1.884
   99MET     CB 1139   6.659   5.959   1.920
   99MET     CG 1140   6.657   6.015   2.062
   99MET     SD 1141   6.494   6.092   2.093
   99MET     CE 1142   6.495   6.231   1.982
   99MET      C 1143   6.900   5.964   1.845
   99MET     O1 1144   7.008   5.954   1.908
   99MET   HO11 1145   7.079   6.011   1.867
   99MET   HO12 1146   6.985   5.892   1.983
   99MET     O2 1147   6.894   6.034   1.742
   99MET   HO21 1148   6.946   6.120   1.751
   99MET   HO22 1149   6.853   5.978   1.670
  100ILE      N 1150   8.840   6.306   1.958
  100ILE     H1 1151   8.843   6.292   1.859
  100ILE     H2 1152   8.932   6.292   1.993
  100ILE     H3 1153   8.775   6.240   1.996
  100ILE     CA 1154   8.806   6.447   1.986
  100ILE     CB 1155   8.750   6.479   2.124
  100ILE    CG1 1156   8.804   6.410   2.250
  100ILE    CG2 1157   8.598   6.489   2.120
  100ILE     CD 1158   8.925   6.475   2.318
  100ILE      C 1159   8.933   6.530   1.970
  100ILE      O 1160   9.041   6.481   2.002
  101GLN      N 1161   8.922   6.657   1.930
  101GLN      H 1162   8.832   6.691   1.904
  101GLN     CA 1163   9.034   6.752   1.928
  101GLN     CB 1164   8.992   6.862   1.831
  101GLN     CG 1165   9.103   6.959   1.789
  101GLN     CD 1166   9.043   7.055   1.687
  101GLN    OE1 1167   8.958   7.026   1.603
  101GLN    NE2 1168   9.092   7.179   1.691
  101GLN   HE21 1169   9.167   7.203   1.752
  101GLN   HE22 1170   9.075   7.234   1.609
  101GLN      C 1171   9.065   6.806   2.068
  101GLN      O 1172   9.185   6.806   2.094
  102ARG      N 1173   8.965   6.852   2.143
  102ARG      H 1174   8.872   6.841   2.107
  102ARG     CA 1175   8.976   6.923   2.271
  102ARG     CB 1176   8.932   7.069   2.253
  102ARG     CG 1177   9.053   7.162   2.257
  102ARG     CD 1178   9.108   7.170   2.115
  102ARG     NE 1179   9.233   7.248   2.123
  102ARG     HE 1180   9.220   7.344   2.100
  102ARG     CZ 1181   9.358   7.213   2.156
  102ARG    NH1 1182   9.393   7.087   2.186
  102ARG   HH11 1183   9.322   7.017   2.183
  102ARG   HH12 1184   9.486   7.049   2.187
  102ARG    NH2 1185   9.456   7.303   2.173
  102ARG   HH21 1186   9.434   7.400   2.179
  102ARG   HH22 1187   9.546   7.263   2.160
  102ARG      C 1188   8.886   6.855   2.374
  102ARG      O 1189   8.769   6.829   2.345
  103THR      N 1190   8.948   6.831   2.489
  103THR      H 1191   9.048   6.826   2.491
  103THR     CA 1192   8.886   6.762   2.602
  103THR     CB 1193   8.994   6.733   2.706
  103THR    OG1 1194   9.082   6.844   2.724
  103THR    HG1 1195   9.156   6.845   2.657
  103THR    CG2 1196   9.067   6.603   2.671
  103THR      C 1197   8.775   6.838   2.676
  103THR      O 1198   8.794   6.952   2.719
  104PRO      N 1199   8.658   6.778   2.696
  104PRO     CA 1200   8.557   6.827   2.791
  104PRO     CB 1201   8.427   6.760   2.746
  104PRO     CG 1202   8.483   6.630   2.688
  104PRO     CD 1203   8.614   6.664   2.615
  104PRO      C 1204   8.588   6.800   2.938
  104PRO      O 1205   8.649   6.700   2.977
  105LYSH     N 1206   8.538   6.895   3.016
  105LYSH     H 1207   8.469   6.959   2.982
  105LYSH    CA 1208   8.577   6.893   3.158
  105LYSH    CB 1209   8.653   7.023   3.188
  105LYSH    CG 1210   8.776   7.062   3.106
  105LYSH    CD 1211   8.896   6.968   3.114
  105LYSH    CE 1212   8.986   7.031   3.007
  105LYSH    NZ 1213   9.110   6.963   2.970
  105LYSH   HZ1 1214   9.185   6.998   3.027
  105LYSH   HZ2 1215   9.099   6.869   3.003
  105LYSH   HZ3 1216   9.130   6.961   2.872
  105LYSH     C 1217   8.455   6.866   3.247
  105LYSH     O 1218   8.479   6.819   3.357
  106ILE      N 1219   8.345   6.938   3.227
  106ILE      H 1220   8.334   7.019   3.169
  106ILE     CA 1221   8.215   6.919   3.294
  106ILE     CB 1222   8.164   7.053   3.346
  106ILE    CG1 1223   8.257   7.107   3.455
  106ILE    CG2 1224   8.015   7.057   3.379
  106ILE     CD 1225   8.265   7.016   3.578
  106ILE      C 1226   8.111   6.852   3.205
  106ILE      O 1227   8.032   6.767   3.246
  107GLN      N 1228   8.121   6.883   3.076
  107GLN      H 1229   8.144   6.976   3.048
  107GLN     CA 1230   8.062   6.806   2.965
  107GLN     CB 1231   8.058   6.882   2.832
  107GLN     CG 1232   7.979   7.011   2.855
  107GLN     CD 1233   7.898   7.062   2.736
  107GLN    OE1 1234   7.899   7.174   2.684
  107GLN    NE2 1235   7.793   6.985   2.709
  107GLN   HE21 1236   7.775   6.906   2.769
  107GLN   HE22 1237   7.727   7.020   2.644
  107GLN      C 1238   8.093   6.658   2.947
  107GLN      O 1239   8.206   6.616   2.973
  108VAL      N 1240   7.997   6.580   2.897
  108VAL      H 1241   7.902   6.611   2.907
  108VAL     CA 1242   8.010   6.437   2.866
  108VAL     CB 1243   7.907   6.348   2.937
  108VAL    CG1 1244   7.770   6.368   2.873
  108VAL    CG2 1245   7.921   6.198   2.959
  108VAL      C 1246   8.036   6.394   2.722
  108VAL      O 1247   7.974   6.440   2.625
  109TYR      N 1248   8.159   6.349   2.702
  109TYR      H 1249   8.217   6.316   2.777
  109TYR     CA 1250   8.223   6.314   2.574
  109TYR     CB 1251   8.143   6.207   2.499
  109TYR     CG 1252   8.146   6.060   2.541
  109TYR    CD1 1253   8.057   6.014   2.637
  109TYR    HD1 1254   7.987   6.072   2.697
  109TYR    CD2 1255   8.228   5.973   2.470
  109TYR    HD2 1256   8.297   6.017   2.398
  109TYR    CE1 1257   8.070   5.878   2.666
  109TYR    HE1 1258   7.988   5.839   2.725
  109TYR    CE2 1259   8.236   5.839   2.506
  109TYR    HE2 1260   8.296   5.769   2.447
  109TYR     CZ 1261   8.159   5.788   2.609
  109TYR     OH 1262   8.200   5.675   2.672
  109TYR     HH 1263   8.229   5.602   2.609
  109TYR      C 1264   8.257   6.427   2.476
  109TYR      O 1265   8.361   6.411   2.412
  110SER      N 1266   8.194   6.543   2.486
  110SER      H 1267   8.107   6.553   2.534
  110SER     CA 1268   8.216   6.648   2.385
  110SER     CB 1269   8.158   6.613   2.248
  110SER     OG 1270   8.015   6.627   2.247
  110SER     HG 1271   7.982   6.621   2.153
  110SER      C 1272   8.162   6.782   2.435
  110SER      O 1273   8.066   6.783   2.511
  111ARG      N 1274   8.228   6.890   2.393
  111ARG      H 1275   8.299   6.889   2.322
  111ARG     CA 1276   8.189   7.023   2.440
  111ARG     CB 1277   8.304   7.122   2.420
  111ARG     CG 1278   8.411   7.088   2.524
  111ARG     CD 1279   8.521   7.194   2.515
  111ARG     NE 1280   8.610   7.169   2.629
  111ARG     HE 1281   8.572   7.090   2.677
  111ARG     CZ 1282   8.714   7.236   2.680
  111ARG    NH1 1283   8.783   7.324   2.606
  111ARG   HH11 1284   8.752   7.344   2.513
  111ARG   HH12 1285   8.865   7.362   2.649
  111ARG    NH2 1286   8.713   7.253   2.812
  111ARG   HH21 1287   8.639   7.240   2.879
  111ARG   HH22 1288   8.783   7.317   2.843
  111ARG      C 1289   8.066   7.065   2.359
  111ARG      O 1290   8.093   7.088   2.242
  112HI0      N 1291   7.950   7.104   2.413
  112HI0      H 1292   7.935   7.091   2.511
  112HI0     CA 1293   7.836   7.152   2.334
  112HI0     CB 1294   7.756   7.048   2.255
  112HI0     CG 1295   7.737   6.929   2.349
  112HI0    ND1 1296   7.803   6.813   2.347
  112HI0    HD1 1297   7.900   6.793   2.330
  112HI0    CD2 1298   7.623   6.913   2.417
  112HI0    HD2 1299   7.543   6.985   2.429
  112HI0    CE1 1300   7.731   6.730   2.421
  112HI0    HE1 1301   7.766   6.630   2.445
  112HI0    NE2 1302   7.618   6.787   2.461
  112HI0    HE2 1303   7.568   6.755   2.542
  112HI0      C 1304   7.735   7.239   2.409
  112HI0      O 1305   7.662   7.197   2.500
  113PRO      N 1306   7.738   7.368   2.376
  113PRO     CA 1307   7.625   7.456   2.408
  113PRO     CB 1308   7.689   7.595   2.412
  113PRO     CG 1309   7.832   7.565   2.459
  113PRO     CD 1310   7.865   7.442   2.374
  113PRO      C 1311   7.506   7.443   2.313
  113PRO      O 1312   7.468   7.334   2.270
  114ALA      N 1313   7.432   7.552   2.303
  114ALA      H 1314   7.436   7.628   2.369
  114ALA     CA 1315   7.324   7.565   2.204
  114ALA     CB 1316   7.188   7.549   2.273
  114ALA      C 1317   7.337   7.704   2.141
  114ALA      O 1318   7.378   7.809   2.189
  115GL4      N 1319   7.303   7.699   2.013
  115GL4      H 1320   7.260   7.618   1.973
  115GL4     CA 1321   7.286   7.815   1.924
  115GL4     CB 1322   7.309   7.772   1.779
  115GL4     CG 1323   7.440   7.696   1.759
  115GL4     CD 1324   7.484   7.696   1.612
  115GL4    OE1 1325   7.595   7.747   1.587
  115GL4   HE11 1326   7.604   7.772   1.490
  115GL4   HE12 1327   7.655   7.739   1.667
  115GL4    OE2 1328   7.422   7.627   1.528
  115GL4   HE21 1329   7.469   7.637   1.440
  115GL4   HE22 1330   7.341   7.590   1.572
  115GL4      C 1331   7.153   7.887   1.944
  115GL4      O 1332   7.144   7.973   2.032
  116ASN      N 1333   7.049   7.825   1.889
  116ASN      H 1334   7.070   7.741   1.839
  116ASN     CA 1335   6.907   7.862   1.880
  116ASN     CB 1336   6.839   7.868   2.017
  116ASN     CG 1337   6.849   7.731   2.083
  116ASN    OD1 1338   6.930   7.699   2.170
  116ASN    ND2 1339   6.751   7.646   2.051
  116ASN   HD21 1340   6.684   7.659   1.978
  116ASN   HD22 1341   6.733   7.571   2.115
  116ASN      C 1342   6.864   7.986   1.803
  116ASN      O 1343   6.780   7.971   1.715
  117GLY      N 1344   6.904   8.100   1.859
  117GLY      H 1345   6.968   8.104   1.935
  117GLY     CA 1346   6.869   8.228   1.795
  117GLY      C 1347   6.921   8.346   1.876
  117GLY      O 1348   6.868   8.381   1.980
  118LYSH     N 1349   7.019   8.413   1.813
  118LYSH     H 1350   7.052   8.491   1.866
  118LYSH    CA 1351   7.099   8.382   1.694
  118LYSH    CB 1352   7.065   8.483   1.585
  118LYSH    CG 1353   7.097   8.436   1.443
  118LYSH    CD 1354   7.088   8.541   1.333
  118LYSH    CE 1355   7.216   8.624   1.329
  118LYSH    NZ 1356   7.204   8.710   1.210
  118LYSH   HZ1 1357   7.115   8.755   1.217
  118LYSH   HZ2 1358   7.267   8.787   1.217
  118LYSH   HZ3 1359   7.224   8.665   1.123
  118LYSH     C 1360   7.246   8.339   1.700
  118LYSH     O 1361   7.272   8.222   1.672
  119SER      N 1362   7.330   8.433   1.742
  119SER      H 1363   7.303   8.526   1.767
  119SER     CA 1364   7.476   8.420   1.745
  119SER     CB 1365   7.530   8.560   1.772
  119SER     OG 1366   7.669   8.577   1.743
  119SER     HG 1367   7.703   8.663   1.784
  119SER      C 1368   7.541   8.323   1.844
  119SER      O 1369   7.489   8.307   1.954
  120ASN      N 1370   7.639   8.250   1.791
  120ASN      H 1371   7.681   8.277   1.705
  120ASN     CA 1372   7.692   8.128   1.853
  120ASN     CB 1373   7.738   8.022   1.754
  120ASN     CG 1374   7.811   8.082   1.633
  120ASN    OD1 1375   7.816   8.199   1.596
  120ASN    ND2 1376   7.896   7.993   1.583
  120ASN   HD21 1377   7.903   7.903   1.625
  120ASN   HD22 1378   7.971   8.022   1.524
  120ASN      C 1379   7.798   8.156   1.960
  120ASN      O 1380   7.888   8.237   1.937
  121PHE      N 1381   7.778   8.114   2.085
  121PHE      H 1382   7.850   8.131   2.152
  121PHE     CA 1383   7.661   8.040   2.137
  121PHE     CB 1384   7.725   7.911   2.190
  121PHE     CG 1385   7.777   7.809   2.089
  121PHE    CD1 1386   7.913   7.785   2.074
  121PHE    HD1 1387   7.985   7.853   2.120
  121PHE    CD2 1388   7.690   7.713   2.039
  121PHE    HD2 1389   7.585   7.741   2.045
  121PHE    CE1 1390   7.963   7.673   2.008
  121PHE    HE1 1391   8.069   7.652   1.992
  121PHE    CE2 1392   7.732   7.597   1.975
  121PHE    HE2 1393   7.657   7.548   1.913
  121PHE     CZ 1394   7.869   7.580   1.963
  121PHE     HZ 1395   7.912   7.487   1.927
  121PHE      C 1396   7.596   8.117   2.252
  121PHE      O 1397   7.644   8.115   2.365
  122LEU      N 1398   7.479   8.173   2.222
  122LEU      H 1399   7.465   8.202   2.128
  122LEU     CA 1400   7.382   8.235   2.313
  122LEU     CB 1401   7.264   8.288   2.232
  122LEU     CG 1402   7.232   8.436   2.255
  122LEU    CD1 1403   7.319   8.540   2.186
  122LEU    CD2 1404   7.096   8.477   2.200
  122LEU      C 1405   7.322   8.149   2.424
  122LEU      O 1406   7.312   8.195   2.538
  123ASN      N 1407   7.285   8.023   2.402
  123ASN      H 1408   7.302   7.987   2.310
  123ASN     CA 1409   7.210   7.943   2.500
  123ASN     CB 1410   7.095   7.872   2.431
  123ASN     CG 1411   6.978   7.825   2.518
  123ASN    OD1 1412   6.943   7.871   2.626
  123ASN    ND2 1413   6.898   7.733   2.465
  123ASN   HD21 1414   6.920   7.698   2.373
  123ASN   HD22 1415   6.825   7.693   2.519
  123ASN      C 1416   7.295   7.835   2.566
  123ASN      O 1417   7.379   7.764   2.511
  124CYS2     N 1418   7.289   7.848   2.698
  124CYS2     H 1419   7.214   7.905   2.732
  124CYS2    CA 1420   7.357   7.763   2.797
  124CYS2    CB 1421   7.348   7.814   2.941
  124CYS2    SG 1422   7.484   7.751   3.045
  124CYS2     C 1423   7.314   7.616   2.787
  124CYS2     O 1424   7.200   7.585   2.753
  125TYR      N 1425   7.409   7.524   2.799
  125TYR      H 1426   7.498   7.533   2.755
  125TYR     CA 1427   7.368   7.386   2.829
  125TYR     CB 1428   7.485   7.289   2.811
  125TYR     CG 1429   7.440   7.145   2.832
  125TYR    CD1 1430   7.391   7.064   2.729
  125TYR    HD1 1431   7.340   7.103   2.642
  125TYR    CD2 1432   7.466   7.092   2.958
  125TYR    HD2 1433   7.513   7.150   3.037
  125TYR    CE1 1434   7.390   6.928   2.756
  125TYR    HE1 1435   7.363   6.857   2.678
  125TYR    CE2 1436   7.442   6.959   2.990
  125TYR    HE2 1437   7.453   6.937   3.096
  125TYR     CZ 1438   7.410   6.875   2.883
  125TYR     OH 1439   7.387   6.743   2.903
  125TYR     HH 1440   7.425   6.700   2.822
  125TYR      C 1441   7.303   7.365   2.966
  125TYR      O 1442   7.366   7.352   3.071
  126VAL      N 1443   7.181   7.418   2.966
  126VAL      H 1444   7.162   7.478   2.889
  126VAL     CA 1445   7.088   7.429   3.079
  126VAL     CB 1446   6.978   7.528   3.040
  126VAL    CG1 1447   7.036   7.662   3.084
  126VAL    CG2 1448   6.934   7.527   2.893
  126VAL      C 1449   7.027   7.295   3.122
  126VAL      O 1450   6.932   7.235   3.072
  127SER      N 1451   7.093   7.246   3.227
  127SER      H 1452   7.149   7.305   3.284
  127SER     CA 1453   7.076   7.109   3.279
  127SER     CB 1454   7.215   7.048   3.275
  127SER     OG 1455   7.212   6.911   3.316
  127SER     HG 1456   7.195   6.907   3.414
  127SER      C 1457   7.004   7.108   3.414
  127SER      O 1458   7.049   7.176   3.507
  128GLY      N 1459   6.887   7.045   3.409
  128GLY      H 1460   6.860   6.996   3.326
  128GLY     CA 1461   6.799   7.019   3.523
  128GLY      C 1462   6.734   7.140   3.590
  128GLY      O 1463   6.690   7.123   3.704
  129PHE      N 1464   6.694   7.235   3.506
  129PHE      H 1465   6.689   7.220   3.408
  129PHE     CA 1466   6.632   7.361   3.551
  129PHE     CB 1467   6.638   7.457   3.431
  129PHE     CG 1468   6.763   7.543   3.430
  129PHE    CD1 1469   6.893   7.497   3.454
  129PHE    HD1 1470   6.921   7.393   3.434
  129PHE    CD2 1471   6.734   7.677   3.450
  129PHE    HD2 1472   6.633   7.713   3.428
  129PHE    CE1 1473   6.994   7.582   3.494
  129PHE    HE1 1474   7.093   7.544   3.522
  129PHE    CE2 1475   6.836   7.764   3.483
  129PHE    HE2 1476   6.826   7.870   3.505
  129PHE     CZ 1477   6.968   7.719   3.494
  129PHE     HZ 1478   7.046   7.793   3.477
  129PHE      C 1479   6.496   7.358   3.621
  129PHE      O 1480   6.395   7.384   3.556
  130HI0      N 1481   6.499   7.333   3.752
  130HI0      H 1482   6.577   7.279   3.783
  130HI0     CA 1483   6.375   7.325   3.831
  130HI0     CB 1484   6.364   7.176   3.865
  130HI0     CG 1485   6.243   7.131   3.948
  130HI0    ND1 1486   6.127   7.086   3.901
  130HI0    HD1 1487   6.103   7.064   3.806
  130HI0    CD2 1488   6.233   7.151   4.079
  130HI0    HD2 1489   6.301   7.216   4.135
  130HI0    CE1 1490   6.047   7.064   4.004
  130HI0    HE1 1491   5.954   7.009   3.995
  130HI0    NE2 1492   6.112   7.109   4.112
  130HI0    HE2 1493   6.073   7.107   4.204
  130HI0      C 1494   6.380   7.415   3.954
  130HI0      O 1495   6.459   7.387   4.044
  131PRO      N 1496   6.305   7.525   3.949
  131PRO     CA 1497   6.232   7.589   3.839
  131PRO     CB 1498   6.132   7.689   3.899
  131PRO     CG 1499   6.191   7.718   4.037
  131PRO     CD 1500   6.242   7.578   4.071
  131PRO      C 1501   6.331   7.666   3.752
  131PRO      O 1502   6.443   7.692   3.794
  132SER      N 1503   6.284   7.700   3.632
  132SER      H 1504   6.199   7.655   3.605
  132SER     CA 1505   6.359   7.773   3.527
  132SER     CB 1506   6.263   7.804   3.412
  132SER     OG 1507   6.316   7.882   3.304
  132SER     HG 1508   6.373   7.823   3.247
  132SER      C 1509   6.422   7.900   3.584
  132SER      O 1510   6.539   7.931   3.562
  133AS4      N 1511   6.352   7.977   3.667
  133AS4      H 1512   6.255   7.960   3.683
  133AS4     CA 1513   6.402   8.108   3.711
  133AS4     CB 1514   6.284   8.203   3.729
  133AS4     CG 1515   6.226   8.256   3.597
  133AS4    OD1 1516   6.256   8.372   3.560
  133AS4   HD11 1517   6.224   8.384   3.466
  133AS4   HD12 1518   6.330   8.399   3.621
  133AS4    OD2 1519   6.149   8.181   3.534
  133AS4   HD21 1520   6.093   8.223   3.462
  133AS4   HD22 1521   6.178   8.088   3.554
  133AS4      C 1522   6.508   8.121   3.820
  133AS4      O 1523   6.532   8.230   3.872
  134ILE      N 1524   6.591   8.017   3.833
  134ILE      H 1525   6.592   7.953   3.757
  134ILE     CA 1526   6.688   8.004   3.942
  134ILE     CB 1527   6.710   7.855   3.973
  134ILE    CG1 1528   6.730   7.771   3.847
  134ILE    CG2 1529   6.599   7.798   4.061
  134ILE     CD 1530   6.778   7.631   3.882
  134ILE      C 1531   6.824   8.066   3.906
  134ILE      O 1532   6.850   8.093   3.789
  135GL4      N 1533   6.914   8.077   4.003
  135GL4      H 1534   6.915   8.008   4.075
  135GL4     CA 1535   7.039   8.153   3.987
  135GL4     CB 1536   7.040   8.264   4.092
  135GL4     CG 1537   7.160   8.359   4.087
  135GL4     CD 1538   7.151   8.468   4.194
  135GL4    OE1 1539   7.101   8.579   4.166
  135GL4   HE11 1540   7.128   8.649   4.232
  135GL4   HE12 1541   7.069   8.576   4.071
  135GL4    OE2 1542   7.184   8.429   4.308
  135GL4   HE21 1543   7.130   8.489   4.367
  135GL4   HE22 1544   7.231   8.344   4.284
  135GL4      C 1545   7.158   8.058   4.001
  135GL4      O 1546   7.187   8.002   4.106
  136VAL      N 1547   7.197   8.008   3.883
  136VAL      H 1548   7.146   8.026   3.799
  136VAL     CA 1549   7.307   7.914   3.863
  136VAL     CB 1550   7.248   7.788   3.798
  136VAL    CG1 1551   7.341   7.703   3.711
  136VAL    CG2 1552   7.179   7.703   3.905
  136VAL      C 1553   7.429   7.974   3.793
  136VAL      O 1554   7.411   8.020   3.680
  137AS4      N 1555   7.546   7.941   3.846
  137AS4      H 1556   7.551   7.883   3.927
  137AS4     CA 1557   7.678   7.982   3.797
  137AS4     CB 1558   7.784   7.928   3.894
  137AS4     CG 1559   7.758   7.929   4.045
  137AS4    OD1 1560   7.791   8.033   4.105
  137AS4   HD11 1561   7.764   8.021   4.200
  137AS4   HD12 1562   7.813   8.105   4.039
  137AS4    OD2 1563   7.712   7.821   4.089
  137AS4   HD21 1564   7.655   7.846   4.168
  137AS4   HD22 1565   7.761   7.748   4.042
  137AS4      C 1566   7.699   7.917   3.660
  137AS4      O 1567   7.660   7.807   3.622
  138LEU      N 1568   7.775   7.992   3.580
  138LEU      H 1569   7.821   8.075   3.613
  138LEU     CA 1570   7.832   7.946   3.453
  138LEU     CB 1571   7.867   8.065   3.363
  138LEU     CG 1572   7.939   8.028   3.233
  138LEU    CD1 1573   7.864   7.918   3.159
  138LEU    CD2 1574   7.965   8.156   3.155
  138LEU      C 1575   7.954   7.859   3.486
  138LEU      O 1576   8.059   7.902   3.534
  139LEU      N 1577   7.949   7.741   3.427
  139LEU      H 1578   7.864   7.708   3.385
  139LEU     CA 1579   8.066   7.652   3.421
  139LEU     CB 1580   8.044   7.503   3.448
  139LEU     CG 1581   8.019   7.475   3.597
  139LEU    CD1 1582   7.949   7.341   3.625
  139LEU    CD2 1583   8.148   7.480   3.679
  139LEU      C 1584   8.134   7.662   3.285
  139LEU      O 1585   8.080   7.606   3.190
  140LYSH     N 1586   8.237   7.746   3.273
  140LYSH     H 1587   8.280   7.792   3.351
  140LYSH    CA 1588   8.302   7.770   3.144
  140LYSH    CB 1589   8.307   7.920   3.114
  140LYSH    CG 1590   8.371   7.950   2.978
  140LYSH    CD 1591   8.385   8.102   2.980
  140LYSH    CE 1592   8.461   8.170   2.866
  140LYSH    NZ 1593   8.499   8.309   2.891
  140LYSH   HZ1 1594   8.560   8.334   2.815
  140LYSH   HZ2 1595   8.426   8.371   2.919
  140LYSH   HZ3 1596   8.555   8.306   2.973
  140LYSH     C 1597   8.439   7.701   3.138
  140LYSH     O 1598   8.531   7.742   3.209
  141ASN      N 1599   8.445   7.615   3.037
  141ASN      H 1600   8.370   7.607   2.972
  141ASN     CA 1601   8.566   7.537   3.007
  141ASN     CB 1602   8.675   7.620   2.937
  141ASN     CG 1603   8.650   7.637   2.787
  141ASN    OD1 1604   8.595   7.548   2.722
  141ASN    ND2 1605   8.680   7.753   2.731
  141ASN   HD21 1606   8.695   7.832   2.791
  141ASN   HD22 1607   8.658   7.770   2.635
  141ASN      C 1608   8.617   7.456   3.126
  141ASN      O 1609   8.726   7.398   3.127
  142GLY      N 1610   8.533   7.425   3.224
  142GLY      H 1611   8.441   7.400   3.192
  142GLY     CA 1612   8.571   7.378   3.357
  142GLY      C 1613   8.578   7.466   3.482
  142GLY      O 1614   8.563   7.416   3.593
  143GL4      N 1615   8.609   7.594   3.461
  143GL4      H 1616   8.642   7.628   3.373
  143GL4     CA 1617   8.616   7.688   3.573
  143GL4     CB 1618   8.725   7.794   3.560
  143GL4     CG 1619   8.862   7.728   3.575
  143GL4     CD 1620   8.982   7.817   3.540
  143GL4    OE1 1621   9.014   7.828   3.419
  143GL4   HE11 1622   9.113   7.837   3.404
  143GL4   HE12 1623   8.940   7.796   3.361
  143GL4    OE2 1624   9.035   7.876   3.636
  143GL4   HE21 1625   9.129   7.900   3.613
  143GL4   HE22 1626   8.973   7.883   3.714
  143GL4      C 1627   8.485   7.763   3.596
  143GL4      O 1628   8.417   7.816   3.506
  144ARG      N 1629   8.454   7.766   3.725
  144ARG      H 1630   8.504   7.731   3.804
  144ARG     CA 1631   8.335   7.839   3.771
  144ARG     CB 1632   8.296   7.780   3.907
  144ARG     CG 1633   8.165   7.824   3.973
  144ARG     CD 1634   8.166   7.793   4.123
  144ARG     NE 1635   8.036   7.808   4.190
  144ARG     HE 1636   7.959   7.838   4.134
  144ARG     CZ 1637   8.011   7.794   4.321
  144ARG    NH1 1638   8.107   7.789   4.414
  144ARG   HH11 1639   8.202   7.805   4.387
  144ARG   HH12 1640   8.083   7.759   4.506
  144ARG    NH2 1641   7.886   7.782   4.368
  144ARG   HH21 1642   7.809   7.786   4.304
  144ARG   HH22 1643   7.864   7.815   4.459
  144ARG      C 1644   8.347   7.992   3.774
  144ARG      O 1645   8.434   8.051   3.839
  145ILE      N 1646   8.264   8.057   3.693
  145ILE      H 1647   8.198   8.007   3.637
  145ILE     CA 1648   8.243   8.202   3.692
  145ILE     CB 1649   8.302   8.258   3.563
  145ILE    CG1 1650   8.243   8.184   3.442
  145ILE    CG2 1651   8.454   8.257   3.582
  145ILE     CD 1652   8.278   8.262   3.315
  145ILE      C 1653   8.104   8.262   3.717
  145ILE      O 1654   8.018   8.188   3.764
  146GL4      N 1655   8.094   8.393   3.695
  146GL4      H 1656   8.173   8.453   3.682
  146GL4     CA 1657   7.963   8.457   3.710
  146GL4     CB 1658   7.966   8.610   3.705
  146GL4     CG 1659   8.014   8.654   3.844
  146GL4     CD 1660   8.070   8.796   3.847
  146GL4    OE1 1661   8.191   8.812   3.876
  146GL4   HE11 1662   8.208   8.909   3.858
  146GL4   HE12 1663   8.238   8.725   3.889
  146GL4    OE2 1664   7.985   8.887   3.836
  146GL4   HE21 1665   8.014   8.965   3.891
  146GL4   HE22 1666   7.902   8.849   3.796
  146GL4      C 1667   7.838   8.408   3.636
  146GL4      O 1668   7.855   8.341   3.534
  147LYSH     N 1669   7.721   8.441   3.690
  147LYSH     H 1670   7.704   8.526   3.740
  147LYSH    CA 1671   7.600   8.362   3.667
  147LYSH    CB 1672   7.492   8.387   3.773
  147LYSH    CG 1673   7.555   8.348   3.907
  147LYSH    CD 1674   7.616   8.467   3.982
  147LYSH    CE 1675   7.499   8.539   4.049
  147LYSH    NZ 1676   7.540   8.654   4.132
  147LYSH   HZ1 1677   7.621   8.698   4.093
  147LYSH   HZ2 1678   7.468   8.724   4.135
  147LYSH   HZ3 1679   7.557   8.625   4.226
  147LYSH     C 1680   7.522   8.375   3.536
  147LYSH     O 1681   7.515   8.485   3.480
  148VAL      N 1682   7.458   8.265   3.498
  148VAL      H 1683   7.472   8.180   3.549
  148VAL     CA 1684   7.378   8.262   3.375
  148VAL     CB 1685   7.306   8.127   3.372
  148VAL    CG1 1686   7.191   8.113   3.472
  148VAL    CG2 1687   7.258   8.093   3.231
  148VAL      C 1688   7.275   8.375   3.363
  148VAL      O 1689   7.225   8.423   3.465
  149GL4      N 1690   7.283   8.441   3.248
  149GL4      H 1691   7.341   8.403   3.176
  149GL4     CA 1692   7.193   8.557   3.233
  149GL4     CB 1693   7.257   8.663   3.143
  149GL4     CG 1694   7.179   8.789   3.104
  149GL4     CD 1695   7.156   8.872   3.231
  149GL4    OE1 1696   7.046   8.869   3.290
  149GL4   HE11 1697   7.062   8.885   3.388
  149GL4   HE12 1698   6.982   8.850   3.217
  149GL4    OE2 1699   7.237   8.967   3.240
  149GL4   HE21 1700   7.187   9.049   3.270
  149GL4   HE22 1701   7.316   8.943   3.184
  149GL4      C 1702   7.050   8.515   3.201
  149GL4      O 1703   7.024   8.423   3.125
  150HI0      N 1704   6.951   8.589   3.250
  150HI0      H 1705   6.982   8.677   3.286
  150HI0     CA 1706   6.806   8.564   3.260
  150HI0     CB 1707   6.727   8.683   3.315
  150HI0     CG 1708   6.763   8.720   3.459
  150HI0    ND1 1709   6.871   8.788   3.495
  150HI0    HD1 1710   6.938   8.826   3.431
  150HI0    CD2 1711   6.699   8.691   3.572
  150HI0    HD2 1712   6.593   8.662   3.576
  150HI0    CE1 1713   6.870   8.806   3.627
  150HI0    HE1 1714   6.950   8.853   3.683
  150HI0    NE2 1715   6.766   8.738   3.676
  150HI0    HE2 1716   6.749   8.701   3.768
  150HI0      C 1717   6.737   8.518   3.131
  150HI0      O 1718   6.757   8.579   3.026
  151SER      N 1719   6.626   8.445   3.147
  151SER      H 1720   6.578   8.444   3.234
  151SER     CA 1721   6.565   8.380   3.030
  151SER     CB 1722   6.479   8.261   3.071
  151SER     OG 1723   6.383   8.311   3.164
  151SER     HG 1724   6.324   8.234   3.187
  151SER      C 1725   6.471   8.469   2.948
  151SER      O 1726   6.402   8.564   2.986
  152AS4      N 1727   6.473   8.435   2.819
  152AS4      H 1728   6.552   8.386   2.783
  152AS4     CA 1729   6.390   8.503   2.719
  152AS4     CB 1730   6.486   8.588   2.635
  152AS4     CG 1731   6.467   8.736   2.671
  152AS4    OD1 1732   6.571   8.799   2.699
  152AS4   HD11 1733   6.567   8.891   2.658
  152AS4   HD12 1734   6.637   8.740   2.745
  152AS4    OD2 1735   6.354   8.785   2.650
  152AS4   HD21 1736   6.366   8.884   2.651
  152AS4   HD22 1737   6.281   8.717   2.656
  152AS4      C 1738   6.308   8.410   2.629
  152AS4      O 1739   6.376   8.317   2.586
  153LEU      N 1740   6.188   8.445   2.583
  153LEU      H 1741   6.138   8.524   2.618
  153LEU     CA 1742   6.115   8.364   2.485
  153LEU     CB 1743   5.972   8.333   2.529
  153LEU     CG 1744   5.906   8.227   2.441
  153LEU    CD1 1745   5.956   8.084   2.461
  153LEU    CD2 1746   5.754   8.243   2.446
  153LEU      C 1747   6.124   8.411   2.339
  153LEU      O 1748   6.071   8.517   2.308
  154SER      N 1749   6.198   8.335   2.259
  154SER      H 1750   6.225   8.244   2.290
  154SER     CA 1751   6.237   8.362   2.120
  154SER     CB 1752   6.376   8.427   2.128
  154SER     OG 1753   6.408   8.511   2.016
  154SER     HG 1754   6.340   8.585   2.012
  154SER      C 1755   6.253   8.236   2.034
  154SER      O 1756   6.254   8.122   2.081
  155PHE      N 1757   6.248   8.260   1.904
  155PHE      H 1758   6.284   8.347   1.870
  155PHE     CA 1759   6.217   8.157   1.803
  155PHE     CB 1760   6.144   8.214   1.682
  155PHE     CG 1761   6.040   8.121   1.619
  155PHE    CD1 1762   5.915   8.100   1.676
  155PHE    HD1 1763   5.890   8.151   1.770
  155PHE    CD2 1764   6.069   8.069   1.494
  155PHE    HD2 1765   6.156   8.094   1.434
  155PHE    CE1 1766   5.815   8.029   1.611
  155PHE    HE1 1767   5.732   7.996   1.673
  155PHE    CE2 1768   5.972   7.993   1.428
  155PHE    HE2 1769   5.992   7.927   1.344
  155PHE     CZ 1770   5.850   7.970   1.490
  155PHE     HZ 1771   5.785   7.894   1.447
  155PHE      C 1772   6.346   8.086   1.762
  155PHE      O 1773   6.454   8.144   1.762
  156SER      N 1774   6.341   7.953   1.772
  156SER      H 1775   6.253   7.906   1.771
  156SER     CA 1776   6.453   7.861   1.748
  156SER     CB 1777   6.435   7.725   1.816
  156SER     OG 1778   6.567   7.672   1.837
  156SER     HG 1779   6.567   7.574   1.816
  156SER      C 1780   6.475   7.838   1.598
  156SER      O 1781   6.380   7.819   1.523
  157LYSH     N 1782   6.599   7.853   1.553
  157LYSH     H 1783   6.673   7.886   1.612
  157LYSH    CA 1784   6.650   7.832   1.417
  157LYSH    CB 1785   6.803   7.840   1.415
  157LYSH    CG 1786   6.826   7.987   1.377
  157LYSH    CD 1787   6.963   8.010   1.314
  157LYSH    CE 1788   7.070   7.986   1.420
  157LYSH    NZ 1789   7.197   7.973   1.348
  157LYSH   HZ1 1790   7.188   7.900   1.281
  157LYSH   HZ2 1791   7.226   8.059   1.305
  157LYSH   HZ3 1792   7.275   7.956   1.409
  157LYSH     C 1793   6.605   7.704   1.345
  157LYSH     O 1794   6.604   7.690   1.223
  158AS4      N 1795   6.592   7.603   1.429
  158AS4      H 1796   6.634   7.611   1.519
  158AS4     CA 1797   6.546   7.465   1.404
  158AS4     CB 1798   6.612   7.363   1.497
  158AS4     CG 1799   6.625   7.409   1.642
  158AS4    OD1 1800   6.522   7.434   1.710
  158AS4   HD11 1801   6.553   7.448   1.804
  158AS4   HD12 1802   6.435   7.421   1.661
  158AS4    OD2 1803   6.743   7.421   1.680
  158AS4   HD21 1804   6.744   7.491   1.752
  158AS4   HD22 1805   6.798   7.346   1.645
  158AS4      C 1806   6.393   7.451   1.399
  158AS4      O 1807   6.332   7.440   1.293
  159TRP      N 1808   6.332   7.468   1.515
  159TRP      H 1809   6.386   7.472   1.599
  159TRP     CA 1810   6.185   7.454   1.528
  159TRP     CB 1811   6.152   7.304   1.527
  159TRP     CG 1812   6.051   7.262   1.422
  159TRP    CD1 1813   6.072   7.248   1.291
  159TRP    HD1 1814   6.159   7.267   1.230
  159TRP    CD2 1815   5.916   7.235   1.444
  159TRP    NE1 1816   5.961   7.209   1.229
  159TRP    HE1 1817   5.941   7.196   1.132
  159TRP    CE2 1818   5.864   7.201   1.320
  159TRP    CE3 1819   5.841   7.217   1.559
  159TRP    HE3 1820   5.897   7.208   1.652
  159TRP    CZ2 1821   5.731   7.162   1.307
  159TRP    HZ2 1822   5.680   7.126   1.218
  159TRP    CZ3 1823   5.705   7.188   1.547
  159TRP    HZ3 1824   5.636   7.201   1.631
  159TRP    CH2 1825   5.652   7.162   1.422
  159TRP    HH2 1826   5.547   7.134   1.423
  159TRP      C 1827   6.126   7.521   1.653
  159TRP      O 1828   6.168   7.493   1.765
  160SER      N 1829   6.013   7.585   1.632
  160SER      H 1830   5.979   7.607   1.541
  160SER     CA 1831   5.935   7.642   1.743
  160SER     CB 1832   5.873   7.532   1.829
  160SER     OG 1833   5.768   7.590   1.906
  160SER     HG 1834   5.755   7.530   1.985
  160SER      C 1835   6.011   7.741   1.832
  160SER      O 1836   6.108   7.801   1.788
  161PHE      N 1837   5.952   7.778   1.946
  161PHE      H 1838   5.873   7.721   1.968
  161PHE     CA 1839   6.007   7.871   2.046
  161PHE     CB 1840   5.884   7.929   2.115
  161PHE     CG 1841   5.788   8.007   2.024
  161PHE    CD1 1842   5.675   7.958   1.959
  161PHE    HD1 1843   5.647   7.854   1.975
  161PHE    CD2 1844   5.807   8.143   2.007
  161PHE    HD2 1845   5.877   8.187   2.077
  161PHE    CE1 1846   5.580   8.036   1.894
  161PHE    HE1 1847   5.489   7.997   1.849
  161PHE    CE2 1848   5.722   8.229   1.938
  161PHE    HE2 1849   5.729   8.338   1.941
  161PHE     CZ 1850   5.608   8.172   1.882
  161PHE     HZ 1851   5.533   8.241   1.843
  161PHE      C 1852   6.093   7.806   2.155
  161PHE      O 1853   6.056   7.705   2.215
  162TYR      N 1854   6.210   7.860   2.186
  162TYR      H 1855   6.265   7.915   2.123
  162TYR     CA 1856   6.291   7.819   2.302
  162TYR     CB 1857   6.414   7.745   2.250
  162TYR     CG 1858   6.496   7.673   2.357
  162TYR    CD1 1859   6.470   7.538   2.377
  162TYR    HD1 1860   6.402   7.487   2.309
  162TYR    CD2 1861   6.573   7.747   2.446
  162TYR    HD2 1862   6.618   7.844   2.424
  162TYR    CE1 1863   6.524   7.472   2.487
  162TYR    HE1 1864   6.509   7.365   2.495
  162TYR    CE2 1865   6.603   7.676   2.562
  162TYR    HE2 1866   6.645   7.731   2.647
  162TYR     CZ 1867   6.584   7.542   2.591
  162TYR     OH 1868   6.569   7.513   2.724
  162TYR     HH 1869   6.527   7.424   2.709
  162TYR      C 1870   6.319   7.937   2.396
  162TYR      O 1871   6.321   8.051   2.352
  163LEU      N 1872   6.300   7.906   2.524
  163LEU      H 1873   6.263   7.814   2.543
  163LEU     CA 1874   6.336   7.990   2.639
  163LEU     CB 1875   6.251   7.926   2.750
  163LEU     CG 1876   6.228   8.013   2.873
  163LEU    CD1 1877   6.154   8.142   2.837
  163LEU    CD2 1878   6.158   7.937   2.986
  163LEU      C 1879   6.483   8.009   2.674
  163LEU      O 1880   6.542   7.941   2.758
  164LEU      N 1881   6.541   8.104   2.600
  164LEU      H 1882   6.480   8.166   2.550
  164LEU     CA 1883   6.685   8.122   2.593
  164LEU     CB 1884   6.706   8.232   2.488
  164LEU     CG 1885   6.678   8.175   2.349
  164LEU    CD1 1886   6.707   8.288   2.251
  164LEU    CD2 1887   6.772   8.057   2.319
  164LEU      C 1888   6.751   8.167   2.724
  164LEU      O 1889   6.733   8.280   2.769
  165TYR      N 1890   6.843   8.086   2.775
  165TYR      H 1891   6.862   7.996   2.736
  165TYR     CA 1892   6.915   8.117   2.900
  165TYR     CB 1893   6.898   8.008   3.006
  165TYR     CG 1894   6.836   8.042   3.142
  165TYR    CD1 1895   6.880   8.147   3.222
  165TYR    HD1 1896   6.968   8.195   3.181
  165TYR    CD2 1897   6.732   7.963   3.187
  165TYR    HD2 1898   6.694   7.884   3.121
  165TYR    CE1 1899   6.820   8.184   3.342
  165TYR    HE1 1900   6.842   8.277   3.395
  165TYR    CE2 1901   6.668   7.994   3.307
  165TYR    HE2 1902   6.567   7.958   3.331
  165TYR     CZ 1903   6.711   8.106   3.378
  165TYR     OH 1904   6.658   8.140   3.498
  165TYR     HH 1905   6.619   8.056   3.536
  165TYR      C 1906   7.062   8.139   2.863
  165TYR      O 1907   7.128   8.044   2.823
  166TYR      N 1908   7.104   8.264   2.885
  166TYR      H 1909   7.071   8.311   2.966
  166TYR     CA 1910   7.221   8.322   2.818
  166TYR     CB 1911   7.203   8.473   2.812
  166TYR     CG 1912   7.081   8.522   2.734
  166TYR    CD1 1913   6.971   8.567   2.806
  166TYR    HD1 1914   6.963   8.557   2.914
  166TYR    CD2 1915   7.098   8.556   2.600
  166TYR    HD2 1916   7.189   8.539   2.543
  166TYR    CE1 1917   6.871   8.631   2.734
  166TYR    HE1 1918   6.776   8.635   2.787
  166TYR    CE2 1919   7.002   8.629   2.532
  166TYR    HE2 1920   7.020   8.672   2.433
  166TYR     CZ 1921   6.886   8.664   2.600
  166TYR     OH 1922   6.780   8.711   2.528
  166TYR     HH 1923   6.707   8.749   2.586
  166TYR      C 1924   7.347   8.291   2.900
  166TYR      O 1925   7.356   8.325   3.018
  167THR      N 1926   7.447   8.261   2.818
  167THR      H 1927   7.417   8.239   2.725
  167THR     CA 1928   7.588   8.235   2.849
  167THR     CB 1929   7.666   8.171   2.734
  167THR    OG1 1930   7.629   8.232   2.610
  167THR    HG1 1931   7.629   8.165   2.536
  167THR    CG2 1932   7.638   8.021   2.743
  167THR      C 1933   7.666   8.352   2.909
  167THR      O 1934   7.676   8.369   3.030
  168GL4      N 1935   7.729   8.425   2.817
  168GL4      H 1936   7.727   8.397   2.721
  168GL4     CA 1937   7.807   8.548   2.841
  168GL4     CB 1938   7.952   8.523   2.800
  168GL4     CG 1939   8.023   8.437   2.905
  168GL4     CD 1940   8.175   8.427   2.891
  168GL4    OE1 1941   8.222   8.397   2.779
  168GL4   HE11 1942   8.318   8.368   2.784
  168GL4   HE12 1943   8.148   8.424   2.717
  168GL4    OE2 1944   8.236   8.438   2.999
  168GL4   HE21 1945   8.325   8.392   2.993
  168GL4   HE22 1946   8.188   8.503   3.058
  168GL4      C 1947   7.755   8.674   2.771
  168GL4      O 1948   7.700   8.676   2.661
  169PHE      N 1949   7.784   8.786   2.835
  169PHE      H 1950   7.840   8.782   2.918
  169PHE     CA 1951   7.753   8.920   2.783
  169PHE     CB 1952   7.800   9.036   2.871
  169PHE     CG 1953   7.707   9.064   2.989
  169PHE    CD1 1954   7.613   9.167   2.985
  169PHE    HD1 1955   7.617   9.250   2.914
  169PHE    CD2 1956   7.709   8.977   3.097
  169PHE    HD2 1957   7.787   8.902   3.109
  169PHE    CE1 1958   7.520   9.189   3.086
  169PHE    HE1 1959   7.452   9.274   3.079
  169PHE    CE2 1960   7.603   8.989   3.187
  169PHE    HE2 1961   7.601   8.926   3.276
  169PHE     CZ 1962   7.511   9.093   3.186
  169PHE     HZ 1963   7.428   9.103   3.256
  169PHE      C 1964   7.780   8.940   2.634
  169PHE      O 1965   7.693   8.994   2.565
  170THR      N 1966   7.897   8.907   2.580
  170THR      H 1967   7.980   8.906   2.635
  170THR     CA 1968   7.930   8.883   2.438
  170THR     CB 1969   8.051   8.965   2.393
  170THR    OG1 1970   8.148   8.962   2.497
  170THR    HG1 1971   8.192   8.874   2.479
  170THR    CG2 1972   8.008   9.108   2.359
  170THR      C 1973   7.959   8.736   2.407
  170THR      O 1974   8.070   8.687   2.427
  171PRO      N 1975   7.864   8.655   2.363
  171PRO     CA 1976   7.884   8.510   2.346
  171PRO     CB 1977   7.744   8.462   2.306
  171PRO     CG 1978   7.689   8.574   2.218
  171PRO     CD 1979   7.751   8.700   2.280
  171PRO      C 1980   7.997   8.463   2.254
  171PRO      O 1981   8.044   8.536   2.167
  172THR      N 1982   8.047   8.346   2.293
  172THR      H 1983   8.000   8.289   2.361
  172THR     CA 1984   8.164   8.280   2.232
  172THR     CB 1985   8.291   8.267   2.316
  172THR    OG1 1986   8.269   8.172   2.421
  172THR    HG1 1987   8.211   8.214   2.491
  172THR    CG2 1988   8.350   8.397   2.370
  172THR      C 1989   8.134   8.147   2.163
  172THR      O 1990   8.033   8.084   2.196
  173GL4      N 1991   8.199   8.126   2.050
  173GL4      H 1992   8.222   8.209   1.998
  173GL4     CA 1993   8.208   7.999   1.978
  173GL4     CB 1994   8.276   8.017   1.842
  173GL4     CG 1995   8.179   8.101   1.758
  173GL4     CD 1996   8.233   8.143   1.621
  173GL4    OE1 1997   8.273   8.062   1.535
  173GL4   HE11 1998   8.342   8.114   1.485
  173GL4   HE12 1999   8.249   7.971   1.570
  173GL4    OE2 2000   8.220   8.264   1.591
  173GL4   HE21 2001   8.295   8.293   1.531
  173GL4   HE22 2002   8.153   8.305   1.652
  173GL4      C 2003   8.286   7.892   2.055
  173GL4      O 2004   8.333   7.927   2.163
  174LYSH     N 2005   8.275   7.770   2.002
  174LYSH     H 2006   8.235   7.765   1.911
  174LYSH    CA 2007   8.337   7.649   2.057
  174LYSH    CB 2008   8.485   7.659   2.018
  174LYSH    CG 2009   8.508   7.647   1.867
  174LYSH    CD 2010   8.654   7.688   1.846
  174LYSH    CE 2011   8.673   7.788   1.731
  174LYSH    NZ 2012   8.644   7.728   1.600
  174LYSH   HZ1 2013   8.547   7.704   1.605
  174LYSH   HZ2 2014   8.641   7.796   1.528
  174LYSH   HZ3 2015   8.699   7.648   1.574
  174LYSH     C 2016   8.326   7.603   2.202
  174LYSH     O 2017   8.300   7.484   2.221
  175ASN      N 2018   8.337   7.704   2.287
  175ASN      H 2019   8.330   7.799   2.257
  175ASN     CA 2020   8.352   7.700   2.434
  175ASN     CB 2021   8.370   7.840   2.493
  175ASN     CG 2022   8.508   7.905   2.482
  175ASN    OD1 2023   8.615   7.846   2.469
  175ASN    ND2 2024   8.502   8.038   2.475
  175ASN   HD21 2025   8.416   8.083   2.453
  175ASN   HD22 2026   8.589   8.085   2.461
  175ASN      C 2027   8.251   7.615   2.510
  175ASN      O 2028   8.134   7.615   2.471
  176GL4      N 2029   8.310   7.551   2.611
  176GL4      H 2030   8.407   7.567   2.630
  176GL4     CA 2031   8.234   7.462   2.700
  176GL4     CB 2032   8.311   7.345   2.761
  176GL4     CG 2033   8.231   7.250   2.850
  176GL4     CD 2034   8.316   7.153   2.932
  176GL4    OE1 2035   8.260   7.117   3.038
  176GL4   HE11 2036   8.334   7.094   3.101
  176GL4   HE12 2037   8.161   7.124   3.031
  176GL4    OE2 2038   8.428   7.115   2.892
  176GL4   HE21 2039   8.471   7.070   2.971
  176GL4   HE22 2040   8.430   7.139   2.795
  176GL4      C 2041   8.153   7.547   2.798
  176GL4      O 2042   8.215   7.592   2.895
  177TYR      N 2043   8.022   7.550   2.777
  177TYR      H 2044   7.980   7.505   2.698
  177TYR     CA 2045   7.940   7.641   2.859
  177TYR     CB 2046   7.880   7.748   2.767
  177TYR     CG 2047   7.979   7.854   2.719
  177TYR    CD1 2048   8.029   7.941   2.815
  177TYR    HD1 2049   8.026   7.917   2.921
  177TYR    CD2 2050   7.973   7.901   2.588
  177TYR    HD2 2051   7.947   7.825   2.514
  177TYR    CE1 2052   8.067   8.069   2.775
  177TYR    HE1 2053   8.108   8.142   2.845
  177TYR    CE2 2054   8.004   8.030   2.550
  177TYR    HE2 2055   7.992   8.064   2.447
  177TYR     CZ 2056   8.047   8.120   2.647
  177TYR     OH 2057   8.081   8.243   2.600
  177TYR     HH 2058   8.128   8.288   2.676
  177TYR      C 2059   7.838   7.558   2.937
  177TYR      O 2060   7.749   7.511   2.866
  178ALA      N 2061   7.858   7.527   3.065
  178ALA      H 2062   7.936   7.557   3.120
  178ALA     CA 2063   7.763   7.438   3.133
  178ALA     CB 2064   7.829   7.316   3.197
  178ALA      C 2065   7.685   7.507   3.245
  178ALA      O 2066   7.736   7.586   3.324
  179CYS2     N 2067   7.555   7.482   3.250
  179CYS2     H 2068   7.525   7.414   3.184
  179CYS2    CA 2069   7.465   7.529   3.357
  179CYS2    CB 2070   7.364   7.627   3.296
  179CYS2    SG 2071   7.429   7.788   3.238
  179CYS2     C 2072   7.390   7.414   3.424
  179CYS2     O 2073   7.287   7.369   3.373
  180ARG      N 2074   7.450   7.371   3.535
  180ARG      H 2075   7.526   7.416   3.582
  180ARG     CA 2076   7.408   7.250   3.608
  180ARG     CB 2077   7.518   7.144   3.609
  180ARG     CG 2078   7.509   7.054   3.487
  180ARG     CD 2079   7.600   6.930   3.488
  180ARG     NE 2080   7.565   6.842   3.601
  180ARG     HE 2081   7.502   6.879   3.669
  180ARG     CZ 2082   7.620   6.725   3.637
  180ARG    NH1 2083   7.713   6.677   3.554
  180ARG   HH11 2084   7.728   6.722   3.466
  180ARG   HH12 2085   7.760   6.591   3.575
  180ARG    NH2 2086   7.576   6.651   3.740
  180ARG   HH21 2087   7.491   6.675   3.786
  180ARG   HH22 2088   7.597   6.553   3.736
  180ARG      C 2089   7.371   7.264   3.756
  180ARG      O 2090   7.454   7.306   3.837
  181VAL      N 2091   7.246   7.229   3.783
  181VAL      H 2092   7.185   7.196   3.711
  181VAL     CA 2093   7.199   7.218   3.922
  181VAL     CB 2094   7.074   7.304   3.938
  181VAL    CG1 2095   6.954   7.251   3.860
  181VAL    CG2 2096   7.039   7.334   4.084
  181VAL      C 2097   7.174   7.070   3.955
  181VAL      O 2098   7.148   6.999   3.858
  182ASN      N 2099   7.203   7.030   4.078
  182ASN      H 2100   7.256   7.090   4.138
  182ASN     CA 2101   7.178   6.896   4.135
  182ASN     CB 2102   7.296   6.801   4.114
  182ASN     CG 2103   7.314   6.776   3.965
  182ASN    OD1 2104   7.403   6.833   3.902
  182ASN    ND2 2105   7.237   6.679   3.915
  182ASN   HD21 2106   7.183   6.613   3.966
  182ASN   HD22 2107   7.226   6.679   3.816
  182ASN      C 2108   7.143   6.913   4.283
  182ASN      O 2109   7.183   7.013   4.343
  183HI0      N 2110   7.069   6.820   4.341
  183HI0      H 2111   7.069   6.729   4.298
  183HI0     CA 2112   7.008   6.818   4.474
  183HI0     CB 2113   7.103   6.797   4.592
  183HI0     CG 2114   7.195   6.675   4.595
  183HI0    ND1 2115   7.151   6.552   4.621
  183HI0    HD1 2116   7.059   6.522   4.644
  183HI0    CD2 2117   7.317   6.665   4.543
  183HI0    HD2 2118   7.380   6.748   4.510
  183HI0    CE1 2119   7.253   6.468   4.606
  183HI0    HE1 2120   7.251   6.362   4.634
  183HI0    NE2 2121   7.358   6.542   4.571
  183HI0    HE2 2122   7.455   6.519   4.582
  183HI0      C 2123   6.908   6.929   4.508
  183HI0      O 2124   6.909   6.993   4.613
  184VAL      N 2125   6.811   6.950   4.419
  184VAL      H 2126   6.826   6.909   4.329
  184VAL     CA 2127   6.721   7.065   4.434
  184VAL     CB 2128   6.655   7.098   4.300
  184VAL    CG1 2129   6.754   7.115   4.185
  184VAL    CG2 2130   6.547   6.995   4.268
  184VAL      C 2131   6.624   7.061   4.553
  184VAL      O 2132   6.598   7.161   4.619
  185THR      N 2133   6.583   6.942   4.596
  185THR      H 2134   6.597   6.864   4.537
  185THR     CA 2135   6.505   6.916   4.719
  185THR     CB 2136   6.447   6.775   4.717
  185THR    OG1 2137   6.554   6.696   4.664
  185THR    HG1 2138   6.535   6.601   4.689
  185THR    CG2 2139   6.320   6.753   4.635
  185THR      C 2140   6.593   6.923   4.844
  185THR      O 2141   6.544   6.945   4.954
  186LEU      N 2142   6.725   6.938   4.832
  186LEU      H 2143   6.767   6.918   4.744
  186LEU     CA 2144   6.811   6.964   4.949
  186LEU     CB 2145   6.937   6.878   4.939
  186LEU     CG 2146   6.917   6.730   4.972
  186LEU    CD1 2147   6.814   6.655   4.887
  186LEU    CD2 2148   7.051   6.656   4.977
  186LEU      C 2149   6.852   7.110   4.970
  186LEU      O 2150   6.881   7.147   5.083
  187SER      N 2151   6.871   7.182   4.860
  187SER      H 2152   6.866   7.134   4.772
  187SER     CA 2153   6.911   7.323   4.861
  187SER     CB 2154   7.055   7.336   4.910
  187SER     OG 2155   7.094   7.473   4.921
  187SER     HG 2156   7.084   7.515   5.012
  187SER      C 2157   6.896   7.394   4.726
  187SER      O 2158   6.976   7.378   4.635
  188GLN      N 2159   6.795   7.478   4.704
  188GLN      H 2160   6.742   7.514   4.781
  188GLN     CA 2161   6.765   7.540   4.574
  188GLN     CB 2162   6.617   7.513   4.545
  188GLN     CG 2163   6.570   7.533   4.401
  188GLN     CD 2164   6.431   7.597   4.400
  188GLN    OE1 2165   6.333   7.524   4.408
  188GLN    NE2 2166   6.426   7.728   4.382
  188GLN   HE21 2167   6.508   7.784   4.386
  188GLN   HE22 2168   6.337   7.775   4.379
  188GLN      C 2169   6.800   7.689   4.579
  188GLN      O 2170   6.788   7.754   4.683
  189PRO      N 2171   6.865   7.731   4.471
  189PRO     CA 2172   6.884   7.875   4.445
  189PRO     CB 2173   6.986   7.881   4.332
  189PRO     CG 2174   7.055   7.745   4.315
  189PRO     CD 2175   6.938   7.660   4.365
  189PRO      C 2176   6.753   7.950   4.422
  189PRO      O 2177   6.662   7.894   4.361
  190LYSH     N 2178   6.752   8.076   4.465
  190LYSH     H 2179   6.837   8.110   4.505
  190LYSH    CA 2180   6.640   8.171   4.461
  190LYSH    CB 2181   6.614   8.228   4.321
  190LYSH    CG 2182   6.707   8.341   4.279
  190LYSH    CD 2183   6.667   8.417   4.151
  190LYSH    CE 2184   6.762   8.521   4.095
  190LYSH    NZ 2185   6.714   8.605   3.984
  190LYSH   HZ1 2186   6.624   8.635   4.013
  190LYSH   HZ2 2187   6.776   8.678   3.954
  190LYSH   HZ3 2188   6.691   8.547   3.906
  190LYSH     C 2189   6.510   8.135   4.534
  190LYSH     O 2190   6.458   8.026   4.514
  191ILE      N 2191   6.445   8.239   4.586
  191ILE      H 2192   6.493   8.314   4.631
  191ILE     CA 2193   6.307   8.227   4.634
  191ILE     CB 2194   6.269   8.362   4.696
  191ILE    CG1 2195   6.306   8.479   4.605
  191ILE    CG2 2196   6.337   8.375   4.833
  191ILE     CD 2197   6.211   8.596   4.634
  191ILE      C 2198   6.189   8.181   4.548
  191ILE      O 2199   6.079   8.162   4.600
  192VAL      N 2200   6.215   8.149   4.421
  192VAL      H 2201   6.309   8.145   4.390
  192VAL     CA 2202   6.124   8.106   4.314
  192VAL     CB 2203   6.178   8.094   4.171
  192VAL    CG1 2204   6.062   8.102   4.072
  192VAL    CG2 2205   6.281   8.203   4.138
  192VAL      C 2206   6.056   7.975   4.355
  192VAL      O 2207   6.120   7.874   4.383
  193LYSH     N 2208   5.923   7.978   4.361
  193LYSH     H 2209   5.876   8.066   4.352
  193LYSH    CA 2210   5.832   7.864   4.384
  193LYSH    CB 2211   5.699   7.925   4.429
  193LYSH    CG 2212   5.710   8.005   4.559
  193LYSH    CD 2213   5.719   7.909   4.677
  193LYSH    CE 2214   5.628   7.962   4.788
  193LYSH    NZ 2215   5.635   7.880   4.911
  193LYSH   HZ1 2216   5.689   7.935   4.975
  193LYSH   HZ2 2217   5.541   7.870   4.944
  193LYSH   HZ3 2218   5.677   7.793   4.886
  193LYSH     C 2219   5.805   7.774   4.263
  193LYSH     O 2220   5.790   7.823   4.152
  194TRP      N 2221   5.782   7.650   4.306
  194TRP      H 2222   5.811   7.620   4.397
  194TRP     CA 2223   5.737   7.548   4.210
  194TRP     CB 2224   5.846   7.505   4.111
  194TRP     CG 2225   5.790   7.428   3.991
  194TRP    CD1 2226   5.801   7.296   3.979
  194TRP    HD1 2227   5.822   7.242   4.072
  194TRP    CD2 2228   5.755   7.477   3.866
  194TRP    NE1 2229   5.772   7.262   3.854
  194TRP    HE1 2230   5.786   7.174   3.808
  194TRP    CE2 2231   5.744   7.369   3.780
  194TRP    CE3 2232   5.752   7.608   3.818
  194TRP    HE3 2233   5.796   7.687   3.878
  194TRP    CZ2 2234   5.738   7.391   3.643
  194TRP    HZ2 2235   5.732   7.305   3.576
  194TRP    CZ3 2236   5.729   7.629   3.682
  194TRP    HZ3 2237   5.701   7.728   3.646
  194TRP    CH2 2238   5.725   7.521   3.595
  194TRP    HH2 2239   5.717   7.540   3.488
  194TRP      C 2240   5.674   7.424   4.274
  194TRP      O 2241   5.740   7.332   4.321
  195AS4      N 2242   5.541   7.430   4.264
  195AS4      H 2243   5.499   7.509   4.220
  195AS4     CA 2244   5.453   7.322   4.311
  195AS4     CB 2245   5.309   7.374   4.320
  195AS4     CG 2246   5.251   7.335   4.456
  195AS4    OD1 2247   5.240   7.420   4.547
  195AS4   HD11 2248   5.198   7.375   4.626
  195AS4   HD12 2249   5.266   7.515   4.529
  195AS4    OD2 2250   5.214   7.218   4.477
  195AS4   HD21 2251   5.119   7.218   4.511
  195AS4   HD22 2252   5.286   7.158   4.443
  195AS4      C 2253   5.469   7.190   4.235
  195AS4      O 2254   5.510   7.188   4.120
  196ARG      N 2255   5.430   7.085   4.307
  196ARG      H 2256   5.389   7.086   4.398
  196ARG     CA 2257   5.415   6.948   4.254
  196ARG     CB 2258   5.413   6.844   4.366
  196ARG     CG 2259   5.548   6.838   4.436
  196ARG     CD 2260   5.673   6.809   4.352
  196ARG     NE 2261   5.786   6.822   4.445
  196ARG     HE 2262   5.776   6.767   4.529
  196ARG     CZ 2263   5.894   6.897   4.420
  196ARG    NH1 2264   5.914   6.967   4.308
  196ARG   HH11 2265   5.840   6.966   4.241
  196ARG   HH12 2266   5.995   7.017   4.277
  196ARG    NH2 2267   5.976   6.924   4.523
  196ARG   HH21 2268   5.945   6.888   4.611
  196ARG   HH22 2269   6.056   6.981   4.505
  196ARG      C 2270   5.298   6.937   4.156
  196ARG      O 2271   5.302   6.859   4.061
  197AS4      N 2272   5.186   6.993   4.202
  197AS4      H 2273   5.200   7.051   4.282
  197AS4     CA 2274   5.047   6.999   4.155
  197AS4     CB 2275   4.970   7.087   4.253
  197AS4     CG 2276   4.821   7.055   4.265
  197AS4    OD1 2277   4.749   7.155   4.243
  197AS4   HD11 2278   4.660   7.117   4.217
  197AS4   HD12 2279   4.803   7.239   4.239
  197AS4    OD2 2280   4.782   6.936   4.270
  197AS4   HD21 2281   4.688   6.928   4.301
  197AS4   HD22 2282   4.839   6.875   4.214
  197AS4      C 2283   5.044   7.064   4.017
  197AS4      O 2284   5.124   7.152   3.984
  198MET      N 2285   4.938   7.035   3.941
  198MET      H 2286   4.870   6.966   3.966
  198MET     CA 2287   4.909   7.077   3.803
  198MET     CB 2288   4.985   6.998   3.697
  198MET     CG 2289   5.001   7.095   3.579
  198MET     SD 2290   5.052   7.011   3.424
  198MET     CE 2291   4.999   7.115   3.290
  198MET      C 2292   4.757   7.064   3.788
  198MET     O1 2293   4.684   7.165   3.786
  198MET   HO11 2294   4.739   7.248   3.796
  198MET   HO12 2295   4.590   7.134   3.772
  198MET     O2 2296   4.709   6.952   3.815
  198MET   HO21 2297   4.785   6.892   3.842
  198MET   HO22 2298   4.614   6.955   3.787
   9.09454   9.09454   6.43075   0.00000   0.00000   0.00000   0.00000   4.54724   4.54724
