# Supplementary material for: Interfacial Dynamics and Growth Modes of β2-Microglobulin Dimers
Source: J Chem Inf Model. 2023 May 3;63(14):4447–57. doi: 10.1021/acs.jcim.3c00399 (PMC10369489; doi:10.1021/acs.jcim.3c00399)
Supplement: Supplementary file 2 — ci3c00399_si_002.zip [file ci3c00399_si_002.zip › Supporting-Information/confs_end/End_conformation_A-2_rep1.gro]

Protein in water t= 750000.00000 step= 5000000
 2298
    1ILE      N    1   7.071   7.995   3.115
    1ILE     H1    2   7.005   7.962   3.183
    1ILE     H2    3   7.156   8.009   3.166
    1ILE     H3    4   7.037   8.078   3.068
    1ILE     CA    5   7.108   7.885   3.026
    1ILE     CB    6   7.200   7.939   2.917
    1ILE    CG1    7   7.325   8.010   2.969
    1ILE    CG2    8   7.125   8.031   2.821
    1ILE     CD    9   7.437   8.028   2.867
    1ILE      C   10   7.174   7.767   3.098
    1ILE      O   11   7.240   7.778   3.201
    2GLN      N   12   7.134   7.648   3.056
    2GLN      H   13   7.049   7.642   3.003
    2GLN     CA   14   7.192   7.517   3.088
    2GLN     CB   15   7.111   7.399   3.031
    2GLN     CG   16   6.981   7.389   3.112
    2GLN     CD   17   6.938   7.259   3.178
    2GLN    OE1   18   7.006   7.190   3.255
    2GLN    NE2   19   6.813   7.223   3.148
    2GLN   HE21   20   6.747   7.268   3.089
    2GLN   HE22   21   6.777   7.136   3.181
    2GLN      C   22   7.340   7.504   3.054
    2GLN      O   23   7.414   7.444   3.133
    3ARG      N   24   7.377   7.536   2.931
    3ARG      H   25   7.326   7.529   2.845
    3ARG     CA   26   7.516   7.541   2.883
    3ARG     CB   27   7.518   7.564   2.732
    3ARG     CG   28   7.653   7.528   2.670
    3ARG     CD   29   7.645   7.527   2.518
    3ARG     NE   30   7.762   7.463   2.454
    3ARG     HE   31   7.851   7.504   2.470
    3ARG     CZ   32   7.750   7.359   2.371
    3ARG    NH1   33   7.631   7.313   2.329
    3ARG   HH11   34   7.547   7.333   2.379
    3ARG   HH12   35   7.632   7.251   2.250
    3ARG    NH2   36   7.852   7.274   2.351
    3ARG   HH21   37   7.940   7.277   2.398
    3ARG   HH22   38   7.833   7.202   2.283
    3ARG      C   39   7.608   7.639   2.956
    3ARG      O   40   7.575   7.757   2.970
    4THR      N   41   7.694   7.586   3.042
    4THR      H   42   7.675   7.490   3.062
    4THR     CA   43   7.783   7.658   3.133
    4THR     CB   44   7.856   7.561   3.226
    4THR    OG1   45   7.764   7.466   3.282
    4THR    HG1   46   7.808   7.392   3.331
    4THR    CG2   47   7.924   7.625   3.347
    4THR      C   48   7.886   7.743   3.058
    4THR      O   49   7.959   7.682   2.979
    5PRO      N   50   7.885   7.875   3.066
    5PRO     CA   51   7.977   7.960   2.991
    5PRO     CB   52   7.930   8.104   3.013
    5PRO     CG   53   7.788   8.087   3.068
    5PRO     CD   54   7.797   7.958   3.150
    5PRO      C   55   8.119   7.944   3.046
    5PRO      O   56   8.139   7.918   3.164
    6LYSH     N   57   8.225   7.965   2.970
    6LYSH     H   58   8.224   7.979   2.871
    6LYSH    CA   59   8.362   7.948   3.020
    6LYSH    CB   60   8.454   7.885   2.914
    6LYSH    CG   61   8.446   7.736   2.888
    6LYSH    CD   62   8.539   7.710   2.770
    6LYSH    CE   63   8.602   7.569   2.762
    6LYSH    NZ   64   8.673   7.541   2.888
    6LYSH   HZ1   65   8.704   7.445   2.885
    6LYSH   HZ2   66   8.748   7.608   2.891
    6LYSH   HZ3   67   8.602   7.553   2.957
    6LYSH     C   68   8.420   8.083   3.066
    6LYSH     O   69   8.375   8.186   3.020
    7ILE      N   70   8.527   8.075   3.146
    7ILE      H   71   8.540   7.991   3.199
    7ILE     CA   72   8.604   8.194   3.181
    7ILE     CB   73   8.635   8.179   3.329
    7ILE    CG1   74   8.714   8.052   3.363
    7ILE    CG2   75   8.504   8.198   3.408
    7ILE     CD   76   8.745   8.068   3.512
    7ILE      C   77   8.730   8.215   3.095
    7ILE      O   78   8.834   8.153   3.115
    8GLN      N   79   8.716   8.297   2.991
    8GLN      H   80   8.646   8.368   2.987
    8GLN     CA   81   8.826   8.309   2.894
    8GLN     CB   82   8.782   8.373   2.762
    8GLN     CG   83   8.667   8.299   2.696
    8GLN     CD   84   8.627   8.382   2.574
    8GLN    OE1   85   8.709   8.406   2.485
    8GLN    NE2   86   8.507   8.439   2.576
    8GLN   HE21   87   8.435   8.432   2.645
    8GLN   HE22   88   8.499   8.517   2.515
    8GLN      C   89   8.938   8.398   2.950
    8GLN      O   90   8.904   8.505   2.999
    9VAL      N   91   9.056   8.337   2.965
    9VAL      H   92   9.066   8.248   2.921
    9VAL     CA   93   9.172   8.402   3.028
    9VAL     CB   94   9.268   8.302   3.091
    9VAL    CG1   95   9.205   8.260   3.224
    9VAL    CG2   96   9.305   8.182   3.003
    9VAL      C   97   9.241   8.503   2.934
    9VAL      O   98   9.298   8.461   2.835
   10TYR      N   99   9.244   8.625   2.986
   10TYR      H  100   9.224   8.639   3.083
   10TYR     CA  101   9.299   8.742   2.914
   10TYR     CB  102   9.209   8.857   2.954
   10TYR     CG  103   9.177   8.962   2.849
   10TYR    CD1  104   9.281   9.048   2.813
   10TYR    HD1  105   9.354   9.078   2.888
   10TYR    CD2  106   9.071   8.947   2.760
   10TYR    HD2  107   9.010   8.857   2.769
   10TYR    CE1  108   9.281   9.117   2.691
   10TYR    HE1  109   9.344   9.204   2.681
   10TYR    CE2  110   9.069   9.017   2.640
   10TYR    HE2  111   8.998   8.975   2.569
   10TYR     CZ  112   9.172   9.104   2.607
   10TYR     OH  113   9.166   9.172   2.489
   10TYR     HH  114   9.078   9.152   2.445
   10TYR      C  115   9.443   8.763   2.960
   10TYR      O  116   9.474   8.749   3.079
   11SER      N  117   9.538   8.805   2.875
   11SER      H  118   9.532   8.797   2.776
   11SER     CA  119   9.673   8.849   2.914
   11SER     CB  120   9.761   8.867   2.791
   11SER     OG  121   9.898   8.842   2.824
   11SER     HG  122   9.928   8.780   2.750
   11SER      C  123   9.672   8.978   2.995
   11SER      O  124   9.653   9.086   2.937
   12ARG      N  125   9.732   8.981   3.112
   12ARG      H  126   9.746   9.069   3.158
   12ARG     CA  127   9.781   8.873   3.201
   12ARG     CB  128   9.932   8.860   3.181
   12ARG     CG  129  10.018   8.986   3.193
   12ARG     CD  130  10.155   8.967   3.129
   12ARG     NE  131  10.253   8.880   3.197
   12ARG     HE  132  10.252   8.781   3.181
   12ARG     CZ  133  10.335   8.923   3.294
   12ARG    NH1  134  10.346   9.051   3.335
   12ARG   HH11  135  10.299   9.125   3.288
   12ARG   HH12  136  10.418   9.083   3.396
   12ARG    NH2  137  10.398   8.826   3.362
   12ARG   HH21  138  10.388   8.735   3.322
   12ARG   HH22  139  10.464   8.854   3.432
   12ARG      C  140   9.747   8.885   3.349
   12ARG      O  141   9.761   8.992   3.409
   13HI0      N  142   9.739   8.773   3.420
   13HI0      H  143   9.774   8.693   3.372
   13HI0     CA  144   9.715   8.759   3.564
   13HI0     CB  145   9.571   8.724   3.600
   13HI0     CG  146   9.513   8.623   3.500
   13HI0    ND1  147   9.501   8.492   3.524
   13HI0    HD1  148   9.529   8.443   3.607
   13HI0    CD2  149   9.428   8.653   3.403
   13HI0    HD2  150   9.408   8.755   3.368
   13HI0    CE1  151   9.411   8.441   3.439
   13HI0    HE1  152   9.366   8.344   3.447
   13HI0    NE2  153   9.370   8.541   3.361
   13HI0    HE2  154   9.310   8.530   3.282
   13HI0      C  155   9.807   8.672   3.649
   13HI0      O  156   9.853   8.569   3.600
   14PRO      N  157   9.852   8.718   3.765
   14PRO     CA  158   9.906   8.644   3.879
   14PRO     CB  159   9.950   8.746   3.985
   14PRO     CG  160   9.978   8.870   3.900
   14PRO     CD  161   9.870   8.863   3.791
   14PRO      C  162   9.810   8.541   3.941
   14PRO      O  163   9.689   8.551   3.921
   15ALA      N  164   9.871   8.444   4.010
   15ALA      H  165   9.969   8.440   3.995
   15ALA     CA  166   9.804   8.328   4.069
   15ALA     CB  167   9.908   8.221   4.099
   15ALA      C  168   9.694   8.344   4.175
   15ALA      O  169   9.715   8.418   4.273
   16GL4      N  170   9.581   8.283   4.142
   16GL4      H  171   9.571   8.231   4.057
   16GL4     CA  172   9.459   8.269   4.222
   16GL4     CB  173   9.341   8.236   4.130
   16GL4     CG  174   9.361   8.116   4.036
   16GL4     CD  175   9.426   8.160   3.904
   16GL4    OE1  176   9.357   8.210   3.813
   16GL4   HE11  177   9.407   8.205   3.727
   16GL4   HE12  178   9.277   8.252   3.855
   16GL4    OE2  179   9.549   8.139   3.897
   16GL4   HE21  180   9.586   8.222   3.855
   16GL4   HE22  181   9.576   8.076   3.970
   16GL4      C  182   9.450   8.167   4.336
   16GL4      O  183   9.498   8.054   4.317
   17ASN      N  184   9.357   8.196   4.425
   17ASN      H  185   9.291   8.269   4.410
   17ASN     CA  186   9.321   8.102   4.533
   17ASN     CB  187   9.232   8.172   4.635
   17ASN     CG  188   9.096   8.208   4.576
   17ASN    OD1  189   9.097   8.283   4.479
   17ASN    ND2  190   8.982   8.177   4.637
   17ASN   HD21  191   8.995   8.125   4.721
   17ASN   HD22  192   8.898   8.175   4.583
   17ASN      C  193   9.259   7.965   4.501
   17ASN      O  194   9.170   7.953   4.417
   18GLY      N  195   9.304   7.859   4.568
   18GLY      H  196   9.358   7.868   4.653
   18GLY     CA  197   9.251   7.726   4.540
   18GLY      C  198   9.102   7.703   4.564
   18GLY      O  199   9.036   7.771   4.644
   19LYSH     N  200   9.054   7.590   4.514
   19LYSH     H  201   8.964   7.563   4.545
   19LYSH    CA  202   9.114   7.502   4.413
   19LYSH    CB  203   9.103   7.356   4.458
   19LYSH    CG  204   9.147   7.253   4.352
   19LYSH    CD  205   9.081   7.115   4.361
   19LYSH    CE  206   9.125   7.017   4.252
   19LYSH    NZ  207   9.051   6.891   4.258
   19LYSH   HZ1  208   9.087   6.828   4.328
   19LYSH   HZ2  209   8.960   6.920   4.286
   19LYSH   HZ3  210   9.049   6.851   4.167
   19LYSH     C  211   9.048   7.527   4.277
   19LYSH     O  212   9.119   7.551   4.180
   20SER      N  213   8.916   7.542   4.271
   20SER      H  214   8.861   7.503   4.345
   20SER     CA  215   8.853   7.569   4.142
   20SER     CB  216   8.701   7.555   4.140
   20SER     OG  217   8.656   7.418   4.137
   20SER     HG  218   8.562   7.405   4.170
   20SER      C  219   8.868   7.714   4.090
   20SER      O  220   8.864   7.804   4.172
   21ASN      N  221   8.884   7.729   3.959
   21ASN      H  222   8.889   7.649   3.899
   21ASN     CA  223   8.851   7.851   3.885
   21ASN     CB  224   8.944   7.847   3.763
   21ASN     CG  225   9.087   7.892   3.791
   21ASN    OD1  226   9.186   7.823   3.817
   21ASN    ND2  227   9.109   8.023   3.806
   21ASN   HD21  228   9.038   8.092   3.811
   21ASN   HD22  229   9.204   8.047   3.821
   21ASN      C  230   8.700   7.854   3.855
   21ASN      O  231   8.654   7.750   3.811
   22PHE      N  232   8.621   7.958   3.882
   22PHE      H  233   8.523   7.939   3.868
   22PHE     CA  234   8.652   8.094   3.928
   22PHE     CB  235   8.694   8.106   4.075
   22PHE     CG  236   8.589   8.083   4.185
   22PHE    CD1  237   8.591   7.960   4.248
   22PHE    HD1  238   8.635   7.870   4.203
   22PHE    CD2  239   8.526   8.189   4.248
   22PHE    HD2  240   8.500   8.274   4.184
   22PHE    CE1  241   8.530   7.943   4.372
   22PHE    HE1  242   8.538   7.849   4.424
   22PHE    CE2  243   8.471   8.175   4.376
   22PHE    HE2  244   8.426   8.262   4.424
   22PHE     CZ  245   8.468   8.050   4.435
   22PHE     HZ  246   8.382   8.019   4.495
   22PHE      C  247   8.742   8.189   3.849
   22PHE      O  248   8.864   8.174   3.843
   23LEU      N  249   8.681   8.302   3.814
   23LEU      H  250   8.604   8.335   3.868
   23LEU     CA  251   8.727   8.405   3.719
   23LEU     CB  252   8.618   8.492   3.657
   23LEU     CG  253   8.664   8.609   3.570
   23LEU    CD1  254   8.760   8.558   3.461
   23LEU    CD2  255   8.539   8.680   3.518
   23LEU      C  256   8.823   8.493   3.800
   23LEU      O  257   8.791   8.569   3.891
   24ASN      N  258   8.950   8.485   3.763
   24ASN      H  259   8.975   8.403   3.713
   24ASN     CA  260   9.067   8.566   3.801
   24ASN     CB  261   9.200   8.492   3.776
   24ASN     CG  262   9.315   8.558   3.852
   24ASN    OD1  263   9.347   8.677   3.844
   24ASN    ND2  264   9.422   8.486   3.884
   24ASN   HD21  265   9.428   8.389   3.860
   24ASN   HD22  266   9.509   8.528   3.913
   24ASN      C  267   9.076   8.700   3.727
   24ASN      O  268   9.060   8.705   3.605
   25CYS2     N  269   9.069   8.809   3.801
   25CYS2     H  270   9.010   8.808   3.881
   25CYS2    CA  271   9.106   8.940   3.743
   25CYS2    CB  272   8.982   9.020   3.705
   25CYS2    SG  273   9.010   9.159   3.590
   25CYS2     C  274   9.201   9.021   3.831
   25CYS2     O  275   9.166   9.131   3.876
   26TYR      N  276   9.321   8.968   3.852
   26TYR      H  277   9.341   8.887   3.800
   26TYR     CA  278   9.433   9.003   3.941
   26TYR     CB  279   9.521   8.882   3.973
   26TYR     CG  280   9.532   8.846   4.121
   26TYR    CD1  281   9.625   8.895   4.213
   26TYR    HD1  282   9.672   8.992   4.198
   26TYR    CD2  283   9.475   8.725   4.158
   26TYR    HD2  284   9.414   8.676   4.082
   26TYR    CE1  285   9.663   8.833   4.332
   26TYR    HE1  286   9.692   8.895   4.417
   26TYR    CE2  287   9.519   8.655   4.269
   26TYR    HE2  288   9.476   8.562   4.304
   26TYR     CZ  289   9.610   8.708   4.359
   26TYR     OH  290   9.616   8.659   4.486
   26TYR     HH  291   9.566   8.572   4.489
   26TYR      C  292   9.515   9.118   3.882
   26TYR      O  293   9.607   9.095   3.804
   27VAL      N  294   9.455   9.236   3.893
   27VAL      H  295   9.358   9.232   3.917
   27VAL     CA  296   9.512   9.367   3.855
   27VAL     CB  297   9.405   9.477   3.859
   27VAL    CG1  298   9.460   9.606   3.798
   27VAL    CG2  299   9.288   9.440   3.767
   27VAL      C  300   9.628   9.399   3.951
   27VAL      O  301   9.606   9.389   4.071
   28SER      N  302   9.731   9.464   3.897
   28SER      H  303   9.741   9.481   3.799
   28SER     CA  304   9.845   9.510   3.977
   28SER     CB  305   9.979   9.464   3.920
   28SER     OG  306  10.090   9.537   3.972
   28SER     HG  307  10.170   9.484   3.945
   28SER      C  308   9.821   9.659   4.002
   28SER      O  309   9.778   9.729   3.910
   29GLY      N  310   9.868   9.707   4.116
   29GLY      H  311   9.922   9.649   4.177
   29GLY     CA  312   9.852   9.847   4.156
   29GLY      C  313   9.916   9.885   4.291
   29GLY      O  314  10.011   9.828   4.343
   30PHE      N  315   9.852   9.990   4.343
   30PHE      H  316   9.793  10.055   4.295
   30PHE     CA  317   9.896  10.046   4.470
   30PHE     CB  318   9.959  10.183   4.443
   30PHE     CG  319   9.998  10.254   4.573
   30PHE    CD1  320   9.961  10.388   4.588
   30PHE    HD1  321   9.920  10.443   4.503
   30PHE    CD2  322  10.084  10.191   4.661
   30PHE    HD2  323  10.126  10.091   4.649
   30PHE    CE1  324  10.017  10.454   4.696
   30PHE    HE1  325   9.991  10.558   4.715
   30PHE    CE2  326  10.141  10.264   4.764
   30PHE    HE2  327  10.197  10.207   4.839
   30PHE     CZ  328  10.109  10.398   4.783
   30PHE     HZ  329  10.111  10.450   4.879
   30PHE      C  330   9.771  10.069   4.556
   30PHE      O  331   9.661  10.075   4.501
   31HI0      N  332   9.795  10.069   4.687
   31HI0      H  333   9.886  10.101   4.711
   31HI0     CA  334   9.690  10.087   4.788
   31HI0     CB  335   9.750  10.078   4.929
   31HI0     CG  336   9.858  10.176   4.977
   31HI0    ND1  337   9.846  10.303   5.016
   31HI0    HD1  338   9.780  10.372   4.988
   31HI0    CD2  339   9.969  10.130   5.034
   31HI0    HD2  340  10.013  10.038   4.998
   31HI0    CE1  341   9.956  10.330   5.086
   31HI0    HE1  342   9.982  10.429   5.125
   31HI0    NE2  343  10.036  10.225   5.099
   31HI0    HE2  344  10.120  10.218   5.153
   31HI0      C  345   9.592  10.203   4.769
   31HI0      O  346   9.639  10.304   4.718
   32PRO      N  347   9.464  10.191   4.800
   32PRO     CA  348   9.399  10.060   4.787
   32PRO     CB  349   9.315  10.052   4.915
   32PRO     CG  350   9.283  10.196   4.953
   32PRO     CD  351   9.402  10.278   4.902
   32PRO      C  352   9.317  10.039   4.661
   32PRO      O  353   9.218   9.965   4.660
   33SER      N  354   9.352  10.097   4.545
   33SER      H  355   9.448  10.110   4.522
   33SER     CA  356   9.250  10.106   4.439
   33SER     CB  357   9.132  10.194   4.479
   33SER     OG  358   9.167  10.333   4.486
   33SER     HG  359   9.112  10.370   4.560
   33SER      C  360   9.308  10.145   4.304
   33SER      O  361   9.430  10.153   4.292
   34AS4      N  362   9.231  10.105   4.203
   34AS4      H  363   9.155  10.046   4.233
   34AS4     CA  364   9.250  10.154   4.067
   34AS4     CB  365   9.347  10.059   3.995
   34AS4     CG  366   9.406  10.135   3.876
   34AS4    OD1  367   9.380  10.089   3.763
   34AS4   HD11  368   9.442  10.129   3.695
   34AS4   HD12  369   9.321  10.010   3.774
   34AS4    OD2  370   9.495  10.222   3.890
   34AS4   HD21  371   9.500  10.278   3.807
   34AS4   HD22  372   9.546  10.207   3.975
   34AS4      C  373   9.115  10.168   3.996
   34AS4      O  374   9.012  10.173   4.062
   35ILE      N  375   9.115  10.198   3.866
   35ILE      H  376   9.203  10.186   3.821
   35ILE     CA  377   8.994  10.218   3.784
   35ILE     CB  378   9.022  10.310   3.664
   35ILE    CG1  379   9.129  10.253   3.572
   35ILE    CG2  380   9.067  10.450   3.707
   35ILE     CD  381   9.145  10.335   3.444
   35ILE      C  382   8.918  10.089   3.752
   35ILE      O  383   8.971   9.999   3.688
   36GL4      N  384   8.788  10.086   3.778
   36GL4      H  385   8.736  10.170   3.793
   36GL4     CA  386   8.688   9.979   3.763
   36GL4     CB  387   8.546  10.028   3.793
   36GL4     CG  388   8.520  10.097   3.927
   36GL4     CD  389   8.591  10.226   3.969
   36GL4    OE1  390   8.614  10.315   3.883
   36GL4   HE11  391   8.670  10.383   3.930
   36GL4   HE12  392   8.578  10.292   3.793
   36GL4    OE2  393   8.592  10.251   4.090
   36GL4   HE21  394   8.652  10.328   4.115
   36GL4   HE22  395   8.524  10.198   4.141
   36GL4      C  396   8.695   9.907   3.629
   36GL4      O  397   8.682   9.971   3.525
   37VAL      N  398   8.704   9.778   3.657
   37VAL      H  399   8.668   9.742   3.743
   37VAL     CA  400   8.714   9.678   3.550
   37VAL     CB  401   8.789   9.551   3.589
   37VAL    CG1  402   8.936   9.573   3.624
   37VAL    CG2  403   8.718   9.482   3.706
   37VAL      C  404   8.594   9.639   3.463
   37VAL      O  405   8.499   9.579   3.512
   38AS4      N  406   8.609   9.660   3.333
   38AS4      H  407   8.641   9.749   3.300
   38AS4     CA  408   8.517   9.599   3.236
   38AS4     CB  409   8.546   9.656   3.097
   38AS4     CG  410   8.513   9.805   3.089
   38AS4    OD1  411   8.394   9.831   3.059
   38AS4   HD11  412   8.356   9.897   3.123
   38AS4   HD12  413   8.372   9.788   2.971
   38AS4    OD2  414   8.592   9.884   3.145
   38AS4   HD21  415   8.555   9.977   3.151
   38AS4   HD22  416   8.667   9.835   3.188
   38AS4      C  417   8.518   9.447   3.224
   38AS4      O  418   8.623   9.382   3.223
   39LEU      N  419   8.397   9.391   3.215
   39LEU      H  420   8.317   9.446   3.193
   39LEU     CA  421   8.377   9.248   3.190
   39LEU     CB  422   8.277   9.180   3.285
   39LEU     CG  423   8.351   9.168   3.418
   39LEU    CD1  424   8.243   9.162   3.526
   39LEU    CD2  425   8.435   9.040   3.419
   39LEU      C  426   8.335   9.238   3.043
   39LEU      O  427   8.232   9.291   3.000
   40LEU      N  428   8.417   9.159   2.973
   40LEU      H  429   8.485   9.111   3.028
   40LEU     CA  430   8.407   9.128   2.829
   40LEU     CB  431   8.549   9.120   2.775
   40LEU     CG  432   8.644   9.235   2.809
   40LEU    CD1  433   8.792   9.197   2.818
   40LEU    CD2  434   8.628   9.353   2.716
   40LEU      C  435   8.346   8.989   2.809
   40LEU      O  436   8.346   8.902   2.895
   41LYSH     N  437   8.279   8.968   2.696
   41LYSH     H  438   8.264   9.051   2.644
   41LYSH    CA  439   8.206   8.853   2.641
   41LYSH    CB  440   8.059   8.840   2.683
   41LYSH    CG  441   8.025   8.787   2.822
   41LYSH    CD  442   7.873   8.770   2.820
   41LYSH    CE  443   7.811   8.707   2.946
   41LYSH    NZ  444   7.676   8.659   2.914
   41LYSH   HZ1  445   7.627   8.634   2.999
   41LYSH   HZ2  446   7.626   8.722   2.857
   41LYSH   HZ3  447   7.690   8.572   2.865
   41LYSH     C  448   8.223   8.847   2.489
   41LYSH     O  449   8.300   8.927   2.436
   42ASN      N  450   8.165   8.745   2.428
   42ASN      H  451   8.130   8.669   2.482
   42ASN     CA  452   8.193   8.725   2.285
   42ASN     CB  453   8.165   8.583   2.234
   42ASN     CG  454   8.246   8.478   2.312
   42ASN    OD1  455   8.205   8.446   2.423
   42ASN    ND2  456   8.364   8.437   2.267
   42ASN   HD21  457   8.398   8.485   2.184
   42ASN   HD22  458   8.397   8.347   2.293
   42ASN      C  459   8.115   8.822   2.196
   42ASN      O  460   7.995   8.843   2.217
   43GLY      N  461   8.199   8.905   2.136
   43GLY      H  462   8.294   8.877   2.123
   43GLY     CA  463   8.160   9.030   2.068
   43GLY      C  464   8.080   9.139   2.137
   43GLY      O  465   8.037   9.227   2.062
   44GL4      N  466   8.092   9.148   2.269
   44GL4      H  467   8.143   9.076   2.316
   44GL4     CA  468   8.005   9.236   2.349
   44GL4     CB  469   7.862   9.187   2.366
   44GL4     CG  470   7.841   9.051   2.434
   44GL4     CD  471   7.693   9.023   2.457
   44GL4    OE1  472   7.662   8.999   2.575
   44GL4   HE11  473   7.566   8.977   2.596
   44GL4   HE12  474   7.741   9.002   2.636
   44GL4    OE2  475   7.621   8.982   2.362
   44GL4   HE21  476   7.531   8.964   2.401
   44GL4   HE22  477   7.684   8.937   2.299
   44GL4      C  478   8.063   9.263   2.487
   44GL4      O  479   8.145   9.194   2.549
   45ARG      N  480   8.024   9.378   2.540
   45ARG      H  481   7.967   9.446   2.493
   45ARG     CA  482   8.054   9.416   2.680
   45ARG     CB  483   8.148   9.536   2.688
   45ARG     CG  484   8.293   9.506   2.647
   45ARG     CD  485   8.381   9.631   2.658
   45ARG     NE  486   8.337   9.732   2.562
   45ARG     HE  487   8.279   9.694   2.490
   45ARG     CZ  488   8.328   9.862   2.594
   45ARG    NH1  489   8.366   9.903   2.716
   45ARG   HH11  490   8.396   9.840   2.788
   45ARG   HH12  491   8.345   9.998   2.736
   45ARG    NH2  492   8.321   9.957   2.500
   45ARG   HH21  493   8.326   9.945   2.400
   45ARG   HH22  494   8.300  10.047   2.538
   45ARG      C  495   7.932   9.434   2.770
   45ARG      O  496   7.823   9.478   2.733
   46ILE      N  497   7.948   9.380   2.890
   46ILE      H  498   8.036   9.339   2.914
   46ILE     CA  499   7.843   9.380   2.993
   46ILE     CB  500   7.816   9.234   3.028
   46ILE    CG1  501   7.934   9.137   3.038
   46ILE    CG2  502   7.718   9.175   2.927
   46ILE     CD  503   7.905   9.058   3.166
   46ILE      C  504   7.889   9.450   3.121
   46ILE      O  505   7.999   9.505   3.118
   47GL4      N  506   7.815   9.437   3.230
   47GL4      H  507   7.745   9.366   3.243
   47GL4     CA  508   7.834   9.517   3.352
   47GL4     CB  509   7.716   9.516   3.450
   47GL4     CG  510   7.596   9.596   3.401
   47GL4     CD  511   7.503   9.540   3.294
   47GL4    OE1  512   7.403   9.611   3.276
   47GL4   HE11  513   7.362   9.597   3.186
   47GL4   HE12  514   7.396   9.683   3.346
   47GL4    OE2  515   7.517   9.426   3.243
   47GL4   HE21  516   7.456   9.423   3.164
   47GL4   HE22  517   7.564   9.363   3.305
   47GL4      C  518   7.958   9.485   3.437
   47GL4      O  519   8.006   9.373   3.431
   48LYSH     N  520   8.023   9.595   3.474
   48LYSH     H  521   7.986   9.685   3.450
   48LYSH    CA  522   8.149   9.596   3.548
   48LYSH    CB  523   8.208   9.736   3.555
   48LYSH    CG  524   8.244   9.807   3.424
   48LYSH    CD  525   8.309   9.940   3.462
   48LYSH    CE  526   8.369  10.010   3.340
   48LYSH    NZ  527   8.280  10.068   3.239
   48LYSH   HZ1  528   8.242  10.003   3.173
   48LYSH   HZ2  529   8.208  10.125   3.279
   48LYSH   HZ3  530   8.328  10.136   3.183
   48LYSH     C  531   8.139   9.544   3.692
   48LYSH     O  532   8.036   9.498   3.740
   49VAL      N  533   8.260   9.519   3.742
   49VAL      H  534   8.344   9.531   3.690
   49VAL     CA  535   8.275   9.491   3.885
   49VAL     CB  536   8.301   9.339   3.896
   49VAL    CG1  537   8.415   9.286   3.809
   49VAL    CG2  538   8.340   9.293   4.036
   49VAL      C  539   8.378   9.585   3.947
   49VAL      O  540   8.499   9.583   3.926
   50GL4      N  541   8.305   9.673   4.014
   50GL4      H  542   8.206   9.658   4.017
   50GL4     CA  543   8.361   9.792   4.080
   50GL4     CB  544   8.256   9.899   4.111
   50GL4     CG  545   8.174   9.950   3.993
   50GL4     CD  546   8.113  10.090   3.993
   50GL4    OE1  547   7.992  10.110   4.019
   50GL4   HE11  548   7.958  10.196   3.981
   50GL4   HE12  549   7.967  10.028   4.069
   50GL4    OE2  550   8.192  10.186   4.002
   50GL4   HE21  551   8.141  10.264   4.036
   50GL4   HE22  552   8.284  10.170   3.966
   50GL4      C  553   8.434   9.780   4.213
   50GL4      O  554   8.537   9.846   4.231
   51HI0      N  555   8.403   9.680   4.293
   51HI0      H  556   8.328   9.617   4.278
   51HI0     CA  557   8.466   9.659   4.425
   51HI0     CB  558   8.366   9.599   4.523
   51HI0     CG  559   8.403   9.623   4.670
   51HI0    ND1  560   8.445   9.735   4.725
   51HI0    HD1  561   8.457   9.824   4.681
   51HI0    CD2  562   8.421   9.529   4.762
   51HI0    HD2  563   8.426   9.423   4.735
   51HI0    CE1  564   8.470   9.717   4.854
   51HI0    HE1  565   8.498   9.793   4.927
   51HI0    NE2  566   8.452   9.587   4.877
   51HI0    HE2  567   8.465   9.540   4.964
   51HI0      C  568   8.594   9.578   4.406
   51HI0      O  569   8.585   9.468   4.350
   52SER      N  570   8.692   9.621   4.483
   52SER      H  571   8.694   9.704   4.538
   52SER     CA  572   8.822   9.551   4.479
   52SER     CB  573   8.925   9.621   4.391
   52SER     OG  574   8.921   9.755   4.442
   52SER     HG  575   8.993   9.806   4.394
   52SER      C  576   8.883   9.514   4.615
   52SER      O  577   8.838   9.572   4.714
   53AS4      N  578   8.949   9.398   4.626
   53AS4      H  579   8.965   9.339   4.548
   53AS4     CA  580   9.025   9.364   4.745
   53AS4     CB  581   9.022   9.214   4.775
   53AS4     CG  582   9.027   9.195   4.927
   53AS4    OD1  583   9.132   9.145   4.973
   53AS4   HD11  584   9.104   9.095   5.056
   53AS4   HD12  585   9.192   9.144   4.894
   53AS4    OD2  586   8.939   9.241   5.002
   53AS4   HD21  587   8.952   9.206   5.095
   53AS4   HD22  588   8.890   9.307   4.945
   53AS4      C  589   9.174   9.398   4.730
   53AS4      O  590   9.226   9.395   4.619
   54LEU      N  591   9.246   9.381   4.840
   54LEU      H  592   9.202   9.358   4.927
   54LEU     CA  593   9.392   9.402   4.843
   54LEU     CB  594   9.431   9.531   4.915
   54LEU     CG  595   9.560   9.606   4.881
   54LEU    CD1  596   9.566   9.643   4.732
   54LEU    CD2  597   9.576   9.730   4.969
   54LEU      C  598   9.469   9.283   4.900
   54LEU      O  599   9.461   9.251   5.018
   55SER      N  600   9.557   9.235   4.812
   55SER      H  601   9.581   9.290   4.732
   55SER     CA  602   9.649   9.126   4.846
   55SER     CB  603   9.627   9.003   4.758
   55SER     OG  604   9.693   8.887   4.808
   55SER     HG  605   9.754   8.845   4.741
   55SER      C  606   9.799   9.155   4.836
   55SER      O  607   9.836   9.220   4.738
   56PHE      N  608   9.865   9.162   4.952
   56PHE      H  609   9.811   9.181   5.033
   56PHE     CA  610  10.009   9.181   4.974
   56PHE     CB  611  10.038   9.195   5.123
   56PHE     CG  612   9.982   9.317   5.196
   56PHE    CD1  613   9.848   9.336   5.227
   56PHE    HD1  614   9.762   9.279   5.189
   56PHE    CD2  615  10.074   9.408   5.246
   56PHE    HD2  616  10.180   9.391   5.227
   56PHE    CE1  617   9.808   9.451   5.294
   56PHE    HE1  618   9.701   9.459   5.313
   56PHE    CE2  619  10.038   9.523   5.315
   56PHE    HE2  620  10.118   9.558   5.381
   56PHE     CZ  621   9.903   9.543   5.339
   56PHE     HZ  622   9.880   9.621   5.411
   56PHE      C  623  10.091   9.061   4.925
   56PHE      O  624  10.063   8.946   4.959
   57SER      N  625  10.212   9.098   4.883
   57SER      H  626  10.237   9.195   4.887
   57SER     CA  627  10.308   9.004   4.824
   57SER     CB  628  10.308   9.024   4.673
   57SER     OG  629  10.386   8.930   4.599
   57SER     HG  630  10.406   8.972   4.510
   57SER      C  631  10.452   9.032   4.869
   57SER      O  632  10.477   9.138   4.924
   58LYSH     N  633  10.536   8.934   4.836
   58LYSH     H  634  10.505   8.845   4.803
   58LYSH    CA  635  10.682   8.949   4.853
   58LYSH    CB  636  10.750   8.819   4.812
   58LYSH    CG  637  10.728   8.698   4.903
   58LYSH    CD  638  10.762   8.726   5.050
   58LYSH    CE  639  10.716   8.613   5.142
   58LYSH    NZ  640  10.757   8.647   5.279
   58LYSH   HZ1  641  10.854   8.672   5.290
   58LYSH   HZ2  642  10.712   8.733   5.302
   58LYSH   HZ3  643  10.742   8.570   5.340
   58LYSH     C  644  10.739   9.063   4.769
   58LYSH     O  645  10.831   9.138   4.802
   59AS4      N  646  10.684   9.062   4.649
   59AS4      H  647  10.625   8.989   4.616
   59AS4     CA  648  10.708   9.169   4.552
   59AS4     CB  649  10.674   9.117   4.411
   59AS4     CG  650  10.526   9.124   4.373
   59AS4    OD1  651  10.477   9.235   4.345
   59AS4   HD11  652  10.387   9.222   4.304
   59AS4   HD12  653  10.532   9.315   4.368
   59AS4    OD2  654  10.460   9.017   4.359
   59AS4   HD21  655  10.371   9.051   4.330
   59AS4   HD22  656  10.519   8.940   4.342
   59AS4      C  657  10.632   9.297   4.589
   59AS4      O  658  10.526   9.284   4.651
   60TRP      N  659  10.683   9.409   4.542
   60TRP      H  660  10.735   9.411   4.456
   60TRP     CA  661  10.635   9.541   4.588
   60TRP     CB  662  10.728   9.657   4.552
   60TRP     CG  663  10.774   9.670   4.406
   60TRP    CD1  664  10.899   9.660   4.363
   60TRP    HD1  665  10.987   9.635   4.423
   60TRP    CD2  666  10.697   9.723   4.302
   60TRP    NE1  667  10.903   9.693   4.234
   60TRP    HE1  668  10.979   9.665   4.175
   60TRP    CE2  669  10.784   9.736   4.194
   60TRP    CE3  670  10.574   9.785   4.293
   60TRP    HE3  671  10.509   9.802   4.378
   60TRP    CZ2  672  10.749   9.808   4.082
   60TRP    HZ2  673  10.825   9.818   4.005
   60TRP    CZ3  674  10.538   9.851   4.175
   60TRP    HZ3  675  10.448   9.911   4.173
   60TRP    CH2  676  10.623   9.867   4.067
   60TRP    HH2  677  10.587   9.899   3.969
   60TRP      C  678  10.491   9.583   4.559
   60TRP      O  679  10.441   9.663   4.639
   61SER      N  680  10.422   9.513   4.470
   61SER      H  681  10.453   9.419   4.462
   61SER     CA  682  10.289   9.552   4.422
   61SER     CB  683  10.257   9.499   4.281
   61SER     OG  684  10.141   9.568   4.234
   61SER     HG  685  10.114   9.534   4.144
   61SER      C  686  10.177   9.516   4.519
   61SER      O  687  10.172   9.416   4.590
   62PHE      N  688  10.085   9.611   4.522
   62PHE      H  689  10.082   9.689   4.458
   62PHE     CA  690   9.965   9.585   4.602
   62PHE     CB  691   9.906   9.703   4.680
   62PHE     CG  692   9.998   9.747   4.793
   62PHE    CD1  693   9.976   9.702   4.923
   62PHE    HD1  694   9.900   9.626   4.938
   62PHE    CD2  695  10.106   9.828   4.762
   62PHE    HD2  696  10.131   9.875   4.667
   62PHE    CE1  697  10.069   9.731   5.022
   62PHE    HE1  698  10.050   9.708   5.127
   62PHE    CE2  699  10.191   9.864   4.866
   62PHE    HE2  700  10.286   9.911   4.842
   62PHE     CZ  701  10.174   9.819   4.996
   62PHE     HZ  702  10.228   9.859   5.082
   62PHE      C  703   9.856   9.527   4.512
   62PHE      O  704   9.809   9.603   4.427
   63TYR      N  705   9.837   9.396   4.502
   63TYR      H  706   9.888   9.333   4.559
   63TYR     CA  707   9.755   9.329   4.401
   63TYR     CB  708   9.799   9.183   4.411
   63TYR     CG  709   9.936   9.161   4.347
   63TYR    CD1  710   9.947   9.177   4.210
   63TYR    HD1  711   9.860   9.187   4.144
   63TYR    CD2  712  10.045   9.118   4.423
   63TYR    HD2  713  10.023   9.066   4.516
   63TYR    CE1  714  10.066   9.155   4.142
   63TYR    HE1  715  10.074   9.177   4.036
   63TYR    CE2  716  10.168   9.107   4.358
   63TYR    HE2  717  10.259   9.111   4.416
   63TYR     CZ  718  10.176   9.123   4.220
   63TYR     OH  719  10.301   9.104   4.167
   63TYR     HH  720  10.358   9.107   4.248
   63TYR      C  721   9.605   9.333   4.430
   63TYR      O  722   9.559   9.328   4.543
   64LEU      N  723   9.531   9.384   4.332
   64LEU      H  724   9.570   9.402   4.241
   64LEU     CA  725   9.386   9.408   4.342
   64LEU     CB  726   9.358   9.537   4.264
   64LEU     CG  727   9.386   9.669   4.335
   64LEU    CD1  728   9.377   9.779   4.229
   64LEU    CD2  729   9.288   9.693   4.450
   64LEU      C  730   9.299   9.294   4.286
   64LEU      O  731   9.287   9.266   4.168
   65LEU      N  732   9.240   9.221   4.380
   65LEU      H  733   9.232   9.260   4.470
   65LEU     CA  734   9.147   9.110   4.352
   65LEU     CB  735   9.160   9.010   4.469
   65LEU     CG  736   9.259   8.899   4.431
   65LEU    CD1  737   9.283   8.814   4.555
   65LEU    CD2  738   9.196   8.811   4.324
   65LEU      C  739   9.004   9.161   4.337
   65LEU      O  740   8.933   9.193   4.432
   66TYR      N  741   8.963   9.197   4.215
   66TYR      H  742   9.033   9.217   4.147
   66TYR     CA  743   8.825   9.241   4.191
   66TYR     CB  744   8.807   9.286   4.045
   66TYR     CG  745   8.857   9.430   4.038
   66TYR    CD1  746   8.768   9.536   4.052
   66TYR    HD1  747   8.663   9.527   4.081
   66TYR    CD2  748   8.993   9.450   4.012
   66TYR    HD2  749   9.051   9.364   3.980
   66TYR    CE1  750   8.818   9.664   4.038
   66TYR    HE1  751   8.753   9.752   4.042
   66TYR    CE2  752   9.045   9.579   4.001
   66TYR    HE2  753   9.151   9.592   3.977
   66TYR     CZ  754   8.954   9.682   4.015
   66TYR     OH  755   8.998   9.810   4.012
   66TYR     HH  756   9.080   9.814   3.954
   66TYR      C  757   8.727   9.127   4.218
   66TYR      O  758   8.732   9.013   4.168
   67TYR      N  759   8.620   9.169   4.285
   67TYR      H  760   8.594   9.264   4.293
   67TYR     CA  761   8.513   9.080   4.333
   67TYR     CB  762   8.444   9.144   4.455
   67TYR     CG  763   8.528   9.131   4.582
   67TYR    CD1  764   8.491   9.023   4.661
   67TYR    HD1  765   8.438   8.933   4.628
   67TYR    CD2  766   8.609   9.232   4.634
   67TYR    HD2  767   8.630   9.322   4.576
   67TYR    CE1  768   8.536   9.021   4.791
   67TYR    HE1  769   8.520   8.929   4.848
   67TYR    CE2  770   8.662   9.226   4.761
   67TYR    HE2  771   8.702   9.312   4.815
   67TYR     CZ  772   8.618   9.121   4.841
   67TYR     OH  773   8.683   9.105   4.959
   67TYR     HH  774   8.760   9.167   4.972
   67TYR      C  775   8.417   9.027   4.226
   67TYR      O  776   8.296   9.051   4.232
   68THR      N  777   8.472   8.950   4.134
   68THR      H  778   8.569   8.925   4.147
   68THR     CA  779   8.418   8.898   4.009
   68THR     CB  780   8.533   8.842   3.925
   68THR    OG1  781   8.629   8.776   4.008
   68THR    HG1  782   8.650   8.686   3.972
   68THR    CG2  783   8.591   8.947   3.831
   68THR      C  784   8.314   8.786   4.026
   68THR      O  785   8.335   8.669   3.992
   69GL4      N  786   8.190   8.830   4.043
   69GL4      H  787   8.185   8.918   4.092
   69GL4     CA  788   8.063   8.756   4.031
   69GL4     CB  789   7.944   8.843   4.073
   69GL4     CG  790   7.959   8.912   4.208
   69GL4     CD  791   7.821   8.955   4.259
   69GL4    OE1  792   7.752   8.871   4.321
   69GL4   HE11  793   7.688   8.926   4.375
   69GL4   HE12  794   7.796   8.781   4.310
   69GL4    OE2  795   7.783   9.072   4.234
   69GL4   HE21  796   7.715   9.102   4.300
   69GL4   HE22  797   7.835   9.096   4.152
   69GL4      C  798   8.035   8.711   3.887
   69GL4      O  799   8.060   8.787   3.793
   70PHE      N  800   7.972   8.595   3.886
   70PHE      H  801   7.931   8.555   3.968
   70PHE     CA  802   7.962   8.506   3.768
   70PHE     CB  803   8.077   8.405   3.774
   70PHE     CG  804   8.082   8.313   3.651
   70PHE    CD1  805   8.167   8.346   3.548
   70PHE    HD1  806   8.241   8.426   3.559
   70PHE    CD2  807   8.003   8.198   3.649
   70PHE    HD2  808   7.924   8.186   3.723
   70PHE    CE1  809   8.173   8.262   3.437
   70PHE    HE1  810   8.220   8.304   3.347
   70PHE    CE2  811   8.005   8.118   3.536
   70PHE    HE2  812   7.936   8.033   3.531
   70PHE     CZ  813   8.089   8.151   3.431
   70PHE     HZ  814   8.104   8.083   3.348
   70PHE      C  815   7.824   8.440   3.772
   70PHE      O  816   7.804   8.349   3.852
   71THR      N  817   7.739   8.461   3.672
   71THR      H  818   7.765   8.513   3.590
   71THR     CA  819   7.607   8.395   3.666
   71THR     CB  820   7.490   8.485   3.708
   71THR    OG1  821   7.370   8.412   3.684
   71THR    HG1  822   7.352   8.351   3.762
   71THR    CG2  823   7.475   8.618   3.635
   71THR      C  824   7.575   8.332   3.531
   71THR      O  825   7.581   8.403   3.431
   72PRO      N  826   7.557   8.201   3.518
   72PRO     CA  827   7.520   8.139   3.390
   72PRO     CB  828   7.526   7.988   3.418
   72PRO     CG  829   7.489   7.983   3.567
   72PRO     CD  830   7.563   8.102   3.628
   72PRO      C  831   7.383   8.175   3.334
   72PRO      O  832   7.313   8.087   3.285
   73THR      N  833   7.349   8.304   3.329
   73THR      H  834   7.407   8.375   3.368
   73THR     CA  835   7.225   8.346   3.263
   73THR     CB  836   7.181   8.486   3.305
   73THR    OG1  837   7.302   8.564   3.311
   73THR    HG1  838   7.279   8.661   3.309
   73THR    CG2  839   7.126   8.492   3.447
   73THR      C  840   7.204   8.337   3.112
   73THR      O  841   7.107   8.276   3.066
   74GL4      N  842   7.298   8.405   3.049
   74GL4      H  843   7.384   8.433   3.092
   74GL4     CA  844   7.282   8.437   2.907
   74GL4     CB  845   7.224   8.576   2.880
   74GL4     CG  846   7.085   8.568   2.819
   74GL4     CD  847   7.067   8.489   2.688
   74GL4    OE1  848   7.038   8.368   2.697
   74GL4   HE11  849   6.982   8.342   2.618
   74GL4   HE12  850   7.100   8.333   2.768
   74GL4    OE2  851   7.111   8.537   2.581
   74GL4   HE21  852   7.076   8.486   2.502
   74GL4   HE22  853   7.152   8.627   2.598
   74GL4      C  854   7.416   8.425   2.835
   74GL4      O  855   7.525   8.394   2.886
   75LYSH     N  856   7.408   8.423   2.703
   75LYSH     H  857   7.320   8.457   2.671
   75LYSH    CA  858   7.504   8.363   2.609
   75LYSH    CB  859   7.446   8.384   2.470
   75LYSH    CG  860   7.315   8.309   2.441
   75LYSH    CD  861   7.232   8.373   2.331
   75LYSH    CE  862   7.311   8.337   2.204
   75LYSH    NZ  863   7.251   8.373   2.077
   75LYSH   HZ1  864   7.156   8.346   2.058
   75LYSH   HZ2  865   7.252   8.474   2.075
   75LYSH   HZ3  866   7.296   8.333   1.997
   75LYSH     C  867   7.643   8.426   2.615
   75LYSH     O  868   7.661   8.537   2.662
   76ASN      N  869   7.739   8.359   2.549
   76ASN      H  870   7.716   8.269   2.513
   76ASN     CA  871   7.876   8.411   2.533
   76ASN     CB  872   7.882   8.548   2.466
   76ASN     CG  873   7.799   8.548   2.338
   76ASN    OD1  874   7.843   8.484   2.243
   76ASN    ND2  875   7.674   8.593   2.323
   76ASN   HD21  876   7.627   8.635   2.401
   76ASN   HD22  877   7.633   8.610   2.235
   76ASN      C  878   7.957   8.406   2.663
   76ASN      O  879   7.910   8.457   2.765
   77GL4      N  880   8.083   8.365   2.650
   77GL4      H  881   8.126   8.398   2.566
   77GL4     CA  882   8.173   8.330   2.761
   77GL4     CB  883   8.272   8.234   2.693
   77GL4     CG  884   8.199   8.108   2.650
   77GL4     CD  885   8.266   8.033   2.533
   77GL4    OE1  886   8.228   8.054   2.415
   77GL4   HE11  887   8.298   8.021   2.354
   77GL4   HE12  888   8.137   8.094   2.405
   77GL4    OE2  889   8.345   7.946   2.574
   77GL4   HE21  890   8.390   7.899   2.497
   77GL4   HE22  891   8.345   7.934   2.673
   77GL4      C  892   8.240   8.455   2.815
   77GL4      O  893   8.286   8.531   2.730
   78TYR      N  894   8.270   8.444   2.944
   78TYR      H  895   8.303   8.356   2.979
   78TYR     CA  896   8.326   8.548   3.032
   78TYR     CB  897   8.298   8.520   3.179
   78TYR     CG  898   8.152   8.559   3.197
   78TYR    CD1  899   8.050   8.464   3.193
   78TYR    HD1  900   8.075   8.361   3.168
   78TYR    CD2  901   8.134   8.683   3.259
   78TYR    HD2  902   8.213   8.757   3.252
   78TYR    CE1  903   7.940   8.495   3.272
   78TYR    HE1  904   7.849   8.434   3.261
   78TYR    CE2  905   8.020   8.711   3.332
   78TYR    HE2  906   7.997   8.812   3.366
   78TYR     CZ  907   7.924   8.611   3.345
   78TYR     OH  908   7.824   8.628   3.436
   78TYR     HH  909   7.831   8.725   3.463
   78TYR      C  910   8.473   8.579   3.002
   78TYR      O  911   8.543   8.491   2.953
   79ALA      N  912   8.517   8.704   3.013
   79ALA      H  913   8.449   8.777   2.999
   79ALA     CA  914   8.653   8.759   3.020
   79ALA     CB  915   8.704   8.763   2.877
   79ALA      C  916   8.655   8.896   3.087
   79ALA      O  917   8.548   8.955   3.097
   80CYS2     N  918   8.757   8.912   3.171
   80CYS2     H  919   8.818   8.837   3.201
   80CYS2    CA  920   8.785   9.037   3.241
   80CYS2    CB  921   8.831   9.006   3.383
   80CYS2    SG  922   8.824   9.142   3.507
   80CYS2     C  923   8.891   9.127   3.174
   80CYS2     O  924   9.001   9.078   3.148
   81ARG      N  925   8.874   9.257   3.189
   81ARG      H  926   8.785   9.291   3.217
   81ARG     CA  927   8.977   9.360   3.170
   81ARG     CB  928   8.910   9.499   3.167
   81ARG     CG  929   8.997   9.583   3.074
   81ARG     CD  930   8.982   9.735   3.079
   81ARG     NE  931   9.040   9.794   3.202
   81ARG     HE  932   9.139   9.788   3.212
   81ARG     CZ  933   8.974   9.860   3.298
   81ARG    NH1  934   8.852   9.913   3.285
   81ARG   HH11  935   8.796   9.903   3.203
   81ARG   HH12  936   8.817   9.949   3.371
   81ARG    NH2  937   9.051   9.893   3.403
   81ARG   HH21  938   9.142   9.853   3.417
   81ARG   HH22  939   9.010   9.951   3.473
   81ARG      C  940   9.091   9.360   3.272
   81ARG      O  941   9.105   9.454   3.351
   82VAL      N  942   9.188   9.271   3.258
   82VAL      H  943   9.178   9.204   3.184
   82VAL     CA  944   9.303   9.250   3.347
   82VAL     CB  945   9.366   9.113   3.334
   82VAL    CG1  946   9.278   9.014   3.412
   82VAL    CG2  947   9.359   9.059   3.191
   82VAL      C  948   9.410   9.359   3.365
   82VAL      O  949   9.529   9.329   3.377
   83ASN      N  950   9.374   9.485   3.350
   83ASN      H  951   9.277   9.510   3.342
   83ASN     CA  952   9.471   9.595   3.333
   83ASN     CB  953   9.553   9.583   3.204
   83ASN     CG  954   9.692   9.647   3.193
   83ASN    OD1  955   9.706   9.768   3.187
   83ASN    ND2  956   9.800   9.575   3.221
   83ASN   HD21  957   9.788   9.482   3.254
   83ASN   HD22  958   9.894   9.607   3.210
   83ASN      C  959   9.411   9.735   3.329
   83ASN      O  960   9.289   9.749   3.331
   84HI0      N  961   9.494   9.835   3.358
   84HI0      H  962   9.591   9.812   3.367
   84HI0     CA  963   9.454   9.976   3.359
   84HI0     CB  964   9.576  10.060   3.396
   84HI0     CG  965   9.558  10.205   3.440
   84HI0    ND1  966   9.517  10.238   3.562
   84HI0    HD1  967   9.487  10.182   3.638
   84HI0    CD2  968   9.578  10.319   3.375
   84HI0    HD2  969   9.629  10.339   3.281
   84HI0    CE1  970   9.517  10.371   3.572
   84HI0    HE1  971   9.479  10.433   3.653
   84HI0    NE2  972   9.556  10.423   3.455
   84HI0    HE2  973   9.560  10.517   3.421
   84HI0      C  974   9.414  10.034   3.223
   84HI0      O  975   9.315  10.107   3.221
   85VAL      N  976   9.470   9.980   3.115
   85VAL      H  977   9.519   9.893   3.130
   85VAL     CA  978   9.442  10.023   2.978
   85VAL     CB  979   9.566  10.002   2.892
   85VAL    CG1  980   9.678  10.100   2.927
   85VAL    CG2  981   9.618   9.858   2.884
   85VAL      C  982   9.314   9.963   2.918
   85VAL      O  983   9.250   9.876   2.977
   86THR      N  984   9.280  10.010   2.799
   86THR      H  985   9.297  10.105   2.770
   86THR     CA  986   9.173   9.955   2.715
   86THR     CB  987   9.126  10.053   2.605
   86THR    OG1  988   9.080  10.173   2.667
   86THR    HG1  989   9.026  10.232   2.607
   86THR    CG2  990   9.017  10.006   2.510
   86THR      C  991   9.219   9.824   2.651
   86THR      O  992   9.307   9.810   2.566
   87LEU      N  993   9.141   9.725   2.691
   87LEU      H  994   9.092   9.723   2.779
   87LEU     CA  995   9.146   9.590   2.632
   87LEU     CB  996   9.176   9.479   2.735
   87LEU     CG  997   9.297   9.499   2.825
   87LEU    CD1  998   9.335   9.392   2.928
   87LEU    CD2  999   9.417   9.512   2.730
   87LEU      C 1000   9.018   9.552   2.558
   87LEU      O 1001   8.917   9.618   2.579
   88SER      N 1002   9.021   9.451   2.472
   88SER      H 1003   9.089   9.380   2.459
   88SER     CA 1004   8.902   9.440   2.386
   88SER     CB 1005   8.942   9.454   2.239
   88SER     OG 1006   8.826   9.437   2.158
   88SER     HG 1007   8.865   9.389   2.078
   88SER      C 1008   8.836   9.305   2.407
   88SER      O 1009   8.898   9.207   2.447
   89GLN      N 1010   8.712   9.300   2.358
   89GLN      H 1011   8.678   9.378   2.308
   89GLN     CA 1012   8.623   9.183   2.371
   89GLN     CB 1013   8.474   9.221   2.368
   89GLN     CG 1014   8.420   9.280   2.239
   89GLN     CD 1015   8.448   9.429   2.223
   89GLN    OE1 1016   8.455   9.510   2.316
   89GLN    NE2 1017   8.470   9.468   2.098
   89GLN   HE21 1018   8.462   9.409   2.019
   89GLN   HE22 1019   8.503   9.559   2.072
   89GLN      C 1020   8.654   9.068   2.275
   89GLN      O 1021   8.713   9.103   2.173
   90PRO      N 1022   8.663   8.947   2.331
   90PRO     CA 1023   8.689   8.823   2.255
   90PRO     CB 1024   8.686   8.707   2.354
   90PRO     CG 1025   8.719   8.777   2.485
   90PRO     CD 1026   8.663   8.919   2.476
   90PRO      C 1027   8.598   8.798   2.135
   90PRO      O 1028   8.484   8.845   2.134
   91LYSH     N 1029   8.652   8.724   2.039
   91LYSH     H 1030   8.737   8.676   2.062
   91LYSH    CA 1031   8.584   8.701   1.911
   91LYSH    CB 1032   8.678   8.638   1.808
   91LYSH    CG 1033   8.810   8.715   1.809
   91LYSH    CD 1034   8.863   8.734   1.667
   91LYSH    CE 1035   8.911   8.878   1.645
   91LYSH    NZ 1036   8.979   8.866   1.515
   91LYSH   HZ1 1037   9.053   8.800   1.520
   91LYSH   HZ2 1038   8.922   8.852   1.433
   91LYSH   HZ3 1039   9.027   8.951   1.496
   91LYSH     C 1040   8.456   8.618   1.926
   91LYSH     O 1041   8.437   8.564   2.033
   92ILE      N 1042   8.359   8.645   1.839
   92ILE      H 1043   8.377   8.707   1.762
   92ILE     CA 1044   8.225   8.586   1.846
   92ILE     CB 1045   8.112   8.645   1.760
   92ILE    CG1 1046   8.152   8.697   1.622
   92ILE    CG2 1047   8.039   8.752   1.841
   92ILE     CD 1048   8.042   8.745   1.527
   92ILE      C 1049   8.225   8.437   1.816
   92ILE      O 1050   8.261   8.391   1.708
   93VAL      N 1051   8.151   8.359   1.895
   93VAL      H 1052   8.103   8.403   1.972
   93VAL     CA 1053   8.118   8.219   1.874
   93VAL     CB 1054   8.182   8.113   1.965
   93VAL    CG1 1055   8.145   8.144   2.110
   93VAL    CG2 1056   8.176   7.971   1.911
   93VAL      C 1057   7.965   8.217   1.874
   93VAL      O 1058   7.903   8.293   1.948
   94LYSH     N 1059   7.906   8.142   1.781
   94LYSH     H 1060   7.955   8.125   1.696
   94LYSH    CA 1061   7.762   8.111   1.773
   94LYSH    CB 1062   7.733   8.036   1.643
   94LYSH    CG 1063   7.589   8.036   1.591
   94LYSH    CD 1064   7.548   7.932   1.488
   94LYSH    CE 1065   7.402   7.943   1.443
   94LYSH    NZ 1066   7.374   7.839   1.344
   94LYSH   HZ1 1067   7.406   7.757   1.391
   94LYSH   HZ2 1068   7.278   7.839   1.318
   94LYSH   HZ3 1069   7.432   7.849   1.262
   94LYSH     C 1070   7.726   8.026   1.895
   94LYSH     O 1071   7.773   7.913   1.910
   95TRP      N 1072   7.646   8.076   1.987
   95TRP      H 1073   7.576   8.142   1.961
   95TRP     CA 1074   7.620   8.007   2.116
   95TRP     CB 1075   7.618   8.116   2.224
   95TRP     CG 1076   7.734   8.099   2.322
   95TRP    CD1 1077   7.861   8.130   2.302
   95TRP    HD1 1078   7.885   8.207   2.227
   95TRP    CD2 1079   7.735   8.024   2.440
   95TRP    NE1 1080   7.945   8.073   2.387
   95TRP    HE1 1081   8.044   8.083   2.401
   95TRP    CE2 1082   7.869   8.004   2.471
   95TRP    CE3 1083   7.632   7.960   2.509
   95TRP    HE3 1084   7.528   7.991   2.491
   95TRP    CZ2 1085   7.903   7.929   2.584
   95TRP    HZ2 1086   8.003   7.896   2.610
   95TRP    CZ3 1087   7.668   7.879   2.614
   95TRP    HZ3 1088   7.590   7.833   2.677
   95TRP    CH2 1089   7.801   7.863   2.651
   95TRP    HH2 1090   7.827   7.800   2.736
   95TRP      C 1091   7.493   7.922   2.123
   95TRP      O 1092   7.400   7.974   2.060
   96AS4      N 1093   7.475   7.832   2.217
   96AS4      H 1094   7.549   7.806   2.280
   96AS4     CA 1095   7.354   7.748   2.224
   96AS4     CB 1096   7.399   7.609   2.178
   96AS4     CG 1097   7.286   7.538   2.104
   96AS4    OD1 1098   7.318   7.450   2.020
   96AS4   HD11 1099   7.239   7.405   1.980
   96AS4   HD12 1100   7.415   7.425   2.027
   96AS4    OD2 1101   7.168   7.560   2.139
   96AS4   HD21 1102   7.106   7.504   2.085
   96AS4   HD22 1103   7.168   7.627   2.215
   96AS4      C 1104   7.298   7.741   2.367
   96AS4      O 1105   7.371   7.743   2.466
   97ARG      N 1106   7.170   7.708   2.378
   97ARG      H 1107   7.126   7.686   2.289
   97ARG     CA 1108   7.094   7.700   2.503
   97ARG     CB 1109   6.941   7.708   2.503
   97ARG     CG 1110   6.897   7.826   2.418
   97ARG     CD 1111   6.755   7.875   2.443
   97ARG     NE 1112   6.707   7.965   2.336
   97ARG     HE 1113   6.728   8.063   2.347
   97ARG     CZ 1114   6.628   7.941   2.231
   97ARG    NH1 1115   6.590   7.814   2.210
   97ARG   HH11 1116   6.593   7.743   2.281
   97ARG   HH12 1117   6.585   7.800   2.111
   97ARG    NH2 1118   6.608   8.036   2.142
   97ARG   HH21 1119   6.662   8.120   2.145
   97ARG   HH22 1120   6.537   8.028   2.071
   97ARG      C 1121   7.129   7.570   2.576
   97ARG      O 1122   7.172   7.569   2.691
   98AS4      N 1123   7.111   7.459   2.504
   98AS4      H 1124   7.080   7.476   2.411
   98AS4     CA 1125   7.140   7.321   2.544
   98AS4     CB 1126   7.056   7.226   2.460
   98AS4     CG 1127   6.903   7.240   2.461
   98AS4    OD1 1128   6.839   7.159   2.529
   98AS4   HD11 1129   6.741   7.172   2.518
   98AS4   HD12 1130   6.895   7.142   2.611
   98AS4    OD2 1131   6.854   7.345   2.411
   98AS4   HD21 1132   6.760   7.354   2.441
   98AS4   HD22 1133   6.905   7.389   2.336
   98AS4      C 1134   7.281   7.269   2.517
   98AS4      O 1135   7.337   7.310   2.414
   99MET      N 1136   7.322   7.169   2.595
   99MET      H 1137   7.255   7.109   2.638
   99MET     CA 1138   7.452   7.106   2.572
   99MET     CB 1139   7.558   7.160   2.669
   99MET     CG 1140   7.517   7.140   2.815
   99MET     SD 1141   7.627   7.209   2.944
   99MET     CE 1142   7.764   7.096   2.924
   99MET      C 1143   7.428   6.956   2.592
   99MET     O1 1144   7.326   6.923   2.657
   99MET   HO11 1145   7.292   6.833   2.630
   99MET   HO12 1146   7.292   7.005   2.702
   99MET     O2 1147   7.483   6.879   2.511
   99MET   HO21 1148   7.497   6.931   2.426
   99MET   HO22 1149   7.493   6.786   2.544
  100ILE      N 1150   7.462   8.801   4.293
  100ILE     H1 1151   7.429   8.874   4.232
  100ILE     H2 1152   7.425   8.833   4.380
  100ILE     H3 1153   7.562   8.801   4.300
  100ILE     CA 1154   7.414   8.665   4.267
  100ILE     CB 1155   7.524   8.576   4.208
  100ILE    CG1 1156   7.654   8.576   4.290
  100ILE    CG2 1157   7.551   8.610   4.062
  100ILE     CD 1158   7.651   8.489   4.417
  100ILE      C 1159   7.346   8.602   4.387
  100ILE      O 1160   7.365   8.641   4.503
  101GLN      N 1161   7.259   8.506   4.358
  101GLN      H 1162   7.229   8.475   4.267
  101GLN     CA 1163   7.190   8.423   4.458
  101GLN     CB 1164   7.065   8.356   4.402
  101GLN     CG 1165   6.972   8.302   4.510
  101GLN     CD 1166   6.861   8.210   4.460
  101GLN    OE1 1167   6.780   8.252   4.377
  101GLN    NE2 1168   6.856   8.092   4.519
  101GLN   HE21 1169   6.931   8.073   4.583
  101GLN   HE22 1170   6.818   8.012   4.472
  101GLN      C 1171   7.285   8.325   4.526
  101GLN      O 1172   7.376   8.281   4.455
  102ARG      N 1173   7.304   8.347   4.656
  102ARG      H 1174   7.235   8.395   4.708
  102ARG     CA 1175   7.400   8.264   4.729
  102ARG     CB 1176   7.415   8.341   4.860
  102ARG     CG 1177   7.556   8.395   4.886
  102ARG     CD 1178   7.565   8.490   5.006
  102ARG     NE 1179   7.706   8.525   5.022
  102ARG     HE 1180   7.735   8.618   4.999
  102ARG     CZ 1181   7.790   8.456   5.101
  102ARG    NH1 1182   7.762   8.356   5.185
  102ARG   HH11 1183   7.666   8.331   5.196
  102ARG   HH12 1184   7.833   8.310   5.238
  102ARG    NH2 1185   7.918   8.495   5.090
  102ARG   HH21 1186   7.948   8.579   5.045
  102ARG   HH22 1187   7.983   8.425   5.117
  102ARG      C 1188   7.362   8.117   4.745
  102ARG      O 1189   7.448   8.029   4.742
  103THR      N 1190   7.232   8.094   4.758
  103THR      H 1191   7.163   8.167   4.760
  103THR     CA 1192   7.175   7.961   4.783
  103THR     CB 1193   7.040   7.964   4.856
  103THR    OG1 1194   6.973   8.069   4.786
  103THR    HG1 1195   6.877   8.071   4.814
  103THR    CG2 1196   7.047   8.012   5.001
  103THR      C 1197   7.173   7.870   4.660
  103THR      O 1198   7.109   7.899   4.559
  104PRO      N 1199   7.249   7.762   4.655
  104PRO     CA 1200   7.270   7.674   4.538
  104PRO     CB 1201   7.369   7.565   4.583
  104PRO     CG 1202   7.446   7.618   4.703
  104PRO     CD 1203   7.338   7.713   4.759
  104PRO      C 1204   7.141   7.616   4.477
  104PRO      O 1205   7.060   7.554   4.545
  105LYSH     N 1206   7.109   7.649   4.352
  105LYSH     H 1207   7.169   7.710   4.300
  105LYSH    CA 1208   6.976   7.627   4.293
  105LYSH    CB 1209   6.940   7.738   4.196
  105LYSH    CG 1210   6.931   7.877   4.262
  105LYSH    CD 1211   6.879   7.991   4.174
  105LYSH    CE 1212   6.994   8.012   4.075
  105LYSH    NZ 1213   6.941   8.083   3.958
  105LYSH   HZ1 1214   6.863   8.031   3.924
  105LYSH   HZ2 1215   6.917   8.179   3.981
  105LYSH   HZ3 1216   7.005   8.085   3.880
  105LYSH     C 1217   6.965   7.496   4.217
  105LYSH     O 1218   7.055   7.470   4.137
  106ILE      N 1219   6.866   7.411   4.244
  106ILE      H 1220   6.804   7.426   4.321
  106ILE     CA 1221   6.843   7.281   4.177
  106ILE     CB 1222   6.766   7.177   4.259
  106ILE    CG1 1223   6.635   7.238   4.311
  106ILE    CG2 1224   6.847   7.117   4.375
  106ILE     CD 1225   6.538   7.136   4.371
  106ILE      C 1226   6.796   7.293   4.033
  106ILE      O 1227   6.725   7.391   4.008
  107GLN      N 1228   6.832   7.202   3.943
  107GLN      H 1229   6.896   7.131   3.972
  107GLN     CA 1230   6.778   7.198   3.806
  107GLN     CB 1231   6.840   7.069   3.753
  107GLN     CG 1232   6.828   7.050   3.601
  107GLN     CD 1233   6.894   6.923   3.546
  107GLN    OE1 1234   6.932   6.833   3.622
  107GLN    NE2 1235   6.924   6.932   3.418
  107GLN   HE21 1236   6.917   7.023   3.375
  107GLN   HE22 1237   6.937   6.840   3.379
  107GLN      C 1238   6.628   7.218   3.785
  107GLN      O 1239   6.549   7.135   3.830
  108VAL      N 1240   6.591   7.330   3.723
  108VAL      H 1241   6.664   7.385   3.681
  108VAL     CA 1242   6.460   7.371   3.672
  108VAL     CB 1243   6.416   7.307   3.539
  108VAL    CG1 1244   6.522   7.313   3.430
  108VAL    CG2 1245   6.344   7.173   3.554
  108VAL      C 1246   6.343   7.393   3.769
  108VAL      O 1247   6.258   7.479   3.748
  109TYR      N 1248   6.362   7.340   3.889
  109TYR      H 1249   6.443   7.284   3.898
  109TYR     CA 1250   6.256   7.333   3.991
  109TYR     CB 1251   6.289   7.208   4.075
  109TYR     CG 1252   6.205   7.088   4.036
  109TYR    CD1 1253   6.094   7.050   4.111
  109TYR    HD1 1254   6.052   7.134   4.166
  109TYR    CD2 1255   6.244   6.999   3.935
  109TYR    HD2 1256   6.347   7.003   3.898
  109TYR    CE1 1257   6.028   6.929   4.095
  109TYR    HE1 1258   5.965   6.910   4.182
  109TYR    CE2 1259   6.173   6.881   3.918
  109TYR    HE2 1260   6.220   6.819   3.841
  109TYR     CZ 1261   6.064   6.840   3.993
  109TYR     OH 1262   6.014   6.715   3.976
  109TYR     HH 1263   5.939   6.703   4.041
  109TYR      C 1264   6.254   7.449   4.090
  109TYR      O 1265   6.363   7.497   4.122
  110SER      N 1266   6.130   7.471   4.132
  110SER      H 1267   6.049   7.448   4.078
  110SER     CA 1268   6.091   7.561   4.241
  110SER     CB 1269   5.951   7.613   4.210
  110SER     OG 1270   5.887   7.691   4.312
  110SER     HG 1271   5.804   7.644   4.340
  110SER      C 1272   6.089   7.490   4.378
  110SER      O 1273   6.161   7.538   4.464
  111ARG      N 1274   6.047   7.363   4.380
  111ARG      H 1275   5.996   7.327   4.302
  111ARG     CA 1276   6.043   7.278   4.501
  111ARG     CB 1277   5.957   7.156   4.464
  111ARG     CG 1278   5.916   7.061   4.576
  111ARG     CD 1279   5.821   6.953   4.522
  111ARG     NE 1280   5.763   6.872   4.628
  111ARG     HE 1281   5.776   6.895   4.725
  111ARG     CZ 1282   5.680   6.771   4.604
  111ARG    NH1 1283   5.624   6.747   4.484
  111ARG   HH11 1284   5.650   6.806   4.408
  111ARG   HH12 1285   5.548   6.684   4.465
  111ARG    NH2 1286   5.644   6.701   4.712
  111ARG   HH21 1287   5.679   6.711   4.804
  111ARG   HH22 1288   5.589   6.617   4.700
  111ARG      C 1289   6.180   7.245   4.559
  111ARG      O 1290   6.228   7.134   4.533
  112HI0      N 1291   6.218   7.308   4.668
  112HI0      H 1292   6.147   7.351   4.726
  112HI0     CA 1293   6.346   7.289   4.738
  112HI0     CB 1294   6.395   7.429   4.775
  112HI0     CG 1295   6.505   7.474   4.679
  112HI0    ND1 1296   6.630   7.499   4.713
  112HI0    HD1 1297   6.677   7.465   4.794
  112HI0    CD2 1298   6.483   7.501   4.550
  112HI0    HD2 1299   6.384   7.498   4.503
  112HI0    CE1 1300   6.687   7.542   4.601
  112HI0    HE1 1301   6.793   7.536   4.575
  112HI0    NE2 1302   6.599   7.543   4.501
  112HI0    HE2 1303   6.626   7.567   4.408
  112HI0      C 1304   6.342   7.206   4.866
  112HI0      O 1305   6.281   7.250   4.963
  113PRO      N 1306   6.382   7.079   4.856
  113PRO     CA 1307   6.348   6.971   4.949
  113PRO     CB 1308   6.416   6.850   4.886
  113PRO     CG 1309   6.541   6.904   4.816
  113PRO     CD 1310   6.490   7.039   4.765
  113PRO      C 1311   6.409   7.003   5.085
  113PRO      O 1312   6.521   7.052   5.103
  114ALA      N 1313   6.332   6.960   5.185
  114ALA      H 1314   6.237   6.931   5.173
  114ALA     CA 1315   6.366   6.947   5.327
  114ALA     CB 1316   6.456   6.825   5.349
  114ALA      C 1317   6.412   7.077   5.394
  114ALA      O 1318   6.375   7.097   5.510
  115GL4      N 1319   6.491   7.167   5.337
  115GL4      H 1320   6.532   7.135   5.251
  115GL4     CA 1321   6.534   7.302   5.377
  115GL4     CB 1322   6.625   7.293   5.499
  115GL4     CG 1323   6.678   7.418   5.569
  115GL4     CD 1324   6.579   7.507   5.644
  115GL4    OE1 1325   6.551   7.611   5.581
  115GL4   HE11 1326   6.495   7.667   5.642
  115GL4   HE12 1327   6.602   7.607   5.495
  115GL4    OE2 1328   6.548   7.466   5.758
  115GL4   HE21 1329   6.529   7.546   5.816
  115GL4   HE22 1330   6.579   7.372   5.772
  115GL4      C 1331   6.606   7.370   5.261
  115GL4      O 1332   6.665   7.309   5.171
  116ASN      N 1333   6.589   7.502   5.261
  116ASN      H 1334   6.579   7.538   5.354
  116ASN     CA 1335   6.633   7.595   5.156
  116ASN     CB 1336   6.536   7.713   5.148
  116ASN     CG 1337   6.535   7.782   5.011
  116ASN    OD1 1338   6.641   7.816   4.957
  116ASN    ND2 1339   6.418   7.798   4.950
  116ASN   HD21 1340   6.328   7.768   4.981
  116ASN   HD22 1341   6.428   7.846   4.863
  116ASN      C 1342   6.771   7.643   5.201
  116ASN      O 1343   6.787   7.679   5.317
  117GLY      N 1344   6.861   7.622   5.105
  117GLY      H 1345   6.847   7.577   5.017
  117GLY     CA 1346   7.000   7.666   5.126
  117GLY      C 1347   7.106   7.599   5.039
  117GLY      O 1348   7.070   7.570   4.924
  118LYSH     N 1349   7.234   7.593   5.074
  118LYSH     H 1350   7.299   7.541   5.019
  118LYSH    CA 1351   7.283   7.660   5.195
  118LYSH    CB 1352   7.348   7.564   5.296
  118LYSH    CG 1353   7.342   7.619   5.439
  118LYSH    CD 1354   7.448   7.535   5.511
  118LYSH    CE 1355   7.465   7.597   5.650
  118LYSH    NZ 1356   7.532   7.511   5.748
  118LYSH   HZ1 1357   7.502   7.418   5.732
  118LYSH   HZ2 1358   7.630   7.531   5.742
  118LYSH   HZ3 1359   7.500   7.540   5.838
  118LYSH     C 1360   7.390   7.763   5.160
  118LYSH     O 1361   7.489   7.738   5.091
  119SER      N 1362   7.375   7.883   5.214
  119SER      H 1363   7.291   7.906   5.264
  119SER     CA 1364   7.476   7.989   5.217
  119SER     CB 1365   7.399   8.121   5.227
  119SER     OG 1366   7.485   8.235   5.216
  119SER     HG 1367   7.439   8.322   5.232
  119SER      C 1368   7.593   7.977   5.315
  119SER      O 1369   7.580   8.020   5.429
  120ASN      N 1370   7.698   7.910   5.267
  120ASN      H 1371   7.682   7.876   5.174
  120ASN     CA 1372   7.823   7.874   5.335
  120ASN     CB 1373   7.891   7.999   5.392
  120ASN     CG 1374   7.959   8.088   5.288
  120ASN    OD1 1375   7.934   8.079   5.168
  120ASN    ND2 1376   8.051   8.174   5.333
  120ASN   HD21 1377   8.082   8.179   5.428
  120ASN   HD22 1378   8.085   8.245   5.270
  120ASN      C 1379   7.802   7.774   5.449
  120ASN      O 1380   7.756   7.817   5.555
  121PHE      N 1381   7.854   7.652   5.436
  121PHE      H 1382   7.873   7.600   5.519
  121PHE     CA 1383   7.917   7.593   5.318
  121PHE     CB 1384   7.998   7.477   5.377
  121PHE     CG 1385   8.100   7.417   5.279
  121PHE    CD1 1386   8.219   7.479   5.245
  121PHE    HD1 1387   8.244   7.576   5.287
  121PHE    CD2 1388   8.070   7.291   5.229
  121PHE    HD2 1389   7.979   7.238   5.259
  121PHE    CE1 1390   8.309   7.415   5.160
  121PHE    HE1 1391   8.412   7.451   5.159
  121PHE    CE2 1392   8.160   7.234   5.140
  121PHE    HE2 1393   8.138   7.136   5.098
  121PHE     CZ 1394   8.281   7.292   5.102
  121PHE     HZ 1395   8.363   7.235   5.059
  121PHE      C 1396   7.824   7.546   5.205
  121PHE      O 1397   7.704   7.541   5.228
  122LEU      N 1398   7.885   7.514   5.091
  122LEU      H 1399   7.985   7.517   5.092
  122LEU     CA 1400   7.815   7.473   4.969
  122LEU     CB 1401   7.912   7.466   4.850
  122LEU     CG 1402   7.845   7.484   4.715
  122LEU    CD1 1403   7.948   7.560   4.630
  122LEU    CD2 1404   7.772   7.365   4.652
  122LEU      C 1405   7.745   7.338   4.987
  122LEU      O 1406   7.800   7.229   4.972
  123ASN      N 1407   7.617   7.361   5.014
  123ASN      H 1408   7.593   7.456   5.034
  123ASN     CA 1409   7.518   7.252   5.021
  123ASN     CB 1410   7.471   7.228   5.164
  123ASN     CG 1411   7.572   7.159   5.257
  123ASN    OD1 1412   7.546   7.128   5.373
  123ASN    ND2 1413   7.686   7.109   5.210
  123ASN   HD21 1414   7.714   7.118   5.114
  123ASN   HD22 1415   7.732   7.047   5.272
  123ASN      C 1416   7.398   7.264   4.927
  123ASN      O 1417   7.311   7.349   4.943
  124CYS2     N 1418   7.398   7.166   4.837
  124CYS2     H 1419   7.474   7.103   4.823
  124CYS2    CA 1420   7.284   7.140   4.748
  124CYS2    CB 1421   7.341   7.116   4.609
  124CYS2    SG 1422   7.209   7.093   4.484
  124CYS2     C 1423   7.207   7.021   4.805
  124CYS2     O 1424   7.269   6.915   4.811
  125TYR      N 1425   7.076   7.042   4.820
  125TYR      H 1426   7.023   7.122   4.794
  125TYR     CA 1427   6.989   6.936   4.874
  125TYR     CB 1428   6.891   6.991   4.978
  125TYR     CG 1429   6.946   7.051   5.107
  125TYR    CD1 1430   6.946   6.977   5.225
  125TYR    HD1 1431   6.884   6.888   5.234
  125TYR    CD2 1432   7.006   7.176   5.106
  125TYR    HD2 1433   7.016   7.225   5.009
  125TYR    CE1 1434   7.009   7.024   5.340
  125TYR    HE1 1435   6.984   6.985   5.438
  125TYR    CE2 1436   7.062   7.226   5.224
  125TYR    HE2 1437   7.109   7.324   5.215
  125TYR     CZ 1438   7.069   7.149   5.339
  125TYR     OH 1439   7.131   7.189   5.454
  125TYR     HH 1440   7.115   7.287   5.461
  125TYR      C 1441   6.912   6.880   4.754
  125TYR      O 1442   6.866   6.960   4.675
  126VAL      N 1443   6.913   6.748   4.742
  126VAL      H 1444   6.978   6.685   4.786
  126VAL     CA 1445   6.847   6.675   4.634
  126VAL     CB 1446   6.959   6.647   4.533
  126VAL    CG1 1447   6.919   6.551   4.420
  126VAL    CG2 1448   7.017   6.767   4.460
  126VAL      C 1449   6.758   6.559   4.680
  126VAL      O 1450   6.811   6.453   4.715
  127SER      N 1451   6.629   6.558   4.648
  127SER      H 1452   6.593   6.609   4.569
  127SER     CA 1453   6.538   6.449   4.682
  127SER     CB 1454   6.398   6.502   4.715
  127SER     OG 1455   6.340   6.577   4.608
  127SER     HG 1456   6.246   6.607   4.627
  127SER      C 1457   6.544   6.335   4.581
  127SER      O 1458   6.552   6.365   4.462
  128GLY      N 1459   6.516   6.219   4.637
  128GLY      H 1460   6.494   6.201   4.733
  128GLY     CA 1461   6.514   6.098   4.553
  128GLY      C 1462   6.630   6.036   4.477
  128GLY      O 1463   6.690   5.944   4.534
  129PHE      N 1464   6.672   6.117   4.380
  129PHE      H 1465   6.627   6.206   4.371
  129PHE     CA 1466   6.784   6.102   4.286
  129PHE     CB 1467   6.912   6.136   4.363
  129PHE     CG 1468   7.035   6.133   4.271
  129PHE    CD1 1469   7.067   6.250   4.205
  129PHE    HD1 1470   6.987   6.320   4.179
  129PHE    CD2 1471   7.119   6.023   4.260
  129PHE    HD2 1472   7.108   5.944   4.336
  129PHE    CE1 1473   7.184   6.260   4.132
  129PHE    HE1 1474   7.183   6.333   4.050
  129PHE    CE2 1475   7.239   6.033   4.192
  129PHE    HE2 1476   7.307   5.949   4.196
  129PHE     CZ 1477   7.270   6.151   4.126
  129PHE     HZ 1478   7.344   6.144   4.045
  129PHE      C 1479   6.786   5.971   4.208
  129PHE      O 1480   6.784   5.859   4.260
  130HI0      N 1481   6.786   5.983   4.076
  130HI0      H 1482   6.740   6.055   4.024
  130HI0     CA 1483   6.798   5.864   3.991
  130HI0     CB 1484   6.664   5.789   3.993
  130HI0     CG 1485   6.625   5.730   3.858
  130HI0    ND1 1486   6.540   5.799   3.780
  130HI0    HD1 1487   6.524   5.897   3.772
  130HI0    CD2 1488   6.663   5.621   3.795
  130HI0    HD2 1489   6.728   5.545   3.841
  130HI0    CE1 1490   6.517   5.722   3.673
  130HI0    HE1 1491   6.442   5.753   3.600
  130HI0    NE2 1492   6.592   5.612   3.683
  130HI0    HE2 1493   6.610   5.542   3.615
  130HI0      C 1494   6.848   5.899   3.851
  130HI0      O 1495   6.778   5.980   3.789
  131PRO      N 1496   6.949   5.834   3.794
  131PRO     CA 1497   7.031   5.733   3.862
  131PRO     CB 1498   7.006   5.610   3.773
  131PRO     CG 1499   7.023   5.674   3.634
  131PRO     CD 1500   6.939   5.800   3.651
  131PRO      C 1501   7.176   5.769   3.890
  131PRO      O 1502   7.226   5.866   3.833
  132SER      N 1503   7.247   5.688   3.969
  132SER      H 1504   7.230   5.590   3.960
  132SER     CA 1505   7.379   5.709   4.031
  132SER     CB 1506   7.431   5.596   4.118
  132SER     OG 1507   7.343   5.569   4.227
  132SER     HG 1508   7.372   5.489   4.279
  132SER      C 1509   7.490   5.734   3.928
  132SER      O 1510   7.586   5.806   3.954
  133AS4      N 1511   7.474   5.689   3.804
  133AS4      H 1512   7.397   5.629   3.782
  133AS4     CA 1513   7.562   5.724   3.691
  133AS4     CB 1514   7.519   5.638   3.572
  133AS4     CG 1515   7.534   5.486   3.586
  133AS4    OD1 1516   7.470   5.425   3.499
  133AS4   HD11 1517   7.508   5.333   3.490
  133AS4   HD12 1518   7.407   5.490   3.457
  133AS4    OD2 1519   7.617   5.431   3.662
  133AS4   HD21 1520   7.611   5.333   3.653
  133AS4   HD22 1521   7.654   5.504   3.720
  133AS4      C 1522   7.561   5.872   3.651
  133AS4      O 1523   7.670   5.918   3.621
  134ILE      N 1524   7.455   5.951   3.673
  134ILE      H 1525   7.387   5.925   3.741
  134ILE     CA 1526   7.441   6.078   3.603
  134ILE     CB 1527   7.297   6.130   3.616
  134ILE    CG1 1528   7.234   6.160   3.752
  134ILE    CG2 1529   7.213   6.045   3.521
  134ILE     CD 1530   7.088   6.204   3.761
  134ILE      C 1531   7.550   6.180   3.637
  134ILE      O 1532   7.582   6.194   3.755
  135GL4      N 1533   7.601   6.256   3.541
  135GL4      H 1534   7.575   6.248   3.445
  135GL4     CA 1535   7.709   6.353   3.564
  135GL4     CB 1536   7.806   6.365   3.446
  135GL4     CG 1537   7.723   6.401   3.322
  135GL4     CD 1538   7.799   6.400   3.191
  135GL4    OE1 1539   7.759   6.484   3.107
  135GL4   HE11 1540   7.781   6.445   3.018
  135GL4   HE12 1541   7.720   6.564   3.153
  135GL4    OE2 1542   7.895   6.322   3.174
  135GL4   HE21 1543   7.926   6.338   3.081
  135GL4   HE22 1544   7.895   6.261   3.254
  135GL4      C 1545   7.664   6.485   3.627
  135GL4      O 1546   7.600   6.572   3.569
  136VAL      N 1547   7.668   6.480   3.760
  136VAL      H 1548   7.676   6.393   3.809
  136VAL     CA 1549   7.635   6.593   3.849
  136VAL     CB 1550   7.600   6.530   3.984
  136VAL    CG1 1551   7.533   6.640   4.067
  136VAL    CG2 1552   7.492   6.421   3.971
  136VAL      C 1553   7.737   6.707   3.861
  136VAL      O 1554   7.838   6.689   3.929
  137AS4      N 1555   7.698   6.826   3.821
  137AS4      H 1556   7.599   6.840   3.825
  137AS4     CA 1557   7.778   6.950   3.827
  137AS4     CB 1558   7.821   6.978   3.683
  137AS4     CG 1559   7.933   7.083   3.672
  137AS4    OD1 1560   8.050   7.038   3.674
  137AS4   HD11 1561   8.105   7.102   3.618
  137AS4   HD12 1562   8.056   6.960   3.736
  137AS4    OD2 1563   7.896   7.201   3.669
  137AS4   HD21 1564   7.948   7.262   3.610
  137AS4   HD22 1565   7.829   7.218   3.743
  137AS4      C 1566   7.712   7.067   3.900
  137AS4      O 1567   7.590   7.080   3.890
  138LEU      N 1568   7.800   7.129   3.977
  138LEU      H 1569   7.889   7.140   3.933
  138LEU     CA 1570   7.757   7.247   4.057
  138LEU     CB 1571   7.838   7.248   4.186
  138LEU     CG 1572   7.840   7.126   4.277
  138LEU    CD1 1573   7.918   7.167   4.403
  138LEU    CD2 1574   7.702   7.068   4.309
  138LEU      C 1575   7.774   7.377   3.979
  138LEU      O 1576   7.682   7.457   3.977
  139LEU      N 1577   7.889   7.392   3.913
  139LEU      H 1578   7.947   7.311   3.913
  139LEU     CA 1579   7.933   7.497   3.821
  139LEU     CB 1580   7.904   7.637   3.875
  139LEU     CG 1581   7.875   7.740   3.765
  139LEU    CD1 1582   7.740   7.703   3.704
  139LEU    CD2 1583   7.880   7.887   3.807
  139LEU      C 1584   8.080   7.476   3.785
  139LEU      O 1585   8.170   7.515   3.859
  140LYSH     N 1586   8.090   7.394   3.680
  140LYSH     H 1587   8.034   7.313   3.662
  140LYSH    CA 1588   8.215   7.385   3.603
  140LYSH    CB 1589   8.209   7.254   3.524
  140LYSH    CG 1590   8.346   7.201   3.482
  140LYSH    CD 1591   8.331   7.057   3.433
  140LYSH    CE 1592   8.448   7.031   3.337
  140LYSH    NZ 1593   8.416   6.911   3.261
  140LYSH   HZ1 1594   8.403   6.831   3.319
  140LYSH   HZ2 1595   8.334   6.907   3.202
  140LYSH   HZ3 1596   8.497   6.893   3.204
  140LYSH     C 1597   8.255   7.501   3.511
  140LYSH     O 1598   8.215   7.502   3.395
  141ASN      N 1599   8.307   7.609   3.568
  141ASN      H 1600   8.289   7.635   3.663
  141ASN     CA 1601   8.343   7.722   3.482
  141ASN     CB 1602   8.277   7.846   3.544
  141ASN     CG 1603   8.297   7.879   3.692
  141ASN    OD1 1604   8.351   7.813   3.780
  141ASN    ND2 1605   8.220   7.981   3.728
  141ASN   HD21 1606   8.153   8.019   3.664
  141ASN   HD22 1607   8.240   8.014   3.821
  141ASN      C 1608   8.491   7.741   3.447
  141ASN      O 1609   8.519   7.795   3.340
  142GLY      N 1610   8.579   7.684   3.526
  142GLY      H 1611   8.568   7.691   3.626
  142GLY     CA 1612   8.720   7.670   3.485
  142GLY      C 1613   8.747   7.535   3.420
  142GLY      O 1614   8.658   7.462   3.375
  143GL4      N 1615   8.872   7.511   3.382
  143GL4      H 1616   8.941   7.583   3.397
  143GL4     CA 1617   8.919   7.374   3.355
  143GL4     CB 1618   9.042   7.402   3.270
  143GL4     CG 1619   9.006   7.444   3.128
  143GL4     CD 1620   9.136   7.495   3.065
  143GL4    OE1 1621   9.216   7.411   3.016
  143GL4   HE11 1622   9.298   7.449   2.973
  143GL4   HE12 1623   9.185   7.328   3.061
  143GL4    OE2 1624   9.170   7.613   3.088
  143GL4   HE21 1625   9.233   7.646   3.018
  143GL4   HE22 1626   9.117   7.649   3.164
  143GL4      C 1627   8.959   7.313   3.490
  143GL4      O 1628   8.950   7.189   3.493
  144ARG      N 1629   9.033   7.385   3.572
  144ARG      H 1630   9.037   7.484   3.558
  144ARG     CA 1631   9.067   7.345   3.709
  144ARG     CB 1632   9.187   7.429   3.755
  144ARG     CG 1633   9.258   7.370   3.878
  144ARG     CD 1634   9.394   7.438   3.893
  144ARG     NE 1635   9.366   7.575   3.937
  144ARG     HE 1636   9.290   7.616   3.887
  144ARG     CZ 1637   9.400   7.639   4.050
  144ARG    NH1 1638   9.478   7.569   4.134
  144ARG   HH11 1639   9.513   7.478   4.108
  144ARG   HH12 1640   9.484   7.618   4.220
  144ARG    NH2 1641   9.346   7.755   4.085
  144ARG   HH21 1642   9.256   7.781   4.049
  144ARG   HH22 1643   9.380   7.804   4.166
  144ARG      C 1644   8.950   7.353   3.808
  144ARG      O 1645   8.887   7.458   3.813
  145ILE      N 1646   8.900   7.235   3.842
  145ILE      H 1647   8.930   7.154   3.792
  145ILE     CA 1648   8.778   7.216   3.922
  145ILE     CB 1649   8.655   7.183   3.837
  145ILE    CG1 1650   8.683   7.056   3.757
  145ILE    CG2 1651   8.614   7.304   3.752
  145ILE     CD 1652   8.550   7.009   3.699
  145ILE      C 1653   8.776   7.110   4.031
  145ILE      O 1654   8.854   7.016   4.036
  146GL4      N 1655   8.704   7.143   4.140
  146GL4      H 1656   8.677   7.238   4.161
  146GL4     CA 1657   8.672   7.056   4.253
  146GL4     CB 1658   8.626   7.148   4.366
  146GL4     CG 1659   8.738   7.233   4.427
  146GL4     CD 1660   8.690   7.343   4.521
  146GL4    OE1 1661   8.596   7.318   4.600
  146GL4   HE11 1662   8.544   7.399   4.625
  146GL4   HE12 1663   8.576   7.221   4.616
  146GL4    OE2 1664   8.753   7.451   4.512
  146GL4   HE21 1665   8.690   7.527   4.526
  146GL4   HE22 1666   8.849   7.428   4.495
  146GL4      C 1667   8.563   6.953   4.222
  146GL4      O 1668   8.456   6.985   4.172
  147LYSH     N 1669   8.587   6.831   4.266
  147LYSH     H 1670   8.656   6.813   4.337
  147LYSH    CA 1671   8.497   6.716   4.244
  147LYSH    CB 1672   8.570   6.589   4.285
  147LYSH    CG 1673   8.486   6.465   4.248
  147LYSH    CD 1674   8.507   6.359   4.357
  147LYSH    CE 1675   8.426   6.229   4.356
  147LYSH    NZ 1676   8.442   6.156   4.483
  147LYSH   HZ1 1677   8.381   6.078   4.495
  147LYSH   HZ2 1678   8.536   6.124   4.495
  147LYSH   HZ3 1679   8.422   6.214   4.562
  147LYSH     C 1680   8.373   6.736   4.332
  147LYSH     O 1681   8.378   6.789   4.443
  148VAL      N 1682   8.263   6.692   4.272
  148VAL      H 1683   8.272   6.638   4.188
  148VAL     CA 1684   8.129   6.708   4.330
  148VAL     CB 1685   8.026   6.720   4.218
  148VAL    CG1 1686   7.894   6.723   4.293
  148VAL    CG2 1687   8.044   6.844   4.130
  148VAL      C 1688   8.104   6.596   4.432
  148VAL      O 1689   8.076   6.484   4.391
  149GL4      N 1690   8.141   6.624   4.556
  149GL4      H 1691   8.145   6.716   4.595
  149GL4     CA 1692   8.141   6.529   4.667
  149GL4     CB 1693   8.228   6.565   4.786
  149GL4     CG 1694   8.375   6.566   4.744
  149GL4     CD 1695   8.451   6.440   4.783
  149GL4    OE1 1696   8.563   6.440   4.838
  149GL4   HE11 1697   8.577   6.343   4.859
  149GL4   HE12 1698   8.584   6.533   4.869
  149GL4    OE2 1699   8.409   6.330   4.740
  149GL4   HE21 1700   8.481   6.261   4.749
  149GL4   HE22 1701   8.315   6.333   4.710
  149GL4      C 1702   7.996   6.511   4.715
  149GL4      O 1703   7.919   6.608   4.715
  150HI0      N 1704   7.953   6.400   4.773
  150HI0      H 1705   8.019   6.330   4.800
  150HI0     CA 1706   7.810   6.386   4.803
  150HI0     CB 1707   7.716   6.333   4.694
  150HI0     CG 1708   7.759   6.196   4.641
  150HI0    ND1 1709   7.771   6.095   4.725
  150HI0    HD1 1710   7.712   6.078   4.803
  150HI0    CD2 1711   7.825   6.175   4.527
  150HI0    HD2 1712   7.812   6.225   4.431
  150HI0    CE1 1713   7.848   6.004   4.665
  150HI0    HE1 1714   7.849   5.903   4.703
  150HI0    NE2 1715   7.879   6.055   4.545
  150HI0    HE2 1716   7.933   6.015   4.470
  150HI0      C 1717   7.793   6.313   4.936
  150HI0      O 1718   7.880   6.234   4.975
  151SER      N 1719   7.678   6.326   5.001
  151SER      H 1720   7.615   6.401   4.980
  151SER     CA 1721   7.641   6.236   5.111
  151SER     CB 1722   7.531   6.290   5.203
  151SER     OG 1723   7.405   6.301   5.136
  151SER     HG 1724   7.333   6.280   5.202
  151SER      C 1725   7.614   6.091   5.069
  151SER      O 1726   7.631   6.050   4.955
  152AS4      N 1727   7.580   6.006   5.166
  152AS4      H 1728   7.593   6.029   5.262
  152AS4     CA 1729   7.572   5.862   5.138
  152AS4     CB 1730   7.603   5.779   5.263
  152AS4     CG 1731   7.591   5.637   5.206
  152AS4    OD1 1732   7.482   5.576   5.209
  152AS4   HD11 1733   7.494   5.478   5.194
  152AS4   HD12 1734   7.410   5.644   5.224
  152AS4    OD2 1735   7.696   5.580   5.170
  152AS4   HD21 1736   7.679   5.482   5.165
  152AS4   HD22 1737   7.772   5.646   5.164
  152AS4      C 1738   7.448   5.826   5.056
  152AS4      O 1739   7.343   5.884   5.084
  153LEU      N 1740   7.461   5.757   4.943
  153LEU      H 1741   7.546   5.704   4.940
  153LEU     CA 1742   7.350   5.711   4.859
  153LEU     CB 1743   7.413   5.649   4.734
  153LEU     CG 1744   7.478   5.761   4.655
  153LEU    CD1 1745   7.586   5.710   4.559
  153LEU    CD2 1746   7.377   5.846   4.576
  153LEU      C 1747   7.240   5.624   4.918
  153LEU      O 1748   7.139   5.603   4.850
  154SER      N 1749   7.256   5.572   5.040
  154SER      H 1750   7.343   5.597   5.083
  154SER     CA 1751   7.147   5.503   5.111
  154SER     CB 1752   7.195   5.403   5.216
  154SER     OG 1753   7.259   5.293   5.150
  154SER     HG 1754   7.276   5.324   5.057
  154SER      C 1755   7.048   5.595   5.183
  154SER      O 1756   7.087   5.654   5.284
  155PHE      N 1757   6.936   5.622   5.117
  155PHE      H 1758   6.922   5.568   5.034
  155PHE     CA 1759   6.829   5.709   5.168
  155PHE     CB 1760   6.871   5.856   5.162
  155PHE     CG 1761   6.887   5.909   5.019
  155PHE    CD1 1762   6.782   5.980   4.963
  155PHE    HD1 1763   6.691   5.990   5.023
  155PHE    CD2 1764   7.008   5.894   4.951
  155PHE    HD2 1765   7.091   5.839   4.994
  155PHE    CE1 1766   6.793   6.039   4.838
  155PHE    HE1 1767   6.706   6.093   4.801
  155PHE    CE2 1768   7.015   5.951   4.824
  155PHE    HE2 1769   7.114   5.959   4.780
  155PHE     CZ 1770   6.914   6.028   4.769
  155PHE     HZ 1771   6.919   6.068   4.668
  155PHE      C 1772   6.688   5.693   5.111
  155PHE      O 1773   6.678   5.660   4.993
  156SER      N 1774   6.593   5.730   5.197
  156SER      H 1775   6.628   5.741   5.290
  156SER     CA 1776   6.452   5.702   5.169
  156SER     CB 1777   6.354   5.696   5.286
  156SER     OG 1778   6.220   5.664   5.248
  156SER     HG 1779   6.162   5.667   5.331
  156SER      C 1780   6.398   5.809   5.074
  156SER      O 1781   6.418   5.928   5.102
  157LYSH     N 1782   6.356   5.765   4.956
  157LYSH     H 1783   6.380   5.670   4.934
  157LYSH    CA 1784   6.305   5.845   4.844
  157LYSH    CB 1785   6.283   5.765   4.717
  157LYSH    CG 1786   6.417   5.757   4.642
  157LYSH    CD 1787   6.386   5.696   4.505
  157LYSH    CE 1788   6.519   5.686   4.430
  157LYSH    NZ 1789   6.630   5.622   4.502
  157LYSH   HZ1 1790   6.655   5.675   4.583
  157LYSH   HZ2 1791   6.608   5.532   4.540
  157LYSH   HZ3 1792   6.707   5.609   4.439
  157LYSH     C 1793   6.182   5.933   4.866
  157LYSH     O 1794   6.121   5.971   4.766
  158AS4      N 1795   6.160   5.977   4.989
  158AS4      H 1796   6.208   5.932   5.065
  158AS4     CA 1797   6.056   6.069   5.036
  158AS4     CB 1798   6.001   6.019   5.170
  158AS4     CG 1799   5.882   6.104   5.215
  158AS4    OD1 1800   5.915   6.209   5.275
  158AS4   HD11 1801   5.838   6.273   5.270
  158AS4   HD12 1802   6.014   6.207   5.286
  158AS4    OD2 1803   5.764   6.071   5.189
  158AS4   HD21 1804   5.704   6.135   5.236
  158AS4   HD22 1805   5.757   6.009   5.111
  158AS4      C 1806   6.120   6.208   5.036
  158AS4      O 1807   6.234   6.225   5.079
  159TRP      N 1808   6.041   6.312   5.009
  159TRP      H 1809   5.945   6.296   4.986
  159TRP     CA 1810   6.084   6.452   4.998
  159TRP     CB 1811   5.962   6.534   4.959
  159TRP     CG 1812   5.927   6.524   4.810
  159TRP    CD1 1813   5.833   6.442   4.765
  159TRP    HD1 1814   5.784   6.378   4.839
  159TRP    CD2 1815   5.977   6.593   4.700
  159TRP    NE1 1816   5.832   6.445   4.633
  159TRP    HE1 1817   5.783   6.379   4.578
  159TRP    CE2 1818   5.917   6.537   4.587
  159TRP    CE3 1819   6.072   6.693   4.682
  159TRP    HE3 1820   6.131   6.734   4.764
  159TRP    CZ2 1821   5.966   6.577   4.464
  159TRP    HZ2 1822   5.941   6.522   4.373
  159TRP    CZ3 1823   6.107   6.741   4.557
  159TRP    HZ3 1824   6.181   6.822   4.552
  159TRP    CH2 1825   6.054   6.683   4.444
  159TRP    HH2 1826   6.102   6.722   4.354
  159TRP      C 1827   6.141   6.516   5.125
  159TRP      O 1828   6.120   6.637   5.134
  160SER      N 1829   6.135   6.447   5.238
  160SER      H 1830   6.076   6.367   5.238
  160SER     CA 1831   6.198   6.497   5.362
  160SER     CB 1832   6.111   6.461   5.483
  160SER     OG 1833   6.176   6.467   5.610
  160SER     HG 1834   6.170   6.564   5.633
  160SER      C 1835   6.342   6.449   5.376
  160SER      O 1836   6.414   6.479   5.471
  161PHE      N 1837   6.382   6.358   5.287
  161PHE      H 1838   6.326   6.323   5.212
  161PHE     CA 1839   6.519   6.304   5.281
  161PHE     CB 1840   6.518   6.151   5.290
  161PHE     CG 1841   6.470   6.100   5.426
  161PHE    CD1 1842   6.573   6.068   5.515
  161PHE    HD1 1843   6.671   6.111   5.500
  161PHE    CD2 1844   6.336   6.072   5.449
  161PHE    HD2 1845   6.274   6.064   5.360
  161PHE    CE1 1846   6.531   6.014   5.636
  161PHE    HE1 1847   6.607   6.003   5.714
  161PHE    CE2 1848   6.301   6.021   5.573
  161PHE    HE2 1849   6.198   6.031   5.607
  161PHE     CZ 1850   6.398   5.989   5.667
  161PHE     HZ 1851   6.365   5.971   5.770
  161PHE      C 1852   6.591   6.350   5.154
  161PHE      O 1853   6.530   6.383   5.052
  162TYR      N 1854   6.722   6.326   5.146
  162TYR      H 1855   6.775   6.306   5.229
  162TYR     CA 1856   6.802   6.382   5.037
  162TYR     CB 1857   6.813   6.534   5.051
  162TYR     CG 1858   6.860   6.587   5.187
  162TYR    CD1 1859   6.761   6.621   5.279
  162TYR    HD1 1860   6.661   6.629   5.238
  162TYR    CD2 1861   6.993   6.592   5.225
  162TYR    HD2 1862   7.076   6.578   5.154
  162TYR    CE1 1863   6.795   6.665   5.407
  162TYR    HE1 1864   6.706   6.698   5.460
  162TYR    CE2 1865   7.029   6.626   5.354
  162TYR    HE2 1866   7.132   6.607   5.387
  162TYR     CZ 1867   6.930   6.670   5.440
  162TYR     OH 1868   6.961   6.740   5.553
  162TYR     HH 1869   7.055   6.732   5.588
  162TYR      C 1870   6.941   6.323   5.016
  162TYR      O 1871   7.000   6.276   5.113
  163LEU      N 1872   6.988   6.335   4.892
  163LEU      H 1873   6.932   6.349   4.811
  163LEU     CA 1874   7.132   6.342   4.864
  163LEU     CB 1875   7.148   6.286   4.722
  163LEU     CG 1876   7.291   6.246   4.684
  163LEU    CD1 1877   7.353   6.137   4.771
  163LEU    CD2 1878   7.298   6.215   4.534
  163LEU      C 1879   7.173   6.489   4.881
  163LEU      O 1880   7.127   6.583   4.816
  164LEU      N 1881   7.285   6.496   4.952
  164LEU      H 1882   7.314   6.411   4.997
  164LEU     CA 1883   7.342   6.624   4.996
  164LEU     CB 1884   7.370   6.638   5.145
  164LEU     CG 1885   7.395   6.785   5.180
  164LEU    CD1 1886   7.260   6.857   5.171
  164LEU    CD2 1887   7.439   6.810   5.324
  164LEU      C 1888   7.470   6.638   4.913
  164LEU      O 1889   7.565   6.560   4.925
  165TYR      N 1890   7.464   6.721   4.810
  165TYR      H 1891   7.381   6.776   4.794
  165TYR     CA 1892   7.580   6.759   4.729
  165TYR     CB 1893   7.533   6.794   4.589
  165TYR     CG 1894   7.517   6.673   4.498
  165TYR    CD1 1895   7.629   6.595   4.470
  165TYR    HD1 1896   7.727   6.609   4.517
  165TYR    CD2 1897   7.395   6.635   4.444
  165TYR    HD2 1898   7.303   6.690   4.465
  165TYR    CE1 1899   7.619   6.479   4.394
  165TYR    HE1 1900   7.707   6.418   4.372
  165TYR    CE2 1901   7.382   6.519   4.368
  165TYR    HE2 1902   7.288   6.504   4.314
  165TYR     CZ 1903   7.494   6.440   4.347
  165TYR     OH 1904   7.476   6.318   4.292
  165TYR     HH 1905   7.383   6.309   4.255
  165TYR      C 1906   7.666   6.862   4.801
  165TYR      O 1907   7.611   6.961   4.851
  166TYR      N 1908   7.797   6.855   4.777
  166TYR      H 1909   7.839   6.768   4.751
  166TYR     CA 1910   7.894   6.955   4.825
  166TYR     CB 1911   7.917   6.926   4.974
  166TYR     CG 1912   7.955   6.784   5.013
  166TYR    CD1 1913   7.863   6.688   5.055
  166TYR    HD1 1914   7.758   6.685   5.025
  166TYR    CD2 1915   8.089   6.761   5.043
  166TYR    HD2 1916   8.155   6.842   5.013
  166TYR    CE1 1917   7.902   6.569   5.115
  166TYR    HE1 1918   7.821   6.504   5.147
  166TYR    CE2 1919   8.133   6.644   5.104
  166TYR    HE2 1920   8.234   6.634   5.143
  166TYR     CZ 1921   8.038   6.548   5.136
  166TYR     OH 1922   8.078   6.429   5.190
  166TYR     HH 1923   8.165   6.403   5.149
  166TYR      C 1924   8.027   6.960   4.751
  166TYR      O 1925   8.042   6.878   4.661
  167THR      N 1926   8.106   7.067   4.766
  167THR      H 1927   8.072   7.157   4.794
  167THR     CA 1928   8.244   7.076   4.715
  167THR     CB 1929   8.277   7.220   4.674
  167THR    OG1 1930   8.200   7.319   4.743
  167THR    HG1 1931   8.247   7.404   4.769
  167THR    CG2 1932   8.267   7.236   4.523
  167THR      C 1933   8.355   7.026   4.806
  167THR      O 1934   8.350   7.036   4.929
  168GL4      N 1935   8.457   6.973   4.740
  168GL4      H 1936   8.455   6.964   4.641
  168GL4     CA 1937   8.588   6.965   4.807
  168GL4     CB 1938   8.691   6.927   4.700
  168GL4     CG 1939   8.664   6.786   4.651
  168GL4     CD 1940   8.788   6.745   4.571
  168GL4    OE1 1941   8.796   6.765   4.448
  168GL4   HE11 1942   8.882   6.733   4.409
  168GL4   HE12 1943   8.707   6.787   4.409
  168GL4    OE2 1944   8.880   6.682   4.627
  168GL4   HE21 1945   8.934   6.642   4.553
  168GL4   HE22 1946   8.889   6.709   4.723
  168GL4      C 1947   8.654   7.073   4.892
  168GL4      O 1948   8.718   7.038   4.992
  169PHE      N 1949   8.658   7.194   4.837
  169PHE      H 1950   8.619   7.227   4.752
  169PHE     CA 1951   8.712   7.303   4.920
  169PHE     CB 1952   8.851   7.346   4.874
  169PHE     CG 1953   8.966   7.246   4.892
  169PHE    CD1 1954   9.005   7.176   4.779
  169PHE    HD1 1955   8.947   7.177   4.688
  169PHE    CD2 1956   9.038   7.237   5.011
  169PHE    HD2 1957   8.993   7.273   5.103
  169PHE    CE1 1958   9.115   7.091   4.785
  169PHE    HE1 1959   9.129   7.018   4.705
  169PHE    CE2 1960   9.156   7.164   5.011
  169PHE    HE2 1961   9.217   7.162   5.101
  169PHE     CZ 1962   9.192   7.088   4.900
  169PHE     HZ 1963   9.289   7.037   4.897
  169PHE      C 1964   8.630   7.431   4.937
  169PHE      O 1965   8.615   7.480   5.049
  170THR      N 1966   8.594   7.494   4.825
  170THR      H 1967   8.610   7.443   4.741
  170THR     CA 1968   8.524   7.624   4.826
  170THR     CB 1969   8.532   7.691   4.689
  170THR    OG1 1970   8.514   7.604   4.578
  170THR    HG1 1971   8.595   7.548   4.562
  170THR    CG2 1972   8.661   7.773   4.682
  170THR      C 1973   8.380   7.636   4.876
  170THR      O 1974   8.297   7.568   4.815
  171PRO      N 1975   8.357   7.731   4.966
  171PRO     CA 1976   8.220   7.776   4.999
  171PRO     CB 1977   8.238   7.855   5.128
  171PRO     CG 1978   8.385   7.899   5.127
  171PRO     CD 1979   8.462   7.795   5.046
  171PRO      C 1980   8.160   7.860   4.887
  171PRO      O 1981   8.225   7.898   4.789
  172THR      N 1982   8.033   7.897   4.902
  172THR      H 1983   7.985   7.882   4.988
  172THR     CA 1984   7.955   7.982   4.810
  172THR     CB 1985   7.806   7.978   4.843
  172THR    OG1 1986   7.777   7.974   4.983
  172THR    HG1 1987   7.815   8.055   5.026
  172THR    CG2 1988   7.739   7.861   4.772
  172THR      C 1989   7.986   8.132   4.806
  172THR      O 1990   7.988   8.206   4.905
  173GL4      N 1991   8.050   8.165   4.694
  173GL4      H 1992   8.042   8.097   4.623
  173GL4     CA 1993   8.128   8.288   4.673
  173GL4     CB 1994   8.266   8.265   4.732
  173GL4     CG 1995   8.354   8.390   4.737
  173GL4     CD 1996   8.307   8.487   4.845
  173GL4    OE1 1997   8.258   8.596   4.810
  173GL4   HE11 1998   8.198   8.640   4.877
  173GL4   HE12 1999   8.271   8.596   4.711
  173GL4    OE2 2000   8.337   8.467   4.965
  173GL4   HE21 2001   8.286   8.535   5.018
  173GL4   HE22 2002   8.399   8.389   4.969
  173GL4      C 2003   8.149   8.299   4.522
  173GL4      O 2004   8.156   8.196   4.453
  174LYSH     N 2005   8.120   8.416   4.465
  174LYSH     H 2006   8.077   8.477   4.533
  174LYSH    CA 2007   8.133   8.464   4.326
  174LYSH    CB 2008   8.277   8.461   4.277
  174LYSH    CG 2009   8.357   8.569   4.352
  174LYSH    CD 2010   8.507   8.540   4.354
  174LYSH    CE 2011   8.576   8.655   4.427
  174LYSH    NZ 2012   8.720   8.628   4.448
  174LYSH   HZ1 2013   8.765   8.710   4.484
  174LYSH   HZ2 2014   8.718   8.551   4.510
  174LYSH   HZ3 2015   8.750   8.593   4.359
  174LYSH     C 2016   8.030   8.394   4.236
  174LYSH     O 2017   7.950   8.461   4.172
  175ASN      N 2018   8.055   8.267   4.208
  175ASN      H 2019   8.118   8.217   4.267
  175ASN     CA 2020   7.983   8.179   4.115
  175ASN     CB 2021   8.056   8.045   4.102
  175ASN     CG 2022   8.207   8.052   4.078
  175ASN    OD1 2023   8.247   8.102   3.973
  175ASN    ND2 2024   8.278   7.979   4.163
  175ASN   HD21 2025   8.221   7.924   4.224
  175ASN   HD22 2026   8.377   7.990   4.177
  175ASN      C 2027   7.838   8.149   4.153
  175ASN      O 2028   7.798   8.144   4.269
  176GL4      N 2029   7.749   8.160   4.055
  176GL4      H 2030   7.766   8.233   3.988
  176GL4     CA 2031   7.607   8.135   4.082
  176GL4     CB 2032   7.507   8.217   4.002
  176GL4     CG 2033   7.368   8.215   4.067
  176GL4     CD 2034   7.269   8.314   4.005
  176GL4    OE1 2035   7.232   8.405   4.081
  176GL4   HE11 2036   7.134   8.416   4.068
  176GL4   HE12 2037   7.311   8.448   4.123
  176GL4    OE2 2038   7.221   8.288   3.892
  176GL4   HE21 2039   7.124   8.313   3.899
  176GL4   HE22 2040   7.298   8.260   3.836
  176GL4      C 2041   7.585   7.986   4.052
  176GL4      O 2042   7.546   7.944   3.943
  177TYR      N 2043   7.584   7.918   4.167
  177TYR      H 2044   7.562   7.960   4.255
  177TYR     CA 2045   7.581   7.771   4.163
  177TYR     CB 2046   7.638   7.710   4.292
  177TYR     CG 2047   7.787   7.741   4.310
  177TYR    CD1 2048   7.840   7.842   4.390
  177TYR    HD1 2049   7.777   7.913   4.442
  177TYR    CD2 2050   7.873   7.649   4.253
  177TYR    HD2 2051   7.834   7.577   4.180
  177TYR    CE1 2052   7.978   7.851   4.408
  177TYR    HE1 2053   8.007   7.939   4.464
  177TYR    CE2 2054   8.009   7.651   4.281
  177TYR    HE2 2055   8.078   7.575   4.244
  177TYR     CZ 2056   8.064   7.755   4.354
  177TYR     OH 2057   8.196   7.786   4.345
  177TYR     HH 2058   8.240   7.700   4.366
  177TYR      C 2059   7.445   7.712   4.128
  177TYR      O 2060   7.354   7.703   4.210
  178ALA      N 2061   7.451   7.644   4.014
  178ALA      H 2062   7.534   7.618   3.964
  178ALA     CA 2063   7.337   7.587   3.940
  178ALA     CB 2064   7.351   7.656   3.804
  178ALA      C 2065   7.351   7.433   3.940
  178ALA      O 2066   7.414   7.385   3.846
  179CYS2     N 2067   7.321   7.373   4.055
  179CYS2     H 2068   7.296   7.424   4.137
  179CYS2    CA 2069   7.331   7.228   4.076
  179CYS2    CB 2070   7.313   7.227   4.227
  179CYS2    SG 2071   7.302   7.062   4.306
  179CYS2     C 2072   7.242   7.146   3.985
  179CYS2     O 2073   7.132   7.109   4.026
  180ARG      N 2074   7.310   7.094   3.883
  180ARG      H 2075   7.408   7.111   3.874
  180ARG     CA 2076   7.235   7.028   3.775
  180ARG     CB 2077   7.180   7.134   3.680
  180ARG     CG 2078   7.292   7.188   3.591
  180ARG     CD 2079   7.258   7.273   3.469
  180ARG     NE 2080   7.378   7.267   3.384
  180ARG     HE 2081   7.453   7.325   3.414
  180ARG     CZ 2082   7.406   7.181   3.286
  180ARG    NH1 2083   7.328   7.083   3.237
  180ARG   HH11 2084   7.241   7.056   3.279
  180ARG   HH12 2085   7.365   7.027   3.163
  180ARG    NH2 2086   7.534   7.168   3.246
  180ARG   HH21 2087   7.611   7.222   3.280
  180ARG   HH22 2088   7.557   7.120   3.162
  180ARG      C 2089   7.302   6.906   3.709
  180ARG      O 2090   7.419   6.880   3.737
  181VAL      N 2091   7.227   6.839   3.623
  181VAL      H 2092   7.129   6.825   3.637
  181VAL     CA 2093   7.292   6.735   3.542
  181VAL     CB 2094   7.202   6.615   3.515
  181VAL    CG1 2095   7.266   6.504   3.432
  181VAL    CG2 2096   7.155   6.554   3.647
  181VAL      C 2097   7.357   6.776   3.410
  181VAL      O 2098   7.296   6.813   3.309
  182ASN      N 2099   7.486   6.746   3.399
  182ASN      H 2100   7.535   6.686   3.463
  182ASN     CA 2101   7.576   6.806   3.301
  182ASN     CB 2102   7.721   6.762   3.325
  182ASN     CG 2103   7.816   6.826   3.223
  182ASN    OD1 2104   7.878   6.930   3.245
  182ASN    ND2 2105   7.848   6.749   3.118
  182ASN   HD21 2106   7.820   6.655   3.105
  182ASN   HD22 2107   7.911   6.791   3.052
  182ASN      C 2108   7.532   6.812   3.154
  182ASN      O 2109   7.507   6.922   3.104
  183HI0      N 2110   7.530   6.699   3.085
  183HI0      H 2111   7.573   6.614   3.116
  183HI0     CA 2112   7.485   6.709   2.945
  183HI0     CB 2113   7.573   6.626   2.852
  183HI0     CG 2114   7.691   6.701   2.791
  183HI0    ND1 2115   7.691   6.795   2.697
  183HI0    HD1 2116   7.618   6.822   2.635
  183HI0    CD2 2117   7.818   6.674   2.822
  183HI0    HD2 2118   7.840   6.577   2.868
  183HI0    CE1 2119   7.816   6.839   2.686
  183HI0    HE1 2120   7.855   6.923   2.628
  183HI0    NE2 2121   7.895   6.761   2.760
  183HI0    HE2 2122   7.993   6.774   2.775
  183HI0      C 2123   7.342   6.659   2.932
  183HI0      O 2124   7.303   6.542   2.939
  184VAL      N 2125   7.262   6.760   2.898
  184VAL      H 2126   7.305   6.838   2.853
  184VAL     CA 2127   7.115   6.748   2.892
  184VAL     CB 2128   7.047   6.879   2.934
  184VAL    CG1 2129   7.063   6.916   3.082
  184VAL    CG2 2130   7.082   6.997   2.842
  184VAL      C 2131   7.057   6.707   2.757
  184VAL      O 2132   6.947   6.654   2.748
  185THR      N 2133   7.134   6.723   2.650
  185THR      H 2134   7.213   6.785   2.645
  185THR     CA 2135   7.101   6.668   2.518
  185THR     CB 2136   7.200   6.712   2.410
  185THR    OG1 2137   7.334   6.681   2.451
  185THR    HG1 2138   7.378   6.765   2.485
  185THR    CG2 2139   7.173   6.859   2.382
  185THR      C 2140   7.099   6.515   2.506
  185THR      O 2141   7.049   6.459   2.408
  186LEU      N 2142   7.186   6.453   2.585
  186LEU      H 2143   7.258   6.504   2.632
  186LEU     CA 2144   7.189   6.311   2.618
  186LEU     CB 2145   7.318   6.267   2.688
  186LEU     CG 2146   7.457   6.299   2.632
  186LEU    CD1 2147   7.572   6.278   2.730
  186LEU    CD2 2148   7.479   6.217   2.505
  186LEU      C 2149   7.070   6.267   2.704
  186LEU      O 2150   7.000   6.354   2.753
  187SER      N 2151   7.047   6.135   2.706
  187SER      H 2152   7.089   6.077   2.637
  187SER     CA 2153   6.938   6.072   2.782
  187SER     CB 2154   6.936   5.925   2.740
  187SER     OG 2155   7.061   5.860   2.761
  187SER     HG 2156   7.051   5.768   2.721
  187SER      C 2157   6.928   6.097   2.933
  187SER      O 2158   6.836   6.039   2.990
  188GLN      N 2159   7.003   6.194   2.984
  188GLN      H 2160   7.036   6.265   2.920
  188GLN     CA 2161   7.021   6.226   3.127
  188GLN     CB 2162   7.149   6.306   3.148
  188GLN     CG 2163   7.260   6.217   3.092
  188GLN     CD 2164   7.404   6.260   3.122
  188GLN    OE1 2165   7.460   6.203   3.216
  188GLN    NE2 2166   7.465   6.358   3.056
  188GLN   HE21 2167   7.406   6.419   3.005
  188GLN   HE22 2168   7.565   6.361   3.046
  188GLN      C 2169   6.898   6.294   3.187
  188GLN      O 2170   6.865   6.403   3.138
  189PRO      N 2171   6.843   6.234   3.292
  189PRO     CA 2172   6.732   6.288   3.370
  189PRO     CB 2173   6.671   6.168   3.443
  189PRO     CG 2174   6.796   6.083   3.469
  189PRO     CD 2175   6.863   6.094   3.332
  189PRO      C 2176   6.770   6.400   3.467
  189PRO      O 2177   6.878   6.416   3.523
  190LYSH     N 2178   6.666   6.473   3.507
  190LYSH     H 2179   6.574   6.447   3.477
  190LYSH    CA 2180   6.674   6.581   3.608
  190LYSH    CB 2181   6.551   6.670   3.613
  190LYSH    CG 2182   6.517   6.746   3.484
  190LYSH    CD 2183   6.400   6.841   3.505
  190LYSH    CE 2184   6.273   6.773   3.453
  190LYSH    NZ 2185   6.282   6.709   3.321
  190LYSH   HZ1 2186   6.340   6.629   3.317
  190LYSH   HZ2 2187   6.188   6.682   3.299
  190LYSH   HZ3 2188   6.316   6.779   3.257
  190LYSH     C 2189   6.714   6.528   3.746
  190LYSH     O 2190   6.671   6.418   3.783
  191ILE      N 2191   6.769   6.616   3.828
  191ILE      H 2192   6.776   6.714   3.805
  191ILE     CA 2193   6.839   6.577   3.952
  191ILE     CB 2194   6.937   6.690   3.983
  191ILE    CG1 2195   7.042   6.634   4.078
  191ILE    CG2 2196   6.866   6.812   4.045
  191ILE     CD 2197   7.169   6.718   4.094
  191ILE      C 2198   6.753   6.532   4.069
  191ILE      O 2199   6.798   6.466   4.163
  192VAL      N 2200   6.626   6.570   4.068
  192VAL      H 2201   6.585   6.629   3.999
  192VAL     CA 2202   6.531   6.548   4.177
  192VAL     CB 2203   6.466   6.680   4.220
  192VAL    CG1 2204   6.566   6.772   4.292
  192VAL    CG2 2205   6.385   6.753   4.113
  192VAL      C 2206   6.424   6.440   4.156
  192VAL      O 2207   6.442   6.365   4.062
  193LYSH     N 2208   6.344   6.417   4.260
  193LYSH     H 2209   6.368   6.449   4.352
  193LYSH    CA 2210   6.227   6.326   4.262
  193LYSH    CB 2211   6.169   6.313   4.404
  193LYSH    CG 2212   6.093   6.181   4.418
  193LYSH    CD 2213   6.014   6.153   4.545
  193LYSH    CE 2214   5.925   6.030   4.521
  193LYSH    NZ 2215   5.845   5.990   4.637
  193LYSH   HZ1 2216   5.786   6.069   4.653
  193LYSH   HZ2 2217   5.787   5.911   4.622
  193LYSH   HZ3 2218   5.892   5.966   4.722
  193LYSH     C 2219   6.119   6.380   4.170
  193LYSH     O 2220   6.087   6.497   4.147
  194TRP      N 2221   6.071   6.279   4.100
  194TRP      H 2222   6.089   6.184   4.128
  194TRP     CA 2223   5.978   6.296   3.988
  194TRP     CB 2224   5.961   6.161   3.919
  194TRP     CG 2225   5.913   6.050   4.014
  194TRP    CD1 2226   5.787   6.021   4.045
  194TRP    HD1 2227   5.699   6.069   4.005
  194TRP    CD2 2228   6.000   5.969   4.085
  194TRP    NE1 2229   5.787   5.925   4.137
  194TRP    HE1 2230   5.712   5.893   4.196
  194TRP    CE2 2231   5.913   5.887   4.158
  194TRP    CE3 2232   6.137   5.962   4.109
  194TRP    HE3 2233   6.210   5.993   4.035
  194TRP    CZ2 2234   5.968   5.805   4.253
  194TRP    HZ2 2235   5.901   5.739   4.307
  194TRP    CZ3 2236   6.188   5.873   4.203
  194TRP    HZ3 2237   6.292   5.840   4.201
  194TRP    CH2 2238   6.104   5.793   4.280
  194TRP    HH2 2239   6.142   5.714   4.344
  194TRP      C 2240   5.843   6.363   4.017
  194TRP      O 2241   5.781   6.411   3.924
  195AS4      N 2242   5.794   6.352   4.141
  195AS4      H 2243   5.832   6.294   4.213
  195AS4     CA 2244   5.675   6.436   4.168
  195AS4     CB 2245   5.641   6.436   4.317
  195AS4     CG 2246   5.644   6.296   4.380
  195AS4    OD1 2247   5.557   6.210   4.352
  195AS4   HD11 2248   5.565   6.128   4.406
  195AS4   HD12 2249   5.504   6.246   4.274
  195AS4    OD2 2250   5.745   6.263   4.446
  195AS4   HD21 2251   5.716   6.184   4.500
  195AS4   HD22 2252   5.805   6.342   4.463
  195AS4      C 2253   5.671   6.581   4.121
  195AS4      O 2254   5.776   6.642   4.097
  196ARG      N 2255   5.550   6.630   4.101
  196ARG      H 2256   5.465   6.582   4.120
  196ARG     CA 2257   5.523   6.768   4.055
  196ARG     CB 2258   5.372   6.782   4.034
  196ARG     CG 2259   5.317   6.696   3.920
  196ARG     CD 2260   5.165   6.710   3.907
  196ARG     NE 2261   5.105   6.618   3.809
  196ARG     HE 2262   5.130   6.630   3.713
  196ARG     CZ 2263   5.024   6.518   3.846
  196ARG    NH1 2264   4.983   6.510   3.974
  196ARG   HH11 2265   5.015   6.568   4.050
  196ARG   HH12 2266   4.917   6.444   4.007
  196ARG    NH2 2267   4.979   6.420   3.767
  196ARG   HH21 2268   5.006   6.416   3.670
  196ARG   HH22 2269   4.911   6.354   3.798
  196ARG      C 2270   5.575   6.885   4.137
  196ARG      O 2271   5.575   6.889   4.260
  197AS4      N 2272   5.614   6.988   4.061
  197AS4      H 2273   5.618   6.971   3.963
  197AS4     CA 2274   5.662   7.114   4.118
  197AS4     CB 2275   5.744   7.189   4.014
  197AS4     CG 2276   5.826   7.306   4.068
  197AS4    OD1 2277   5.882   7.293   4.179
  197AS4   HD11 2278   5.965   7.346   4.168
  197AS4   HD12 2279   5.823   7.241   4.241
  197AS4    OD2 2280   5.847   7.409   4.001
  197AS4   HD21 2281   5.852   7.482   4.069
  197AS4   HD22 2282   5.860   7.392   3.903
  197AS4      C 2283   5.553   7.207   4.170
  197AS4      O 2284   5.433   7.183   4.160
  198MET      N 2285   5.600   7.286   4.267
  198MET      H 2286   5.699   7.300   4.264
  198MET     CA 2287   5.524   7.377   4.354
  198MET     CB 2288   5.539   7.345   4.503
  198MET     CG 2289   5.489   7.203   4.536
  198MET     SD 2290   5.477   7.196   4.719
  198MET     CE 2291   5.359   7.063   4.719
  198MET      C 2292   5.555   7.525   4.345
  198MET     O1 2293   5.460   7.607   4.333
  198MET   HO11 2294   5.497   7.700   4.330
  198MET   HO12 2295   5.374   7.556   4.321
  198MET     O2 2296   5.674   7.562   4.333
  198MET   HO21 2297   5.684   7.660   4.350
  198MET   HO22 2298   5.721   7.483   4.293
  10.04067  10.04067   7.09975   0.00000   0.00000   0.00000   0.00000   5.02035   5.02035
