# Supplementary material for: Interfacial Dynamics and Growth Modes of β2-Microglobulin Dimers
Source: J Chem Inf Model. 2023 May 3;63(14):4447–57. doi: 10.1021/acs.jcim.3c00399 (PMC10369489; doi:10.1021/acs.jcim.3c00399)
Supplement: Supplementary file 2 — ci3c00399_si_002.zip [file ci3c00399_si_002.zip › Supporting-Information/confs_end/End_conformation_A-2_rep2.gro]

Protein in water t= 500000.00000 step= 5000000
 2298
    1ILE      N    1   7.462   9.077   2.433
    1ILE     H1    2   7.534   9.026   2.385
    1ILE     H2    3   7.415   9.140   2.372
    1ILE     H3    4   7.511   9.131   2.502
    1ILE     CA    5   7.367   8.980   2.488
    1ILE     CB    6   7.251   8.943   2.395
    1ILE    CG1    7   7.295   8.913   2.252
    1ILE    CG2    8   7.144   9.052   2.395
    1ILE     CD    9   7.179   8.849   2.174
    1ILE      C   10   7.444   8.851   2.519
    1ILE      O   11   7.547   8.822   2.458
    2GLN      N   12   7.396   8.773   2.615
    2GLN      H   13   7.337   8.818   2.682
    2GLN     CA   14   7.450   8.645   2.662
    2GLN     CB   15   7.484   8.671   2.808
    2GLN     CG   16   7.606   8.761   2.829
    2GLN     CD   17   7.630   8.768   2.980
    2GLN    OE1   18   7.724   8.711   3.035
    2GLN    NE2   19   7.561   8.866   3.038
    2GLN   HE21   20   7.509   8.936   2.990
    2GLN   HE22   21   7.554   8.865   3.138
    2GLN      C   22   7.371   8.514   2.648
    2GLN      O   23   7.269   8.497   2.713
    3ARG      N   24   7.445   8.420   2.590
    3ARG      H   25   7.534   8.430   2.545
    3ARG     CA   26   7.393   8.284   2.574
    3ARG     CB   27   7.462   8.203   2.463
    3ARG     CG   28   7.605   8.167   2.504
    3ARG     CD   29   7.663   8.059   2.413
    3ARG     NE   30   7.602   7.928   2.439
    3ARG     HE   31   7.575   7.914   2.534
    3ARG     CZ   32   7.535   7.856   2.347
    3ARG    NH1   33   7.504   7.903   2.225
    3ARG   HH11   34   7.517   7.999   2.203
    3ARG   HH12   35   7.478   7.842   2.150
    3ARG    NH2   36   7.499   7.730   2.374
    3ARG   HH21   37   7.514   7.699   2.468
    3ARG   HH22   38   7.480   7.662   2.302
    3ARG      C   39   7.375   8.201   2.701
    3ARG      O   40   7.445   8.214   2.801
    4THR      N   41   7.267   8.122   2.696
    4THR      H   42   7.196   8.139   2.627
    4THR     CA   43   7.244   8.022   2.801
    4THR     CB   44   7.111   7.949   2.782
    4THR    OG1   45   7.073   7.915   2.648
    4THR    HG1   46   7.000   7.847   2.656
    4THR    CG2   47   6.999   8.007   2.868
    4THR      C   48   7.359   7.921   2.808
    4THR      O   49   7.409   7.887   2.701
    5PRO      N   50   7.401   7.875   2.926
    5PRO     CA   51   7.486   7.756   2.936
    5PRO     CB   52   7.522   7.748   3.084
    5PRO     CG   53   7.403   7.816   3.150
    5PRO     CD   54   7.354   7.926   3.056
    5PRO      C   55   7.409   7.633   2.886
    5PRO      O   56   7.295   7.613   2.928
    6LYSH     N   57   7.471   7.550   2.803
    6LYSH     H   58   7.564   7.573   2.772
    6LYSH    CA   59   7.399   7.438   2.741
    6LYSH    CB   60   7.368   7.464   2.594
    6LYSH    CG   61   7.229   7.530   2.589
    6LYSH    CD   62   7.192   7.592   2.454
    6LYSH    CE   63   7.058   7.667   2.462
    6LYSH    NZ   64   7.013   7.721   2.333
    6LYSH   HZ1   65   7.038   7.648   2.270
    6LYSH   HZ2   66   6.915   7.739   2.342
    6LYSH   HZ3   67   7.063   7.805   2.310
    6LYSH     C   68   7.468   7.302   2.740
    6LYSH     O   69   7.590   7.301   2.721
    7ILE      N   70   7.384   7.199   2.743
    7ILE      H   71   7.287   7.223   2.735
    7ILE     CA   72   7.419   7.056   2.738
    7ILE     CB   73   7.390   6.985   2.870
    7ILE    CG1   74   7.247   7.004   2.921
    7ILE    CG2   75   7.494   7.037   2.970
    7ILE     CD   76   7.187   6.864   2.936
    7ILE      C   77   7.348   6.981   2.626
    7ILE      O   78   7.235   7.017   2.594
    8GLN      N   79   7.412   6.879   2.569
    8GLN      H   80   7.512   6.874   2.576
    8GLN     CA   81   7.337   6.791   2.477
    8GLN     CB   82   7.428   6.730   2.370
    8GLN     CG   83   7.350   6.647   2.267
    8GLN     CD   84   7.448   6.556   2.192
    8GLN    OE1   85   7.517   6.469   2.246
    8GLN    NE2   86   7.439   6.569   2.061
    8GLN   HE21   87   7.378   6.632   2.014
    8GLN   HE22   88   7.484   6.497   2.007
    8GLN      C   89   7.247   6.681   2.533
    8GLN      O   90   7.291   6.583   2.593
    9VAL      N   91   7.121   6.719   2.552
    9VAL      H   92   7.093   6.815   2.560
    9VAL     CA   93   7.007   6.641   2.603
    9VAL     CB   94   6.878   6.722   2.597
    9VAL    CG1   95   6.888   6.818   2.716
    9VAL    CG2   96   6.852   6.788   2.462
    9VAL      C   97   6.983   6.508   2.531
    9VAL      O   98   7.024   6.474   2.420
   10TYR      N   99   6.909   6.435   2.614
   10TYR      H  100   6.877   6.469   2.703
   10TYR     CA  101   6.880   6.293   2.594
   10TYR     CB  102   6.799   6.267   2.467
   10TYR     CG  103   6.686   6.369   2.449
   10TYR    CD1  104   6.663   6.427   2.325
   10TYR    HD1  105   6.687   6.375   2.232
   10TYR    CD2  106   6.614   6.404   2.562
   10TYR    HD2  107   6.609   6.340   2.650
   10TYR    CE1  108   6.580   6.538   2.316
   10TYR    HE1  109   6.575   6.594   2.223
   10TYR    CE2  110   6.530   6.515   2.554
   10TYR    HE2  111   6.485   6.549   2.647
   10TYR     CZ  112   6.517   6.581   2.432
   10TYR     OH  113   6.468   6.708   2.431
   10TYR     HH  114   6.407   6.723   2.509
   10TYR      C  115   6.992   6.188   2.592
   10TYR      O  116   7.001   6.099   2.676
   11SER      N  117   7.099   6.224   2.523
   11SER      H  118   7.088   6.313   2.480
   11SER     CA  119   7.231   6.163   2.500
   11SER     CB  120   7.213   6.031   2.426
   11SER     OG  121   7.333   5.961   2.390
   11SER     HG  122   7.356   5.996   2.299
   11SER      C  123   7.315   6.259   2.415
   11SER      O  124   7.267   6.335   2.331
   12ARG      N  125   7.444   6.278   2.440
   12ARG      H  126   7.496   6.338   2.380
   12ARG     CA  127   7.527   6.217   2.546
   12ARG     CB  128   7.677   6.227   2.522
   12ARG     CG  129   7.687   6.102   2.434
   12ARG     CD  130   7.808   6.084   2.343
   12ARG     NE  131   7.807   5.945   2.293
   12ARG     HE  132   7.802   5.875   2.365
   12ARG     CZ  133   7.779   5.912   2.167
   12ARG    NH1  134   7.733   6.004   2.081
   12ARG   HH11  135   7.719   6.097   2.117
   12ARG   HH12  136   7.723   5.987   1.984
   12ARG    NH2  137   7.813   5.791   2.122
   12ARG   HH21  138   7.864   5.730   2.183
   12ARG   HH22  139   7.795   5.771   2.025
   12ARG      C  140   7.498   6.250   2.692
   12ARG      O  141   7.545   6.173   2.775
   13HI0      N  142   7.435   6.361   2.730
   13HI0      H  143   7.368   6.409   2.673
   13HI0     CA  144   7.409   6.380   2.873
   13HI0     CB  145   7.410   6.529   2.909
   13HI0     CG  146   7.408   6.565   3.057
   13HI0    ND1  147   7.305   6.565   3.141
   13HI0    HD1  148   7.209   6.540   3.123
   13HI0    CD2  149   7.514   6.593   3.133
   13HI0    HD2  150   7.611   6.620   3.092
   13HI0    CE1  151   7.345   6.588   3.266
   13HI0    HE1  152   7.277   6.604   3.349
   13HI0    NE2  153   7.478   6.594   3.261
   13HI0    HE2  154   7.541   6.627   3.331
   13HI0      C  155   7.269   6.324   2.898
   13HI0      O  156   7.179   6.370   2.829
   14PRO      N  157   7.252   6.249   3.007
   14PRO     CA  158   7.119   6.197   3.043
   14PRO     CB  159   7.144   6.102   3.161
   14PRO     CG  160   7.272   6.157   3.224
   14PRO     CD  161   7.353   6.210   3.106
   14PRO      C  162   7.024   6.311   3.080
   14PRO      O  163   7.069   6.424   3.097
   15ALA      N  164   6.899   6.277   3.048
   15ALA      H  165   6.877   6.198   2.992
   15ALA     CA  166   6.785   6.362   3.085
   15ALA     CB  167   6.759   6.373   3.235
   15ALA      C  168   6.778   6.504   3.029
   15ALA      O  169   6.875   6.554   2.971
   16GL4      N  170   6.657   6.558   3.019
   16GL4      H  171   6.583   6.491   3.012
   16GL4     CA  172   6.638   6.689   2.956
   16GL4     CB  173   6.492   6.712   2.915
   16GL4     CG  174   6.476   6.809   2.797
   16GL4     CD  175   6.336   6.818   2.736
   16GL4    OE1  176   6.241   6.863   2.804
   16GL4   HE11  177   6.155   6.820   2.776
   16GL4   HE12  178   6.276   6.941   2.856
   16GL4    OE2  179   6.314   6.790   2.617
   16GL4   HE21  180   6.227   6.829   2.588
   16GL4   HE22  181   6.386   6.744   2.564
   16GL4      C  182   6.692   6.802   3.042
   16GL4      O  183   6.739   6.901   2.987
   17ASN      N  184   6.673   6.799   3.174
   17ASN      H  185   6.614   6.725   3.207
   17ASN     CA  186   6.724   6.895   3.274
   17ASN     CB  187   6.624   6.991   3.338
   17ASN     CG  188   6.539   7.073   3.241
   17ASN    OD1  189   6.422   7.055   3.208
   17ASN    ND2  190   6.592   7.192   3.212
   17ASN   HD21  191   6.684   7.221   3.239
   17ASN   HD22  192   6.533   7.258   3.165
   17ASN      C  193   6.783   6.821   3.394
   17ASN      O  194   6.738   6.711   3.425
   18GLY      N  195   6.904   6.860   3.433
   18GLY      H  196   6.959   6.917   3.373
   18GLY     CA  197   6.977   6.797   3.545
   18GLY      C  198   7.053   6.670   3.508
   18GLY      O  199   7.010   6.593   3.422
   19LYSH     N  200   7.164   6.648   3.578
   19LYSH     H  201   7.216   6.563   3.567
   19LYSH    CA  202   7.208   6.738   3.686
   19LYSH    CB  203   7.269   6.674   3.811
   19LYSH    CG  204   7.199   6.546   3.856
   19LYSH    CD  205   7.253   6.487   3.987
   19LYSH    CE  206   7.215   6.339   3.995
   19LYSH    NZ  207   7.262   6.297   4.128
   19LYSH   HZ1  208   7.246   6.199   4.142
   19LYSH   HZ2  209   7.361   6.310   4.128
   19LYSH   HZ3  210   7.224   6.356   4.199
   19LYSH     C  211   7.312   6.832   3.626
   19LYSH     O  212   7.390   6.794   3.539
   20SER      N  213   7.335   6.944   3.694
   20SER      H  214   7.295   6.964   3.783
   20SER     CA  215   7.432   7.046   3.652
   20SER     CB  216   7.453   7.141   3.771
   20SER     OG  217   7.329   7.200   3.810
   20SER     HG  218   7.296   7.167   3.898
   20SER      C  219   7.573   7.009   3.605
   20SER      O  220   7.630   6.911   3.651
   21ASN      N  221   7.619   7.086   3.506
   21ASN      H  222   7.567   7.159   3.461
   21ASN     CA  223   7.750   7.063   3.445
   21ASN     CB  224   7.730   7.028   3.297
   21ASN     CG  225   7.695   6.881   3.274
   21ASN    OD1  226   7.768   6.783   3.262
   21ASN    ND2  227   7.563   6.863   3.274
   21ASN   HD21  228   7.501   6.940   3.291
   21ASN   HD22  229   7.523   6.778   3.242
   21ASN      C  230   7.854   7.174   3.461
   21ASN      O  231   7.832   7.287   3.418
   22PHE      N  232   7.966   7.143   3.527
   22PHE      H  233   8.037   7.210   3.547
   22PHE     CA  234   8.014   7.017   3.586
   22PHE     CB  235   7.976   6.989   3.731
   22PHE     CG  236   8.019   7.089   3.838
   22PHE    CD1  237   8.146   7.073   3.892
   22PHE    HD1  238   8.186   6.972   3.890
   22PHE    CD2  239   7.959   7.213   3.858
   22PHE    HD2  240   7.857   7.228   3.821
   22PHE    CE1  241   8.213   7.179   3.954
   22PHE    HE1  242   8.318   7.169   3.980
   22PHE    CE2  243   8.023   7.316   3.926
   22PHE    HE2  244   7.962   7.393   3.974
   22PHE     CZ  245   8.155   7.304   3.968
   22PHE     HZ  246   8.224   7.384   3.995
   22PHE      C  247   8.022   6.887   3.505
   22PHE      O  248   7.949   6.790   3.524
   23LEU      N  249   8.099   6.887   3.397
   23LEU      H  250   8.124   6.974   3.354
   23LEU     CA  251   8.138   6.771   3.315
   23LEU     CB  252   8.176   6.815   3.174
   23LEU     CG  253   8.052   6.828   3.086
   23LEU    CD1  254   8.092   6.909   2.962
   23LEU    CD2  255   7.976   6.696   3.070
   23LEU      C  256   8.239   6.682   3.387
   23LEU      O  257   8.351   6.656   3.344
   24ASN      N  258   8.179   6.611   3.482
   24ASN      H  259   8.081   6.625   3.498
   24ASN     CA  260   8.237   6.499   3.557
   24ASN     CB  261   8.138   6.475   3.671
   24ASN     CG  262   8.130   6.581   3.781
   24ASN    OD1  263   8.147   6.698   3.751
   24ASN    ND2  264   8.101   6.542   3.905
   24ASN   HD21  265   8.074   6.449   3.929
   24ASN   HD22  266   8.101   6.622   3.965
   24ASN      C  267   8.248   6.375   3.468
   24ASN      O  268   8.165   6.285   3.476
   25CYS2     N  269   8.338   6.387   3.371
   25CYS2     H  270   8.401   6.465   3.370
   25CYS2    CA  271   8.354   6.276   3.276
   25CYS2    CB  272   8.430   6.323   3.152
   25CYS2    SG  273   8.358   6.469   3.068
   25CYS2     C  274   8.417   6.155   3.345
   25CYS2     O  275   8.531   6.150   3.390
   26TYR      N  276   8.334   6.052   3.336
   26TYR      H  277   8.256   6.058   3.274
   26TYR     CA  278   8.348   5.923   3.406
   26TYR     CB  279   8.216   5.846   3.406
   26TYR     CG  280   8.133   5.869   3.533
   26TYR    CD1  281   8.147   5.785   3.643
   26TYR    HD1  282   8.188   5.685   3.627
   26TYR    CD2  283   8.067   5.991   3.542
   26TYR    HD2  284   8.044   6.047   3.451
   26TYR    CE1  285   8.104   5.830   3.767
   26TYR    HE1  286   8.092   5.755   3.845
   26TYR    CE2  287   8.019   6.030   3.666
   26TYR    HE2  288   7.970   6.127   3.664
   26TYR     CZ  289   8.040   5.953   3.780
   26TYR     OH  290   7.977   6.000   3.891
   26TYR     HH  291   8.011   5.963   3.978
   26TYR      C  292   8.459   5.830   3.358
   26TYR      O  293   8.439   5.743   3.273
   27VAL      N  294   8.585   5.859   3.387
   27VAL      H  295   8.607   5.955   3.400
   27VAL     CA  296   8.696   5.769   3.351
   27VAL     CB  297   8.831   5.840   3.366
   27VAL    CG1  298   8.828   5.960   3.271
   27VAL    CG2  299   8.862   5.901   3.504
   27VAL      C  300   8.682   5.634   3.421
   27VAL      O  301   8.626   5.634   3.531
   28SER      N  302   8.742   5.534   3.357
   28SER      H  303   8.801   5.562   3.281
   28SER     CA  304   8.742   5.397   3.411
   28SER     CB  305   8.767   5.299   3.297
   28SER     OG  306   8.651   5.287   3.214
   28SER     HG  307   8.626   5.190   3.220
   28SER      C  308   8.836   5.381   3.530
   28SER      O  309   8.907   5.281   3.545
   29GLY      N  310   8.831   5.482   3.616
   29GLY      H  311   8.773   5.562   3.600
   29GLY     CA  312   8.907   5.467   3.741
   29GLY      C  313   8.916   5.598   3.819
   29GLY      O  314   8.945   5.699   3.755
   30PHE      N  315   8.890   5.585   3.949
   30PHE      H  316   8.903   5.492   3.983
   30PHE     CA  317   8.855   5.694   4.041
   30PHE     CB  318   8.721   5.667   4.110
   30PHE     CG  319   8.610   5.640   4.009
   30PHE    CD1  320   8.568   5.733   3.915
   30PHE    HD1  321   8.605   5.836   3.914
   30PHE    CD2  322   8.563   5.510   3.997
   30PHE    HD2  323   8.606   5.440   4.070
   30PHE    CE1  324   8.476   5.697   3.817
   30PHE    HE1  325   8.462   5.757   3.727
   30PHE    CE2  326   8.467   5.469   3.906
   30PHE    HE2  327   8.436   5.364   3.898
   30PHE     CZ  328   8.425   5.568   3.818
   30PHE     HZ  329   8.371   5.543   3.727
   30PHE      C  330   8.961   5.725   4.147
   30PHE      O  331   8.946   5.828   4.212
   31HI0      N  332   9.053   5.633   4.173
   31HI0      H  333   9.051   5.539   4.138
   31HI0     CA  334   9.177   5.655   4.250
   31HI0     CB  335   9.148   5.633   4.398
   31HI0     CG  336   9.151   5.766   4.474
   31HI0    ND1  337   9.057   5.861   4.471
   31HI0    HD1  338   8.968   5.849   4.427
   31HI0    CD2  339   9.256   5.818   4.536
   31HI0    HD2  340   9.354   5.772   4.552
   31HI0    CE1  341   9.106   5.973   4.523
   31HI0    HE1  342   9.055   6.069   4.524
   31HI0    NE2  343   9.230   5.945   4.564
   31HI0    HE2  344   9.289   6.005   4.618
   31HI0      C  345   9.285   5.561   4.197
   31HI0      O  346   9.295   5.452   4.254
   32PRO      N  347   9.382   5.607   4.119
   32PRO     CA  348   9.383   5.743   4.062
   32PRO     CB  349   9.530   5.771   4.031
   32PRO     CG  350   9.587   5.632   4.000
   32PRO     CD  351   9.512   5.543   4.099
   32PRO      C  352   9.292   5.767   3.942
   32PRO      O  353   9.225   5.673   3.898
   33SER      N  354   9.302   5.881   3.875
   33SER      H  355   9.363   5.953   3.908
   33SER     CA  356   9.231   5.902   3.747
   33SER     CB  357   9.220   6.049   3.705
   33SER     OG  358   9.140   6.110   3.807
   33SER     HG  359   9.141   6.063   3.896
   33SER      C  360   9.290   5.824   3.630
   33SER      O  361   9.410   5.831   3.607
   34AS4      N  362   9.203   5.748   3.564
   34AS4      H  363   9.119   5.717   3.609
   34AS4     CA  364   9.235   5.677   3.439
   34AS4     CB  365   9.153   5.548   3.432
   34AS4     CG  366   9.171   5.455   3.312
   34AS4    OD1  367   9.286   5.410   3.289
   34AS4   HD11  368   9.287   5.345   3.213
   34AS4   HD12  369   9.341   5.427   3.370
   34AS4    OD2  370   9.074   5.434   3.236
   34AS4   HD21  371   9.067   5.335   3.221
   34AS4   HD22  372   9.021   5.518   3.225
   34AS4      C  373   9.242   5.762   3.312
   34AS4      O  374   9.227   5.884   3.320
   35ILE      N  375   9.285   5.697   3.204
   35ILE      H  376   9.318   5.604   3.219
   35ILE     CA  377   9.303   5.751   3.069
   35ILE     CB  378   9.330   5.630   2.978
   35ILE    CG1  379   9.451   5.553   3.033
   35ILE    CG2  380   9.354   5.685   2.837
   35ILE     CD  381   9.586   5.624   3.023
   35ILE      C  382   9.179   5.829   3.025
   35ILE      O  383   9.063   5.787   3.026
   36GL4      N  384   9.202   5.938   2.952
   36GL4      H  385   9.289   5.964   2.910
   36GL4     CA  386   9.094   6.031   2.916
   36GL4     CB  387   9.144   6.173   2.890
   36GL4     CG  388   9.238   6.204   2.773
   36GL4     CD  389   9.375   6.135   2.776
   36GL4    OE1  390   9.396   6.014   2.752
   36GL4   HE11  391   9.494   6.003   2.767
   36GL4   HE12  392   9.313   5.961   2.732
   36GL4    OE2  393   9.470   6.208   2.811
   36GL4   HE21  394   9.554   6.176   2.767
   36GL4   HE22  395   9.429   6.290   2.850
   36GL4      C  396   9.012   5.983   2.796
   36GL4      O  397   9.050   5.904   2.710
   37VAL      N  398   8.898   6.052   2.788
   37VAL      H  399   8.868   6.118   2.857
   37VAL     CA  400   8.799   6.036   2.680
   37VAL     CB  401   8.667   5.984   2.736
   37VAL    CG1  402   8.675   5.839   2.784
   37VAL    CG2  403   8.599   6.078   2.835
   37VAL      C  404   8.783   6.170   2.607
   37VAL      O  405   8.827   6.277   2.647
   38AS4      N  406   8.730   6.151   2.486
   38AS4      H  407   8.722   6.062   2.440
   38AS4     CA  408   8.685   6.266   2.407
   38AS4     CB  409   8.661   6.229   2.261
   38AS4     CG  410   8.786   6.172   2.195
   38AS4    OD1  411   8.792   6.047   2.197
   38AS4   HD11  412   8.886   6.019   2.180
   38AS4   HD12  413   8.704   6.003   2.214
   38AS4    OD2  414   8.875   6.248   2.150
   38AS4   HD21  415   8.953   6.194   2.121
   38AS4   HD22  416   8.846   6.342   2.170
   38AS4      C  417   8.555   6.333   2.453
   38AS4      O  418   8.452   6.268   2.472
   39LEU      N  419   8.550   6.463   2.423
   39LEU      H  420   8.612   6.502   2.355
   39LEU     CA  421   8.441   6.547   2.472
   39LEU     CB  422   8.496   6.678   2.529
   39LEU     CG  423   8.396   6.771   2.597
   39LEU    CD1  424   8.336   6.717   2.728
   39LEU    CD2  425   8.467   6.901   2.634
   39LEU      C  426   8.348   6.571   2.352
   39LEU      O  427   8.394   6.589   2.239
   40LEU      N  428   8.223   6.531   2.372
   40LEU      H  429   8.195   6.481   2.454
   40LEU     CA  430   8.112   6.566   2.282
   40LEU     CB  431   7.998   6.474   2.326
   40LEU     CG  432   7.907   6.430   2.211
   40LEU    CD1  433   7.831   6.546   2.145
   40LEU    CD2  434   7.956   6.319   2.119
   40LEU      C  435   8.078   6.714   2.300
   40LEU      O  436   8.026   6.753   2.404
   41LYSH     N  437   8.080   6.778   2.183
   41LYSH     H  438   8.104   6.729   2.101
   41LYSH    CA  439   8.056   6.922   2.165
   41LYSH    CB  440   8.178   7.014   2.170
   41LYSH    CG  441   8.250   7.030   2.304
   41LYSH    CD  442   8.379   7.112   2.307
   41LYSH    CE  443   8.471   7.080   2.190
   41LYSH    NZ  444   8.614   7.082   2.224
   41LYSH   HZ1  445   8.644   7.174   2.250
   41LYSH   HZ2  446   8.633   7.016   2.297
   41LYSH   HZ3  447   8.671   7.061   2.144
   41LYSH     C  448   7.960   6.964   2.055
   41LYSH     O  449   7.989   6.922   1.943
   42ASN      N  450   7.837   7.000   2.090
   42ASN      H  451   7.810   6.992   2.186
   42ASN     CA  452   7.734   7.038   1.994
   42ASN     CB  453   7.783   7.144   1.895
   42ASN     CG  454   7.818   7.282   1.950
   42ASN    OD1  455   7.730   7.352   2.001
   42ASN    ND2  456   7.946   7.317   1.957
   42ASN   HD21  457   8.013   7.249   1.930
   42ASN   HD22  458   7.963   7.411   1.988
   42ASN      C  459   7.662   6.923   1.924
   42ASN      O  460   7.547   6.893   1.957
   43GLY      N  461   7.735   6.837   1.852
   43GLY      H  462   7.833   6.853   1.837
   43GLY     CA  463   7.678   6.732   1.767
   43GLY      C  464   7.777   6.617   1.749
   43GLY      O  465   7.740   6.503   1.775
   44GL4      N  466   7.898   6.646   1.702
   44GL4      H  467   7.913   6.743   1.687
   44GL4     CA  468   8.007   6.549   1.682
   44GL4     CB  469   8.077   6.577   1.549
   44GL4     CG  470   7.970   6.559   1.442
   44GL4     CD  471   7.978   6.425   1.369
   44GL4    OE1  472   7.899   6.337   1.406
   44GL4   HE11  473   7.900   6.254   1.351
   44GL4   HE12  474   7.848   6.376   1.484
   44GL4    OE2  475   8.055   6.411   1.271
   44GL4   HE21  476   8.033   6.333   1.213
   44GL4   HE22  477   8.127   6.480   1.278
   44GL4      C  478   8.104   6.533   1.799
   44GL4      O  479   8.096   6.601   1.903
   45ARG      N  480   8.178   6.423   1.793
   45ARG      H  481   8.167   6.354   1.720
   45ARG     CA  482   8.296   6.399   1.877
   45ARG     CB  483   8.343   6.256   1.847
   45ARG     CG  484   8.448   6.211   1.950
   45ARG     CD  485   8.497   6.068   1.930
   45ARG     NE  486   8.548   6.048   1.793
   45ARG     HE  487   8.569   6.132   1.742
   45ARG     CZ  488   8.545   5.928   1.733
   45ARG    NH1  489   8.507   5.817   1.798
   45ARG   HH11  490   8.476   5.806   1.891
   45ARG   HH12  491   8.505   5.733   1.744
   45ARG    NH2  492   8.598   5.932   1.609
   45ARG   HH21  493   8.617   6.016   1.558
   45ARG   HH22  494   8.609   5.845   1.562
   45ARG      C  495   8.405   6.500   1.839
   45ARG      O  496   8.447   6.499   1.724
   46ILE      N  497   8.470   6.564   1.936
   46ILE      H  498   8.452   6.548   2.033
   46ILE     CA  499   8.569   6.672   1.918
   46ILE     CB  500   8.518   6.794   1.840
   46ILE    CG1  501   8.612   6.914   1.832
   46ILE    CG2  502   8.393   6.850   1.909
   46ILE     CD  503   8.722   6.894   1.728
   46ILE      C  504   8.654   6.705   2.040
   46ILE      O  505   8.604   6.775   2.128
   47GL4      N  506   8.778   6.658   2.033
   47GL4      H  507   8.803   6.631   1.939
   47GL4     CA  508   8.894   6.663   2.122
   47GL4     CB  509   8.949   6.804   2.141
   47GL4     CG  510   8.991   6.880   2.016
   47GL4     CD  511   9.045   7.019   2.051
   47GL4    OE1  512   9.155   7.060   2.009
   47GL4   HE11  513   9.203   7.103   2.084
   47GL4   HE12  514   9.157   7.033   1.911
   47GL4    OE2  515   8.965   7.098   2.106
   47GL4   HE21  516   9.002   7.191   2.101
   47GL4   HE22  517   8.885   7.040   2.122
   47GL4      C  518   8.879   6.607   2.264
   47GL4      O  519   8.780   6.640   2.330
   48LYSH     N  520   8.980   6.550   2.328
   48LYSH     H  521   9.067   6.537   2.280
   48LYSH    CA  522   8.988   6.500   2.466
   48LYSH    CB  523   9.131   6.462   2.504
   48LYSH    CG  524   9.194   6.343   2.429
   48LYSH    CD  525   9.097   6.227   2.405
   48LYSH    CE  526   9.183   6.128   2.326
   48LYSH    NZ  527   9.103   6.037   2.243
   48LYSH   HZ1  528   9.023   6.076   2.198
   48LYSH   HZ2  529   9.162   6.003   2.170
   48LYSH   HZ3  530   9.068   5.965   2.304
   48LYSH     C  531   8.942   6.607   2.565
   48LYSH     O  532   8.928   6.726   2.536
   49VAL      N  533   8.895   6.549   2.675
   49VAL      H  534   8.881   6.451   2.687
   49VAL     CA  535   8.870   6.621   2.801
   49VAL     CB  536   8.787   6.544   2.903
   49VAL    CG1  537   8.641   6.533   2.858
   49VAL    CG2  538   8.851   6.407   2.926
   49VAL      C  539   9.009   6.655   2.855
   49VAL      O  540   9.110   6.584   2.844
   50GL4      N  541   9.013   6.758   2.938
   50GL4      H  542   8.934   6.787   2.992
   50GL4     CA  543   9.137   6.831   2.965
   50GL4     CB  544   9.113   6.982   2.975
   50GL4     CG  545   9.061   7.032   2.840
   50GL4     CD  546   9.053   7.184   2.854
   50GL4    OE1  547   8.949   7.244   2.891
   50GL4   HE11  548   8.969   7.338   2.916
   50GL4   HE12  549   8.874   7.179   2.887
   50GL4    OE2  550   9.153   7.244   2.810
   50GL4   HE21  551   9.116   7.329   2.774
   50GL4   HE22  552   9.231   7.184   2.791
   50GL4      C  553   9.206   6.782   3.092
   50GL4      O  554   9.296   6.700   3.072
   51HI0      N  555   9.158   6.816   3.212
   51HI0      H  556   9.061   6.838   3.222
   51HI0     CA  557   9.231   6.777   3.333
   51HI0     CB  558   9.292   6.901   3.398
   51HI0     CG  559   9.182   6.996   3.444
   51HI0    ND1  560   9.129   7.088   3.363
   51HI0    HD1  561   9.166   7.118   3.275
   51HI0    CD2  562   9.122   7.002   3.563
   51HI0    HD2  563   9.136   6.937   3.649
   51HI0    CE1  564   9.020   7.132   3.425
   51HI0    HE1  565   8.935   7.187   3.386
   51HI0    NE2  566   9.022   7.090   3.551
   51HI0    HE2  567   8.963   7.121   3.626
   51HI0      C  568   9.156   6.686   3.431
   51HI0      O  569   9.040   6.653   3.407
   52SER      N  570   9.220   6.627   3.531
   52SER      H  571   9.318   6.603   3.529
   52SER     CA  572   9.155   6.548   3.636
   52SER     CB  573   9.216   6.410   3.659
   52SER     OG  574   9.353   6.423   3.698
   52SER     HG  575   9.414   6.361   3.649
   52SER      C  576   9.132   6.628   3.764
   52SER      O  577   9.224   6.699   3.808
   53AS4      N  578   9.017   6.608   3.826
   53AS4      H  579   8.960   6.528   3.806
   53AS4     CA  580   8.970   6.687   3.941
   53AS4     CB  581   8.914   6.823   3.898
   53AS4     CG  582   8.965   6.926   3.999
   53AS4    OD1  583   8.935   6.912   4.120
   53AS4   HD11  584   8.987   6.975   4.178
   53AS4   HD12  585   8.857   6.852   4.137
   53AS4    OD2  586   9.041   7.017   3.960
   53AS4   HD21  587   9.106   7.035   4.034
   53AS4   HD22  588   9.027   7.025   3.861
   53AS4      C  589   8.865   6.606   4.017
   53AS4      O  590   8.821   6.497   3.983
   54LEU      N  591   8.829   6.650   4.137
   54LEU      H  592   8.854   6.744   4.163
   54LEU     CA  593   8.736   6.582   4.228
   54LEU     CB  594   8.736   6.651   4.365
   54LEU     CG  595   8.858   6.612   4.447
   54LEU    CD1  596   8.845   6.700   4.572
   54LEU    CD2  597   8.856   6.463   4.481
   54LEU      C  598   8.589   6.595   4.187
   54LEU      O  599   8.542   6.701   4.146
   55SER      N  600   8.509   6.493   4.218
   55SER      H  601   8.557   6.405   4.228
   55SER     CA  602   8.364   6.475   4.210
   55SER     CB  603   8.312   6.333   4.229
   55SER     OG  604   8.176   6.308   4.193
   55SER     HG  605   8.121   6.306   4.277
   55SER      C  606   8.290   6.571   4.304
   55SER      O  607   8.243   6.548   4.415
   56PHE      N  608   8.272   6.686   4.239
   56PHE      H  609   8.341   6.709   4.170
   56PHE     CA  610   8.184   6.798   4.275
   56PHE     CB  611   8.255   6.932   4.257
   56PHE     CG  612   8.352   6.978   4.366
   56PHE    CD1  613   8.490   6.957   4.361
   56PHE    HD1  614   8.532   6.925   4.265
   56PHE    CD2  615   8.297   7.045   4.474
   56PHE    HD2  616   8.189   7.043   4.489
   56PHE    CE1  617   8.571   6.991   4.469
   56PHE    HE1  618   8.671   6.949   4.461
   56PHE    CE2  619   8.378   7.082   4.581
   56PHE    HE2  620   8.337   7.096   4.681
   56PHE     CZ  621   8.515   7.058   4.577
   56PHE     HZ  622   8.572   7.086   4.665
   56PHE      C  623   8.043   6.792   4.218
   56PHE      O  624   8.021   6.746   4.106
   57SER      N  625   7.950   6.835   4.303
   57SER      H  626   7.978   6.857   4.396
   57SER     CA  627   7.807   6.854   4.272
   57SER     CB  628   7.789   6.964   4.167
   57SER     OG  629   7.651   6.999   4.148
   57SER     HG  630   7.651   7.096   4.122
   57SER      C  631   7.730   6.725   4.243
   57SER      O  632   7.652   6.673   4.323
   58LYSH     N  633   7.758   6.668   4.126
   58LYSH     H  634   7.851   6.674   4.092
   58LYSH    CA  635   7.684   6.558   4.062
   58LYSH    CB  636   7.756   6.524   3.931
   58LYSH    CG  637   7.687   6.550   3.797
   58LYSH    CD  638   7.750   6.476   3.678
   58LYSH    CE  639   7.684   6.531   3.552
   58LYSH    NZ  640   7.697   6.675   3.524
   58LYSH   HZ1  641   7.791   6.700   3.501
   58LYSH   HZ2  642   7.642   6.688   3.442
   58LYSH   HZ3  643   7.665   6.728   3.603
   58LYSH     C  644   7.664   6.432   4.145
   58LYSH     O  645   7.553   6.378   4.150
   59AS4      N  646   7.772   6.377   4.201
   59AS4      H  647   7.843   6.347   4.137
   59AS4     CA  648   7.767   6.288   4.318
   59AS4     CB  649   7.772   6.145   4.263
   59AS4     CG  650   7.783   6.043   4.377
   59AS4    OD1  651   7.866   5.950   4.371
   59AS4   HD11  652   7.887   5.913   4.462
   59AS4   HD12  653   7.881   5.922   4.276
   59AS4    OD2  654   7.695   6.042   4.465
   59AS4   HD21  655   7.748   6.015   4.545
   59AS4   HD22  656   7.610   6.058   4.414
   59AS4      C  657   7.878   6.339   4.410
   59AS4      O  658   7.992   6.306   4.378
   60TRP      N  659   7.838   6.426   4.502
   60TRP      H  660   7.742   6.428   4.530
   60TRP     CA  661   7.927   6.504   4.589
   60TRP     CB  662   7.841   6.605   4.666
   60TRP     CG  663   7.922   6.715   4.736
   60TRP    CD1  664   8.014   6.701   4.830
   60TRP    HD1  665   8.036   6.605   4.876
   60TRP    CD2  666   7.929   6.849   4.701
   60TRP    NE1  667   8.079   6.813   4.863
   60TRP    HE1  668   8.151   6.817   4.932
   60TRP    CE2  669   8.029   6.904   4.781
   60TRP    CE3  670   7.866   6.927   4.604
   60TRP    HE3  671   7.764   6.903   4.573
   60TRP    CZ2  672   8.064   7.038   4.768
   60TRP    HZ2  673   8.140   7.084   4.831
   60TRP    CZ3  674   7.912   7.055   4.580
   60TRP    HZ3  675   7.885   7.108   4.489
   60TRP    CH2  676   8.012   7.109   4.660
   60TRP    HH2  677   8.053   7.210   4.653
   60TRP      C  678   8.006   6.409   4.679
   60TRP      O  679   7.954   6.362   4.781
   61SER      N  680   8.122   6.376   4.624
   61SER      H  681   8.170   6.432   4.557
   61SER     CA  682   8.215   6.282   4.690
   61SER     CB  683   8.168   6.137   4.677
   61SER     OG  684   8.243   6.055   4.768
   61SER     HG  685   8.199   5.965   4.766
   61SER      C  686   8.363   6.287   4.653
   61SER      O  687   8.385   6.315   4.535
   62PHE      N  688   8.455   6.244   4.738
   62PHE      H  689   8.427   6.214   4.829
   62PHE     CA  690   8.601   6.249   4.719
   62PHE     CB  691   8.671   6.260   4.855
   62PHE     CG  692   8.715   6.402   4.889
   62PHE    CD1  693   8.839   6.448   4.847
   62PHE    HD1  694   8.905   6.397   4.777
   62PHE    CD2  695   8.640   6.477   4.980
   62PHE    HD2  696   8.553   6.425   5.019
   62PHE    CE1  697   8.892   6.559   4.910
   62PHE    HE1  698   8.999   6.579   4.895
   62PHE    CE2  699   8.689   6.592   5.040
   62PHE    HE2  700   8.635   6.656   5.110
   62PHE     CZ  701   8.820   6.627   5.008
   62PHE     HZ  702   8.863   6.706   5.069
   62PHE      C  703   8.660   6.142   4.627
   62PHE      O  704   8.756   6.075   4.665
   63TYR      N  705   8.604   6.135   4.507
   63TYR      H  706   8.536   6.205   4.483
   63TYR     CA  707   8.665   6.057   4.399
   63TYR     CB  708   8.578   5.937   4.361
   63TYR     CG  709   8.437   5.965   4.308
   63TYR    CD1  710   8.412   5.975   4.172
   63TYR    HD1  711   8.487   6.023   4.110
   63TYR    CD2  712   8.325   5.957   4.390
   63TYR    HD2  713   8.331   5.942   4.498
   63TYR    CE1  714   8.284   5.955   4.121
   63TYR    HE1  715   8.262   5.942   4.015
   63TYR    CE2  716   8.194   5.949   4.344
   63TYR    HE2  717   8.110   5.963   4.412
   63TYR     CZ  718   8.174   5.950   4.206
   63TYR     OH  719   8.050   5.971   4.155
   63TYR     HH  720   7.994   5.996   4.234
   63TYR      C  721   8.688   6.142   4.274
   63TYR      O  722   8.622   6.240   4.240
   64LEU      N  723   8.796   6.098   4.211
   64LEU      H  724   8.820   6.001   4.211
   64LEU     CA  725   8.851   6.169   4.095
   64LEU     CB  726   9.003   6.153   4.102
   64LEU     CG  727   9.078   6.224   4.215
   64LEU    CD1  728   9.222   6.172   4.212
   64LEU    CD2  729   9.084   6.376   4.200
   64LEU      C  730   8.795   6.136   3.957
   64LEU      O  731   8.786   6.022   3.910
   65LEU      N  732   8.755   6.241   3.887
   65LEU      H  733   8.783   6.336   3.904
   65LEU     CA  734   8.696   6.232   3.753
   65LEU     CB  735   8.547   6.268   3.766
   65LEU     CG  736   8.462   6.163   3.838
   65LEU    CD1  737   8.320   6.217   3.856
   65LEU    CD2  738   8.452   6.042   3.744
   65LEU      C  739   8.753   6.336   3.657
   65LEU      O  740   8.825   6.425   3.700
   66TYR      N  741   8.744   6.311   3.526
   66TYR      H  742   8.685   6.237   3.494
   66TYR     CA  743   8.798   6.400   3.423
   66TYR     CB  744   8.843   6.314   3.304
   66TYR     CG  745   8.995   6.303   3.311
   66TYR    CD1  746   9.059   6.210   3.393
   66TYR    HD1  747   8.998   6.149   3.460
   66TYR    CD2  748   9.073   6.380   3.226
   66TYR    HD2  749   9.036   6.451   3.152
   66TYR    CE1  750   9.196   6.190   3.385
   66TYR    HE1  751   9.255   6.121   3.445
   66TYR    CE2  752   9.211   6.369   3.224
   66TYR    HE2  753   9.259   6.439   3.155
   66TYR     CZ  754   9.272   6.270   3.301
   66TYR     OH  755   9.402   6.231   3.285
   66TYR     HH  756   9.425   6.149   3.337
   66TYR      C  757   8.710   6.517   3.378
   66TYR      O  758   8.598   6.514   3.328
   67TYR      N  759   8.781   6.630   3.376
   67TYR      H  760   8.879   6.626   3.395
   67TYR     CA  761   8.717   6.762   3.370
   67TYR     CB  762   8.710   6.842   3.500
   67TYR     CG  763   8.599   6.802   3.597
   67TYR    CD1  764   8.478   6.871   3.594
   67TYR    HD1  765   8.433   6.902   3.500
   67TYR    CD2  766   8.621   6.719   3.706
   67TYR    HD2  767   8.688   6.633   3.696
   67TYR    CE1  768   8.386   6.870   3.699
   67TYR    HE1  769   8.295   6.929   3.707
   67TYR    CE2  770   8.536   6.715   3.815
   67TYR    HE2  771   8.562   6.660   3.904
   67TYR     CZ  772   8.420   6.793   3.809
   67TYR     OH  773   8.331   6.783   3.912
   67TYR     HH  774   8.241   6.774   3.869
   67TYR      C  775   8.770   6.863   3.268
   67TYR      O  776   8.880   6.847   3.213
   68THR      N  777   8.685   6.962   3.246
   68THR      H  778   8.590   6.960   3.280
   68THR     CA  779   8.711   7.072   3.152
   68THR     CB  780   8.671   7.048   3.006
   68THR    OG1  781   8.697   7.155   2.916
   68THR    HG1  782   8.792   7.185   2.927
   68THR    CG2  783   8.533   6.985   2.989
   68THR      C  784   8.651   7.204   3.201
   68THR      O  785   8.541   7.188   3.256
   69GL4      N  786   8.718   7.319   3.201
   69GL4      H  787   8.813   7.322   3.170
   69GL4     CA  788   8.657   7.446   3.240
   69GL4     CB  789   8.759   7.559   3.257
   69GL4     CG  790   8.873   7.541   3.357
   69GL4     CD  791   8.971   7.658   3.351
   69GL4    OE1  792   8.947   7.754   3.427
   69GL4   HE11  793   8.960   7.838   3.373
   69GL4   HE12  794   8.908   7.728   3.515
   69GL4    OE2  795   9.059   7.663   3.263
   69GL4   HE21  796   9.103   7.752   3.276
   69GL4   HE22  797   9.076   7.570   3.230
   69GL4      C  798   8.542   7.508   3.159
   69GL4      O  799   8.561   7.559   3.049
   70PHE      N  800   8.421   7.482   3.207
   70PHE      H  801   8.420   7.435   3.296
   70PHE     CA  802   8.298   7.513   3.132
   70PHE     CB  803   8.185   7.448   3.212
   70PHE     CG  804   8.051   7.432   3.141
   70PHE    CD1  805   7.957   7.534   3.129
   70PHE    HD1  806   7.999   7.634   3.141
   70PHE    CD2  807   8.014   7.303   3.104
   70PHE    HD2  808   8.087   7.223   3.097
   70PHE    CE1  809   7.833   7.509   3.072
   70PHE    HE1  810   7.773   7.589   3.029
   70PHE    CE2  811   7.888   7.274   3.055
   70PHE    HE2  812   7.855   7.173   3.030
   70PHE     CZ  813   7.797   7.379   3.039
   70PHE     HZ  814   7.715   7.360   2.970
   70PHE      C  815   8.268   7.662   3.112
   70PHE      O  816   8.263   7.744   3.204
   71THR      N  817   8.240   7.700   2.988
   71THR      H  818   8.260   7.641   2.910
   71THR     CA  819   8.193   7.835   2.953
   71THR     CB  820   8.275   7.916   2.854
   71THR    OG1  821   8.219   8.047   2.836
   71THR    HG1  822   8.220   8.089   2.927
   71THR    CG2  823   8.293   7.837   2.724
   71THR      C  824   8.045   7.837   2.914
   71THR      O  825   8.004   7.770   2.819
   72PRO      N  826   7.963   7.908   2.991
   72PRO     CA  827   7.836   7.960   2.938
   72PRO     CB  828   7.775   8.043   3.050
   72PRO     CG  829   7.816   7.962   3.173
   72PRO     CD  830   7.960   7.923   3.137
   72PRO      C  831   7.843   8.041   2.808
   72PRO      O  832   7.771   8.004   2.716
   73THR      N  833   7.942   8.127   2.788
   73THR      H  834   8.018   8.131   2.853
   73THR     CA  835   7.950   8.214   2.670
   73THR     CB  836   8.009   8.350   2.711
   73THR    OG1  837   8.143   8.348   2.762
   73THR    HG1  838   8.142   8.288   2.842
   73THR    CG2  839   7.917   8.414   2.815
   73THR      C  840   8.022   8.170   2.543
   73THR      O  841   8.024   8.248   2.447
   74GL4      N  842   8.068   8.046   2.529
   74GL4      H  843   8.070   7.973   2.597
   74GL4     CA  844   8.112   8.003   2.396
   74GL4     CB  845   8.259   7.962   2.405
   74GL4     CG  846   8.319   7.887   2.286
   74GL4     CD  847   8.318   7.967   2.155
   74GL4    OE1  848   8.225   7.951   2.074
   74GL4   HE11  849   8.268   7.978   1.987
   74GL4   HE12  850   8.138   7.920   2.110
   74GL4    OE2  851   8.420   8.027   2.115
   74GL4   HE21  852   8.400   8.074   2.029
   74GL4   HE22  853   8.490   8.019   2.186
   74GL4      C  854   8.017   7.890   2.356
   74GL4      O  855   7.972   7.808   2.436
   75LYSH     N  856   7.988   7.886   2.226
   75LYSH     H  857   8.060   7.923   2.167
   75LYSH    CA  858   7.877   7.820   2.156
   75LYSH    CB  859   7.826   7.901   2.036
   75LYSH    CG  860   7.937   7.953   1.944
   75LYSH    CD  861   7.874   7.992   1.810
   75LYSH    CE  862   7.981   8.010   1.701
   75LYSH    NZ  863   8.052   8.137   1.726
   75LYSH   HZ1  864   8.125   8.153   1.660
   75LYSH   HZ2  865   7.995   8.218   1.716
   75LYSH   HZ3  866   8.096   8.143   1.815
   75LYSH     C  867   7.884   7.668   2.142
   75LYSH     O  868   7.882   7.607   2.036
   76ASN      N  869   7.891   7.608   2.260
   76ASN      H  870   7.905   7.663   2.342
   76ASN     CA  871   7.908   7.462   2.269
   76ASN     CB  872   8.044   7.443   2.337
   76ASN     CG  873   8.159   7.432   2.237
   76ASN    OD1  874   8.152   7.384   2.124
   76ASN    ND2  875   8.274   7.488   2.276
   76ASN   HD21  876   8.292   7.535   2.362
   76ASN   HD22  877   8.352   7.484   2.214
   76ASN      C  878   7.803   7.387   2.351
   76ASN      O  879   7.794   7.424   2.468
   77GL4      N  880   7.719   7.307   2.287
   77GL4      H  881   7.712   7.316   2.187
   77GL4     CA  882   7.633   7.211   2.357
   77GL4     CB  883   7.513   7.170   2.271
   77GL4     CG  884   7.405   7.277   2.249
   77GL4     CD  885   7.301   7.234   2.146
   77GL4    OE1  886   7.189   7.193   2.183
   77GL4   HE11  887   7.121   7.187   2.110
   77GL4   HE12  888   7.198   7.173   2.281
   77GL4    OE2  889   7.320   7.238   2.023
   77GL4   HE21  890   7.231   7.213   1.984
   77GL4   HE22  891   7.419   7.228   2.012
   77GL4      C  892   7.707   7.089   2.412
   77GL4      O  893   7.750   7.004   2.335
   78TYR      N  894   7.750   7.102   2.538
   78TYR      H  895   7.728   7.187   2.586
   78TYR     CA  896   7.847   7.012   2.602
   78TYR     CB  897   7.900   7.083   2.726
   78TYR     CG  898   7.998   7.195   2.690
   78TYR    CD1  899   8.134   7.168   2.675
   78TYR    HD1  900   8.166   7.086   2.611
   78TYR    CD2  901   7.960   7.327   2.710
   78TYR    HD2  902   7.854   7.343   2.693
   78TYR    CE1  903   8.226   7.268   2.703
   78TYR    HE1  904   8.331   7.243   2.700
   78TYR    CE2  905   8.049   7.431   2.735
   78TYR    HE2  906   8.016   7.532   2.761
   78TYR     CZ  907   8.184   7.397   2.734
   78TYR     OH  908   8.284   7.482   2.769
   78TYR     HH  909   8.368   7.429   2.781
   78TYR      C  910   7.786   6.880   2.649
   78TYR      O  911   7.668   6.875   2.684
   79ALA      N  912   7.867   6.775   2.649
   79ALA      H  913   7.939   6.781   2.579
   79ALA     CA  914   7.841   6.643   2.707
   79ALA     CB  915   7.732   6.573   2.626
   79ALA      C  916   7.962   6.549   2.699
   79ALA      O  917   8.058   6.580   2.629
   80CYS2     N  918   7.955   6.435   2.769
   80CYS2     H  919   7.881   6.423   2.835
   80CYS2    CA  920   8.057   6.330   2.777
   80CYS2    CB  921   8.186   6.382   2.842
   80CYS2    SG  922   8.165   6.426   3.018
   80CYS2     C  923   8.001   6.215   2.860
   80CYS2     O  924   7.887   6.232   2.903
   81ARG      N  925   8.074   6.105   2.879
   81ARG      H  926   8.160   6.083   2.834
   81ARG     CA  927   8.021   5.993   2.957
   81ARG     CB  928   8.130   5.885   2.954
   81ARG     CG  929   8.052   5.761   2.998
   81ARG     CD  930   8.141   5.636   2.999
   81ARG     NE  931   8.064   5.515   3.032
   81ARG     HE  932   7.979   5.535   3.080
   81ARG     CZ  933   8.111   5.391   3.014
   81ARG    NH1  934   8.237   5.356   2.986
   81ARG   HH11  935   8.312   5.422   2.981
   81ARG   HH12  936   8.255   5.265   2.948
   81ARG    NH2  937   8.027   5.287   3.014
   81ARG   HH21  938   7.933   5.304   3.044
   81ARG   HH22  939   8.055   5.192   3.000
   81ARG      C  940   8.003   6.039   3.102
   81ARG      O  941   8.100   6.069   3.172
   82VAL      N  942   7.877   6.058   3.139
   82VAL      H  943   7.800   6.057   3.075
   82VAL     CA  944   7.854   6.112   3.274
   82VAL     CB  945   7.801   6.255   3.279
   82VAL    CG1  946   7.909   6.357   3.241
   82VAL    CG2  947   7.681   6.266   3.185
   82VAL      C  948   7.768   6.026   3.367
   82VAL      O  949   7.722   6.074   3.470
   83ASN      N  950   7.779   5.895   3.351
   83ASN      H  951   7.857   5.860   3.300
   83ASN     CA  952   7.715   5.791   3.433
   83ASN     CB  953   7.676   5.666   3.354
   83ASN     CG  954   7.769   5.629   3.238
   83ASN    OD1  955   7.892   5.636   3.247
   83ASN    ND2  956   7.701   5.593   3.130
   83ASN   HD21  957   7.602   5.592   3.118
   83ASN   HD22  958   7.757   5.569   3.050
   83ASN      C  959   7.782   5.753   3.566
   83ASN      O  960   7.882   5.681   3.568
   84HI0      N  961   7.696   5.767   3.667
   84HI0      H  962   7.599   5.776   3.645
   84HI0     CA  963   7.734   5.737   3.805
   84HI0     CB  964   7.629   5.788   3.904
   84HI0     CG  965   7.607   5.939   3.887
   84HI0    ND1  966   7.705   6.028   3.893
   84HI0    HD1  967   7.803   6.016   3.909
   84HI0    CD2  968   7.492   6.001   3.912
   84HI0    HD2  969   7.394   5.954   3.923
   84HI0    CE1  970   7.647   6.148   3.899
   84HI0    HE1  971   7.696   6.235   3.856
   84HI0    NE2  972   7.516   6.132   3.911
   84HI0    HE2  973   7.438   6.196   3.911
   84HI0      C  974   7.794   5.606   3.857
   84HI0      O  975   7.811   5.591   3.978
   85VAL      N  976   7.833   5.521   3.763
   85VAL      H  977   7.866   5.560   3.677
   85VAL     CA  978   7.877   5.384   3.794
   85VAL     CB  979   7.831   5.280   3.691
   85VAL    CG1  980   7.681   5.250   3.704
   85VAL    CG2  981   7.866   5.318   3.547
   85VAL      C  982   8.025   5.367   3.828
   85VAL      O  983   8.113   5.435   3.773
   86THR      N  984   8.052   5.252   3.888
   86THR      H  985   7.984   5.179   3.885
   86THR     CA  986   8.181   5.200   3.934
   86THR     CB  987   8.161   5.096   4.045
   86THR    OG1  988   8.070   5.001   3.991
   86THR    HG1  989   8.112   4.913   4.011
   86THR    CG2  990   8.123   5.161   4.179
   86THR      C  991   8.269   5.151   3.818
   86THR      O  992   8.325   5.043   3.830
   87LEU      N  993   8.281   5.225   3.708
   87LEU      H  994   8.230   5.311   3.708
   87LEU     CA  995   8.365   5.191   3.592
   87LEU     CB  996   8.362   5.308   3.493
   87LEU     CG  997   8.224   5.329   3.430
   87LEU    CD1  998   8.204   5.476   3.396
   87LEU    CD2  999   8.213   5.233   3.311
   87LEU      C 1000   8.509   5.150   3.621
   87LEU      O 1001   8.594   5.220   3.674
   88SER      N 1002   8.520   5.019   3.599
   88SER      H 1003   8.450   4.974   3.543
   88SER     CA 1004   8.628   4.934   3.651
   88SER     CB 1005   8.758   4.963   3.576
   88SER     OG 1006   8.755   4.938   3.435
   88SER     HG 1007   8.841   4.979   3.404
   88SER      C 1008   8.656   4.916   3.801
   88SER      O 1009   8.647   4.801   3.845
   89GLN      N 1010   8.698   5.029   3.855
   89GLN      H 1011   8.687   5.111   3.799
   89GLN     CA 1012   8.739   5.069   3.991
   89GLN     CB 1013   8.832   5.190   4.005
   89GLN     CG 1014   8.977   5.154   3.975
   89GLN     CD 1015   9.062   5.258   4.048
   89GLN    OE1 1016   9.020   5.361   4.100
   89GLN    NE2 1017   9.190   5.225   4.067
   89GLN   HE21 1018   9.235   5.142   4.034
   89GLN   HE22 1019   9.238   5.284   4.131
   89GLN      C 1020   8.619   5.089   4.084
   89GLN      O 1021   8.511   5.129   4.042
   90PRO      N 1022   8.615   5.032   4.204
   90PRO     CA 1023   8.525   5.069   4.314
   90PRO     CB 1024   8.557   4.977   4.431
   90PRO     CG 1025   8.646   4.864   4.380
   90PRO     CD 1026   8.704   4.925   4.253
   90PRO      C 1027   8.559   5.208   4.368
   90PRO      O 1028   8.674   5.251   4.365
   91LYSH     N 1029   8.457   5.279   4.415
   91LYSH     H 1030   8.371   5.230   4.426
   91LYSH    CA 1031   8.475   5.416   4.466
   91LYSH    CB 1032   8.334   5.474   4.475
   91LYSH    CG 1033   8.283   5.522   4.339
   91LYSH    CD 1034   8.137   5.560   4.364
   91LYSH    CE 1035   8.058   5.583   4.234
   91LYSH    NZ 1036   7.926   5.637   4.270
   91LYSH   HZ1 1037   7.866   5.581   4.327
   91LYSH   HZ2 1038   7.941   5.720   4.323
   91LYSH   HZ3 1039   7.886   5.661   4.182
   91LYSH     C 1040   8.545   5.430   4.601
   91LYSH     O 1041   8.474   5.456   4.699
   92ILE      N 1042   8.677   5.419   4.598
   92ILE      H 1043   8.717   5.364   4.524
   92ILE     CA 1044   8.778   5.436   4.704
   92ILE     CB 1045   8.907   5.362   4.668
   92ILE    CG1 1046   8.889   5.220   4.614
   92ILE    CG2 1047   8.989   5.360   4.797
   92ILE     CD 1048   8.970   5.201   4.485
   92ILE      C 1049   8.795   5.587   4.719
   92ILE      O 1050   8.857   5.646   4.631
   93VAL      N 1051   8.703   5.647   4.795
   93VAL      H 1052   8.623   5.605   4.839
   93VAL     CA 1053   8.708   5.788   4.835
   93VAL     CB 1054   8.580   5.806   4.917
   93VAL    CG1 1055   8.577   5.926   5.013
   93VAL    CG2 1056   8.464   5.810   4.818
   93VAL      C 1057   8.837   5.814   4.914
   93VAL      O 1058   8.873   5.730   4.996
   94LYSH     N 1059   8.900   5.924   4.872
   94LYSH     H 1060   8.860   5.967   4.790
   94LYSH    CA 1061   9.011   5.995   4.935
   94LYSH    CB 1062   9.023   6.129   4.862
   94LYSH    CG 1063   9.172   6.160   4.872
   94LYSH    CD 1064   9.203   6.306   4.839
   94LYSH    CE 1065   9.325   6.361   4.913
   94LYSH    NZ 1066   9.367   6.497   4.875
   94LYSH   HZ1 1067   9.371   6.497   4.775
   94LYSH   HZ2 1068   9.308   6.568   4.913
   94LYSH   HZ3 1069   9.458   6.509   4.913
   94LYSH     C 1070   8.986   6.026   5.083
   94LYSH     O 1071   8.872   6.059   5.118
   95TRP      N 1072   9.087   5.994   5.163
   95TRP      H 1073   9.147   5.926   5.119
   95TRP     CA 1074   9.106   6.006   5.308
   95TRP     CB 1075   9.229   5.927   5.354
   95TRP     CG 1076   9.341   5.934   5.250
   95TRP    CD1 1077   9.431   6.032   5.243
   95TRP    HD1 1078   9.431   6.112   5.317
   95TRP    CD2 1079   9.350   5.853   5.138
   95TRP    NE1 1080   9.495   6.016   5.127
   95TRP    HE1 1081   9.558   6.085   5.091
   95TRP    CE2 1082   9.451   5.909   5.061
   95TRP    CE3 1083   9.271   5.746   5.096
   95TRP    HE3 1084   9.185   5.706   5.151
   95TRP    CZ2 1085   9.468   5.860   4.933
   95TRP    HZ2 1086   9.529   5.905   4.855
   95TRP    CZ3 1087   9.298   5.691   4.971
   95TRP    HZ3 1088   9.250   5.601   4.932
   95TRP    CH2 1089   9.393   5.751   4.889
   95TRP    HH2 1090   9.411   5.709   4.790
   95TRP      C 1091   9.096   6.152   5.353
   95TRP      O 1092   9.191   6.207   5.409
   96AS4      N 1093   8.972   6.201   5.355
   96AS4      H 1094   8.905   6.164   5.290
   96AS4     CA 1095   8.935   6.333   5.406
   96AS4     CB 1096   8.999   6.446   5.324
   96AS4     CG 1097   9.038   6.580   5.386
   96AS4    OD1 1098   9.150   6.623   5.350
   96AS4   HD11 1099   9.194   6.672   5.426
   96AS4   HD12 1100   9.176   6.605   5.255
   96AS4    OD2 1101   8.958   6.632   5.467
   96AS4   HD21 1102   9.007   6.697   5.525
   96AS4   HD22 1103   8.866   6.594   5.455
   96AS4      C 1104   8.783   6.337   5.400
   96AS4      O 1105   8.719   6.239   5.361
   97ARG      N 1106   8.726   6.456   5.420
   97ARG      H 1107   8.784   6.537   5.429
   97ARG     CA 1108   8.581   6.478   5.408
   97ARG     CB 1109   8.520   6.422   5.537
   97ARG     CG 1110   8.370   6.400   5.522
   97ARG     CD 1111   8.320   6.305   5.631
   97ARG     NE 1112   8.178   6.271   5.616
   97ARG     HE 1113   8.141   6.297   5.527
   97ARG     CZ 1114   8.100   6.206   5.704
   97ARG    NH1 1115   8.143   6.162   5.823
   97ARG   HH11 1116   8.239   6.164   5.852
   97ARG   HH12 1117   8.090   6.095   5.875
   97ARG    NH2 1118   7.970   6.190   5.679
   97ARG   HH21 1119   7.935   6.255   5.611
   97ARG   HH22 1120   7.917   6.116   5.720
   97ARG      C 1121   8.530   6.618   5.373
   97ARG      O 1122   8.460   6.627   5.272
   98AS4      N 1123   8.595   6.721   5.427
   98AS4      H 1124   8.644   6.713   5.513
   98AS4     CA 1125   8.562   6.860   5.392
   98AS4     CB 1126   8.622   6.977   5.470
   98AS4     CG 1127   8.576   6.957   5.615
   98AS4    OD1 1128   8.637   6.870   5.681
   98AS4   HD11 1129   8.652   6.899   5.775
   98AS4   HD12 1130   8.647   6.791   5.621
   98AS4    OD2 1131   8.500   7.043   5.666
   98AS4   HD21 1132   8.453   7.008   5.747
   98AS4   HD22 1133   8.489   7.118   5.600
   98AS4      C 1134   8.582   6.899   5.245
   98AS4      O 1135   8.689   6.864   5.195
   99MET      N 1136   8.486   6.962   5.178
   99MET      H 1137   8.413   7.017   5.219
   99MET     CA 1138   8.488   6.964   5.031
   99MET     CB 1139   8.437   6.829   4.979
   99MET     CG 1140   8.472   6.815   4.831
   99MET     SD 1141   8.435   6.647   4.769
   99MET     CE 1142   8.462   6.684   4.597
   99MET      C 1143   8.395   7.074   4.982
   99MET     O1 1144   8.434   7.163   4.903
   99MET   HO11 1145   8.355   7.212   4.864
   99MET   HO12 1146   8.532   7.154   4.887
   99MET     O2 1147   8.273   7.061   5.008
   99MET   HO21 1148   8.265   7.008   5.092
   99MET   HO22 1149   8.216   7.128   4.961
  100ILE      N 1150   8.806   8.194   3.185
  100ILE     H1 1151   8.858   8.246   3.253
  100ILE     H2 1152   8.836   8.100   3.170
  100ILE     H3 1153   8.832   8.230   3.096
  100ILE     CA 1154   8.660   8.200   3.196
  100ILE     CB 1155   8.605   8.062   3.233
  100ILE    CG1 1156   8.666   8.005   3.361
  100ILE    CG2 1157   8.601   7.970   3.110
  100ILE     CD 1158   8.587   7.884   3.413
  100ILE      C 1159   8.619   8.305   3.300
  100ILE      O 1160   8.699   8.336   3.388
  101GLN      N 1161   8.499   8.362   3.290
  101GLN      H 1162   8.433   8.321   3.227
  101GLN     CA 1163   8.450   8.468   3.379
  101GLN     CB 1164   8.321   8.526   3.321
  101GLN     CG 1165   8.335   8.586   3.181
  101GLN     CD 1166   8.206   8.612   3.104
  101GLN    OE1 1167   8.145   8.719   3.106
  101GLN    NE2 1168   8.156   8.509   3.036
  101GLN   HE21 1169   8.184   8.413   3.030
  101GLN   HE22 1170   8.081   8.528   2.972
  101GLN      C 1171   8.412   8.426   3.520
  101GLN      O 1172   8.358   8.316   3.536
  102ARG      N 1173   8.432   8.519   3.612
  102ARG      H 1174   8.485   8.598   3.580
  102ARG     CA 1175   8.422   8.494   3.757
  102ARG     CB 1176   8.552   8.544   3.821
  102ARG     CG 1177   8.690   8.489   3.787
  102ARG     CD 1178   8.802   8.578   3.840
  102ARG     NE 1179   8.939   8.535   3.810
  102ARG     HE 1180   8.950   8.449   3.759
  102ARG     CZ 1181   9.052   8.607   3.819
  102ARG    NH1 1182   9.049   8.729   3.872
  102ARG   HH11 1183   8.963   8.768   3.906
  102ARG   HH12 1184   9.132   8.780   3.897
  102ARG    NH2 1185   9.165   8.541   3.791
  102ARG   HH21 1186   9.166   8.452   3.746
  102ARG   HH22 1187   9.252   8.570   3.831
  102ARG      C 1188   8.301   8.547   3.835
  102ARG      O 1189   8.225   8.622   3.774
  103THR      N 1190   8.273   8.475   3.943
  103THR      H 1191   8.336   8.401   3.971
  103THR     CA 1192   8.155   8.500   4.026
  103THR     CB 1193   8.185   8.453   4.168
  103THR    OG1 1194   8.087   8.515   4.252
  103THR    HG1 1195   8.037   8.444   4.301
  103THR    CG2 1196   8.321   8.489   4.230
  103THR      C 1197   8.125   8.650   4.032
  103THR      O 1198   8.218   8.729   4.050
  104PRO      N 1199   7.998   8.680   4.006
  104PRO     CA 1200   7.947   8.816   4.024
  104PRO     CB 1201   7.798   8.810   3.989
  104PRO     CG 1202   7.781   8.689   3.897
  104PRO     CD 1203   7.903   8.601   3.927
  104PRO      C 1204   7.961   8.891   4.157
  104PRO      O 1205   7.936   9.011   4.160
  105LYSH     N 1206   8.019   8.826   4.257
  105LYSH     H 1207   8.055   8.733   4.255
  105LYSH    CA 1208   8.038   8.891   4.388
  105LYSH    CB 1209   8.011   8.785   4.495
  105LYSH    CG 1210   7.865   8.741   4.489
  105LYSH    CD 1211   7.807   8.667   4.610
  105LYSH    CE 1212   7.777   8.755   4.732
  105LYSH    NZ 1213   7.703   8.687   4.839
  105LYSH   HZ1 1214   7.683   8.754   4.910
  105LYSH   HZ2 1215   7.616   8.649   4.810
  105LYSH   HZ3 1216   7.758   8.610   4.872
  105LYSH     C 1217   8.168   8.970   4.403
  105LYSH     O 1218   8.264   8.937   4.473
  106ILE      N 1219   8.178   9.069   4.314
  106ILE      H 1220   8.093   9.103   4.273
  106ILE     CA 1221   8.301   9.142   4.281
  106ILE     CB 1222   8.293   9.182   4.134
  106ILE    CG1 1223   8.164   9.257   4.101
  106ILE    CG2 1224   8.298   9.055   4.049
  106ILE     CD 1225   8.161   9.328   3.965
  106ILE      C 1226   8.340   9.255   4.376
  106ILE      O 1227   8.432   9.332   4.347
  107GLN      N 1228   8.273   9.262   4.491
  107GLN      H 1229   8.198   9.199   4.509
  107GLN     CA 1230   8.307   9.356   4.599
  107GLN     CB 1231   8.456   9.351   4.634
  107GLN     CG 1232   8.473   9.412   4.773
  107GLN     CD 1233   8.616   9.436   4.822
  107GLN    OE1 1234   8.655   9.552   4.835
  107GLN    NE2 1235   8.679   9.336   4.883
  107GLN   HE21 1236   8.628   9.252   4.903
  107GLN   HE22 1237   8.770   9.351   4.921
  107GLN      C 1238   8.274   9.502   4.568
  107GLN      O 1239   8.194   9.560   4.641
  108VAL      N 1240   8.312   9.551   4.450
  108VAL      H 1241   8.361   9.492   4.386
  108VAL     CA 1242   8.303   9.694   4.414
  108VAL     CB 1243   8.379   9.732   4.287
  108VAL    CG1 1244   8.529   9.733   4.318
  108VAL    CG2 1245   8.360   9.639   4.166
  108VAL      C 1246   8.161   9.749   4.405
  108VAL      O 1247   8.099   9.756   4.299
  109TYR      N 1248   8.116   9.803   4.518
  109TYR      H 1249   8.157   9.777   4.606
  109TYR     CA 1250   7.984   9.861   4.542
  109TYR     CB 1251   7.978   9.941   4.672
  109TYR     CG 1252   7.898   9.871   4.783
  109TYR    CD1 1253   7.966   9.799   4.880
  109TYR    HD1 1254   8.068   9.764   4.862
  109TYR    CD2 1255   7.760   9.885   4.778
  109TYR    HD2 1256   7.699   9.949   4.714
  109TYR    CE1 1257   7.891   9.736   4.977
  109TYR    HE1 1258   7.951   9.700   5.061
  109TYR    CE2 1259   7.686   9.811   4.870
  109TYR    HE2 1260   7.577   9.811   4.866
  109TYR     CZ 1261   7.752   9.739   4.969
  109TYR     OH 1262   7.681   9.676   5.067
  109TYR     HH 1263   7.720   9.588   5.094
  109TYR      C 1264   7.921   9.944   4.429
  109TYR      O 1265   7.800   9.965   4.424
  110SER      N 1266   8.008  10.007   4.350
  110SER      H 1267   8.095  10.025   4.395
  110SER     CA 1268   7.973  10.082   4.229
  110SER     CB 1269   8.089  10.165   4.173
  110SER     OG 1270   8.206  10.082   4.177
  110SER     HG 1271   8.231  10.050   4.086
  110SER      C 1272   7.910  10.001   4.115
  110SER      O 1273   7.836  10.053   4.032
  111ARG      N 1274   7.958   9.877   4.104
  111ARG      H 1275   8.033   9.854   4.166
  111ARG     CA 1276   7.896   9.779   4.014
  111ARG     CB 1277   8.009   9.726   3.926
  111ARG     CG 1278   7.947   9.633   3.822
  111ARG     CD 1279   8.056   9.601   3.719
  111ARG     NE 1280   7.988   9.543   3.603
  111ARG     HE 1281   7.892   9.567   3.590
  111ARG     CZ 1282   8.047   9.489   3.495
  111ARG    NH1 1283   8.180   9.496   3.482
  111ARG   HH11 1284   8.232   9.524   3.563
  111ARG   HH12 1285   8.217   9.483   3.390
  111ARG    NH2 1286   7.975   9.465   3.385
  111ARG   HH21 1287   7.880   9.497   3.376
  111ARG   HH22 1288   8.003   9.409   3.307
  111ARG      C 1289   7.812   9.674   4.087
  111ARG      O 1290   7.695   9.652   4.057
  112HI0      N 1291   7.868   9.616   4.193
  112HI0      H 1292   7.964   9.619   4.221
  112HI0     CA 1293   7.802   9.505   4.263
  112HI0     CB 1294   7.809   9.379   4.176
  112HI0     CG 1295   7.679   9.326   4.115
  112HI0    ND1 1296   7.587   9.401   4.055
  112HI0    HD1 1297   7.595   9.499   4.038
  112HI0    CD2 1298   7.643   9.199   4.103
  112HI0    HD2 1299   7.699   9.107   4.122
  112HI0    CE1 1300   7.493   9.323   4.002
  112HI0    HE1 1301   7.398   9.351   3.957
  112HI0    NE2 1302   7.533   9.199   4.029
  112HI0    HE2 1303   7.474   9.122   4.005
  112HI0      C 1304   7.875   9.470   4.393
  112HI0      O 1305   7.997   9.480   4.391
  113PRO      N 1306   7.806   9.470   4.507
  113PRO     CA 1307   7.872   9.436   4.634
  113PRO     CB 1308   7.771   9.479   4.741
  113PRO     CG 1309   7.641   9.521   4.674
  113PRO     CD 1310   7.671   9.524   4.523
  113PRO      C 1311   7.920   9.292   4.645
  113PRO      O 1312   7.927   9.220   4.545
  114ALA      N 1313   7.953   9.249   4.766
  114ALA      H 1314   7.980   9.319   4.832
  114ALA     CA 1315   7.955   9.109   4.813
  114ALA     CB 1316   8.088   9.037   4.794
  114ALA      C 1317   7.905   9.106   4.958
  114ALA      O 1318   7.980   9.137   5.050
  115GL4      N 1319   7.776   9.077   4.970
  115GL4      H 1320   7.714   9.068   4.893
  115GL4     CA 1321   7.698   9.084   5.094
  115GL4     CB 1322   7.572   9.167   5.067
  115GL4     CG 1323   7.604   9.311   5.024
  115GL4     CD 1324   7.664   9.392   5.139
  115GL4    OE1 1325   7.611   9.392   5.252
  115GL4   HE11 1326   7.690   9.402   5.312
  115GL4   HE12 1327   7.514   9.367   5.252
  115GL4    OE2 1328   7.780   9.429   5.112
  115GL4   HE21 1329   7.823   9.478   5.188
  115GL4   HE22 1330   7.774   9.414   5.013
  115GL4      C 1331   7.652   8.945   5.137
  115GL4      O 1332   7.648   8.852   5.056
  116ASN      N 1333   7.610   8.930   5.263
  116ASN      H 1334   7.577   9.007   5.318
  116ASN     CA 1335   7.566   8.799   5.312
  116ASN     CB 1336   7.553   8.805   5.465
  116ASN     CG 1337   7.692   8.832   5.523
  116ASN    OD1 1338   7.774   8.742   5.543
  116ASN    ND2 1339   7.727   8.957   5.547
  116ASN   HD21 1340   7.658   9.030   5.538
  116ASN   HD22 1341   7.821   8.963   5.580
  116ASN      C 1342   7.439   8.746   5.245
  116ASN      O 1343   7.351   8.821   5.203
  117GLY      N 1344   7.442   8.614   5.235
  117GLY      H 1345   7.500   8.554   5.291
  117GLY     CA 1346   7.360   8.530   5.146
  117GLY      C 1347   7.361   8.573   4.999
  117GLY      O 1348   7.432   8.666   4.960
  118LYSH     N 1349   7.305   8.492   4.910
  118LYSH     H 1350   7.313   8.494   4.810
  118LYSH    CA 1351   7.232   8.369   4.943
  118LYSH    CB 1352   7.084   8.409   4.939
  118LYSH    CG 1353   7.005   8.323   5.039
  118LYSH    CD 1354   6.854   8.308   5.021
  118LYSH    CE 1355   6.781   8.203   5.106
  118LYSH    NZ 1356   6.816   8.066   5.069
  118LYSH   HZ1 1357   6.781   8.051   4.976
  118LYSH   HZ2 1358   6.916   8.055   5.071
  118LYSH   HZ3 1359   6.783   8.000   5.136
  118LYSH     C 1360   7.264   8.264   4.837
  118LYSH     O 1361   7.270   8.294   4.718
  119SER      N 1362   7.328   8.159   4.888
  119SER      H 1363   7.332   8.144   4.987
  119SER     CA 1364   7.373   8.046   4.806
  119SER     CB 1365   7.265   7.977   4.722
  119SER     OG 1366   7.175   7.913   4.813
  119SER     HG 1367   7.205   7.818   4.807
  119SER      C 1368   7.491   8.080   4.715
  119SER      O 1369   7.463   8.099   4.597
  120ASN      N 1370   7.608   8.099   4.776
  120ASN      H 1371   7.620   8.110   4.874
  120ASN     CA 1372   7.745   8.110   4.723
  120ASN     CB 1373   7.841   8.088   4.840
  120ASN     CG 1374   7.800   8.128   4.981
  120ASN    OD1 1375   7.711   8.209   5.008
  120ASN    ND2 1376   7.867   8.062   5.075
  120ASN   HD21 1377   7.947   8.002   5.073
  120ASN   HD22 1378   7.840   8.086   5.169
  120ASN      C 1379   7.784   8.011   4.614
  120ASN      O 1380   7.754   7.892   4.615
  121PHE      N 1381   7.842   8.055   4.503
  121PHE      H 1382   7.875   7.983   4.441
  121PHE     CA 1383   7.879   8.195   4.475
  121PHE     CB 1384   8.031   8.204   4.463
  121PHE     CG 1385   8.104   8.176   4.594
  121PHE    CD1 1386   8.112   8.277   4.690
  121PHE    HD1 1387   8.056   8.369   4.673
  121PHE    CD2 1388   8.159   8.051   4.624
  121PHE    HD2 1389   8.121   7.960   4.578
  121PHE    CE1 1390   8.178   8.267   4.812
  121PHE    HE1 1391   8.168   8.348   4.884
  121PHE    CE2 1392   8.228   8.043   4.744
  121PHE    HE2 1393   8.280   7.949   4.765
  121PHE     CZ 1394   8.238   8.145   4.838
  121PHE     HZ 1395   8.291   8.138   4.933
  121PHE      C 1396   7.816   8.272   4.359
  121PHE      O 1397   7.847   8.392   4.358
  122LEU      N 1398   7.728   8.217   4.276
  122LEU      H 1399   7.718   8.118   4.276
  122LEU     CA 1400   7.667   8.297   4.168
  122LEU     CB 1401   7.608   8.195   4.071
  122LEU     CG 1402   7.544   8.239   3.939
  122LEU    CD1 1403   7.639   8.315   3.846
  122LEU    CD2 1404   7.508   8.106   3.872
  122LEU      C 1405   7.551   8.383   4.217
  122LEU      O 1406   7.454   8.320   4.261
  123ASN      N 1407   7.572   8.513   4.239
  123ASN      H 1408   7.663   8.554   4.239
  123ASN     CA 1409   7.462   8.601   4.282
  123ASN     CB 1410   7.494   8.625   4.429
  123ASN     CG 1411   7.449   8.531   4.541
  123ASN    OD1 1412   7.442   8.575   4.655
  123ASN    ND2 1413   7.435   8.400   4.518
  123ASN   HD21 1414   7.457   8.365   4.427
  123ASN   HD22 1415   7.392   8.357   4.598
  123ASN      C 1416   7.466   8.732   4.202
  123ASN      O 1417   7.572   8.790   4.181
  124CYS2     N 1418   7.347   8.781   4.170
  124CYS2     H 1419   7.262   8.728   4.164
  124CYS2    CA 1420   7.331   8.916   4.116
  124CYS2    CB 1421   7.268   8.912   3.976
  124CYS2    SG 1422   7.333   9.039   3.862
  124CYS2     C 1423   7.260   9.022   4.201
  124CYS2     O 1424   7.147   9.004   4.248
  125TYR      N 1425   7.311   9.144   4.202
  125TYR      H 1426   7.378   9.170   4.132
  125TYR     CA 1427   7.263   9.257   4.282
  125TYR     CB 1428   7.377   9.318   4.364
  125TYR     CG 1429   7.425   9.226   4.476
  125TYR    CD1 1430   7.521   9.126   4.460
  125TYR    HD1 1431   7.553   9.103   4.359
  125TYR    CD2 1432   7.398   9.267   4.606
  125TYR    HD2 1433   7.332   9.352   4.624
  125TYR    CE1 1434   7.582   9.061   4.567
  125TYR    HE1 1435   7.664   8.990   4.561
  125TYR    CE2 1436   7.446   9.197   4.716
  125TYR    HE2 1437   7.398   9.227   4.809
  125TYR     CZ 1438   7.533   9.091   4.694
  125TYR     OH 1439   7.575   9.006   4.792
  125TYR     HH 1440   7.489   8.987   4.839
  125TYR      C 1441   7.194   9.371   4.206
  125TYR      O 1442   7.256   9.450   4.136
  126VAL      N 1443   7.061   9.378   4.210
  126VAL      H 1444   7.015   9.316   4.274
  126VAL     CA 1445   6.971   9.467   4.136
  126VAL     CB 1446   6.839   9.394   4.108
  126VAL    CG1 1447   6.746   9.464   4.008
  126VAL    CG2 1448   6.862   9.248   4.069
  126VAL      C 1449   6.939   9.590   4.221
  126VAL      O 1450   6.900   9.570   4.336
  127SER      N 1451   6.960   9.711   4.170
  127SER      H 1452   7.015   9.718   4.086
  127SER     CA 1453   6.923   9.833   4.244
  127SER     CB 1454   6.972   9.963   4.181
  127SER     OG 1455   7.114   9.979   4.187
  127SER     HG 1456   7.147   9.980   4.281
  127SER      C 1457   6.772   9.852   4.257
  127SER      O 1458   6.710   9.895   4.160
  128GLY      N 1459   6.724   9.810   4.373
  128GLY      H 1460   6.786   9.779   4.445
  128GLY     CA 1461   6.582   9.791   4.406
  128GLY      C 1462   6.512   9.689   4.315
  128GLY      O 1463   6.575   9.642   4.221
  129PHE      N 1464   6.380   9.670   4.327
  129PHE      H 1465   6.330   9.735   4.384
  129PHE     CA 1466   6.305   9.573   4.247
  129PHE     CB 1467   6.197   9.512   4.336
  129PHE     CG 1468   6.119   9.383   4.305
  129PHE    CD1 1469   6.002   9.386   4.230
  129PHE    HD1 1470   5.967   9.479   4.187
  129PHE    CD2 1471   6.171   9.262   4.348
  129PHE    HD2 1472   6.268   9.265   4.397
  129PHE    CE1 1473   5.936   9.267   4.200
  129PHE    HE1 1474   5.837   9.270   4.153
  129PHE    CE2 1475   6.104   9.142   4.322
  129PHE    HE2 1476   6.166   9.052   4.319
  129PHE     CZ 1477   5.984   9.148   4.252
  129PHE     HZ 1478   5.919   9.061   4.249
  129PHE      C 1479   6.257   9.636   4.116
  129PHE      O 1480   6.138   9.656   4.095
  130HI0      N 1481   6.351   9.658   4.024
  130HI0      H 1482   6.447   9.638   4.043
  130HI0     CA 1483   6.341   9.723   3.893
  130HI0     CB 1484   6.407   9.861   3.890
  130HI0     CG 1485   6.369   9.951   4.008
  130HI0    ND1 1486   6.449   9.974   4.112
  130HI0    HD1 1487   6.540   9.932   4.121
  130HI0    CD2 1488   6.249  10.005   4.028
  130HI0    HD2 1489   6.171  10.025   3.955
  130HI0    CE1 1490   6.371  10.033   4.202
  130HI0    HE1 1491   6.404  10.053   4.304
  130HI0    NE2 1492   6.249  10.049   4.153
  130HI0    HE2 1493   6.173  10.085   4.208
  130HI0      C 1494   6.420   9.644   3.788
  130HI0      O 1495   6.534   9.602   3.802
  131PRO      N 1496   6.345   9.590   3.692
  131PRO     CA 1497   6.199   9.579   3.674
  131PRO     CB 1498   6.171   9.558   3.525
  131PRO     CG 1499   6.301   9.493   3.477
  131PRO     CD 1500   6.410   9.554   3.565
  131PRO      C 1501   6.129   9.474   3.760
  131PRO      O 1502   6.180   9.365   3.786
  132SER      N 1503   5.996   9.488   3.769
  132SER      H 1504   5.948   9.554   3.711
  132SER     CA 1505   5.907   9.400   3.846
  132SER     CB 1506   5.767   9.462   3.847
  132SER     OG 1507   5.715   9.461   3.713
  132SER     HG 1508   5.616   9.477   3.715
  132SER      C 1509   5.904   9.254   3.803
  132SER      O 1510   5.956   9.179   3.885
  133AS4      N 1511   5.835   9.216   3.695
  133AS4      H 1512   5.779   9.282   3.646
  133AS4     CA 1513   5.848   9.082   3.635
  133AS4     CB 1514   5.768   9.086   3.505
  133AS4     CG 1515   5.746   8.945   3.452
  133AS4    OD1 1516   5.824   8.909   3.360
  133AS4   HD11 1517   5.807   8.814   3.332
  133AS4   HD12 1518   5.880   8.989   3.338
  133AS4    OD2 1519   5.642   8.887   3.488
  133AS4   HD21 1520   5.636   8.789   3.468
  133AS4   HD22 1521   5.583   8.958   3.527
  133AS4      C 1522   5.993   9.044   3.603
  133AS4      O 1523   6.070   9.128   3.557
  134ILE      N 1524   6.030   8.917   3.605
  134ILE      H 1525   5.961   8.851   3.575
  134ILE     CA 1526   6.167   8.862   3.606
  134ILE     CB 1527   6.171   8.724   3.671
  134ILE    CG1 1528   6.098   8.725   3.806
  134ILE    CG2 1529   6.317   8.681   3.684
  134ILE     CD 1530   5.956   8.670   3.793
  134ILE      C 1531   6.249   8.879   3.478
  134ILE      O 1532   6.252   8.788   3.395
  135GL4      N 1533   6.325   8.988   3.477
  135GL4      H 1534   6.312   9.058   3.547
  135GL4     CA 1535   6.419   9.024   3.370
  135GL4     CB 1536   6.413   9.174   3.337
  135GL4     CG 1537   6.486   9.213   3.208
  135GL4     CD 1538   6.423   9.154   3.082
  135GL4    OE1 1539   6.339   9.219   3.017
  135GL4   HE11 1540   6.324   9.171   2.930
  135GL4   HE12 1541   6.328   9.307   3.062
  135GL4    OE2 1542   6.457   9.036   3.056
  135GL4   HE21 1543   6.441   9.031   2.957
  135GL4   HE22 1544   6.494   8.985   3.134
  135GL4      C 1545   6.561   8.976   3.400
  135GL4      O 1546   6.614   8.903   3.317
  136VAL      N 1547   6.602   8.993   3.525
  136VAL      H 1548   6.547   9.036   3.597
  136VAL     CA 1549   6.732   8.947   3.576
  136VAL     CB 1550   6.747   8.998   3.719
  136VAL    CG1 1551   6.880   8.956   3.781
  136VAL    CG2 1552   6.748   9.151   3.715
  136VAL      C 1553   6.742   8.795   3.570
  136VAL      O 1554   6.673   8.726   3.645
  137AS4      N 1555   6.842   8.749   3.496
  137AS4      H 1556   6.912   8.814   3.468
  137AS4     CA 1557   6.876   8.606   3.487
  137AS4     CB 1558   6.844   8.560   3.345
  137AS4     CG 1559   6.766   8.428   3.356
  137AS4    OD1 1560   6.648   8.425   3.317
  137AS4   HD11 1561   6.626   8.336   3.279
  137AS4   HD12 1562   6.601   8.511   3.339
  137AS4    OD2 1563   6.832   8.329   3.395
  137AS4   HD21 1564   6.784   8.249   3.360
  137AS4   HD22 1565   6.913   8.357   3.447
  137AS4      C 1566   7.025   8.587   3.520
  137AS4      O 1567   7.105   8.679   3.513
  138LEU      N 1568   7.059   8.466   3.564
  138LEU      H 1569   6.987   8.397   3.565
  138LEU     CA 1570   7.197   8.425   3.596
  138LEU     CB 1571   7.198   8.391   3.745
  138LEU     CG 1572   7.205   8.504   3.849
  138LEU    CD1 1573   7.205   8.428   3.982
  138LEU    CD2 1574   7.331   8.588   3.831
  138LEU      C 1575   7.238   8.297   3.524
  138LEU      O 1576   7.160   8.202   3.519
  139LEU      N 1577   7.371   8.288   3.516
  139LEU      H 1578   7.427   8.362   3.553
  139LEU     CA 1579   7.441   8.181   3.443
  139LEU     CB 1580   7.548   8.229   3.345
  139LEU     CG 1581   7.502   8.333   3.243
  139LEU    CD1 1582   7.626   8.375   3.164
  139LEU    CD2 1583   7.405   8.267   3.145
  139LEU      C 1584   7.462   8.050   3.520
  139LEU      O 1585   7.565   8.019   3.578
  140LYSH     N 1586   7.359   7.966   3.515
  140LYSH     H 1587   7.270   7.982   3.472
  140LYSH    CA 1588   7.359   7.843   3.596
  140LYSH    CB 1589   7.220   7.784   3.621
  140LYSH    CG 1590   7.118   7.874   3.690
  140LYSH    CD 1591   6.978   7.812   3.679
  140LYSH    CE 1592   6.890   7.879   3.786
  140LYSH    NZ 1593   6.777   7.790   3.815
  140LYSH   HZ1 1594   6.713   7.781   3.740
  140LYSH   HZ2 1595   6.815   7.700   3.840
  140LYSH   HZ3 1596   6.725   7.823   3.894
  140LYSH     C 1597   7.460   7.742   3.542
  140LYSH     O 1598   7.493   7.752   3.424
  141ASN      N 1599   7.515   7.658   3.629
  141ASN      H 1600   7.478   7.655   3.722
  141ASN     CA 1601   7.611   7.553   3.594
  141ASN     CB 1602   7.661   7.470   3.712
  141ASN     CG 1603   7.738   7.541   3.824
  141ASN    OD1 1604   7.694   7.555   3.937
  141ASN    ND2 1605   7.867   7.550   3.793
  141ASN   HD21 1606   7.913   7.504   3.716
  141ASN   HD22 1607   7.921   7.610   3.851
  141ASN      C 1608   7.548   7.458   3.492
  141ASN      O 1609   7.458   7.383   3.529
  142GLY      N 1610   7.572   7.483   3.364
  142GLY      H 1611   7.600   7.578   3.346
  142GLY     CA 1612   7.518   7.403   3.252
  142GLY      C 1613   7.368   7.408   3.225
  142GLY      O 1614   7.320   7.326   3.146
  143GL4      N 1615   7.296   7.456   3.326
  143GL4      H 1616   7.335   7.449   3.418
  143GL4     CA 1617   7.150   7.458   3.310
  143GL4     CB 1618   7.078   7.413   3.437
  143GL4     CG 1619   7.027   7.270   3.415
  143GL4     CD 1620   6.926   7.245   3.303
  143GL4    OE1 1621   6.825   7.318   3.297
  143GL4   HE11 1622   6.751   7.275   3.245
  143GL4   HE12 1623   6.851   7.405   3.338
  143GL4    OE2 1624   6.963   7.166   3.213
  143GL4   HE21 1625   6.888   7.153   3.149
  143GL4   HE22 1626   7.055   7.133   3.234
  143GL4      C 1627   7.077   7.584   3.264
  143GL4      O 1628   7.106   7.696   3.307
  144ARG      N 1629   6.957   7.556   3.213
  144ARG      H 1630   6.934   7.462   3.190
  144ARG     CA 1631   6.862   7.657   3.165
  144ARG     CB 1632   6.824   7.636   3.018
  144ARG     CG 1633   6.734   7.513   3.012
  144ARG     CD 1634   6.712   7.481   2.864
  144ARG     NE 1635   6.630   7.362   2.841
  144ARG     HE 1636   6.539   7.366   2.798
  144ARG     CZ 1637   6.657   7.235   2.876
  144ARG    NH1 1638   6.777   7.200   2.922
  144ARG   HH11 1639   6.845   7.273   2.910
  144ARG   HH12 1640   6.788   7.105   2.951
  144ARG    NH2 1641   6.564   7.141   2.855
  144ARG   HH21 1642   6.476   7.167   2.813
  144ARG   HH22 1643   6.593   7.046   2.853
  144ARG      C 1644   6.740   7.695   3.248
  144ARG      O 1645   6.679   7.798   3.222
  145ILE      N 1646   6.703   7.606   3.341
  145ILE      H 1647   6.767   7.534   3.367
  145ILE     CA 1648   6.572   7.604   3.407
  145ILE     CB 1649   6.530   7.459   3.436
  145ILE    CG1 1650   6.386   7.433   3.481
  145ILE    CG2 1651   6.619   7.399   3.545
  145ILE     CD 1652   6.283   7.463   3.372
  145ILE      C 1653   6.530   7.699   3.519
  145ILE      O 1654   6.608   7.724   3.611
  146GL4      N 1655   6.406   7.747   3.511
  146GL4      H 1656   6.364   7.744   3.421
  146GL4     CA 1657   6.338   7.839   3.604
  146GL4     CB 1658   6.322   7.775   3.742
  146GL4     CG 1659   6.213   7.667   3.733
  146GL4     CD 1660   6.196   7.585   3.860
  146GL4    OE1 1661   6.105   7.624   3.937
  146GL4   HE11 1662   6.082   7.551   4.000
  146GL4   HE12 1663   6.095   7.720   3.909
  146GL4    OE2 1664   6.253   7.474   3.868
  146GL4   HE21 1665   6.217   7.434   3.952
  146GL4   HE22 1666   6.314   7.458   3.790
  146GL4      C 1667   6.388   7.982   3.622
  146GL4      O 1668   6.500   8.008   3.578
  147LYSH     N 1669   6.293   8.071   3.653
  147LYSH     H 1670   6.202   8.055   3.616
  147LYSH    CA 1671   6.323   8.208   3.696
  147LYSH    CB 1672   6.201   8.293   3.733
  147LYSH    CG 1673   6.098   8.208   3.808
  147LYSH    CD 1674   5.986   8.297   3.862
  147LYSH    CE 1675   5.897   8.228   3.965
  147LYSH    NZ 1676   5.774   8.301   3.997
  147LYSH   HZ1 1677   5.736   8.315   3.906
  147LYSH   HZ2 1678   5.709   8.261   4.062
  147LYSH   HZ3 1679   5.810   8.385   4.037
  147LYSH     C 1680   6.406   8.211   3.824
  147LYSH     O 1681   6.377   8.147   3.925
  148VAL      N 1682   6.522   8.275   3.820
  148VAL      H 1683   6.534   8.353   3.758
  148VAL     CA 1684   6.600   8.294   3.943
  148VAL     CB 1685   6.744   8.340   3.916
  148VAL    CG1 1686   6.811   8.247   3.814
  148VAL    CG2 1687   6.734   8.480   3.856
  148VAL      C 1688   6.524   8.371   4.051
  148VAL      O 1689   6.419   8.433   4.035
  149GL4      N 1690   6.570   8.352   4.174
  149GL4      H 1691   6.657   8.303   4.185
  149GL4     CA 1692   6.502   8.384   4.300
  149GL4     CB 1693   6.543   8.288   4.412
  149GL4     CG 1694   6.540   8.141   4.370
  149GL4     CD 1695   6.526   8.034   4.477
  149GL4    OE1 1696   6.518   8.063   4.599
  149GL4   HE11 1697   6.535   7.983   4.656
  149GL4   HE12 1698   6.505   8.161   4.610
  149GL4    OE2 1699   6.518   7.914   4.442
  149GL4   HE21 1700   6.485   7.862   4.521
  149GL4   HE22 1701   6.557   7.910   4.350
  149GL4      C 1702   6.536   8.524   4.349
  149GL4      O 1703   6.654   8.559   4.351
  150HI0      N 1704   6.431   8.590   4.399
  150HI0      H 1705   6.339   8.566   4.367
  150HI0     CA 1706   6.455   8.723   4.457
  150HI0     CB 1707   6.348   8.828   4.425
  150HI0     CG 1708   6.210   8.813   4.489
  150HI0    ND1 1709   6.161   8.873   4.597
  150HI0    HD1 1710   6.214   8.936   4.655
  150HI0    CD2 1711   6.113   8.737   4.438
  150HI0    HD2 1712   6.128   8.676   4.349
  150HI0    CE1 1713   6.041   8.820   4.617
  150HI0    HE1 1714   5.978   8.843   4.703
  150HI0    NE2 1715   6.007   8.738   4.518
  150HI0    HE2 1716   5.928   8.675   4.517
  150HI0      C 1717   6.470   8.706   4.608
  150HI0      O 1718   6.385   8.639   4.667
  151SER      N 1719   6.546   8.798   4.667
  151SER      H 1720   6.616   8.851   4.619
  151SER     CA 1721   6.537   8.828   4.811
  151SER     CB 1722   6.651   8.921   4.855
  151SER     OG 1723   6.687   8.875   4.986
  151SER     HG 1724   6.747   8.948   5.018
  151SER      C 1725   6.406   8.882   4.868
  151SER      O 1726   6.327   8.942   4.795
  152AS4      N 1727   6.381   8.853   4.995
  152AS4      H 1728   6.458   8.822   5.052
  152AS4     CA 1729   6.259   8.886   5.069
  152AS4     CB 1730   6.303   8.878   5.215
  152AS4     CG 1731   6.192   8.834   5.312
  152AS4    OD1 1732   6.220   8.731   5.376
  152AS4   HD11 1733   6.152   8.707   5.445
  152AS4   HD12 1734   6.303   8.695   5.333
  152AS4    OD2 1735   6.091   8.902   5.343
  152AS4   HD21 1736   6.024   8.840   5.384
  152AS4   HD22 1737   6.098   8.999   5.321
  152AS4      C 1738   6.221   9.032   5.041
  152AS4      O 1739   6.286   9.131   5.074
  153LEU      N 1740   6.093   9.040   5.005
  153LEU      H 1741   6.040   8.955   4.998
  153LEU     CA 1742   6.018   9.165   4.986
  153LEU     CB 1743   5.878   9.149   4.925
  153LEU     CG 1744   5.867   9.107   4.779
  153LEU    CD1 1745   5.727   9.051   4.753
  153LEU    CD2 1746   5.881   9.231   4.689
  153LEU      C 1747   6.008   9.253   5.110
  153LEU      O 1748   5.955   9.365   5.111
  154SER      N 1749   6.060   9.207   5.223
  154SER      H 1750   6.049   9.108   5.237
  154SER     CA 1751   6.077   9.287   5.345
  154SER     CB 1752   6.091   9.199   5.469
  154SER     OG 1753   6.206   9.114   5.460
  154SER     HG 1754   6.171   9.028   5.421
  154SER      C 1755   6.192   9.389   5.337
  154SER      O 1756   6.188   9.474   5.426
  155PHE      N 1757   6.296   9.354   5.263
  155PHE      H 1758   6.308   9.268   5.213
  155PHE     CA 1759   6.405   9.450   5.241
  155PHE     CB 1760   6.521   9.377   5.173
  155PHE     CG 1761   6.598   9.275   5.258
  155PHE    CD1 1762   6.715   9.319   5.319
  155PHE    HD1 1763   6.732   9.426   5.327
  155PHE    CD2 1764   6.568   9.140   5.251
  155PHE    HD2 1765   6.480   9.101   5.199
  155PHE    CE1 1766   6.803   9.228   5.378
  155PHE    HE1 1767   6.862   9.264   5.463
  155PHE    CE2 1768   6.658   9.048   5.303
  155PHE    HE2 1769   6.634   8.946   5.332
  155PHE     CZ 1770   6.778   9.094   5.356
  155PHE     HZ 1771   6.852   9.019   5.385
  155PHE      C 1772   6.364   9.560   5.143
  155PHE      O 1773   6.246   9.568   5.109
  156SER      N 1774   6.450   9.661   5.134
  156SER      H 1775   6.538   9.661   5.182
  156SER     CA 1776   6.423   9.782   5.054
  156SER     CB 1777   6.530   9.888   5.082
  156SER     OG 1778   6.502   9.946   5.210
  156SER     HG 1779   6.405   9.935   5.234
  156SER      C 1780   6.406   9.776   4.902
  156SER      O 1781   6.502   9.757   4.827
  157LYSH     N 1782   6.282   9.812   4.871
  157LYSH     H 1783   6.207   9.834   4.934
  157LYSH    CA 1784   6.239   9.806   4.731
  157LYSH    CB 1785   6.088   9.784   4.717
  157LYSH    CG 1786   6.042   9.649   4.773
  157LYSH    CD 1787   5.906   9.595   4.730
  157LYSH    CE 1788   5.867   9.615   4.584
  157LYSH    NZ 1789   5.743   9.550   4.540
  157LYSH   HZ1 1790   5.662   9.542   4.598
  157LYSH   HZ2 1791   5.727   9.585   4.448
  157LYSH   HZ3 1792   5.769   9.454   4.530
  157LYSH     C 1793   6.289   9.917   4.638
  157LYSH     O 1794   6.296   9.897   4.517
  158AS4      N 1795   6.340  10.021   4.703
  158AS4      H 1796   6.355  10.006   4.801
  158AS4     CA 1797   6.390  10.149   4.650
  158AS4     CB 1798   6.425  10.248   4.761
  158AS4     CG 1799   6.424  10.393   4.714
  158AS4    OD1 1800   6.314  10.447   4.689
  158AS4   HD11 1801   6.339  10.523   4.628
  158AS4   HD12 1802   6.243  10.382   4.714
  158AS4    OD2 1803   6.539  10.441   4.707
  158AS4   HD21 1804   6.542  10.539   4.726
  158AS4   HD22 1805   6.601  10.367   4.679
  158AS4      C 1806   6.520  10.135   4.571
  158AS4      O 1807   6.607  10.062   4.620
  159TRP      N 1808   6.545  10.217   4.469
  159TRP      H 1809   6.475  10.273   4.424
  159TRP     CA 1810   6.672  10.217   4.395
  159TRP     CB 1811   6.681  10.333   4.296
  159TRP     CG 1812   6.594  10.318   4.171
  159TRP    CD1 1813   6.475  10.375   4.153
  159TRP    HD1 1814   6.415  10.430   4.225
  159TRP    CD2 1815   6.628  10.268   4.046
  159TRP    NE1 1816   6.436  10.370   4.026
  159TRP    HE1 1817   6.354  10.411   3.986
  159TRP    CE2 1818   6.526  10.299   3.958
  159TRP    CE3 1819   6.726  10.180   3.999
  159TRP    HE3 1820   6.805  10.146   4.066
  159TRP    CZ2 1821   6.514  10.247   3.829
  159TRP    HZ2 1822   6.435  10.277   3.760
  159TRP    CZ3 1823   6.725  10.129   3.870
  159TRP    HZ3 1824   6.813  10.079   3.829
  159TRP    CH2 1825   6.617  10.163   3.789
  159TRP    HH2 1826   6.616  10.115   3.691
  159TRP      C 1827   6.795  10.233   4.484
  159TRP      O 1828   6.904  10.183   4.454
  160SER      N 1829   6.784  10.282   4.607
  160SER      H 1830   6.695  10.317   4.636
  160SER     CA 1831   6.890  10.292   4.709
  160SER     CB 1832   6.851  10.371   4.834
  160SER     OG 1833   6.862  10.509   4.798
  160SER     HG 1834   6.808  10.519   4.714
  160SER      C 1835   6.947  10.162   4.766
  160SER      O 1836   7.057  10.163   4.821
  161PHE      N 1837   6.870  10.055   4.750
  161PHE      H 1838   6.772  10.067   4.737
  161PHE     CA 1839   6.929   9.927   4.792
  161PHE     CB 1840   6.845   9.884   4.913
  161PHE     CG 1841   6.897   9.756   4.978
  161PHE    CD1 1842   6.820   9.643   4.957
  161PHE    HD1 1843   6.732   9.650   4.893
  161PHE    CD2 1844   7.014   9.743   5.053
  161PHE    HD2 1845   7.060   9.832   5.094
  161PHE    CE1 1846   6.848   9.519   5.013
  161PHE    HE1 1847   6.783   9.431   5.009
  161PHE    CE2 1848   7.054   9.618   5.100
  161PHE    HE2 1849   7.160   9.593   5.101
  161PHE     CZ 1850   6.965   9.512   5.088
  161PHE     HZ 1851   6.987   9.423   5.146
  161PHE      C 1852   6.941   9.815   4.689
  161PHE      O 1853   6.850   9.796   4.608
  162TYR      N 1854   7.059   9.754   4.688
  162TYR      H 1855   7.129   9.786   4.753
  162TYR     CA 1856   7.087   9.644   4.595
  162TYR     CB 1857   7.237   9.616   4.584
  162TYR     CG 1858   7.321   9.707   4.495
  162TYR    CD1 1859   7.419   9.788   4.552
  162TYR    HD1 1860   7.422   9.808   4.659
  162TYR    CD2 1861   7.334   9.680   4.359
  162TYR    HD2 1862   7.260   9.615   4.312
  162TYR    CE1 1863   7.519   9.847   4.477
  162TYR    HE1 1864   7.614   9.884   4.516
  162TYR    CE2 1865   7.437   9.733   4.283
  162TYR    HE2 1866   7.461   9.674   4.194
  162TYR     CZ 1867   7.530   9.818   4.341
  162TYR     OH 1868   7.615   9.878   4.253
  162TYR     HH 1869   7.687   9.922   4.307
  162TYR      C 1870   7.026   9.516   4.652
  162TYR      O 1871   7.089   9.444   4.729
  163LEU      N 1872   6.913   9.482   4.589
  163LEU      H 1873   6.872   9.541   4.519
  163LEU     CA 1874   6.845   9.355   4.618
  163LEU     CB 1875   6.699   9.381   4.583
  163LEU     CG 1876   6.592   9.299   4.657
  163LEU    CD1 1877   6.600   9.340   4.804
  163LEU    CD2 1878   6.454   9.327   4.598
  163LEU      C 1879   6.902   9.237   4.538
  163LEU      O 1880   6.951   9.257   4.427
  164LEU      N 1881   6.909   9.126   4.609
  164LEU      H 1882   6.919   9.129   4.709
  164LEU     CA 1883   6.971   9.004   4.556
  164LEU     CB 1884   7.014   8.928   4.682
  164LEU     CG 1885   7.105   8.809   4.650
  164LEU    CD1 1886   7.245   8.839   4.599
  164LEU    CD2 1887   7.121   8.729   4.780
  164LEU      C 1888   6.874   8.922   4.471
  164LEU      O 1889   6.756   8.901   4.501
  165TYR      N 1890   6.924   8.889   4.353
  165TYR      H 1891   6.993   8.939   4.300
  165TYR     CA 1892   6.866   8.772   4.284
  165TYR     CB 1893   6.818   8.817   4.145
  165TYR     CG 1894   6.671   8.856   4.135
  165TYR    CD1 1895   6.626   8.977   4.187
  165TYR    HD1 1896   6.676   9.035   4.265
  165TYR    CD2 1897   6.585   8.777   4.060
  165TYR    HD2 1898   6.628   8.697   3.999
  165TYR    CE1 1899   6.495   9.019   4.166
  165TYR    HE1 1900   6.466   9.121   4.192
  165TYR    CE2 1901   6.453   8.816   4.042
  165TYR    HE2 1902   6.383   8.775   3.969
  165TYR     CZ 1903   6.408   8.936   4.097
  165TYR     OH 1904   6.277   8.964   4.076
  165TYR     HH 1905   6.284   9.061   4.054
  165TYR      C 1906   6.975   8.666   4.267
  165TYR      O 1907   7.091   8.693   4.235
  166TYR      N 1908   6.932   8.544   4.294
  166TYR      H 1909   6.835   8.524   4.308
  166TYR     CA 1910   7.022   8.428   4.306
  166TYR     CB 1911   7.072   8.428   4.450
  166TYR     CG 1912   6.964   8.394   4.553
  166TYR    CD1 1913   6.923   8.264   4.579
  166TYR    HD1 1914   6.967   8.181   4.524
  166TYR    CD2 1915   6.886   8.495   4.609
  166TYR    HD2 1916   6.923   8.597   4.604
  166TYR    CE1 1917   6.807   8.240   4.652
  166TYR    HE1 1918   6.780   8.135   4.668
  166TYR    CE2 1919   6.770   8.472   4.681
  166TYR    HE2 1920   6.721   8.556   4.730
  166TYR     CZ 1921   6.729   8.342   4.705
  166TYR     OH 1922   6.602   8.312   4.744
  166TYR     HH 1923   6.563   8.234   4.695
  166TYR      C 1924   6.953   8.294   4.277
  166TYR      O 1925   6.839   8.297   4.230
  167THR      N 1926   7.037   8.191   4.284
  167THR      H 1927   7.133   8.197   4.311
  167THR     CA 1928   6.989   8.054   4.263
  167THR     CB 1929   6.964   8.017   4.117
  167THR    OG1 1930   6.916   7.884   4.096
  167THR    HG1 1931   6.826   7.875   4.139
  167THR    CG2 1932   7.085   8.040   4.027
  167THR      C 1933   7.081   7.958   4.340
  167THR      O 1934   7.174   7.996   4.411
  168GL4      N 1935   7.063   7.828   4.318
  168GL4      H 1936   7.000   7.795   4.247
  168GL4     CA 1937   7.130   7.715   4.383
  168GL4     CB 1938   7.075   7.586   4.322
  168GL4     CG 1939   7.140   7.551   4.188
  168GL4     CD 1940   7.088   7.417   4.136
  168GL4    OE1 1941   6.965   7.399   4.136
  168GL4   HE11 1942   6.935   7.380   4.043
  168GL4   HE12 1943   6.931   7.385   4.229
  168GL4    OE2 1944   7.174   7.331   4.103
  168GL4   HE21 1945   7.127   7.255   4.059
  168GL4   HE22 1946   7.262   7.344   4.148
  168GL4      C 1947   7.281   7.723   4.403
  168GL4      O 1948   7.343   7.786   4.317
  169PHE      N 1949   7.342   7.645   4.492
  169PHE      H 1950   7.279   7.588   4.545
  169PHE     CA 1951   7.483   7.649   4.531
  169PHE     CB 1952   7.504   7.542   4.639
  169PHE     CG 1953   7.645   7.559   4.697
  169PHE    CD1 1954   7.750   7.478   4.658
  169PHE    HD1 1955   7.720   7.382   4.617
  169PHE    CD2 1956   7.669   7.657   4.792
  169PHE    HD2 1957   7.603   7.744   4.799
  169PHE    CE1 1958   7.881   7.498   4.701
  169PHE    HE1 1959   7.963   7.455   4.643
  169PHE    CE2 1960   7.793   7.675   4.854
  169PHE    HE2 1961   7.796   7.747   4.935
  169PHE     CZ 1962   7.891   7.591   4.803
  169PHE     HZ 1963   7.994   7.603   4.838
  169PHE      C 1964   7.581   7.641   4.413
  169PHE      O 1965   7.566   7.546   4.336
  170THR      N 1966   7.686   7.721   4.412
  170THR      H 1967   7.711   7.768   4.497
  170THR     CA 1968   7.785   7.711   4.303
  170THR     CB 1969   7.766   7.821   4.199
  170THR    OG1 1970   7.735   7.945   4.264
  170THR    HG1 1971   7.640   7.953   4.294
  170THR    CG2 1972   7.636   7.785   4.127
  170THR      C 1973   7.933   7.713   4.340
  170THR      O 1974   7.978   7.817   4.389
  171PRO      N 1975   8.003   7.600   4.337
  171PRO     CA 1976   8.149   7.588   4.356
  171PRO     CB 1977   8.182   7.440   4.334
  171PRO     CG 1978   8.049   7.365   4.341
  171PRO     CD 1979   7.949   7.470   4.293
  171PRO      C 1980   8.220   7.681   4.258
  171PRO      O 1981   8.189   7.687   4.139
  172THR      N 1982   8.323   7.747   4.310
  172THR      H 1983   8.386   7.702   4.373
  172THR     CA 1984   8.382   7.857   4.233
  172THR     CB 1985   8.476   7.946   4.315
  172THR    OG1 1986   8.559   7.858   4.392
  172THR    HG1 1987   8.654   7.888   4.395
  172THR    CG2 1988   8.396   8.052   4.392
  172THR      C 1989   8.456   7.830   4.102
  172THR      O 1990   8.473   7.917   4.017
  173GL4      N 1991   8.512   7.709   4.099
  173GL4      H 1992   8.483   7.643   4.168
  173GL4     CA 1993   8.598   7.659   3.991
  173GL4     CB 1994   8.719   7.583   4.046
  173GL4     CG 1995   8.809   7.654   4.147
  173GL4     CD 1996   8.924   7.557   4.171
  173GL4    OE1 1997   9.027   7.569   4.102
  173GL4   HE11 1998   9.113   7.545   4.148
  173GL4   HE12 1999   9.004   7.599   4.010
  173GL4    OE2 2000   8.897   7.468   4.255
  173GL4   HE21 2001   8.955   7.397   4.214
  173GL4   HE22 2002   8.862   7.505   4.341
  173GL4      C 2003   8.536   7.568   3.884
  173GL4      O 2004   8.420   7.531   3.901
  174LYSH     N 2005   8.603   7.534   3.775
  174LYSH     H 2006   8.685   7.584   3.747
  174LYSH    CA 2007   8.549   7.453   3.664
  174LYSH    CB 2008   8.539   7.305   3.699
  174LYSH    CG 2009   8.672   7.238   3.735
  174LYSH    CD 2010   8.649   7.097   3.792
  174LYSH    CE 2011   8.621   7.092   3.942
  174LYSH    NZ 2012   8.730   7.129   4.033
  174LYSH   HZ1 2013   8.807   7.066   4.023
  174LYSH   HZ2 2014   8.765   7.221   4.016
  174LYSH   HZ3 2015   8.712   7.126   4.132
  174LYSH     C 2016   8.430   7.500   3.580
  174LYSH     O 2017   8.426   7.461   3.464
  175ASN      N 2018   8.351   7.595   3.631
  175ASN      H 2019   8.348   7.622   3.727
  175ASN     CA 2020   8.252   7.668   3.551
  175ASN     CB 2021   8.115   7.636   3.612
  175ASN     CG 2022   8.052   7.511   3.552
  175ASN    OD1 2023   8.109   7.403   3.572
  175ASN    ND2 2024   7.944   7.528   3.476
  175ASN   HD21 2025   7.890   7.610   3.457
  175ASN   HD22 2026   7.908   7.443   3.437
  175ASN      C 2027   8.256   7.821   3.562
  175ASN      O 2028   8.294   7.879   3.663
  176GL4      N 2029   8.256   7.880   3.442
  176GL4      H 2030   8.239   7.825   3.361
  176GL4     CA 2031   8.234   8.025   3.441
  176GL4     CB 2032   8.244   8.054   3.291
  176GL4     CG 2033   8.183   8.189   3.250
  176GL4     CD 2034   8.224   8.220   3.106
  176GL4    OE1 2035   8.339   8.253   3.068
  176GL4   HE11 2036   8.330   8.302   2.981
  176GL4   HE12 2037   8.403   8.207   3.130
  176GL4    OE2 2038   8.131   8.215   3.022
  176GL4   HE21 2039   8.167   8.180   2.936
  176GL4   HE22 2040   8.046   8.252   3.060
  176GL4      C 2041   8.101   8.065   3.506
  176GL4      O 2042   7.999   7.998   3.491
  177TYR      N 2043   8.099   8.184   3.565
  177TYR      H 2044   8.182   8.235   3.585
  177TYR     CA 2045   7.978   8.238   3.629
  177TYR     CB 2046   8.008   8.235   3.779
  177TYR     CG 2047   7.993   8.095   3.839
  177TYR    CD1 2048   8.112   8.035   3.879
  177TYR    HD1 2049   8.201   8.097   3.877
  177TYR    CD2 2050   7.881   8.014   3.824
  177TYR    HD2 2051   7.796   8.049   3.765
  177TYR    CE1 2052   8.118   7.900   3.914
  177TYR    HE1 2053   8.217   7.860   3.937
  177TYR    CE2 2054   7.883   7.881   3.861
  177TYR    HE2 2055   7.799   7.824   3.823
  177TYR     CZ 2056   8.002   7.824   3.908
  177TYR     OH 2057   7.996   7.705   3.973
  177TYR     HH 2058   8.071   7.714   4.040
  177TYR      C 2059   7.953   8.380   3.577
  177TYR      O 2060   8.049   8.456   3.562
  178ALA      N 2061   7.828   8.422   3.564
  178ALA      H 2062   7.755   8.362   3.597
  178ALA     CA 2063   7.792   8.555   3.514
  178ALA     CB 2064   7.839   8.580   3.370
  178ALA      C 2065   7.644   8.591   3.513
  178ALA      O 2066   7.556   8.506   3.523
  179CYS2     N 2067   7.610   8.719   3.532
  179CYS2     H 2068   7.678   8.773   3.583
  179CYS2    CA 2069   7.474   8.772   3.535
  179CYS2    CB 2070   7.467   8.894   3.628
  179CYS2    SG 2071   7.304   8.963   3.675
  179CYS2     C 2072   7.429   8.826   3.399
  179CYS2     O 2073   7.511   8.867   3.318
  180ARG      N 2074   7.298   8.845   3.382
  180ARG      H 2075   7.232   8.829   3.455
  180ARG     CA 2076   7.241   8.893   3.255
  180ARG     CB 2077   7.229   8.795   3.138
  180ARG     CG 2078   7.193   8.653   3.182
  180ARG     CD 2079   7.197   8.558   3.061
  180ARG     NE 2080   7.099   8.600   2.959
  180ARG     HE 2081   7.128   8.686   2.917
  180ARG     CZ 2082   6.991   8.526   2.933
  180ARG    NH1 2083   6.953   8.417   3.002
  180ARG   HH11 2084   7.009   8.390   3.081
  180ARG   HH12 2085   6.871   8.371   2.970
  180ARG    NH2 2086   6.926   8.562   2.821
  180ARG   HH21 2087   6.971   8.632   2.766
  180ARG   HH22 2088   6.835   8.527   2.799
  180ARG      C 2089   7.098   8.942   3.271
  180ARG      O 2090   7.023   8.913   3.364
  181VAL      N 2091   7.067   9.034   3.179
  181VAL      H 2092   7.136   9.057   3.110
  181VAL     CA 2093   6.924   9.053   3.154
  181VAL     CB 2094   6.891   9.203   3.146
  181VAL    CG1 2095   6.864   9.254   3.287
  181VAL    CG2 2096   6.979   9.288   3.054
  181VAL      C 2097   6.881   8.960   3.040
  181VAL      O 2098   6.958   8.922   2.952
  182ASN      N 2099   6.755   8.921   3.045
  182ASN      H 2100   6.689   8.951   3.114
  182ASN     CA 2101   6.696   8.838   2.938
  182ASN     CB 2102   6.564   8.771   2.977
  182ASN     CG 2103   6.576   8.640   3.055
  182ASN    OD1 2104   6.584   8.528   3.006
  182ASN    ND2 2105   6.555   8.651   3.186
  182ASN   HD21 2106   6.533   8.740   3.228
  182ASN   HD22 2107   6.579   8.570   3.239
  182ASN      C 2108   6.678   8.908   2.804
  182ASN      O 2109   6.726   8.857   2.702
  183HI0      N 2110   6.584   9.002   2.805
  183HI0      H 2111   6.533   9.020   2.889
  183HI0     CA 2112   6.558   9.087   2.687
  183HI0     CB 2113   6.440   9.180   2.714
  183HI0     CG 2114   6.311   9.101   2.692
  183HI0    ND1 2115   6.257   9.041   2.798
  183HI0    HD1 2116   6.290   9.063   2.890
  183HI0    CD2 2117   6.218   9.111   2.597
  183HI0    HD2 2118   6.227   9.154   2.498
  183HI0    CE1 2119   6.144   8.984   2.757
  183HI0    HE1 2120   6.080   8.911   2.805
  183HI0    NE2 2121   6.120   9.027   2.633
  183HI0    HE2 2122   6.050   8.992   2.571
  183HI0      C 2123   6.675   9.172   2.637
  183HI0      O 2124   6.779   9.198   2.697
  184VAL      N 2125   6.668   9.188   2.505
  184VAL      H 2126   6.632   9.117   2.445
  184VAL     CA 2127   6.754   9.284   2.435
  184VAL     CB 2128   6.752   9.243   2.288
  184VAL    CG1 2129   6.861   9.322   2.215
  184VAL    CG2 2130   6.774   9.095   2.259
  184VAL      C 2131   6.731   9.432   2.466
  184VAL      O 2132   6.806   9.491   2.543
  185THR      N 2133   6.605   9.477   2.459
  185THR      H 2134   6.533   9.416   2.425
  185THR     CA 2135   6.558   9.615   2.477
  185THR     CB 2136   6.450   9.641   2.372
  185THR    OG1 2137   6.481   9.587   2.243
  185THR    HG1 2138   6.399   9.601   2.189
  185THR    CG2 2139   6.417   9.790   2.371
  185THR      C 2140   6.507   9.641   2.618
  185THR      O 2141   6.396   9.599   2.654
  186LEU      N 2142   6.592   9.704   2.699
  186LEU      H 2143   6.684   9.726   2.667
  186LEU     CA 2144   6.568   9.737   2.840
  186LEU     CB 2145   6.694   9.745   2.927
  186LEU     CG 2146   6.724   9.612   2.997
  186LEU    CD1 2147   6.613   9.583   3.098
  186LEU    CD2 2148   6.730   9.500   2.894
  186LEU      C 2149   6.495   9.869   2.863
  186LEU      O 2150   6.540   9.974   2.816
  187SER      N 2151   6.380   9.865   2.931
  187SER      H 2152   6.332   9.781   2.953
  187SER     CA 2153   6.316   9.989   2.980
  187SER     CB 2154   6.181   9.959   3.045
  187SER     OG 2155   6.201   9.851   3.136
  187SER     HG 2156   6.113   9.853   3.183
  187SER      C 2157   6.398  10.071   3.080
  187SER      O 2158   6.423  10.189   3.061
  188GLN      N 2159   6.435  10.005   3.189
  188GLN      H 2160   6.394   9.914   3.197
  188GLN     CA 2161   6.509  10.047   3.309
  188GLN     CB 2162   6.455   9.980   3.435
  188GLN     CG 2163   6.303   9.986   3.442
  188GLN     CD 2164   6.236  10.095   3.527
  188GLN    OE1 2165   6.281  10.208   3.549
  188GLN    NE2 2166   6.125  10.058   3.589
  188GLN   HE21 2167   6.085   9.970   3.561
  188GLN   HE22 2168   6.074  10.131   3.634
  188GLN      C 2169   6.661  10.026   3.302
  188GLN      O 2170   6.706   9.916   3.273
  189PRO      N 2171   6.741  10.130   3.280
  189PRO     CA 2172   6.887  10.137   3.289
  189PRO     CB 2173   6.941  10.265   3.225
  189PRO     CG 2174   6.819  10.301   3.140
  189PRO     CD 2175   6.695  10.255   3.218
  189PRO      C 2176   6.955  10.122   3.425
  189PRO      O 2177   6.885  10.124   3.526
  190LYSH     N 2178   7.083  10.086   3.422
  190LYSH     H 2179   7.120  10.068   3.331
  190LYSH    CA 2180   7.168  10.054   3.537
  190LYSH    CB 2181   7.207  10.187   3.602
  190LYSH    CG 2182   7.289  10.267   3.501
  190LYSH    CD 2183   7.308  10.412   3.548
  190LYSH    CE 2184   7.369  10.482   3.427
  190LYSH    NZ 2185   7.422  10.609   3.479
  190LYSH   HZ1 2186   7.354  10.661   3.531
  190LYSH   HZ2 2187   7.492  10.590   3.548
  190LYSH   HZ3 2188   7.461  10.665   3.406
  190LYSH     C 2189   7.113   9.959   3.644
  190LYSH     O 2190   7.155   9.962   3.760
  191ILE      N 2191   7.033   9.857   3.615
  191ILE      H 2192   7.029   9.839   3.517
  191ILE     CA 2193   6.962   9.767   3.708
  191ILE     CB 2194   6.835   9.711   3.644
  191ILE    CG1 2195   6.869   9.670   3.500
  191ILE    CG2 2196   6.725   9.814   3.670
  191ILE     CD 2197   6.757   9.582   3.444
  191ILE      C 2198   7.056   9.663   3.769
  191ILE      O 2199   7.078   9.670   3.890
  192VAL      N 2200   7.147   9.615   3.685
  192VAL      H 2201   7.153   9.646   3.590
  192VAL     CA 2202   7.241   9.511   3.730
  192VAL     CB 2203   7.206   9.367   3.691
  192VAL    CG1 2204   7.097   9.308   3.781
  192VAL    CG2 2205   7.193   9.334   3.542
  192VAL      C 2206   7.387   9.542   3.695
  192VAL      O 2207   7.476   9.506   3.772
  193LYSH     N 2208   7.410   9.622   3.590
  193LYSH     H 2209   7.329   9.636   3.533
  193LYSH    CA 2210   7.531   9.689   3.541
  193LYSH    CB 2211   7.609   9.768   3.646
  193LYSH    CG 2212   7.529   9.877   3.717
  193LYSH    CD 2213   7.628   9.972   3.785
  193LYSH    CE 2214   7.570  10.055   3.900
  193LYSH    NZ 2215   7.511   9.976   4.009
  193LYSH   HZ1 2216   7.572   9.898   4.027
  193LYSH   HZ2 2217   7.491  10.033   4.089
  193LYSH   HZ3 2218   7.427   9.937   3.971
  193LYSH     C 2219   7.621   9.591   3.465
  193LYSH     O 2220   7.743   9.586   3.472
  194TRP      N 2221   7.559   9.497   3.395
  194TRP      H 2222   7.468   9.509   3.355
  194TRP     CA 2223   7.635   9.388   3.332
  194TRP     CB 2224   7.611   9.257   3.405
  194TRP     CG 2225   7.661   9.248   3.550
  194TRP    CD1 2226   7.578   9.246   3.653
  194TRP    HD1 2227   7.471   9.228   3.639
  194TRP    CD2 2228   7.789   9.217   3.594
  194TRP    NE1 2229   7.650   9.226   3.763
  194TRP    HE1 2230   7.614   9.238   3.855
  194TRP    CE2 2231   7.778   9.208   3.732
  194TRP    CE3 2232   7.905   9.183   3.524
  194TRP    HE3 2233   7.907   9.165   3.416
  194TRP    CZ2 2234   7.893   9.167   3.799
  194TRP    HZ2 2235   7.898   9.141   3.904
  194TRP    CZ3 2236   8.020   9.150   3.594
  194TRP    HZ3 2237   8.110   9.126   3.538
  194TRP    CH2 2238   8.014   9.148   3.732
  194TRP    HH2 2239   8.100   9.117   3.791
  194TRP      C 2240   7.612   9.353   3.185
  194TRP      O 2241   7.704   9.356   3.104
  195AS4      N 2242   7.486   9.355   3.142
  195AS4      H 2243   7.408   9.391   3.193
  195AS4     CA 2244   7.454   9.322   3.002
  195AS4     CB 2245   7.340   9.221   3.022
  195AS4     CG 2246   7.324   9.136   2.896
  195AS4    OD1 2247   7.399   9.036   2.887
  195AS4   HD11 2248   7.337   8.957   2.888
  195AS4   HD12 2249   7.491   9.071   2.869
  195AS4    OD2 2250   7.242   9.184   2.815
  195AS4   HD21 2251   7.269   9.152   2.724
  195AS4   HD22 2252   7.170   9.235   2.862
  195AS4      C 2253   7.412   9.453   2.935
  195AS4      O 2254   7.472   9.557   2.958
  196ARG      N 2255   7.312   9.446   2.848
  196ARG      H 2256   7.273   9.358   2.819
  196ARG     CA 2257   7.239   9.550   2.774
  196ARG     CB 2258   7.113   9.479   2.725
  196ARG     CG 2259   7.140   9.392   2.602
  196ARG     CD 2260   7.160   9.466   2.469
  196ARG     NE 2261   7.058   9.572   2.461
  196ARG     HE 2262   6.981   9.556   2.523
  196ARG     CZ 2263   7.034   9.655   2.359
  196ARG    NH1 2264   7.106   9.648   2.247
  196ARG   HH11 2265   7.191   9.596   2.253
  196ARG   HH12 2266   7.081   9.684   2.157
  196ARG    NH2 2267   6.955   9.761   2.384
  196ARG   HH21 2268   6.910   9.757   2.473
  196ARG   HH22 2269   6.937   9.826   2.310
  196ARG      C 2270   7.184   9.666   2.858
  196ARG      O 2271   7.148   9.771   2.805
  197AS4      N 2272   7.204   9.663   2.990
  197AS4      H 2273   7.296   9.631   3.012
  197AS4     CA 2274   7.137   9.740   3.096
  197AS4     CB 2275   7.094   9.642   3.206
  197AS4     CG 2276   7.207   9.599   3.300
  197AS4    OD1 2277   7.313   9.548   3.257
  197AS4   HD11 2278   7.356   9.515   3.341
  197AS4   HD12 2279   7.318   9.561   3.158
  197AS4    OD2 2280   7.200   9.649   3.414
  197AS4   HD21 2281   7.280   9.619   3.467
  197AS4   HD22 2282   7.102   9.666   3.426
  197AS4      C 2283   7.228   9.855   3.141
  197AS4      O 2284   7.176   9.952   3.195
  198MET      N 2285   7.356   9.835   3.114
  198MET      H 2286   7.390   9.742   3.106
  198MET     CA 2287   7.451   9.947   3.130
  198MET     CB 2288   7.582   9.873   3.159
  198MET     CG 2289   7.672   9.971   3.234
  198MET     SD 2290   7.812   9.881   3.310
  198MET     CE 2291   7.841   9.746   3.197
  198MET      C 2292   7.463  10.029   3.002
  198MET     O1 2293   7.463   9.973   2.890
  198MET   HO11 2294   7.495  10.037   2.820
  198MET   HO12 2295   7.430   9.879   2.898
  198MET     O2 2296   7.483  10.151   3.015
  198MET   HO21 2297   7.458  10.192   2.928
  198MET   HO22 2298   7.501  10.175   3.111
  10.02368  10.02368   7.08779   0.00000   0.00000   0.00000   0.00000   5.01184   5.01184
