# Supplementary material for: Interfacial Dynamics and Growth Modes of β2-Microglobulin Dimers
Source: J Chem Inf Model. 2023 May 3;63(14):4447–57. doi: 10.1021/acs.jcim.3c00399 (PMC10369489; doi:10.1021/acs.jcim.3c00399)
Supplement: Supplementary file 2 — ci3c00399_si_002.zip [file ci3c00399_si_002.zip › Supporting-Information/confs_end/End_conformation_A-2_rep3.gro]

Protein in water t= 500000.00000 step= 5000000
 2298
    1ILE      N    1   6.498   6.117   4.342
    1ILE     H1    2   6.482   6.053   4.417
    1ILE     H2    3   6.509   6.077   4.252
    1ILE     H3    4   6.588   6.159   4.359
    1ILE     CA    5   6.384   6.209   4.330
    1ILE     CB    6   6.313   6.240   4.462
    1ILE    CG1    7   6.412   6.284   4.571
    1ILE    CG2    8   6.203   6.138   4.489
    1ILE     CD    9   6.312   6.354   4.663
    1ILE      C   10   6.451   6.339   4.284
    1ILE      O   11   6.565   6.361   4.323
    2GLN      N   12   6.395   6.398   4.179
    2GLN      H   13   6.297   6.392   4.157
    2GLN     CA   14   6.468   6.502   4.105
    2GLN     CB   15   6.424   6.501   3.959
    2GLN     CG   16   6.473   6.382   3.876
    2GLN     CD   17   6.433   6.396   3.729
    2GLN    OE1   18   6.378   6.499   3.690
    2GLN    NE2   19   6.481   6.308   3.642
    2GLN   HE21   20   6.540   6.237   3.679
    2GLN   HE22   21   6.467   6.308   3.543
    2GLN      C   22   6.474   6.644   4.162
    2GLN      O   23   6.373   6.712   4.173
    3ARG      N   24   6.596   6.673   4.208
    3ARG      H   25   6.649   6.607   4.261
    3ARG     CA   26   6.640   6.811   4.233
    3ARG     CB   27   6.782   6.810   4.290
    3ARG     CG   28   6.796   6.735   4.423
    3ARG     CD   29   6.938   6.714   4.476
    3ARG     NE   30   6.919   6.669   4.615
    3ARG     HE   31   6.824   6.679   4.645
    3ARG     CZ   32   7.011   6.600   4.684
    3ARG    NH1   33   7.137   6.590   4.640
    3ARG   HH11   34   7.180   6.628   4.559
    3ARG   HH12   35   7.188   6.522   4.693
    3ARG    NH2   36   7.002   6.581   4.817
    3ARG   HH21   37   6.935   6.623   4.877
    3ARG   HH22   38   7.067   6.512   4.850
    3ARG      C   39   6.634   6.905   4.112
    3ARG      O   40   6.706   6.889   4.014
    4THR      N   41   6.548   7.005   4.128
    4THR      H   42   6.475   6.994   4.195
    4THR     CA   43   6.540   7.109   4.024
    4THR     CB   44   6.407   7.184   4.037
    4THR    OG1   45   6.396   7.247   4.165
    4THR    HG1   46   6.342   7.331   4.160
    4THR    CG2   47   6.285   7.096   4.009
    4THR      C   48   6.655   7.210   4.022
    4THR      O   49   6.694   7.246   4.132
    5PRO      N   50   6.711   7.246   3.907
    5PRO     CA   51   6.808   7.357   3.897
    5PRO     CB   52   6.852   7.354   3.751
    5PRO     CG   53   6.735   7.285   3.680
    5PRO     CD   54   6.695   7.176   3.779
    5PRO      C   55   6.747   7.489   3.944
    5PRO      O   56   6.630   7.512   3.913
    6LYSH     N   57   6.825   7.579   4.003
    6LYSH     H   58   6.921   7.559   4.024
    6LYSH    CA   59   6.773   7.703   4.061
    6LYSH    CB   60   6.707   7.690   4.198
    6LYSH    CG   61   6.782   7.593   4.289
    6LYSH    CD   62   6.707   7.577   4.421
    6LYSH    CE   63   6.570   7.513   4.404
    6LYSH    NZ   64   6.590   7.371   4.373
    6LYSH   HZ1   65   6.602   7.345   4.277
    6LYSH   HZ2   66   6.674   7.341   4.418
    6LYSH   HZ3   67   6.507   7.326   4.404
    6LYSH     C   68   6.869   7.822   4.055
    6LYSH     O   69   6.983   7.821   4.101
    7ILE      N   70   6.824   7.923   3.981
    7ILE      H   71   6.745   7.915   3.920
    7ILE     CA   72   6.898   8.051   3.979
    7ILE     CB   73   6.919   8.111   3.840
    7ILE    CG1   74   6.794   8.108   3.751
    7ILE    CG2   75   7.043   8.047   3.778
    7ILE     CD   76   6.811   8.201   3.631
    7ILE      C   77   6.827   8.144   4.077
    7ILE      O   78   6.707   8.130   4.099
    8GLN      N   79   6.904   8.226   4.147
    8GLN      H   80   7.004   8.219   4.149
    8GLN     CA   81   6.848   8.330   4.235
    8GLN     CB   82   6.945   8.435   4.290
    8GLN     CG   83   7.053   8.382   4.384
    8GLN     CD   84   7.110   8.503   4.458
    8GLN    OE1   85   7.096   8.618   4.418
    8GLN    NE2   86   7.167   8.471   4.575
    8GLN   HE21   87   7.191   8.385   4.619
    8GLN   HE22   88   7.184   8.547   4.637
    8GLN      C   89   6.742   8.408   4.158
    8GLN      O   90   6.771   8.483   4.064
    9VAL      N   91   6.634   8.426   4.233
    9VAL      H   92   6.642   8.426   4.333
    9VAL     CA   93   6.520   8.494   4.169
    9VAL     CB   94   6.385   8.423   4.155
    9VAL    CG1   95   6.404   8.288   4.087
    9VAL    CG2   96   6.316   8.407   4.291
    9VAL      C   97   6.503   8.640   4.210
    9VAL      O   98   6.500   8.678   4.327
   10TYR      N   99   6.496   8.713   4.099
   10TYR      H  100   6.500   8.663   4.013
   10TYR     CA  101   6.492   8.860   4.087
   10TYR     CB  102   6.377   8.923   4.167
   10TYR     CG  103   6.245   8.865   4.117
   10TYR    CD1  104   6.185   8.758   4.182
   10TYR    HD1  105   6.211   8.727   4.284
   10TYR    CD2  106   6.196   8.915   3.997
   10TYR    HD2  107   6.223   9.010   3.951
   10TYR    CE1  108   6.083   8.681   4.128
   10TYR    HE1  109   6.076   8.576   4.156
   10TYR    CE2  110   6.091   8.839   3.945
   10TYR    HE2  111   6.063   8.869   3.844
   10TYR     CZ  112   6.032   8.731   4.008
   10TYR     OH  113   5.911   8.694   3.958
   10TYR     HH  114   5.929   8.647   3.872
   10TYR      C  115   6.618   8.933   4.134
   10TYR      O  116   6.679   9.016   4.068
   11SER      N  117   6.659   8.905   4.258
   11SER      H  118   6.608   8.837   4.310
   11SER     CA  119   6.785   8.936   4.328
   11SER     CB  120   6.758   9.000   4.464
   11SER     OG  121   6.884   9.038   4.522
   11SER     HG  122   6.935   8.955   4.542
   11SER      C  123   6.861   8.803   4.343
   11SER      O  124   6.816   8.713   4.413
   12ARG      N  125   6.976   8.800   4.278
   12ARG      H  126   7.046   8.740   4.317
   12ARG     CA  127   7.035   8.901   4.189
   12ARG     CB  128   7.181   8.924   4.230
   12ARG     CG  129   7.187   8.975   4.374
   12ARG     CD  130   7.324   9.030   4.414
   12ARG     NE  131   7.358   9.164   4.364
   12ARG     HE  132   7.349   9.180   4.265
   12ARG     CZ  133   7.378   9.271   4.442
   12ARG    NH1  134   7.345   9.265   4.572
   12ARG   HH11  135   7.303   9.181   4.606
   12ARG   HH12  136   7.354   9.353   4.619
   12ARG    NH2  137   7.459   9.370   4.404
   12ARG   HH21  138   7.521   9.348   4.329
   12ARG   HH22  139   7.458   9.461   4.446
   12ARG      C  140   7.003   8.877   4.041
   12ARG      O  141   6.968   8.975   3.975
   13HI0      N  142   6.976   8.752   4.003
   13HI0      H  143   6.930   8.691   4.066
   13HI0     CA  144   6.958   8.727   3.859
   13HI0     CB  145   6.997   8.583   3.822
   13HI0     CG  146   6.999   8.557   3.671
   13HI0    ND1  147   6.887   8.514   3.613
   13HI0    HD1  148   6.804   8.479   3.655
   13HI0    CD2  149   7.099   8.572   3.585
   13HI0    HD2  150   7.202   8.573   3.621
   13HI0    CE1  151   6.918   8.508   3.484
   13HI0    HE1  152   6.865   8.458   3.403
   13HI0    NE2  153   7.044   8.547   3.467
   13HI0    HE2  154   7.095   8.532   3.382
   13HI0      C  155   6.820   8.773   3.811
   13HI0      O  156   6.722   8.747   3.881
   14PRO      N  157   6.807   8.839   3.697
   14PRO     CA  158   6.684   8.888   3.633
   14PRO     CB  159   6.729   8.930   3.493
   14PRO     CG  160   6.865   8.993   3.522
   14PRO     CD  161   6.923   8.900   3.629
   14PRO      C  162   6.577   8.780   3.614
   14PRO      O  163   6.605   8.666   3.576
   15ALA      N  164   6.453   8.808   3.651
   15ALA      H  165   6.440   8.901   3.686
   15ALA     CA  166   6.340   8.713   3.657
   15ALA     CB  167   6.277   8.694   3.519
   15ALA      C  168   6.351   8.582   3.736
   15ALA      O  169   6.437   8.572   3.823
   16GL4      N  170   6.246   8.503   3.718
   16GL4      H  171   6.168   8.544   3.671
   16GL4     CA  172   6.216   8.371   3.774
   16GL4     CB  173   6.074   8.331   3.733
   16GL4     CG  174   5.963   8.420   3.792
   16GL4     CD  175   5.925   8.528   3.691
   16GL4    OE1  176   5.964   8.644   3.715
   16GL4   HE11  177   6.010   8.684   3.636
   16GL4   HE12  178   5.955   8.668   3.812
   16GL4    OE2  179   5.880   8.488   3.581
   16GL4   HE21  180   5.898   8.565   3.522
   16GL4   HE22  181   5.851   8.392   3.582
   16GL4      C  182   6.318   8.277   3.710
   16GL4      O  183   6.387   8.314   3.615
   17ASN      N  184   6.323   8.153   3.758
   17ASN      H  185   6.248   8.122   3.816
   17ASN     CA  186   6.418   8.045   3.727
   17ASN     CB  187   6.391   7.934   3.828
   17ASN     CG  188   6.489   7.816   3.826
   17ASN    OD1  189   6.606   7.840   3.799
   17ASN    ND2  190   6.439   7.693   3.834
   17ASN   HD21  191   6.341   7.675   3.846
   17ASN   HD22  192   6.508   7.624   3.857
   17ASN      C  193   6.429   7.995   3.583
   17ASN      O  194   6.381   7.888   3.545
   18GLY      N  195   6.494   8.078   3.502
   18GLY      H  196   6.526   8.167   3.535
   18GLY     CA  197   6.522   8.039   3.363
   18GLY      C  198   6.625   8.133   3.301
   18GLY      O  199   6.681   8.219   3.369
   19LYSH     N  200   6.671   8.104   3.179
   19LYSH     H  201   6.741   8.161   3.136
   19LYSH    CA  202   6.636   7.991   3.093
   19LYSH    CB  203   6.571   8.037   2.962
   19LYSH    CG  204   6.470   7.936   2.909
   19LYSH    CD  205   6.404   7.971   2.775
   19LYSH    CE  206   6.311   7.863   2.721
   19LYSH    NZ  207   6.235   7.892   2.598
   19LYSH   HZ1  208   6.291   7.950   2.539
   19LYSH   HZ2  209   6.216   7.810   2.544
   19LYSH   HZ3  210   6.148   7.939   2.614
   19LYSH     C  211   6.764   7.923   3.045
   19LYSH     O  212   6.852   7.986   2.987
   20SER      N  213   6.767   7.790   3.043
   20SER      H  214   6.686   7.747   3.083
   20SER     CA  215   6.875   7.698   3.004
   20SER     CB  216   6.888   7.697   2.852
   20SER     OG  217   6.948   7.575   2.807
   20SER     HG  218   6.910   7.565   2.715
   20SER      C  219   7.015   7.715   3.063
   20SER      O  220   7.119   7.707   2.997
   21ASN      N  221   7.027   7.754   3.190
   21ASN      H  222   6.951   7.758   3.255
   21ASN     CA  223   7.156   7.771   3.260
   21ASN     CB  224   7.132   7.854   3.386
   21ASN     CG  225   7.082   7.996   3.358
   21ASN    OD1  226   6.964   8.025   3.340
   21ASN    ND2  227   7.166   8.095   3.325
   21ASN   HD21  228   7.263   8.084   3.304
   21ASN   HD22  229   7.117   8.174   3.291
   21ASN      C  230   7.245   7.648   3.277
   21ASN      O  231   7.198   7.545   3.325
   22PHE      N  232   7.373   7.653   3.241
   22PHE      H  233   7.431   7.576   3.269
   22PHE     CA  234   7.462   7.750   3.174
   22PHE     CB  235   7.444   7.751   3.022
   22PHE     CG  236   7.471   7.638   2.923
   22PHE    CD1  237   7.548   7.527   2.956
   22PHE    HD1  238   7.588   7.516   3.057
   22PHE    CD2  239   7.407   7.642   2.800
   22PHE    HD2  240   7.346   7.729   2.778
   22PHE    CE1  241   7.561   7.419   2.870
   22PHE    HE1  242   7.615   7.332   2.907
   22PHE    CE2  243   7.419   7.537   2.710
   22PHE    HE2  244   7.371   7.538   2.612
   22PHE     CZ  245   7.499   7.429   2.745
   22PHE     HZ  246   7.505   7.344   2.677
   22PHE      C  247   7.472   7.884   3.247
   22PHE      O  248   7.413   7.983   3.203
   23LEU      N  249   7.542   7.882   3.360
   23LEU      H  250   7.597   7.801   3.382
   23LEU     CA  251   7.578   8.011   3.420
   23LEU     CB  252   7.538   8.004   3.567
   23LEU     CG  253   7.557   8.131   3.651
   23LEU    CD1  254   7.482   8.249   3.587
   23LEU    CD2  255   7.518   8.099   3.795
   23LEU      C  256   7.721   8.055   3.387
   23LEU      O  257   7.820   8.001   3.436
   24ASN      N  258   7.718   8.161   3.306
   24ASN      H  259   7.627   8.196   3.284
   24ASN     CA  260   7.836   8.223   3.246
   24ASN     CB  261   7.858   8.186   3.099
   24ASN     CG  262   7.745   8.216   2.999
   24ASN    OD1  263   7.625   8.234   3.017
   24ASN    ND2  264   7.768   8.194   2.870
   24ASN   HD21  265   7.853   8.156   2.835
   24ASN   HD22  266   7.683   8.197   2.818
   24ASN      C  267   7.854   8.371   3.280
   24ASN      O  268   7.834   8.452   3.190
   25CYS2     N  269   7.947   8.386   3.374
   25CYS2     H  270   8.016   8.315   3.392
   25CYS2    CA  271   7.969   8.516   3.439
   25CYS2    CB  272   8.037   8.496   3.574
   25CYS2    SG  273   7.968   8.364   3.682
   25CYS2     C  274   8.055   8.602   3.348
   25CYS2     O  275   8.169   8.568   3.318
   26TYR      N  276   8.020   8.731   3.348
   26TYR      H  277   7.951   8.770   3.409
   26TYR     CA  278   8.096   8.838   3.282
   26TYR     CB  279   7.997   8.954   3.290
   26TYR     CG  280   8.036   9.074   3.203
   26TYR    CD1  281   7.997   9.080   3.070
   26TYR    HD1  282   7.929   9.004   3.031
   26TYR    CD2  283   8.100   9.187   3.253
   26TYR    HD2  284   8.118   9.193   3.360
   26TYR    CE1  285   8.033   9.189   2.992
   26TYR    HE1  286   7.978   9.190   2.897
   26TYR    CE2  287   8.131   9.300   3.180
   26TYR    HE2  288   8.203   9.369   3.225
   26TYR     CZ  289   8.096   9.301   3.045
   26TYR     OH  290   8.125   9.405   2.962
   26TYR     HH  291   8.073   9.398   2.877
   26TYR      C  292   8.225   8.876   3.353
   26TYR      O  293   8.229   8.947   3.454
   27VAL      N  294   8.335   8.842   3.285
   27VAL      H  295   8.331   8.767   3.220
   27VAL     CA  296   8.463   8.905   3.319
   27VAL     CB  297   8.569   8.797   3.343
   27VAL    CG1  298   8.702   8.859   3.385
   27VAL    CG2  299   8.539   8.682   3.440
   27VAL      C  300   8.508   9.012   3.219
   27VAL      O  301   8.524   8.982   3.101
   28SER      N  302   8.557   9.120   3.278
   28SER      H  303   8.564   9.124   3.378
   28SER     CA  304   8.601   9.241   3.206
   28SER     CB  305   8.584   9.373   3.280
   28SER     OG  306   8.599   9.476   3.182
   28SER     HG  307   8.631   9.555   3.234
   28SER      C  308   8.747   9.230   3.163
   28SER      O  309   8.841   9.215   3.241
   29GLY      N  310   8.762   9.263   3.035
   29GLY      H  311   8.677   9.286   2.987
   29GLY     CA  312   8.885   9.267   2.954
   29GLY      C  313   8.948   9.130   2.926
   29GLY      O  314   8.949   9.044   3.014
   30PHE      N  315   8.984   9.113   2.799
   30PHE      H  316   8.960   9.179   2.728
   30PHE     CA  317   9.063   8.997   2.754
   30PHE     CB  318   9.038   8.991   2.603
   30PHE     CG  319   9.042   8.852   2.539
   30PHE    CD1  320   9.121   8.743   2.574
   30PHE    HD1  321   9.178   8.743   2.667
   30PHE    CD2  322   8.945   8.825   2.443
   30PHE    HD2  323   8.870   8.903   2.427
   30PHE    CE1  324   9.105   8.616   2.521
   30PHE    HE1  325   9.170   8.536   2.556
   30PHE    CE2  326   8.924   8.700   2.386
   30PHE    HE2  327   8.839   8.694   2.319
   30PHE     CZ  328   9.006   8.594   2.426
   30PHE     HZ  329   8.999   8.503   2.367
   30PHE      C  330   9.212   8.999   2.786
   30PHE      O  331   9.270   8.905   2.840
   31HI0      N  332   9.274   9.112   2.751
   31HI0      H  333   9.224   9.186   2.705
   31HI0     CA  334   9.419   9.132   2.762
   31HI0     CB  335   9.485   9.066   2.641
   31HI0     CG  336   9.568   8.944   2.684
   31HI0    ND1  337   9.536   8.853   2.775
   31HI0    HD1  338   9.453   8.856   2.831
   31HI0    CD2  339   9.691   8.915   2.642
   31HI0    HD2  340   9.731   8.964   2.554
   31HI0    CE1  341   9.642   8.773   2.788
   31HI0    HE1  342   9.654   8.683   2.848
   31HI0    NE2  343   9.741   8.811   2.708
   31HI0    HE2  344   9.832   8.773   2.695
   31HI0      C  345   9.455   9.280   2.783
   31HI0      O  346   9.429   9.358   2.692
   32PRO      N  347   9.494   9.314   2.906
   32PRO     CA  348   9.511   9.233   3.027
   32PRO     CB  349   9.605   9.318   3.114
   32PRO     CG  350   9.557   9.460   3.084
   32PRO     CD  351   9.548   9.448   2.932
   32PRO      C  352   9.382   9.204   3.103
   32PRO      O  353   9.288   9.282   3.092
   33SER      N  354   9.382   9.086   3.165
   33SER      H  355   9.465   9.030   3.164
   33SER     CA  356   9.273   9.035   3.249
   33SER     CB  357   9.239   8.897   3.193
   33SER     OG  358   9.114   8.862   3.253
   33SER     HG  359   9.052   8.930   3.216
   33SER      C  360   9.321   9.008   3.392
   33SER      O  361   9.441   8.997   3.418
   34AS4      N  362   9.239   9.029   3.495
   34AS4      H  363   9.155   9.074   3.466
   34AS4     CA  364   9.263   9.011   3.639
   34AS4     CB  365   9.236   9.131   3.730
   34AS4     CG  366   9.359   9.154   3.818
   34AS4    OD1  367   9.433   9.254   3.807
   34AS4   HD11  368   9.462   9.285   3.898
   34AS4   HD12  369   9.464   9.260   3.712
   34AS4    OD2  370   9.377   9.072   3.910
   34AS4   HD21  371   9.449   9.102   3.974
   34AS4   HD22  372   9.306   9.003   3.904
   34AS4      C  373   9.208   8.878   3.692
   34AS4      O  374   9.185   8.782   3.620
   35ILE      N  375   9.220   8.873   3.825
   35ILE      H  376   9.285   8.927   3.877
   35ILE     CA  377   9.146   8.767   3.896
   35ILE     CB  378   9.212   8.762   4.033
   35ILE    CG1  379   9.175   8.643   4.122
   35ILE    CG2  380   9.221   8.890   4.117
   35ILE     CD  381   9.244   8.519   4.065
   35ILE      C  382   8.993   8.779   3.891
   35ILE      O  383   8.930   8.855   3.966
   36GL4      N  384   8.950   8.661   3.847
   36GL4      H  385   9.009   8.581   3.849
   36GL4     CA  386   8.814   8.644   3.796
   36GL4     CB  387   8.796   8.508   3.729
   36GL4     CG  388   8.841   8.378   3.795
   36GL4     CD  389   8.984   8.345   3.752
   36GL4    OE1  390   9.075   8.405   3.815
   36GL4   HE11  391   9.140   8.433   3.745
   36GL4   HE12  392   9.066   8.400   3.914
   36GL4    OE2  393   9.009   8.273   3.653
   36GL4   HE21  394   9.108   8.273   3.637
   36GL4   HE22  395   8.926   8.264   3.599
   36GL4      C  396   8.704   8.648   3.903
   36GL4      O  397   8.724   8.603   4.016
   37VAL      N  398   8.583   8.673   3.856
   37VAL      H  399   8.566   8.646   3.761
   37VAL     CA  400   8.461   8.721   3.923
   37VAL     CB  401   8.348   8.768   3.831
   37VAL    CG1  402   8.367   8.905   3.766
   37VAL    CG2  403   8.304   8.667   3.724
   37VAL      C  404   8.415   8.607   4.014
   37VAL      O  405   8.439   8.491   3.984
   38AS4      N  406   8.359   8.645   4.129
   38AS4      H  407   8.366   8.738   4.166
   38AS4     CA  408   8.289   8.554   4.221
   38AS4     CB  409   8.277   8.624   4.357
   38AS4     CG  410   8.270   8.776   4.338
   38AS4    OD1  411   8.158   8.829   4.326
   38AS4   HD11  412   8.175   8.925   4.302
   38AS4   HD12  413   8.085   8.767   4.355
   38AS4    OD2  414   8.371   8.847   4.358
   38AS4   HD21  415   8.348   8.943   4.345
   38AS4   HD22  416   8.444   8.782   4.378
   38AS4      C  417   8.153   8.496   4.183
   38AS4      O  418   8.087   8.537   4.087
   39LEU      N  419   8.115   8.396   4.261
   39LEU      H  420   8.170   8.361   4.337
   39LEU     CA  421   7.986   8.326   4.244
   39LEU     CB  422   8.022   8.180   4.215
   39LEU     CG  423   7.908   8.083   4.185
   39LEU    CD1  424   7.862   8.108   4.042
   39LEU    CD2  425   7.962   7.941   4.205
   39LEU      C  426   7.910   8.335   4.376
   39LEU      O  427   7.972   8.330   4.482
   40LEU      N  428   7.780   8.358   4.358
   40LEU      H  429   7.740   8.374   4.268
   40LEU     CA  430   7.694   8.388   4.473
   40LEU     CB  431   7.608   8.513   4.458
   40LEU     CG  432   7.673   8.637   4.396
   40LEU    CD1  433   7.572   8.752   4.393
   40LEU    CD2  434   7.804   8.692   4.451
   40LEU      C  435   7.596   8.273   4.493
   40LEU      O  436   7.522   8.236   4.402
   41LYSH     N  437   7.608   8.209   4.609
   41LYSH     H  438   7.690   8.217   4.665
   41LYSH    CA  439   7.502   8.120   4.658
   41LYSH    CB  440   7.561   8.000   4.733
   41LYSH    CG  441   7.639   7.910   4.637
   41LYSH    CD  442   7.571   7.856   4.511
   41LYSH    CE  443   7.673   7.768   4.439
   41LYSH    NZ  444   7.723   7.656   4.521
   41LYSH   HZ1  445   7.657   7.582   4.534
   41LYSH   HZ2  446   7.794   7.609   4.469
   41LYSH   HZ3  447   7.760   7.676   4.611
   41LYSH     C  448   7.435   8.195   4.774
   41LYSH     O  449   7.484   8.292   4.831
   42ASN      N  450   7.312   8.162   4.812
   42ASN      H  451   7.257   8.098   4.759
   42ASN     CA  452   7.247   8.214   4.933
   42ASN     CB  453   7.113   8.148   4.965
   42ASN     CG  454   7.028   8.140   4.837
   42ASN    OD1  455   7.026   8.033   4.777
   42ASN    ND2  456   6.950   8.243   4.808
   42ASN   HD21  457   6.950   8.324   4.866
   42ASN   HD22  458   6.871   8.231   4.747
   42ASN      C  459   7.332   8.214   5.061
   42ASN      O  460   7.350   8.112   5.127
   43GLY      N  461   7.377   8.337   5.085
   43GLY      H  462   7.339   8.425   5.056
   43GLY     CA  463   7.466   8.358   5.201
   43GLY      C  464   7.613   8.324   5.174
   43GLY      O  465   7.685   8.347   5.271
   44GL4      N  466   7.649   8.278   5.054
   44GL4      H  467   7.601   8.292   4.968
   44GL4     CA  468   7.785   8.229   5.028
   44GL4     CB  469   7.784   8.077   5.049
   44GL4     CG  470   7.928   8.024   5.046
   44GL4     CD  471   7.945   7.878   5.087
   44GL4    OE1  472   7.974   7.847   5.204
   44GL4   HE11  473   7.960   7.749   5.222
   44GL4   HE12  474   7.990   7.929   5.258
   44GL4    OE2  475   7.939   7.794   4.994
   44GL4   HE21  476   7.956   7.700   5.026
   44GL4   HE22  477   7.910   7.836   4.908
   44GL4      C  478   7.847   8.275   4.896
   44GL4      O  479   7.844   8.206   4.793
   45ARG      N  480   7.918   8.387   4.901
   45ARG      H  481   7.901   8.454   4.974
   45ARG     CA  482   8.018   8.416   4.798
   45ARG     CB  483   8.073   8.556   4.823
   45ARG     CG  484   8.121   8.620   4.693
   45ARG     CD  485   8.116   8.770   4.722
   45ARG     NE  486   8.184   8.865   4.633
   45ARG     HE  487   8.196   8.830   4.540
   45ARG     CZ  488   8.221   8.990   4.665
   45ARG    NH1  489   8.194   9.040   4.786
   45ARG   HH11  490   8.137   8.983   4.845
   45ARG   HH12  491   8.237   9.127   4.814
   45ARG    NH2  492   8.300   9.055   4.578
   45ARG   HH21  493   8.320   9.005   4.494
   45ARG   HH22  494   8.332   9.150   4.587
   45ARG      C  495   8.141   8.326   4.787
   45ARG      O  496   8.198   8.283   4.887
   46ILE      N  497   8.142   8.260   4.671
   46ILE      H  498   8.060   8.258   4.613
   46ILE     CA  499   8.263   8.182   4.644
   46ILE     CB  500   8.227   8.043   4.589
   46ILE    CG1  501   8.141   7.966   4.689
   46ILE    CG2  502   8.352   7.963   4.552
   46ILE     CD  503   8.021   7.900   4.622
   46ILE      C  504   8.350   8.267   4.552
   46ILE      O  505   8.299   8.322   4.454
   47GL4      N  506   8.475   8.284   4.593
   47GL4      H  507   8.498   8.299   4.689
   47GL4     CA  508   8.576   8.335   4.500
   47GL4     CB  509   8.705   8.358   4.580
   47GL4     CG  510   8.675   8.471   4.678
   47GL4     CD  511   8.766   8.503   4.797
   47GL4    OE1  512   8.854   8.590   4.776
   47GL4   HE11  513   8.920   8.584   4.851
   47GL4   HE12  514   8.844   8.624   4.682
   47GL4    OE2  515   8.745   8.446   4.906
   47GL4   HE21  516   8.818   8.473   4.968
   47GL4   HE22  517   8.662   8.390   4.902
   47GL4      C  518   8.615   8.232   4.394
   47GL4      O  519   8.634   8.112   4.414
   48LYSH     N  520   8.654   8.291   4.281
   48LYSH     H  521   8.617   8.383   4.263
   48LYSH    CA  522   8.701   8.223   4.160
   48LYSH    CB  523   8.840   8.164   4.185
   48LYSH    CG  524   8.945   8.275   4.200
   48LYSH    CD  525   9.082   8.215   4.230
   48LYSH    CE  526   9.142   8.127   4.121
   48LYSH    NZ  527   9.282   8.089   4.142
   48LYSH   HZ1  528   9.308   8.023   4.071
   48LYSH   HZ2  529   9.341   8.168   4.125
   48LYSH   HZ3  530   9.311   8.037   4.222
   48LYSH     C  531   8.608   8.123   4.090
   48LYSH     O  532   8.590   8.009   4.132
   49VAL      N  533   8.542   8.164   3.982
   49VAL      H  534   8.522   8.260   3.965
   49VAL     CA  535   8.461   8.071   3.901
   49VAL     CB  536   8.350   8.153   3.836
   49VAL    CG1  537   8.242   8.200   3.933
   49VAL    CG2  538   8.406   8.269   3.754
   49VAL      C  539   8.552   7.987   3.811
   49VAL      O  540   8.633   8.036   3.733
   50GL4      N  541   8.506   7.862   3.809
   50GL4      H  542   8.413   7.838   3.838
   50GL4     CA  543   8.573   7.743   3.757
   50GL4     CB  544   8.493   7.613   3.765
   50GL4     CG  545   8.451   7.587   3.910
   50GL4     CD  546   8.303   7.621   3.930
   50GL4    OE1  547   8.265   7.737   3.954
   50GL4   HE11  548   8.171   7.741   3.920
   50GL4   HE12  549   8.342   7.796   3.979
   50GL4    OE2  550   8.230   7.520   3.927
   50GL4   HE21  551   8.133   7.545   3.928
   50GL4   HE22  552   8.290   7.440   3.923
   50GL4      C  553   8.651   7.746   3.625
   50GL4      O  554   8.773   7.742   3.636
   51HI0      N  555   8.583   7.783   3.517
   51HI0      H  556   8.483   7.793   3.518
   51HI0     CA  557   8.655   7.775   3.389
   51HI0     CB  558   8.630   7.644   3.315
   51HI0     CG  559   8.670   7.511   3.379
   51HI0    ND1  560   8.778   7.438   3.349
   51HI0    HD1  561   8.843   7.462   3.276
   51HI0    CD2  562   8.603   7.454   3.478
   51HI0    HD2  563   8.500   7.476   3.509
   51HI0    CE1  564   8.783   7.340   3.439
   51HI0    HE1  565   8.862   7.272   3.470
   51HI0    NE2  566   8.678   7.353   3.520
   51HI0    HE2  567   8.635   7.288   3.582
   51HI0      C  568   8.614   7.882   3.289
   51HI0      O  569   8.501   7.932   3.284
   52SER      N  570   8.715   7.913   3.207
   52SER      H  571   8.808   7.882   3.228
   52SER     CA  572   8.707   8.007   3.094
   52SER     CB  573   8.847   8.039   3.043
   52SER     OG  574   8.909   7.921   2.991
   52SER     HG  575   8.952   7.871   3.067
   52SER      C  576   8.628   7.949   2.977
   52SER      O  577   8.614   7.829   2.954
   53AS4      N  578   8.547   8.033   2.913
   53AS4      H  579   8.504   8.108   2.963
   53AS4     CA  580   8.480   7.995   2.788
   53AS4     CB  581   8.329   7.976   2.805
   53AS4     CG  582   8.244   7.977   2.677
   53AS4    OD1  583   8.236   7.872   2.609
   53AS4   HD11  584   8.228   7.887   2.510
   53AS4   HD12  585   8.236   7.796   2.674
   53AS4    OD2  586   8.203   8.090   2.644
   53AS4   HD21  587   8.149   8.071   2.562
   53AS4   HD22  588   8.245   8.159   2.702
   53AS4      C  589   8.502   8.101   2.679
   53AS4      O  590   8.493   8.222   2.699
   54LEU      N  591   8.548   8.043   2.569
   54LEU      H  592   8.574   7.946   2.562
   54LEU     CA  593   8.583   8.117   2.447
   54LEU     CB  594   8.729   8.092   2.408
   54LEU     CG  595   8.830   8.130   2.517
   54LEU    CD1  596   8.960   8.063   2.471
   54LEU    CD2  597   8.826   8.276   2.562
   54LEU      C  598   8.507   8.122   2.314
   54LEU      O  599   8.546   8.153   2.202
   55SER      N  600   8.394   8.057   2.342
   55SER      H  601   8.371   8.028   2.434
   55SER     CA  602   8.288   8.040   2.241
   55SER     CB  603   8.178   7.942   2.280
   55SER     OG  604   8.105   7.980   2.397
   55SER     HG  605   8.170   7.984   2.473
   55SER      C  606   8.235   8.163   2.167
   55SER      O  607   8.203   8.164   2.048
   56PHE      N  608   8.246   8.273   2.241
   56PHE      H  609   8.281   8.265   2.334
   56PHE     CA  610   8.196   8.405   2.200
   56PHE     CB  611   8.085   8.460   2.289
   56PHE     CG  612   7.955   8.380   2.301
   56PHE    CD1  613   7.952   8.275   2.391
   56PHE    HD1  614   8.041   8.252   2.450
   56PHE    CD2  615   7.843   8.419   2.227
   56PHE    HD2  616   7.850   8.521   2.189
   56PHE    CE1  617   7.826   8.219   2.413
   56PHE    HE1  618   7.808   8.150   2.496
   56PHE    CE2  619   7.721   8.354   2.245
   56PHE    HE2  620   7.633   8.404   2.205
   56PHE     CZ  621   7.713   8.255   2.341
   56PHE     HZ  622   7.618   8.205   2.360
   56PHE      C  623   8.313   8.503   2.190
   56PHE      O  624   8.319   8.577   2.091
   57SER      N  625   8.387   8.507   2.300
   57SER      H  626   8.350   8.484   2.391
   57SER     CA  627   8.517   8.573   2.313
   57SER     CB  628   8.579   8.530   2.446
   57SER     OG  629   8.488   8.541   2.555
   57SER     HG  630   8.501   8.634   2.588
   57SER      C  631   8.620   8.540   2.204
   57SER      O  632   8.730   8.491   2.228
   58LYSH     N  633   8.584   8.576   2.081
   58LYSH     H  634   8.486   8.582   2.064
   58LYSH    CA  635   8.663   8.539   1.963
   58LYSH    CB  636   8.581   8.513   1.837
   58LYSH    CG  637   8.495   8.388   1.855
   58LYSH    CD  638   8.575   8.257   1.853
   58LYSH    CE  639   8.481   8.138   1.873
   58LYSH    NZ  640   8.560   8.014   1.886
   58LYSH   HZ1  641   8.629   8.030   1.956
   58LYSH   HZ2  642   8.504   7.933   1.901
   58LYSH   HZ3  643   8.607   7.995   1.800
   58LYSH     C  644   8.761   8.653   1.941
   58LYSH     O  645   8.881   8.630   1.927
   59AS4      N  646   8.707   8.775   1.938
   59AS4      H  647   8.610   8.795   1.924
   59AS4     CA  648   8.783   8.899   1.922
   59AS4     CB  649   8.686   9.011   1.883
   59AS4     CG  650   8.762   9.118   1.804
   59AS4    OD1  651   8.753   9.122   1.680
   59AS4   HD11  652   8.822   9.187   1.649
   59AS4   HD12  653   8.681   9.055   1.660
   59AS4    OD2  654   8.806   9.220   1.862
   59AS4   HD21  655   8.832   9.285   1.791
   59AS4   HD22  656   8.798   9.204   1.961
   59AS4      C  657   8.869   8.944   2.040
   59AS4      O  658   8.828   8.923   2.154
   60TRP      N  659   8.987   9.004   2.025
   60TRP      H  660   9.030   9.012   1.935
   60TRP     CA  661   9.074   9.045   2.137
   60TRP     CB  662   9.221   9.063   2.097
   60TRP     CG  663   9.296   8.931   2.082
   60TRP    CD1  664   9.345   8.891   1.965
   60TRP    HD1  665   9.308   8.927   1.870
   60TRP    CD2  666   9.339   8.850   2.187
   60TRP    NE1  667   9.422   8.785   1.989
   60TRP    HE1  668   9.456   8.722   1.918
   60TRP    CE2  669   9.424   8.762   2.120
   60TRP    CE3  670   9.323   8.849   2.325
   60TRP    HE3  671   9.260   8.925   2.371
   60TRP    CZ2  672   9.511   8.687   2.198
   60TRP    HZ2  673   9.578   8.612   2.154
   60TRP    CZ3  674   9.404   8.767   2.403
   60TRP    HZ3  675   9.388   8.769   2.510
   60TRP    CH2  676   9.505   8.698   2.336
   60TRP    HH2  677   9.584   8.668   2.404
   60TRP      C  678   9.021   9.165   2.216
   60TRP      O  679   9.056   9.185   2.333
   61SER      N  680   8.939   9.248   2.152
   61SER      H  681   8.916   9.228   2.057
   61SER     CA  682   8.874   9.364   2.215
   61SER     CB  683   8.830   9.468   2.112
   61SER     OG  684   8.728   9.420   2.023
   61SER     HG  685   8.766   9.345   1.969
   61SER      C  686   8.752   9.328   2.299
   61SER      O  687   8.697   9.410   2.373
   62PHE      N  688   8.723   9.198   2.299
   62PHE      H  689   8.795   9.133   2.274
   62PHE     CA  690   8.600   9.143   2.356
   62PHE     CB  691   8.543   9.037   2.261
   62PHE     CG  692   8.392   9.016   2.266
   62PHE    CD1  693   8.339   8.915   2.346
   62PHE    HD1  694   8.399   8.863   2.420
   62PHE    CD2  695   8.313   9.079   2.170
   62PHE    HD2  696   8.363   9.135   2.092
   62PHE    CE1  697   8.205   8.881   2.336
   62PHE    HE1  698   8.180   8.781   2.371
   62PHE    CE2  699   8.180   9.040   2.155
   62PHE    HE2  700   8.120   9.084   2.075
   62PHE     CZ  701   8.129   8.938   2.234
   62PHE     HZ  702   8.024   8.910   2.227
   62PHE      C  703   8.625   9.076   2.491
   62PHE      O  704   8.740   9.052   2.530
   63TYR      N  705   8.522   9.064   2.575
   63TYR      H  706   8.442   9.121   2.560
   63TYR     CA  707   8.524   9.009   2.711
   63TYR     CB  708   8.410   9.057   2.801
   63TYR     CG  709   8.275   9.038   2.733
   63TYR    CD1  710   8.218   9.130   2.646
   63TYR    HD1  711   8.249   9.234   2.634
   63TYR    CD2  712   8.200   8.921   2.746
   63TYR    HD2  713   8.240   8.854   2.822
   63TYR    CE1  714   8.099   9.100   2.581
   63TYR    HE1  715   8.046   9.162   2.508
   63TYR    CE2  716   8.079   8.887   2.687
   63TYR    HE2  717   8.054   8.783   2.666
   63TYR     CZ  718   8.027   8.982   2.599
   63TYR     OH  719   7.911   8.958   2.532
   63TYR     HH  720   7.906   9.019   2.453
   63TYR      C  721   8.537   8.857   2.721
   63TYR      O  722   8.552   8.795   2.616
   64LEU      N  723   8.534   8.806   2.844
   64LEU      H  724   8.520   8.869   2.921
   64LEU     CA  725   8.546   8.662   2.869
   64LEU     CB  726   8.656   8.640   2.973
   64LEU     CG  727   8.790   8.691   2.922
   64LEU    CD1  728   8.887   8.716   3.038
   64LEU    CD2  729   8.858   8.601   2.818
   64LEU      C  730   8.421   8.621   2.947
   64LEU      O  731   8.366   8.700   3.024
   65LEU      N  732   8.364   8.507   2.909
   65LEU      H  733   8.389   8.459   2.826
   65LEU     CA  734   8.248   8.445   2.975
   65LEU     CB  735   8.155   8.384   2.870
   65LEU     CG  736   8.074   8.499   2.810
   65LEU    CD1  737   7.964   8.455   2.714
   65LEU    CD2  738   8.016   8.596   2.913
   65LEU      C  739   8.298   8.329   3.062
   65LEU      O  740   8.358   8.234   3.012
   66TYR      N  741   8.275   8.335   3.193
   66TYR      H  742   8.214   8.401   3.236
   66TYR     CA  743   8.333   8.244   3.293
   66TYR     CB  744   8.417   8.329   3.389
   66TYR     CG  745   8.568   8.324   3.366
   66TYR    CD1  746   8.639   8.251   3.460
   66TYR    HD1  747   8.575   8.197   3.530
   66TYR    CD2  748   8.630   8.406   3.272
   66TYR    HD2  749   8.580   8.484   3.214
   66TYR    CE1  750   8.778   8.252   3.453
   66TYR    HE1  751   8.828   8.198   3.534
   66TYR    CE2  752   8.769   8.409   3.274
   66TYR    HE2  753   8.817   8.476   3.202
   66TYR     CZ  754   8.845   8.331   3.360
   66TYR     OH  755   8.977   8.353   3.384
   66TYR     HH  756   8.987   8.330   3.481
   66TYR      C  757   8.231   8.155   3.365
   66TYR      O  758   8.170   8.187   3.467
   67TYR      N  759   8.256   8.028   3.334
   67TYR      H  760   8.337   7.996   3.285
   67TYR     CA  761   8.150   7.928   3.353
   67TYR     CB  762   8.130   7.824   3.242
   67TYR     CG  763   8.224   7.704   3.231
   67TYR    CD1  764   8.323   7.722   3.135
   67TYR    HD1  765   8.357   7.818   3.097
   67TYR    CD2  766   8.200   7.583   3.296
   67TYR    HD2  767   8.114   7.573   3.362
   67TYR    CE1  768   8.396   7.609   3.099
   67TYR    HE1  769   8.485   7.611   3.037
   67TYR    CE2  770   8.271   7.471   3.255
   67TYR    HE2  771   8.264   7.370   3.296
   67TYR     CZ  772   8.367   7.486   3.155
   67TYR     OH  773   8.393   7.364   3.100
   67TYR     HH  774   8.425   7.385   3.008
   67TYR      C  775   8.168   7.861   3.489
   67TYR      O  776   8.281   7.830   3.527
   68THR      N  777   8.058   7.817   3.549
   68THR      H  778   7.971   7.861   3.527
   68THR     CA  779   8.051   7.742   3.675
   68THR     CB  780   7.977   7.807   3.792
   68THR    OG1  781   7.984   7.718   3.903
   68THR    HG1  782   8.076   7.739   3.937
   68THR    CG2  783   7.828   7.835   3.766
   68THR      C  784   7.993   7.607   3.631
   68THR      O  785   7.904   7.598   3.547
   69GL4      N  786   8.047   7.500   3.689
   69GL4      H  787   8.106   7.507   3.769
   69GL4     CA  788   7.986   7.369   3.662
   69GL4     CB  789   8.088   7.260   3.696
   69GL4     CG  790   8.220   7.250   3.620
   69GL4     CD  791   8.288   7.115   3.637
   69GL4    OE1  792   8.279   7.051   3.744
   69GL4   HE11  793   8.349   6.981   3.758
   69GL4   HE12  794   8.218   7.107   3.801
   69GL4    OE2  795   8.348   7.072   3.535
   69GL4   HE21  796   8.425   7.017   3.568
   69GL4   HE22  797   8.295   7.106   3.457
   69GL4      C  798   7.861   7.349   3.747
   69GL4      O  799   7.865   7.283   3.851
   70PHE      N  800   7.752   7.380   3.677
   70PHE      H  801   7.755   7.385   3.577
   70PHE     CA  802   7.614   7.390   3.727
   70PHE     CB  803   7.525   7.445   3.615
   70PHE     CG  804   7.402   7.521   3.664
   70PHE    CD1  805   7.431   7.655   3.685
   70PHE    HD1  806   7.510   7.711   3.636
   70PHE    CD2  807   7.282   7.458   3.697
   70PHE    HD2  808   7.289   7.349   3.696
   70PHE    CE1  809   7.324   7.722   3.745
   70PHE    HE1  810   7.341   7.826   3.772
   70PHE    CE2  811   7.182   7.530   3.760
   70PHE    HE2  812   7.106   7.469   3.808
   70PHE     CZ  813   7.201   7.667   3.776
   70PHE     HZ  814   7.116   7.729   3.807
   70PHE      C  815   7.554   7.254   3.763
   70PHE      O  816   7.511   7.171   3.683
   71THR      N  817   7.533   7.239   3.894
   71THR      H  818   7.518   7.325   3.943
   71THR     CA  819   7.464   7.119   3.945
   71THR     CB  820   7.546   7.032   4.041
   71THR    OG1  821   7.466   6.925   4.091
   71THR    HG1  822   7.477   6.844   4.034
   71THR    CG2  823   7.605   7.120   4.152
   71THR      C  824   7.328   7.159   4.002
   71THR      O  825   7.325   7.250   4.084
   72PRO      N  826   7.228   7.077   3.972
   72PRO     CA  827   7.090   7.099   4.017
   72PRO     CB  828   7.001   7.006   3.934
   72PRO     CG  829   7.082   6.986   3.805
   72PRO     CD  830   7.229   7.004   3.844
   72PRO      C  831   7.075   7.090   4.169
   72PRO      O  832   7.059   6.981   4.225
   73THR      N  833   7.092   7.205   4.232
   73THR      H  834   7.113   7.288   4.181
   73THR     CA  835   7.094   7.221   4.379
   73THR     CB  836   7.177   7.342   4.421
   73THR    OG1  837   7.149   7.461   4.346
   73THR    HG1  838   7.151   7.535   4.413
   73THR    CG2  839   7.324   7.305   4.442
   73THR      C  840   6.954   7.232   4.441
   73THR      O  841   6.872   7.313   4.399
   74GL4      N  842   6.932   7.154   4.546
   74GL4      H  843   6.991   7.075   4.562
   74GL4     CA  844   6.816   7.154   4.637
   74GL4     CB  845   6.828   7.018   4.708
   74GL4     CG  846   6.943   6.989   4.804
   74GL4     CD  847   7.083   7.022   4.752
   74GL4    OE1  848   7.137   7.122   4.805
   74GL4   HE11  849   7.225   7.133   4.758
   74GL4   HE12  850   7.083   7.159   4.880
   74GL4    OE2  851   7.123   6.966   4.647
   74GL4   HE21  852   7.223   6.967   4.642
   74GL4   HE22  853   7.043   6.921   4.608
   74GL4      C  854   6.804   7.271   4.735
   74GL4      O  855   6.692   7.306   4.773
   75LYSH     N  856   6.919   7.305   4.792
   75LYSH     H  857   6.995   7.241   4.787
   75LYSH    CA  858   6.933   7.421   4.883
   75LYSH    CB  859   7.022   7.385   5.002
   75LYSH    CG  860   6.975   7.467   5.122
   75LYSH    CD  861   6.860   7.394   5.192
   75LYSH    CE  862   6.843   7.444   5.335
   75LYSH    NZ  863   6.744   7.552   5.328
   75LYSH   HZ1  864   6.762   7.623   5.259
   75LYSH   HZ2  865   6.653   7.512   5.314
   75LYSH   HZ3  866   6.757   7.598   5.416
   75LYSH     C  867   6.960   7.563   4.833
   75LYSH     O  868   6.868   7.642   4.815
   76ASN      N  869   7.081   7.591   4.786
   76ASN      H  870   7.143   7.513   4.794
   76ASN     CA  871   7.126   7.721   4.734
   76ASN     CB  872   7.275   7.746   4.755
   76ASN     CG  873   7.315   7.737   4.903
   76ASN    OD1  874   7.320   7.843   4.965
   76ASN    ND2  875   7.363   7.619   4.942
   76ASN   HD21  876   7.376   7.545   4.876
   76ASN   HD22  877   7.409   7.622   5.031
   76ASN      C  878   7.095   7.744   4.586
   76ASN      O  879   7.102   7.655   4.501
   77GL4      N  880   7.073   7.873   4.563
   77GL4      H  881   7.060   7.927   4.646
   77GL4     CA  882   7.043   7.929   4.431
   77GL4     CB  883   6.924   8.023   4.451
   77GL4     CG  884   6.793   7.970   4.511
   77GL4     CD  885   6.708   8.091   4.552
   77GL4    OE1  886   6.597   8.105   4.497
   77GL4   HE11  887   6.544   8.166   4.557
   77GL4   HE12  888   6.595   8.060   4.408
   77GL4    OE2  889   6.750   8.184   4.624
   77GL4   HE21  890   6.681   8.255   4.626
   77GL4   HE22  891   6.821   8.147   4.684
   77GL4      C  892   7.168   8.002   4.379
   77GL4      O  893   7.217   8.089   4.451
   78TYR      N  894   7.204   7.967   4.257
   78TYR      H  895   7.161   7.886   4.216
   78TYR     CA  896   7.303   8.034   4.172
   78TYR     CB  897   7.331   7.947   4.049
   78TYR     CG  898   7.396   7.810   4.070
   78TYR    CD1  899   7.529   7.812   4.027
   78TYR    HD1  900   7.578   7.898   3.983
   78TYR    CD2  901   7.337   7.695   4.120
   78TYR    HD2  902   7.231   7.691   4.143
   78TYR    CE1  903   7.604   7.696   4.039
   78TYR    HE1  904   7.707   7.694   4.004
   78TYR    CE2  905   7.415   7.581   4.134
   78TYR    HE2  906   7.358   7.489   4.152
   78TYR     CZ  907   7.546   7.579   4.087
   78TYR     OH  908   7.615   7.461   4.085
   78TYR     HH  909   7.713   7.482   4.082
   78TYR      C  910   7.267   8.176   4.126
   78TYR      O  911   7.155   8.191   4.078
   79ALA      N  912   7.374   8.256   4.129
   79ALA      H  913   7.441   8.246   4.202
   79ALA     CA  914   7.385   8.390   4.069
   79ALA     CB  915   7.303   8.495   4.144
   79ALA      C  916   7.530   8.436   4.070
   79ALA      O  917   7.620   8.368   4.120
   80CYS2     N  918   7.565   8.525   3.977
   80CYS2     H  919   7.490   8.565   3.925
   80CYS2    CA  920   7.692   8.597   3.962
   80CYS2    CB  921   7.812   8.512   3.918
   80CYS2    SG  922   7.790   8.424   3.760
   80CYS2     C  923   7.679   8.722   3.874
   80CYS2     O  924   7.579   8.726   3.802
   81ARG      N  925   7.784   8.801   3.857
   81ARG      H  926   7.864   8.808   3.917
   81ARG     CA  927   7.767   8.912   3.762
   81ARG     CB  928   7.871   9.016   3.804
   81ARG     CG  929   7.844   9.147   3.731
   81ARG     CD  930   7.926   9.169   3.604
   81ARG     NE  931   7.894   9.307   3.567
   81ARG     HE  932   7.920   9.371   3.639
   81ARG     CZ  933   7.812   9.349   3.470
   81ARG    NH1  934   7.726   9.267   3.409
   81ARG   HH11  935   7.716   9.171   3.436
   81ARG   HH12  936   7.650   9.310   3.361
   81ARG    NH2  937   7.815   9.477   3.430
   81ARG   HH21  938   7.876   9.533   3.486
   81ARG   HH22  939   7.771   9.519   3.350
   81ARG      C  940   7.764   8.870   3.615
   81ARG      O  941   7.862   8.857   3.542
   82VAL      N  942   7.642   8.846   3.567
   82VAL      H  943   7.568   8.852   3.634
   82VAL     CA  944   7.604   8.796   3.434
   82VAL     CB  945   7.477   8.711   3.442
   82VAL    CG1  946   7.505   8.577   3.512
   82VAL    CG2  947   7.341   8.773   3.472
   82VAL      C  948   7.599   8.912   3.334
   82VAL      O  949   7.609   9.026   3.381
   83ASN      N  950   7.614   8.878   3.206
   83ASN      H  951   7.610   8.784   3.173
   83ASN     CA  952   7.620   8.969   3.091
   83ASN     CB  953   7.663   8.874   2.978
   83ASN     CG  954   7.725   8.949   2.860
   83ASN    OD1  955   7.770   9.063   2.863
   83ASN    ND2  956   7.715   8.887   2.743
   83ASN   HD21  957   7.670   8.798   2.742
   83ASN   HD22  958   7.755   8.939   2.667
   83ASN      C  959   7.500   9.052   3.044
   83ASN      O  960   7.390   9.000   3.058
   84HI0      N  961   7.534   9.152   2.962
   84HI0      H  962   7.631   9.156   2.937
   84HI0     CA  963   7.449   9.263   2.920
   84HI0     CB  964   7.357   9.234   2.802
   84HI0     CG  965   7.431   9.188   2.676
   84HI0    ND1  966   7.455   9.062   2.642
   84HI0    HD1  967   7.414   8.976   2.674
   84HI0    CD2  968   7.518   9.268   2.616
   84HI0    HD2  969   7.521   9.377   2.629
   84HI0    CE1  970   7.561   9.061   2.562
   84HI0    HE1  971   7.589   8.972   2.506
   84HI0    NE2  972   7.598   9.188   2.547
   84HI0    HE2  973   7.671   9.218   2.486
   84HI0      C  974   7.370   9.352   3.017
   84HI0      O  975   7.343   9.467   2.984
   85VAL      N  976   7.320   9.281   3.118
   85VAL      H  977   7.319   9.182   3.110
   85VAL     CA  978   7.246   9.344   3.229
   85VAL     CB  979   7.152   9.239   3.289
   85VAL    CG1  980   7.041   9.190   3.196
   85VAL    CG2  981   7.230   9.114   3.333
   85VAL      C  982   7.329   9.415   3.336
   85VAL      O  983   7.430   9.362   3.381
   86THR      N  984   7.256   9.507   3.398
   86THR      H  985   7.158   9.492   3.410
   86THR     CA  986   7.313   9.600   3.496
   86THR     CB  987   7.213   9.713   3.524
   86THR    OG1  988   7.089   9.657   3.568
   86THR    HG1  989   7.041   9.726   3.622
   86THR    CG2  990   7.193   9.803   3.402
   86THR      C  991   7.361   9.541   3.629
   86THR      O  992   7.406   9.622   3.710
   87LEU      N  993   7.376   9.410   3.642
   87LEU      H  994   7.344   9.350   3.568
   87LEU     CA  995   7.426   9.342   3.762
   87LEU     CB  996   7.439   9.191   3.745
   87LEU     CG  997   7.303   9.137   3.790
   87LEU    CD1  998   7.197   9.133   3.679
   87LEU    CD2  999   7.313   8.998   3.853
   87LEU      C 1000   7.564   9.384   3.814
   87LEU      O 1001   7.663   9.389   3.742
   88SER      N 1002   7.576   9.405   3.945
   88SER      H 1003   7.492   9.412   3.999
   88SER     CA 1004   7.699   9.427   4.022
   88SER     CB 1005   7.718   9.576   4.049
   88SER     OG 1006   7.603   9.635   4.111
   88SER     HG 1007   7.520   9.635   4.056
   88SER      C 1008   7.732   9.342   4.145
   88SER      O 1009   7.641   9.295   4.212
   89GLN      N 1010   7.861   9.336   4.174
   89GLN      H 1011   7.925   9.378   4.109
   89GLN     CA 1012   7.903   9.253   4.288
   89GLN     CB 1013   8.051   9.216   4.282
   89GLN     CG 1014   8.079   9.120   4.166
   89GLN     CD 1015   8.223   9.154   4.125
   89GLN    OE1 1016   8.236   9.254   4.054
   89GLN    NE2 1017   8.324   9.080   4.169
   89GLN   HE21 1018   8.309   9.005   4.234
   89GLN   HE22 1019   8.416   9.110   4.144
   89GLN      C 1020   7.878   9.316   4.425
   89GLN      O 1021   7.915   9.433   4.433
   90PRO      N 1022   7.818   9.239   4.517
   90PRO     CA 1023   7.777   9.290   4.649
   90PRO     CB 1024   7.711   9.169   4.715
   90PRO     CG 1025   7.659   9.085   4.598
   90PRO     CD 1026   7.777   9.099   4.502
   90PRO      C 1027   7.894   9.340   4.734
   90PRO      O 1028   8.006   9.292   4.722
   91LYSH     N 1029   7.864   9.410   4.844
   91LYSH     H 1030   7.768   9.419   4.870
   91LYSH    CA 1031   7.973   9.464   4.925
   91LYSH    CB 1032   7.940   9.611   4.954
   91LYSH    CG 1033   7.911   9.696   4.831
   91LYSH    CD 1034   7.845   9.826   4.879
   91LYSH    CE 1035   7.704   9.797   4.930
   91LYSH    NZ 1036   7.614   9.911   4.908
   91LYSH   HZ1 1037   7.616   9.963   4.994
   91LYSH   HZ2 1038   7.633   9.965   4.826
   91LYSH   HZ3 1039   7.520   9.879   4.895
   91LYSH     C 1040   8.017   9.392   5.053
   91LYSH     O 1041   8.133   9.400   5.093
   92ILE      N 1042   7.909   9.350   5.118
   92ILE      H 1043   7.817   9.361   5.079
   92ILE     CA 1044   7.917   9.281   5.247
   92ILE     CB 1045   7.770   9.267   5.288
   92ILE    CG1 1046   7.758   9.214   5.431
   92ILE    CG2 1047   7.697   9.166   5.199
   92ILE     CD 1048   7.618   9.217   5.493
   92ILE      C 1049   7.997   9.151   5.237
   92ILE      O 1050   8.006   9.089   5.131
   93VAL      N 1051   8.060   9.114   5.348
   93VAL      H 1052   8.083   9.169   5.428
   93VAL     CA 1053   8.121   8.981   5.364
   93VAL     CB 1054   8.213   8.952   5.482
   93VAL    CG1 1055   8.325   9.056   5.486
   93VAL    CG2 1056   8.132   8.960   5.611
   93VAL      C 1057   8.026   8.862   5.348
   93VAL      O 1058   7.908   8.866   5.383
   94LYSH     N 1059   8.070   8.765   5.269
   94LYSH     H 1060   8.163   8.771   5.232
   94LYSH    CA 1061   8.002   8.643   5.223
   94LYSH    CB 1062   7.988   8.537   5.332
   94LYSH    CG 1063   8.122   8.474   5.368
   94LYSH    CD 1064   8.189   8.386   5.262
   94LYSH    CE 1065   8.331   8.356   5.311
   94LYSH    NZ 1066   8.411   8.282   5.212
   94LYSH   HZ1 1067   8.418   8.343   5.133
   94LYSH   HZ2 1068   8.496   8.256   5.257
   94LYSH   HZ3 1069   8.371   8.198   5.175
   94LYSH     C 1070   7.868   8.651   5.149
   94LYSH     O 1071   7.833   8.558   5.077
   95TRP      N 1072   7.774   8.733   5.195
   95TRP      H 1073   7.791   8.780   5.282
   95TRP     CA 1074   7.633   8.736   5.152
   95TRP     CB 1075   7.550   8.795   5.265
   95TRP     CG 1076   7.399   8.795   5.243
   95TRP    CD1 1077   7.313   8.701   5.205
   95TRP    HD1 1078   7.347   8.605   5.165
   95TRP    CD2 1079   7.322   8.902   5.287
   95TRP    NE1 1080   7.187   8.737   5.229
   95TRP    HE1 1081   7.108   8.677   5.217
   95TRP    CE2 1082   7.190   8.861   5.276
   95TRP    CE3 1083   7.351   9.036   5.311
   95TRP    HE3 1084   7.450   9.076   5.288
   95TRP    CZ2 1085   7.088   8.955   5.287
   95TRP    HZ2 1086   6.982   8.928   5.294
   95TRP    CZ3 1087   7.250   9.131   5.325
   95TRP    HZ3 1088   7.263   9.239   5.338
   95TRP    CH2 1089   7.120   9.089   5.305
   95TRP    HH2 1090   7.056   9.177   5.295
   95TRP      C 1091   7.597   8.805   5.020
   95TRP      O 1092   7.660   8.897   4.968
   96AS4      N 1093   7.508   8.738   4.947
   96AS4      H 1094   7.472   8.651   4.981
   96AS4     CA 1095   7.444   8.786   4.824
   96AS4     CB 1096   7.377   8.662   4.766
   96AS4     CG 1097   7.249   8.613   4.835
   96AS4    OD1 1098   7.251   8.564   4.950
   96AS4   HD11 1099   7.155   8.562   4.977
   96AS4   HD12 1100   7.340   8.570   4.995
   96AS4    OD2 1101   7.144   8.656   4.784
   96AS4   HD21 1102   7.065   8.606   4.820
   96AS4   HD22 1103   7.166   8.716   4.707
   96AS4      C 1104   7.350   8.908   4.817
   96AS4      O 1105   7.360   8.990   4.726
   97ARG      N 1106   7.249   8.915   4.903
   97ARG      H 1107   7.226   8.834   4.957
   97ARG     CA 1108   7.144   9.016   4.887
   97ARG     CB 1109   7.018   9.000   4.972
   97ARG     CG 1110   6.934   8.877   4.938
   97ARG     CD 1111   6.800   8.888   4.865
   97ARG     NE 1112   6.740   8.753   4.860
   97ARG     HE 1113   6.788   8.688   4.802
   97ARG     CZ 1114   6.624   8.708   4.909
   97ARG    NH1 1115   6.524   8.783   4.958
   97ARG   HH11 1116   6.544   8.880   4.952
   97ARG   HH12 1117   6.432   8.744   4.956
   97ARG    NH2 1118   6.601   8.577   4.899
   97ARG   HH21 1119   6.672   8.531   4.846
   97ARG   HH22 1120   6.518   8.533   4.933
   97ARG      C 1121   7.195   9.160   4.900
   97ARG      O 1122   7.154   9.254   4.833
   98AS4      N 1123   7.295   9.175   4.985
   98AS4      H 1124   7.332   9.105   5.047
   98AS4     CA 1125   7.356   9.305   5.016
   98AS4     CB 1126   7.434   9.362   4.897
   98AS4     CG 1127   7.549   9.457   4.930
   98AS4    OD1 1128   7.629   9.426   5.020
   98AS4   HD11 1129   7.717   9.469   4.999
   98AS4   HD12 1130   7.594   9.344   5.066
   98AS4    OD2 1131   7.575   9.543   4.843
   98AS4   HD21 1132   7.648   9.603   4.876
   98AS4   HD22 1133   7.528   9.522   4.757
   98AS4      C 1134   7.265   9.413   5.075
   98AS4      O 1135   7.143   9.406   5.070
   99MET      N 1136   7.325   9.512   5.140
   99MET      H 1137   7.425   9.518   5.131
   99MET     CA 1138   7.254   9.620   5.211
   99MET     CB 1139   7.268   9.593   5.361
   99MET     CG 1140   7.409   9.571   5.415
   99MET     SD 1141   7.439   9.506   5.584
   99MET     CE 1142   7.352   9.638   5.665
   99MET      C 1143   7.290   9.765   5.176
   99MET     O1 1144   7.206   9.854   5.199
   99MET   HO11 1145   7.223   9.938   5.147
   99MET   HO12 1146   7.135   9.818   5.259
   99MET     O2 1147   7.410   9.785   5.147
   99MET   HO21 1148   7.447   9.694   5.129
   99MET   HO22 1149   7.429   9.882   5.134
  100ILE      N 1150   8.168   6.762   3.868
  100ILE     H1 1151   8.221   6.768   3.783
  100ILE     H2 1152   8.175   6.846   3.921
  100ILE     H3 1153   8.214   6.697   3.929
  100ILE     CA 1154   8.029   6.720   3.847
  100ILE     CB 1155   7.955   6.805   3.743
  100ILE    CG1 1156   8.044   6.870   3.636
  100ILE    CG2 1157   7.886   6.920   3.816
  100ILE     CD 1158   8.020   6.804   3.500
  100ILE      C 1159   8.019   6.583   3.780
  100ILE      O 1160   8.108   6.542   3.705
  101GLN      N 1161   7.906   6.519   3.808
  101GLN      H 1162   7.832   6.576   3.844
  101GLN     CA 1163   7.879   6.384   3.756
  101GLN     CB 1164   7.747   6.323   3.802
  101GLN     CG 1165   7.722   6.313   3.953
  101GLN     CD 1166   7.574   6.278   3.971
  101GLN    OE1 1167   7.535   6.162   3.977
  101GLN    NE2 1168   7.494   6.384   3.966
  101GLN   HE21 1169   7.523   6.478   3.950
  101GLN   HE22 1170   7.397   6.361   3.967
  101GLN      C 1171   7.877   6.383   3.603
  101GLN      O 1172   7.810   6.467   3.542
  102ARG      N 1173   7.925   6.271   3.549
  102ARG      H 1174   7.970   6.202   3.606
  102ARG     CA 1175   7.929   6.244   3.405
  102ARG     CB 1176   8.072   6.244   3.349
  102ARG     CG 1177   8.134   6.384   3.358
  102ARG     CD 1178   8.254   6.399   3.264
  102ARG     NE 1179   8.316   6.532   3.266
  102ARG     HE 1180   8.252   6.606   3.248
  102ARG     CZ 1181   8.438   6.565   3.310
  102ARG    NH1 1182   8.523   6.484   3.374
  102ARG   HH11 1183   8.497   6.389   3.395
  102ARG   HH12 1184   8.623   6.493   3.372
  102ARG    NH2 1185   8.485   6.689   3.289
  102ARG   HH21 1186   8.421   6.752   3.246
  102ARG   HH22 1187   8.580   6.704   3.316
  102ARG      C 1188   7.845   6.120   3.374
  102ARG      O 1189   7.906   6.028   3.318
  103THR      N 1190   7.713   6.134   3.375
  103THR      H 1191   7.664   6.221   3.376
  103THR     CA 1192   7.610   6.030   3.363
  103THR     CB 1193   7.626   5.920   3.469
  103THR    OG1 1194   7.557   5.801   3.430
  103THR    HG1 1195   7.623   5.726   3.436
  103THR    CG2 1196   7.598   5.967   3.612
  103THR      C 1197   7.468   6.086   3.366
  103THR      O 1198   7.434   6.148   3.466
  104PRO      N 1199   7.379   6.040   3.278
  104PRO     CA 1200   7.234   6.049   3.299
  104PRO     CB 1201   7.186   6.109   3.167
  104PRO     CG 1202   7.270   6.039   3.060
  104PRO     CD 1203   7.403   6.026   3.134
  104PRO      C 1204   7.172   5.914   3.337
  104PRO      O 1205   7.051   5.912   3.360
  105LYSH     N 1206   7.249   5.807   3.352
  105LYSH     H 1207   7.349   5.810   3.350
  105LYSH    CA 1208   7.202   5.674   3.392
  105LYSH    CB 1209   7.299   5.569   3.336
  105LYSH    CG 1210   7.280   5.550   3.185
  105LYSH    CD 1211   7.401   5.467   3.141
  105LYSH    CE 1212   7.405   5.455   2.989
  105LYSH    NZ 1213   7.539   5.424   2.936
  105LYSH   HZ1 1214   7.525   5.389   2.843
  105LYSH   HZ2 1215   7.598   5.504   2.942
  105LYSH   HZ3 1216   7.579   5.357   2.997
  105LYSH     C 1217   7.213   5.663   3.544
  105LYSH     O 1218   7.118   5.698   3.614
  106ILE      N 1219   7.331   5.631   3.597
  106ILE      H 1220   7.406   5.631   3.531
  106ILE     CA 1221   7.359   5.600   3.738
  106ILE     CB 1222   7.470   5.496   3.755
  106ILE    CG1 1223   7.439   5.411   3.878
  106ILE    CG2 1224   7.616   5.542   3.755
  106ILE     CD 1225   7.327   5.309   3.854
  106ILE      C 1226   7.371   5.717   3.835
  106ILE      O 1227   7.450   5.715   3.930
  107GLN      N 1228   7.274   5.807   3.820
  107GLN      H 1229   7.201   5.786   3.755
  107GLN     CA 1230   7.279   5.944   3.873
  107GLN     CB 1231   7.219   6.032   3.763
  107GLN     CG 1232   7.261   6.178   3.775
  107GLN     CD 1233   7.166   6.267   3.857
  107GLN    OE1 1234   7.181   6.294   3.976
  107GLN    NE2 1235   7.070   6.324   3.784
  107GLN   HE21 1236   7.076   6.327   3.684
  107GLN   HE22 1237   7.013   6.388   3.835
  107GLN      C 1238   7.202   5.943   4.005
  107GLN      O 1239   7.079   5.951   4.004
  108VAL      N 1240   7.273   6.011   4.095
  108VAL      H 1241   7.324   6.091   4.064
  108VAL     CA 1242   7.226   6.013   4.234
  108VAL     CB 1243   7.328   6.086   4.322
  108VAL    CG1 1244   7.461   6.010   4.327
  108VAL    CG2 1245   7.351   6.232   4.282
  108VAL      C 1246   7.085   6.071   4.253
  108VAL      O 1247   7.014   6.019   4.339
  109TYR      N 1248   7.041   6.175   4.184
  109TYR      H 1249   7.110   6.231   4.137
  109TYR     CA 1250   6.901   6.217   4.201
  109TYR     CB 1251   6.893   6.367   4.227
  109TYR     CG 1252   6.976   6.467   4.146
  109TYR    CD1 1253   6.924   6.528   4.033
  109TYR    HD1 1254   6.818   6.528   4.005
  109TYR    CD2 1255   7.097   6.499   4.206
  109TYR    HD2 1256   7.130   6.456   4.301
  109TYR    CE1 1257   7.003   6.625   3.972
  109TYR    HE1 1258   6.966   6.664   3.877
  109TYR    CE2 1259   7.172   6.595   4.139
  109TYR    HE2 1260   7.267   6.623   4.185
  109TYR     CZ 1261   7.129   6.655   4.021
  109TYR     OH 1262   7.222   6.708   3.938
  109TYR     HH 1263   7.315   6.685   3.966
  109TYR      C 1264   6.801   6.177   4.092
  109TYR      O 1265   6.682   6.178   4.123
  110SER      N 1266   6.852   6.108   3.991
  110SER      H 1267   6.946   6.075   3.981
  110SER     CA 1268   6.765   6.038   3.896
  110SER     CB 1269   6.765   6.113   3.762
  110SER     OG 1270   6.638   6.095   3.698
  110SER     HG 1271   6.644   6.020   3.633
  110SER      C 1272   6.819   5.899   3.864
  110SER      O 1273   6.910   5.872   3.786
  111ARG      N 1274   6.788   5.809   3.958
  111ARG      H 1275   6.742   5.840   4.041
  111ARG     CA 1276   6.833   5.670   3.945
  111ARG     CB 1277   6.851   5.600   4.080
  111ARG     CG 1278   6.988   5.608   4.148
  111ARG     CD 1279   6.984   5.629   4.299
  111ARG     NE 1280   7.120   5.662   4.342
  111ARG     HE 1281   7.193   5.640   4.277
  111ARG     CZ 1282   7.169   5.735   4.443
  111ARG    NH1 1283   7.088   5.800   4.529
  111ARG   HH11 1284   6.991   5.805   4.505
  111ARG   HH12 1285   7.103   5.816   4.626
  111ARG    NH2 1286   7.298   5.724   4.475
  111ARG   HH21 1287   7.364   5.667   4.426
  111ARG   HH22 1288   7.325   5.775   4.557
  111ARG      C 1289   6.779   5.570   3.842
  111ARG      O 1290   6.667   5.521   3.840
  112HI0      N 1291   6.850   5.570   3.730
  112HI0      H 1292   6.918   5.644   3.730
  112HI0     CA 1293   6.831   5.484   3.613
  112HI0     CB 1294   6.847   5.556   3.479
  112HI0     CG 1295   6.759   5.681   3.483
  112HI0    ND1 1296   6.631   5.676   3.446
  112HI0    HD1 1297   6.576   5.594   3.428
  112HI0    CD2 1298   6.787   5.808   3.510
  112HI0    HD2 1299   6.881   5.843   3.554
  112HI0    CE1 1300   6.584   5.800   3.449
  112HI0    HE1 1301   6.479   5.830   3.450
  112HI0    NE2 1302   6.678   5.882   3.494
  112HI0    HE2 1303   6.666   5.979   3.516
  112HI0      C 1304   6.940   5.376   3.617
  112HI0      O 1305   7.059   5.401   3.640
  113PRO      N 1306   6.912   5.254   3.572
  113PRO     CA 1307   7.001   5.139   3.588
  113PRO     CB 1308   6.915   5.015   3.560
  113PRO     CG 1309   6.771   5.063   3.543
  113PRO     CD 1310   6.782   5.213   3.516
  113PRO      C 1311   7.116   5.138   3.486
  113PRO      O 1312   7.097   5.189   3.376
  114ALA      N 1313   7.238   5.126   3.539
  114ALA      H 1314   7.256   5.111   3.636
  114ALA     CA 1315   7.360   5.131   3.457
  114ALA     CB 1316   7.490   5.133   3.537
  114ALA      C 1317   7.373   5.030   3.343
  114ALA      O 1318   7.436   4.924   3.353
  115GL4      N 1319   7.284   5.028   3.244
  115GL4      H 1320   7.196   5.075   3.249
  115GL4     CA 1321   7.304   4.940   3.128
  115GL4     CB 1322   7.171   4.876   3.087
  115GL4     CG 1323   7.078   4.822   3.196
  115GL4     CD 1324   7.110   4.681   3.248
  115GL4    OE1 1325   7.127   4.658   3.370
  115GL4   HE11 1326   7.109   4.561   3.387
  115GL4   HE12 1327   7.158   4.745   3.407
  115GL4    OE2 1328   7.111   4.592   3.160
  115GL4   HE21 1329   7.125   4.504   3.205
  115GL4   HE22 1330   7.119   4.642   3.074
  115GL4      C 1331   7.383   5.000   3.012
  115GL4      O 1332   7.399   5.120   2.991
  116ASN      N 1333   7.453   4.909   2.945
  116ASN      H 1334   7.443   4.813   2.971
  116ASN     CA 1335   7.546   4.944   2.837
  116ASN     CB 1336   7.651   4.835   2.813
  116ASN     CG 1337   7.749   4.829   2.931
  116ASN    OD1 1338   7.858   4.887   2.926
  116ASN    ND2 1339   7.732   4.715   2.998
  116ASN   HD21 1340   7.661   4.649   2.974
  116ASN   HD22 1341   7.784   4.686   3.078
  116ASN      C 1342   7.477   5.002   2.714
  116ASN      O 1343   7.356   4.984   2.696
  117GLY      N 1344   7.561   5.081   2.648
  117GLY      H 1345   7.645   5.115   2.691
  117GLY     CA 1346   7.527   5.144   2.520
  117GLY      C 1347   7.486   5.291   2.536
  117GLY      O 1348   7.504   5.340   2.647
  118LYSH     N 1349   7.455   5.357   2.425
  118LYSH     H 1350   7.411   5.446   2.440
  118LYSH    CA 1351   7.454   5.299   2.290
  118LYSH    CB 1352   7.315   5.249   2.248
  118LYSH    CG 1353   7.293   5.217   2.100
  118LYSH    CD 1354   7.154   5.172   2.054
  118LYSH    CE 1355   7.089   5.050   2.120
  118LYSH    NZ 1356   6.964   5.015   2.053
  118LYSH   HZ1 1357   6.891   5.055   2.108
  118LYSH   HZ2 1358   6.963   5.046   1.957
  118LYSH   HZ3 1359   6.962   4.915   2.045
  118LYSH     C 1360   7.499   5.408   2.193
  118LYSH     O 1361   7.604   5.391   2.131
  119SER      N 1362   7.430   5.522   2.188
  119SER      H 1363   7.363   5.534   2.261
  119SER     CA 1364   7.449   5.630   2.091
  119SER     CB 1365   7.310   5.677   2.047
  119SER     OG 1366   7.236   5.585   1.966
  119SER     HG 1367   7.235   5.609   1.869
  119SER      C 1368   7.516   5.753   2.152
  119SER      O 1369   7.538   5.767   2.273
  120ASN      N 1370   7.534   5.847   2.060
  120ASN      H 1371   7.524   5.835   1.961
  120ASN     CA 1372   7.587   5.982   2.082
  120ASN     CB 1373   7.685   6.014   1.968
  120ASN     CG 1374   7.802   5.918   1.991
  120ASN    OD1 1375   7.796   5.798   1.964
  120ASN    ND2 1376   7.922   5.975   1.989
  120ASN   HD21 1377   7.940   6.072   1.972
  120ASN   HD22 1378   7.992   5.905   2.005
  120ASN      C 1379   7.482   6.093   2.089
  120ASN      O 1380   7.379   6.093   2.023
  121PHE      N 1381   7.483   6.177   2.193
  121PHE      H 1382   7.409   6.244   2.192
  121PHE     CA 1383   7.579   6.184   2.304
  121PHE     CB 1384   7.604   6.327   2.352
  121PHE     CG 1385   7.710   6.390   2.261
  121PHE    CD1 1386   7.682   6.471   2.151
  121PHE    HD1 1387   7.577   6.490   2.130
  121PHE    CD2 1388   7.842   6.372   2.300
  121PHE    HD2 1389   7.873   6.295   2.370
  121PHE    CE1 1390   7.784   6.533   2.081
  121PHE    HE1 1391   7.768   6.562   1.977
  121PHE    CE2 1392   7.943   6.443   2.237
  121PHE    HE2 1393   8.045   6.435   2.275
  121PHE     CZ 1394   7.914   6.526   2.129
  121PHE     HZ 1395   7.989   6.602   2.107
  121PHE      C 1396   7.532   6.106   2.427
  121PHE      O 1397   7.586   5.997   2.444
  122LEU      N 1398   7.446   6.166   2.509
  122LEU      H 1399   7.414   6.256   2.479
  122LEU     CA 1400   7.407   6.115   2.641
  122LEU     CB 1401   7.397   6.213   2.758
  122LEU     CG 1402   7.531   6.260   2.814
  122LEU    CD1 1403   7.630   6.320   2.713
  122LEU    CD2 1404   7.518   6.348   2.939
  122LEU      C 1405   7.281   6.029   2.646
  122LEU      O 1406   7.174   6.089   2.637
  123ASN      N 1407   7.301   5.904   2.687
  123ASN      H 1408   7.391   5.880   2.724
  123ASN     CA 1409   7.204   5.794   2.688
  123ASN     CB 1410   7.261   5.656   2.657
  123ASN     CG 1411   7.334   5.649   2.523
  123ASN    OD1 1412   7.281   5.603   2.421
  123ASN    ND2 1413   7.465   5.670   2.524
  123ASN   HD21 1414   7.520   5.677   2.607
  123ASN   HD22 1415   7.492   5.710   2.436
  123ASN      C 1416   7.112   5.789   2.810
  123ASN      O 1417   7.139   5.714   2.904
  124CYS2     N 1418   7.002   5.864   2.805
  124CYS2     H 1419   6.994   5.942   2.744
  124CYS2    CA 1420   6.904   5.856   2.915
  124CYS2    CB 1421   6.800   5.968   2.904
  124CYS2    SG 1422   6.852   6.144   2.914
  124CYS2     C 1423   6.827   5.724   2.910
  124CYS2     O 1424   6.736   5.702   2.831
  125TYR      N 1425   6.880   5.635   2.994
  125TYR      H 1426   6.979   5.635   3.000
  125TYR     CA 1427   6.817   5.506   3.028
  125TYR     CB 1428   6.916   5.411   3.095
  125TYR     CG 1429   6.943   5.312   2.982
  125TYR    CD1 1430   6.868   5.195   2.975
  125TYR    HD1 1431   6.779   5.193   3.038
  125TYR    CD2 1432   7.069   5.314   2.924
  125TYR    HD2 1433   7.126   5.407   2.934
  125TYR    CE1 1434   6.911   5.088   2.899
  125TYR    HE1 1435   6.842   5.005   2.879
  125TYR    CE2 1436   7.115   5.203   2.854
  125TYR    HE2 1437   7.220   5.204   2.826
  125TYR     CZ 1438   7.034   5.091   2.835
  125TYR     OH 1439   7.080   4.982   2.768
  125TYR     HH 1440   7.175   4.996   2.739
  125TYR      C 1441   6.683   5.506   3.102
  125TYR      O 1442   6.663   5.455   3.212
  126VAL      N 1443   6.592   5.582   3.041
  126VAL      H 1444   6.608   5.613   2.947
  126VAL     CA 1445   6.462   5.618   3.099
  126VAL     CB 1446   6.430   5.764   3.071
  126VAL    CG1 1447   6.539   5.861   3.119
  126VAL    CG2 1448   6.379   5.790   2.929
  126VAL      C 1449   6.344   5.523   3.080
  126VAL      O 1450   6.322   5.467   2.972
  127SER      N 1451   6.270   5.506   3.189
  127SER      H 1452   6.303   5.547   3.274
  127SER     CA 1453   6.152   5.419   3.204
  127SER     CB 1454   6.187   5.275   3.243
  127SER     OG 1455   6.271   5.273   3.358
  127SER     HG 1456   6.206   5.228   3.420
  127SER      C 1457   6.044   5.463   3.303
  127SER      O 1458   6.061   5.470   3.424
  128GLY      N 1459   5.925   5.451   3.244
  128GLY      H 1460   5.912   5.409   3.154
  128GLY     CA 1461   5.794   5.481   3.303
  128GLY      C 1462   5.725   5.601   3.239
  128GLY      O 1463   5.678   5.697   3.300
  129PHE      N 1464   5.680   5.569   3.118
  129PHE      H 1465   5.656   5.480   3.079
  129PHE     CA 1466   5.621   5.667   3.025
  129PHE     CB 1467   5.669   5.627   2.886
  129PHE     CG 1468   5.793   5.700   2.835
  129PHE    CD1 1469   5.781   5.820   2.765
  129PHE    HD1 1470   5.680   5.858   2.749
  129PHE    CD2 1471   5.918   5.649   2.864
  129PHE    HD2 1472   5.936   5.557   2.919
  129PHE    CE1 1473   5.893   5.882   2.710
  129PHE    HE1 1474   5.883   5.982   2.670
  129PHE    CE2 1475   6.031   5.708   2.809
  129PHE    HE2 1476   6.130   5.672   2.838
  129PHE     CZ 1477   6.018   5.830   2.742
  129PHE     HZ 1478   6.111   5.884   2.725
  129PHE      C 1479   5.469   5.684   3.040
  129PHE      O 1480   5.388   5.647   2.956
  130HI0      N 1481   5.435   5.733   3.159
  130HI0      H 1482   5.512   5.753   3.219
  130HI0     CA 1483   5.293   5.741   3.200
  130HI0     CB 1484   5.271   5.653   3.323
  130HI0     CG 1485   5.261   5.505   3.288
  130HI0    ND1 1486   5.347   5.413   3.330
  130HI0    HD1 1487   5.442   5.418   3.361
  130HI0    CD2 1488   5.157   5.446   3.230
  130HI0    HD2 1489   5.080   5.490   3.166
  130HI0    CE1 1490   5.282   5.299   3.307
  130HI0    HE1 1491   5.313   5.197   3.331
  130HI0    NE2 1492   5.163   5.314   3.250
  130HI0    HE2 1493   5.091   5.248   3.231
  130HI0      C 1494   5.260   5.886   3.236
  130HI0      O 1495   5.333   5.950   3.312
  131PRO      N 1496   5.168   5.937   3.155
  131PRO     CA 1497   5.117   5.886   3.028
  131PRO     CB 1498   4.978   5.950   3.020
  131PRO     CG 1499   5.011   6.092   3.065
  131PRO     CD 1500   5.100   6.064   3.186
  131PRO      C 1501   5.199   5.903   2.900
  131PRO      O 1502   5.263   6.007   2.886
  132SER      N 1503   5.156   5.831   2.797
  132SER      H 1504   5.083   5.763   2.801
  132SER     CA 1505   5.221   5.842   2.665
  132SER     CB 1506   5.181   5.731   2.567
  132SER     OG 1507   5.041   5.703   2.579
  132SER     HG 1508   5.000   5.752   2.502
  132SER      C 1509   5.229   5.976   2.591
  132SER      O 1510   5.300   5.988   2.491
  133AS4      N 1511   5.152   6.069   2.648
  133AS4      H 1512   5.094   6.043   2.724
  133AS4     CA 1513   5.165   6.212   2.620
  133AS4     CB 1514   5.068   6.295   2.706
  133AS4     CG 1515   4.920   6.268   2.682
  133AS4    OD1 1516   4.876   6.167   2.740
  133AS4   HD11 1517   4.785   6.149   2.701
  133AS4   HD12 1518   4.930   6.137   2.819
  133AS4    OD2 1519   4.858   6.337   2.598
  133AS4   HD21 1520   4.761   6.313   2.605
  133AS4   HD22 1521   4.925   6.398   2.558
  133AS4      C 1522   5.297   6.289   2.631
  133AS4      O 1523   5.321   6.382   2.555
  134ILE      N 1524   5.375   6.243   2.728
  134ILE      H 1525   5.355   6.159   2.779
  134ILE     CA 1526   5.486   6.326   2.777
  134ILE     CB 1527   5.509   6.279   2.921
  134ILE    CG1 1528   5.554   6.133   2.934
  134ILE    CG2 1529   5.395   6.320   3.015
  134ILE     CD 1530   5.597   6.096   3.075
  134ILE      C 1531   5.606   6.306   2.684
  134ILE      O 1532   5.610   6.209   2.609
  135GL4      N 1533   5.701   6.397   2.703
  135GL4      H 1534   5.684   6.493   2.728
  135GL4     CA 1535   5.828   6.386   2.630
  135GL4     CB 1536   5.824   6.455   2.493
  135GL4     CG 1537   5.810   6.607   2.503
  135GL4     CD 1538   5.675   6.658   2.552
  135GL4    OE1 1539   5.647   6.662   2.674
  135GL4   HE11 1540   5.549   6.683   2.677
  135GL4   HE12 1541   5.733   6.688   2.718
  135GL4    OE2 1542   5.589   6.682   2.464
  135GL4   HE21 1543   5.532   6.754   2.504
  135GL4   HE22 1544   5.620   6.638   2.380
  135GL4      C 1545   5.946   6.428   2.718
  135GL4      O 1546   5.931   6.519   2.799
  136VAL      N 1547   6.054   6.351   2.701
  136VAL      H 1548   6.056   6.265   2.650
  136VAL     CA 1549   6.175   6.376   2.781
  136VAL     CB 1550   6.265   6.256   2.811
  136VAL    CG1 1551   6.187   6.133   2.859
  136VAL    CG2 1552   6.365   6.209   2.706
  136VAL      C 1553   6.259   6.494   2.731
  136VAL      O 1554   6.269   6.518   2.611
  137AS4      N 1555   6.322   6.565   2.824
  137AS4      H 1556   6.294   6.543   2.918
  137AS4     CA 1557   6.408   6.683   2.810
  137AS4     CB 1558   6.317   6.805   2.827
  137AS4     CG 1559   6.389   6.937   2.796
  137AS4    OD1 1560   6.388   7.028   2.880
  137AS4   HD11 1561   6.466   7.090   2.870
  137AS4   HD12 1562   6.320   7.002   2.948
  137AS4    OD2 1563   6.467   6.936   2.697
  137AS4   HD21 1564   6.530   7.013   2.708
  137AS4   HD22 1565   6.454   6.847   2.654
  137AS4      C 1566   6.517   6.685   2.918
  137AS4      O 1567   6.505   6.625   3.024
  138LEU      N 1568   6.617   6.773   2.910
  138LEU      H 1569   6.588   6.860   2.869
  138LEU     CA 1570   6.728   6.783   3.005
  138LEU     CB 1571   6.861   6.823   2.941
  138LEU     CG 1572   6.915   6.707   2.857
  138LEU    CD1 1573   7.016   6.752   2.751
  138LEU    CD2 1574   6.970   6.591   2.941
  138LEU      C 1575   6.695   6.859   3.134
  138LEU      O 1576   6.636   6.966   3.121
  139LEU      N 1577   6.761   6.815   3.240
  139LEU      H 1578   6.791   6.720   3.254
  139LEU     CA 1579   6.754   6.881   3.371
  139LEU     CB 1580   6.814   6.783   3.473
  139LEU     CG 1581   6.711   6.779   3.587
  139LEU    CD1 1582   6.637   6.646   3.570
  139LEU    CD2 1583   6.787   6.771   3.719
  139LEU      C 1584   6.815   7.020   3.392
  139LEU      O 1585   6.872   7.054   3.495
  140LYSH     N 1586   6.780   7.114   3.305
  140LYSH     H 1587   6.722   7.080   3.231
  140LYSH    CA 1588   6.816   7.256   3.309
  140LYSH    CB 1589   6.896   7.301   3.187
  140LYSH    CG 1590   7.030   7.230   3.169
  140LYSH    CD 1591   7.077   7.244   3.024
  140LYSH    CE 1592   7.139   7.382   3.006
  140LYSH    NZ 1593   7.159   7.410   2.863
  140LYSH   HZ1 1594   7.250   7.452   2.867
  140LYSH   HZ2 1595   7.149   7.329   2.806
  140LYSH   HZ3 1596   7.092   7.480   2.840
  140LYSH     C 1597   6.696   7.351   3.308
  140LYSH     O 1598   6.606   7.316   3.232
  141ASN      N 1599   6.703   7.465   3.377
  141ASN      H 1600   6.793   7.508   3.384
  141ASN     CA 1601   6.590   7.555   3.400
  141ASN     CB 1602   6.634   7.663   3.500
  141ASN     CG 1603   6.740   7.763   3.453
  141ASN    OD1 1604   6.805   7.739   3.352
  141ASN    ND2 1605   6.773   7.863   3.534
  141ASN   HD21 1606   6.741   7.863   3.629
  141ASN   HD22 1607   6.848   7.925   3.511
  141ASN      C 1608   6.524   7.621   3.279
  141ASN      O 1609   6.573   7.621   3.166
  142GLY      N 1610   6.403   7.671   3.298
  142GLY      H 1611   6.354   7.660   3.385
  142GLY     CA 1612   6.323   7.719   3.185
  142GLY      C 1613   6.255   7.612   3.098
  142GLY      O 1614   6.280   7.492   3.105
  143GL4      N 1615   6.167   7.657   3.009
  143GL4      H 1616   6.149   7.755   3.011
  143GL4     CA 1617   6.093   7.565   2.921
  143GL4     CB 1618   5.983   7.643   2.849
  143GL4     CG 1619   5.868   7.675   2.944
  143GL4     CD 1620   5.757   7.570   2.931
  143GL4    OE1 1621   5.753   7.475   3.011
  143GL4   HE11 1622   5.656   7.467   3.034
  143GL4   HE12 1623   5.841   7.428   3.012
  143GL4    OE2 1624   5.657   7.586   2.858
  143GL4   HE21 1625   5.603   7.502   2.853
  143GL4   HE22 1626   5.666   7.678   2.818
  143GL4      C 1627   6.175   7.496   2.811
  143GL4      O 1628   6.267   7.560   2.760
  144ARG      N 1629   6.140   7.371   2.781
  144ARG      H 1630   6.054   7.339   2.820
  144ARG     CA 1631   6.198   7.283   2.679
  144ARG     CB 1632   6.096   7.248   2.571
  144ARG     CG 1633   6.137   7.141   2.469
  144ARG     CD 1634   6.156   6.999   2.523
  144ARG     NE 1635   6.131   6.899   2.418
  144ARG     HE 1636   6.062   6.930   2.353
  144ARG     CZ 1637   6.198   6.786   2.389
  144ARG    NH1 1638   6.310   6.753   2.453
  144ARG   HH11 1639   6.339   6.812   2.528
  144ARG   HH12 1640   6.338   6.657   2.444
  144ARG    NH2 1641   6.143   6.707   2.296
  144ARG   HH21 1642   6.061   6.734   2.245
  144ARG   HH22 1643   6.191   6.634   2.247
  144ARG      C 1644   6.334   7.316   2.617
  144ARG      O 1645   6.339   7.387   2.517
  145ILE      N 1646   6.433   7.250   2.677
  145ILE      H 1647   6.404   7.188   2.751
  145ILE     CA 1648   6.576   7.269   2.652
  145ILE     CB 1649   6.657   7.209   2.768
  145ILE    CG1 1650   6.622   7.268   2.904
  145ILE    CG2 1651   6.809   7.191   2.757
  145ILE     CD 1652   6.648   7.419   2.910
  145ILE      C 1653   6.633   7.213   2.522
  145ILE      O 1654   6.709   7.280   2.452
  146GL4      N 1655   6.620   7.081   2.512
  146GL4      H 1656   6.554   7.038   2.573
  146GL4     CA 1657   6.689   7.002   2.409
  146GL4     CB 1658   6.771   6.894   2.481
  146GL4     CG 1659   6.918   6.892   2.437
  146GL4     CD 1660   6.962   6.804   2.320
  146GL4    OE1 1661   6.888   6.711   2.283
  146GL4   HE11 1662   6.922   6.668   2.200
  146GL4   HE12 1663   6.814   6.697   2.350
  146GL4    OE2 1664   7.077   6.830   2.279
  146GL4   HE21 1665   7.120   6.747   2.243
  146GL4   HE22 1666   7.092   6.927   2.295
  146GL4      C 1667   6.588   6.922   2.326
  146GL4      O 1668   6.472   6.962   2.321
  147LYSH     N 1669   6.638   6.830   2.244
  147LYSH     H 1670   6.737   6.827   2.232
  147LYSH    CA 1671   6.561   6.748   2.149
  147LYSH    CB 1672   6.628   6.758   2.012
  147LYSH    CG 1673   6.545   6.712   1.891
  147LYSH    CD 1674   6.603   6.762   1.759
  147LYSH    CE 1675   6.486   6.742   1.662
  147LYSH    NZ 1676   6.544   6.774   1.531
  147LYSH   HZ1 1677   6.502   6.859   1.501
  147LYSH   HZ2 1678   6.643   6.777   1.541
  147LYSH   HZ3 1679   6.510   6.703   1.469
  147LYSH     C 1680   6.550   6.608   2.211
  147LYSH     O 1681   6.437   6.572   2.240
  148VAL      N 1682   6.661   6.552   2.258
  148VAL      H 1683   6.741   6.608   2.280
  148VAL     CA 1684   6.664   6.411   2.299
  148VAL     CB 1685   6.641   6.390   2.449
  148VAL    CG1 1686   6.688   6.254   2.502
  148VAL    CG2 1687   6.701   6.498   2.540
  148VAL      C 1688   6.582   6.316   2.212
  148VAL      O 1689   6.465   6.291   2.238
  149GL4      N 1690   6.660   6.268   2.115
  149GL4      H 1691   6.758   6.269   2.134
  149GL4     CA 1692   6.606   6.162   2.028
  149GL4     CB 1693   6.663   6.173   1.886
  149GL4     CG 1694   6.594   6.275   1.796
  149GL4     CD 1695   6.480   6.202   1.726
  149GL4    OE1 1696   6.361   6.234   1.748
  149GL4   HE11 1697   6.307   6.150   1.741
  149GL4   HE12 1698   6.362   6.328   1.782
  149GL4    OE2 1699   6.516   6.117   1.641
  149GL4   HE21 1700   6.462   6.034   1.654
  149GL4   HE22 1701   6.599   6.136   1.588
  149GL4      C 1702   6.611   6.023   2.091
  149GL4      O 1703   6.695   5.992   2.175
  150HI0      N 1704   6.513   5.939   2.058
  150HI0      H 1705   6.439   5.972   1.999
  150HI0     CA 1706   6.526   5.798   2.094
  150HI0     CB 1707   6.390   5.727   2.106
  150HI0     CG 1708   6.318   5.672   1.983
  150HI0    ND1 1709   6.246   5.749   1.901
  150HI0    HD1 1710   6.235   5.848   1.904
  150HI0    CD2 1711   6.282   5.545   1.976
  150HI0    HD2 1712   6.302   5.461   2.043
  150HI0    CE1 1713   6.172   5.663   1.830
  150HI0    HE1 1714   6.101   5.682   1.750
  150HI0    NE2 1715   6.191   5.541   1.878
  150HI0    HE2 1716   6.155   5.457   1.837
  150HI0      C 1717   6.612   5.709   2.005
  150HI0      O 1718   6.633   5.746   1.889
  151SER      N 1719   6.639   5.589   2.057
  151SER      H 1720   6.600   5.584   2.149
  151SER     CA 1721   6.699   5.472   1.992
  151SER     CB 1722   6.842   5.454   2.046
  151SER     OG 1723   6.904   5.344   1.979
  151SER     HG 1724   6.992   5.361   1.936
  151SER      C 1725   6.620   5.343   2.012
  151SER      O 1726   6.600   5.309   2.128
  152AS4      N 1727   6.602   5.267   1.904
  152AS4      H 1728   6.652   5.282   1.819
  152AS4     CA 1729   6.522   5.144   1.889
  152AS4     CB 1730   6.570   5.026   1.974
  152AS4     CG 1731   6.496   4.900   1.928
  152AS4    OD1 1732   6.534   4.851   1.820
  152AS4   HD11 1733   6.466   4.784   1.791
  152AS4   HD12 1734   6.632   4.869   1.813
  152AS4    OD2 1735   6.385   4.882   1.984
  152AS4   HD21 1736   6.357   4.790   1.954
  152AS4   HD22 1737   6.367   4.950   2.054
  152AS4      C 1738   6.372   5.165   1.906
  152AS4      O 1739   6.327   5.211   2.011
  153LEU      N 1740   6.303   5.123   1.800
  153LEU      H 1741   6.347   5.071   1.727
  153LEU     CA 1742   6.157   5.144   1.797
  153LEU     CB 1743   6.093   5.127   1.659
  153LEU     CG 1744   6.095   5.243   1.560
  153LEU    CD1 1745   6.025   5.187   1.436
  153LEU    CD2 1746   6.024   5.360   1.628
  153LEU      C 1747   6.064   5.095   1.908
  153LEU      O 1748   5.965   5.160   1.942
  154SER      N 1749   6.110   4.991   1.976
  154SER      H 1750   6.207   4.972   1.984
  154SER     CA 1751   6.022   4.918   2.070
  154SER     CB 1752   6.080   4.786   2.122
  154SER     OG 1753   5.970   4.718   2.184
  154SER     HG 1754   5.993   4.621   2.169
  154SER      C 1755   5.988   5.007   2.189
  154SER      O 1756   6.073   5.053   2.266
  155PHE      N 1757   5.856   5.013   2.206
  155PHE      H 1758   5.792   4.952   2.159
  155PHE     CA 1759   5.787   5.104   2.298
  155PHE     CB 1760   5.714   5.211   2.217
  155PHE     CG 1761   5.641   5.319   2.297
  155PHE    CD1 1762   5.515   5.294   2.351
  155PHE    HD1 1763   5.457   5.213   2.307
  155PHE    CD2 1764   5.723   5.412   2.361
  155PHE    HD2 1765   5.811   5.439   2.302
  155PHE    CE1 1766   5.474   5.373   2.457
  155PHE    HE1 1767   5.370   5.370   2.489
  155PHE    CE2 1768   5.679   5.489   2.468
  155PHE    HE2 1769   5.747   5.556   2.520
  155PHE     CZ 1770   5.549   5.474   2.517
  155PHE     HZ 1771   5.527   5.495   2.621
  155PHE      C 1772   5.703   5.018   2.393
  155PHE      O 1773   5.615   4.939   2.357
  156SER      N 1774   5.714   5.059   2.519
  156SER      H 1775   5.793   5.101   2.565
  156SER     CA 1776   5.615   5.023   2.621
  156SER     CB 1777   5.619   4.875   2.660
  156SER     OG 1778   5.529   4.835   2.764
  156SER     HG 1779   5.520   4.736   2.778
  156SER      C 1780   5.630   5.091   2.757
  156SER      O 1781   5.744   5.113   2.797
  157LYSH     N 1782   5.518   5.128   2.818
  157LYSH     H 1783   5.444   5.063   2.803
  157LYSH    CA 1784   5.490   5.226   2.924
  157LYSH    CB 1785   5.340   5.258   2.919
  157LYSH    CG 1786   5.286   5.356   2.814
  157LYSH    CD 1787   5.138   5.390   2.830
  157LYSH    CE 1788   5.058   5.364   2.702
  157LYSH    NZ 1789   4.942   5.454   2.692
  157LYSH   HZ1 1790   4.877   5.425   2.622
  157LYSH   HZ2 1791   4.895   5.449   2.780
  157LYSH   HZ3 1792   4.962   5.548   2.667
  157LYSH     C 1793   5.538   5.198   3.067
  157LYSH     O 1794   5.573   5.295   3.134
  158AS4      N 1795   5.584   5.078   3.100
  158AS4      H 1796   5.609   5.009   3.032
  158AS4     CA 1797   5.623   5.041   3.237
  158AS4     CB 1798   5.619   4.890   3.257
  158AS4     CG 1799   5.597   4.846   3.402
  158AS4    OD1 1800   5.484   4.871   3.447
  158AS4   HD11 1801   5.465   4.819   3.531
  158AS4   HD12 1802   5.434   4.930   3.383
  158AS4    OD2 1803   5.697   4.809   3.468
  158AS4   HD21 1804   5.671   4.796   3.563
  158AS4   HD22 1805   5.776   4.806   3.406
  158AS4      C 1806   5.763   5.085   3.282
  158AS4      O 1807   5.865   5.065   3.217
  159TRP      N 1808   5.766   5.100   3.415
  159TRP      H 1809   5.690   5.088   3.478
  159TRP     CA 1810   5.893   5.128   3.484
  159TRP     CB 1811   5.853   5.136   3.631
  159TRP     CG 1812   5.799   5.274   3.671
  159TRP    CD1 1813   5.861   5.391   3.664
  159TRP    HD1 1814   5.969   5.403   3.660
  159TRP    CD2 1815   5.663   5.304   3.671
  159TRP    NE1 1816   5.774   5.491   3.660
  159TRP    HE1 1817   5.800   5.586   3.642
  159TRP    CE2 1818   5.651   5.442   3.668
  159TRP    CE3 1819   5.554   5.218   3.677
  159TRP    HE3 1820   5.557   5.117   3.637
  159TRP    CZ2 1821   5.524   5.499   3.678
  159TRP    HZ2 1822   5.498   5.603   3.658
  159TRP    CZ3 1823   5.427   5.272   3.688
  159TRP    HZ3 1824   5.345   5.200   3.678
  159TRP    CH2 1825   5.417   5.411   3.687
  159TRP    HH2 1826   5.321   5.454   3.716
  159TRP      C 1827   6.000   5.019   3.476
  159TRP      O 1828   6.116   5.059   3.467
  160SER      N 1829   5.968   4.896   3.435
  160SER      H 1830   5.878   4.861   3.457
  160SER     CA 1831   6.069   4.797   3.396
  160SER     CB 1832   6.014   4.654   3.392
  160SER     OG 1833   5.987   4.600   3.521
  160SER     HG 1834   5.961   4.504   3.512
  160SER      C 1835   6.129   4.821   3.257
  160SER      O 1836   6.251   4.832   3.258
  161PHE      N 1837   6.043   4.854   3.161
  161PHE      H 1838   5.959   4.903   3.185
  161PHE     CA 1839   6.090   4.872   3.023
  161PHE     CB 1840   5.972   4.858   2.927
  161PHE     CG 1841   6.010   4.822   2.783
  161PHE    CD1 1842   5.996   4.691   2.739
  161PHE    HD1 1843   5.972   4.611   2.809
  161PHE    CD2 1844   6.031   4.925   2.693
  161PHE    HD2 1845   6.049   5.027   2.728
  161PHE    CE1 1846   6.006   4.661   2.603
  161PHE    HE1 1847   5.999   4.555   2.578
  161PHE    CE2 1848   6.041   4.894   2.558
  161PHE    HE2 1849   6.078   4.974   2.493
  161PHE     CZ 1850   6.027   4.764   2.512
  161PHE     HZ 1851   6.014   4.733   2.409
  161PHE      C 1852   6.176   4.997   3.002
  161PHE      O 1853   6.125   5.109   3.008
  162TYR      N 1854   6.294   4.976   2.945
  162TYR      H 1855   6.319   4.899   2.887
  162TYR     CA 1856   6.400   5.076   2.924
  162TYR     CB 1857   6.538   5.024   2.963
  162TYR     CG 1858   6.565   4.971   3.105
  162TYR    CD1 1859   6.626   4.846   3.111
  162TYR    HD1 1860   6.685   4.815   3.025
  162TYR    CD2 1861   6.530   5.035   3.223
  162TYR    HD2 1862   6.473   5.128   3.221
  162TYR    CE1 1863   6.631   4.775   3.231
  162TYR    HE1 1864   6.687   4.681   3.229
  162TYR    CE2 1865   6.535   4.967   3.344
  162TYR    HE2 1866   6.480   5.013   3.427
  162TYR     CZ 1867   6.584   4.837   3.346
  162TYR     OH 1868   6.584   4.763   3.460
  162TYR     HH 1869   6.640   4.682   3.446
  162TYR      C 1870   6.397   5.134   2.782
  162TYR      O 1871   6.434   5.061   2.690
  163LEU      N 1872   6.353   5.257   2.761
  163LEU      H 1873   6.320   5.311   2.839
  163LEU     CA 1874   6.345   5.322   2.630
  163LEU     CB 1875   6.211   5.397   2.642
  163LEU     CG 1876   6.088   5.309   2.624
  163LEU    CD1 1877   5.953   5.359   2.676
  163LEU    CD2 1878   6.066   5.289   2.474
  163LEU      C 1879   6.460   5.422   2.614
  163LEU      O 1880   6.463   5.529   2.675
  164LEU      N 1881   6.562   5.372   2.546
  164LEU      H 1882   6.561   5.288   2.492
  164LEU     CA 1883   6.680   5.457   2.525
  164LEU     CB 1884   6.786   5.373   2.454
  164LEU     CG 1885   6.890   5.323   2.555
  164LEU    CD1 1886   6.969   5.208   2.493
  164LEU    CD2 1887   6.984   5.436   2.598
  164LEU      C 1888   6.652   5.586   2.447
  164LEU      O 1889   6.622   5.583   2.328
  165TYR      N 1890   6.708   5.692   2.504
  165TYR      H 1891   6.742   5.683   2.597
  165TYR     CA 1892   6.685   5.830   2.457
  165TYR     CB 1893   6.568   5.890   2.536
  165TYR     CG 1894   6.436   5.904   2.461
  165TYR    CD1 1895   6.338   5.808   2.486
  165TYR    HD1 1896   6.369   5.724   2.548
  165TYR    CD2 1897   6.395   6.008   2.377
  165TYR    HD2 1898   6.469   6.080   2.342
  165TYR    CE1 1899   6.206   5.812   2.444
  165TYR    HE1 1900   6.137   5.734   2.478
  165TYR    CE2 1901   6.269   6.005   2.319
  165TYR    HE2 1902   6.255   6.059   2.225
  165TYR     CZ 1903   6.170   5.916   2.359
  165TYR     OH 1904   6.047   5.922   2.301
  165TYR     HH 1905   6.016   5.827   2.294
  165TYR      C 1906   6.817   5.905   2.472
  165TYR      O 1907   6.836   5.965   2.578
  166TYR      N 1908   6.868   5.939   2.354
  166TYR      H 1909   6.799   5.942   2.281
  166TYR     CA 1910   6.997   6.009   2.346
  166TYR     CB 1911   7.097   5.950   2.247
  166TYR     CG 1912   7.051   5.944   2.101
  166TYR    CD1 1913   6.975   5.843   2.044
  166TYR    HD1 1914   6.971   5.745   2.093
  166TYR    CD2 1915   7.089   6.057   2.030
  166TYR    HD2 1916   7.152   6.131   2.079
  166TYR    CE1 1917   6.938   5.851   1.911
  166TYR    HE1 1918   6.866   5.774   1.883
  166TYR    CE2 1919   7.052   6.064   1.896
  166TYR    HE2 1920   7.059   6.158   1.843
  166TYR     CZ 1921   6.978   5.962   1.837
  166TYR     OH 1922   6.910   5.985   1.722
  166TYR     HH 1923   6.827   5.929   1.715
  166TYR      C 1924   6.994   6.160   2.322
  166TYR      O 1925   6.917   6.204   2.236
  167THR      N 1926   7.087   6.228   2.388
  167THR      H 1927   7.130   6.194   2.472
  167THR     CA 1928   7.096   6.374   2.374
  167THR     CB 1929   7.162   6.443   2.493
  167THR    OG1 1930   7.300   6.417   2.519
  167THR    HG1 1931   7.335   6.499   2.566
  167THR    CG2 1932   7.081   6.428   2.622
  167THR      C 1933   7.171   6.411   2.245
  167THR      O 1934   7.280   6.364   2.213
  168GL4      N 1935   7.116   6.516   2.185
  168GL4      H 1936   7.052   6.581   2.227
  168GL4     CA 1937   7.164   6.560   2.053
  168GL4     CB 1938   7.047   6.622   1.977
  168GL4     CG 1939   6.979   6.517   1.889
  168GL4     CD 1940   7.051   6.483   1.758
  168GL4    OE1 1941   7.097   6.369   1.738
  168GL4   HE11 1942   7.135   6.357   1.647
  168GL4   HE12 1943   7.087   6.315   1.822
  168GL4    OE2 1944   7.031   6.565   1.666
  168GL4   HE21 1945   7.105   6.572   1.599
  168GL4   HE22 1946   6.931   6.570   1.664
  168GL4      C 1947   7.293   6.642   2.049
  168GL4      O 1948   7.396   6.591   2.004
  169PHE      N 1949   7.285   6.768   2.089
  169PHE      H 1950   7.209   6.801   2.145
  169PHE     CA 1951   7.395   6.864   2.075
  169PHE     CB 1952   7.331   6.986   2.008
  169PHE     CG 1953   7.219   7.057   2.083
  169PHE    CD1 1954   7.087   7.022   2.058
  169PHE    HD1 1955   7.062   6.937   1.994
  169PHE    CD2 1956   7.254   7.163   2.166
  169PHE    HD2 1957   7.352   7.164   2.212
  169PHE    CE1 1958   6.981   7.094   2.112
  169PHE    HE1 1959   6.878   7.062   2.091
  169PHE    CE2 1960   7.145   7.235   2.214
  169PHE    HE2 1961   7.169   7.331   2.258
  169PHE     CZ 1962   7.011   7.202   2.193
  169PHE     HZ 1963   6.930   7.246   2.251
  169PHE      C 1964   7.469   6.895   2.206
  169PHE      O 1965   7.554   6.983   2.209
  170THR      N 1966   7.454   6.800   2.298
  170THR      H 1967   7.395   6.723   2.277
  170THR     CA 1968   7.480   6.823   2.440
  170THR     CB 1969   7.353   6.849   2.521
  170THR    OG1 1970   7.257   6.747   2.491
  170THR    HG1 1971   7.191   6.766   2.419
  170THR    CG2 1972   7.294   6.985   2.484
  170THR      C 1973   7.573   6.724   2.513
  170THR      O 1974   7.528   6.634   2.583
  171PRO      N 1975   7.703   6.748   2.510
  171PRO     CA 1976   7.806   6.663   2.572
  171PRO     CB 1977   7.940   6.715   2.519
  171PRO     CG 1978   7.903   6.810   2.405
  171PRO     CD 1979   7.764   6.863   2.440
  171PRO      C 1980   7.808   6.684   2.723
  171PRO      O 1981   7.732   6.763   2.780
  172THR      N 1982   7.900   6.624   2.797
  172THR      H 1983   7.952   6.545   2.764
  172THR     CA 1984   7.913   6.634   2.943
  172THR     CB 1985   7.951   6.508   3.021
  172THR    OG1 1986   8.055   6.436   2.955
  172THR    HG1 1987   8.141   6.484   2.975
  172THR    CG2 1988   7.829   6.417   3.042
  172THR      C 1989   7.993   6.751   3.000
  172THR      O 1990   8.056   6.732   3.104
  173GL4      N 1991   7.975   6.870   2.943
  173GL4      H 1992   7.911   6.885   2.868
  173GL4     CA 1993   8.037   6.995   2.990
  173GL4     CB 1994   8.127   7.055   2.882
  173GL4     CG 1995   8.052   7.132   2.774
  173GL4     CD 1996   8.133   7.217   2.675
  173GL4    OE1 1997   8.243   7.173   2.635
  173GL4   HE11 1998   8.308   7.249   2.633
  173GL4   HE12 1999   8.238   7.074   2.628
  173GL4    OE2 2000   8.083   7.319   2.623
  173GL4   HE21 2001   8.145   7.376   2.568
  173GL4   HE22 2002   7.992   7.334   2.661
  173GL4      C 2003   7.939   7.099   3.044
  173GL4      O 2004   7.820   7.100   3.014
  174LYSH     N 2005   7.989   7.177   3.140
  174LYSH     H 2006   8.077   7.148   3.178
  174LYSH    CA 2007   7.930   7.295   3.205
  174LYSH    CB 2008   7.880   7.395   3.100
  174LYSH    CG 2009   7.980   7.487   3.031
  174LYSH    CD 2010   7.901   7.590   2.950
  174LYSH    CE 2011   7.994   7.696   2.890
  174LYSH    NZ 2012   8.064   7.655   2.768
  174LYSH   HZ1 2013   8.106   7.734   2.724
  174LYSH   HZ2 2014   8.141   7.592   2.780
  174LYSH   HZ3 2015   8.000   7.611   2.705
  174LYSH     C 2016   7.817   7.260   3.303
  174LYSH     O 2017   7.794   7.337   3.395
  175ASN      N 2018   7.736   7.160   3.268
  175ASN      H 2019   7.743   7.116   3.179
  175ASN     CA 2020   7.618   7.120   3.346
  175ASN     CB 2021   7.496   7.157   3.262
  175ASN     CG 2022   7.450   7.302   3.283
  175ASN    OD1 2023   7.517   7.400   3.253
  175ASN    ND2 2024   7.341   7.311   3.358
  175ASN   HD21 2025   7.286   7.232   3.388
  175ASN   HD22 2026   7.309   7.406   3.363
  175ASN      C 2027   7.613   6.976   3.395
  175ASN      O 2028   7.672   6.884   3.339
  176GL4      N 2029   7.540   6.949   3.503
  176GL4      H 2030   7.509   7.021   3.566
  176GL4     CA 2031   7.516   6.809   3.542
  176GL4     CB 2032   7.512   6.810   3.695
  176GL4     CG 2033   7.510   6.666   3.748
  176GL4     CD 2034   7.555   6.660   3.894
  176GL4    OE1 2035   7.477   6.657   3.991
  176GL4   HE11 2036   7.516   6.677   4.081
  176GL4   HE12 2037   7.385   6.629   3.964
  176GL4    OE2 2038   7.680   6.660   3.903
  176GL4   HE21 2039   7.707   6.673   3.998
  176GL4   HE22 2040   7.716   6.651   3.810
  176GL4      C 2041   7.383   6.767   3.479
  176GL4      O 2042   7.279   6.828   3.503
  177TYR      N 2043   7.400   6.688   3.373
  177TYR      H 2044   7.494   6.660   3.353
  177TYR     CA 2045   7.291   6.658   3.279
  177TYR     CB 2046   7.332   6.661   3.132
  177TYR     CG 2047   7.362   6.806   3.092
  177TYR    CD1 2048   7.492   6.826   3.047
  177TYR    HD1 2049   7.569   6.792   3.116
  177TYR    CD2 2050   7.257   6.877   3.037
  177TYR    HD2 2051   7.151   6.860   3.060
  177TYR    CE1 2052   7.511   6.913   2.940
  177TYR    HE1 2053   7.608   6.917   2.889
  177TYR    CE2 2054   7.277   6.962   2.929
  177TYR    HE2 2055   7.187   7.003   2.884
  177TYR     CZ 2056   7.405   6.979   2.879
  177TYR     OH 2057   7.426   7.068   2.778
  177TYR     HH 2058   7.524   7.067   2.760
  177TYR      C 2059   7.222   6.524   3.303
  177TYR      O 2060   7.287   6.420   3.315
  178ALA      N 2061   7.089   6.528   3.290
  178ALA      H 2062   7.036   6.602   3.249
  178ALA     CA 2063   6.997   6.419   3.324
  178ALA     CB 2064   6.961   6.405   3.472
  178ALA      C 2065   6.862   6.443   3.255
  178ALA      O 2066   6.836   6.563   3.241
  179CYS2     N 2067   6.773   6.349   3.280
  179CYS2     H 2068   6.788   6.262   3.327
  179CYS2    CA 2069   6.646   6.358   3.206
  179CYS2    CB 2070   6.637   6.230   3.123
  179CYS2    SG 2071   6.680   6.249   2.946
  179CYS2     C 2072   6.521   6.375   3.292
  179CYS2     O 2073   6.471   6.288   3.364
  180ARG      N 2074   6.454   6.483   3.253
  180ARG      H 2075   6.480   6.529   3.168
  180ARG     CA 2076   6.324   6.524   3.309
  180ARG     CB 2077   6.329   6.670   3.354
  180ARG     CG 2078   6.364   6.774   3.247
  180ARG     CD 2079   6.355   6.922   3.283
  180ARG     NE 2080   6.370   7.025   3.179
  180ARG     HE 2081   6.394   7.009   3.083
  180ARG     CZ 2082   6.361   7.158   3.196
  180ARG    NH1 2083   6.324   7.203   3.317
  180ARG   HH11 2084   6.299   7.129   3.380
  180ARG   HH12 2085   6.311   7.298   3.343
  180ARG    NH2 2086   6.353   7.237   3.089
  180ARG   HH21 2087   6.345   7.195   2.998
  180ARG   HH22 2088   6.376   7.334   3.098
  180ARG      C 2089   6.216   6.510   3.202
  180ARG      O 2090   6.253   6.503   3.085
  181VAL      N 2091   6.091   6.542   3.237
  181VAL      H 2092   6.056   6.559   3.328
  181VAL     CA 2093   5.984   6.554   3.138
  181VAL     CB 2094   5.860   6.465   3.154
  181VAL    CG1 2095   5.911   6.325   3.121
  181VAL    CG2 2096   5.785   6.476   3.287
  181VAL      C 2097   5.932   6.697   3.119
  181VAL      O 2098   5.920   6.767   3.219
  182ASN      N 2099   5.885   6.728   2.998
  182ASN      H 2100   5.884   6.661   2.924
  182ASN     CA 2101   5.826   6.858   2.966
  182ASN     CB 2102   5.862   6.879   2.818
  182ASN     CG 2103   5.791   6.999   2.755
  182ASN    OD1 2104   5.803   7.117   2.787
  182ASN    ND2 2105   5.716   6.967   2.650
  182ASN   HD21 2106   5.717   6.874   2.612
  182ASN   HD22 2107   5.661   7.038   2.608
  182ASN      C 2108   5.677   6.872   2.997
  182ASN      O 2109   5.644   6.980   3.046
  183HI0      N 2110   5.590   6.777   2.961
  183HI0      H 2111   5.618   6.712   2.891
  183HI0     CA 2112   5.452   6.780   3.011
  183HI0     CB 2113   5.367   6.685   2.926
  183HI0     CG 2114   5.334   6.746   2.789
  183HI0    ND1 2115   5.366   6.712   2.665
  183HI0    HD1 2116   5.460   6.685   2.642
  183HI0    CD2 2117   5.226   6.824   2.789
  183HI0    HD2 2118   5.211   6.889   2.875
  183HI0    CE1 2119   5.263   6.752   2.591
  183HI0    HE1 2120   5.262   6.732   2.483
  183HI0    NE2 2121   5.184   6.830   2.663
  183HI0    HE2 2122   5.100   6.871   2.630
  183HI0      C 2123   5.444   6.750   3.161
  183HI0      O 2124   5.527   6.673   3.208
  184VAL      N 2125   5.331   6.784   3.221
  184VAL      H 2126   5.280   6.865   3.190
  184VAL     CA 2127   5.298   6.734   3.355
  184VAL     CB 2128   5.207   6.835   3.427
  184VAL    CG1 2129   5.287   6.958   3.470
  184VAL    CG2 2130   5.083   6.880   3.349
  184VAL      C 2131   5.240   6.593   3.353
  184VAL      O 2132   5.139   6.565   3.288
  185THR      N 2133   5.280   6.505   3.444
  185THR      H 2134   5.333   6.535   3.524
  185THR     CA 2135   5.228   6.369   3.465
  185THR     CB 2136   5.337   6.272   3.510
  185THR    OG1 2137   5.381   6.304   3.642
  185THR    HG1 2138   5.369   6.218   3.691
  185THR    CG2 2139   5.455   6.263   3.413
  185THR      C 2140   5.122   6.354   3.575
  185THR      O 2141   5.065   6.246   3.589
  186LEU      N 2142   5.080   6.464   3.637
  186LEU      H 2143   5.132   6.549   3.634
  186LEU     CA 2144   4.981   6.473   3.745
  186LEU     CB 2145   4.837   6.484   3.696
  186LEU     CG 2146   4.814   6.583   3.581
  186LEU    CD1 2147   4.690   6.573   3.493
  186LEU    CD2 2148   4.822   6.722   3.646
  186LEU      C 2149   4.991   6.370   3.858
  186LEU      O 2150   5.090   6.375   3.931
  187SER      N 2151   4.902   6.271   3.853
  187SER      H 2152   4.836   6.275   3.778
  187SER     CA 2153   4.903   6.164   3.953
  187SER     CB 2154   4.761   6.116   3.986
  187SER     OG 2155   4.694   6.063   3.872
  187SER     HG 2156   4.655   6.130   3.808
  187SER      C 2157   4.981   6.039   3.913
  187SER      O 2158   4.988   5.944   3.990
  188GLN      N 2159   5.045   6.041   3.796
  188GLN      H 2160   5.036   6.113   3.728
  188GLN     CA 2161   5.135   5.927   3.770
  188GLN     CB 2162   5.124   5.883   3.624
  188GLN     CG 2163   4.989   5.815   3.601
  188GLN     CD 2164   4.996   5.663   3.582
  188GLN    OE1 2165   5.042   5.591   3.671
  188GLN    NE2 2166   4.908   5.612   3.496
  188GLN   HE21 2167   4.845   5.665   3.440
  188GLN   HE22 2168   4.908   5.513   3.480
  188GLN      C 2169   5.284   5.948   3.797
  188GLN      O 2170   5.328   6.062   3.780
  189PRO      N 2171   5.361   5.850   3.842
  189PRO     CA 2172   5.506   5.864   3.859
  189PRO     CB 2173   5.550   5.735   3.929
  189PRO     CG 2174   5.423   5.681   3.994
  189PRO     CD 2175   5.309   5.726   3.902
  189PRO      C 2176   5.585   5.898   3.732
  189PRO      O 2177   5.539   5.859   3.625
  190LYSH     N 2178   5.696   5.969   3.746
  190LYSH     H 2179   5.745   5.982   3.832
  190LYSH    CA 2180   5.781   6.003   3.631
  190LYSH    CB 2181   5.854   6.136   3.649
  190LYSH    CG 2182   5.749   6.245   3.635
  190LYSH    CD 2183   5.784   6.384   3.689
  190LYSH    CE 2184   5.669   6.486   3.689
  190LYSH    NZ 2185   5.723   6.622   3.680
  190LYSH   HZ1 2186   5.765   6.643   3.591
  190LYSH   HZ2 2187   5.663   6.696   3.711
  190LYSH   HZ3 2188   5.801   6.623   3.742
  190LYSH     C 2189   5.863   5.882   3.586
  190LYSH     O 2190   5.873   5.776   3.648
  191ILE      N 2191   5.952   5.912   3.491
  191ILE      H 2192   5.953   6.009   3.468
  191ILE     CA 2193   6.038   5.816   3.420
  191ILE     CB 2194   6.065   5.868   3.278
  191ILE    CG1 2195   6.109   6.015   3.272
  191ILE    CG2 2196   5.948   5.843   3.183
  191ILE     CD 2197   6.241   6.054   3.337
  191ILE      C 2198   6.161   5.758   3.490
  191ILE      O 2199   6.241   5.696   3.419
  192VAL      N 2200   6.159   5.766   3.623
  192VAL      H 2201   6.073   5.787   3.669
  192VAL     CA 2202   6.274   5.727   3.705
  192VAL     CB 2203   6.293   5.828   3.819
  192VAL    CG1 2204   6.411   5.791   3.909
  192VAL    CG2 2205   6.331   5.966   3.764
  192VAL      C 2206   6.248   5.589   3.766
  192VAL      O 2207   6.150   5.572   3.838
  193LYSH     N 2208   6.326   5.489   3.725
  193LYSH     H 2209   6.380   5.492   3.641
  193LYSH    CA 2210   6.304   5.356   3.782
  193LYSH    CB 2211   6.408   5.257   3.730
  193LYSH    CG 2212   6.358   5.114   3.755
  193LYSH    CD 2213   6.452   5.000   3.715
  193LYSH    CE 2214   6.364   4.874   3.714
  193LYSH    NZ 2215   6.442   4.752   3.690
  193LYSH   HZ1 2216   6.510   4.729   3.760
  193LYSH   HZ2 2217   6.374   4.680   3.679
  193LYSH   HZ3 2218   6.502   4.764   3.610
  193LYSH     C 2219   6.328   5.362   3.933
  193LYSH     O 2220   6.235   5.325   4.005
  194TRP      N 2221   6.434   5.425   3.980
  194TRP      H 2222   6.490   5.470   3.910
  194TRP     CA 2223   6.470   5.406   4.122
  194TRP     CB 2224   6.603   5.331   4.131
  194TRP     CG 2225   6.620   5.201   4.052
  194TRP    CD1 2226   6.541   5.095   4.065
  194TRP    HD1 2227   6.437   5.093   4.098
  194TRP    CD2 2228   6.743   5.160   4.003
  194TRP    NE1 2229   6.607   4.990   4.014
  194TRP    HE1 2230   6.564   4.900   4.014
  194TRP    CE2 2231   6.731   5.023   3.982
  194TRP    CE3 2232   6.864   5.229   3.999
  194TRP    HE3 2233   6.868   5.338   3.994
  194TRP    CZ2 2234   6.850   4.958   3.951
  194TRP    HZ2 2235   6.850   4.849   3.943
  194TRP    CZ3 2236   6.978   5.152   3.978
  194TRP    HZ3 2237   7.073   5.204   3.968
  194TRP    CH2 2238   6.976   5.016   3.950
  194TRP    HH2 2239   7.065   4.957   3.927
  194TRP      C 2240   6.471   5.537   4.201
  194TRP      O 2241   6.522   5.644   4.167
  195AS4      N 2242   6.389   5.539   4.306
  195AS4      H 2243   6.369   5.455   4.356
  195AS4     CA 2244   6.343   5.655   4.383
  195AS4     CB 2245   6.453   5.733   4.457
  195AS4     CG 2246   6.407   5.834   4.562
  195AS4    OD1 2247   6.496   5.911   4.605
  195AS4   HD11 2248   6.463   5.959   4.687
  195AS4   HD12 2249   6.583   5.892   4.560
  195AS4    OD2 2250   6.296   5.815   4.616
  195AS4   HD21 2251   6.286   5.891   4.679
  195AS4   HD22 2252   6.260   5.726   4.587
  195AS4      C 2253   6.260   5.754   4.300
  195AS4      O 2254   6.303   5.861   4.257
  196ARG      N 2255   6.129   5.732   4.294
  196ARG      H 2256   6.093   5.672   4.365
  196ARG     CA 2257   6.036   5.791   4.197
  196ARG     CB 2258   5.910   5.708   4.174
  196ARG     CG 2259   5.924   5.577   4.096
  196ARG     CD 2260   5.793   5.500   4.078
  196ARG     NE 2261   5.805   5.359   4.036
  196ARG     HE 2262   5.898   5.325   4.024
  196ARG     CZ 2263   5.707   5.272   4.010
  196ARG    NH1 2264   5.581   5.313   3.993
  196ARG   HH11 2265   5.558   5.411   3.991
  196ARG   HH12 2266   5.509   5.244   3.983
  196ARG    NH2 2267   5.725   5.144   4.048
  196ARG   HH21 2268   5.807   5.111   4.093
  196ARG   HH22 2269   5.668   5.069   4.014
  196ARG      C 2270   5.995   5.935   4.232
  196ARG      O 2271   5.961   5.978   4.341
  197AS4      N 2272   6.004   6.009   4.122
  197AS4      H 2273   6.043   5.982   4.034
  197AS4     CA 2274   5.962   6.150   4.110
  197AS4     CB 2275   6.057   6.219   4.013
  197AS4     CG 2276   6.051   6.369   4.041
  197AS4    OD1 2277   6.121   6.420   4.131
  197AS4   HD11 2278   6.088   6.510   4.160
  197AS4   HD12 2279   6.213   6.382   4.123
  197AS4    OD2 2280   5.975   6.423   3.957
  197AS4   HD21 2281   5.944   6.504   4.006
  197AS4   HD22 2282   5.974   6.355   3.883
  197AS4      C 2283   5.818   6.164   4.060
  197AS4      O 2284   5.772   6.097   3.968
  198MET      N 2285   5.752   6.267   4.111
  198MET      H 2286   5.803   6.346   4.146
  198MET     CA 2287   5.609   6.303   4.102
  198MET     CB 2288   5.534   6.197   4.183
  198MET     CG 2289   5.386   6.200   4.144
  198MET     SD 2290   5.285   6.073   4.229
  198MET     CE 2291   5.262   6.144   4.390
  198MET      C 2292   5.607   6.436   4.178
  198MET     O1 2293   5.498   6.496   4.170
  198MET   HO11 2294   5.504   6.569   4.238
  198MET   HO12 2295   5.430   6.459   4.106
  198MET     O2 2296   5.704   6.482   4.242
  198MET   HO21 2297   5.782   6.420   4.231
  198MET   HO22 2298   5.665   6.569   4.272
  10.04238  10.04238   7.10103   0.00000   0.00000   0.00000   0.00000   5.02118   5.02118
