# Supplementary material for: Interfacial Dynamics and Growth Modes of β2-Microglobulin Dimers
Source: J Chem Inf Model. 2023 May 3;63(14):4447–57. doi: 10.1021/acs.jcim.3c00399 (PMC10369489; doi:10.1021/acs.jcim.3c00399)
Supplement: Supplementary file 2 — ci3c00399_si_002.zip [file ci3c00399_si_002.zip › Supporting-Information/confs_end/End_conformation_A-3_rep1.gro]

Protein in water t= 750000.00000 step= 5000000
 2298
    1ILE      N    1   5.319   7.662   4.458
    1ILE     H1    2   5.259   7.621   4.527
    1ILE     H2    3   5.305   7.760   4.442
    1ILE     H3    4   5.298   7.622   4.369
    1ILE     CA    5   5.462   7.638   4.479
    1ILE     CB    6   5.516   7.708   4.603
    1ILE    CG1    7   5.475   7.644   4.735
    1ILE    CG2    8   5.489   7.858   4.619
    1ILE     CD    9   5.552   7.675   4.864
    1ILE      C   10   5.494   7.488   4.475
    1ILE      O   11   5.400   7.409   4.477
    2GLN      N   12   5.615   7.460   4.425
    2GLN      H   13   5.670   7.526   4.374
    2GLN     CA   14   5.664   7.322   4.416
    2GLN     CB   15   5.773   7.303   4.310
    2GLN     CG   16   5.812   7.158   4.283
    2GLN     CD   17   5.908   7.150   4.164
    2GLN    OE1   18   5.877   7.175   4.047
    2GLN    NE2   19   6.033   7.132   4.204
    2GLN   HE21   20   6.062   7.140   4.299
    2GLN   HE22   21   6.092   7.155   4.127
    2GLN      C   22   5.711   7.265   4.550
    2GLN      O   23   5.824   7.226   4.579
    3ARG      N   24   5.615   7.206   4.620
    3ARG      H   25   5.519   7.220   4.594
    3ARG     CA   26   5.631   7.134   4.747
    3ARG     CB   27   5.525   7.168   4.852
    3ARG     CG   28   5.384   7.182   4.793
    3ARG     CD   29   5.288   7.234   4.900
    3ARG     NE   30   5.145   7.230   4.867
    3ARG     HE   31   5.119   7.135   4.850
    3ARG     CZ   32   5.060   7.329   4.899
    3ARG    NH1   33   5.094   7.441   4.964
    3ARG   HH11   34   5.182   7.458   5.008
    3ARG   HH12   35   5.035   7.521   4.978
    3ARG    NH2   36   4.956   7.327   4.815
    3ARG   HH21   37   4.945   7.250   4.752
    3ARG   HH22   38   4.913   7.416   4.796
    3ARG      C   39   5.676   6.988   4.746
    3ARG      O   40   5.758   6.946   4.827
    4THR      N   41   5.627   6.919   4.643
    4THR      H   42   5.558   6.965   4.587
    4THR     CA   43   5.685   6.791   4.600
    4THR     CB   44   5.590   6.676   4.635
    4THR    OG1   45   5.643   6.553   4.585
    4THR    HG1   46   5.576   6.498   4.536
    4THR    CG2   47   5.447   6.695   4.585
    4THR      C   48   5.698   6.797   4.448
    4THR      O   49   5.622   6.869   4.383
    5PRO      N   50   5.821   6.762   4.410
    5PRO     CA   51   5.870   6.774   4.273
    5PRO     CB   52   6.020   6.742   4.277
    5PRO     CG   53   6.058   6.801   4.413
    5PRO     CD   54   5.939   6.758   4.498
    5PRO      C   55   5.811   6.700   4.153
    5PRO      O   56   5.807   6.754   4.043
    6LYSH     N   57   5.750   6.583   4.172
    6LYSH     H   58   5.790   6.520   4.239
    6LYSH    CA   59   5.666   6.528   4.065
    6LYSH    CB   60   5.633   6.381   4.089
    6LYSH    CG   61   5.761   6.302   4.058
    6LYSH    CD   62   5.753   6.152   4.084
    6LYSH    CE   63   5.693   6.119   4.221
    6LYSH    NZ   64   5.678   5.973   4.231
    6LYSH   HZ1   65   5.588   5.957   4.270
    6LYSH   HZ2   66   5.693   5.923   4.145
    6LYSH   HZ3   67   5.740   5.937   4.301
    6LYSH     C   68   5.538   6.604   4.028
    6LYSH     O   69   5.425   6.561   4.052
    7ILE      N   70   5.545   6.724   3.971
    7ILE      H   71   5.638   6.752   3.945
    7ILE     CA   72   5.435   6.811   3.928
    7ILE     CB   73   5.465   6.956   3.968
    7ILE    CG1   74   5.607   6.983   3.918
    7ILE    CG2   75   5.458   6.977   4.119
    7ILE     CD   76   5.634   7.092   3.814
    7ILE      C   77   5.400   6.803   3.779
    7ILE      O   78   5.489   6.780   3.697
    8GLN      N   79   5.284   6.861   3.748
    8GLN      H   80   5.220   6.885   3.820
    8GLN     CA   81   5.226   6.862   3.613
    8GLN     CB   82   5.079   6.904   3.607
    8GLN     CG   83   5.031   7.036   3.668
    8GLN     CD   84   5.084   7.051   3.811
    8GLN    OE1   85   5.195   7.097   3.836
    8GLN    NE2   86   5.004   7.000   3.904
    8GLN   HE21   87   4.916   6.954   3.890
    8GLN   HE22   88   5.033   6.994   3.999
    8GLN      C   89   5.298   6.952   3.512
    8GLN      O   90   5.344   6.900   3.411
    9VAL      N   91   5.336   7.074   3.551
    9VAL      H   92   5.329   7.096   3.649
    9VAL     CA   93   5.375   7.185   3.464
    9VAL     CB   94   5.352   7.321   3.531
    9VAL    CG1   95   5.201   7.346   3.527
    9VAL    CG2   96   5.405   7.327   3.674
    9VAL      C   97   5.503   7.183   3.381
    9VAL      O   98   5.569   7.287   3.386
   10TYR      N   99   5.540   7.074   3.314
   10TYR      H  100   5.482   6.993   3.328
   10TYR     CA  101   5.655   7.057   3.224
   10TYR     CB  102   5.719   6.919   3.241
   10TYR     CG  103   5.827   6.914   3.349
   10TYR    CD1  104   5.948   6.979   3.330
   10TYR    HD1  105   5.981   7.007   3.230
   10TYR    CD2  106   5.799   6.847   3.468
   10TYR    HD2  107   5.714   6.779   3.470
   10TYR    CE1  108   6.041   6.989   3.433
   10TYR    HE1  109   6.144   7.014   3.405
   10TYR    CE2  110   5.891   6.863   3.571
   10TYR    HE2  111   5.849   6.838   3.668
   10TYR     CZ  112   6.012   6.931   3.556
   10TYR     OH  113   6.096   6.961   3.658
   10TYR     HH  114   6.160   7.032   3.630
   10TYR      C  115   5.628   7.083   3.076
   10TYR      O  116   5.516   7.077   3.025
   11SER      N  117   5.733   7.113   3.002
   11SER      H  118   5.821   7.130   3.046
   11SER     CA  119   5.734   7.110   2.855
   11SER     CB  120   5.859   7.175   2.794
   11SER     OG  121   5.985   7.124   2.840
   11SER     HG  122   6.038   7.158   2.762
   11SER      C  123   5.705   6.978   2.782
   11SER      O  124   5.634   6.978   2.682
   12ARG      N  125   5.778   6.876   2.825
   12ARG      H  126   5.868   6.889   2.867
   12ARG     CA  127   5.746   6.735   2.801
   12ARG     CB  128   5.878   6.658   2.786
   12ARG     CG  129   5.930   6.688   2.645
   12ARG     CD  130   5.944   6.559   2.564
   12ARG     NE  131   5.954   6.590   2.420
   12ARG     HE  132   6.001   6.676   2.398
   12ARG     CZ  133   5.936   6.491   2.332
   12ARG    NH1  134   5.892   6.369   2.367
   12ARG   HH11  135   5.883   6.355   2.465
   12ARG   HH12  136   5.881   6.300   2.295
   12ARG    NH2  137   5.946   6.528   2.204
   12ARG   HH21  138   5.976   6.618   2.173
   12ARG   HH22  139   5.928   6.455   2.137
   12ARG      C  140   5.662   6.675   2.914
   12ARG      O  141   5.585   6.748   2.976
   13HI0      N  142   5.620   6.551   2.890
   13HI0      H  143   5.642   6.503   2.805
   13HI0     CA  144   5.532   6.477   2.981
   13HI0     CB  145   5.468   6.364   2.900
   13HI0     CG  146   5.341   6.315   2.969
   13HI0    ND1  147   5.221   6.373   2.958
   13HI0    HD1  148   5.206   6.460   2.911
   13HI0    CD2  149   5.327   6.196   3.027
   13HI0    HD2  150   5.406   6.135   3.071
   13HI0    CE1  151   5.131   6.290   3.009
   13HI0    HE1  152   5.023   6.308   3.018
   13HI0    NE2  153   5.197   6.182   3.049
   13HI0    HE2  154   5.148   6.101   3.082
   13HI0      C  155   5.584   6.427   3.116
   13HI0      O  156   5.670   6.339   3.112
   14PRO      N  157   5.526   6.479   3.224
   14PRO     CA  158   5.572   6.461   3.362
   14PRO     CB  159   5.497   6.564   3.446
   14PRO     CG  160   5.367   6.579   3.366
   14PRO     CD  161   5.406   6.564   3.219
   14PRO      C  162   5.547   6.325   3.428
   14PRO      O  163   5.477   6.244   3.367
   15ALA      N  164   5.639   6.283   3.515
   15ALA      H  165   5.729   6.326   3.515
   15ALA     CA  166   5.618   6.165   3.599
   15ALA     CB  167   5.737   6.149   3.694
   15ALA      C  168   5.494   6.179   3.688
   15ALA      O  169   5.453   6.288   3.726
   16GL4      N  170   5.433   6.063   3.712
   16GL4      H  171   5.479   5.988   3.663
   16GL4     CA  172   5.318   6.043   3.801
   16GL4     CB  173   5.267   5.900   3.782
   16GL4     CG  174   5.367   5.788   3.813
   16GL4     CD  175   5.471   5.768   3.702
   16GL4    OE1  176   5.432   5.765   3.584
   16GL4   HE11  177   5.508   5.765   3.518
   16GL4   HE12  178   5.333   5.756   3.588
   16GL4    OE2  179   5.587   5.735   3.735
   16GL4   HE21  180   5.631   5.670   3.673
   16GL4   HE22  181   5.592   5.795   3.815
   16GL4      C  182   5.351   6.068   3.948
   16GL4      O  183   5.459   6.035   3.996
   17ASN      N  184   5.260   6.144   4.008
   17ASN      H  185   5.184   6.191   3.963
   17ASN     CA  186   5.267   6.183   4.150
   17ASN     CB  187   5.146   6.263   4.198
   17ASN     CG  188   5.134   6.309   4.343
   17ASN    OD1  189   5.179   6.416   4.383
   17ASN    ND2  190   5.062   6.240   4.431
   17ASN   HD21  191   5.010   6.157   4.413
   17ASN   HD22  192   5.039   6.291   4.514
   17ASN      C  193   5.293   6.067   4.247
   17ASN      O  194   5.370   6.090   4.339
   18GLY      N  195   5.231   5.953   4.218
   18GLY      H  196   5.178   5.950   4.134
   18GLY     CA  197   5.231   5.834   4.305
   18GLY      C  198   5.364   5.760   4.320
   18GLY      O  199   5.430   5.733   4.220
   19LYSH     N  200   5.422   5.760   4.439
   19LYSH     H  201   5.518   5.737   4.451
   19LYSH    CA  202   5.369   5.835   4.554
   19LYSH    CB  203   5.353   5.749   4.679
   19LYSH    CG  204   5.481   5.701   4.746
   19LYSH    CD  205   5.532   5.570   4.684
   19LYSH    CE  206   5.659   5.502   4.737
   19LYSH    NZ  207   5.678   5.364   4.690
   19LYSH   HZ1  208   5.751   5.317   4.739
   19LYSH   HZ2  209   5.594   5.318   4.719
   19LYSH   HZ3  210   5.695   5.340   4.594
   19LYSH     C  211   5.440   5.965   4.592
   19LYSH     O  212   5.552   5.997   4.552
   20SER      N  213   5.366   6.047   4.666
   20SER      H  214   5.267   6.034   4.673
   20SER     CA  215   5.408   6.178   4.719
   20SER     CB  216   5.290   6.262   4.767
   20SER     OG  217   5.205   6.215   4.872
   20SER     HG  218   5.146   6.294   4.888
   20SER      C  219   5.498   6.160   4.841
   20SER      O  220   5.614   6.201   4.831
   21ASN      N  221   5.448   6.114   4.955
   21ASN      H  222   5.349   6.110   4.970
   21ASN     CA  223   5.525   6.071   5.072
   21ASN     CB  224   5.427   6.059   5.189
   21ASN     CG  225   5.355   6.188   5.229
   21ASN    OD1  226   5.285   6.254   5.152
   21ASN    ND2  227   5.337   6.202   5.360
   21ASN   HD21  228   5.377   6.137   5.424
   21ASN   HD22  229   5.289   6.284   5.391
   21ASN      C  230   5.591   5.933   5.060
   21ASN      O  231   5.519   5.840   5.022
   22PHE      N  232   5.723   5.917   5.070
   22PHE      H  233   5.758   5.825   5.051
   22PHE     CA  234   5.815   6.024   5.109
   22PHE     CB  235   5.928   5.966   5.195
   22PHE     CG  236   5.887   5.908   5.330
   22PHE    CD1  237   5.881   5.769   5.339
   22PHE    HD1  238   5.937   5.720   5.259
   22PHE    CD2  239   5.840   5.995   5.427
   22PHE    HD2  240   5.831   6.104   5.421
   22PHE    CE1  241   5.849   5.714   5.463
   22PHE    HE1  242   5.846   5.608   5.485
   22PHE    CE2  243   5.789   5.936   5.542
   22PHE    HE2  244   5.764   5.998   5.628
   22PHE     CZ  245   5.800   5.799   5.561
   22PHE     HZ  246   5.774   5.761   5.659
   22PHE      C  247   5.889   6.078   4.987
   22PHE      O  248   5.884   6.014   4.882
   23LEU      N  249   5.928   6.204   5.003
   23LEU      H  250   5.930   6.242   5.096
   23LEU     CA  251   5.984   6.291   4.898
   23LEU     CB  252   6.048   6.409   4.971
   23LEU     CG  253   6.091   6.531   4.889
   23LEU    CD1  254   5.967   6.577   4.812
   23LEU    CD2  255   6.145   6.630   4.992
   23LEU      C  256   6.083   6.219   4.806
   23LEU      O  257   6.189   6.177   4.854
   24ASN      N  258   6.063   6.233   4.676
   24ASN      H  259   5.995   6.299   4.642
   24ASN     CA  260   6.138   6.162   4.571
   24ASN     CB  261   6.077   6.023   4.557
   24ASN     CG  262   5.928   6.018   4.520
   24ASN    OD1  263   5.902   5.967   4.412
   24ASN    ND2  264   5.837   6.011   4.617
   24ASN   HD21  265   5.864   6.009   4.713
   24ASN   HD22  266   5.742   5.990   4.592
   24ASN      C  267   6.154   6.218   4.430
   24ASN      O  268   6.079   6.299   4.374
   25CYS2     N  269   6.258   6.171   4.361
   25CYS2     H  270   6.323   6.105   4.398
   25CYS2    CA  271   6.300   6.223   4.230
   25CYS2    CB  272   6.425   6.308   4.251
   25CYS2    SG  273   6.496   6.381   4.099
   25CYS2     C  274   6.332   6.123   4.119
   25CYS2     O  275   6.429   6.048   4.132
   26TYR      N  276   6.235   6.111   4.030
   26TYR      H  277   6.146   6.151   4.049
   26TYR     CA  278   6.239   6.021   3.913
   26TYR     CB  279   6.095   6.011   3.861
   26TYR     CG  280   6.061   5.909   3.752
   26TYR    CD1  281   5.979   5.798   3.767
   26TYR    HD1  282   5.960   5.746   3.861
   26TYR    CD2  283   6.097   5.953   3.625
   26TYR    HD2  284   6.128   6.057   3.613
   26TYR    CE1  285   5.934   5.730   3.654
   26TYR    HE1  286   5.889   5.634   3.678
   26TYR    CE2  287   6.060   5.877   3.514
   26TYR    HE2  288   6.094   5.907   3.415
   26TYR     CZ  289   5.974   5.769   3.527
   26TYR     OH  290   5.972   5.674   3.430
   26TYR     HH  291   6.041   5.673   3.357
   26TYR      C  292   6.336   6.077   3.809
   26TYR      O  293   6.312   6.181   3.747
   27VAL      N  294   6.450   6.011   3.794
   27VAL      H  295   6.481   5.945   3.863
   27VAL     CA  296   6.542   6.032   3.681
   27VAL     CB  297   6.683   6.044   3.740
   27VAL    CG1  298   6.770   6.091   3.624
   27VAL    CG2  299   6.695   6.120   3.871
   27VAL      C  300   6.534   5.924   3.573
   27VAL      O  301   6.541   5.805   3.606
   28SER      N  302   6.503   5.967   3.451
   28SER      H  303   6.498   6.065   3.435
   28SER     CA  304   6.486   5.886   3.329
   28SER     CB  305   6.373   5.945   3.244
   28SER     OG  306   6.359   5.866   3.126
   28SER     HG  307   6.359   5.926   3.046
   28SER      C  308   6.606   5.853   3.241
   28SER      O  309   6.698   5.933   3.255
   29GLY      N  310   6.600   5.739   3.172
   29GLY      H  311   6.532   5.667   3.190
   29GLY     CA  312   6.694   5.700   3.066
   29GLY      C  313   6.817   5.632   3.126
   29GLY      O  314   6.891   5.573   3.048
   30PHE      N  315   6.859   5.666   3.248
   30PHE      H  316   6.843   5.760   3.279
   30PHE     CA  317   6.958   5.603   3.337
   30PHE     CB  318   6.899   5.468   3.377
   30PHE     CG  319   6.984   5.368   3.456
   30PHE    CD1  320   7.048   5.261   3.393
   30PHE    HD1  321   7.073   5.265   3.287
   30PHE    CD2  322   6.962   5.372   3.593
   30PHE    HD2  323   6.924   5.462   3.641
   30PHE    CE1  324   7.086   5.156   3.476
   30PHE    HE1  325   7.140   5.070   3.435
   30PHE    CE2  326   7.013   5.267   3.669
   30PHE    HE2  327   7.015   5.275   3.778
   30PHE     CZ  328   7.070   5.153   3.614
   30PHE     HZ  329   7.085   5.061   3.670
   30PHE      C  330   7.103   5.598   3.288
   30PHE      O  331   7.189   5.670   3.339
   31HI0      N  332   7.115   5.532   3.173
   31HI0      H  333   7.036   5.512   3.116
   31HI0     CA  334   7.239   5.500   3.100
   31HI0     CB  335   7.191   5.431   2.972
   31HI0     CG  336   7.119   5.300   3.002
   31HI0    ND1  337   7.173   5.179   3.018
   31HI0    HD1  338   7.267   5.164   3.049
   31HI0    CD2  339   6.988   5.285   2.987
   31HI0    HD2  340   6.923   5.371   2.971
   31HI0    CE1  341   7.073   5.092   3.012
   31HI0    HE1  342   7.073   4.985   2.992
   31HI0    NE2  343   6.957   5.157   3.003
   31HI0    HE2  344   6.868   5.111   3.003
   31HI0      C  345   7.326   5.621   3.067
   31HI0      O  346   7.270   5.720   3.022
   32PRO      N  347   7.451   5.628   3.114
   32PRO     CA  348   7.521   5.528   3.196
   32PRO     CB  349   7.671   5.560   3.199
   32PRO     CG  350   7.685   5.661   3.085
   32PRO     CD  351   7.548   5.730   3.073
   32PRO      C  352   7.478   5.541   3.343
   32PRO      O  353   7.447   5.650   3.390
   33SER      N  354   7.485   5.428   3.412
   33SER      H  355   7.536   5.349   3.379
   33SER     CA  356   7.433   5.417   3.550
   33SER     CB  357   7.433   5.271   3.595
   33SER     OG  358   7.558   5.201   3.594
   33SER     HG  359   7.591   5.203   3.689
   33SER      C  360   7.487   5.517   3.652
   33SER      O  361   7.417   5.549   3.748
   34AS4      N  362   7.614   5.551   3.630
   34AS4      H  363   7.676   5.521   3.558
   34AS4     CA  364   7.682   5.652   3.713
   34AS4     CB  365   7.832   5.646   3.686
   34AS4     CG  366   7.884   5.652   3.542
   34AS4    OD1  367   7.878   5.548   3.474
   34AS4   HD11  368   7.911   5.559   3.380
   34AS4   HD12  369   7.864   5.468   3.533
   34AS4    OD2  370   7.930   5.759   3.495
   34AS4   HD21  371   7.993   5.730   3.424
   34AS4   HD22  372   7.895   5.839   3.544
   34AS4      C  373   7.619   5.791   3.714
   34AS4      O  374   7.688   5.886   3.676
   35ILE      N  375   7.497   5.804   3.764
   35ILE      H  376   7.446   5.721   3.785
   35ILE     CA  377   7.433   5.933   3.794
   35ILE     CB  378   7.295   5.953   3.732
   35ILE    CG1  379   7.200   5.833   3.741
   35ILE    CG2  380   7.312   5.994   3.586
   35ILE     CD  381   7.063   5.857   3.676
   35ILE      C  382   7.421   5.955   3.945
   35ILE      O  383   7.375   5.867   4.019
   36GL4      N  384   7.451   6.078   3.984
   36GL4      H  385   7.489   6.151   3.928
   36GL4     CA  386   7.447   6.125   4.124
   36GL4     CB  387   7.575   6.198   4.164
   36GL4     CG  388   7.694   6.103   4.149
   36GL4     CD  389   7.824   6.183   4.157
   36GL4    OE1  390   7.868   6.218   4.269
   36GL4   HE11  391   7.905   6.311   4.266
   36GL4   HE12  392   7.869   6.142   4.333
   36GL4    OE2  393   7.881   6.210   4.050
   36GL4   HE21  394   7.979   6.232   4.057
   36GL4   HE22  395   7.819   6.199   3.972
   36GL4      C  396   7.324   6.213   4.144
   36GL4      O  397   7.302   6.310   4.073
   37VAL      N  398   7.239   6.183   4.243
   37VAL      H  399   7.271   6.129   4.321
   37VAL     CA  400   7.117   6.261   4.264
   37VAL     CB  401   7.000   6.167   4.234
   37VAL    CG1  402   6.868   6.242   4.254
   37VAL    CG2  403   7.008   6.111   4.092
   37VAL      C  404   7.110   6.318   4.406
   37VAL      O  405   7.140   6.260   4.510
   38AS4      N  406   7.087   6.449   4.398
   38AS4      H  407   7.074   6.496   4.311
   38AS4     CA  408   7.054   6.528   4.517
   38AS4     CB  409   7.166   6.625   4.556
   38AS4     CG  410   7.287   6.548   4.607
   38AS4    OD1  411   7.395   6.574   4.548
   38AS4   HD11  412   7.442   6.487   4.532
   38AS4   HD12  413   7.411   6.673   4.543
   38AS4    OD2  414   7.277   6.485   4.714
   38AS4   HD21  415   7.345   6.412   4.703
   38AS4   HD22  416   7.210   6.531   4.772
   38AS4      C  417   6.919   6.599   4.518
   38AS4      O  418   6.875   6.659   4.420
   39LEU      N  419   6.854   6.573   4.631
   39LEU      H  420   6.897   6.527   4.710
   39LEU     CA  421   6.726   6.636   4.663
   39LEU     CB  422   6.614   6.550   4.722
   39LEU     CG  423   6.552   6.443   4.632
   39LEU    CD1  424   6.655   6.337   4.596
   39LEU    CD2  425   6.423   6.388   4.692
   39LEU      C  426   6.743   6.761   4.750
   39LEU      O  427   6.817   6.746   4.846
   40LEU      N  428   6.692   6.876   4.707
   40LEU      H  429   6.629   6.881   4.629
   40LEU     CA  430   6.712   7.006   4.773
   40LEU     CB  431   6.763   7.114   4.678
   40LEU     CG  432   6.904   7.096   4.622
   40LEU    CD1  433   7.000   7.046   4.730
   40LEU    CD2  434   6.908   7.008   4.497
   40LEU      C  435   6.585   7.067   4.832
   40LEU      O  436   6.477   7.048   4.775
   41LYSH     N  437   6.589   7.121   4.953
   41LYSH     H  438   6.677   7.118   5.001
   41LYSH    CA  439   6.488   7.206   5.017
   41LYSH    CB  440   6.457   7.164   5.161
   41LYSH    CG  441   6.353   7.238   5.245
   41LYSH    CD  442   6.371   7.185   5.388
   41LYSH    CE  443   6.265   7.212   5.495
   41LYSH    NZ  444   6.322   7.299   5.599
   41LYSH   HZ1  445   6.361   7.388   5.576
   41LYSH   HZ2  446   6.252   7.309   5.669
   41LYSH   HZ3  447   6.402   7.251   5.634
   41LYSH     C  448   6.517   7.356   5.010
   41LYSH     O  449   6.590   7.396   5.100
   42ASN      N  450   6.479   7.425   4.902
   42ASN      H  451   6.409   7.386   4.842
   42ASN     CA  452   6.508   7.566   4.874
   42ASN     CB  453   6.456   7.652   4.989
   42ASN     CG  454   6.309   7.692   4.983
   42ASN    OD1  455   6.220   7.619   5.026
   42ASN    ND2  456   6.276   7.803   4.917
   42ASN   HD21  457   6.358   7.851   4.886
   42ASN   HD22  458   6.189   7.851   4.924
   42ASN      C  459   6.655   7.606   4.858
   42ASN      O  460   6.687   7.685   4.770
   43GLY      N  461   6.744   7.562   4.946
   43GLY      H  462   6.724   7.550   5.043
   43GLY     CA  463   6.887   7.543   4.917
   43GLY      C  464   6.948   7.434   5.005
   43GLY      O  465   7.055   7.392   4.960
   44GL4      N  466   6.891   7.404   5.122
   44GL4      H  467   6.824   7.463   5.167
   44GL4     CA  468   6.941   7.299   5.211
   44GL4     CB  469   6.866   7.295   5.344
   44GL4     CG  470   6.867   7.422   5.429
   44GL4     CD  471   6.775   7.541   5.400
   44GL4    OE1  472   6.739   7.608   5.499
   44GL4   HE11  473   6.659   7.657   5.464
   44GL4   HE12  474   6.810   7.616   5.569
   44GL4    OE2  475   6.760   7.579   5.282
   44GL4   HE21  476   6.750   7.679   5.279
   44GL4   HE22  477   6.761   7.501   5.219
   44GL4      C  478   6.931   7.163   5.141
   44GL4      O  479   6.823   7.120   5.102
   45ARG      N  480   7.034   7.081   5.160
   45ARG      H  481   7.127   7.108   5.187
   45ARG     CA  482   7.039   6.944   5.108
   45ARG     CB  483   7.180   6.937   5.050
   45ARG     CG  484   7.178   6.811   4.962
   45ARG     CD  485   7.317   6.748   4.953
   45ARG     NE  486   7.420   6.841   4.906
   45ARG     HE  487   7.404   6.938   4.926
   45ARG     CZ  488   7.533   6.809   4.842
   45ARG    NH1  489   7.566   6.684   4.804
   45ARG   HH11  490   7.510   6.604   4.827
   45ARG   HH12  491   7.648   6.676   4.749
   45ARG    NH2  492   7.622   6.906   4.817
   45ARG   HH21  493   7.627   6.996   4.861
   45ARG   HH22  494   7.710   6.883   4.776
   45ARG      C  495   6.996   6.840   5.211
   45ARG      O  496   7.046   6.834   5.323
   46ILE      N  497   6.920   6.746   5.155
   46ILE      H  498   6.906   6.731   5.057
   46ILE     CA  499   6.872   6.631   5.232
   46ILE     CB  500   6.731   6.587   5.192
   46ILE    CG1  501   6.642   6.711   5.177
   46ILE    CG2  502   6.666   6.506   5.304
   46ILE     CD  503   6.515   6.681   5.097
   46ILE      C  504   6.984   6.529   5.254
   46ILE      O  505   7.042   6.467   5.165
   47GL4      N  506   7.014   6.532   5.384
   47GL4      H  507   6.970   6.599   5.444
   47GL4     CA  508   7.107   6.434   5.441
   47GL4     CB  509   7.174   6.479   5.571
   47GL4     CG  510   7.081   6.502   5.690
   47GL4     CD  511   6.957   6.590   5.669
   47GL4    OE1  512   6.853   6.532   5.632
   47GL4   HE11  513   6.795   6.601   5.588
   47GL4   HE12  514   6.851   6.437   5.660
   47GL4    OE2  515   6.964   6.707   5.712
   47GL4   HE21  516   6.883   6.752   5.673
   47GL4   HE22  517   7.035   6.721   5.781
   47GL4      C  518   7.049   6.293   5.457
   47GL4      O  519   7.109   6.202   5.401
   48LYSH     N  520   6.917   6.293   5.467
   48LYSH     H  521   6.868   6.367   5.513
   48LYSH    CA  522   6.853   6.163   5.493
   48LYSH    CB  523   6.758   6.163   5.613
   48LYSH    CG  524   6.849   6.172   5.736
   48LYSH    CD  525   6.758   6.205   5.855
   48LYSH    CE  526   6.808   6.195   5.999
   48LYSH    NZ  527   6.850   6.058   6.030
   48LYSH   HZ1  528   6.883   6.042   6.123
   48LYSH   HZ2  529   6.783   5.988   6.004
   48LYSH   HZ3  530   6.929   6.039   5.971
   48LYSH     C  531   6.798   6.100   5.364
   48LYSH     O  532   6.678   6.097   5.339
   49VAL      N  533   6.889   6.065   5.273
   49VAL      H  534   6.985   6.090   5.279
   49VAL     CA  535   6.854   5.983   5.156
   49VAL     CB  536   6.945   5.999   5.034
   49VAL    CG1  537   6.908   6.127   4.958
   49VAL    CG2  538   7.096   5.991   5.056
   49VAL      C  539   6.823   5.834   5.177
   49VAL      O  540   6.907   5.764   5.234
   50GL4      N  541   6.718   5.784   5.113
   50GL4      H  542   6.689   5.826   5.027
   50GL4     CA  543   6.674   5.645   5.127
   50GL4     CB  544   6.521   5.648   5.140
   50GL4     CG  545   6.453   5.580   5.259
   50GL4     CD  546   6.480   5.430   5.265
   50GL4    OE1  547   6.409   5.356   5.193
   50GL4   HE11  548   6.446   5.267   5.167
   50GL4   HE12  549   6.325   5.410   5.187
   50GL4    OE2  550   6.576   5.383   5.329
   50GL4   HE21  551   6.590   5.287   5.304
   50GL4   HE22  552   6.612   5.447   5.397
   50GL4      C  553   6.713   5.561   5.005
   50GL4      O  554   6.759   5.613   4.904
   51HI0      N  555   6.655   5.441   5.004
   51HI0      H  556   6.596   5.404   5.076
   51HI0     CA  557   6.690   5.343   4.899
   51HI0     CB  558   6.648   5.209   4.959
   51HI0     CG  559   6.744   5.161   5.067
   51HI0    ND1  560   6.738   5.194   5.196
   51HI0    HD1  561   6.705   5.281   5.231
   51HI0    CD2  562   6.805   5.042   5.065
   51HI0    HD2  563   6.801   4.973   4.981
   51HI0    CE1  564   6.800   5.099   5.267
   51HI0    HE1  565   6.819   5.109   5.373
   51HI0    NE2  566   6.840   5.001   5.186
   51HI0    HE2  567   6.871   4.909   5.209
   51HI0      C  568   6.614   5.371   4.770
   51HI0      O  569   6.494   5.396   4.767
   52SER      N  570   6.680   5.345   4.657
   52SER      H  571   6.776   5.317   4.666
   52SER     CA  572   6.635   5.354   4.517
   52SER     CB  573   6.751   5.364   4.418
   52SER     OG  574   6.844   5.463   4.461
   52SER     HG  575   6.909   5.418   4.522
   52SER      C  576   6.536   5.246   4.475
   52SER      O  577   6.552   5.126   4.500
   53AS4      N  578   6.443   5.301   4.397
   53AS4      H  579   6.417   5.397   4.406
   53AS4     CA  580   6.367   5.226   4.296
   53AS4     CB  581   6.223   5.278   4.291
   53AS4     CG  582   6.115   5.189   4.352
   53AS4    OD1  583   6.030   5.241   4.427
   53AS4   HD11  584   6.015   5.190   4.511
   53AS4   HD12  585   6.003   5.327   4.382
   53AS4    OD2  586   6.120   5.068   4.321
   53AS4   HD21  587   6.055   5.023   4.382
   53AS4   HD22  588   6.169   5.044   4.237
   53AS4      C  589   6.433   5.231   4.158
   53AS4      O  590   6.488   5.328   4.106
   54LEU      N  591   6.430   5.110   4.103
   54LEU      H  592   6.374   5.050   4.159
   54LEU     CA  593   6.473   5.071   3.968
   54LEU     CB  594   6.596   4.980   3.968
   54LEU     CG  595   6.737   5.016   4.015
   54LEU    CD1  596   6.819   4.889   4.036
   54LEU    CD2  597   6.803   5.114   3.918
   54LEU      C  598   6.365   4.997   3.888
   54LEU      O  599   6.314   4.897   3.939
   55SER      N  600   6.335   5.037   3.765
   55SER      H  601   6.341   5.135   3.747
   55SER     CA  602   6.245   4.960   3.678
   55SER     CB  603   6.100   4.941   3.724
   55SER     OG  604   6.042   4.822   3.670
   55SER     HG  605   6.093   4.740   3.694
   55SER      C  606   6.231   5.026   3.540
   55SER      O  607   6.275   5.138   3.517
   56PHE      N  608   6.164   4.955   3.450
   56PHE      H  609   6.134   4.863   3.475
   56PHE     CA  610   6.107   5.010   3.326
   56PHE     CB  611   6.094   4.901   3.219
   56PHE     CG  612   6.228   4.844   3.171
   56PHE    CD1  613   6.280   4.885   3.049
   56PHE    HD1  614   6.226   4.956   2.987
   56PHE    CD2  615   6.296   4.747   3.244
   56PHE    HD2  616   6.244   4.698   3.326
   56PHE    CE1  617   6.396   4.829   2.997
   56PHE    HE1  618   6.433   4.863   2.900
   56PHE    CE2  619   6.410   4.689   3.190
   56PHE    HE2  620   6.451   4.597   3.231
   56PHE     CZ  621   6.462   4.730   3.068
   56PHE     HZ  622   6.558   4.691   3.032
   56PHE      C  623   5.987   5.105   3.326
   56PHE      O  624   5.893   5.080   3.403
   57SER      N  625   5.981   5.206   3.240
   57SER      H  626   6.062   5.230   3.187
   57SER     CA  627   5.864   5.289   3.206
   57SER     CB  628   5.895   5.430   3.155
   57SER     OG  629   5.773   5.504   3.144
   57SER     HG  630   5.773   5.541   3.052
   57SER      C  631   5.777   5.210   3.108
   57SER      O  632   5.821   5.109   3.054
   58LYSH     N  633   5.653   5.255   3.087
   58LYSH     H  634   5.624   5.342   3.127
   58LYSH    CA  635   5.562   5.167   3.012
   58LYSH    CB  636   5.412   5.191   3.029
   58LYSH    CG  637   5.338   5.118   3.142
   58LYSH    CD  638   5.191   5.157   3.131
   58LYSH    CE  639   5.111   5.084   3.022
   58LYSH    NZ  640   5.065   4.958   3.081
   58LYSH   HZ1  641   5.140   4.893   3.072
   58LYSH   HZ2  642   5.045   4.969   3.179
   58LYSH   HZ3  643   4.982   4.927   3.034
   58LYSH     C  644   5.592   5.168   2.863
   58LYSH     O  645   5.550   5.076   2.792
   59AS4      N  646   5.668   5.265   2.813
   59AS4      H  647   5.697   5.344   2.867
   59AS4     CA  648   5.725   5.273   2.678
   59AS4     CB  649   5.758   5.420   2.651
   59AS4     CG  650   5.813   5.501   2.769
   59AS4    OD1  651   5.737   5.547   2.857
   59AS4   HD11  652   5.784   5.625   2.898
   59AS4   HD12  653   5.661   5.485   2.876
   59AS4    OD2  654   5.937   5.504   2.783
   59AS4   HD21  655   5.960   5.499   2.880
   59AS4   HD22  656   5.980   5.522   2.694
   59AS4      C  657   5.848   5.184   2.659
   59AS4      O  658   5.834   5.091   2.579
   60TRP      N  659   5.966   5.238   2.689
   60TRP      H  660   5.954   5.334   2.714
   60TRP     CA  661   6.097   5.173   2.679
   60TRP     CB  662   6.155   5.166   2.537
   60TRP     CG  663   6.210   5.286   2.460
   60TRP    CD1  664   6.340   5.316   2.455
   60TRP    HD1  665   6.417   5.251   2.497
   60TRP    CD2  666   6.146   5.380   2.380
   60TRP    NE1  667   6.365   5.423   2.380
   60TRP    HE1  668   6.446   5.481   2.379
   60TRP    CE2  669   6.249   5.455   2.324
   60TRP    CE3  670   6.012   5.401   2.349
   60TRP    HE3  671   5.940   5.351   2.414
   60TRP    CZ2  672   6.215   5.539   2.218
   60TRP    HZ2  673   6.295   5.599   2.175
   60TRP    CZ3  674   5.979   5.488   2.246
   60TRP    HZ3  675   5.876   5.521   2.231
   60TRP    CH2  676   6.082   5.555   2.181
   60TRP    HH2  677   6.050   5.609   2.092
   60TRP      C  678   6.209   5.237   2.762
   60TRP      O  679   6.311   5.172   2.784
   61SER      N  680   6.205   5.367   2.789
   61SER      H  681   6.139   5.428   2.745
   61SER     CA  682   6.283   5.439   2.891
   61SER     CB  683   6.245   5.586   2.908
   61SER     OG  684   6.115   5.605   2.965
   61SER     HG  685   6.042   5.586   2.900
   61SER      C  686   6.281   5.368   3.027
   61SER      O  687   6.174   5.337   3.080
   62PHE      N  688   6.398   5.357   3.089
   62PHE      H  689   6.486   5.366   3.042
   62PHE     CA  690   6.414   5.299   3.223
   62PHE     CB  691   6.535   5.207   3.211
   62PHE     CG  692   6.559   5.124   3.337
   62PHE    CD1  693   6.648   5.169   3.434
   62PHE    HD1  694   6.673   5.275   3.435
   62PHE    CD2  695   6.519   4.992   3.352
   62PHE    HD2  696   6.452   4.965   3.270
   62PHE    CE1  697   6.698   5.093   3.540
   62PHE    HE1  698   6.756   5.138   3.620
   62PHE    CE2  699   6.569   4.908   3.451
   62PHE    HE2  700   6.546   4.802   3.450
   62PHE     CZ  701   6.652   4.963   3.548
   62PHE     HZ  702   6.645   4.923   3.650
   62PHE      C  703   6.447   5.403   3.331
   62PHE      O  704   6.486   5.514   3.295
   63TYR      N  705   6.410   5.373   3.455
   63TYR      H  706   6.346   5.298   3.469
   63TYR     CA  707   6.427   5.475   3.559
   63TYR     CB  708   6.289   5.536   3.586
   63TYR     CG  709   6.170   5.448   3.625
   63TYR    CD1  710   6.074   5.422   3.529
   63TYR    HD1  711   6.099   5.447   3.425
   63TYR    CD2  712   6.164   5.407   3.758
   63TYR    HD2  713   6.250   5.414   3.825
   63TYR    CE1  714   5.958   5.357   3.568
   63TYR    HE1  715   5.870   5.352   3.504
   63TYR    CE2  716   6.050   5.335   3.792
   63TYR    HE2  717   6.054   5.289   3.891
   63TYR     CZ  718   5.947   5.315   3.700
   63TYR     OH  719   5.823   5.289   3.748
   63TYR     HH  720   5.824   5.278   3.847
   63TYR      C  721   6.490   5.438   3.693
   63TYR      O  722   6.503   5.324   3.737
   64LEU      N  723   6.543   5.546   3.749
   64LEU      H  724   6.554   5.626   3.690
   64LEU     CA  725   6.602   5.553   3.884
   64LEU     CB  726   6.745   5.605   3.868
   64LEU     CG  727   6.844   5.541   3.965
   64LEU    CD1  728   6.985   5.584   3.925
   64LEU    CD2  729   6.810   5.577   4.110
   64LEU      C  730   6.519   5.651   3.968
   64LEU      O  731   6.525   5.774   3.959
   65LEU      N  732   6.439   5.587   4.053
   65LEU      H  733   6.464   5.495   4.084
   65LEU     CA  734   6.346   5.653   4.145
   65LEU     CB  735   6.216   5.573   4.148
   65LEU     CG  736   6.078   5.636   4.124
   65LEU    CD1  737   5.978   5.535   4.067
   65LEU    CD2  738   6.038   5.703   4.255
   65LEU      C  739   6.404   5.670   4.285
   65LEU      O  740   6.402   5.574   4.362
   66TYR      N  741   6.480   5.779   4.290
   66TYR      H  742   6.487   5.845   4.215
   66TYR     CA  743   6.559   5.813   4.409
   66TYR     CB  744   6.670   5.912   4.372
   66TYR     CG  745   6.784   5.914   4.475
   66TYR    CD1  746   6.884   5.820   4.456
   66TYR    HD1  747   6.854   5.723   4.417
   66TYR    CD2  748   6.796   6.020   4.564
   66TYR    HD2  749   6.704   6.052   4.614
   66TYR    CE1  750   7.005   5.849   4.518
   66TYR    HE1  751   7.088   5.780   4.505
   66TYR    CE2  752   6.917   6.049   4.626
   66TYR    HE2  753   6.927   6.139   4.686
   66TYR     CZ  754   7.020   5.959   4.601
   66TYR     OH  755   7.138   5.975   4.667
   66TYR     HH  756   7.138   6.053   4.730
   66TYR      C  757   6.482   5.881   4.522
   66TYR      O  758   6.428   5.991   4.509
   67TYR      N  759   6.488   5.827   4.644
   67TYR      H  760   6.557   5.758   4.667
   67TYR     CA  761   6.401   5.860   4.757
   67TYR     CB  762   6.336   5.733   4.813
   67TYR     CG  763   6.222   5.675   4.729
   67TYR    CD1  764   6.094   5.725   4.750
   67TYR    HD1  765   6.084   5.803   4.826
   67TYR    CD2  766   6.245   5.566   4.646
   67TYR    HD2  767   6.343   5.525   4.622
   67TYR    CE1  768   5.986   5.664   4.687
   67TYR    HE1  769   5.890   5.659   4.740
   67TYR    CE2  770   6.137   5.515   4.577
   67TYR    HE2  771   6.155   5.439   4.500
   67TYR     CZ  772   6.008   5.565   4.593
   67TYR     OH  773   5.905   5.503   4.529
   67TYR     HH  774   5.953   5.431   4.480
   67TYR      C  775   6.481   5.932   4.866
   67TYR      O  776   6.600   5.904   4.886
   68THR      N  777   6.409   6.017   4.938
   68THR      H  778   6.320   6.056   4.914
   68THR     CA  779   6.453   6.059   5.072
   68THR     CB  780   6.461   6.212   5.081
   68THR    OG1  781   6.332   6.271   5.064
   68THR    HG1  782   6.301   6.251   4.970
   68THR    CG2  783   6.562   6.267   4.981
   68THR      C  784   6.367   6.005   5.186
   68THR      O  785   6.268   5.936   5.161
   69GL4      N  786   6.413   6.011   5.311
   69GL4      H  787   6.508   6.039   5.324
   69GL4     CA  788   6.339   5.997   5.438
   69GL4     CB  789   6.433   5.944   5.546
   69GL4     CG  790   6.519   5.833   5.485
   69GL4     CD  791   6.598   5.778   5.604
   69GL4    OE1  792   6.719   5.809   5.611
   69GL4   HE11  793   6.762   5.785   5.697
   69GL4   HE12  794   6.738   5.883   5.546
   69GL4    OE2  795   6.541   5.693   5.677
   69GL4   HE21  796   6.595   5.699   5.761
   69GL4   HE22  797   6.449   5.672   5.645
   69GL4      C  798   6.270   6.127   5.481
   69GL4      O  799   6.248   6.151   5.599
   70PHE      N  800   6.224   6.204   5.382
   70PHE      H  801   6.238   6.180   5.286
   70PHE     CA  802   6.168   6.337   5.405
   70PHE     CB  803   6.251   6.438   5.326
   70PHE     CG  804   6.263   6.569   5.404
   70PHE    CD1  805   6.354   6.565   5.509
   70PHE    HD1  806   6.430   6.488   5.524
   70PHE    CD2  807   6.185   6.681   5.376
   70PHE    HD2  808   6.112   6.679   5.296
   70PHE    CE1  809   6.369   6.681   5.584
   70PHE    HE1  810   6.440   6.694   5.665
   70PHE    CE2  811   6.201   6.798   5.450
   70PHE    HE2  812   6.124   6.875   5.447
   70PHE     CZ  813   6.297   6.795   5.551
   70PHE     HZ  814   6.294   6.877   5.624
   70PHE      C  815   6.018   6.342   5.374
   70PHE      O  816   5.966   6.279   5.282
   71THR      N  817   5.943   6.409   5.462
   71THR      H  818   5.975   6.448   5.548
   71THR     CA  819   5.799   6.429   5.439
   71THR     CB  820   5.710   6.422   5.563
   71THR    OG1  821   5.751   6.307   5.637
   71THR    HG1  822   5.848   6.313   5.657
   71THR    CG2  823   5.559   6.415   5.541
   71THR      C  824   5.783   6.567   5.375
   71THR      O  825   5.834   6.663   5.433
   72PRO      N  826   5.729   6.584   5.255
   72PRO     CA  827   5.711   6.714   5.190
   72PRO     CB  828   5.623   6.682   5.069
   72PRO     CG  829   5.682   6.549   5.024
   72PRO     CD  830   5.706   6.476   5.157
   72PRO      C  831   5.635   6.821   5.269
   72PRO      O  832   5.521   6.787   5.300
   73THR      N  833   5.704   6.920   5.326
   73THR      H  834   5.803   6.911   5.340
   73THR     CA  835   5.636   7.032   5.392
   73THR     CB  836   5.718   7.135   5.469
   73THR    OG1  837   5.841   7.175   5.408
   73THR    HG1  838   5.888   7.250   5.454
   73THR    CG2  839   5.746   7.084   5.611
   73THR      C  840   5.557   7.106   5.283
   73THR      O  841   5.621   7.154   5.190
   74GL4      N  842   5.445   7.159   5.332
   74GL4      H  843   5.400   7.125   5.414
   74GL4     CA  844   5.374   7.261   5.253
   74GL4     CB  845   5.225   7.276   5.283
   74GL4     CG  846   5.164   7.137   5.268
   74GL4     CD  847   5.017   7.136   5.313
   74GL4    OE1  848   4.987   7.091   5.425
   74GL4   HE11  849   4.913   7.145   5.465
   74GL4   HE12  850   5.050   7.017   5.448
   74GL4    OE2  851   4.943   7.185   5.225
   74GL4   HE21  852   4.873   7.118   5.200
   74GL4   HE22  853   4.975   7.279   5.222
   74GL4      C  854   5.432   7.402   5.252
   74GL4      O  855   5.421   7.464   5.146
   75LYSH     N  856   5.510   7.438   5.353
   75LYSH     H  857   5.499   7.389   5.439
   75LYSH    CA  858   5.586   7.564   5.356
   75LYSH    CB  859   5.646   7.591   5.495
   75LYSH    CG  860   5.539   7.626   5.598
   75LYSH    CD  861   5.479   7.765   5.572
   75LYSH    CE  862   5.413   7.833   5.693
   75LYSH    NZ  863   5.343   7.955   5.650
   75LYSH   HZ1  864   5.244   7.949   5.637
   75LYSH   HZ2  865   5.345   8.027   5.719
   75LYSH   HZ3  866   5.387   8.005   5.575
   75LYSH     C  867   5.710   7.579   5.267
   75LYSH     O  868   5.732   7.697   5.239
   76ASN      N  869   5.754   7.479   5.192
   76ASN      H  870   5.710   7.390   5.183
   76ASN     CA  871   5.884   7.485   5.122
   76ASN     CB  872   5.992   7.396   5.182
   76ASN     CG  873   6.051   7.452   5.311
   76ASN    OD1  874   6.019   7.418   5.425
   76ASN    ND2  875   6.161   7.522   5.285
   76ASN   HD21  876   6.190   7.547   5.193
   76ASN   HD22  877   6.235   7.524   5.352
   76ASN      C  878   5.882   7.469   4.970
   76ASN      O  879   5.803   7.391   4.915
   77GL4      N  880   5.982   7.517   4.897
   77GL4      H  881   6.050   7.575   4.942
   77GL4     CA  882   5.987   7.496   4.751
   77GL4     CB  883   6.028   7.620   4.671
   77GL4     CG  884   5.939   7.744   4.683
   77GL4     CD  885   5.966   7.828   4.558
   77GL4    OE1  886   5.869   7.880   4.497
   77GL4   HE11  887   5.896   7.919   4.409
   77GL4   HE12  888   5.788   7.861   4.552
   77GL4    OE2  889   6.086   7.848   4.530
   77GL4   HE21  890   6.089   7.874   4.433
   77GL4   HE22  891   6.144   7.828   4.609
   77GL4      C  892   6.101   7.398   4.727
   77GL4      O  893   6.216   7.419   4.766
   78TYR      N  894   6.058   7.278   4.688
   78TYR      H  895   5.966   7.255   4.656
   78TYR     CA  896   6.162   7.176   4.671
   78TYR     CB  897   6.125   7.046   4.743
   78TYR     CG  898   6.098   7.060   4.893
   78TYR    CD1  899   5.973   7.096   4.940
   78TYR    HD1  900   5.913   7.150   4.867
   78TYR    CD2  901   6.182   6.993   4.981
   78TYR    HD2  902   6.283   6.972   4.948
   78TYR    CE1  903   5.924   7.053   5.063
   78TYR    HE1  904   5.817   7.046   5.082
   78TYR    CE2  905   6.140   6.958   5.109
   78TYR    HE2  906   6.203   6.895   5.173
   78TYR     CZ  907   6.013   6.995   5.152
   78TYR     OH  908   5.979   6.980   5.283
   78TYR     HH  909   5.916   7.051   5.312
   78TYR      C  910   6.207   7.143   4.529
   78TYR      O  911   6.149   7.185   4.429
   79ALA      N  912   6.326   7.085   4.520
   79ALA      H  913   6.375   7.056   4.602
   79ALA     CA  914   6.395   7.062   4.392
   79ALA     CB  915   6.453   7.195   4.342
   79ALA      C  916   6.500   6.952   4.382
   79ALA      O  917   6.528   6.889   4.484
   80CYS2     N  918   6.522   6.902   4.261
   80CYS2     H  919   6.486   6.951   4.182
   80CYS2    CA  920   6.612   6.791   4.227
   80CYS2    CB  921   6.533   6.666   4.186
   80CYS2    SG  922   6.635   6.515   4.164
   80CYS2     C  923   6.722   6.820   4.125
   80CYS2     O  924   6.703   6.891   4.026
   81ARG      N  925   6.841   6.771   4.161
   81ARG      H  926   6.850   6.717   4.245
   81ARG     CA  927   6.973   6.790   4.100
   81ARG     CB  928   7.066   6.866   4.195
   81ARG     CG  929   7.196   6.894   4.119
   81ARG     CD  930   7.278   6.994   4.201
   81ARG     NE  931   7.398   7.041   4.131
   81ARG     HE  932   7.390   7.125   4.078
   81ARG     CZ  933   7.517   6.978   4.138
   81ARG    NH1  934   7.533   6.860   4.198
   81ARG   HH11  935   7.451   6.814   4.233
   81ARG   HH12  936   7.620   6.814   4.217
   81ARG    NH2  937   7.625   7.048   4.103
   81ARG   HH21  938   7.630   7.148   4.097
   81ARG   HH22  939   7.713   6.999   4.094
   81ARG      C  940   7.031   6.655   4.056
   81ARG      O  941   7.058   6.572   4.143
   82VAL      N  942   7.061   6.646   3.927
   82VAL      H  943   7.038   6.717   3.860
   82VAL     CA  944   7.115   6.524   3.867
   82VAL     CB  945   7.011   6.464   3.772
   82VAL    CG1  946   6.956   6.565   3.672
   82VAL    CG2  947   7.081   6.349   3.699
   82VAL      C  948   7.252   6.553   3.805
   82VAL      O  949   7.266   6.658   3.743
   83ASN      N  950   7.351   6.490   3.867
   83ASN      H  951   7.342   6.433   3.948
   83ASN     CA  952   7.494   6.512   3.842
   83ASN     CB  953   7.568   6.535   3.974
   83ASN     CG  954   7.709   6.593   3.969
   83ASN    OD1  955   7.732   6.712   3.947
   83ASN    ND2  956   7.807   6.503   3.968
   83ASN   HD21  957   7.789   6.405   3.979
   83ASN   HD22  958   7.895   6.535   3.934
   83ASN      C  959   7.560   6.398   3.763
   83ASN      O  960   7.585   6.291   3.818
   84HI0      N  961   7.624   6.441   3.654
   84HI0      H  962   7.630   6.538   3.632
   84HI0     CA  963   7.698   6.356   3.561
   84HI0     CB  964   7.604   6.249   3.504
   84HI0     CG  965   7.649   6.135   3.413
   84HI0    ND1  966   7.676   6.010   3.447
   84HI0    HD1  967   7.710   5.983   3.537
   84HI0    CD2  968   7.620   6.130   3.284
   84HI0    HD2  969   7.619   6.215   3.215
   84HI0    CE1  970   7.673   5.933   3.338
   84HI0    HE1  971   7.701   5.828   3.344
   84HI0    NE2  972   7.638   6.008   3.234
   84HI0    HE2  973   7.658   5.990   3.138
   84HI0      C  974   7.764   6.431   3.445
   84HI0      O  975   7.716   6.532   3.394
   85VAL      N  976   7.885   6.393   3.406
   85VAL      H  977   7.952   6.348   3.465
   85VAL     CA  978   7.950   6.436   3.281
   85VAL     CB  979   8.099   6.404   3.271
   85VAL    CG1  980   8.168   6.465   3.149
   85VAL    CG2  981   8.160   6.456   3.401
   85VAL      C  982   7.876   6.404   3.151
   85VAL      O  983   7.852   6.288   3.117
   86THR      N  984   7.836   6.507   3.077
   86THR      H  985   7.833   6.595   3.125
   86THR     CA  986   7.763   6.501   2.950
   86THR     CB  987   7.821   6.426   2.830
   86THR    OG1  988   7.865   6.293   2.858
   86THR    HG1  989   7.819   6.253   2.937
   86THR    CG2  990   7.937   6.511   2.777
   86THR      C  991   7.620   6.450   2.973
   86THR      O  992   7.584   6.341   2.928
   87LEU      N  993   7.542   6.530   3.044
   87LEU      H  994   7.564   6.626   3.061
   87LEU     CA  995   7.415   6.492   3.107
   87LEU     CB  996   7.349   6.596   3.199
   87LEU     CG  997   7.233   6.547   3.286
   87LEU    CD1  998   7.283   6.443   3.387
   87LEU    CD2  999   7.189   6.666   3.372
   87LEU      C 1000   7.313   6.464   2.996
   87LEU      O 1001   7.271   6.554   2.924
   88SER      N 1002   7.276   6.339   2.971
   88SER      H 1003   7.336   6.264   3.002
   88SER     CA 1004   7.163   6.304   2.884
   88SER     CB 1005   7.201   6.210   2.770
   88SER     OG 1006   7.220   6.081   2.829
   88SER     HG 1007   7.305   6.080   2.881
   88SER      C 1008   7.032   6.263   2.951
   88SER      O 1009   6.925   6.297   2.901
   89GLN      N 1010   7.047   6.200   3.067
   89GLN      H 1011   7.144   6.180   3.083
   89GLN     CA 1012   6.950   6.143   3.161
   89GLN     CB 1013   7.014   6.080   3.285
   89GLN     CG 1014   7.110   5.967   3.250
   89GLN     CD 1015   7.254   6.010   3.220
   89GLN    OE1 1016   7.277   6.124   3.180
   89GLN    NE2 1017   7.348   5.926   3.263
   89GLN   HE21 1018   7.333   5.840   3.311
   89GLN   HE22 1019   7.443   5.950   3.240
   89GLN      C 1020   6.844   6.247   3.198
   89GLN      O 1021   6.885   6.349   3.254
   90PRO      N 1022   6.727   6.244   3.135
   90PRO     CA 1023   6.621   6.343   3.159
   90PRO     CB 1024   6.517   6.320   3.050
   90PRO     CG 1025   6.530   6.170   3.021
   90PRO     CD 1026   6.681   6.147   3.034
   90PRO      C 1027   6.561   6.334   3.300
   90PRO      O 1028   6.555   6.224   3.354
   91LYSH     N 1029   6.529   6.450   3.357
   91LYSH     H 1030   6.535   6.543   3.321
   91LYSH    CA 1031   6.476   6.458   3.493
   91LYSH    CB 1032   6.543   6.577   3.562
   91LYSH    CG 1033   6.519   6.582   3.713
   91LYSH    CD 1034   6.541   6.720   3.776
   91LYSH    CE 1035   6.455   6.826   3.708
   91LYSH    NZ 1036   6.485   6.966   3.742
   91LYSH   HZ1 1037   6.584   6.981   3.732
   91LYSH   HZ2 1038   6.447   7.036   3.682
   91LYSH   HZ3 1039   6.458   6.984   3.837
   91LYSH     C 1040   6.324   6.481   3.493
   91LYSH     O 1041   6.271   6.561   3.416
   92ILE      N 1042   6.261   6.400   3.577
   92ILE      H 1043   6.303   6.329   3.634
   92ILE     CA 1044   6.117   6.405   3.604
   92ILE     CB 1045   6.080   6.522   3.696
   92ILE    CG1 1046   6.155   6.528   3.830
   92ILE    CG2 1047   5.933   6.541   3.731
   92ILE     CD 1048   6.120   6.433   3.944
   92ILE      C 1049   6.020   6.384   3.488
   92ILE      O 1050   5.909   6.332   3.502
   93VAL      N 1051   6.060   6.424   3.367
   93VAL      H 1052   6.133   6.492   3.362
   93VAL     CA 1053   5.984   6.381   3.249
   93VAL     CB 1054   6.018   6.479   3.137
   93VAL    CG1 1055   5.945   6.612   3.158
   93VAL    CG2 1056   6.168   6.490   3.106
   93VAL      C 1057   5.998   6.235   3.206
   93VAL      O 1058   6.109   6.188   3.183
   94LYSH     N 1059   5.887   6.196   3.144
   94LYSH     H 1060   5.812   6.262   3.137
   94LYSH    CA 1061   5.874   6.057   3.097
   94LYSH    CB 1062   5.728   6.013   3.110
   94LYSH    CG 1063   5.652   6.022   3.243
   94LYSH    CD 1064   5.688   5.909   3.339
   94LYSH    CE 1065   5.643   5.769   3.297
   94LYSH    NZ 1066   5.673   5.680   3.410
   94LYSH   HZ1 1067   5.633   5.706   3.498
   94LYSH   HZ2 1068   5.633   5.593   3.381
   94LYSH   HZ3 1069   5.770   5.669   3.430
   94LYSH     C 1070   5.926   6.037   2.955
   94LYSH     O 1071   5.842   6.001   2.873
   95TRP      N 1072   6.052   6.075   2.932
   95TRP      H 1073   6.104   6.099   3.014
   95TRP     CA 1074   6.118   6.083   2.801
   95TRP     CB 1075   6.126   6.231   2.767
   95TRP     CG 1076   6.171   6.270   2.626
   95TRP    CD1 1077   6.143   6.209   2.511
   95TRP    HD1 1078   6.069   6.132   2.494
   95TRP    CD2 1079   6.254   6.376   2.592
   95TRP    NE1 1080   6.209   6.266   2.410
   95TRP    HE1 1081   6.243   6.221   2.327
   95TRP    CE2 1082   6.266   6.378   2.453
   95TRP    CE3 1083   6.300   6.484   2.666
   95TRP    HE3 1084   6.323   6.466   2.771
   95TRP    CZ2 1085   6.327   6.488   2.394
   95TRP    HZ2 1086   6.339   6.482   2.286
   95TRP    CZ3 1087   6.354   6.598   2.606
   95TRP    HZ3 1088   6.383   6.685   2.664
   95TRP    CH2 1089   6.364   6.600   2.468
   95TRP    HH2 1090   6.393   6.693   2.418
   95TRP      C 1091   6.257   6.018   2.802
   95TRP      O 1092   6.316   6.003   2.909
   96AS4      N 1093   6.299   5.962   2.689
   96AS4      H 1094   6.238   5.973   2.611
   96AS4     CA 1095   6.425   5.892   2.660
   96AS4     CB 1096   6.396   5.787   2.553
   96AS4     CG 1097   6.511   5.706   2.494
   96AS4    OD1 1098   6.505   5.678   2.372
   96AS4   HD11 1099   6.579   5.613   2.363
   96AS4   HD12 1100   6.465   5.761   2.332
   96AS4    OD2 1101   6.607   5.673   2.567
   96AS4   HD21 1102   6.654   5.600   2.518
   96AS4   HD22 1103   6.610   5.718   2.656
   96AS4      C 1104   6.539   5.991   2.633
   96AS4      O 1105   6.515   6.107   2.601
   97ARG      N 1106   6.665   5.949   2.647
   97ARG      H 1107   6.680   5.850   2.650
   97ARG     CA 1108   6.781   6.036   2.622
   97ARG     CB 1109   6.909   5.964   2.666
   97ARG     CG 1110   6.889   5.897   2.802
   97ARG     CD 1111   7.011   5.822   2.855
   97ARG     NE 1112   7.049   5.706   2.772
   97ARG     HE 1113   6.984   5.631   2.766
   97ARG     CZ 1114   7.168   5.700   2.710
   97ARG    NH1 1115   7.260   5.796   2.725
   97ARG   HH11 1116   7.238   5.877   2.778
   97ARG   HH12 1117   7.351   5.779   2.685
   97ARG    NH2 1118   7.172   5.612   2.608
   97ARG   HH21 1119   7.089   5.563   2.584
   97ARG   HH22 1120   7.255   5.572   2.570
   97ARG      C 1121   6.792   6.100   2.484
   97ARG      O 1122   6.863   6.199   2.470
   98AS4      N 1123   6.730   6.031   2.388
   98AS4      H 1124   6.672   5.951   2.406
   98AS4     CA 1125   6.729   6.069   2.246
   98AS4     CB 1126   6.653   5.971   2.157
   98AS4     CG 1127   6.707   5.958   2.015
   98AS4    OD1 1128   6.786   5.865   1.986
   98AS4   HD11 1129   6.775   5.853   1.887
   98AS4   HD12 1130   6.842   5.839   2.065
   98AS4    OD2 1131   6.668   6.043   1.932
   98AS4   HD21 1132   6.746   6.075   1.878
   98AS4   HD22 1133   6.568   6.036   1.935
   98AS4      C 1134   6.675   6.211   2.233
   98AS4      O 1135   6.609   6.274   2.316
   99MET      N 1136   6.732   6.277   2.132
   99MET      H 1137   6.787   6.224   2.068
   99MET     CA 1138   6.711   6.420   2.106
   99MET     CB 1139   6.850   6.482   2.125
   99MET     CG 1140   6.861   6.506   2.275
   99MET     SD 1141   6.726   6.605   2.351
   99MET     CE 1142   6.764   6.767   2.287
   99MET      C 1143   6.663   6.454   1.965
   99MET     O1 1144   6.581   6.548   1.954
   99MET   HO11 1145   6.585   6.600   2.039
   99MET   HO12 1146   6.554   6.550   1.858
   99MET     O2 1147   6.731   6.411   1.869
   99MET   HO21 1148   6.819   6.376   1.902
   99MET   HO22 1149   6.676   6.403   1.786
  100ILE      N 1150   5.798   7.836   3.145
  100ILE     H1 1151   5.866   7.866   3.214
  100ILE     H2 1152   5.837   7.852   3.054
  100ILE     H3 1153   5.717   7.894   3.153
  100ILE     CA 1154   5.755   7.698   3.170
  100ILE     CB 1155   5.672   7.646   3.053
  100ILE    CG1 1156   5.553   7.740   3.035
  100ILE    CG2 1157   5.628   7.501   3.077
  100ILE     CD 1158   5.465   7.703   2.915
  100ILE      C 1159   5.879   7.610   3.184
  100ILE      O 1160   5.983   7.636   3.124
  101GLN      N 1161   5.882   7.524   3.286
  101GLN      H 1162   5.829   7.545   3.368
  101GLN     CA 1163   5.986   7.424   3.315
  101GLN     CB 1164   5.941   7.356   3.445
  101GLN     CG 1165   5.968   7.425   3.578
  101GLN     CD 1166   5.901   7.363   3.701
  101GLN    OE1 1167   5.791   7.401   3.742
  101GLN    NE2 1168   5.976   7.274   3.765
  101GLN   HE21 1169   6.063   7.237   3.733
  101GLN   HE22 1170   5.946   7.239   3.854
  101GLN      C 1171   6.012   7.324   3.203
  101GLN      O 1172   5.923   7.255   3.154
  102ARG      N 1173   6.132   7.352   3.154
  102ARG      H 1174   6.188   7.421   3.200
  102ARG     CA 1175   6.195   7.290   3.037
  102ARG     CB 1176   6.228   7.386   2.922
  102ARG     CG 1177   6.101   7.454   2.869
  102ARG     CD 1178   6.159   7.570   2.788
  102ARG     NE 1179   6.061   7.650   2.713
  102ARG     HE 1180   5.965   7.628   2.730
  102ARG     CZ 1181   6.074   7.758   2.636
  102ARG    NH1 1182   6.195   7.811   2.614
  102ARG   HH11 1183   6.282   7.773   2.644
  102ARG   HH12 1184   6.192   7.896   2.561
  102ARG    NH2 1185   5.966   7.808   2.573
  102ARG   HH21 1186   5.882   7.755   2.560
  102ARG   HH22 1187   5.966   7.901   2.537
  102ARG      C 1188   6.327   7.227   3.083
  102ARG      O 1189   6.407   7.300   3.141
  103THR      N 1190   6.335   7.095   3.100
  103THR      H 1191   6.257   7.036   3.080
  103THR     CA 1192   6.454   7.030   3.157
  103THR     CB 1193   6.404   6.909   3.235
  103THR    OG1 1194   6.467   6.907   3.364
  103THR    HG1 1195   6.417   6.969   3.425
  103THR    CG2 1196   6.400   6.776   3.159
  103THR      C 1197   6.577   7.013   3.068
  103THR      O 1198   6.562   6.948   2.964
  104PRO      N 1199   6.696   7.063   3.100
  104PRO     CA 1200   6.810   7.040   3.011
  104PRO     CB 1201   6.909   7.149   3.050
  104PRO     CG 1202   6.871   7.179   3.195
  104PRO     CD 1203   6.719   7.168   3.201
  104PRO      C 1204   6.867   6.898   3.013
  104PRO      O 1205   6.837   6.818   3.101
  105LYSH     N 1206   6.895   6.862   2.888
  105LYSH     H 1207   6.836   6.899   2.816
  105LYSH    CA 1208   6.971   6.746   2.841
  105LYSH    CB 1209   6.874   6.628   2.850
  105LYSH    CG 1210   6.751   6.638   2.760
  105LYSH    CD 1211   6.651   6.523   2.778
  105LYSH    CE 1212   6.695   6.415   2.679
  105LYSH    NZ 1213   6.605   6.422   2.563
  105LYSH   HZ1 1214   6.508   6.407   2.585
  105LYSH   HZ2 1215   6.620   6.506   2.510
  105LYSH   HZ3 1216   6.626   6.346   2.502
  105LYSH     C 1217   7.045   6.757   2.707
  105LYSH     O 1218   6.981   6.810   2.617
  106ILE      N 1219   7.166   6.704   2.694
  106ILE      H 1220   7.214   6.663   2.771
  106ILE     CA 1221   7.242   6.727   2.570
  106ILE     CB 1222   7.369   6.807   2.597
  106ILE    CG1 1223   7.439   6.753   2.722
  106ILE    CG2 1224   7.346   6.957   2.617
  106ILE     CD 1225   7.504   6.617   2.697
  106ILE      C 1226   7.247   6.600   2.485
  106ILE      O 1227   7.223   6.490   2.534
  107GLN      N 1228   7.265   6.628   2.356
  107GLN      H 1229   7.230   6.710   2.311
  107GLN     CA 1230   7.313   6.515   2.274
  107GLN     CB 1231   7.329   6.563   2.129
  107GLN     CG 1232   7.192   6.573   2.063
  107GLN     CD 1233   7.138   6.715   2.055
  107GLN    OE1 1234   7.164   6.801   2.140
  107GLN    NE2 1235   7.056   6.745   1.954
  107GLN   HE21 1236   7.032   6.674   1.887
  107GLN   HE22 1237   7.004   6.830   1.962
  107GLN      C 1238   7.455   6.466   2.302
  107GLN      O 1239   7.555   6.537   2.301
  108VAL      N 1240   7.445   6.346   2.359
  108VAL      H 1241   7.358   6.315   2.397
  108VAL     CA 1242   7.562   6.260   2.383
  108VAL     CB 1243   7.533   6.150   2.486
  108VAL    CG1 1244   7.536   6.223   2.621
  108VAL    CG2 1245   7.400   6.080   2.460
  108VAL      C 1246   7.636   6.220   2.254
  108VAL      O 1247   7.569   6.173   2.163
  109TYR      N 1248   7.768   6.226   2.262
  109TYR      H 1249   7.808   6.258   2.348
  109TYR     CA 1250   7.866   6.222   2.152
  109TYR     CB 1251   7.896   6.355   2.083
  109TYR     CG 1252   7.780   6.434   2.022
  109TYR    CD1 1253   7.717   6.388   1.907
  109TYR    HD1 1254   7.755   6.302   1.853
  109TYR    CD2 1255   7.746   6.562   2.064
  109TYR    HD2 1256   7.781   6.598   2.161
  109TYR    CE1 1257   7.624   6.463   1.835
  109TYR    HE1 1258   7.562   6.411   1.762
  109TYR    CE2 1259   7.652   6.640   1.997
  109TYR    HE2 1260   7.627   6.742   2.028
  109TYR     CZ 1261   7.594   6.591   1.881
  109TYR     OH 1262   7.529   6.671   1.793
  109TYR     HH 1263   7.501   6.756   1.837
  109TYR      C 1264   8.005   6.172   2.189
  109TYR      O 1265   8.053   6.182   2.302
  110SER      N 1266   8.074   6.117   2.090
  110SER      H 1267   8.031   6.100   2.001
  110SER     CA 1268   8.213   6.070   2.097
  110SER     CB 1269   8.239   5.934   2.031
  110SER     OG 1270   8.138   5.841   2.072
  110SER     HG 1271   8.127   5.846   2.171
  110SER      C 1272   8.308   6.170   2.031
  110SER      O 1273   8.280   6.239   1.934
  111ARG      N 1274   8.431   6.180   2.083
  111ARG      H 1275   8.496   6.232   2.029
  111ARG     CA 1276   8.489   6.114   2.200
  111ARG     CB 1277   8.638   6.089   2.177
  111ARG     CG 1278   8.658   5.978   2.074
  111ARG     CD 1279   8.810   5.969   2.056
  111ARG     NE 1280   8.850   5.842   1.993
  111ARG     HE 1281   8.792   5.764   2.016
  111ARG     CZ 1282   8.972   5.810   1.948
  111ARG    NH1 1283   9.073   5.894   1.971
  111ARG   HH11 1284   9.046   5.967   2.033
  111ARG   HH12 1285   9.168   5.873   1.946
  111ARG    NH2 1286   8.987   5.703   1.870
  111ARG   HH21 1287   8.907   5.650   1.841
  111ARG   HH22 1288   9.077   5.701   1.827
  111ARG      C 1289   8.475   6.175   2.340
  111ARG      O 1290   8.480   6.297   2.358
  112HI0      N 1291   8.431   6.081   2.423
  112HI0      H 1292   8.414   5.987   2.392
  112HI0     CA 1293   8.391   6.094   2.564
  112HI0     CB 1294   8.346   5.963   2.628
  112HI0     CG 1295   8.252   5.875   2.546
  112HI0    ND1 1296   8.252   5.742   2.533
  112HI0    HD1 1297   8.297   5.686   2.602
  112HI0    CD2 1298   8.159   5.916   2.460
  112HI0    HD2 1299   8.122   6.018   2.447
  112HI0    CE1 1300   8.172   5.704   2.434
  112HI0    HE1 1301   8.142   5.601   2.413
  112HI0    NE2 1302   8.119   5.815   2.383
  112HI0    HE2 1303   8.045   5.821   2.316
  112HI0      C 1304   8.493   6.167   2.651
  112HI0      O 1305   8.605   6.119   2.666
  113PRO      N 1306   8.449   6.284   2.698
  113PRO     CA 1307   8.522   6.361   2.800
  113PRO     CB 1308   8.434   6.485   2.810
  113PRO     CG 1309   8.294   6.442   2.768
  113PRO     CD 1310   8.322   6.343   2.654
  113PRO      C 1311   8.538   6.284   2.931
  113PRO      O 1312   8.471   6.184   2.957
  114ALA      N 1313   8.629   6.336   3.013
  114ALA      H 1314   8.671   6.424   2.991
  114ALA     CA 1315   8.672   6.278   3.141
  114ALA     CB 1316   8.808   6.339   3.177
  114ALA      C 1317   8.575   6.282   3.260
  114ALA      O 1318   8.531   6.383   3.315
  115GL4      N 1319   8.542   6.160   3.302
  115GL4      H 1320   8.581   6.072   3.275
  115GL4     CA 1321   8.451   6.135   3.415
  115GL4     CB 1322   8.450   5.983   3.438
  115GL4     CG 1323   8.579   5.926   3.496
  115GL4     CD 1324   8.697   5.908   3.400
  115GL4    OE1 1325   8.811   5.903   3.450
  115GL4   HE11 1326   8.876   5.904   3.373
  115GL4   HE12 1327   8.806   5.884   3.548
  115GL4    OE2 1328   8.677   5.905   3.276
  115GL4   HE21 1329   8.747   5.852   3.228
  115GL4   HE22 1330   8.593   5.956   3.257
  115GL4      C 1331   8.471   6.206   3.549
  115GL4      O 1332   8.374   6.238   3.618
  116ASN      N 1333   8.592   6.242   3.589
  116ASN      H 1334   8.669   6.215   3.531
  116ASN     CA 1335   8.629   6.307   3.715
  116ASN     CB 1336   8.775   6.353   3.721
  116ASN     CG 1337   8.823   6.470   3.636
  116ASN    OD1 1338   8.787   6.587   3.636
  116ASN    ND2 1339   8.882   6.432   3.523
  116ASN   HD21 1340   8.895   6.336   3.497
  116ASN   HD22 1341   8.914   6.505   3.462
  116ASN      C 1342   8.551   6.435   3.745
  116ASN      O 1343   8.524   6.465   3.861
  117GLY      N 1344   8.498   6.505   3.644
  117GLY      H 1345   8.533   6.483   3.553
  117GLY     CA 1346   8.430   6.634   3.664
  117GLY      C 1347   8.405   6.730   3.548
  117GLY      O 1348   8.410   6.691   3.432
  118LYSH     N 1349   8.348   6.848   3.575
  118LYSH     H 1350   8.343   6.909   3.496
  118LYSH    CA 1351   8.313   6.911   3.703
  118LYSH    CB 1352   8.310   7.062   3.678
  118LYSH    CG 1353   8.451   7.107   3.641
  118LYSH    CD 1354   8.450   7.220   3.538
  118LYSH    CE 1355   8.597   7.258   3.520
  118LYSH    NZ 1356   8.615   7.404   3.528
  118LYSH   HZ1 1357   8.606   7.438   3.621
  118LYSH   HZ2 1358   8.705   7.437   3.498
  118LYSH   HZ3 1359   8.544   7.452   3.477
  118LYSH     C 1360   8.185   6.856   3.764
  118LYSH     O 1361   8.129   6.756   3.720
  119SER      N 1362   8.148   6.918   3.876
  119SER      H 1363   8.215   6.978   3.919
  119SER     CA 1364   8.011   6.918   3.929
  119SER     CB 1365   8.004   6.974   4.071
  119SER     OG 1366   7.887   6.936   4.144
  119SER     HG 1367   7.882   6.841   4.176
  119SER      C 1368   7.924   6.997   3.831
  119SER      O 1369   7.959   7.097   3.769
  120ASN      N 1370   7.801   6.950   3.810
  120ASN      H 1371   7.776   6.857   3.835
  120ASN     CA 1372   7.713   7.014   3.711
  120ASN     CB 1373   7.587   6.931   3.686
  120ASN     CG 1374   7.623   6.800   3.615
  120ASN    OD1 1375   7.679   6.705   3.670
  120ASN    ND2 1376   7.615   6.811   3.482
  120ASN   HD21 1377   7.583   6.894   3.438
  120ASN   HD22 1378   7.648   6.737   3.424
  120ASN      C 1379   7.663   7.155   3.745
  120ASN      O 1380   7.670   7.196   3.860
  121PHE      N 1381   7.645   7.244   3.648
  121PHE      H 1382   7.589   7.323   3.672
  121PHE     CA 1383   7.691   7.270   3.511
  121PHE     CB 1384   7.835   7.318   3.490
  121PHE     CG 1385   7.857   7.453   3.558
  121PHE    CD1 1386   7.872   7.445   3.696
  121PHE    HD1 1387   7.895   7.356   3.755
  121PHE    CD2 1388   7.871   7.576   3.494
  121PHE    HD2 1389   7.843   7.574   3.389
  121PHE    CE1 1390   7.871   7.566   3.764
  121PHE    HE1 1391   7.893   7.565   3.871
  121PHE    CE2 1392   7.869   7.694   3.567
  121PHE    HE2 1393   7.869   7.791   3.519
  121PHE     CZ 1394   7.856   7.691   3.705
  121PHE     HZ 1395   7.872   7.779   3.769
  121PHE      C 1396   7.661   7.165   3.404
  121PHE      O 1397   7.737   7.069   3.388
  122LEU      N 1398   7.583   7.214   3.308
  122LEU      H 1399   7.558   7.310   3.302
  122LEU     CA 1400   7.553   7.138   3.186
  122LEU     CB 1401   7.432   7.204   3.120
  122LEU     CG 1402   7.373   7.112   3.013
  122LEU    CD1 1403   7.320   6.984   3.078
  122LEU    CD2 1404   7.259   7.182   2.940
  122LEU      C 1405   7.680   7.139   3.099
  122LEU      O 1406   7.719   7.243   3.046
  123ASN      N 1407   7.735   7.020   3.078
  123ASN      H 1408   7.714   6.936   3.128
  123ASN     CA 1409   7.854   6.996   2.995
  123ASN     CB 1410   7.969   6.932   3.072
  123ASN     CG 1411   7.925   6.824   3.171
  123ASN    OD1 1412   7.814   6.771   3.162
  123ASN    ND2 1413   8.006   6.829   3.276
  123ASN   HD21 1414   8.087   6.888   3.277
  123ASN   HD22 1415   7.974   6.788   3.361
  123ASN      C 1416   7.829   6.929   2.860
  123ASN      O 1417   7.764   6.824   2.858
  124CYS2     N 1418   7.906   6.976   2.762
  124CYS2     H 1419   7.963   7.057   2.772
  124CYS2    CA 1420   7.889   6.920   2.627
  124CYS2    CB 1421   7.781   6.987   2.542
  124CYS2    SG 1422   7.741   6.875   2.403
  124CYS2     C 1423   8.023   6.917   2.554
  124CYS2     O 1424   8.099   7.014   2.558
  125TYR      N 1425   8.049   6.804   2.489
  125TYR      H 1426   7.978   6.734   2.493
  125TYR     CA 1427   8.169   6.780   2.407
  125TYR     CB 1428   8.192   6.631   2.386
  125TYR     CG 1429   8.310   6.597   2.293
  125TYR    CD1 1430   8.272   6.557   2.166
  125TYR    HD1 1431   8.168   6.555   2.135
  125TYR    CD2 1432   8.441   6.617   2.333
  125TYR    HD2 1433   8.463   6.647   2.436
  125TYR    CE1 1434   8.374   6.546   2.072
  125TYR    HE1 1435   8.353   6.530   1.966
  125TYR    CE2 1436   8.540   6.612   2.236
  125TYR    HE2 1437   8.631   6.671   2.251
  125TYR     CZ 1438   8.505   6.575   2.107
  125TYR     OH 1439   8.599   6.541   2.015
  125TYR     HH 1440   8.676   6.605   2.018
  125TYR      C 1441   8.167   6.851   2.271
  125TYR      O 1442   8.081   6.813   2.191
  126VAL      N 1443   8.275   6.911   2.223
  126VAL      H 1444   8.359   6.927   2.276
  126VAL     CA 1445   8.283   6.975   2.091
  126VAL     CB 1446   8.286   7.128   2.100
  126VAL    CG1 1447   8.155   7.186   2.153
  126VAL    CG2 1448   8.387   7.187   2.198
  126VAL      C 1449   8.404   6.926   2.010
  126VAL      O 1450   8.519   6.940   2.051
  127SER      N 1451   8.381   6.881   1.887
  127SER      H 1452   8.283   6.879   1.869
  127SER     CA 1453   8.486   6.826   1.800
  127SER     CB 1454   8.421   6.744   1.688
  127SER     OG 1455   8.339   6.819   1.598
  127SER     HG 1456   8.389   6.855   1.519
  127SER      C 1457   8.587   6.922   1.737
  127SER      O 1458   8.569   6.987   1.635
  128GLY      N 1459   8.700   6.927   1.808
  128GLY      H 1460   8.686   6.883   1.897
  128GLY     CA 1461   8.830   6.989   1.779
  128GLY      C 1462   8.938   6.993   1.888
  128GLY      O 1463   8.940   6.914   1.982
  129PHE      N 1464   9.027   7.091   1.872
  129PHE      H 1465   9.034   7.123   1.778
  129PHE     CA 1466   9.117   7.137   1.978
  129PHE     CB 1467   9.254   7.069   1.970
  129PHE     CG 1468   9.352   7.122   1.865
  129PHE    CD1 1469   9.460   7.198   1.909
  129PHE    HD1 1470   9.458   7.236   2.011
  129PHE    CD2 1471   9.338   7.082   1.733
  129PHE    HD2 1472   9.269   7.000   1.713
  129PHE    CE1 1473   9.555   7.239   1.816
  129PHE    HE1 1474   9.634   7.301   1.857
  129PHE    CE2 1475   9.436   7.119   1.641
  129PHE    HE2 1476   9.437   7.066   1.546
  129PHE     CZ 1477   9.541   7.199   1.683
  129PHE     HZ 1478   9.630   7.224   1.625
  129PHE      C 1479   9.119   7.289   1.996
  129PHE      O 1480   9.075   7.356   1.903
  130HI0      N 1481   9.176   7.336   2.107
  130HI0      H 1482   9.223   7.272   2.167
  130HI0     CA 1483   9.188   7.479   2.140
  130HI0     CB 1484   9.216   7.489   2.290
  130HI0     CG 1485   9.231   7.629   2.348
  130HI0    ND1 1486   9.138   7.720   2.376
  130HI0    HD1 1487   9.039   7.708   2.370
  130HI0    CD2 1488   9.354   7.679   2.356
  130HI0    HD2 1489   9.447   7.623   2.364
  130HI0    CE1 1490   9.208   7.831   2.400
  130HI0    HE1 1491   9.161   7.919   2.442
  130HI0    NE2 1492   9.339   7.807   2.389
  130HI0    HE2 1493   9.406   7.879   2.404
  130HI0      C 1494   9.282   7.562   2.053
  130HI0      O 1495   9.386   7.509   2.016
  131PRO      N 1496   9.239   7.680   2.011
  131PRO     CA 1497   9.101   7.731   2.002
  131PRO     CB 1498   9.103   7.884   1.990
  131PRO     CG 1499   9.240   7.901   1.924
  131PRO     CD 1500   9.330   7.793   1.986
  131PRO      C 1501   9.014   7.678   1.889
  131PRO      O 1502   9.067   7.649   1.782
  132SER      N 1503   8.886   7.648   1.914
  132SER      H 1504   8.847   7.673   2.003
  132SER     CA 1505   8.795   7.593   1.813
  132SER     CB 1506   8.679   7.521   1.883
  132SER     OG 1507   8.594   7.614   1.951
  132SER     HG 1508   8.641   7.644   2.034
  132SER      C 1509   8.745   7.686   1.703
  132SER      O 1510   8.719   7.803   1.728
  133AS4      N 1511   8.698   7.625   1.594
  133AS4      H 1512   8.704   7.526   1.601
  133AS4     CA 1513   8.662   7.686   1.465
  133AS4     CB 1514   8.730   7.597   1.360
  133AS4     CG 1515   8.772   7.657   1.226
  133AS4    OD1 1516   8.857   7.592   1.163
  133AS4   HD11 1517   8.893   7.652   1.091
  133AS4   HD12 1518   8.870   7.511   1.220
  133AS4    OD2 1519   8.718   7.764   1.189
  133AS4   HD21 1520   8.757   7.793   1.102
  133AS4   HD22 1521   8.642   7.791   1.249
  133AS4      C 1522   8.510   7.690   1.450
  133AS4      O 1523   8.436   7.732   1.539
  134ILE      N 1524   8.468   7.695   1.323
  134ILE      H 1525   8.530   7.727   1.252
  134ILE     CA 1526   8.326   7.690   1.288
  134ILE     CB 1527   8.305   7.731   1.142
  134ILE    CG1 1528   8.384   7.637   1.051
  134ILE    CG2 1529   8.328   7.878   1.108
  134ILE     CD 1530   8.365   7.659   0.901
  134ILE      C 1531   8.255   7.558   1.320
  134ILE      O 1532   8.298   7.476   1.400
  135GL4      N 1533   8.126   7.549   1.290
  135GL4      H 1534   8.087   7.626   1.240
  135GL4     CA 1535   8.030   7.443   1.324
  135GL4     CB 1536   8.061   7.312   1.250
  135GL4     CG 1537   8.064   7.322   1.098
  135GL4     CD 1538   8.088   7.193   1.019
  135GL4    OE1 1539   8.043   7.191   0.902
  135GL4   HE11 1540   8.049   7.096   0.869
  135GL4   HE12 1541   8.027   7.285   0.873
  135GL4    OE2 1542   8.169   7.106   1.058
  135GL4   HE21 1543   8.180   7.028   0.998
  135GL4   HE22 1544   8.229   7.152   1.124
  135GL4      C 1545   7.996   7.406   1.468
  135GL4      O 1546   7.879   7.406   1.507
  136VAL      N 1547   8.102   7.388   1.546
  136VAL      H 1548   8.192   7.412   1.511
  136VAL     CA 1549   8.090   7.351   1.688
  136VAL     CB 1550   8.223   7.311   1.751
  136VAL    CG1 1551   8.268   7.183   1.679
  136VAL    CG2 1552   8.337   7.414   1.751
  136VAL      C 1553   8.013   7.449   1.776
  136VAL      O 1554   8.045   7.568   1.783
  137AS4      N 1555   7.901   7.399   1.827
  137AS4      H 1556   7.879   7.301   1.834
  137AS4     CA 1557   7.800   7.482   1.895
  137AS4     CB 1558   7.727   7.568   1.791
  137AS4     CG 1559   7.675   7.704   1.837
  137AS4    OD1 1560   7.713   7.754   1.945
  137AS4   HD11 1561   7.725   7.853   1.938
  137AS4   HD12 1562   7.711   7.695   2.026
  137AS4    OD2 1563   7.577   7.753   1.776
  137AS4   HD21 1564   7.557   7.843   1.816
  137AS4   HD22 1565   7.541   7.681   1.717
  137AS4      C 1566   7.695   7.414   1.984
  137AS4      O 1567   7.667   7.295   1.984
  138LEU      N 1568   7.640   7.502   2.067
  138LEU      H 1569   7.650   7.601   2.053
  138LEU     CA 1570   7.545   7.463   2.172
  138LEU     CB 1571   7.599   7.479   2.314
  138LEU     CG 1572   7.608   7.349   2.394
  138LEU    CD1 1573   7.711   7.361   2.507
  138LEU    CD2 1574   7.480   7.295   2.457
  138LEU      C 1575   7.423   7.554   2.156
  138LEU      O 1576   7.437   7.676   2.155
  139LEU      N 1577   7.310   7.495   2.116
  139LEU      H 1578   7.286   7.403   2.144
  139LEU     CA 1579   7.191   7.574   2.081
  139LEU     CB 1580   7.134   7.505   1.957
  139LEU     CG 1581   7.198   7.535   1.822
  139LEU    CD1 1582   7.191   7.685   1.794
  139LEU    CD2 1583   7.343   7.487   1.807
  139LEU      C 1584   7.107   7.569   2.209
  139LEU      O 1585   7.126   7.492   2.303
  140LYSH     N 1586   7.001   7.649   2.202
  140LYSH     H 1587   7.003   7.712   2.125
  140LYSH    CA 1588   6.887   7.653   2.294
  140LYSH    CB 1589   6.888   7.778   2.382
  140LYSH    CG 1590   7.013   7.779   2.471
  140LYSH    CD 1591   6.987   7.877   2.585
  140LYSH    CE 1592   7.108   7.932   2.660
  140LYSH    NZ 1593   7.089   7.953   2.805
  140LYSH   HZ1 1594   7.174   7.990   2.841
  140LYSH   HZ2 1595   7.006   8.002   2.831
  140LYSH   HZ3 1596   7.074   7.867   2.853
  140LYSH     C 1597   6.756   7.641   2.216
  140LYSH     O 1598   6.739   7.677   2.099
  141ASN      N 1599   6.654   7.606   2.294
  141ASN      H 1600   6.665   7.563   2.384
  141ASN     CA 1601   6.516   7.601   2.245
  141ASN     CB 1602   6.436   7.511   2.339
  141ASN     CG 1603   6.288   7.491   2.306
  141ASN    OD1 1604   6.211   7.554   2.378
  141ASN    ND2 1605   6.255   7.397   2.217
  141ASN   HD21 1606   6.317   7.345   2.159
  141ASN   HD22 1607   6.158   7.376   2.205
  141ASN      C 1608   6.456   7.742   2.232
  141ASN      O 1609   6.457   7.814   2.331
  142GLY      N 1610   6.445   7.785   2.107
  142GLY      H 1611   6.492   7.736   2.033
  142GLY     CA 1612   6.387   7.915   2.068
  142GLY      C 1613   6.464   8.043   2.100
  142GLY      O 1614   6.459   8.134   2.017
  143GL4      N 1615   6.545   8.037   2.205
  143GL4      H 1616   6.542   7.960   2.269
  143GL4     CA 1617   6.630   8.145   2.257
  143GL4     CB 1618   6.647   8.112   2.405
  143GL4     CG 1619   6.738   8.208   2.481
  143GL4     CD 1620   6.753   8.175   2.630
  143GL4    OE1 1621   6.659   8.140   2.705
  143GL4   HE11 1622   6.696   8.093   2.785
  143GL4   HE12 1623   6.572   8.140   2.656
  143GL4    OE2 1624   6.869   8.197   2.669
  143GL4   HE21 1625   6.866   8.211   2.768
  143GL4   HE22 1626   6.927   8.208   2.587
  143GL4      C 1627   6.756   8.147   2.171
  143GL4      O 1628   6.821   8.044   2.152
  144ARG      N 1629   6.789   8.267   2.126
  144ARG      H 1630   6.741   8.350   2.156
  144ARG     CA 1631   6.909   8.276   2.041
  144ARG     CB 1632   6.889   8.346   1.906
  144ARG     CG 1633   6.787   8.290   1.806
  144ARG     CD 1634   6.798   8.145   1.759
  144ARG     NE 1635   6.670   8.082   1.725
  144ARG     HE 1636   6.600   8.137   1.679
  144ARG     CZ 1637   6.632   7.961   1.766
  144ARG    NH1 1638   6.719   7.877   1.825
  144ARG   HH11 1639   6.815   7.899   1.841
  144ARG   HH12 1640   6.675   7.794   1.860
  144ARG    NH2 1641   6.510   7.913   1.735
  144ARG   HH21 1642   6.440   7.966   1.687
  144ARG   HH22 1643   6.486   7.820   1.763
  144ARG      C 1644   7.026   8.332   2.121
  144ARG      O 1645   7.012   8.449   2.156
  145ILE      N 1646   7.137   8.259   2.133
  145ILE      H 1647   7.145   8.176   2.077
  145ILE     CA 1648   7.260   8.299   2.203
  145ILE     CB 1649   7.277   8.211   2.326
  145ILE    CG1 1650   7.278   8.058   2.311
  145ILE    CG2 1651   7.184   8.258   2.437
  145ILE     CD 1652   7.424   8.018   2.296
  145ILE      C 1653   7.389   8.298   2.122
  145ILE      O 1654   7.421   8.205   2.047
  146GL4      N 1655   7.476   8.395   2.148
  146GL4      H 1656   7.469   8.468   2.216
  146GL4     CA 1657   7.602   8.409   2.072
  146GL4     CB 1658   7.660   8.550   2.075
  146GL4     CG 1659   7.557   8.652   2.027
  146GL4     CD 1660   7.596   8.792   2.075
  146GL4    OE1 1661   7.519   8.849   2.156
  146GL4   HE11 1662   7.533   8.948   2.149
  146GL4   HE12 1663   7.484   8.780   2.220
  146GL4    OE2 1664   7.713   8.832   2.057
  146GL4   HE21 1665   7.706   8.932   2.057
  146GL4   HE22 1666   7.770   8.753   2.034
  146GL4      C 1667   7.710   8.307   2.112
  146GL4      O 1668   7.748   8.233   2.022
  147LYSH     N 1669   7.729   8.283   2.241
  147LYSH     H 1670   7.677   8.323   2.316
  147LYSH    CA 1671   7.823   8.178   2.285
  147LYSH    CB 1672   7.963   8.234   2.306
  147LYSH    CG 1673   8.066   8.122   2.313
  147LYSH    CD 1674   8.075   8.063   2.171
  147LYSH    CE 1675   8.177   7.949   2.166
  147LYSH    NZ 1676   8.235   7.934   2.031
  147LYSH   HZ1 1677   8.255   8.021   1.986
  147LYSH   HZ2 1678   8.318   7.879   2.030
  147LYSH   HZ3 1679   8.163   7.890   1.978
  147LYSH     C 1680   7.773   8.126   2.420
  147LYSH     O 1681   7.680   8.183   2.479
  148VAL      N 1682   7.818   8.006   2.453
  148VAL      H 1683   7.876   7.959   2.386
  148VAL     CA 1684   7.809   7.956   2.591
  148VAL     CB 1685   7.806   7.804   2.598
  148VAL    CG1 1686   7.674   7.758   2.535
  148VAL    CG2 1687   7.926   7.740   2.529
  148VAL      C 1688   7.904   8.016   2.695
  148VAL      O 1689   8.008   8.071   2.662
  149GL4      N 1690   7.864   8.003   2.822
  149GL4      H 1691   7.779   7.957   2.845
  149GL4     CA 1692   7.930   8.059   2.941
  149GL4     CB 1693   7.855   8.020   3.068
  149GL4     CG 1694   7.715   8.081   3.077
  149GL4     CD 1695   7.600   7.991   3.030
  149GL4    OE1 1696   7.592   7.971   2.907
  149GL4   HE11 1697   7.495   7.952   2.889
  149GL4   HE12 1698   7.677   7.962   2.855
  149GL4    OE2 1699   7.523   7.939   3.114
  149GL4   HE21 1700   7.468   7.868   3.071
  149GL4   HE22 1701   7.532   7.976   3.207
  149GL4      C 1702   8.079   8.029   2.957
  149GL4      O 1703   8.165   8.117   2.963
  150HI0      N 1704   8.115   7.902   2.945
  150HI0      H 1705   8.052   7.828   2.918
  150HI0     CA 1706   8.254   7.858   2.962
  150HI0     CB 1707   8.274   7.794   3.100
  150HI0     CG 1708   8.242   7.893   3.212
  150HI0    ND1 1709   8.313   7.998   3.252
  150HI0    HD1 1710   8.386   8.049   3.206
  150HI0    CD2 1711   8.142   7.876   3.298
  150HI0    HD2 1712   8.067   7.798   3.286
  150HI0    CE1 1713   8.258   8.048   3.362
  150HI0    HE1 1714   8.290   8.140   3.410
  150HI0    NE2 1715   8.154   7.970   3.391
  150HI0    HE2 1716   8.097   7.985   3.471
  150HI0      C 1717   8.299   7.757   2.857
  150HI0      O 1718   8.226   7.663   2.826
  151SER      N 1719   8.428   7.764   2.823
  151SER      H 1720   8.488   7.832   2.864
  151SER     CA 1721   8.496   7.670   2.732
  151SER     CB 1722   8.556   7.730   2.606
  151SER     OG 1723   8.619   7.638   2.517
  151SER     HG 1724   8.607   7.690   2.432
  151SER      C 1725   8.617   7.603   2.796
  151SER      O 1726   8.687   7.673   2.869
  152AS4      N 1727   8.612   7.474   2.829
  152AS4      H 1728   8.541   7.411   2.797
  152AS4     CA 1729   8.706   7.407   2.920
  152AS4     CB 1730   8.638   7.313   3.020
  152AS4     CG 1731   8.738   7.277   3.130
  152AS4    OD1 1732   8.733   7.159   3.169
  152AS4   HD11 1733   8.813   7.143   3.227
  152AS4   HD12 1734   8.640   7.127   3.148
  152AS4    OD2 1735   8.807   7.371   3.175
  152AS4   HD21 1736   8.863   7.327   3.246
  152AS4   HD22 1737   8.784   7.461   3.139
  152AS4      C 1738   8.789   7.307   2.840
  152AS4      O 1739   8.734   7.249   2.746
  153LEU      N 1740   8.904   7.260   2.886
  153LEU      H 1741   8.953   7.315   2.953
  153LEU     CA 1742   8.979   7.141   2.841
  153LEU     CB 1743   9.121   7.189   2.810
  153LEU     CG 1744   9.157   7.240   2.670
  153LEU    CD1 1745   9.140   7.137   2.558
  153LEU    CD2 1746   9.093   7.374   2.634
  153LEU      C 1747   8.973   7.031   2.947
  153LEU      O 1748   9.037   7.040   3.052
  154SER      N 1749   8.895   6.928   2.916
  154SER      H 1750   8.891   6.910   2.818
  154SER     CA 1751   8.871   6.810   3.001
  154SER     CB 1752   8.738   6.739   2.973
  154SER     OG 1753   8.731   6.616   3.045
  154SER     HG 1754   8.724   6.638   3.142
  154SER      C 1755   8.986   6.714   2.967
  154SER      O 1756   8.985   6.652   2.861
  155PHE      N 1757   9.080   6.710   3.061
  155PHE      H 1758   9.076   6.772   3.140
  155PHE     CA 1759   9.205   6.634   3.057
  155PHE     CB 1760   9.321   6.712   3.119
  155PHE     CG 1761   9.461   6.650   3.131
  155PHE    CD1 1762   9.520   6.631   3.255
  155PHE    HD1 1763   9.468   6.665   3.345
  155PHE    CD2 1764   9.528   6.600   3.020
  155PHE    HD2 1765   9.480   6.598   2.923
  155PHE    CE1 1766   9.650   6.584   3.267
  155PHE    HE1 1767   9.709   6.603   3.356
  155PHE    CE2 1768   9.661   6.560   3.031
  155PHE    HE2 1769   9.714   6.553   2.936
  155PHE     CZ 1770   9.725   6.550   3.154
  155PHE     HZ 1771   9.834   6.545   3.159
  155PHE      C 1772   9.200   6.494   3.119
  155PHE      O 1773   9.192   6.482   3.241
  156SER      N 1774   9.201   6.394   3.031
  156SER      H 1775   9.214   6.411   2.933
  156SER     CA 1776   9.191   6.252   3.068
  156SER     CB 1777   9.157   6.159   2.952
  156SER     OG 1778   9.080   6.047   2.997
  156SER     HG 1779   8.998   6.041   2.939
  156SER      C 1780   9.323   6.200   3.125
  156SER      O 1781   9.433   6.217   3.072
  157LYSH     N 1782   9.310   6.114   3.226
  157LYSH     H 1783   9.222   6.067   3.232
  157LYSH    CA 1784   9.420   6.053   3.302
  157LYSH    CB 1785   9.375   5.974   3.425
  157LYSH    CG 1786   9.378   6.057   3.554
  157LYSH    CD 1787   9.304   5.999   3.674
  157LYSH    CE 1788   9.318   6.090   3.796
  157LYSH    NZ 1789   9.257   6.021   3.910
  157LYSH   HZ1 1790   9.275   6.079   3.989
  157LYSH   HZ2 1791   9.159   6.002   3.905
  157LYSH   HZ3 1792   9.310   5.939   3.932
  157LYSH     C 1793   9.536   5.985   3.230
  157LYSH     O 1794   9.640   5.955   3.289
  158AS4      N 1795   9.511   5.938   3.108
  158AS4      H 1796   9.428   5.952   3.055
  158AS4     CA 1797   9.611   5.880   3.017
  158AS4     CB 1798   9.563   5.792   2.901
  158AS4     CG 1799   9.446   5.851   2.823
  158AS4    OD1 1800   9.378   5.766   2.761
  158AS4   HD11 1801   9.299   5.809   2.716
  158AS4   HD12 1802   9.406   5.677   2.797
  158AS4    OD2 1803   9.392   5.962   2.841
  158AS4   HD21 1804   9.317   5.969   2.775
  158AS4   HD22 1805   9.442   6.009   2.913
  158AS4      C 1806   9.719   5.982   2.981
  158AS4      O 1807   9.836   5.966   3.016
  159TRP      N 1808   9.680   6.092   2.916
  159TRP      H 1809   9.580   6.101   2.920
  159TRP     CA 1810   9.760   6.198   2.853
  159TRP     CB 1811   9.874   6.148   2.764
  159TRP     CG 1812   9.835   6.059   2.646
  159TRP    CD1 1813   9.816   5.928   2.653
  159TRP    HD1 1814   9.821   5.867   2.744
  159TRP    CD2 1815   9.810   6.094   2.513
  159TRP    NE1 1816   9.777   5.877   2.537
  159TRP    HE1 1817   9.750   5.783   2.517
  159TRP    CE2 1818   9.771   5.977   2.449
  159TRP    CE3 1819   9.801   6.214   2.444
  159TRP    HE3 1820   9.806   6.310   2.496
  159TRP    CZ2 1821   9.716   5.983   2.321
  159TRP    HZ2 1822   9.702   5.888   2.270
  159TRP    CZ3 1823   9.749   6.218   2.315
  159TRP    HZ3 1824   9.757   6.311   2.257
  159TRP    CH2 1825   9.700   6.103   2.254
  159TRP    HH2 1826   9.653   6.100   2.156
  159TRP      C 1827   9.677   6.296   2.770
  159TRP      O 1828   9.733   6.390   2.713
  160SER      N 1829   9.558   6.254   2.729
  160SER      H 1830   9.504   6.179   2.767
  160SER     CA 1831   9.479   6.325   2.627
  160SER     CB 1832   9.392   6.233   2.541
  160SER     OG 1833   9.476   6.134   2.481
  160SER     HG 1834   9.550   6.189   2.442
  160SER      C 1835   9.389   6.443   2.666
  160SER      O 1836   9.333   6.442   2.775
  161PHE      N 1837   9.356   6.528   2.569
  161PHE      H 1838   9.385   6.507   2.476
  161PHE     CA 1839   9.286   6.656   2.583
  161PHE     CB 1840   9.381   6.763   2.530
  161PHE     CG 1841   9.457   6.845   2.635
  161PHE    CD1 1842   9.587   6.809   2.668
  161PHE    HD1 1843   9.635   6.723   2.621
  161PHE    CD2 1844   9.385   6.921   2.726
  161PHE    HD2 1845   9.291   6.965   2.694
  161PHE    CE1 1846   9.641   6.858   2.787
  161PHE    HE1 1847   9.746   6.836   2.806
  161PHE    CE2 1848   9.438   6.961   2.848
  161PHE    HE2 1849   9.369   7.018   2.911
  161PHE     CZ 1850   9.569   6.930   2.881
  161PHE     HZ 1851   9.619   6.955   2.974
  161PHE      C 1852   9.156   6.653   2.502
  161PHE      O 1853   9.156   6.653   2.379
  162TYR      N 1854   9.051   6.683   2.578
  162TYR      H 1855   9.050   6.651   2.673
  162TYR     CA 1856   8.915   6.702   2.526
  162TYR     CB 1857   8.824   6.601   2.595
  162TYR     CG 1858   8.857   6.453   2.569
  162TYR    CD1 1859   8.944   6.385   2.653
  162TYR    HD1 1860   8.949   6.406   2.760
  162TYR    CD2 1861   8.825   6.390   2.450
  162TYR    HD2 1862   8.751   6.430   2.380
  162TYR    CE1 1863   9.006   6.265   2.621
  162TYR    HE1 1864   9.055   6.210   2.700
  162TYR    CE2 1865   8.885   6.270   2.413
  162TYR    HE2 1866   8.853   6.226   2.319
  162TYR     CZ 1867   8.968   6.203   2.502
  162TYR     OH 1868   9.023   6.083   2.469
  162TYR     HH 1869   9.070   6.044   2.548
  162TYR      C 1870   8.858   6.843   2.538
  162TYR      O 1871   8.854   6.898   2.648
  163LEU      N 1872   8.790   6.890   2.434
  163LEU      H 1873   8.768   6.832   2.355
  163LEU     CA 1874   8.722   7.020   2.433
  163LEU     CB 1875   8.742   7.097   2.302
  163LEU     CG 1876   8.787   7.240   2.332
  163LEU    CD1 1877   8.798   7.326   2.206
  163LEU    CD2 1878   8.704   7.317   2.436
  163LEU      C 1879   8.579   7.007   2.488
  163LEU      O 1880   8.484   6.967   2.421
  164LEU      N 1881   8.563   7.066   2.606
  164LEU      H 1882   8.642   7.103   2.655
  164LEU     CA 1883   8.435   7.073   2.677
  164LEU     CB 1884   8.466   6.993   2.804
  164LEU     CG 1885   8.346   6.948   2.887
  164LEU    CD1 1886   8.263   6.853   2.800
  164LEU    CD2 1887   8.394   6.844   2.988
  164LEU      C 1888   8.381   7.216   2.679
  164LEU      O 1889   8.446   7.316   2.710
  165TYR      N 1890   8.253   7.222   2.644
  165TYR      H 1891   8.208   7.144   2.601
  165TYR     CA 1892   8.176   7.347   2.650
  165TYR     CB 1893   8.114   7.371   2.512
  165TYR     CG 1894   8.190   7.469   2.422
  165TYR    CD1 1895   8.114   7.539   2.329
  165TYR    HD1 1896   8.008   7.516   2.322
  165TYR    CD2 1897   8.326   7.460   2.397
  165TYR    HD2 1898   8.385   7.392   2.458
  165TYR    CE1 1899   8.174   7.605   2.222
  165TYR    HE1 1900   8.111   7.624   2.135
  165TYR    CE2 1901   8.384   7.527   2.290
  165TYR    HE2 1902   8.492   7.529   2.278
  165TYR     CZ 1903   8.311   7.604   2.201
  165TYR     OH 1904   8.376   7.712   2.150
  165TYR     HH 1905   8.462   7.725   2.200
  165TYR      C 1906   8.076   7.341   2.765
  165TYR      O 1907   8.005   7.241   2.777
  166TYR      N 1908   8.074   7.448   2.844
  166TYR      H 1909   8.132   7.528   2.828
  166TYR     CA 1910   7.998   7.463   2.969
  166TYR     CB 1911   8.092   7.481   3.088
  166TYR     CG 1912   8.150   7.350   3.142
  166TYR    CD1 1913   8.283   7.322   3.116
  166TYR    HD1 1914   8.346   7.371   3.042
  166TYR    CD2 1915   8.076   7.274   3.232
  166TYR    HD2 1916   7.969   7.291   3.243
  166TYR    CE1 1917   8.342   7.218   3.188
  166TYR    HE1 1918   8.447   7.226   3.216
  166TYR    CE2 1919   8.130   7.163   3.296
  166TYR    HE2 1920   8.073   7.108   3.371
  166TYR     CZ 1921   8.263   7.135   3.267
  166TYR     OH 1922   8.315   7.015   3.305
  166TYR     HH 1923   8.405   6.996   3.267
  166TYR      C 1924   7.885   7.566   2.977
  166TYR      O 1925   7.903   7.678   2.928
  167THR      N 1926   7.767   7.522   3.019
  167THR      H 1927   7.754   7.423   3.027
  167THR     CA 1928   7.646   7.601   3.046
  167THR     CB 1929   7.542   7.605   2.934
  167THR    OG1 1930   7.440   7.699   2.969
  167THR    HG1 1931   7.477   7.791   2.980
  167THR    CG2 1932   7.504   7.468   2.875
  167THR      C 1933   7.586   7.576   3.184
  167THR      O 1934   7.638   7.485   3.248
  168GL4      N 1935   7.502   7.663   3.239
  168GL4      H 1936   7.471   7.743   3.187
  168GL4     CA 1937   7.440   7.655   3.372
  168GL4     CB 1938   7.360   7.784   3.390
  168GL4     CG 1939   7.324   7.814   3.535
  168GL4     CD 1940   7.231   7.932   3.563
  168GL4    OE1 1941   7.286   8.034   3.610
  168GL4   HE11 1942   7.222   8.084   3.668
  168GL4   HE12 1943   7.381   8.036   3.580
  168GL4    OE2 1944   7.106   7.918   3.565
  168GL4   HE21 1945   7.056   8.004   3.549
  168GL4   HE22 1946   7.086   7.829   3.606
  168GL4      C 1947   7.354   7.529   3.387
  168GL4      O 1948   7.299   7.477   3.290
  169PHE      N 1949   7.356   7.477   3.509
  169PHE      H 1950   7.415   7.505   3.585
  169PHE     CA 1951   7.253   7.379   3.545
  169PHE     CB 1952   7.313   7.238   3.548
  169PHE     CG 1953   7.214   7.122   3.556
  169PHE    CD1 1954   7.143   7.097   3.439
  169PHE    HD1 1955   7.166   7.144   3.344
  169PHE    CD2 1956   7.193   7.067   3.682
  169PHE    HD2 1957   7.262   7.092   3.762
  169PHE    CE1 1958   7.048   6.997   3.459
  169PHE    HE1 1959   6.983   6.971   3.376
  169PHE    CE2 1960   7.098   6.966   3.693
  169PHE    HE2 1961   7.091   6.919   3.791
  169PHE     CZ 1962   7.031   6.926   3.577
  169PHE     HZ 1963   6.952   6.852   3.580
  169PHE      C 1964   7.196   7.406   3.685
  169PHE      O 1965   7.264   7.388   3.786
  170THR      N 1966   7.067   7.438   3.684
  170THR      H 1967   7.011   7.460   3.604
  170THR     CA 1968   6.996   7.457   3.812
  170THR     CB 1969   6.964   7.604   3.843
  170THR    OG1 1970   6.873   7.640   3.738
  170THR    HG1 1971   6.930   7.667   3.660
  170THR    CG2 1972   7.080   7.703   3.844
  170THR      C 1973   6.883   7.356   3.827
  170THR      O 1974   6.822   7.310   3.730
  171PRO      N 1975   6.858   7.310   3.949
  171PRO     CA 1976   6.738   7.237   3.993
  171PRO     CB 1977   6.754   7.237   4.145
  171PRO     CG 1978   6.905   7.223   4.168
  171PRO     CD 1979   6.963   7.303   4.052
  171PRO      C 1980   6.605   7.292   3.941
  171PRO      O 1981   6.532   7.225   3.869
  172THR      N 1982   6.591   7.424   3.958
  172THR      H 1983   6.660   7.491   3.984
  172THR     CA 1984   6.470   7.492   3.910
  172THR     CB 1985   6.430   7.610   3.999
  172THR    OG1 1986   6.545   7.694   4.011
  172THR    HG1 1987   6.535   7.733   4.102
  172THR    CG2 1988   6.374   7.573   4.136
  172THR      C 1989   6.507   7.542   3.770
  172THR      O 1990   6.552   7.655   3.748
  173GL4      N 1991   6.477   7.459   3.671
  173GL4      H 1992   6.418   7.381   3.690
  173GL4     CA 1993   6.503   7.475   3.527
  173GL4     CB 1994   6.458   7.353   3.446
  173GL4     CG 1995   6.319   7.295   3.472
  173GL4     CD 1996   6.302   7.182   3.574
  173GL4    OE1 1997   6.263   7.211   3.689
  173GL4   HE11 1998   6.248   7.130   3.745
  173GL4   HE12 1999   6.268   7.308   3.712
  173GL4    OE2 2000   6.319   7.070   3.521
  173GL4   HE21 2001   6.331   7.002   3.594
  173GL4   HE22 2002   6.285   7.073   3.427
  173GL4      C 2003   6.468   7.606   3.456
  173GL4      O 2004   6.362   7.663   3.479
  174LYSH     N 2005   6.550   7.650   3.361
  174LYSH     H 2006   6.616   7.583   3.327
  174LYSH    CA 2007   6.539   7.777   3.288
  174LYSH    CB 2008   6.658   7.869   3.317
  174LYSH    CG 2009   6.625   7.956   3.439
  174LYSH    CD 2010   6.694   7.892   3.560
  174LYSH    CE 2011   6.675   7.982   3.682
  174LYSH    NZ 2012   6.705   7.898   3.799
  174LYSH   HZ1 2013   6.687   7.940   3.887
  174LYSH   HZ2 2014   6.655   7.811   3.787
  174LYSH   HZ3 2015   6.804   7.884   3.798
  174LYSH     C 2016   6.519   7.774   3.136
  174LYSH     O 2017   6.437   7.853   3.091
  175ASN      N 2018   6.571   7.674   3.066
  175ASN      H 2019   6.652   7.637   3.111
  175ASN     CA 2020   6.544   7.631   2.928
  175ASN     CB 2021   6.595   7.731   2.825
  175ASN     CG 2022   6.527   7.729   2.688
  175ASN    OD1 2023   6.451   7.635   2.662
  175ASN    ND2 2024   6.516   7.843   2.621
  175ASN   HD21 2025   6.542   7.928   2.668
  175ASN   HD22 2026   6.481   7.846   2.527
  175ASN      C 2027   6.603   7.491   2.909
  175ASN      O 2028   6.709   7.456   2.960
  176GL4      N 2029   6.559   7.429   2.800
  176GL4      H 2030   6.506   7.482   2.734
  176GL4     CA 2031   6.614   7.309   2.735
  176GL4     CB 2032   6.515   7.206   2.679
  176GL4     CG 2033   6.395   7.247   2.594
  176GL4     CD 2034   6.287   7.139   2.612
  176GL4    OE1 2035   6.172   7.182   2.634
  176GL4   HE11 2036   6.105   7.119   2.595
  176GL4   HE12 2037   6.185   7.269   2.682
  176GL4    OE2 2038   6.306   7.018   2.587
  176GL4   HE21 2039   6.217   6.975   2.598
  176GL4   HE22 2040   6.405   7.001   2.579
  176GL4      C 2041   6.711   7.346   2.623
  176GL4      O 2042   6.688   7.445   2.553
  177TYR      N 2043   6.806   7.258   2.593
  177TYR      H 2044   6.783   7.164   2.618
  177TYR     CA 2045   6.933   7.276   2.522
  177TYR     CB 2046   7.053   7.259   2.614
  177TYR     CG 2047   7.083   7.383   2.698
  177TYR    CD1 2048   7.187   7.466   2.657
  177TYR    HD1 2049   7.239   7.436   2.566
  177TYR    CD2 2050   7.007   7.423   2.808
  177TYR    HD2 2051   6.908   7.381   2.825
  177TYR    CE1 2052   7.220   7.582   2.727
  177TYR    HE1 2053   7.315   7.630   2.702
  177TYR    CE2 2054   7.042   7.534   2.883
  177TYR    HE2 2055   6.980   7.587   2.956
  177TYR     CZ 2056   7.149   7.612   2.842
  177TYR     OH 2057   7.197   7.708   2.926
  177TYR     HH 2058   7.297   7.699   2.934
  177TYR      C 2059   6.944   7.170   2.413
  177TYR      O 2060   6.871   7.070   2.409
  178ALA      N 2061   7.035   7.197   2.320
  178ALA      H 2062   7.070   7.291   2.320
  178ALA     CA 2063   7.079   7.110   2.210
  178ALA     CB 2064   6.990   7.145   2.090
  178ALA      C 2065   7.226   7.141   2.181
  178ALA      O 2066   7.263   7.258   2.169
  179CYS2     N 2067   7.301   7.044   2.131
  179CYS2     H 2068   7.260   6.956   2.107
  179CYS2    CA 2069   7.447   7.051   2.110
  179CYS2    CB 2070   7.509   6.974   2.226
  179CYS2    SG 2071   7.691   6.987   2.240
  179CYS2     C 2072   7.495   6.995   1.976
  179CYS2     O 2073   7.444   6.888   1.942
  180ARG      N 2074   7.597   7.051   1.912
  180ARG      H 2075   7.637   7.139   1.939
  180ARG     CA 2076   7.634   6.992   1.783
  180ARG     CB 2077   7.581   7.061   1.657
  180ARG     CG 2078   7.619   7.209   1.652
  180ARG     CD 2079   7.545   7.274   1.535
  180ARG     NE 2080   7.596   7.220   1.408
  180ARG     HE 2081   7.570   7.124   1.402
  180ARG     CZ 2082   7.641   7.292   1.304
  180ARG    NH1 2083   7.645   7.426   1.303
  180ARG   HH11 2084   7.604   7.476   1.380
  180ARG   HH12 2085   7.662   7.481   1.221
  180ARG    NH2 2086   7.701   7.233   1.201
  180ARG   HH21 2087   7.722   7.136   1.193
  180ARG   HH22 2088   7.709   7.294   1.122
  180ARG      C 2089   7.787   6.991   1.772
  180ARG      O 2090   7.863   7.071   1.828
  181VAL      N 2091   7.829   6.872   1.730
  181VAL      H 2092   7.768   6.795   1.711
  181VAL     CA 2093   7.964   6.851   1.677
  181VAL     CB 2094   8.013   6.707   1.691
  181VAL    CG1 2095   8.058   6.670   1.832
  181VAL    CG2 2096   7.912   6.605   1.637
  181VAL      C 2097   7.976   6.900   1.532
  181VAL      O 2098   7.899   6.984   1.487
  182ASN      N 2099   8.087   6.879   1.461
  182ASN      H 2100   8.171   6.848   1.504
  182ASN     CA 2101   8.105   6.905   1.317
  182ASN     CB 2102   8.241   6.853   1.269
  182ASN     CG 2103   8.339   6.954   1.328
  182ASN    OD1 2104   8.434   6.922   1.399
  182ASN    ND2 2105   8.337   7.079   1.281
  182ASN   HD21 2106   8.275   7.117   1.212
  182ASN   HD22 2107   8.400   7.140   1.329
  182ASN      C 2108   8.003   6.833   1.229
  182ASN      O 2109   7.950   6.728   1.265
  183HI0      N 2110   7.966   6.907   1.125
  183HI0      H 2111   8.016   6.994   1.122
  183HI0     CA 2112   7.869   6.880   1.018
  183HI0     CB 2113   7.937   6.766   0.941
  183HI0     CG 2114   8.055   6.797   0.848
  183HI0    ND1 2115   8.112   6.914   0.825
  183HI0    HD1 2116   8.083   6.998   0.871
  183HI0    CD2 2117   8.123   6.705   0.780
  183HI0    HD2 2118   8.085   6.603   0.771
  183HI0    CE1 2119   8.211   6.895   0.738
  183HI0    HE1 2120   8.280   6.973   0.703
  183HI0    NE2 2121   8.213   6.767   0.705
  183HI0    HE2 2122   8.245   6.735   0.616
  183HI0      C 2123   7.726   6.846   1.058
  183HI0      O 2124   7.636   6.879   0.980
  184VAL      N 2125   7.706   6.793   1.179
  184VAL      H 2126   7.783   6.760   1.233
  184VAL     CA 2127   7.570   6.769   1.228
  184VAL     CB 2128   7.575   6.680   1.352
  184VAL    CG1 2129   7.631   6.542   1.319
  184VAL    CG2 2130   7.650   6.756   1.462
  184VAL      C 2131   7.464   6.878   1.242
  184VAL      O 2132   7.477   6.970   1.323
  185THR      N 2133   7.349   6.868   1.175
  185THR      H 2134   7.338   6.799   1.103
  185THR     CA 2135   7.245   6.970   1.164
  185THR     CB 2136   7.175   6.995   1.030
  185THR    OG1 2137   7.127   6.867   0.987
  185THR    HG1 2138   7.058   6.831   1.050
  185THR    CG2 2139   7.271   7.055   0.928
  185THR      C 2140   7.136   6.955   1.270
  185THR      O 2141   7.109   6.847   1.324
  186LEU      N 2142   7.054   7.057   1.292
  186LEU      H 2143   7.030   7.129   1.227
  186LEU     CA 2144   6.962   7.078   1.405
  186LEU     CB 2145   7.024   7.136   1.533
  186LEU     CG 2146   7.120   7.052   1.617
  186LEU    CD1 2147   7.142   7.116   1.754
  186LEU    CD2 2148   7.064   6.917   1.660
  186LEU      C 2149   6.835   7.157   1.375
  186LEU      O 2150   6.844   7.247   1.292
  187SER      N 2151   6.725   7.140   1.447
  187SER      H 2152   6.712   7.070   1.518
  187SER     CA 2153   6.603   7.217   1.417
  187SER     CB 2154   6.479   7.129   1.432
  187SER     OG 2155   6.453   7.086   1.566
  187SER     HG 2156   6.371   7.028   1.567
  187SER      C 2157   6.582   7.354   1.482
  187SER      O 2158   6.478   7.419   1.474
  188GLN      N 2159   6.689   7.389   1.552
  188GLN      H 2160   6.743   7.314   1.592
  188GLN     CA 2161   6.712   7.516   1.622
  188GLN     CB 2162   6.739   7.489   1.770
  188GLN     CG 2163   6.612   7.454   1.847
  188GLN     CD 2164   6.501   7.559   1.845
  188GLN    OE1 2165   6.513   7.678   1.875
  188GLN    NE2 2166   6.382   7.507   1.817
  188GLN   HE21 2167   6.370   7.410   1.795
  188GLN   HE22 2168   6.314   7.574   1.786
  188GLN      C 2169   6.821   7.596   1.550
  188GLN      O 2170   6.939   7.568   1.575
  189PRO      N 2171   6.792   7.695   1.467
  189PRO     CA 2172   6.889   7.776   1.390
  189PRO     CB 2173   6.801   7.867   1.305
  189PRO     CG 2174   6.670   7.881   1.384
  189PRO     CD 2175   6.655   7.742   1.446
  189PRO      C 2176   6.965   7.863   1.490
  189PRO      O 2177   6.918   7.869   1.603
  190LYSH     N 2178   7.091   7.901   1.470
  190LYSH     H 2179   7.152   7.862   1.402
  190LYSH    CA 2180   7.157   7.997   1.560
  190LYSH    CB 2181   7.308   7.974   1.549
  190LYSH    CG 2182   7.388   8.071   1.635
  190LYSH    CD 2183   7.539   8.071   1.606
  190LYSH    CE 2184   7.619   8.119   1.727
  190LYSH    NZ 2185   7.620   8.051   1.857
  190LYSH   HZ1 2186   7.533   8.041   1.906
  190LYSH   HZ2 2187   7.660   7.959   1.853
  190LYSH   HZ3 2188   7.680   8.105   1.916
  190LYSH     C 2189   7.119   8.144   1.539
  190LYSH     O 2190   7.112   8.218   1.637
  191ILE      N 2191   7.122   8.187   1.413
  191ILE      H 2192   7.153   8.120   1.346
  191ILE     CA 2193   7.097   8.320   1.356
  191ILE     CB 2194   6.957   8.368   1.396
  191ILE    CG1 2195   6.857   8.275   1.325
  191ILE    CG2 2196   6.937   8.517   1.367
  191ILE     CD 2197   6.851   8.269   1.173
  191ILE      C 2198   7.208   8.421   1.388
  191ILE      O 2199   7.292   8.451   1.304
  192VAL      N 2200   7.222   8.445   1.518
  192VAL      H 2201   7.171   8.383   1.578
  192VAL     CA 2202   7.303   8.555   1.571
  192VAL     CB 2203   7.270   8.568   1.719
  192VAL    CG1 2204   7.127   8.615   1.747
  192VAL    CG2 2205   7.298   8.432   1.785
  192VAL      C 2206   7.452   8.525   1.549
  192VAL      O 2207   7.490   8.409   1.549
  193LYSH     N 2208   7.544   8.621   1.552
  193LYSH     H 2209   7.517   8.704   1.601
  193LYSH    CA 2210   7.685   8.610   1.512
  193LYSH    CB 2211   7.760   8.740   1.538
  193LYSH    CG 2212   7.721   8.845   1.434
  193LYSH    CD 2213   7.783   8.984   1.449
  193LYSH    CE 2214   7.751   9.088   1.342
  193LYSH    NZ 2215   7.803   9.042   1.212
  193LYSH   HZ1 2216   7.892   9.004   1.234
  193LYSH   HZ2 2217   7.752   8.960   1.185
  193LYSH   HZ3 2218   7.814   9.114   1.144
  193LYSH     C 2219   7.760   8.498   1.585
  193LYSH     O 2220   7.770   8.502   1.708
  194TRP      N 2221   7.835   8.427   1.502
  194TRP      H 2222   7.834   8.436   1.402
  194TRP     CA 2223   7.938   8.331   1.542
  194TRP     CB 2224   7.998   8.258   1.422
  194TRP     CG 2225   8.081   8.132   1.451
  194TRP    CD1 2226   8.209   8.125   1.485
  194TRP    HD1 2227   8.279   8.208   1.477
  194TRP    CD2 2228   8.030   8.003   1.447
  194TRP    NE1 2229   8.232   7.998   1.518
  194TRP    HE1 2230   8.312   7.967   1.569
  194TRP    CE2 2231   8.126   7.920   1.503
  194TRP    CE3 2232   7.899   7.957   1.437
  194TRP    HE3 2233   7.821   8.027   1.409
  194TRP    CZ2 2234   8.093   7.798   1.562
  194TRP    HZ2 2235   8.171   7.742   1.614
  194TRP    CZ3 2236   7.866   7.832   1.489
  194TRP    HZ3 2237   7.760   7.806   1.498
  194TRP    CH2 2238   7.963   7.751   1.545
  194TRP    HH2 2239   7.939   7.645   1.537
  194TRP      C 2240   8.044   8.404   1.625
  194TRP      O 2241   8.115   8.490   1.574
  195AS4      N 2242   8.066   8.351   1.746
  195AS4      H 2243   8.019   8.268   1.775
  195AS4     CA 2244   8.157   8.416   1.841
  195AS4     CB 2245   8.065   8.474   1.949
  195AS4     CG 2246   8.128   8.582   2.037
  195AS4    OD1 2247   8.219   8.654   1.991
  195AS4   HD11 2248   8.211   8.752   2.013
  195AS4   HD12 2249   8.284   8.599   1.940
  195AS4    OD2 2250   8.079   8.601   2.150
  195AS4   HD21 2251   8.058   8.699   2.146
  195AS4   HD22 2252   8.075   8.520   2.209
  195AS4      C 2253   8.266   8.329   1.904
  195AS4      O 2254   8.248   8.210   1.931
  196ARG      N 2255   8.372   8.402   1.934
  196ARG      H 2256   8.363   8.501   1.940
  196ARG     CA 2257   8.506   8.348   1.962
  196ARG     CB 2258   8.607   8.462   1.968
  196ARG     CG 2259   8.581   8.566   2.077
  196ARG     CD 2260   8.675   8.685   2.056
  196ARG     NE 2261   8.658   8.799   2.147
  196ARG     HE 2262   8.649   8.767   2.241
  196ARG     CZ 2263   8.608   8.921   2.125
  196ARG    NH1 2264   8.564   8.961   2.005
  196ARG   HH11 2265   8.541   8.889   1.938
  196ARG   HH12 2266   8.547   9.058   1.987
  196ARG    NH2 2267   8.653   9.020   2.204
  196ARG   HH21 2268   8.718   9.000   2.277
  196ARG   HH22 2269   8.646   9.109   2.157
  196ARG      C 2270   8.515   8.253   2.082
  196ARG      O 2271   8.449   8.269   2.185
  197AS4      N 2272   8.603   8.156   2.058
  197AS4      H 2273   8.666   8.166   1.981
  197AS4     CA 2274   8.623   8.049   2.157
  197AS4     CB 2275   8.642   7.917   2.082
  197AS4     CG 2276   8.664   7.805   2.184
  197AS4    OD1 2277   8.756   7.725   2.157
  197AS4   HD11 2278   8.744   7.638   2.205
  197AS4   HD12 2279   8.825   7.776   2.106
  197AS4    OD2 2280   8.588   7.788   2.282
  197AS4   HD21 2281   8.651   7.755   2.352
  197AS4   HD22 2282   8.497   7.818   2.254
  197AS4      C 2283   8.737   8.081   2.253
  197AS4      O 2284   8.851   8.091   2.207
  198MET      N 2285   8.713   8.095   2.383
  198MET      H 2286   8.628   8.056   2.419
  198MET     CA 2287   8.801   8.154   2.485
  198MET     CB 2288   8.810   8.305   2.461
  198MET     CG 2289   8.918   8.380   2.538
  198MET     SD 2290   8.959   8.550   2.483
  198MET     CE 2291   8.958   8.555   2.305
  198MET      C 2292   8.752   8.121   2.626
  198MET     O1 2293   8.833   8.138   2.720
  198MET   HO11 2294   8.921   8.184   2.708
  198MET   HO12 2295   8.787   8.103   2.802
  198MET     O2 2296   8.638   8.072   2.638
  198MET   HO21 2297   8.624   8.045   2.733
  198MET   HO22 2298   8.599   8.078   2.546
   9.53029   9.53029   6.73898   0.00000   0.00000   0.00000   0.00000   4.76518   4.76518
