# Supplementary material for: Interfacial Dynamics and Growth Modes of β2-Microglobulin Dimers
Source: J Chem Inf Model. 2023 May 3;63(14):4447–57. doi: 10.1021/acs.jcim.3c00399 (PMC10369489; doi:10.1021/acs.jcim.3c00399)
Supplement: Supplementary file 2 — ci3c00399_si_002.zip [file ci3c00399_si_002.zip › Supporting-Information/confs_end/End_conformation_A-3_rep2.gro]

Protein in water t= 500000.00000 step= 5000000
 2298
    1ILE      N    1   6.954   8.873   2.491
    1ILE     H1    2   6.943   8.832   2.582
    1ILE     H2    3   7.021   8.946   2.501
    1ILE     H3    4   6.870   8.919   2.463
    1ILE     CA    5   7.004   8.777   2.391
    1ILE     CB    6   7.003   8.847   2.255
    1ILE    CG1    7   6.863   8.888   2.210
    1ILE    CG2    8   7.064   8.755   2.149
    1ILE     CD    9   6.856   8.936   2.065
    1ILE      C   10   7.144   8.733   2.436
    1ILE      O   11   7.233   8.817   2.446
    2GLN      N   12   7.153   8.607   2.479
    2GLN      H   13   7.097   8.533   2.444
    2GLN     CA   14   7.275   8.564   2.549
    2GLN     CB   15   7.257   8.420   2.596
    2GLN     CG   16   7.135   8.382   2.680
    2GLN     CD   17   7.121   8.231   2.694
    2GLN    OE1   18   7.141   8.163   2.795
    2GLN    NE2   19   7.042   8.174   2.602
    2GLN   HE21   20   6.998   8.234   2.535
    2GLN   HE22   21   7.034   8.075   2.613
    2GLN      C   22   7.407   8.567   2.471
    2GLN      O   23   7.421   8.519   2.359
    3ARG      N   24   7.509   8.630   2.528
    3ARG      H   25   7.495   8.701   2.598
    3ARG     CA   26   7.634   8.657   2.455
    3ARG     CB   27   7.703   8.776   2.524
    3ARG     CG   28   7.645   8.913   2.487
    3ARG     CD   29   7.667   8.951   2.340
    3ARG     NE   30   7.617   9.088   2.326
    3ARG     HE   31   7.678   9.161   2.357
    3ARG     CZ   32   7.506   9.123   2.260
    3ARG    NH1   33   7.431   9.035   2.192
    3ARG   HH11   34   7.456   8.939   2.203
    3ARG   HH12   35   7.360   9.058   2.126
    3ARG    NH2   36   7.462   9.250   2.268
    3ARG   HH21   37   7.522   9.316   2.313
    3ARG   HH22   38   7.383   9.281   2.216
    3ARG      C   39   7.727   8.536   2.459
    3ARG      O   40   7.798   8.514   2.362
    4THR      N   41   7.742   8.482   2.580
    4THR      H   42   7.662   8.480   2.639
    4THR     CA   43   7.848   8.384   2.609
    4THR     CB   44   7.926   8.432   2.731
    4THR    OG1   45   8.041   8.347   2.739
    4THR    HG1   46   8.083   8.361   2.828
    4THR    CG2   47   7.856   8.453   2.865
    4THR      C   48   7.786   8.246   2.629
    4THR      O   49   7.689   8.228   2.703
    5PRO      N   50   7.841   8.149   2.558
    5PRO     CA   51   7.803   8.009   2.585
    5PRO     CB   52   7.882   7.923   2.486
    5PRO     CG   53   7.912   8.021   2.372
    5PRO     CD   54   7.921   8.160   2.435
    5PRO      C   55   7.845   7.971   2.727
    5PRO      O   56   7.778   7.891   2.792
    6LYSH     N   57   7.961   8.014   2.775
    6LYSH     H   58   8.034   8.044   2.713
    6LYSH    CA   59   8.005   7.995   2.914
    6LYSH    CB   60   8.149   8.047   2.923
    6LYSH    CG   61   8.237   7.932   2.974
    6LYSH    CD   62   8.382   7.973   2.998
    6LYSH    CE   63   8.396   8.043   3.133
    6LYSH    NZ   64   8.520   8.121   3.123
    6LYSH   HZ1   65   8.529   8.158   3.031
    6LYSH   HZ2   66   8.542   8.198   3.184
    6LYSH   HZ3   67   8.599   8.062   3.140
    6LYSH     C   68   7.923   8.075   3.015
    6LYSH     O   69   7.973   8.175   3.067
    7ILE      N   70   7.800   8.037   3.050
    7ILE      H   71   7.753   7.957   3.014
    7ILE     CA   72   7.711   8.123   3.129
    7ILE     CB   73   7.562   8.103   3.100
    7ILE    CG1   74   7.538   7.952   3.103
    7ILE    CG2   75   7.511   8.170   2.972
    7ILE     CD   76   7.389   7.917   3.099
    7ILE      C   77   7.729   8.133   3.281
    7ILE      O   78   7.766   8.029   3.335
    8GLN      N   79   7.692   8.247   3.338
    8GLN      H   80   7.669   8.332   3.290
    8GLN     CA   81   7.714   8.257   3.483
    8GLN     CB   82   7.703   8.403   3.527
    8GLN     CG   83   7.766   8.433   3.664
    8GLN     CD   84   7.674   8.523   3.746
    8GLN    OE1   85   7.579   8.480   3.812
    8GLN    NE2   86   7.690   8.654   3.727
    8GLN   HE21   87   7.763   8.690   3.669
    8GLN   HE22   88   7.623   8.714   3.769
    8GLN      C   89   7.612   8.190   3.575
    8GLN      O   90   7.511   8.245   3.618
    9VAL      N   91   7.634   8.059   3.578
    9VAL      H   92   7.689   8.024   3.502
    9VAL     CA   93   7.563   7.965   3.666
    9VAL     CB   94   7.532   7.833   3.596
    9VAL    CG1   95   7.444   7.856   3.473
    9VAL    CG2   96   7.659   7.760   3.554
    9VAL      C   97   7.600   7.937   3.812
    9VAL      O   98   7.717   7.948   3.846
   10TYR      N   99   7.494   7.925   3.892
   10TYR      H  100   7.402   7.944   3.859
   10TYR     CA  101   7.498   7.878   4.032
   10TYR     CB  102   7.488   7.726   4.048
   10TYR     CG  103   7.382   7.661   3.960
   10TYR    CD1  104   7.252   7.709   3.952
   10TYR    HD1  105   7.222   7.782   4.027
   10TYR    CD2  106   7.423   7.580   3.854
   10TYR    HD2  107   7.526   7.546   3.863
   10TYR    CE1  108   7.170   7.695   3.840
   10TYR    HE1  109   7.074   7.745   3.846
   10TYR    CE2  110   7.340   7.559   3.745
   10TYR    HE2  111   7.384   7.508   3.659
   10TYR     CZ  112   7.215   7.620   3.732
   10TYR     OH  113   7.147   7.605   3.615
   10TYR     HH  114   7.206   7.570   3.542
   10TYR      C  115   7.590   7.938   4.138
   10TYR      O  116   7.658   7.861   4.206
   11SER      N  117   7.612   8.068   4.128
   11SER      H  118   7.555   8.122   4.066
   11SER     CA  119   7.716   8.144   4.200
   11SER     CB  120   7.699   8.132   4.352
   11SER     OG  121   7.586   8.190   4.417
   11SER     HG  122   7.505   8.187   4.359
   11SER      C  123   7.861   8.110   4.168
   11SER      O  124   7.948   8.180   4.218
   12ARG      N  125   7.880   8.035   4.059
   12ARG      H  126   7.806   7.998   4.003
   12ARG     CA  127   8.007   7.968   4.028
   12ARG     CB  128   8.008   7.835   4.104
   12ARG     CG  129   8.111   7.851   4.216
   12ARG     CD  130   8.081   7.750   4.328
   12ARG     NE  131   8.207   7.749   4.404
   12ARG     HE  132   8.270   7.826   4.402
   12ARG     CZ  133   8.215   7.666   4.509
   12ARG    NH1  134   8.122   7.578   4.549
   12ARG   HH11  135   8.031   7.583   4.508
   12ARG   HH12  136   8.138   7.510   4.621
   12ARG    NH2  137   8.338   7.653   4.560
   12ARG   HH21  138   8.420   7.678   4.509
   12ARG   HH22  139   8.348   7.604   4.647
   12ARG      C  140   8.025   7.934   3.880
   12ARG      O  141   8.033   7.820   3.835
   13HI0      N  142   8.049   8.043   3.808
   13HI0      H  143   8.053   8.132   3.854
   13HI0     CA  144   8.099   8.039   3.670
   13HI0     CB  145   8.092   8.183   3.619
   13HI0     CG  146   8.164   8.219   3.489
   13HI0    ND1  147   8.283   8.280   3.486
   13HI0    HD1  148   8.344   8.286   3.564
   13HI0    CD2  149   8.113   8.249   3.370
   13HI0    HD2  150   8.009   8.231   3.344
   13HI0    CE1  151   8.299   8.350   3.374
   13HI0    HE1  152   8.373   8.427   3.356
   13HI0    NE2  153   8.190   8.332   3.300
   13HI0    HE2  154   8.164   8.383   3.218
   13HI0      C  155   8.243   7.987   3.664
   13HI0      O  156   8.322   8.032   3.747
   14PRO      N  157   8.277   7.900   3.569
   14PRO     CA  158   8.410   7.839   3.549
   14PRO     CB  159   8.402   7.732   3.440
   14PRO     CG  160   8.275   7.780   3.370
   14PRO     CD  161   8.184   7.825   3.484
   14PRO      C  162   8.510   7.952   3.523
   14PRO      O  163   8.491   8.030   3.431
   15ALA      N  164   8.606   7.967   3.614
   15ALA      H  165   8.621   7.894   3.680
   15ALA     CA  166   8.722   8.057   3.603
   15ALA     CB  167   8.810   8.046   3.728
   15ALA      C  168   8.803   8.041   3.474
   15ALA      O  169   8.842   8.136   3.408
   16GL4      N  170   8.811   7.916   3.428
   16GL4      H  171   8.761   7.839   3.464
   16GL4     CA  172   8.896   7.889   3.311
   16GL4     CB  173   8.924   7.740   3.291
   16GL4     CG  174   8.804   7.653   3.330
   16GL4     CD  175   8.808   7.600   3.473
   16GL4    OE1  176   8.747   7.664   3.561
   16GL4   HE11  177   8.790   7.634   3.647
   16GL4   HE12  178   8.732   7.753   3.518
   16GL4    OE2  179   8.884   7.503   3.495
   16GL4   HE21  180   8.909   7.502   3.592
   16GL4   HE22  181   8.925   7.475   3.408
   16GL4      C  182   8.836   7.932   3.177
   16GL4      O  183   8.719   7.914   3.144
   17ASN      N  184   8.929   7.993   3.104
   17ASN      H  185   9.010   8.033   3.147
   17ASN     CA  186   8.907   8.014   2.960
   17ASN     CB  187   8.912   8.162   2.923
   17ASN     CG  188   8.778   8.235   2.927
   17ASN    OD1  189   8.679   8.191   2.869
   17ASN    ND2  190   8.787   8.350   2.994
   17ASN   HD21  191   8.868   8.383   3.042
   17ASN   HD22  192   8.713   8.415   2.980
   17ASN      C  193   9.016   7.936   2.886
   17ASN      O  194   9.108   7.872   2.937
   18GLY      N  195   8.985   7.921   2.758
   18GLY      H  196   8.889   7.939   2.733
   18GLY     CA  197   9.070   7.845   2.666
   18GLY      C  198   9.013   7.821   2.525
   18GLY      O  199   8.962   7.711   2.508
   19LYSH     N  200   9.043   7.908   2.429
   19LYSH     H  201   8.996   7.887   2.343
   19LYSH    CA  202   9.142   8.016   2.436
   19LYSH    CB  203   9.199   8.052   2.299
   19LYSH    CG  204   9.338   7.989   2.288
   19LYSH    CD  205   9.338   7.836   2.278
   19LYSH    CE  206   9.461   7.769   2.339
   19LYSH    NZ  207   9.445   7.626   2.314
   19LYSH   HZ1  208   9.535   7.582   2.319
   19LYSH   HZ2  209   9.391   7.588   2.389
   19LYSH   HZ3  210   9.404   7.613   2.223
   19LYSH     C  211   9.096   8.147   2.501
   19LYSH     O  212   8.980   8.186   2.498
   20SER      N  213   9.193   8.234   2.526
   20SER      H  214   9.284   8.213   2.492
   20SER     CA  215   9.184   8.367   2.588
   20SER     CB  216   9.318   8.435   2.617
   20SER     OG  217   9.395   8.442   2.498
   20SER     HG  218   9.427   8.536   2.487
   20SER      C  219   9.092   8.474   2.527
   20SER      O  220   9.103   8.520   2.414
   21ASN      N  221   8.999   8.514   2.613
   21ASN      H  222   9.012   8.483   2.708
   21ASN     CA  223   8.890   8.605   2.575
   21ASN     CB  224   8.925   8.753   2.568
   21ASN     CG  225   8.924   8.823   2.704
   21ASN    OD1  226   8.874   8.789   2.811
   21ASN    ND2  227   8.998   8.934   2.707
   21ASN   HD21  228   9.046   8.953   2.622
   21ASN   HD22  229   9.008   8.989   2.790
   21ASN      C  230   8.801   8.564   2.458
   21ASN      O  231   8.704   8.635   2.430
   22PHE      N  232   8.813   8.443   2.402
   22PHE      H  233   8.900   8.397   2.389
   22PHE     CA  234   8.717   8.397   2.301
   22PHE     CB  235   8.777   8.286   2.214
   22PHE     CG  236   8.878   8.325   2.105
   22PHE    CD1  237   8.829   8.318   1.975
   22PHE    HD1  238   8.721   8.308   1.963
   22PHE    CD2  239   9.015   8.339   2.127
   22PHE    HD2  240   9.055   8.308   2.223
   22PHE    CE1  241   8.915   8.345   1.869
   22PHE    HE1  242   8.883   8.342   1.765
   22PHE    CE2  243   9.103   8.365   2.023
   22PHE    HE2  244   9.197   8.416   2.044
   22PHE     CZ  245   9.049   8.372   1.895
   22PHE     HZ  246   9.116   8.412   1.820
   22PHE      C  247   8.584   8.346   2.357
   22PHE      O  248   8.573   8.315   2.475
   23LEU      N  249   8.476   8.347   2.280
   23LEU      H  250   8.463   8.405   2.200
   23LEU     CA  251   8.355   8.275   2.324
   23LEU     CB  252   8.236   8.292   2.229
   23LEU     CG  253   8.197   8.439   2.208
   23LEU    CD1  254   8.083   8.448   2.108
   23LEU    CD2  255   8.169   8.516   2.337
   23LEU      C  256   8.370   8.126   2.350
   23LEU      O  257   8.383   8.045   2.258
   24ASN      N  258   8.374   8.090   2.478
   24ASN      H  259   8.363   8.160   2.549
   24ASN     CA  260   8.406   7.952   2.520
   24ASN     CB  261   8.506   7.951   2.635
   24ASN     CG  262   8.657   7.957   2.610
   24ASN    OD1  263   8.730   7.877   2.668
   24ASN    ND2  264   8.712   8.067   2.559
   24ASN   HD21  265   8.660   8.150   2.538
   24ASN   HD22  266   8.796   8.050   2.506
   24ASN      C  267   8.292   7.863   2.572
   24ASN      O  268   8.190   7.922   2.607
   25CYS2     N  269   8.316   7.734   2.588
   25CYS2     H  270   8.398   7.692   2.549
   25CYS2    CA  271   8.227   7.637   2.655
   25CYS2    CB  272   8.143   7.557   2.555
   25CYS2    SG  273   8.005   7.453   2.616
   25CYS2     C  274   8.310   7.527   2.722
   25CYS2     O  275   8.363   7.435   2.661
   26TYR      N  276   8.287   7.522   2.853
   26TYR      H  277   8.203   7.566   2.886
   26TYR     CA  278   8.338   7.423   2.949
   26TYR     CB  279   8.342   7.477   3.093
   26TYR     CG  280   8.396   7.382   3.200
   26TYR    CD1  281   8.312   7.321   3.291
   26TYR    HD1  282   8.203   7.325   3.284
   26TYR    CD2  283   8.535   7.371   3.207
   26TYR    HD2  284   8.605   7.422   3.141
   26TYR    CE1  285   8.367   7.245   3.395
   26TYR    HE1  286   8.296   7.222   3.473
   26TYR    CE2  287   8.588   7.300   3.314
   26TYR    HE2  288   8.697   7.295   3.321
   26TYR     CZ  289   8.505   7.236   3.405
   26TYR     OH  290   8.549   7.154   3.504
   26TYR     HH  291   8.482   7.112   3.565
   26TYR      C  292   8.264   7.290   2.943
   26TYR      O  293   8.145   7.284   2.973
   27VAL      N  294   8.336   7.189   2.896
   27VAL      H  295   8.419   7.207   2.843
   27VAL     CA  296   8.293   7.048   2.890
   27VAL     CB  297   8.294   6.993   2.748
   27VAL    CG1  298   8.217   6.861   2.751
   27VAL    CG2  299   8.256   7.096   2.642
   27VAL      C  300   8.376   6.969   2.992
   27VAL      O  301   8.497   6.949   2.983
   28SER      N  302   8.305   6.913   3.090
   28SER      H  303   8.205   6.912   3.079
   28SER     CA  304   8.363   6.849   3.209
   28SER     CB  305   8.308   6.912   3.337
   28SER     OG  306   8.378   6.866   3.453
   28SER     HG  307   8.379   6.926   3.533
   28SER      C  308   8.341   6.698   3.214
   28SER      O  309   8.261   6.641   3.139
   29GLY      N  310   8.426   6.646   3.302
   29GLY      H  311   8.469   6.706   3.370
   29GLY     CA  312   8.437   6.504   3.338
   29GLY      C  313   8.446   6.409   3.218
   29GLY      O  314   8.386   6.301   3.215
   30PHE      N  315   8.542   6.438   3.132
   30PHE      H  316   8.618   6.501   3.150
   30PHE     CA  317   8.541   6.379   2.998
   30PHE     CB  318   8.628   6.462   2.903
   30PHE     CG  319   8.566   6.475   2.763
   30PHE    CD1  320   8.481   6.579   2.728
   30PHE    HD1  321   8.415   6.621   2.804
   30PHE    CD2  322   8.640   6.415   2.662
   30PHE    HD2  323   8.687   6.318   2.672
   30PHE    CE1  324   8.464   6.626   2.598
   30PHE    HE1  325   8.392   6.705   2.581
   30PHE    CE2  326   8.633   6.471   2.535
   30PHE    HE2  327   8.695   6.429   2.456
   30PHE     CZ  328   8.541   6.568   2.497
   30PHE     HZ  329   8.526   6.599   2.394
   30PHE      C  330   8.580   6.232   2.977
   30PHE      O  331   8.681   6.186   3.031
   31HI0      N  332   8.482   6.167   2.915
   31HI0      H  333   8.404   6.220   2.880
   31HI0     CA  334   8.494   6.030   2.866
   31HI0     CB  335   8.494   5.933   2.984
   31HI0     CG  336   8.556   5.795   2.962
   31HI0    ND1  337   8.678   5.755   2.998
   31HI0    HD1  338   8.740   5.810   3.053
   31HI0    CD2  339   8.492   5.691   2.909
   31HI0    HD2  340   8.384   5.695   2.898
   31HI0    CE1  341   8.687   5.627   2.964
   31HI0    HE1  342   8.773   5.566   2.994
   31HI0    NE2  343   8.571   5.585   2.914
   31HI0    HE2  344   8.551   5.498   2.867
   31HI0      C  345   8.383   5.999   2.765
   31HI0      O  346   8.272   6.043   2.796
   32PRO      N  347   8.408   5.933   2.653
   32PRO     CA  348   8.531   5.893   2.582
   32PRO     CB  349   8.496   5.804   2.462
   32PRO     CG  350   8.355   5.856   2.434
   32PRO     CD  351   8.294   5.894   2.569
   32PRO      C  352   8.623   6.006   2.533
   32PRO      O  353   8.578   6.120   2.520
   33SER      N  354   8.749   5.979   2.500
   33SER      H  355   8.785   5.895   2.541
   33SER     CA  356   8.842   6.078   2.443
   33SER     CB  357   8.984   6.027   2.418
   33SER     OG  358   9.003   5.898   2.359
   33SER     HG  359   9.061   5.905   2.279
   33SER      C  360   8.798   6.162   2.323
   33SER      O  361   8.825   6.282   2.319
   34AS4      N  362   8.716   6.103   2.236
   34AS4      H  363   8.710   6.006   2.213
   34AS4     CA  364   8.666   6.166   2.113
   34AS4     CB  365   8.681   6.071   1.995
   34AS4     CG  366   8.615   5.932   1.999
   34AS4    OD1  367   8.643   5.860   2.097
   34AS4   HD11  368   8.594   5.773   2.086
   34AS4   HD12  369   8.724   5.894   2.144
   34AS4    OD2  370   8.559   5.898   1.893
   34AS4   HD21  371   8.558   5.798   1.898
   34AS4   HD22  372   8.511   5.976   1.852
   34AS4      C  373   8.528   6.232   2.103
   34AS4      O  374   8.500   6.280   1.994
   35ILE      N  375   8.446   6.254   2.206
   35ILE      H  376   8.477   6.245   2.301
   35ILE     CA  377   8.312   6.308   2.181
   35ILE     CB  378   8.222   6.283   2.302
   35ILE    CG1  379   8.086   6.346   2.272
   35ILE    CG2  380   8.284   6.336   2.432
   35ILE     CD  381   7.983   6.292   2.372
   35ILE      C  382   8.330   6.455   2.142
   35ILE      O  383   8.401   6.534   2.204
   36GL4      N  384   8.254   6.494   2.040
   36GL4      H  385   8.207   6.425   1.985
   36GL4     CA  386   8.224   6.630   1.992
   36GL4     CB  387   8.186   6.626   1.844
   36GL4     CG  388   8.293   6.610   1.735
   36GL4     CD  389   8.226   6.639   1.601
   36GL4    OE1  390   8.297   6.636   1.498
   36GL4   HE11  391   8.287   6.731   1.471
   36GL4   HE12  392   8.347   6.549   1.493
   36GL4    OE2  393   8.102   6.644   1.594
   36GL4   HE21  394   8.068   6.667   1.502
   36GL4   HE22  395   8.066   6.629   1.686
   36GL4      C  396   8.120   6.712   2.069
   36GL4      O  397   8.019   6.650   2.103
   37VAL      N  398   8.137   6.843   2.085
   37VAL      H  399   8.229   6.881   2.071
   37VAL     CA  400   8.045   6.939   2.147
   37VAL     CB  401   8.108   6.984   2.279
   37VAL    CG1  402   8.036   7.093   2.358
   37VAL    CG2  403   8.126   6.874   2.384
   37VAL      C  404   8.021   7.062   2.059
   37VAL      O  405   8.107   7.131   2.004
   38AS4      N  406   7.895   7.063   2.016
   38AS4      H  407   7.831   7.015   2.076
   38AS4     CA  408   7.840   7.154   1.914
   38AS4     CB  409   7.712   7.085   1.868
   38AS4     CG  410   7.726   7.003   1.739
   38AS4    OD1  411   7.641   7.023   1.650
   38AS4   HD11  412   7.596   6.936   1.632
   38AS4   HD12  413   7.642   7.117   1.615
   38AS4    OD2  414   7.777   6.888   1.747
   38AS4   HD21  415   7.783   6.854   1.653
   38AS4   HD22  416   7.791   6.860   1.842
   38AS4      C  417   7.825   7.294   1.974
   38AS4      O  418   7.749   7.305   2.070
   39LEU      N  419   7.904   7.386   1.922
   39LEU      H  420   7.968   7.366   1.847
   39LEU     CA  421   7.881   7.525   1.963
   39LEU     CB  422   8.019   7.586   1.990
   39LEU     CG  423   8.073   7.560   2.131
   39LEU    CD1  424   8.099   7.412   2.158
   39LEU    CD2  425   8.187   7.654   2.172
   39LEU      C  426   7.791   7.615   1.879
   39LEU      O  427   7.839   7.686   1.790
   40LEU      N  428   7.672   7.640   1.934
   40LEU      H  429   7.667   7.619   2.031
   40LEU     CA  430   7.552   7.694   1.868
   40LEU     CB  431   7.420   7.627   1.905
   40LEU     CG  432   7.409   7.481   1.860
   40LEU    CD1  433   7.287   7.418   1.928
   40LEU    CD2  434   7.379   7.473   1.710
   40LEU      C  435   7.535   7.846   1.867
   40LEU      O  436   7.547   7.914   1.969
   41LYSH     N  437   7.518   7.900   1.746
   41LYSH     H  438   7.514   7.842   1.665
   41LYSH    CA  439   7.481   8.039   1.718
   41LYSH    CB  440   7.547   8.098   1.593
   41LYSH    CG  441   7.685   8.152   1.632
   41LYSH    CD  442   7.776   8.206   1.522
   41LYSH    CE  443   7.710   8.324   1.452
   41LYSH    NZ  444   7.786   8.379   1.338
   41LYSH   HZ1  445   7.875   8.405   1.374
   41LYSH   HZ2  446   7.798   8.316   1.261
   41LYSH   HZ3  447   7.742   8.461   1.301
   41LYSH     C  448   7.331   8.070   1.718
   41LYSH     O  449   7.297   8.181   1.761
   42ASN      N  450   7.250   7.966   1.699
   42ASN      H  451   7.288   7.886   1.652
   42ASN     CA  452   7.104   7.975   1.693
   42ASN     CB  453   7.043   8.007   1.830
   42ASN     CG  454   7.052   7.890   1.928
   42ASN    OD1  455   6.954   7.821   1.955
   42ASN    ND2  456   7.159   7.860   2.002
   42ASN   HD21  457   7.230   7.930   1.999
   42ASN   HD22  458   7.173   7.770   2.043
   42ASN      C  459   7.035   8.043   1.574
   42ASN      O  460   6.937   7.991   1.522
   43GLY      N  461   7.079   8.164   1.541
   43GLY      H  462   7.117   8.220   1.615
   43GLY     CA  463   7.031   8.228   1.418
   43GLY      C  464   7.106   8.184   1.291
   43GLY      O  465   7.048   8.129   1.198
   44GL4      N  466   7.237   8.201   1.306
   44GL4      H  467   7.267   8.251   1.387
   44GL4     CA  468   7.340   8.163   1.210
   44GL4     CB  469   7.445   8.275   1.206
   44GL4     CG  470   7.391   8.392   1.123
   44GL4     CD  471   7.482   8.514   1.138
   44GL4    OE1  472   7.606   8.495   1.134
   44GL4   HE11  473   7.666   8.574   1.127
   44GL4   HE12  474   7.615   8.397   1.151
   44GL4    OE2  475   7.429   8.616   1.186
   44GL4   HE21  476   7.503   8.673   1.220
   44GL4   HE22  477   7.329   8.608   1.184
   44GL4      C  478   7.393   8.020   1.220
   44GL4      O  479   7.350   7.953   1.314
   45ARG      N  480   7.476   7.970   1.128
   45ARG      H  481   7.502   8.010   1.040
   45ARG     CA  482   7.535   7.838   1.149
   45ARG     CB  483   7.564   7.788   1.007
   45ARG     CG  484   7.441   7.743   0.928
   45ARG     CD  485   7.493   7.690   0.794
   45ARG     NE  486   7.559   7.562   0.820
   45ARG     HE  487   7.640   7.562   0.879
   45ARG     CZ  488   7.517   7.442   0.778
   45ARG    NH1  489   7.404   7.422   0.708
   45ARG   HH11  490   7.336   7.493   0.691
   45ARG   HH12  491   7.384   7.328   0.681
   45ARG    NH2  492   7.584   7.333   0.819
   45ARG   HH21  493   7.671   7.349   0.866
   45ARG   HH22  494   7.550   7.243   0.793
   45ARG      C  495   7.666   7.839   1.230
   45ARG      O  496   7.735   7.940   1.225
   46ILE      N  497   7.706   7.719   1.270
   46ILE      H  498   7.665   7.632   1.242
   46ILE     CA  499   7.824   7.687   1.352
   46ILE     CB  500   7.831   7.538   1.385
   46ILE    CG1  501   7.701   7.481   1.442
   46ILE    CG2  502   7.949   7.520   1.481
   46ILE     CD  503   7.707   7.333   1.480
   46ILE      C  504   7.955   7.734   1.289
   46ILE      O  505   7.996   7.688   1.183
   47GL4      N  506   8.021   7.820   1.367
   47GL4      H  507   7.997   7.832   1.463
   47GL4     CA  508   8.141   7.890   1.319
   47GL4     CB  509   8.098   8.036   1.316
   47GL4     CG  510   8.167   8.120   1.208
   47GL4     CD  511   8.140   8.085   1.062
   47GL4    OE1  512   8.058   8.161   1.007
   47GL4   HE11  513   8.022   8.126   0.920
   47GL4   HE12  514   8.037   8.221   1.085
   47GL4    OE2  515   8.207   7.994   1.009
   47GL4   HE21  516   8.177   7.992   0.914
   47GL4   HE22  517   8.285   7.978   1.071
   47GL4      C  518   8.261   7.881   1.413
   47GL4      O  519   8.243   7.881   1.535
   48LYSH     N  520   8.378   7.852   1.356
   48LYSH     H  521   8.374   7.826   1.259
   48LYSH    CA  522   8.515   7.864   1.407
   48LYSH    CB  523   8.551   8.009   1.440
   48LYSH    CG  524   8.634   8.086   1.338
   48LYSH    CD  525   8.786   8.089   1.353
   48LYSH    CE  526   8.861   7.955   1.343
   48LYSH    NZ  527   9.006   7.978   1.353
   48LYSH   HZ1  528   9.036   8.013   1.441
   48LYSH   HZ2  529   9.057   7.894   1.333
   48LYSH   HZ3  530   9.031   8.041   1.279
   48LYSH     C  531   8.541   7.779   1.532
   48LYSH     O  532   8.630   7.814   1.610
   49VAL      N  533   8.481   7.661   1.543
   49VAL      H  534   8.463   7.606   1.461
   49VAL     CA  535   8.487   7.580   1.665
   49VAL     CB  536   8.358   7.501   1.684
   49VAL    CG1  537   8.348   7.428   1.818
   49VAL    CG2  538   8.231   7.586   1.678
   49VAL      C  539   8.615   7.497   1.681
   49VAL      O  540   8.623   7.376   1.657
   50GL4      N  541   8.709   7.558   1.751
   50GL4      H  542   8.682   7.643   1.796
   50GL4     CA  543   8.843   7.505   1.783
   50GL4     CB  544   8.951   7.612   1.768
   50GL4     CG  545   8.983   7.679   1.634
   50GL4     CD  546   9.122   7.741   1.639
   50GL4    OE1  547   9.158   7.821   1.729
   50GL4   HE11  548   9.250   7.854   1.708
   50GL4   HE12  549   9.076   7.845   1.781
   50GL4    OE2  550   9.195   7.713   1.542
   50GL4   HE21  551   9.278   7.769   1.540
   50GL4   HE22  552   9.166   7.631   1.493
   50GL4      C  553   8.846   7.464   1.931
   50GL4      O  554   8.765   7.511   2.010
   51HI0      N  555   8.922   7.362   1.969
   51HI0      H  556   9.005   7.346   1.915
   51HI0     CA  557   8.921   7.311   2.107
   51HI0     CB  558   8.840   7.181   2.113
   51HI0     CG  559   8.910   7.070   2.035
   51HI0    ND1  560   8.852   7.002   1.936
   51HI0    HD1  561   8.778   7.042   1.882
   51HI0    CD2  562   9.002   6.987   2.082
   51HI0    HD2  563   9.053   6.998   2.178
   51HI0    CE1  564   8.898   6.877   1.931
   51HI0    HE1  565   8.861   6.796   1.868
   51HI0    NE2  566   8.998   6.870   2.019
   51HI0    HE2  567   9.049   6.785   2.033
   51HI0      C  568   9.058   7.297   2.175
   51HI0      O  569   9.159   7.292   2.104
   52SER      N  570   9.057   7.302   2.308
   52SER      H  571   8.977   7.319   2.365
   52SER     CA  572   9.178   7.310   2.390
   52SER     CB  573   9.164   7.413   2.502
   52SER     OG  574   9.168   7.550   2.461
   52SER     HG  575   9.084   7.597   2.489
   52SER      C  576   9.225   7.175   2.443
   52SER      O  577   9.182   7.068   2.398
   53AS4      N  578   9.332   7.174   2.521
   53AS4      H  579   9.398   7.248   2.539
   53AS4     CA  580   9.382   7.047   2.576
   53AS4     CB  581   9.535   7.056   2.586
   53AS4     CG  582   9.585   7.171   2.674
   53AS4    OD1  583   9.654   7.147   2.776
   53AS4   HD11  584   9.662   7.225   2.837
   53AS4   HD12  585   9.684   7.052   2.773
   53AS4    OD2  586   9.597   7.284   2.620
   53AS4   HD21  587   9.593   7.363   2.681
   53AS4   HD22  588   9.618   7.267   2.524
   53AS4      C  589   9.316   6.995   2.704
   53AS4      O  590   9.270   7.066   2.793
   54LEU      N  591   9.311   6.863   2.705
   54LEU      H  592   9.363   6.810   2.637
   54LEU     CA  593   9.261   6.778   2.814
   54LEU     CB  594   9.278   6.632   2.773
   54LEU     CG  595   9.144   6.580   2.720
   54LEU    CD1  596   9.169   6.441   2.661
   54LEU    CD2  597   9.041   6.564   2.833
   54LEU      C  598   9.336   6.815   2.942
   54LEU      O  599   9.440   6.763   2.983
   55SER      N  600   9.268   6.906   3.010
   55SER      H  601   9.186   6.944   2.966
   55SER     CA  602   9.305   6.952   3.145
   55SER     CB  603   9.235   7.081   3.184
   55SER     OG  604   9.300   7.159   3.285
   55SER     HG  605   9.236   7.193   3.354
   55SER      C  606   9.279   6.843   3.250
   55SER      O  607   9.182   6.769   3.234
   56PHE      N  608   9.370   6.836   3.347
   56PHE      H  609   9.443   6.904   3.359
   56PHE     CA  610   9.370   6.740   3.457
   56PHE     CB  611   9.471   6.628   3.433
   56PHE     CG  612   9.478   6.499   3.513
   56PHE    CD1  613   9.363   6.425   3.539
   56PHE    HD1  614   9.266   6.455   3.497
   56PHE    CD2  615   9.598   6.470   3.578
   56PHE    HD2  616   9.693   6.523   3.578
   56PHE    CE1  617   9.367   6.318   3.628
   56PHE    HE1  618   9.298   6.234   3.616
   56PHE    CE2  619   9.596   6.358   3.659
   56PHE    HE2  620   9.685   6.321   3.709
   56PHE     CZ  621   9.488   6.272   3.677
   56PHE     HZ  622   9.495   6.178   3.732
   56PHE      C  623   9.412   6.802   3.591
   56PHE      O  624   9.476   6.907   3.589
   57SER      N  625   9.358   6.743   3.697
   57SER      H  626   9.308   6.660   3.671
   57SER     CA  627   9.357   6.793   3.836
   57SER     CB  628   9.223   6.864   3.856
   57SER     OG  629   9.212   6.894   3.996
   57SER     HG  630   9.119   6.874   4.024
   57SER      C  631   9.355   6.677   3.935
   57SER      O  632   9.303   6.570   3.903
   58LYSH     N  633   9.415   6.699   4.052
   58LYSH     H  634   9.462   6.787   4.062
   58LYSH    CA  635   9.422   6.607   4.167
   58LYSH    CB  636   9.481   6.661   4.297
   58LYSH    CG  637   9.398   6.770   4.365
   58LYSH    CD  638   9.467   6.821   4.492
   58LYSH    CE  639   9.392   6.938   4.557
   58LYSH    NZ  640   9.472   7.007   4.658
   58LYSH   HZ1  641   9.529   7.082   4.623
   58LYSH   HZ2  642   9.420   7.052   4.731
   58LYSH   HZ3  643   9.531   6.947   4.712
   58LYSH     C  644   9.299   6.528   4.213
   58LYSH     O  645   9.314   6.408   4.234
   59AS4      N  646   9.180   6.586   4.201
   59AS4      H  647   9.176   6.684   4.183
   59AS4     CA  648   9.050   6.518   4.197
   59AS4     CB  649   8.945   6.630   4.197
   59AS4     CG  650   8.957   6.728   4.080
   59AS4    OD1  651   8.987   6.691   3.965
   59AS4   HD11  652   9.021   6.772   3.915
   59AS4   HD12  653   8.970   6.595   3.946
   59AS4    OD2  654   8.932   6.848   4.105
   59AS4   HD21  655   8.918   6.885   4.013
   59AS4   HD22  656   8.914   6.871   4.200
   59AS4      C  657   9.015   6.424   4.082
   59AS4      O  658   8.913   6.358   4.094
   60TRP      N  659   9.113   6.382   4.001
   60TRP      H  660   9.208   6.411   4.011
   60TRP     CA  661   9.091   6.301   3.881
   60TRP     CB  662   9.071   6.153   3.916
   60TRP     CG  663   9.205   6.091   3.958
   60TRP    CD1  664   9.263   6.122   4.073
   60TRP    HD1  665   9.228   6.198   4.143
   60TRP    CD2  666   9.289   6.008   3.885
   60TRP    NE1  667   9.379   6.059   4.082
   60TRP    HE1  668   9.423   6.031   4.168
   60TRP    CE2  669   9.397   5.991   3.969
   60TRP    CE3  670   9.284   5.968   3.751
   60TRP    HE3  671   9.206   6.011   3.689
   60TRP    CZ2  672   9.505   5.922   3.914
   60TRP    HZ2  673   9.567   5.867   3.985
   60TRP    CZ3  674   9.400   5.915   3.697
   60TRP    HZ3  675   9.406   5.877   3.595
   60TRP    CH2  676   9.508   5.885   3.780
   60TRP    HH2  677   9.585   5.812   3.757
   60TRP      C  678   9.003   6.344   3.763
   60TRP      O  679   8.967   6.267   3.674
   61SER      N  680   8.964   6.471   3.772
   61SER      H  681   8.987   6.531   3.848
   61SER     CA  682   8.878   6.529   3.668
   61SER     CB  683   8.809   6.661   3.702
   61SER     OG  684   8.903   6.768   3.710
   61SER     HG  685   8.960   6.747   3.789
   61SER      C  686   8.959   6.552   3.540
   61SER      O  687   9.075   6.593   3.547
   62PHE      N  688   8.916   6.483   3.434
   62PHE      H  689   8.857   6.403   3.442
   62PHE     CA  690   8.964   6.506   3.297
   62PHE     CB  691   8.958   6.391   3.197
   62PHE     CG  692   9.022   6.263   3.253
   62PHE    CD1  693   9.161   6.252   3.251
   62PHE    HD1  694   9.217   6.320   3.187
   62PHE    CD2  695   8.941   6.160   3.298
   62PHE    HD2  696   8.834   6.153   3.280
   62PHE    CE1  697   9.214   6.132   3.296
   62PHE    HE1  698   9.321   6.117   3.289
   62PHE    CE2  699   8.994   6.042   3.349
   62PHE    HE2  700   8.929   5.959   3.376
   62PHE     CZ  701   9.132   6.031   3.345
   62PHE     HZ  702   9.193   5.943   3.367
   62PHE      C  703   8.867   6.609   3.238
   62PHE      O  704   8.748   6.590   3.261
   63TYR      N  705   8.901   6.725   3.183
   63TYR      H  706   8.987   6.770   3.208
   63TYR     CA  707   8.808   6.814   3.113
   63TYR     CB  708   8.750   6.907   3.220
   63TYR     CG  709   8.851   6.987   3.302
   63TYR    CD1  710   8.892   7.113   3.259
   63TYR    HD1  711   8.890   7.139   3.153
   63TYR    CD2  712   8.883   6.943   3.429
   63TYR    HD2  713   8.877   6.840   3.461
   63TYR    CE1  714   8.963   7.198   3.343
   63TYR    HE1  715   8.957   7.306   3.333
   63TYR    CE2  716   8.955   7.027   3.514
   63TYR    HE2  717   8.958   7.011   3.622
   63TYR     CZ  718   9.004   7.148   3.466
   63TYR     OH  719   9.116   7.191   3.530
   63TYR     HH  720   9.123   7.161   3.625
   63TYR      C  721   8.861   6.890   2.991
   63TYR      O  722   8.981   6.908   2.968
   64LEU      N  723   8.768   6.941   2.911
   64LEU      H  724   8.672   6.946   2.940
   64LEU     CA  725   8.789   7.005   2.781
   64LEU     CB  726   8.750   6.915   2.663
   64LEU     CG  727   8.839   6.941   2.542
   64LEU    CD1  728   8.988   6.931   2.578
   64LEU    CD2  729   8.799   6.840   2.434
   64LEU      C  730   8.723   7.142   2.763
   64LEU      O  731   8.603   7.157   2.786
   65LEU      N  732   8.791   7.236   2.698
   65LEU      H  733   8.858   7.211   2.628
   65LEU     CA  734   8.752   7.375   2.673
   65LEU     CB  735   8.859   7.471   2.727
   65LEU     CG  736   8.862   7.494   2.879
   65LEU    CD1  737   8.980   7.587   2.906
   65LEU    CD2  738   8.727   7.547   2.928
   65LEU      C  739   8.732   7.405   2.525
   65LEU      O  740   8.826   7.390   2.447
   66TYR      N  741   8.608   7.388   2.482
   66TYR      H  742   8.531   7.375   2.545
   66TYR     CA  743   8.567   7.429   2.347
   66TYR     CB  744   8.427   7.379   2.310
   66TYR     CG  745   8.423   7.231   2.271
   66TYR    CD1  746   8.394   7.207   2.137
   66TYR    HD1  747   8.331   7.276   2.081
   66TYR    CD2  748   8.469   7.127   2.351
   66TYR    HD2  749   8.464   7.139   2.459
   66TYR    CE1  750   8.421   7.082   2.082
   66TYR    HE1  751   8.391   7.076   1.978
   66TYR    CE2  752   8.490   7.001   2.297
   66TYR    HE2  753   8.502   6.914   2.362
   66TYR     CZ  754   8.473   6.979   2.161
   66TYR     OH  755   8.492   6.856   2.107
   66TYR     HH  756   8.461   6.852   2.012
   66TYR      C  757   8.563   7.582   2.331
   66TYR      O  758   8.529   7.650   2.428
   67TYR      N  759   8.586   7.628   2.209
   67TYR      H  760   8.639   7.582   2.137
   67TYR     CA  761   8.558   7.769   2.181
   67TYR     CB  762   8.666   7.866   2.230
   67TYR     CG  763   8.807   7.859   2.171
   67TYR    CD1  764   8.889   7.756   2.217
   67TYR    HD1  765   8.848   7.689   2.292
   67TYR    CD2  766   8.858   7.937   2.068
   67TYR    HD2  767   8.800   8.007   2.009
   67TYR    CE1  768   9.015   7.735   2.163
   67TYR    HE1  769   9.074   7.655   2.207
   67TYR    CE2  770   8.986   7.924   2.015
   67TYR    HE2  771   8.999   7.962   1.914
   67TYR     CZ  772   9.061   7.816   2.060
   67TYR     OH  773   9.169   7.770   1.992
   67TYR     HH  774   9.155   7.796   1.896
   67TYR      C  775   8.522   7.806   2.036
   67TYR      O  776   8.558   7.730   1.946
   68THR      N  777   8.430   7.900   2.019
   68THR      H  778   8.386   7.935   2.102
   68THR     CA  779   8.381   7.956   1.893
   68THR     CB  780   8.231   7.927   1.880
   68THR    OG1  781   8.183   7.983   1.757
   68THR    HG1  782   8.209   7.922   1.682
   68THR    CG2  783   8.150   7.975   2.000
   68THR      C  784   8.435   8.097   1.864
   68THR      O  785   8.553   8.127   1.883
   69GL4      N  786   8.359   8.178   1.792
   69GL4      H  787   8.279   8.149   1.740
   69GL4     CA  788   8.393   8.317   1.758
   69GL4     CB  789   8.268   8.382   1.698
   69GL4     CG  790   8.189   8.310   1.588
   69GL4     CD  791   8.089   8.405   1.521
   69GL4    OE1  792   7.990   8.436   1.591
   69GL4   HE11  793   7.939   8.503   1.538
   69GL4   HE12  794   7.997   8.403   1.685
   69GL4    OE2  795   8.102   8.453   1.407
   69GL4   HE21  796   8.017   8.498   1.377
   69GL4   HE22  797   8.198   8.433   1.387
   69GL4      C  798   8.447   8.413   1.864
   69GL4      O  799   8.424   8.385   1.982
   70PHE      N  800   8.527   8.514   1.828
   70PHE      H  801   8.564   8.511   1.735
   70PHE     CA  802   8.577   8.620   1.916
   70PHE     CB  803   8.704   8.688   1.864
   70PHE     CG  804   8.762   8.790   1.961
   70PHE    CD1  805   8.742   8.924   1.931
   70PHE    HD1  806   8.681   8.953   1.845
   70PHE    CD2  807   8.811   8.742   2.082
   70PHE    HD2  808   8.804   8.639   2.119
   70PHE    CE1  809   8.770   9.013   2.034
   70PHE    HE1  810   8.780   9.118   2.006
   70PHE    CE2  811   8.831   8.833   2.185
   70PHE    HE2  812   8.869   8.800   2.281
   70PHE     CZ  813   8.814   8.968   2.158
   70PHE     HZ  814   8.861   9.040   2.226
   70PHE      C  815   8.477   8.727   1.963
   70PHE      O  816   8.439   8.718   2.080
   71THR      N  817   8.431   8.814   1.874
   71THR      H  818   8.454   8.811   1.777
   71THR     CA  819   8.330   8.917   1.902
   71THR     CB  820   8.340   9.048   1.822
   71THR    OG1  821   8.337   9.027   1.680
   71THR    HG1  822   8.430   9.001   1.654
   71THR    CG2  823   8.467   9.124   1.859
   71THR      C  824   8.192   8.854   1.887
   71THR      O  825   8.178   8.787   1.785
   72PRO      N  826   8.107   8.861   1.988
   72PRO     CA  827   7.967   8.817   1.980
   72PRO     CB  828   7.928   8.800   2.127
   72PRO     CG  829   8.009   8.909   2.196
   72PRO     CD  830   8.145   8.898   2.126
   72PRO      C  831   7.880   8.911   1.896
   72PRO      O  832   7.878   9.034   1.906
   73THR      N  833   7.800   8.838   1.818
   73THR      H  834   7.804   8.739   1.813
   73THR     CA  835   7.696   8.893   1.731
   73THR     CB  836   7.675   8.830   1.593
   73THR    OG1  837   7.651   8.689   1.605
   73THR    HG1  838   7.719   8.651   1.666
   73THR    CG2  839   7.799   8.855   1.506
   73THR      C  840   7.560   8.914   1.799
   73THR      O  841   7.513   8.829   1.875
   74GL4      N  842   7.503   9.032   1.779
   74GL4      H  843   7.539   9.091   1.707
   74GL4     CA  844   7.387   9.085   1.851
   74GL4     CB  845   7.378   9.235   1.819
   74GL4     CG  846   7.400   9.298   1.681
   74GL4     CD  847   7.548   9.302   1.644
   74GL4    OE1  848   7.621   9.382   1.707
   74GL4   HE11  849   7.712   9.392   1.667
   74GL4   HE12  850   7.573   9.415   1.789
   74GL4    OE2  851   7.591   9.215   1.565
   74GL4   HE21  852   7.652   9.253   1.496
   74GL4   HE22  853   7.558   9.127   1.600
   74GL4      C  854   7.252   9.015   1.839
   74GL4      O  855   7.183   8.998   1.939
   75LYSH     N  856   7.222   8.968   1.718
   75LYSH     H  857   7.278   8.976   1.635
   75LYSH    CA  858   7.101   8.888   1.694
   75LYSH    CB  859   7.051   8.903   1.550
   75LYSH    CG  860   6.991   9.042   1.528
   75LYSH    CD  861   6.962   9.067   1.380
   75LYSH    CE  862   6.837   9.003   1.319
   75LYSH    NZ  863   6.817   9.044   1.179
   75LYSH   HZ1  864   6.886   9.007   1.117
   75LYSH   HZ2  865   6.729   9.005   1.152
   75LYSH   HZ3  866   6.812   9.143   1.170
   75LYSH     C  867   7.107   8.738   1.726
   75LYSH     O  868   7.005   8.690   1.775
   76ASN      N  869   7.229   8.689   1.744
   76ASN      H  870   7.304   8.756   1.753
   76ASN     CA  871   7.262   8.549   1.771
   76ASN     CB  872   7.383   8.498   1.692
   76ASN     CG  873   7.357   8.493   1.541
   76ASN    OD1  874   7.279   8.415   1.486
   76ASN    ND2  875   7.442   8.561   1.465
   76ASN   HD21  876   7.522   8.610   1.499
   76ASN   HD22  877   7.407   8.569   1.372
   76ASN      C  878   7.267   8.496   1.915
   76ASN      O  879   7.326   8.566   1.997
   77GL4      N  880   7.196   8.386   1.938
   77GL4      H  881   7.144   8.347   1.863
   77GL4     CA  882   7.193   8.321   2.070
   77GL4     CB  883   7.051   8.281   2.110
   77GL4     CG  884   7.061   8.272   2.263
   77GL4     CD  885   6.929   8.320   2.323
   77GL4    OE1  886   6.838   8.239   2.351
   77GL4   HE11  887   6.758   8.283   2.393
   77GL4   HE12  888   6.871   8.145   2.343
   77GL4    OE2  889   6.911   8.441   2.349
   77GL4   HE21  890   6.836   8.445   2.415
   77GL4   HE22  891   6.986   8.496   2.310
   77GL4      C  892   7.299   8.211   2.079
   77GL4      O  893   7.273   8.095   2.048
   78TYR      N  894   7.407   8.244   2.149
   78TYR      H  895   7.421   8.328   2.202
   78TYR     CA  896   7.523   8.157   2.170
   78TYR     CB  897   7.647   8.242   2.199
   78TYR     CG  898   7.693   8.324   2.078
   78TYR    CD1  899   7.803   8.280   2.005
   78TYR    HD1  900   7.860   8.197   2.045
   78TYR    CD2  901   7.631   8.444   2.047
   78TYR    HD2  902   7.539   8.477   2.096
   78TYR    CE1  903   7.851   8.359   1.901
   78TYR    HE1  904   7.949   8.341   1.856
   78TYR    CE2  905   7.673   8.519   1.937
   78TYR    HE2  906   7.629   8.617   1.919
   78TYR     CZ  907   7.780   8.472   1.863
   78TYR     OH  908   7.829   8.542   1.757
   78TYR     HH  909   7.899   8.489   1.709
   78TYR      C  910   7.487   8.059   2.282
   78TYR      O  911   7.457   8.095   2.396
   79ALA      N  912   7.524   7.934   2.254
   79ALA      H  913   7.558   7.912   2.163
   79ALA     CA  914   7.482   7.814   2.327
   79ALA     CB  915   7.333   7.782   2.313
   79ALA      C  916   7.561   7.692   2.278
   79ALA      O  917   7.635   7.697   2.180
   80CYS2     N  918   7.550   7.583   2.353
   80CYS2     H  919   7.467   7.567   2.406
   80CYS2    CA  920   7.646   7.471   2.353
   80CYS2    CB  921   7.757   7.512   2.450
   80CYS2    SG  922   7.890   7.388   2.461
   80CYS2     C  923   7.568   7.346   2.394
   80CYS2     O  924   7.492   7.340   2.490
   81ARG      N  925   7.605   7.245   2.315
   81ARG      H  926   7.661   7.262   2.234
   81ARG     CA  927   7.550   7.110   2.329
   81ARG     CB  928   7.442   7.077   2.225
   81ARG     CG  929   7.318   7.158   2.262
   81ARG     CD  930   7.177   7.116   2.218
   81ARG     NE  931   7.159   7.104   2.073
   81ARG     HE  932   7.196   7.021   2.031
   81ARG     CZ  933   7.073   7.173   1.997
   81ARG    NH1  934   6.989   7.261   2.053
   81ARG   HH11  935   7.007   7.270   2.151
   81ARG   HH12  936   6.931   7.327   2.004
   81ARG    NH2  937   7.069   7.146   1.866
   81ARG   HH21  938   7.122   7.066   1.838
   81ARG   HH22  939   7.007   7.188   1.800
   81ARG      C  940   7.649   6.993   2.325
   81ARG      O  941   7.750   7.004   2.256
   82VAL      N  942   7.629   6.894   2.411
   82VAL      H  943   7.558   6.897   2.482
   82VAL     CA  944   7.704   6.770   2.385
   82VAL     CB  945   7.759   6.710   2.514
   82VAL    CG1  946   7.838   6.580   2.498
   82VAL    CG2  947   7.851   6.801   2.596
   82VAL      C  948   7.624   6.670   2.302
   82VAL      O  949   7.507   6.646   2.334
   83ASN      N  950   7.695   6.595   2.219
   83ASN      H  951   7.795   6.598   2.220
   83ASN     CA  952   7.643   6.487   2.133
   83ASN     CB  953   7.739   6.464   2.016
   83ASN     CG  954   7.713   6.573   1.912
   83ASN    OD1  955   7.647   6.548   1.811
   83ASN    ND2  956   7.810   6.665   1.911
   83ASN   HD21  957   7.894   6.656   1.965
   83ASN   HD22  958   7.785   6.753   1.871
   83ASN      C  959   7.620   6.357   2.210
   83ASN      O  960   7.705   6.267   2.216
   84HI0      N  961   7.508   6.363   2.280
   84HI0      H  962   7.449   6.443   2.289
   84HI0     CA  963   7.446   6.260   2.365
   84HI0     CB  964   7.541   6.195   2.466
   84HI0     CG  965   7.511   6.052   2.512
   84HI0    ND1  966   7.450   6.007   2.621
   84HI0    HD1  967   7.399   6.063   2.686
   84HI0    CD2  968   7.542   5.945   2.440
   84HI0    HD2  969   7.599   5.946   2.347
   84HI0    CE1  970   7.435   5.875   2.616
   84HI0    HE1  971   7.393   5.809   2.692
   84HI0    NE2  972   7.496   5.838   2.503
   84HI0    HE2  973   7.503   5.745   2.469
   84HI0      C  974   7.318   6.310   2.431
   84HI0      O  975   7.316   6.385   2.529
   85VAL      N  976   7.209   6.254   2.381
   85VAL      H  977   7.215   6.178   2.317
   85VAL     CA  978   7.071   6.294   2.415
   85VAL     CB  979   6.978   6.232   2.311
   85VAL    CG1  980   6.829   6.249   2.338
   85VAL    CG2  981   7.000   6.289   2.171
   85VAL      C  982   7.012   6.279   2.555
   85VAL      O  983   6.953   6.372   2.608
   86THR      N  984   7.038   6.163   2.615
   86THR      H  985   7.067   6.090   2.553
   86THR     CA  986   7.033   6.136   2.760
   86THR     CB  987   7.026   5.986   2.790
   86THR    OG1  988   7.134   5.914   2.731
   86THR    HG1  989   7.111   5.818   2.712
   86THR    CG2  990   6.892   5.941   2.734
   86THR      C  991   7.153   6.194   2.836
   86THR      O  992   7.269   6.205   2.796
   87LEU      N  993   7.129   6.219   2.964
   87LEU      H  994   7.062   6.164   3.014
   87LEU     CA  995   7.226   6.299   3.041
   87LEU     CB  996   7.178   6.339   3.180
   87LEU     CG  997   7.134   6.486   3.180
   87LEU    CD1  998   7.061   6.520   3.309
   87LEU    CD2  999   7.255   6.575   3.149
   87LEU      C 1000   7.363   6.235   3.059
   87LEU      O 1001   7.374   6.115   3.084
   88SER      N 1002   7.459   6.309   3.004
   88SER      H 1003   7.438   6.349   2.915
   88SER     CA 1004   7.596   6.256   3.018
   88SER     CB 1005   7.624   6.205   2.877
   88SER     OG 1006   7.612   6.309   2.779
   88SER     HG 1007   7.706   6.302   2.745
   88SER      C 1008   7.701   6.344   3.086
   88SER      O 1009   7.720   6.333   3.207
   89GLN      N 1010   7.794   6.394   3.005
   89GLN      H 1011   7.793   6.383   2.906
   89GLN     CA 1012   7.911   6.475   3.042
   89GLN     CB 1013   8.003   6.499   2.922
   89GLN     CG 1014   8.071   6.390   2.839
   89GLN     CD 1015   7.974   6.289   2.778
   89GLN    OE1 1016   7.864   6.324   2.734
   89GLN    NE2 1017   8.008   6.163   2.756
   89GLN   HE21 1018   8.097   6.120   2.774
   89GLN   HE22 1019   7.935   6.105   2.720
   89GLN      C 1020   7.870   6.616   3.083
   89GLN      O 1021   7.797   6.685   3.012
   90PRO      N 1022   7.920   6.656   3.199
   90PRO     CA 1023   7.897   6.792   3.253
   90PRO     CB 1024   7.967   6.791   3.389
   90PRO     CG 1025   7.942   6.648   3.434
   90PRO     CD 1026   7.970   6.569   3.306
   90PRO      C 1027   7.942   6.913   3.171
   90PRO      O 1028   8.051   6.923   3.115
   91LYSH     N 1029   7.847   7.006   3.165
   91LYSH     H 1030   7.781   7.010   3.240
   91LYSH    CA 1031   7.845   7.118   3.069
   91LYSH    CB 1032   7.726   7.102   2.974
   91LYSH    CG 1033   7.724   7.189   2.848
   91LYSH    CD 1034   7.590   7.184   2.774
   91LYSH    CE 1035   7.480   7.252   2.856
   91LYSH    NZ 1036   7.351   7.192   2.820
   91LYSH   HZ1 1037   7.312   7.226   2.734
   91LYSH   HZ2 1038   7.352   7.092   2.819
   91LYSH   HZ3 1039   7.298   7.218   2.900
   91LYSH     C 1040   7.825   7.252   3.139
   91LYSH     O 1041   7.728   7.268   3.213
   92ILE      N 1042   7.926   7.335   3.112
   92ILE      H 1043   8.000   7.295   3.058
   92ILE     CA 1044   7.941   7.472   3.163
   92ILE     CB 1045   7.827   7.564   3.118
   92ILE    CG1 1046   7.855   7.597   2.971
   92ILE    CG2 1047   7.801   7.694   3.195
   92ILE     CD 1048   7.727   7.583   2.889
   92ILE      C 1049   7.966   7.474   3.314
   92ILE      O 1050   8.066   7.536   3.351
   93VAL      N 1051   7.897   7.395   3.396
   93VAL      H 1052   7.825   7.340   3.354
   93VAL     CA 1053   7.899   7.396   3.543
   93VAL     CB 1054   7.788   7.305   3.597
   93VAL    CG1 1055   7.784   7.313   3.749
   93VAL    CG2 1056   7.651   7.355   3.551
   93VAL      C 1057   8.037   7.349   3.587
   93VAL      O 1058   8.071   7.233   3.564
   94LYSH     N 1059   8.101   7.424   3.676
   94LYSH     H 1060   8.064   7.515   3.699
   94LYSH    CA 1061   8.227   7.377   3.734
   94LYSH    CB 1062   8.326   7.494   3.743
   94LYSH    CG 1063   8.466   7.468   3.799
   94LYSH    CD 1064   8.550   7.394   3.694
   94LYSH    CE 1065   8.693   7.388   3.746
   94LYSH    NZ 1066   8.766   7.296   3.657
   94LYSH   HZ1 1067   8.806   7.352   3.585
   94LYSH   HZ2 1068   8.832   7.242   3.709
   94LYSH   HZ3 1069   8.706   7.232   3.609
   94LYSH     C 1070   8.213   7.303   3.867
   94LYSH     O 1071   8.256   7.188   3.878
   95TRP      N 1072   8.124   7.349   3.954
   95TRP      H 1073   8.068   7.431   3.942
   95TRP     CA 1074   8.109   7.286   4.086
   95TRP     CB 1075   8.134   7.387   4.198
   95TRP     CG 1076   8.276   7.442   4.216
   95TRP    CD1 1077   8.333   7.539   4.144
   95TRP    HD1 1078   8.279   7.598   4.070
   95TRP    CD2 1079   8.369   7.398   4.309
   95TRP    NE1 1080   8.456   7.555   4.191
   95TRP    HE1 1081   8.528   7.608   4.146
   95TRP    CE2 1082   8.486   7.472   4.290
   95TRP    CE3 1083   8.363   7.327   4.428
   95TRP    HE3 1084   8.284   7.256   4.451
   95TRP    CZ2 1085   8.593   7.478   4.378
   95TRP    HZ2 1086   8.678   7.546   4.366
   95TRP    CZ3 1087   8.469   7.329   4.519
   95TRP    HZ3 1088   8.458   7.261   4.603
   95TRP    CH2 1089   8.578   7.413   4.500
   95TRP    HH2 1090   8.657   7.408   4.575
   95TRP      C 1091   7.967   7.231   4.097
   95TRP      O 1092   7.870   7.295   4.057
   96AS4      N 1093   7.951   7.134   4.187
   96AS4      H 1094   8.021   7.112   4.255
   96AS4     CA 1095   7.823   7.066   4.211
   96AS4     CB 1096   7.859   6.926   4.261
   96AS4     CG 1097   7.916   6.895   4.399
   96AS4    OD1 1098   7.866   6.800   4.462
   96AS4   HD11 1099   7.908   6.799   4.553
   96AS4   HD12 1100   7.806   6.751   4.398
   96AS4    OD2 1101   7.997   6.979   4.446
   96AS4   HD21 1102   8.018   6.965   4.542
   96AS4   HD22 1103   8.011   7.053   4.380
   96AS4      C 1104   7.731   7.148   4.302
   96AS4      O 1105   7.609   7.148   4.291
   97ARG      N 1106   7.788   7.191   4.414
   97ARG      H 1107   7.876   7.157   4.448
   97ARG     CA 1108   7.721   7.286   4.504
   97ARG     CB 1109   7.751   7.231   4.643
   97ARG     CG 1110   7.657   7.292   4.747
   97ARG     CD 1111   7.682   7.215   4.877
   97ARG     NE 1112   7.613   7.085   4.883
   97ARG     HE 1113   7.638   7.020   4.811
   97ARG     CZ 1114   7.540   7.041   4.985
   97ARG    NH1 1115   7.537   7.113   5.098
   97ARG   HH11 1116   7.595   7.193   5.116
   97ARG   HH12 1117   7.463   7.099   5.164
   97ARG    NH2 1118   7.493   6.915   4.994
   97ARG   HH21 1119   7.514   6.862   4.912
   97ARG   HH22 1120   7.456   6.866   5.073
   97ARG      C 1121   7.755   7.434   4.485
   97ARG      O 1122   7.860   7.471   4.432
   98AS4      N 1123   7.647   7.510   4.495
   98AS4      H 1124   7.554   7.472   4.500
   98AS4     CA 1125   7.651   7.656   4.483
   98AS4     CB 1126   7.513   7.716   4.511
   98AS4     CG 1127   7.408   7.656   4.417
   98AS4    OD1 1128   7.353   7.725   4.329
   98AS4   HD11 1129   7.282   7.665   4.290
   98AS4   HD12 1130   7.396   7.813   4.307
   98AS4    OD2 1131   7.367   7.545   4.456
   98AS4   HD21 1132   7.360   7.494   4.371
   98AS4   HD22 1133   7.391   7.530   4.552
   98AS4      C 1134   7.749   7.727   4.576
   98AS4      O 1135   7.841   7.797   4.534
   99MET      N 1136   7.759   7.676   4.699
   99MET      H 1137   7.702   7.599   4.727
   99MET     CA 1138   7.848   7.725   4.805
   99MET     CB 1139   7.776   7.840   4.876
   99MET     CG 1140   7.640   7.807   4.937
   99MET     SD 1141   7.560   7.945   5.026
   99MET     CE 1142   7.441   7.838   5.104
   99MET      C 1143   7.894   7.621   4.907
   99MET     O1 1144   8.013   7.626   4.944
   99MET   HO11 1145   8.041   7.557   5.010
   99MET   HO12 1146   8.061   7.685   4.878
   99MET     O2 1147   7.810   7.537   4.947
   99MET   HO21 1148   7.850   7.504   5.033
   99MET   HO22 1149   7.723   7.549   4.898
  100ILE      N 1150   6.705   8.080   2.856
  100ILE     H1 1151   6.648   7.999   2.845
  100ILE     H2 1152   6.652   8.159   2.886
  100ILE     H3 1153   6.737   8.091   2.761
  100ILE     CA 1154   6.823   8.051   2.937
  100ILE     CB 1155   6.793   8.074   3.086
  100ILE    CG1 1156   6.905   8.056   3.188
  100ILE    CG2 1157   6.680   7.985   3.140
  100ILE     CD 1158   7.024   8.153   3.188
  100ILE      C 1159   6.862   7.907   2.904
  100ILE      O 1160   6.773   7.832   2.864
  101GLN      N 1161   6.990   7.873   2.906
  101GLN      H 1162   7.054   7.932   2.954
  101GLN     CA 1163   7.038   7.738   2.873
  101GLN     CB 1164   7.189   7.745   2.851
  101GLN     CG 1165   7.243   7.720   2.709
  101GLN     CD 1166   7.385   7.668   2.727
  101GLN    OE1 1167   7.407   7.547   2.739
  101GLN    NE2 1168   7.480   7.761   2.727
  101GLN   HE21 1169   7.460   7.858   2.711
  101GLN   HE22 1170   7.576   7.734   2.721
  101GLN      C 1171   7.011   7.648   2.994
  101GLN      O 1172   7.067   7.668   3.101
  102ARG      N 1173   6.958   7.533   2.954
  102ARG      H 1174   6.922   7.517   2.862
  102ARG     CA 1175   6.940   7.422   3.049
  102ARG     CB 1176   6.848   7.316   2.989
  102ARG     CG 1177   6.697   7.336   3.008
  102ARG     CD 1178   6.626   7.266   2.893
  102ARG     NE 1179   6.488   7.244   2.940
  102ARG     HE 1180   6.469   7.251   3.038
  102ARG     CZ 1181   6.394   7.176   2.873
  102ARG    NH1 1182   6.423   7.109   2.760
  102ARG   HH11 1183   6.517   7.110   2.724
  102ARG   HH12 1184   6.349   7.074   2.704
  102ARG    NH2 1185   6.267   7.192   2.912
  102ARG   HH21 1186   6.246   7.256   2.986
  102ARG   HH22 1187   6.197   7.130   2.875
  102ARG      C 1188   7.070   7.352   3.089
  102ARG      O 1189   7.135   7.282   3.012
  103THR      N 1190   7.098   7.374   3.218
  103THR      H 1191   7.032   7.421   3.276
  103THR     CA 1192   7.227   7.335   3.276
  103THR     CB 1193   7.319   7.455   3.297
  103THR    OG1 1194   7.289   7.553   3.397
  103THR    HG1 1195   7.334   7.636   3.363
  103THR    CG2 1196   7.380   7.517   3.171
  103THR      C 1197   7.209   7.252   3.404
  103THR      O 1198   7.189   7.298   3.515
  104PRO      N 1199   7.233   7.122   3.390
  104PRO     CA 1200   7.209   7.026   3.498
  104PRO     CB 1201   7.168   6.896   3.428
  104PRO     CG 1202   7.259   6.902   3.305
  104PRO     CD 1203   7.245   7.049   3.263
  104PRO      C 1204   7.328   6.998   3.590
  104PRO      O 1205   7.447   6.996   3.558
  105LYSH     N 1206   7.280   6.976   3.712
  105LYSH     H 1207   7.189   6.940   3.734
  105LYSH    CA 1208   7.365   6.990   3.832
  105LYSH    CB 1209   7.285   7.047   3.949
  105LYSH    CG 1210   7.365   7.131   4.049
  105LYSH    CD 1211   7.257   7.172   4.150
  105LYSH    CE 1212   7.308   7.287   4.238
  105LYSH    NZ 1213   7.303   7.415   4.166
  105LYSH   HZ1 1214   7.336   7.488   4.225
  105LYSH   HZ2 1215   7.360   7.402   4.085
  105LYSH   HZ3 1216   7.211   7.437   4.133
  105LYSH     C 1217   7.443   6.864   3.869
  105LYSH     O 1218   7.489   6.832   3.979
  106ILE      N 1219   7.483   6.797   3.762
  106ILE      H 1220   7.479   6.843   3.674
  106ILE     CA 1221   7.543   6.663   3.753
  106ILE     CB 1222   7.511   6.599   3.618
  106ILE    CG1 1223   7.549   6.690   3.501
  106ILE    CG2 1224   7.365   6.554   3.607
  106ILE     CD 1225   7.556   6.616   3.368
  106ILE      C 1226   7.691   6.646   3.785
  106ILE      O 1227   7.773   6.724   3.736
  107GLN      N 1228   7.718   6.536   3.855
  107GLN      H 1229   7.661   6.453   3.849
  107GLN     CA 1230   7.855   6.514   3.903
  107GLN     CB 1231   7.850   6.389   3.992
  107GLN     CG 1232   7.769   6.429   4.115
  107GLN     CD 1233   7.834   6.533   4.207
  107GLN    OE1 1234   7.956   6.535   4.215
  107GLN    NE2 1235   7.760   6.633   4.254
  107GLN   HE21 1236   7.662   6.653   4.246
  107GLN   HE22 1237   7.811   6.692   4.317
  107GLN      C 1238   7.958   6.487   3.794
  107GLN      O 1239   7.920   6.469   3.679
  108VAL      N 1240   8.087   6.505   3.822
  108VAL      H 1241   8.109   6.563   3.901
  108VAL     CA 1242   8.202   6.463   3.740
  108VAL     CB 1243   8.337   6.468   3.811
  108VAL    CG1 1244   8.456   6.410   3.735
  108VAL    CG2 1245   8.366   6.617   3.822
  108VAL      C 1246   8.183   6.316   3.701
  108VAL      O 1247   8.195   6.222   3.778
  109TYR      N 1248   8.176   6.313   3.568
  109TYR      H 1249   8.160   6.405   3.530
  109TYR     CA 1250   8.168   6.202   3.472
  109TYR     CB 1251   8.111   6.242   3.336
  109TYR     CG 1252   8.054   6.115   3.273
  109TYR    CD1 1253   8.112   6.060   3.159
  109TYR    HD1 1254   8.209   6.099   3.126
  109TYR    CD2 1255   7.927   6.076   3.311
  109TYR    HD2 1256   7.875   6.134   3.388
  109TYR    CE1 1257   8.046   5.970   3.076
  109TYR    HE1 1258   8.105   5.887   3.037
  109TYR    CE2 1259   7.858   5.981   3.236
  109TYR    HE2 1260   7.771   5.931   3.276
  109TYR     CZ 1261   7.921   5.931   3.122
  109TYR     OH 1262   7.855   5.827   3.064
  109TYR     HH 1263   7.766   5.826   3.109
  109TYR      C 1264   8.293   6.115   3.459
  109TYR      O 1265   8.275   5.993   3.446
  110SER      N 1266   8.410   6.168   3.494
  110SER      H 1267   8.412   6.246   3.558
  110SER     CA 1268   8.540   6.103   3.475
  110SER     CB 1269   8.572   6.075   3.328
  110SER     OG 1270   8.650   5.956   3.322
  110SER     HG 1271   8.741   5.988   3.295
  110SER      C 1272   8.657   6.188   3.525
  110SER      O 1273   8.685   6.297   3.475
  111ARG      N 1274   8.728   6.139   3.626
  111ARG      H 1275   8.822   6.169   3.643
  111ARG     CA 1276   8.700   6.026   3.716
  111ARG     CB 1277   8.818   5.929   3.715
  111ARG     CG 1278   8.779   5.785   3.751
  111ARG     CD 1279   8.906   5.710   3.792
  111ARG     NE 1280   8.968   5.763   3.914
  111ARG     HE 1281   8.914   5.826   3.970
  111ARG     CZ 1282   9.088   5.720   3.956
  111ARG    NH1 1283   9.169   5.633   3.894
  111ARG   HH11 1284   9.142   5.588   3.809
  111ARG   HH12 1285   9.255   5.606   3.939
  111ARG    NH2 1286   9.108   5.730   4.088
  111ARG   HH21 1287   9.033   5.760   4.147
  111ARG   HH22 1288   9.193   5.692   4.125
  111ARG      C 1289   8.672   6.074   3.859
  111ARG      O 1290   8.693   6.192   3.885
  112HI0      N 1291   8.585   5.999   3.927
  112HI0      H 1292   8.504   5.968   3.878
  112HI0     CA 1293   8.571   6.024   4.072
  112HI0     CB 1294   8.435   5.966   4.112
  112HI0     CG 1295   8.360   6.071   4.195
  112HI0    ND1 1296   8.328   6.052   4.322
  112HI0    HD1 1297   8.344   5.971   4.378
  112HI0    CD2 1298   8.316   6.190   4.156
  112HI0    HD2 1299   8.310   6.233   4.056
  112HI0    CE1 1300   8.269   6.164   4.365
  112HI0    HE1 1301   8.257   6.172   4.473
  112HI0    NE2 1302   8.259   6.246   4.262
  112HI0    HE2 1303   8.236   6.343   4.270
  112HI0      C 1304   8.680   5.952   4.152
  112HI0      O 1305   8.728   5.848   4.108
  113PRO      N 1306   8.712   5.997   4.273
  113PRO     CA 1307   8.800   5.937   4.375
  113PRO     CB 1308   8.832   6.047   4.476
  113PRO     CG 1309   8.848   6.165   4.381
  113PRO     CD 1310   8.723   6.142   4.296
  113PRO      C 1311   8.728   5.824   4.450
  113PRO      O 1312   8.607   5.835   4.462
  114ALA      N 1313   8.814   5.722   4.453
  114ALA      H 1314   8.904   5.729   4.411
  114ALA     CA 1315   8.794   5.594   4.524
  114ALA     CB 1316   8.769   5.611   4.674
  114ALA      C 1317   8.677   5.509   4.474
  114ALA      O 1318   8.697   5.394   4.435
  115GL4      N 1319   8.569   5.575   4.433
  115GL4      H 1320   8.567   5.675   4.437
  115GL4     CA 1321   8.462   5.510   4.356
  115GL4     CB 1322   8.323   5.552   4.405
  115GL4     CG 1323   8.276   5.462   4.519
  115GL4     CD 1324   8.187   5.545   4.612
  115GL4    OE1 1325   8.063   5.529   4.606
  115GL4   HE11 1326   8.021   5.580   4.682
  115GL4   HE12 1327   8.040   5.473   4.527
  115GL4    OE2 1328   8.237   5.615   4.703
  115GL4   HE21 1329   8.163   5.664   4.749
  115GL4   HE22 1330   8.333   5.591   4.715
  115GL4      C 1331   8.466   5.547   4.208
  115GL4      O 1332   8.509   5.658   4.175
  116ASN      N 1333   8.432   5.456   4.117
  116ASN      H 1334   8.406   5.363   4.143
  116ASN     CA 1335   8.436   5.476   3.971
  116ASN     CB 1336   8.453   5.353   3.881
  116ASN     CG 1337   8.331   5.261   3.883
  116ASN    OD1 1338   8.298   5.203   3.986
  116ASN    ND2 1339   8.246   5.257   3.780
  116ASN   HD21 1340   8.255   5.313   3.698
  116ASN   HD22 1341   8.174   5.188   3.791
  116ASN      C 1342   8.317   5.558   3.921
  116ASN      O 1343   8.213   5.546   3.987
  117GLY      N 1344   8.340   5.641   3.820
  117GLY      H 1345   8.414   5.625   3.755
  117GLY     CA 1346   8.228   5.716   3.761
  117GLY      C 1347   8.251   5.867   3.750
  117GLY      O 1348   8.367   5.909   3.754
  118LYSH     N 1349   8.146   5.948   3.762
  118LYSH     H 1350   8.151   6.041   3.725
  118LYSH    CA 1351   8.008   5.913   3.798
  118LYSH    CB 1352   7.957   6.024   3.891
  118LYSH    CG 1353   8.029   6.039   4.025
  118LYSH    CD 1354   7.991   5.910   4.096
  118LYSH    CE 1355   7.985   5.930   4.248
  118LYSH    NZ 1356   7.901   5.828   4.312
  118LYSH   HZ1 1357   7.872   5.855   4.404
  118LYSH   HZ2 1358   7.824   5.802   4.254
  118LYSH   HZ3 1359   7.961   5.751   4.336
  118LYSH     C 1360   7.918   5.885   3.678
  118LYSH     O 1361   7.903   5.974   3.595
  119SER      N 1362   7.853   5.769   3.683
  119SER      H 1363   7.846   5.705   3.759
  119SER     CA 1364   7.755   5.736   3.577
  119SER     CB 1365   7.719   5.589   3.601
  119SER     OG 1366   7.827   5.496   3.598
  119SER     HG 1367   7.841   5.468   3.693
  119SER      C 1368   7.629   5.822   3.580
  119SER      O 1369   7.546   5.802   3.669
  120ASN      N 1370   7.641   5.940   3.520
  120ASN      H 1371   7.735   5.971   3.537
  120ASN     CA 1372   7.533   6.040   3.515
  120ASN     CB 1373   7.588   6.176   3.473
  120ASN     CG 1374   7.686   6.246   3.568
  120ASN    OD1 1375   7.720   6.202   3.677
  120ASN    ND2 1376   7.771   6.332   3.512
  120ASN   HD21 1377   7.763   6.340   3.413
  120ASN   HD22 1378   7.828   6.395   3.566
  120ASN      C 1379   7.411   6.012   3.427
  120ASN      O 1380   7.434   5.979   3.311
  121PHE      N 1381   7.284   6.009   3.465
  121PHE      H 1382   7.210   6.021   3.399
  121PHE     CA 1383   7.214   5.997   3.594
  121PHE     CB 1384   7.238   5.862   3.663
  121PHE     CG 1385   7.180   5.748   3.580
  121PHE    CD1 1386   7.078   5.678   3.643
  121PHE    HD1 1387   7.021   5.728   3.722
  121PHE    CD2 1388   7.245   5.688   3.473
  121PHE    HD2 1389   7.319   5.740   3.413
  121PHE    CE1 1390   7.038   5.551   3.603
  121PHE    HE1 1391   6.958   5.508   3.663
  121PHE    CE2 1392   7.215   5.557   3.435
  121PHE    HE2 1393   7.274   5.500   3.363
  121PHE     CZ 1394   7.117   5.490   3.506
  121PHE     HZ 1395   7.113   5.382   3.497
  121PHE      C 1396   7.227   6.111   3.695
  121PHE      O 1397   7.304   6.204   3.671
  122LEU      N 1398   7.167   6.096   3.813
  122LEU      H 1399   7.087   6.037   3.821
  122LEU     CA 1400   7.171   6.210   3.905
  122LEU     CB 1401   7.031   6.271   3.916
  122LEU     CG 1402   7.029   6.421   3.947
  122LEU    CD1 1403   7.060   6.441   4.096
  122LEU    CD2 1404   7.110   6.513   3.856
  122LEU      C 1405   7.233   6.165   4.037
  122LEU      O 1406   7.184   6.068   4.095
  123ASN      N 1407   7.339   6.232   4.081
  123ASN      H 1408   7.390   6.274   4.005
  123ASN     CA 1409   7.399   6.209   4.212
  123ASN     CB 1410   7.542   6.162   4.185
  123ASN     CG 1411   7.572   6.012   4.178
  123ASN    OD1 1412   7.656   5.960   4.252
  123ASN    ND2 1413   7.551   5.955   4.060
  123ASN   HD21 1414   7.521   6.003   3.977
  123ASN   HD22 1415   7.566   5.857   4.049
  123ASN      C 1416   7.388   6.327   4.308
  123ASN      O 1417   7.431   6.436   4.269
  124CYS2     N 1418   7.320   6.303   4.420
  124CYS2     H 1419   7.267   6.220   4.437
  124CYS2    CA 1420   7.305   6.411   4.518
  124CYS2    CB 1421   7.161   6.440   4.563
  124CYS2    SG 1422   7.132   6.608   4.631
  124CYS2     C 1423   7.389   6.372   4.640
  124CYS2     O 1424   7.355   6.269   4.697
  125TYR      N 1425   7.492   6.452   4.665
  125TYR      H 1426   7.525   6.512   4.593
  125TYR     CA 1427   7.588   6.433   4.775
  125TYR     CB 1428   7.730   6.474   4.734
  125TYR     CG 1429   7.801   6.351   4.677
  125TYR    CD1 1430   7.848   6.255   4.766
  125TYR    HD1 1431   7.827   6.260   4.873
  125TYR    CD2 1432   7.861   6.354   4.552
  125TYR    HD2 1433   7.829   6.433   4.483
  125TYR    CE1 1434   7.944   6.162   4.728
  125TYR    HE1 1435   7.977   6.094   4.806
  125TYR    CE2 1436   7.955   6.260   4.511
  125TYR    HE2 1437   7.994   6.261   4.409
  125TYR     CZ 1438   7.997   6.162   4.599
  125TYR     OH 1439   8.062   6.053   4.551
  125TYR     HH 1440   8.071   5.980   4.619
  125TYR      C 1441   7.543   6.506   4.902
  125TYR      O 1442   7.585   6.618   4.930
  126VAL      N 1443   7.470   6.439   4.990
  126VAL      H 1444   7.466   6.339   4.995
  126VAL     CA 1445   7.404   6.495   5.109
  126VAL     CB 1446   7.252   6.486   5.097
  126VAL    CG1 1447   7.189   6.545   4.971
  126VAL    CG2 1448   7.213   6.339   5.109
  126VAL      C 1449   7.460   6.436   5.238
  126VAL      O 1450   7.551   6.353   5.246
  127SER      N 1451   7.401   6.494   5.343
  127SER      H 1452   7.308   6.528   5.335
  127SER     CA 1453   7.446   6.475   5.482
  127SER     CB 1454   7.383   6.569   5.584
  127SER     OG 1455   7.250   6.600   5.541
  127SER     HG 1456   7.234   6.697   5.559
  127SER      C 1457   7.461   6.337   5.547
  127SER      O 1458   7.357   6.274   5.564
  128GLY      N 1459   7.580   6.327   5.605
  128GLY      H 1460   7.647   6.397   5.581
  128GLY     CA 1461   7.617   6.229   5.708
  128GLY      C 1462   7.591   6.088   5.655
  128GLY      O 1463   7.675   6.028   5.588
  129PHE      N 1464   7.502   6.030   5.736
  129PHE      H 1465   7.465   6.087   5.809
  129PHE     CA 1466   7.438   5.898   5.726
  129PHE     CB 1467   7.507   5.810   5.829
  129PHE     CG 1468   7.468   5.664   5.803
  129PHE    CD1 1469   7.488   5.597   5.683
  129PHE    HD1 1470   7.514   5.639   5.586
  129PHE    CD2 1471   7.410   5.594   5.909
  129PHE    HD2 1472   7.386   5.653   5.998
  129PHE    CE1 1473   7.463   5.461   5.670
  129PHE    HE1 1474   7.477   5.412   5.574
  129PHE    CE2 1475   7.361   5.466   5.888
  129PHE    HE2 1476   7.290   5.433   5.964
  129PHE     CZ 1477   7.394   5.396   5.772
  129PHE     HZ 1478   7.350   5.301   5.746
  129PHE      C 1479   7.289   5.919   5.753
  129PHE      O 1480   7.238   6.030   5.766
  130HI0      N 1481   7.209   5.812   5.758
  130HI0      H 1482   7.254   5.723   5.754
  130HI0     CA 1483   7.064   5.823   5.779
  130HI0     CB 1484   6.994   5.691   5.749
  130HI0     CG 1485   6.991   5.670   5.597
  130HI0    ND1 1486   6.960   5.745   5.492
  130HI0    HD1 1487   6.918   5.836   5.497
  130HI0    CD2 1488   7.026   5.549   5.553
  130HI0    HD2 1489   7.069   5.466   5.609
  130HI0    CE1 1490   6.974   5.668   5.384
  130HI0    HE1 1491   6.948   5.699   5.283
  130HI0    NE2 1492   7.019   5.548   5.420
  130HI0    HE2 1493   7.038   5.469   5.362
  130HI0      C 1494   7.039   5.875   5.921
  130HI0      O 1495   7.098   5.823   6.016
  131PRO      N 1496   6.948   5.969   5.938
  131PRO     CA 1497   6.886   6.055   5.835
  131PRO     CB 1498   6.749   6.093   5.891
  131PRO     CG 1499   6.766   6.092   6.043
  131PRO     CD 1500   6.863   5.975   6.058
  131PRO      C 1501   6.976   6.174   5.804
  131PRO      O 1502   7.015   6.256   5.887
  132SER      N 1503   6.963   6.203   5.675
  132SER      H 1504   6.910   6.138   5.621
  132SER     CA 1505   7.010   6.333   5.626
  132SER     CB 1506   7.026   6.339   5.474
  132SER     OG 1507   7.062   6.469   5.427
  132SER     HG 1508   7.130   6.521   5.479
  132SER      C 1509   6.915   6.444   5.673
  132SER      O 1510   6.794   6.432   5.656
  133AS4      N 1511   6.975   6.558   5.707
  133AS4      H 1512   7.073   6.558   5.726
  133AS4     CA 1513   6.910   6.689   5.721
  133AS4     CB 1514   7.009   6.786   5.787
  133AS4     CG 1515   7.159   6.795   5.758
  133AS4    OD1 1516   7.232   6.739   5.842
  133AS4   HD11 1517   7.327   6.746   5.811
  133AS4   HD12 1518   7.184   6.716   5.926
  133AS4    OD2 1519   7.202   6.833   5.648
  133AS4   HD21 1520   7.300   6.852   5.655
  133AS4   HD22 1521   7.131   6.830   5.578
  133AS4      C 1522   6.854   6.744   5.590
  133AS4      O 1523   6.741   6.792   5.596
  134ILE      N 1524   6.913   6.714   5.475
  134ILE      H 1525   6.970   6.632   5.468
  134ILE     CA 1526   6.873   6.782   5.351
  134ILE     CB 1527   6.996   6.796   5.261
  134ILE    CG1 1528   7.088   6.898   5.329
  134ILE    CG2 1529   6.964   6.834   5.117
  134ILE     CD 1530   7.234   6.911   5.284
  134ILE      C 1531   6.754   6.709   5.288
  134ILE      O 1532   6.753   6.586   5.275
  135GL4      N 1533   6.658   6.784   5.235
  135GL4      H 1534   6.652   6.882   5.254
  135GL4     CA 1535   6.539   6.732   5.167
  135GL4     CB 1536   6.429   6.835   5.191
  135GL4     CG 1537   6.358   6.807   5.324
  135GL4     CD 1538   6.236   6.895   5.357
  135GL4    OE1 1539   6.187   6.959   5.261
  135GL4   HE11 1540   6.098   6.998   5.286
  135GL4   HE12 1541   6.250   6.945   5.185
  135GL4    OE2 1542   6.215   6.915   5.478
  135GL4   HE21 1543   6.120   6.897   5.502
  135GL4   HE22 1544   6.301   6.945   5.520
  135GL4      C 1545   6.562   6.723   5.016
  135GL4      O 1546   6.539   6.817   4.940
  136VAL      N 1547   6.616   6.610   4.971
  136VAL      H 1548   6.671   6.560   5.037
  136VAL     CA 1549   6.663   6.573   4.837
  136VAL     CB 1550   6.733   6.437   4.846
  136VAL    CG1 1551   6.861   6.459   4.927
  136VAL    CG2 1552   6.643   6.333   4.913
  136VAL      C 1553   6.574   6.578   4.712
  136VAL      O 1554   6.568   6.478   4.642
  137AS4      N 1555   6.474   6.666   4.708
  137AS4      H 1556   6.446   6.720   4.787
  137AS4     CA 1557   6.385   6.668   4.591
  137AS4     CB 1558   6.263   6.754   4.625
  137AS4     CG 1559   6.181   6.687   4.736
  137AS4    OD1 1560   6.229   6.708   4.849
  137AS4   HD11 1561   6.171   6.651   4.908
  137AS4   HD12 1562   6.301   6.777   4.848
  137AS4    OD2 1563   6.080   6.618   4.708
  137AS4   HD21 1564   6.030   6.580   4.786
  137AS4   HD22 1565   6.060   6.640   4.612
  137AS4      C 1566   6.455   6.719   4.465
  137AS4      O 1567   6.537   6.811   4.465
  138LEU      N 1568   6.390   6.672   4.360
  138LEU      H 1569   6.321   6.602   4.381
  138LEU     CA 1570   6.433   6.681   4.220
  138LEU     CB 1571   6.426   6.540   4.161
  138LEU     CG 1572   6.493   6.531   4.024
  138LEU    CD1 1573   6.645   6.546   4.034
  138LEU    CD2 1574   6.459   6.402   3.950
  138LEU      C 1575   6.356   6.785   4.138
  138LEU      O 1576   6.236   6.767   4.118
  139LEU      N 1577   6.422   6.899   4.117
  139LEU      H 1578   6.519   6.892   4.140
  139LEU     CA 1579   6.375   7.006   4.028
  139LEU     CB 1580   6.438   7.141   4.061
  139LEU     CG 1581   6.433   7.176   4.210
  139LEU    CD1 1582   6.547   7.269   4.253
  139LEU    CD2 1583   6.294   7.237   4.228
  139LEU      C 1584   6.402   6.958   3.885
  139LEU      O 1585   6.517   6.932   3.852
  140LYSH     N 1586   6.296   6.966   3.805
  140LYSH     H 1587   6.202   6.971   3.837
  140LYSH    CA 1588   6.302   6.934   3.661
  140LYSH    CB 1589   6.197   6.826   3.634
  140LYSH    CG 1590   6.180   6.801   3.484
  140LYSH    CD 1591   6.079   6.687   3.466
  140LYSH    CE 1592   6.026   6.669   3.323
  140LYSH    NZ 1593   5.947   6.548   3.296
  140LYSH   HZ1 1594   6.004   6.466   3.303
  140LYSH   HZ2 1595   5.881   6.551   3.371
  140LYSH   HZ3 1596   5.885   6.539   3.219
  140LYSH     C 1597   6.270   7.057   3.577
  140LYSH     O 1598   6.168   7.119   3.608
  141ASN      N 1599   6.379   7.110   3.521
  141ASN      H 1600   6.464   7.058   3.512
  141ASN     CA 1601   6.386   7.250   3.479
  141ASN     CB 1602   6.310   7.269   3.347
  141ASN     CG 1603   6.328   7.159   3.243
  141ASN    OD1 1604   6.436   7.124   3.195
  141ASN    ND2 1605   6.214   7.102   3.206
  141ASN   HD21 1606   6.136   7.127   3.263
  141ASN   HD22 1607   6.195   7.030   3.139
  141ASN      C 1608   6.349   7.367   3.571
  141ASN      O 1609   6.352   7.485   3.538
  142GLY      N 1610   6.317   7.336   3.696
  142GLY      H 1611   6.342   7.242   3.720
  142GLY     CA 1612   6.277   7.420   3.809
  142GLY      C 1613   6.155   7.363   3.882
  142GLY      O 1614   6.130   7.391   3.999
  143GL4      N 1615   6.067   7.284   3.820
  143GL4      H 1616   6.078   7.268   3.722
  143GL4     CA 1617   5.953   7.216   3.883
  143GL4     CB 1618   5.855   7.176   3.773
  143GL4     CG 1619   5.780   7.296   3.715
  143GL4     CD 1620   5.711   7.262   3.583
  143GL4    OE1 1621   5.627   7.170   3.581
  143GL4   HE11 1622   5.638   7.117   3.496
  143GL4   HE12 1623   5.585   7.172   3.671
  143GL4    OE2 1624   5.710   7.339   3.484
  143GL4   HE21 1625   5.652   7.297   3.414
  143GL4   HE22 1626   5.769   7.418   3.499
  143GL4      C 1627   5.993   7.092   3.962
  143GL4      O 1628   6.054   6.997   3.913
  144ARG      N 1629   5.917   7.074   4.070
  144ARG      H 1630   5.853   7.146   4.096
  144ARG     CA 1631   5.951   6.987   4.183
  144ARG     CB 1632   5.889   7.038   4.314
  144ARG     CG 1633   5.923   6.941   4.427
  144ARG     CD 1634   5.826   6.958   4.544
  144ARG     NE 1635   5.863   6.863   4.650
  144ARG     HE 1636   5.951   6.816   4.641
  144ARG     CZ 1637   5.800   6.852   4.767
  144ARG    NH1 1638   5.682   6.909   4.795
  144ARG   HH11 1639   5.642   6.969   4.727
  144ARG   HH12 1640   5.640   6.874   4.879
  144ARG    NH2 1641   5.849   6.764   4.856
  144ARG   HH21 1642   5.929   6.709   4.831
  144ARG   HH22 1643   5.838   6.790   4.952
  144ARG      C 1644   5.901   6.844   4.160
  144ARG      O 1645   5.779   6.833   4.151
  145ILE      N 1646   5.987   6.743   4.151
  145ILE      H 1647   6.086   6.757   4.147
  145ILE     CA 1648   5.946   6.601   4.151
  145ILE     CB 1649   5.955   6.530   4.015
  145ILE    CG1 1650   6.075   6.569   3.928
  145ILE    CG2 1651   5.825   6.531   3.935
  145ILE     CD 1652   6.100   6.490   3.799
  145ILE      C 1653   5.999   6.519   4.268
  145ILE      O 1654   6.108   6.542   4.319
  146GL4      N 1655   5.916   6.430   4.324
  146GL4      H 1656   5.825   6.416   4.286
  146GL4     CA 1657   5.926   6.376   4.460
  146GL4     CB 1658   5.801   6.292   4.488
  146GL4     CG 1659   5.672   6.371   4.468
  146GL4     CD 1660   5.623   6.364   4.324
  146GL4    OE1 1661   5.670   6.274   4.251
  146GL4   HE11 1662   5.644   6.282   4.155
  146GL4   HE12 1663   5.710   6.204   4.311
  146GL4    OE2 1664   5.534   6.445   4.289
  146GL4   HE21 1665   5.512   6.433   4.193
  146GL4   HE22 1666   5.518   6.512   4.362
  146GL4      C 1667   6.049   6.286   4.469
  146GL4      O 1668   6.048   6.180   4.407
  147LYSH     N 1669   6.145   6.329   4.552
  147LYSH     H 1670   6.126   6.411   4.606
  147LYSH    CA 1671   6.282   6.281   4.572
  147LYSH    CB 1672   6.294   6.160   4.665
  147LYSH    CG 1673   6.243   6.211   4.800
  147LYSH    CD 1674   6.260   6.103   4.908
  147LYSH    CE 1675   6.201   6.154   5.040
  147LYSH    NZ 1676   6.239   6.071   5.155
  147LYSH   HZ1 1677   6.181   5.990   5.148
  147LYSH   HZ2 1678   6.337   6.055   5.146
  147LYSH   HZ3 1679   6.206   6.124   5.233
  147LYSH     C 1680   6.379   6.261   4.455
  147LYSH     O 1681   6.342   6.248   4.338
  148VAL      N 1682   6.509   6.256   4.482
  148VAL      H 1683   6.536   6.308   4.563
  148VAL     CA 1684   6.613   6.196   4.396
  148VAL     CB 1685   6.742   6.273   4.425
  148VAL    CG1 1686   6.851   6.210   4.339
  148VAL    CG2 1687   6.728   6.417   4.375
  148VAL      C 1688   6.626   6.047   4.424
  148VAL      O 1689   6.705   5.994   4.503
  149GL4      N 1690   6.516   5.982   4.390
  149GL4      H 1691   6.462   6.017   4.313
  149GL4     CA 1692   6.478   5.840   4.408
  149GL4     CB 1693   6.479   5.757   4.279
  149GL4     CG 1694   6.369   5.813   4.188
  149GL4     CD 1695   6.359   5.733   4.058
  149GL4    OE1 1696   6.450   5.753   3.974
  149GL4   HE11 1697   6.499   5.674   3.937
  149GL4   HE12 1698   6.445   5.848   3.943
  149GL4    OE2 1699   6.253   5.671   4.036
  149GL4   HE21 1700   6.256   5.618   3.952
  149GL4   HE22 1701   6.187   5.695   4.108
  149GL4      C 1702   6.524   5.754   4.526
  149GL4      O 1703   6.443   5.751   4.618
  150HI0      N 1704   6.645   5.699   4.524
  150HI0      H 1705   6.713   5.738   4.462
  150HI0     CA 1706   6.697   5.599   4.618
  150HI0     CB 1707   6.692   5.458   4.558
  150HI0     CG 1708   6.549   5.422   4.516
  150HI0    ND1 1709   6.520   5.369   4.398
  150HI0    HD1 1710   6.584   5.333   4.329
  150HI0    CD2 1711   6.439   5.416   4.591
  150HI0    HD2 1712   6.430   5.441   4.696
  150HI0    CE1 1713   6.392   5.336   4.397
  150HI0    HE1 1714   6.338   5.299   4.309
  150HI0    NE2 1715   6.340   5.372   4.514
  150HI0    HE2 1716   6.244   5.372   4.540
  150HI0      C 1717   6.834   5.633   4.678
  150HI0      O 1718   6.914   5.703   4.617
  151SER      N 1719   6.865   5.563   4.787
  151SER      H 1720   6.823   5.477   4.817
  151SER     CA 1721   6.977   5.617   4.865
  151SER     CB 1722   6.947   5.716   4.977
  151SER     OG 1723   6.828   5.674   5.045
  151SER     HG 1724   6.787   5.757   5.082
  151SER      C 1725   7.069   5.509   4.923
  151SER      O 1726   7.033   5.406   4.979
  152AS4      N 1727   7.192   5.561   4.925
  152AS4      H 1728   7.205   5.655   4.894
  152AS4     CA 1729   7.317   5.487   4.944
  152AS4     CB 1730   7.381   5.463   4.807
  152AS4     CG 1731   7.434   5.320   4.795
  152AS4    OD1 1732   7.540   5.290   4.855
  152AS4   HD11 1733   7.603   5.215   4.831
  152AS4   HD12 1734   7.567   5.370   4.908
  152AS4    OD2 1735   7.391   5.255   4.698
  152AS4   HD21 1736   7.432   5.164   4.694
  152AS4   HD22 1737   7.322   5.310   4.650
  152AS4      C 1738   7.421   5.565   5.025
  152AS4      O 1739   7.389   5.674   5.073
  153LEU      N 1740   7.548   5.528   5.020
  153LEU      H 1741   7.570   5.459   4.950
  153LEU     CA 1742   7.667   5.599   5.070
  153LEU     CB 1743   7.729   5.513   5.180
  153LEU     CG 1744   7.663   5.526   5.318
  153LEU    CD1 1745   7.688   5.396   5.394
  153LEU    CD2 1746   7.723   5.650   5.386
  153LEU      C 1747   7.770   5.624   4.960
  153LEU      O 1748   7.784   5.544   4.867
  154SER      N 1749   7.859   5.718   4.991
  154SER      H 1750   7.829   5.796   5.045
  154SER     CA 1751   7.967   5.744   4.895
  154SER     CB 1752   7.914   5.814   4.769
  154SER     OG 1753   8.030   5.840   4.689
  154SER     HG 1754   8.081   5.754   4.680
  154SER      C 1755   8.080   5.829   4.953
  154SER      O 1756   8.045   5.930   5.015
  155PHE      N 1757   8.203   5.807   4.907
  155PHE      H 1758   8.227   5.727   4.851
  155PHE     CA 1759   8.316   5.889   4.952
  155PHE     CB 1760   8.445   5.810   4.931
  155PHE     CG 1761   8.582   5.878   4.945
  155PHE    CD1 1762   8.649   5.864   5.066
  155PHE    HD1 1763   8.596   5.829   5.154
  155PHE    CD2 1764   8.637   5.936   4.831
  155PHE    HD2 1765   8.598   5.928   4.729
  155PHE    CE1 1766   8.785   5.893   5.065
  155PHE    HE1 1767   8.842   5.898   5.158
  155PHE    CE2 1768   8.772   5.967   4.837
  155PHE    HE2 1769   8.811   6.034   4.760
  155PHE     CZ 1770   8.848   5.939   4.950
  155PHE     HZ 1771   8.955   5.957   4.941
  155PHE      C 1772   8.321   6.011   4.860
  155PHE      O 1773   8.312   5.998   4.738
  156SER      N 1774   8.331   6.135   4.909
  156SER      H 1775   8.345   6.161   5.004
  156SER     CA 1776   8.345   6.246   4.814
  156SER     CB 1777   8.290   6.372   4.881
  156SER     OG 1778   8.369   6.418   4.991
  156SER     HG 1779   8.336   6.510   5.012
  156SER      C 1780   8.486   6.265   4.759
  156SER      O 1781   8.579   6.232   4.833
  157LYSH     N 1782   8.494   6.351   4.658
  157LYSH     H 1783   8.414   6.364   4.600
  157LYSH    CA 1784   8.624   6.395   4.606
  157LYSH    CB 1785   8.612   6.502   4.498
  157LYSH    CG 1786   8.517   6.482   4.379
  157LYSH    CD 1787   8.469   6.622   4.343
  157LYSH    CE 1788   8.369   6.621   4.227
  157LYSH    NZ 1789   8.242   6.556   4.263
  157LYSH   HZ1 1790   8.162   6.596   4.218
  157LYSH   HZ2 1791   8.236   6.459   4.242
  157LYSH   HZ3 1792   8.237   6.573   4.361
  157LYSH     C 1793   8.736   6.433   4.704
  157LYSH     O 1794   8.837   6.363   4.707
  158AS4      N 1795   8.695   6.522   4.794
  158AS4      H 1796   8.600   6.552   4.781
  158AS4     CA 1797   8.778   6.579   4.901
  158AS4     CB 1798   8.702   6.702   4.949
  158AS4     CG 1799   8.690   6.819   4.851
  158AS4    OD1 1800   8.800   6.875   4.832
  158AS4   HD11 1801   8.787   6.917   4.742
  158AS4   HD12 1802   8.870   6.844   4.897
  158AS4    OD2 1803   8.580   6.866   4.816
  158AS4   HD21 1804   8.590   6.930   4.739
  158AS4   HD22 1805   8.506   6.839   4.877
  158AS4      C 1806   8.807   6.486   5.018
  158AS4      O 1807   8.849   6.536   5.123
  159TRP      N 1808   8.818   6.355   4.996
  159TRP      H 1809   8.797   6.314   4.907
  159TRP     CA 1810   8.845   6.249   5.094
  159TRP     CB 1811   8.991   6.252   5.138
  159TRP     CG 1812   9.087   6.171   5.052
  159TRP    CD1 1813   9.126   6.218   4.934
  159TRP    HD1 1814   9.080   6.308   4.892
  159TRP    CD2 1815   9.160   6.058   5.088
  159TRP    NE1 1816   9.218   6.136   4.884
  159TRP    HE1 1817   9.276   6.153   4.804
  159TRP    CE2 1818   9.238   6.041   4.974
  159TRP    CE3 1819   9.157   5.967   5.193
  159TRP    HE3 1820   9.080   5.982   5.269
  159TRP    CZ2 1821   9.320   5.929   4.963
  159TRP    HZ2 1822   9.386   5.912   4.878
  159TRP    CZ3 1823   9.245   5.859   5.185
  159TRP    HZ3 1824   9.239   5.791   5.270
  159TRP    CH2 1825   9.319   5.839   5.069
  159TRP    HH2 1826   9.396   5.761   5.075
  159TRP      C 1827   8.753   6.240   5.216
  159TRP      O 1828   8.781   6.270   5.332
  160SER      N 1829   8.626   6.209   5.192
  160SER      H 1830   8.591   6.184   5.102
  160SER     CA 1831   8.525   6.187   5.297
  160SER     CB 1832   8.481   6.322   5.353
  160SER     OG 1833   8.400   6.398   5.263
  160SER     HG 1834   8.397   6.347   5.177
  160SER      C 1835   8.393   6.115   5.271
  160SER      O 1836   8.315   6.146   5.181
  161PHE      N 1837   8.347   6.040   5.371
  161PHE      H 1838   8.411   6.027   5.447
  161PHE     CA 1839   8.224   5.959   5.372
  161PHE     CB 1840   8.245   5.843   5.469
  161PHE     CG 1841   8.253   5.707   5.398
  161PHE    CD1 1842   8.136   5.632   5.395
  161PHE    HD1 1843   8.044   5.690   5.403
  161PHE    CD2 1844   8.374   5.667   5.343
  161PHE    HD2 1845   8.457   5.737   5.357
  161PHE    CE1 1846   8.142   5.502   5.347
  161PHE    HE1 1847   8.064   5.430   5.370
  161PHE    CE2 1848   8.377   5.541   5.285
  161PHE    HE2 1849   8.460   5.486   5.238
  161PHE     CZ 1850   8.263   5.463   5.290
  161PHE     HZ 1851   8.264   5.363   5.246
  161PHE      C 1852   8.096   6.041   5.387
  161PHE      O 1853   8.076   6.111   5.487
  162TYR      N 1854   8.023   6.040   5.277
  162TYR      H 1855   8.063   6.003   5.193
  162TYR     CA 1856   7.893   6.108   5.261
  162TYR     CB 1857   7.909   6.194   5.136
  162TYR     CG 1858   7.908   6.343   5.171
  162TYR    CD1 1859   8.015   6.394   5.245
  162TYR    HD1 1860   8.086   6.333   5.299
  162TYR    CD2 1861   7.818   6.432   5.115
  162TYR    HD2 1862   7.733   6.388   5.063
  162TYR    CE1 1863   8.039   6.530   5.259
  162TYR    HE1 1864   8.121   6.553   5.327
  162TYR    CE2 1865   7.848   6.568   5.127
  162TYR    HE2 1866   7.783   6.640   5.079
  162TYR     CZ 1867   7.956   6.622   5.196
  162TYR     OH 1868   7.981   6.755   5.195
  162TYR     HH 1869   8.058   6.767   5.257
  162TYR      C 1870   7.776   6.013   5.230
  162TYR      O 1871   7.795   5.914   5.161
  163LEU      N 1872   7.657   6.066   5.259
  163LEU      H 1873   7.641   6.156   5.299
  163LEU     CA 1874   7.536   5.997   5.211
  163LEU     CB 1875   7.415   6.038   5.295
  163LEU     CG 1876   7.304   5.933   5.305
  163LEU    CD1 1877   7.360   5.802   5.362
  163LEU    CD2 1878   7.199   5.987   5.402
  163LEU      C 1879   7.506   6.039   5.067
  163LEU      O 1880   7.516   6.155   5.028
  164LEU      N 1881   7.475   5.940   4.983
  164LEU      H 1882   7.437   5.858   5.026
  164LEU     CA 1883   7.452   5.959   4.839
  164LEU     CB 1884   7.547   5.873   4.755
  164LEU     CG 1885   7.533   5.896   4.604
  164LEU    CD1 1886   7.627   6.004   4.550
  164LEU    CD2 1887   7.560   5.757   4.545
  164LEU      C 1888   7.308   5.926   4.800
  164LEU      O 1889   7.271   5.809   4.806
  165TYR      N 1890   7.236   6.027   4.751
  165TYR      H 1891   7.266   6.121   4.761
  165TYR     CA 1892   7.103   6.004   4.692
  165TYR     CB 1893   7.004   6.108   4.745
  165TYR     CG 1894   6.923   6.060   4.866
  165TYR    CD1 1895   6.978   6.065   4.993
  165TYR    HD1 1896   7.083   6.095   5.003
  165TYR    CD2 1897   6.794   6.013   4.843
  165TYR    HD2 1898   6.756   6.025   4.742
  165TYR    CE1 1899   6.902   6.032   5.104
  165TYR    HE1 1900   6.939   6.042   5.206
  165TYR    CE2 1901   6.717   5.978   4.954
  165TYR    HE2 1902   6.613   5.950   4.941
  165TYR     CZ 1903   6.773   5.985   5.081
  165TYR     OH 1904   6.709   5.917   5.179
  165TYR     HH 1905   6.767   5.935   5.259
  165TYR      C 1906   7.110   5.997   4.539
  165TYR      O 1907   7.155   6.092   4.475
  166TYR      N 1908   7.067   5.885   4.482
  166TYR      H 1909   7.015   5.815   4.532
  166TYR     CA 1910   7.080   5.856   4.338
  166TYR     CB 1911   7.163   5.728   4.329
  166TYR     CG 1912   7.134   5.588   4.385
  166TYR    CD1 1913   7.154   5.565   4.521
  166TYR    HD1 1914   7.214   5.635   4.579
  166TYR    CD2 1915   7.084   5.486   4.305
  166TYR    HD2 1916   7.053   5.502   4.202
  166TYR    CE1 1917   7.111   5.446   4.578
  166TYR    HE1 1918   7.116   5.435   4.686
  166TYR    CE2 1919   7.039   5.368   4.364
  166TYR    HE2 1920   6.980   5.298   4.304
  166TYR     CZ 1921   7.054   5.346   4.500
  166TYR     OH 1922   7.018   5.223   4.546
  166TYR     HH 1923   7.074   5.205   4.627
  166TYR      C 1924   6.949   5.841   4.262
  166TYR      O 1925   6.850   5.790   4.314
  167THR      N 1926   6.941   5.880   4.135
  167THR      H 1927   7.019   5.931   4.098
  167THR     CA 1928   6.827   5.845   4.050
  167THR     CB 1929   6.793   5.934   3.930
  167THR    OG1 1930   6.904   5.956   3.842
  167THR    HG1 1931   6.865   5.960   3.751
  167THR    CG2 1932   6.713   6.062   3.952
  167THR      C 1933   6.835   5.702   3.995
  167THR      O 1934   6.944   5.654   3.964
  168GL4      N 1935   6.722   5.642   3.961
  168GL4      H 1936   6.638   5.694   3.978
  168GL4     CA 1937   6.698   5.512   3.897
  168GL4     CB 1938   6.670   5.406   4.005
  168GL4     CG 1939   6.800   5.361   4.072
  168GL4     CD 1940   6.787   5.232   4.154
  168GL4    OE1 1941   6.696   5.222   4.239
  168GL4   HE11 1942   6.671   5.132   4.274
  168GL4   HE12 1943   6.677   5.316   4.269
  168GL4    OE2 1944   6.876   5.145   4.139
  168GL4   HE21 1945   6.858   5.069   4.201
  168GL4   HE22 1946   6.935   5.183   4.067
  168GL4      C 1947   6.604   5.492   3.778
  168GL4      O 1948   6.649   5.486   3.663
  169PHE      N 1949   6.478   5.523   3.807
  169PHE      H 1950   6.448   5.559   3.895
  169PHE     CA 1951   6.369   5.513   3.708
  169PHE     CB 1952   6.235   5.470   3.767
  169PHE     CG 1953   6.250   5.331   3.830
  169PHE    CD1 1954   6.256   5.221   3.745
  169PHE    HD1 1955   6.236   5.231   3.639
  169PHE    CD2 1956   6.259   5.321   3.969
  169PHE    HD2 1957   6.294   5.408   4.025
  169PHE    CE1 1958   6.270   5.096   3.804
  169PHE    HE1 1959   6.285   5.005   3.746
  169PHE    CE2 1960   6.271   5.191   4.017
  169PHE    HE2 1961   6.290   5.172   4.122
  169PHE     CZ 1962   6.271   5.075   3.941
  169PHE     HZ 1963   6.292   4.981   3.992
  169PHE      C 1964   6.337   5.645   3.637
  169PHE      O 1965   6.318   5.637   3.516
  170THR      N 1966   6.366   5.755   3.706
  170THR      H 1967   6.413   5.742   3.793
  170THR     CA 1968   6.335   5.891   3.660
  170THR     CB 1969   6.321   5.990   3.776
  170THR    OG1 1970   6.217   5.951   3.866
  170THR    HG1 1971   6.260   5.875   3.915
  170THR    CG2 1972   6.264   6.124   3.728
  170THR      C 1973   6.425   5.938   3.545
  170THR      O 1974   6.545   5.963   3.556
  171PRO      N 1975   6.369   5.957   3.426
  171PRO     CA 1976   6.448   5.991   3.306
  171PRO     CB 1977   6.350   5.963   3.192
  171PRO     CG 1978   6.212   5.995   3.250
  171PRO     CD 1979   6.229   5.935   3.390
  171PRO      C 1980   6.520   6.126   3.305
  171PRO      O 1981   6.459   6.231   3.322
  172THR      N 1982   6.647   6.115   3.341
  172THR      H 1983   6.674   6.070   3.425
  172THR     CA 1984   6.752   6.214   3.314
  172THR     CB 1985   6.885   6.197   3.388
  172THR    OG1 1986   6.927   6.061   3.391
  172THR    HG1 1987   6.983   6.042   3.310
  172THR    CG2 1988   6.847   6.238   3.530
  172THR      C 1989   6.783   6.225   3.165
  172THR      O 1990   6.875   6.162   3.112
  173GL4      N 1991   6.693   6.293   3.094
  173GL4      H 1992   6.610   6.337   3.128
  173GL4     CA 1993   6.705   6.293   2.948
  173GL4     CB 1994   6.587   6.230   2.873
  173GL4     CG 1995   6.457   6.257   2.948
  173GL4     CD 1996   6.421   6.406   2.944
  173GL4    OE1 1997   6.349   6.448   2.851
  173GL4   HE11 1998   6.325   6.544   2.868
  173GL4   HE12 1999   6.343   6.379   2.780
  173GL4    OE2 2000   6.432   6.461   3.055
  173GL4   HE21 2001   6.410   6.557   3.035
  173GL4   HE22 2002   6.449   6.399   3.132
  173GL4      C 2003   6.746   6.432   2.899
  173GL4      O 2004   6.823   6.497   2.970
  174LYSH     N 2005   6.674   6.485   2.801
  174LYSH     H 2006   6.585   6.456   2.765
  174LYSH    CA 2007   6.698   6.621   2.751
  174LYSH    CB 2008   6.593   6.652   2.644
  174LYSH    CG 2009   6.446   6.675   2.681
  174LYSH    CD 2010   6.355   6.753   2.586
  174LYSH    CE 2011   6.206   6.721   2.596
  174LYSH    NZ 2012   6.129   6.775   2.484
  174LYSH   HZ1 2013   6.140   6.731   2.395
  174LYSH   HZ2 2014   6.030   6.771   2.496
  174LYSH   HZ3 2015   6.160   6.869   2.467
  174LYSH     C 2016   6.687   6.736   2.851
  174LYSH     O 2017   6.715   6.848   2.809
  175ASN      N 2018   6.604   6.718   2.954
  175ASN      H 2019   6.557   6.633   2.974
  175ASN     CA 2020   6.570   6.828   3.045
  175ASN     CB 2021   6.438   6.805   3.120
  175ASN     CG 2022   6.318   6.818   3.026
  175ASN    OD1 2023   6.264   6.923   2.990
  175ASN    ND2 2024   6.276   6.703   2.974
  175ASN   HD21 2025   6.322   6.615   2.967
  175ASN   HD22 2026   6.183   6.703   2.936
  175ASN      C 2027   6.674   6.859   3.153
  175ASN      O 2028   6.758   6.777   3.190
  176GL4      N 2029   6.670   6.985   3.198
  176GL4      H 2030   6.595   7.043   3.167
  176GL4     CA 2031   6.752   7.024   3.313
  176GL4     CB 2032   6.736   7.175   3.330
  176GL4     CG 2033   6.843   7.231   3.423
  176GL4     CD 2034   6.804   7.378   3.435
  176GL4    OE1 2035   6.866   7.460   3.364
  176GL4   HE11 2036   6.806   7.525   3.318
  176GL4   HE12 2037   6.961   7.469   3.392
  176GL4    OE2 2038   6.714   7.412   3.515
  176GL4   HE21 2039   6.675   7.498   3.483
  176GL4   HE22 2040   6.700   7.341   3.584
  176GL4      C 2041   6.701   6.956   3.440
  176GL4      O 2042   6.580   6.953   3.460
  177TYR      N 2043   6.794   6.884   3.502
  177TYR      H 2044   6.882   6.866   3.458
  177TYR     CA 2045   6.776   6.832   3.638
  177TYR     CB 2046   6.778   6.679   3.640
  177TYR     CG 2047   6.667   6.624   3.551
  177TYR    CD1 2048   6.696   6.595   3.419
  177TYR    HD1 2049   6.801   6.603   3.389
  177TYR    CD2 2050   6.542   6.597   3.607
  177TYR    HD2 2051   6.518   6.632   3.708
  177TYR    CE1 2052   6.596   6.549   3.334
  177TYR    HE1 2053   6.631   6.523   3.234
  177TYR    CE2 2054   6.445   6.542   3.525
  177TYR    HE2 2055   6.345   6.535   3.569
  177TYR     CZ 2056   6.470   6.526   3.390
  177TYR     OH 2057   6.368   6.511   3.302
  177TYR     HH 2058   6.411   6.485   3.216
  177TYR      C 2059   6.874   6.881   3.745
  177TYR      O 2060   6.994   6.891   3.723
  178ALA      N 2061   6.819   6.921   3.859
  178ALA      H 2062   6.719   6.929   3.863
  178ALA     CA 2063   6.894   6.967   3.977
  178ALA     CB 2064   6.895   7.118   4.000
  178ALA      C 2065   6.836   6.907   4.105
  178ALA      O 2066   6.716   6.914   4.131
  179CYS2     N 2067   6.928   6.858   4.187
  179CYS2     H 2068   7.019   6.839   4.149
  179CYS2    CA 2069   6.904   6.822   4.327
  179CYS2    CB 2070   7.001   6.720   4.388
  179CYS2    SG 2071   6.950   6.637   4.543
  179CYS2     C 2072   6.900   6.941   4.423
  179CYS2     O 2073   6.981   7.033   4.411
  180ARG      N 2074   6.794   6.955   4.502
  180ARG      H 2075   6.702   6.918   4.486
  180ARG     CA 2076   6.799   7.045   4.618
  180ARG     CB 2077   6.658   7.054   4.677
  180ARG     CG 2078   6.552   7.124   4.592
  180ARG     CD 2079   6.414   7.125   4.656
  180ARG     NE 2080   6.395   7.231   4.756
  180ARG     HE 2081   6.389   7.322   4.713
  180ARG     CZ 2082   6.389   7.219   4.889
  180ARG    NH1 2083   6.417   7.102   4.949
  180ARG   HH11 2084   6.443   7.026   4.891
  180ARG   HH12 2085   6.422   7.094   5.049
  180ARG    NH2 2086   6.372   7.327   4.966
  180ARG   HH21 2087   6.369   7.418   4.925
  180ARG   HH22 2088   6.350   7.313   5.062
  180ARG      C 2089   6.901   7.014   4.728
  180ARG      O 2090   6.886   6.952   4.833
  181VAL      N 2091   7.014   7.076   4.696
  181VAL      H 2092   7.019   7.129   4.612
  181VAL     CA 2093   7.145   7.067   4.764
  181VAL     CB 2094   7.266   7.056   4.671
  181VAL    CG1 2095   7.266   6.928   4.588
  181VAL    CG2 2096   7.277   7.169   4.568
  181VAL      C 2097   7.176   7.172   4.871
  181VAL      O 2098   7.268   7.152   4.950
  182ASN      N 2099   7.116   7.291   4.875
  182ASN      H 2100   7.046   7.312   4.807
  182ASN     CA 2101   7.142   7.397   4.973
  182ASN     CB 2102   7.155   7.542   4.925
  182ASN     CG 2103   7.273   7.545   4.827
  182ASN    OD1 2104   7.390   7.538   4.865
  182ASN    ND2 2105   7.238   7.556   4.700
  182ASN   HD21 2106   7.143   7.552   4.669
  182ASN   HD22 2107   7.308   7.547   4.630
  182ASN      C 2108   7.021   7.391   5.067
  182ASN      O 2109   6.909   7.434   5.040
  183HI0      N 2110   7.047   7.361   5.194
  183HI0      H 2111   7.140   7.385   5.222
  183HI0     CA 2112   6.950   7.359   5.304
  183HI0     CB 2113   7.030   7.285   5.413
  183HI0     CG 2114   6.946   7.245   5.534
  183HI0    ND1 2115   6.870   7.138   5.556
  183HI0    HD1 2116   6.841   7.072   5.487
  183HI0    CD2 2117   6.954   7.302   5.655
  183HI0    HD2 2118   7.011   7.389   5.685
  183HI0    CE1 2119   6.842   7.121   5.685
  183HI0    HE1 2120   6.775   7.045   5.726
  183HI0    NE2 2121   6.889   7.230   5.746
  183HI0    HE2 2122   6.873   7.259   5.840
  183HI0      C 2123   6.892   7.492   5.353
  183HI0      O 2124   6.942   7.564   5.439
  184VAL      N 2125   6.790   7.535   5.280
  184VAL      H 2126   6.791   7.521   5.181
  184VAL     CA 2127   6.700   7.644   5.322
  184VAL     CB 2128   6.630   7.696   5.197
  184VAL    CG1 2129   6.730   7.767   5.105
  184VAL    CG2 2130   6.542   7.594   5.125
  184VAL      C 2131   6.603   7.605   5.434
  184VAL      O 2132   6.561   7.490   5.448
  185THR      N 2133   6.548   7.712   5.491
  185THR      H 2134   6.557   7.808   5.465
  185THR     CA 2135   6.484   7.697   5.622
  185THR     CB 2136   6.469   7.821   5.711
  185THR    OG1 2137   6.401   7.927   5.643
  185THR    HG1 2138   6.304   7.916   5.667
  185THR    CG2 2139   6.599   7.838   5.790
  185THR      C 2140   6.343   7.637   5.628
  185THR      O 2141   6.303   7.589   5.734
  186LEU      N 2142   6.275   7.643   5.514
  186LEU      H 2143   6.299   7.705   5.440
  186LEU     CA 2144   6.137   7.593   5.512
  186LEU     CB 2145   6.059   7.687   5.420
  186LEU     CG 2146   5.907   7.682   5.401
  186LEU    CD1 2147   5.830   7.696   5.532
  186LEU    CD2 2148   5.860   7.781   5.294
  186LEU      C 2149   6.111   7.450   5.466
  186LEU      O 2150   6.168   7.414   5.362
  187SER      N 2151   6.056   7.371   5.557
  187SER      H 2152   6.069   7.383   5.656
  187SER     CA 2153   6.034   7.232   5.514
  187SER     CB 2154   6.007   7.139   5.633
  187SER     OG 2155   5.989   7.005   5.587
  187SER     HG 2156   6.074   6.966   5.550
  187SER      C 2157   5.913   7.236   5.421
  187SER      O 2158   5.806   7.283   5.459
  188GLN      N 2159   5.934   7.165   5.311
  188GLN      H 2160   6.007   7.096   5.309
  188GLN     CA 2161   5.833   7.136   5.208
  188GLN     CB 2162   5.898   7.048   5.101
  188GLN     CG 2163   6.020   7.117   5.039
  188GLN     CD 2164   6.064   7.019   4.931
  188GLN    OE1 2165   6.045   7.025   4.809
  188GLN    NE2 2166   6.145   6.929   4.986
  188GLN   HE21 2167   6.148   6.935   5.086
  188GLN   HE22 2168   6.180   6.849   4.938
  188GLN      C 2169   5.712   7.055   5.255
  188GLN      O 2170   5.713   6.971   5.345
  189PRO      N 2171   5.597   7.081   5.194
  189PRO     CA 2172   5.467   7.014   5.208
  189PRO     CB 2173   5.391   7.083   5.094
  189PRO     CG 2174   5.426   7.231   5.110
  189PRO     CD 2175   5.576   7.211   5.128
  189PRO      C 2176   5.465   6.864   5.174
  189PRO      O 2177   5.535   6.818   5.084
  190LYSH     N 2178   5.395   6.789   5.259
  190LYSH     H 2179   5.320   6.819   5.317
  190LYSH    CA 2180   5.381   6.643   5.245
  190LYSH    CB 2181   5.358   6.584   5.384
  190LYSH    CG 2182   5.395   6.436   5.378
  190LYSH    CD 2183   5.407   6.382   5.520
  190LYSH    CE 2184   5.437   6.232   5.524
  190LYSH    NZ 2185   5.328   6.151   5.467
  190LYSH   HZ1 2186   5.315   6.165   5.369
  190LYSH   HZ2 2187   5.357   6.056   5.473
  190LYSH   HZ3 2188   5.243   6.162   5.518
  190LYSH     C 2189   5.285   6.602   5.133
  190LYSH     O 2190   5.165   6.580   5.151
  191ILE      N 2191   5.335   6.605   5.010
  191ILE      H 2192   5.416   6.662   4.995
  191ILE     CA 2193   5.260   6.551   4.895
  191ILE     CB 2194   5.290   6.631   4.768
  191ILE    CG1 2195   5.441   6.655   4.754
  191ILE    CG2 2196   5.217   6.765   4.772
  191ILE     CD 2197   5.483   6.684   4.610
  191ILE      C 2198   5.269   6.400   4.872
  191ILE      O 2199   5.333   6.331   4.951
  192VAL      N 2200   5.184   6.348   4.784
  192VAL      H 2201   5.117   6.414   4.749
  192VAL     CA 2202   5.179   6.205   4.748
  192VAL     CB 2203   5.066   6.185   4.647
  192VAL    CG1 2204   5.062   6.040   4.600
  192VAL    CG2 2205   4.930   6.221   4.706
  192VAL      C 2206   5.313   6.149   4.702
  192VAL      O 2207   5.367   6.214   4.612
  193LYSH     N 2208   5.354   6.032   4.749
  193LYSH     H 2209   5.287   5.973   4.795
  193LYSH    CA 2210   5.489   5.975   4.739
  193LYSH    CB 2211   5.534   5.955   4.594
  193LYSH    CG 2212   5.447   5.858   4.514
  193LYSH    CD 2213   5.492   5.852   4.368
  193LYSH    CE 2214   5.467   5.980   4.289
  193LYSH    NZ 2215   5.497   5.957   4.147
  193LYSH   HZ1 2216   5.596   5.943   4.134
  193LYSH   HZ2 2217   5.456   5.873   4.111
  193LYSH   HZ3 2218   5.467   6.042   4.105
  193LYSH     C 2219   5.593   6.047   4.825
  193LYSH     O 2220   5.695   5.991   4.862
  194TRP      N 2221   5.580   6.171   4.872
  194TRP      H 2222   5.507   6.234   4.845
  194TRP     CA 2223   5.688   6.238   4.946
  194TRP     CB 2224   5.697   6.389   4.923
  194TRP     CG 2225   5.828   6.456   4.967
  194TRP    CD1 2226   5.945   6.438   4.908
  194TRP    HD1 2227   5.962   6.371   4.824
  194TRP    CD2 2228   5.851   6.542   5.073
  194TRP    NE1 2229   6.044   6.507   4.965
  194TRP    HE1 2230   6.134   6.534   4.932
  194TRP    CE2 2231   5.989   6.559   5.074
  194TRP    CE3 2232   5.771   6.611   5.163
  194TRP    HE3 2233   5.664   6.629   5.152
  194TRP    CZ2 2234   6.044   6.644   5.170
  194TRP    HZ2 2235   6.137   6.698   5.153
  194TRP    CZ3 2236   5.825   6.695   5.260
  194TRP    HZ3 2237   5.768   6.732   5.345
  194TRP    CH2 2238   5.964   6.706   5.265
  194TRP    HH2 2239   6.002   6.770   5.345
  194TRP      C 2240   5.681   6.216   5.097
  194TRP      O 2241   5.571   6.205   5.152
  195AS4      N 2242   5.796   6.231   5.162
  195AS4      H 2243   5.873   6.272   5.112
  195AS4     CA 2244   5.811   6.211   5.307
  195AS4     CB 2245   5.819   6.060   5.327
  195AS4     CG 2246   5.807   6.021   5.474
  195AS4    OD1 2247   5.692   6.033   5.520
  195AS4   HD11 2248   5.698   6.015   5.618
  195AS4   HD12 2249   5.634   6.095   5.466
  195AS4    OD2 2250   5.913   5.996   5.536
  195AS4   HD21 2251   5.903   5.997   5.636
  195AS4   HD22 2252   5.989   5.989   5.472
  195AS4      C 2253   5.941   6.266   5.367
  195AS4      O 2254   6.049   6.246   5.312
  196ARG      N 2255   5.931   6.319   5.489
  196ARG      H 2256   5.866   6.285   5.557
  196ARG     CA 2257   6.042   6.395   5.548
  196ARG     CB 2258   5.983   6.476   5.663
  196ARG     CG 2259   5.896   6.593   5.615
  196ARG     CD 2260   5.850   6.675   5.735
  196ARG     NE 2261   5.817   6.809   5.685
  196ARG     HE 2262   5.888   6.862   5.640
  196ARG     CZ 2263   5.691   6.855   5.676
  196ARG    NH1 2264   5.580   6.782   5.689
  196ARG   HH11 2265   5.578   6.685   5.715
  196ARG   HH12 2266   5.500   6.829   5.652
  196ARG    NH2 2267   5.676   6.987   5.659
  196ARG   HH21 2268   5.756   7.048   5.654
  196ARG   HH22 2269   5.585   7.027   5.666
  196ARG      C 2270   6.156   6.314   5.611
  196ARG      O 2271   6.259   6.370   5.649
  197AS4      N 2272   6.142   6.183   5.625
  197AS4      H 2273   6.058   6.128   5.624
  197AS4     CA 2274   6.253   6.090   5.651
  197AS4     CB 2275   6.219   5.959   5.721
  197AS4     CG 2276   6.299   5.952   5.851
  197AS4    OD1 2277   6.269   5.861   5.931
  197AS4   HD11 2278   6.299   5.890   6.021
  197AS4   HD12 2279   6.223   5.778   5.897
  197AS4    OD2 2280   6.409   6.012   5.858
  197AS4   HD21 2281   6.476   5.957   5.907
  197AS4   HD22 2282   6.396   6.097   5.807
  197AS4      C 2283   6.356   6.078   5.539
  197AS4      O 2284   6.319   6.042   5.427
  198MET      N 2285   6.482   6.051   5.571
  198MET      H 2286   6.499   6.004   5.658
  198MET     CA 2287   6.596   6.060   5.479
  198MET     CB 2288   6.629   6.206   5.445
  198MET     CG 2289   6.630   6.226   5.294
  198MET     SD 2290   6.466   6.252   5.216
  198MET     CE 2291   6.400   6.382   5.317
  198MET      C 2292   6.721   5.991   5.532
  198MET     O1 2293   6.826   5.993   5.465
  198MET   HO11 2294   6.903   5.960   5.519
  198MET   HO12 2295   6.801   6.043   5.382
  198MET     O2 2296   6.707   5.894   5.611
  198MET   HO21 2297   6.611   5.893   5.638
  198MET   HO22 2298   6.792   5.843   5.623
   9.53092   9.53092   6.73938   0.00000   0.00000   0.00000   0.00000   4.76548   4.76548
