# Supplementary material for: Interfacial Dynamics and Growth Modes of β2-Microglobulin Dimers
Source: J Chem Inf Model. 2023 May 3;63(14):4447–57. doi: 10.1021/acs.jcim.3c00399 (PMC10369489; doi:10.1021/acs.jcim.3c00399)
Supplement: Supplementary file 2 — ci3c00399_si_002.zip [file ci3c00399_si_002.zip › Supporting-Information/confs_end/End_conformation_A-3_rep3.gro]

Protein in water t= 500000.00000 step= 5000000
 2298
    1ILE      N    1   6.690   5.562   5.042
    1ILE     H1    2   6.608   5.522   5.000
    1ILE     H2    3   6.767   5.547   4.981
    1ILE     H3    4   6.716   5.518   5.128
    1ILE     CA    5   6.671   5.707   5.061
    1ILE     CB    6   6.571   5.748   5.169
    1ILE    CG1    7   6.606   5.686   5.305
    1ILE    CG2    8   6.431   5.723   5.112
    1ILE     CD    9   6.502   5.712   5.415
    1ILE      C   10   6.796   5.792   5.082
    1ILE      O   11   6.881   5.755   5.163
    2GLN      N   12   6.811   5.895   4.998
    2GLN      H   13   6.745   5.914   4.925
    2GLN     CA   14   6.932   5.977   4.980
    2GLN     CB   15   6.926   6.043   4.842
    2GLN     CG   16   6.940   5.937   4.733
    2GLN     CD   17   6.901   5.999   4.598
    2GLN    OE1   18   6.964   6.082   4.533
    2GLN    NE2   19   6.773   5.990   4.563
    2GLN   HE21   20   6.711   5.951   4.631
    2GLN   HE22   21   6.743   6.059   4.498
    2GLN      C   22   6.920   6.088   5.085
    2GLN      O   23   6.880   6.200   5.054
    3ARG      N   24   6.962   6.058   5.207
    3ARG      H   25   7.016   5.976   5.227
    3ARG     CA   26   6.941   6.152   5.318
    3ARG     CB   27   6.910   6.076   5.447
    3ARG     CG   28   6.775   6.005   5.451
    3ARG     CD   29   6.757   5.928   5.582
    3ARG     NE   30   6.855   5.818   5.589
    3ARG     HE   31   6.939   5.837   5.539
    3ARG     CZ   32   6.855   5.711   5.670
    3ARG    NH1   33   6.768   5.699   5.771
    3ARG   HH11   34   6.702   5.770   5.794
    3ARG   HH12   35   6.762   5.605   5.806
    3ARG    NH2   36   6.941   5.613   5.639
    3ARG   HH21   37   7.007   5.631   5.567
    3ARG   HH22   38   6.957   5.537   5.703
    3ARG      C   39   7.057   6.249   5.338
    3ARG      O   40   7.108   6.261   5.449
    4THR      N   41   7.088   6.318   5.228
    4THR      H   42   7.024   6.318   5.150
    4THR     CA   43   7.209   6.396   5.202
    4THR     CB   44   7.344   6.323   5.196
    4THR    OG1   45   7.442   6.424   5.169
    4THR    HG1   46   7.526   6.380   5.137
    4THR    CG2   47   7.357   6.207   5.098
    4THR      C   48   7.192   6.474   5.071
    4THR      O   49   7.137   6.405   4.985
    5PRO      N   50   7.211   6.604   5.057
    5PRO     CA   51   7.199   6.667   4.924
    5PRO     CB   52   7.165   6.813   4.957
    5PRO     CG   53   7.227   6.835   5.095
    5PRO     CD   54   7.228   6.700   5.167
    5PRO      C   55   7.314   6.654   4.825
    5PRO      O   56   7.285   6.684   4.709
    6LYSH     N   57   7.437   6.639   4.874
    6LYSH     H   58   7.456   6.678   4.964
    6LYSH    CA   59   7.551   6.586   4.798
    6LYSH    CB   60   7.683   6.604   4.872
    6LYSH    CG   61   7.806   6.556   4.796
    6LYSH    CD   62   7.913   6.520   4.900
    6LYSH    CE   63   7.990   6.390   4.878
    6LYSH    NZ   64   8.091   6.371   4.983
    6LYSH   HZ1   65   8.110   6.450   5.040
    6LYSH   HZ2   66   8.062   6.297   5.044
    6LYSH   HZ3   67   8.177   6.344   4.939
    6LYSH     C   68   7.518   6.441   4.762
    6LYSH     O   69   7.550   6.345   4.832
    7ILE      N   70   7.431   6.433   4.662
    7ILE      H   71   7.374   6.511   4.635
    7ILE     CA   72   7.380   6.303   4.617
    7ILE     CB   73   7.242   6.317   4.553
    7ILE    CG1   74   7.219   6.387   4.419
    7ILE    CG2   75   7.138   6.356   4.658
    7ILE     CD   76   7.073   6.398   4.374
    7ILE      C   77   7.474   6.224   4.526
    7ILE      O   78   7.536   6.273   4.431
    8GLN      N   79   7.454   6.093   4.544
    8GLN      H   80   7.370   6.062   4.587
    8GLN     CA   81   7.547   5.996   4.485
    8GLN     CB   82   7.520   5.849   4.515
    8GLN     CG   83   7.542   5.808   4.661
    8GLN     CD   84   7.423   5.832   4.753
    8GLN    OE1   85   7.338   5.921   4.747
    8GLN    NE2   86   7.396   5.746   4.850
    8GLN   HE21   87   7.451   5.663   4.863
    8GLN   HE22   88   7.331   5.763   4.924
    8GLN      C   89   7.569   6.002   4.333
    8GLN      O   90   7.681   6.033   4.291
    9VAL      N   91   7.470   6.012   4.245
    9VAL      H   92   7.374   6.007   4.273
    9VAL     CA   93   7.478   6.012   4.098
    9VAL     CB   94   7.337   5.998   4.041
    9VAL    CG1   95   7.296   5.854   4.072
    9VAL    CG2   96   7.241   6.110   4.082
    9VAL      C   97   7.550   6.127   4.029
    9VAL      O   98   7.587   6.108   3.913
   10TYR      N   99   7.581   6.240   4.092
   10TYR      H  100   7.533   6.251   4.180
   10TYR     CA  101   7.669   6.345   4.040
   10TYR     CB  102   7.665   6.471   4.128
   10TYR     CG  103   7.559   6.573   4.087
   10TYR    CD1  104   7.437   6.588   4.153
   10TYR    HD1  105   7.411   6.530   4.241
   10TYR    CD2  106   7.583   6.660   3.982
   10TYR    HD2  107   7.627   6.615   3.893
   10TYR    CE1  108   7.341   6.680   4.113
   10TYR    HE1  109   7.243   6.667   4.160
   10TYR    CE2  110   7.496   6.763   3.949
   10TYR    HE2  111   7.521   6.830   3.866
   10TYR     CZ  112   7.371   6.769   4.010
   10TYR     OH  113   7.288   6.868   3.969
   10TYR     HH  114   7.205   6.869   4.024
   10TYR      C  115   7.812   6.297   4.019
   10TYR      O  116   7.866   6.234   4.110
   11SER      N  117   7.864   6.296   3.896
   11SER      H  118   7.817   6.334   3.817
   11SER     CA  119   7.993   6.233   3.864
   11SER     CB  120   8.032   6.225   3.717
   11SER     OG  121   7.921   6.183   3.638
   11SER     HG  122   7.874   6.268   3.611
   11SER      C  123   8.121   6.269   3.941
   11SER      O  124   8.197   6.177   3.969
   12ARG      N  125   8.127   6.395   3.984
   12ARG      H  126   8.063   6.467   3.958
   12ARG     CA  127   8.230   6.447   4.075
   12ARG     CB  128   8.273   6.584   4.021
   12ARG     CG  129   8.391   6.577   3.923
   12ARG     CD  130   8.529   6.584   3.988
   12ARG     NE  131   8.632   6.529   3.898
   12ARG     HE  132   8.615   6.460   3.828
   12ARG     CZ  133   8.763   6.550   3.916
   12ARG    NH1  134   8.811   6.613   4.024
   12ARG   HH11  135   8.748   6.658   4.087
   12ARG   HH12  136   8.910   6.608   4.038
   12ARG    NH2  137   8.850   6.513   3.821
   12ARG   HH21  138   8.811   6.483   3.733
   12ARG   HH22  139   8.942   6.483   3.845
   12ARG      C  140   8.175   6.469   4.216
   12ARG      O  141   8.056   6.490   4.238
   13HI0      N  142   8.261   6.440   4.313
   13HI0      H  143   8.337   6.378   4.293
   13HI0     CA  144   8.240   6.458   4.457
   13HI0     CB  145   8.234   6.322   4.527
   13HI0     CG  146   8.095   6.259   4.512
   13HI0    ND1  147   7.992   6.272   4.429
   13HI0    HD1  148   7.991   6.320   4.342
   13HI0    CD2  149   8.061   6.179   4.612
   13HI0    HD2  150   8.103   6.159   4.710
   13HI0    CE1  151   7.886   6.210   4.482
   13HI0    HE1  152   7.785   6.204   4.442
   13HI0    NE2  153   7.930   6.159   4.597
   13HI0    HE2  154   7.876   6.108   4.664
   13HI0      C  155   8.345   6.541   4.530
   13HI0      O  156   8.459   6.551   4.485
   14PRO      N  157   8.301   6.643   4.603
   14PRO     CA  158   8.374   6.710   4.711
   14PRO     CB  159   8.299   6.838   4.747
   14PRO     CG  160   8.168   6.833   4.667
   14PRO     CD  161   8.198   6.736   4.553
   14PRO      C  162   8.382   6.622   4.836
   14PRO      O  163   8.280   6.561   4.868
   15ALA      N  164   8.498   6.622   4.900
   15ALA      H  165   8.582   6.665   4.868
   15ALA     CA  166   8.510   6.540   5.022
   15ALA     CB  167   8.632   6.450   5.005
   15ALA      C  168   8.504   6.621   5.152
   15ALA      O  169   8.476   6.577   5.263
   16GL4      N  170   8.577   6.731   5.144
   16GL4      H  171   8.637   6.745   5.065
   16GL4     CA  172   8.575   6.841   5.242
   16GL4     CB  173   8.677   6.946   5.198
   16GL4     CG  174   8.817   6.887   5.208
   16GL4     CD  175   8.933   6.987   5.198
   16GL4    OE1  176   9.039   6.941   5.244
   16GL4   HE11  177   9.115   7.007   5.240
   16GL4   HE12  178   9.027   6.850   5.284
   16GL4    OE2  179   8.916   7.087   5.125
   16GL4   HE21  180   8.988   7.153   5.145
   16GL4   HE22  181   8.825   7.083   5.084
   16GL4      C  182   8.433   6.897   5.256
   16GL4      O  183   8.357   6.904   5.160
   17ASN      N  184   8.419   6.956   5.374
   17ASN      H  185   8.489   6.942   5.444
   17ASN     CA  186   8.291   7.010   5.421
   17ASN     CB  187   8.229   6.939   5.542
   17ASN     CG  188   8.190   6.797   5.501
   17ASN    OD1  189   8.120   6.769   5.404
   17ASN    ND2  190   8.266   6.698   5.546
   17ASN   HD21  191   8.348   6.725   5.597
   17ASN   HD22  192   8.249   6.601   5.527
   17ASN      C  193   8.301   7.161   5.445
   17ASN      O  194   8.396   7.219   5.391
   18GLY      N  195   8.202   7.227   5.504
   18GLY      H  196   8.117   7.191   5.543
   18GLY     CA  197   8.209   7.369   5.539
   18GLY      C  198   8.072   7.432   5.565
   18GLY      O  199   7.988   7.452   5.477
   19LYSH     N  200   8.032   7.450   5.691
   19LYSH     H  201   7.948   7.497   5.717
   19LYSH    CA  202   8.105   7.413   5.813
   19LYSH    CB  203   8.037   7.463   5.940
   19LYSH    CG  204   8.046   7.615   5.947
   19LYSH    CD  205   8.025   7.650   6.094
   19LYSH    CE  206   7.967   7.790   6.115
   19LYSH    NZ  207   7.896   7.800   6.243
   19LYSH   HZ1  208   7.826   7.730   6.253
   19LYSH   HZ2  209   7.950   7.807   6.326
   19LYSH   HZ3  210   7.838   7.881   6.237
   19LYSH     C  211   8.132   7.263   5.833
   19LYSH     O  212   8.059   7.180   5.779
   20SER      N  213   8.246   7.232   5.893
   20SER      H  214   8.320   7.295   5.919
   20SER     CA  215   8.288   7.092   5.907
   20SER     CB  216   8.415   7.100   5.993
   20SER     OG  217   8.519   7.175   5.929
   20SER     HG  218   8.604   7.164   5.980
   20SER      C  219   8.194   6.988   5.968
   20SER      O  220   8.100   7.031   6.036
   21ASN      N  221   8.206   6.871   5.907
   21ASN      H  222   8.294   6.853   5.862
   21ASN     CA  223   8.120   6.754   5.929
   21ASN     CB  224   8.128   6.715   6.077
   21ASN     CG  225   8.261   6.660   6.128
   21ASN    OD1  226   8.323   6.574   6.066
   21ASN    ND2  227   8.325   6.718   6.229
   21ASN   HD21  228   8.282   6.799   6.270
   21ASN   HD22  229   8.414   6.686   6.260
   21ASN      C  230   7.977   6.754   5.874
   21ASN      O  231   7.940   6.657   5.808
   22PHE      N  232   7.910   6.869   5.873
   22PHE      H  233   7.961   6.954   5.889
   22PHE     CA  234   7.772   6.884   5.825
   22PHE     CB  235   7.724   7.028   5.846
   22PHE     CG  236   7.710   7.075   5.991
   22PHE    CD1  237   7.613   7.010   6.066
   22PHE    HD1  238   7.545   6.944   6.010
   22PHE    CD2  239   7.786   7.177   6.047
   22PHE    HD2  240   7.874   7.213   5.993
   22PHE    CE1  241   7.590   7.047   6.198
   22PHE    HE1  242   7.507   7.003   6.253
   22PHE    CE2  243   7.766   7.206   6.181
   22PHE    HE2  244   7.812   7.295   6.225
   22PHE     CZ  245   7.668   7.145   6.258
   22PHE     HZ  246   7.663   7.172   6.363
   22PHE      C  247   7.753   6.851   5.677
   22PHE      O  248   7.847   6.848   5.599
   23LEU      N  249   7.623   6.836   5.650
   23LEU      H  250   7.556   6.835   5.724
   23LEU     CA  251   7.560   6.803   5.522
   23LEU     CB  252   7.427   6.728   5.540
   23LEU     CG  253   7.446   6.593   5.609
   23LEU    CD1  254   7.307   6.537   5.639
   23LEU    CD2  255   7.535   6.498   5.529
   23LEU      C  256   7.538   6.933   5.445
   23LEU      O  257   7.507   7.035   5.506
   24ASN      N  258   7.560   6.927   5.314
   24ASN      H  259   7.553   6.840   5.264
   24ASN     CA  260   7.588   7.050   5.238
   24ASN     CB  261   7.740   7.068   5.239
   24ASN     CG  262   7.789   7.212   5.233
   24ASN    OD1  263   7.768   7.296   5.145
   24ASN    ND2  264   7.860   7.243   5.341
   24ASN   HD21  265   7.880   7.177   5.413
   24ASN   HD22  266   7.913   7.325   5.321
   24ASN      C  267   7.537   7.051   5.094
   24ASN      O  268   7.542   6.954   5.018
   25CYS2     N  269   7.489   7.168   5.053
   25CYS2     H  270   7.469   7.239   5.120
   25CYS2    CA  271   7.450   7.201   4.915
   25CYS2    CB  272   7.312   7.268   4.916
   25CYS2    SG  273   7.168   7.160   4.884
   25CYS2     C  274   7.555   7.290   4.848
   25CYS2     O  275   7.547   7.413   4.857
   26TYR      N  276   7.654   7.212   4.806
   26TYR      H  277   7.663   7.113   4.817
   26TYR     CA  278   7.765   7.268   4.729
   26TYR     CB  279   7.865   7.154   4.716
   26TYR     CG  280   7.912   7.094   4.849
   26TYR    CD1  281   7.858   6.972   4.888
   26TYR    HD1  282   7.774   6.942   4.825
   26TYR    CD2  283   8.033   7.126   4.908
   26TYR    HD2  284   8.074   7.227   4.905
   26TYR    CE1  285   7.906   6.890   4.989
   26TYR    HE1  286   7.859   6.794   5.009
   26TYR    CE2  287   8.095   7.040   4.999
   26TYR    HE2  288   8.174   7.078   5.064
   26TYR     CZ  289   8.030   6.925   5.042
   26TYR     OH  290   8.085   6.857   5.146
   26TYR     HH  291   8.182   6.881   5.152
   26TYR      C  292   7.736   7.332   4.593
   26TYR      O  293   7.673   7.273   4.505
   27VAL      N  294   7.772   7.458   4.569
   27VAL      H  295   7.811   7.515   4.641
   27VAL     CA  296   7.753   7.519   4.437
   27VAL     CB  297   7.662   7.642   4.444
   27VAL    CG1  298   7.635   7.696   4.304
   27VAL    CG2  299   7.528   7.609   4.512
   27VAL      C  300   7.889   7.565   4.385
   27VAL      O  301   7.965   7.627   4.460
   28SER      N  302   7.924   7.520   4.265
   28SER      H  303   7.858   7.458   4.224
   28SER     CA  304   8.044   7.563   4.191
   28SER     CB  305   8.088   7.484   4.068
   28SER     OG  306   8.226   7.519   4.052
   28SER     HG  307   8.263   7.462   3.979
   28SER      C  308   8.028   7.707   4.144
   28SER      O  309   7.935   7.737   4.068
   29GLY      N  310   8.119   7.792   4.190
   29GLY      H  311   8.196   7.766   4.250
   29GLY     CA  312   8.100   7.937   4.197
   29GLY      C  313   8.138   8.018   4.072
   29GLY      O  314   8.228   8.102   4.082
   30PHE      N  315   8.080   7.977   3.960
   30PHE      H  316   8.004   7.912   3.965
   30PHE     CA  317   8.094   8.037   3.826
   30PHE     CB  318   8.018   7.953   3.723
   30PHE     CG  319   8.111   7.846   3.665
   30PHE    CD1  320   8.128   7.737   3.749
   30PHE    HD1  321   8.057   7.707   3.827
   30PHE    CD2  322   8.197   7.867   3.558
   30PHE    HD2  323   8.176   7.939   3.480
   30PHE    CE1  324   8.241   7.659   3.728
   30PHE    HE1  325   8.280   7.593   3.805
   30PHE    CE2  326   8.306   7.783   3.536
   30PHE    HE2  327   8.390   7.811   3.471
   30PHE     CZ  328   8.327   7.674   3.620
   30PHE     HZ  329   8.416   7.613   3.607
   30PHE      C  330   8.054   8.184   3.830
   30PHE      O  331   7.946   8.215   3.881
   31HI0      N  332   8.152   8.270   3.805
   31HI0      H  333   8.239   8.229   3.777
   31HI0     CA  334   8.140   8.417   3.804
   31HI0     CB  335   8.284   8.468   3.802
   31HI0     CG  336   8.293   8.616   3.840
   31HI0    ND1  337   8.300   8.661   3.965
   31HI0    HD1  338   8.289   8.604   4.047
   31HI0    CD2  339   8.288   8.717   3.754
   31HI0    HD2  340   8.273   8.691   3.649
   31HI0    CE1  341   8.277   8.791   3.954
   31HI0    HE1  342   8.282   8.857   4.041
   31HI0    NE2  343   8.271   8.828   3.826
   31HI0    HE2  344   8.246   8.920   3.796
   31HI0      C  345   8.062   8.461   3.680
   31HI0      O  346   8.111   8.425   3.574
   32PRO      N  347   7.964   8.548   3.701
   32PRO     CA  348   7.918   8.614   3.824
   32PRO     CB  349   7.856   8.746   3.777
   32PRO     CG  350   7.796   8.710   3.642
   32PRO     CD  351   7.893   8.606   3.585
   32PRO      C  352   7.824   8.523   3.903
   32PRO      O  353   7.729   8.467   3.850
   33SER      N  354   7.852   8.520   4.033
   33SER      H  355   7.892   8.602   4.074
   33SER     CA  356   7.798   8.415   4.121
   33SER     CB  357   7.913   8.349   4.198
   33SER     OG  358   7.933   8.215   4.153
   33SER     HG  359   7.934   8.217   4.053
   33SER      C  360   7.685   8.461   4.212
   33SER      O  361   7.683   8.451   4.335
   34AS4      N  362   7.581   8.516   4.150
   34AS4      H  363   7.598   8.563   4.064
   34AS4     CA  364   7.471   8.586   4.219
   34AS4     CB  365   7.386   8.658   4.115
   34AS4     CG  366   7.468   8.769   4.049
   34AS4    OD1  367   7.456   8.883   4.099
   34AS4   HD11  368   7.545   8.928   4.092
   34AS4   HD12  369   7.366   8.893   4.142
   34AS4    OD2  370   7.539   8.744   3.949
   34AS4   HD21  371   7.612   8.812   3.955
   34AS4   HD22  372   7.524   8.662   3.895
   34AS4      C  373   7.380   8.506   4.312
   34AS4      O  374   7.314   8.562   4.399
   35ILE      N  375   7.361   8.379   4.276
   35ILE      H  376   7.421   8.330   4.213
   35ILE     CA  377   7.258   8.292   4.335
   35ILE     CB  378   7.259   8.167   4.248
   35ILE    CG1  379   7.393   8.092   4.248
   35ILE    CG2  380   7.221   8.199   4.103
   35ILE     CD  381   7.342   7.950   4.272
   35ILE      C  382   7.253   8.263   4.485
   35ILE      O  383   7.355   8.281   4.552
   36GL4      N  384   7.150   8.188   4.525
   36GL4      H  385   7.083   8.180   4.452
   36GL4     CA  386   7.149   8.110   4.650
   36GL4     CB  387   7.066   8.198   4.744
   36GL4     CG  388   7.027   8.139   4.880
   36GL4     CD  389   6.979   8.244   4.981
   36GL4    OE1  390   6.856   8.267   4.980
   36GL4   HE11  391   6.829   8.314   5.064
   36GL4   HE12  392   6.811   8.239   4.895
   36GL4    OE2  393   7.065   8.304   5.048
   36GL4   HE21  394   7.014   8.353   5.119
   36GL4   HE22  395   7.149   8.304   4.993
   36GL4      C  396   7.079   7.977   4.621
   36GL4      O  397   6.980   7.975   4.547
   37VAL      N  398   7.125   7.875   4.693
   37VAL      H  399   7.188   7.893   4.768
   37VAL     CA  400   7.046   7.751   4.695
   37VAL     CB  401   7.136   7.629   4.674
   37VAL    CG1  402   7.177   7.634   4.527
   37VAL    CG2  403   7.257   7.611   4.765
   37VAL      C  404   6.959   7.720   4.817
   37VAL      O  405   6.998   7.757   4.928
   38AS4      N  406   6.849   7.648   4.800
   38AS4      H  407   6.809   7.626   4.711
   38AS4     CA  408   6.769   7.590   4.909
   38AS4     CB  409   6.621   7.623   4.889
   38AS4     CG  410   6.587   7.771   4.910
   38AS4    OD1  411   6.624   7.817   5.020
   38AS4   HD11  412   6.613   7.917   5.018
   38AS4   HD12  413   6.678   7.749   5.068
   38AS4    OD2  414   6.502   7.825   4.835
   38AS4   HD21  415   6.512   7.924   4.848
   38AS4   HD22  416   6.458   7.750   4.786
   38AS4      C  417   6.782   7.438   4.926
   38AS4      O  418   6.854   7.379   4.846
   39LEU      N  419   6.747   7.381   5.041
   39LEU      H  420   6.707   7.429   5.119
   39LEU     CA  421   6.735   7.235   5.048
   39LEU     CB  422   6.762   7.187   5.191
   39LEU     CG  423   6.766   7.036   5.216
   39LEU    CD1  424   6.871   6.961   5.134
   39LEU    CD2  425   6.793   7.024   5.366
   39LEU      C  426   6.594   7.192   5.006
   39LEU      O  427   6.499   7.220   5.079
   40LEU      N  428   6.574   7.113   4.901
   40LEU      H  429   6.656   7.073   4.859
   40LEU     CA  430   6.441   7.076   4.850
   40LEU     CB  431   6.446   7.098   4.699
   40LEU     CG  432   6.303   7.091   4.644
   40LEU    CD1  433   6.222   7.212   4.690
   40LEU    CD2  434   6.315   7.077   4.492
   40LEU      C  435   6.416   6.928   4.878
   40LEU      O  436   6.501   6.846   4.844
   41LYSH     N  437   6.329   6.920   4.979
   41LYSH     H  438   6.310   7.002   5.031
   41LYSH    CA  439   6.282   6.791   5.032
   41LYSH    CB  440   6.266   6.813   5.183
   41LYSH    CG  441   6.400   6.833   5.253
   41LYSH    CD  442   6.371   6.817   5.402
   41LYSH    CE  443   6.501   6.827   5.482
   41LYSH    NZ  444   6.477   6.796   5.624
   41LYSH   HZ1  445   6.480   6.881   5.677
   41LYSH   HZ2  446   6.388   6.753   5.642
   41LYSH   HZ3  447   6.542   6.734   5.667
   41LYSH     C  448   6.146   6.742   4.981
   41LYSH     O  449   6.067   6.818   4.924
   42ASN      N  450   6.114   6.615   5.006
   42ASN      H  451   6.155   6.568   5.084
   42ASN     CA  452   5.990   6.553   4.957
   42ASN     CB  453   5.998   6.412   5.015
   42ASN     CG  454   6.086   6.318   4.933
   42ASN    OD1  455   6.169   6.241   4.981
   42ASN    ND2  456   6.066   6.318   4.801
   42ASN   HD21  457   6.001   6.380   4.758
   42ASN   HD22  458   6.129   6.264   4.746
   42ASN      C  459   5.857   6.626   4.981
   42ASN      O  460   5.826   6.681   5.086
   43GLY      N  461   5.770   6.627   4.880
   43GLY      H  462   5.779   6.566   4.801
   43GLY     CA  463   5.656   6.719   4.874
   43GLY      C  464   5.697   6.866   4.862
   43GLY      O  465   5.618   6.959   4.879
   44GL4      N  466   5.794   6.893   4.775
   44GL4      H  467   5.833   6.826   4.711
   44GL4     CA  468   5.843   7.026   4.737
   44GL4     CB  469   5.765   7.092   4.624
   44GL4     CG  470   5.806   7.055   4.481
   44GL4     CD  471   5.772   7.159   4.375
   44GL4    OE1  472   5.853   7.196   4.287
   44GL4   HE11  473   5.801   7.266   4.238
   44GL4   HE12  474   5.945   7.168   4.314
   44GL4    OE2  475   5.671   7.232   4.390
   44GL4   HE21  476   5.645   7.283   4.308
   44GL4   HE22  477   5.635   7.198   4.477
   44GL4      C  478   5.886   7.126   4.845
   44GL4      O  479   5.883   7.248   4.837
   45ARG      N  480   5.937   7.066   4.952
   45ARG      H  481   5.945   6.966   4.949
   45ARG     CA  482   5.962   7.123   5.086
   45ARG     CB  483   5.946   7.016   5.194
   45ARG     CG  484   5.975   7.057   5.339
   45ARG     CD  485   5.990   6.949   5.446
   45ARG     NE  486   5.967   7.008   5.578
   45ARG     HE  487   6.047   7.058   5.612
   45ARG     CZ  488   5.869   6.973   5.663
   45ARG    NH1  489   5.769   6.889   5.633
   45ARG   HH11  490   5.756   6.859   5.539
   45ARG   HH12  491   5.695   6.862   5.694
   45ARG    NH2  492   5.858   7.037   5.780
   45ARG   HH21  493   5.929   7.103   5.802
   45ARG   HH22  494   5.775   7.033   5.836
   45ARG      C  495   6.089   7.208   5.087
   45ARG      O  496   6.191   7.151   5.051
   46ILE      N  497   6.076   7.338   5.113
   46ILE      H  498   5.984   7.377   5.111
   46ILE     CA  499   6.191   7.429   5.095
   46ILE     CB  500   6.161   7.563   5.028
   46ILE    CG1  501   6.019   7.617   5.044
   46ILE    CG2  502   6.201   7.564   4.880
   46ILE     CD  503   6.009   7.767   5.014
   46ILE      C  504   6.249   7.464   5.232
   46ILE      O  505   6.196   7.544   5.309
   47GL4      N  506   6.369   7.416   5.262
   47GL4      H  507   6.412   7.351   5.200
   47GL4     CA  508   6.444   7.435   5.387
   47GL4     CB  509   6.476   7.309   5.467
   47GL4     CG  510   6.347   7.235   5.500
   47GL4     CD  511   6.356   7.143   5.622
   47GL4    OE1  512   6.248   7.103   5.671
   47GL4   HE11  513   6.275   7.044   5.746
   47GL4   HE12  514   6.172   7.139   5.616
   47GL4    OE2  515   6.466   7.118   5.676
   47GL4   HE21  516   6.444   7.096   5.772
   47GL4   HE22  517   6.544   7.134   5.616
   47GL4      C  518   6.565   7.524   5.356
   47GL4      O  519   6.652   7.498   5.273
   48LYSH     N  520   6.566   7.634   5.430
   48LYSH     H  521   6.498   7.661   5.498
   48LYSH    CA  522   6.671   7.736   5.416
   48LYSH    CB  523   6.613   7.866   5.473
   48LYSH    CG  524   6.534   7.958   5.379
   48LYSH    CD  525   6.417   7.902   5.298
   48LYSH    CE  526   6.361   8.024   5.223
   48LYSH    NZ  527   6.451   8.087   5.125
   48LYSH   HZ1  528   6.522   8.146   5.161
   48LYSH   HZ2  529   6.492   8.023   5.059
   48LYSH   HZ3  530   6.410   8.160   5.070
   48LYSH     C  531   6.796   7.691   5.492
   48LYSH     O  532   6.792   7.638   5.603
   49VAL      N  533   6.903   7.715   5.418
   49VAL      H  534   6.906   7.750   5.324
   49VAL     CA  535   7.040   7.684   5.463
   49VAL     CB  536   7.106   7.579   5.373
   49VAL    CG1  537   7.021   7.452   5.364
   49VAL    CG2  538   7.128   7.634   5.233
   49VAL      C  539   7.128   7.807   5.489
   49VAL      O  540   7.106   7.909   5.424
   50GL4      N  541   7.231   7.794   5.572
   50GL4      H  542   7.266   7.704   5.599
   50GL4     CA  543   7.320   7.902   5.616
   50GL4     CB  544   7.348   7.904   5.767
   50GL4     CG  545   7.414   8.033   5.815
   50GL4     CD  546   7.425   8.021   5.967
   50GL4    OE1  547   7.330   8.046   6.044
   50GL4   HE11  548   7.343   7.984   6.121
   50GL4   HE12  549   7.276   8.127   6.019
   50GL4    OE2  550   7.534   7.981   6.014
   50GL4   HE21  551   7.522   7.921   6.093
   50GL4   HE22  552   7.602   8.035   5.964
   50GL4      C  553   7.451   7.898   5.538
   50GL4      O  554   7.499   7.785   5.529
   51HI0      N  555   7.485   8.000   5.460
   51HI0      H  556   7.410   8.060   5.431
   51HI0     CA  557   7.611   8.017   5.386
   51HI0     CB  558   7.629   8.154   5.319
   51HI0     CG  559   7.746   8.156   5.220
   51HI0    ND1  560   7.844   8.246   5.217
   51HI0    HD1  561   7.864   8.304   5.295
   51HI0    CD2  562   7.764   8.075   5.117
   51HI0    HD2  563   7.692   7.998   5.088
   51HI0    CE1  564   7.920   8.218   5.111
   51HI0    HE1  565   7.998   8.284   5.074
   51HI0    NE2  566   7.872   8.111   5.049
   51HI0    HE2  567   7.920   8.069   4.971
   51HI0      C  568   7.727   7.999   5.484
   51HI0      O  569   7.720   8.044   5.598
   52SER      N  570   7.840   7.954   5.430
   52SER      H  571   7.831   7.923   5.336
   52SER     CA  572   7.962   7.956   5.512
   52SER     CB  573   7.982   7.826   5.591
   52SER     OG  574   8.086   7.844   5.687
   52SER     HG  575   8.046   7.912   5.749
   52SER      C  576   8.094   7.954   5.434
   52SER      O  577   8.100   7.890   5.329
   53AS4      N  578   8.187   8.044   5.463
   53AS4      H  579   8.182   8.115   5.534
   53AS4     CA  580   8.320   8.037   5.402
   53AS4     CB  581   8.394   8.166   5.438
   53AS4     CG  582   8.352   8.284   5.349
   53AS4    OD1  583   8.355   8.399   5.396
   53AS4   HD11  584   8.332   8.459   5.319
   53AS4   HD12  585   8.357   8.395   5.496
   53AS4    OD2  586   8.309   8.268   5.232
   53AS4   HD21  587   8.300   8.357   5.188
   53AS4   HD22  588   8.294   8.171   5.212
   53AS4      C  589   8.410   7.922   5.447
   53AS4      O  590   8.493   7.873   5.371
   54LEU      N  591   8.400   7.875   5.571
   54LEU      H  592   8.322   7.893   5.630
   54LEU     CA  593   8.500   7.789   5.636
   54LEU     CB  594   8.448   7.763   5.778
   54LEU     CG  595   8.476   7.871   5.882
   54LEU    CD1  596   8.404   7.844   6.015
   54LEU    CD2  597   8.625   7.903   5.896
   54LEU      C  598   8.552   7.657   5.579
   54LEU      O  599   8.476   7.589   5.511
   55SER      N  600   8.662   7.608   5.637
   55SER      H  601   8.692   7.643   5.726
   55SER     CA  602   8.711   7.471   5.623
   55SER     CB  603   8.613   7.373   5.688
   55SER     OG  604   8.623   7.373   5.831
   55SER     HG  605   8.572   7.294   5.863
   55SER      C  606   8.761   7.409   5.492
   55SER      O  607   8.848   7.323   5.502
   56PHE      N  608   8.686   7.440   5.387
   56PHE      H  609   8.621   7.516   5.381
   56PHE     CA  610   8.699   7.372   5.257
   56PHE     CB  611   8.568   7.400   5.182
   56PHE     CG  612   8.538   7.313   5.059
   56PHE    CD1  613   8.577   7.370   4.939
   56PHE    HD1  614   8.623   7.469   4.934
   56PHE    CD2  615   8.462   7.196   5.061
   56PHE    HD2  616   8.405   7.165   5.148
   56PHE    CE1  617   8.548   7.310   4.817
   56PHE    HE1  618   8.583   7.360   4.726
   56PHE    CE2  619   8.437   7.135   4.939
   56PHE    HE2  620   8.378   7.043   4.945
   56PHE     CZ  621   8.474   7.193   4.818
   56PHE     HZ  622   8.448   7.139   4.727
   56PHE      C  623   8.805   7.443   5.174
   56PHE      O  624   8.813   7.566   5.180
   57SER      N  625   8.888   7.365   5.105
   57SER      H  626   8.878   7.265   5.108
   57SER     CA  627   8.992   7.427   5.023
   57SER     CB  628   9.108   7.329   5.004
   57SER     OG  629   9.232   7.379   4.953
   57SER     HG  630   9.259   7.353   4.860
   57SER      C  631   8.952   7.483   4.886
   57SER      O  632   8.964   7.417   4.783
   58LYSH     N  633   8.910   7.609   4.879
   58LYSH     H  634   8.932   7.673   4.953
   58LYSH    CA  635   8.845   7.668   4.762
   58LYSH    CB  636   8.782   7.804   4.795
   58LYSH    CG  637   8.665   7.802   4.894
   58LYSH    CD  638   8.605   7.940   4.922
   58LYSH    CE  639   8.488   7.931   5.020
   58LYSH    NZ  640   8.369   7.988   4.956
   58LYSH   HZ1  641   8.280   7.972   5.000
   58LYSH   HZ2  642   8.372   8.087   4.948
   58LYSH   HZ3  643   8.368   7.955   4.862
   58LYSH     C  644   8.940   7.691   4.645
   58LYSH     O  645   8.901   7.745   4.542
   59AS4      N  646   9.064   7.641   4.652
   59AS4      H  647   9.084   7.571   4.720
   59AS4     CA  648   9.173   7.665   4.557
   59AS4     CB  649   9.306   7.629   4.624
   59AS4     CG  650   9.333   7.479   4.633
   59AS4    OD1  651   9.248   7.396   4.672
   59AS4   HD11  652   9.284   7.303   4.673
   59AS4   HD12  653   9.169   7.450   4.701
   59AS4    OD2  654   9.448   7.446   4.598
   59AS4   HD21  655   9.458   7.347   4.602
   59AS4   HD22  656   9.497   7.531   4.579
   59AS4      C  657   9.158   7.598   4.420
   59AS4      O  658   9.148   7.671   4.322
   60TRP      N  659   9.125   7.469   4.421
   60TRP      H  660   9.138   7.421   4.508
   60TRP     CA  661   9.119   7.386   4.300
   60TRP     CB  662   9.117   7.238   4.341
   60TRP     CG  663   8.996   7.198   4.426
   60TRP    CD1  664   8.990   7.200   4.559
   60TRP    HD1  665   9.071   7.210   4.631
   60TRP    CD2  666   8.870   7.161   4.381
   60TRP    NE1  667   8.871   7.158   4.599
   60TRP    HE1  668   8.838   7.143   4.693
   60TRP    CE2  669   8.795   7.130   4.494
   60TRP    CE3  670   8.824   7.122   4.256
   60TRP    HE3  671   8.887   7.146   4.171
   60TRP    CZ2  672   8.679   7.054   4.480
   60TRP    HZ2  673   8.624   7.036   4.572
   60TRP    CZ3  674   8.711   7.042   4.248
   60TRP    HZ3  675   8.671   7.014   4.150
   60TRP    CH2  676   8.636   7.004   4.358
   60TRP    HH2  677   8.534   6.965   4.359
   60TRP      C  678   9.006   7.425   4.205
   60TRP      O  679   9.006   7.383   4.089
   61SER      N  680   8.892   7.467   4.259
   61SER      H  681   8.870   7.430   4.349
   61SER     CA  682   8.773   7.528   4.199
   61SER     CB  683   8.673   7.425   4.145
   61SER     OG  684   8.741   7.367   4.034
   61SER     HG  685   8.840   7.361   4.050
   61SER      C  686   8.702   7.598   4.315
   61SER      O  687   8.688   7.540   4.422
   62PHE      N  688   8.669   7.726   4.301
   62PHE      H  689   8.715   7.779   4.230
   62PHE     CA  690   8.593   7.801   4.401
   62PHE     CB  691   8.591   7.950   4.366
   62PHE     CG  692   8.553   8.029   4.492
   62PHE    CD1  693   8.656   8.075   4.574
   62PHE    HD1  694   8.759   8.043   4.564
   62PHE    CD2  695   8.428   8.087   4.505
   62PHE    HD2  696   8.344   8.052   4.444
   62PHE    CE1  697   8.639   8.178   4.666
   62PHE    HE1  698   8.720   8.198   4.737
   62PHE    CE2  699   8.409   8.188   4.599
   62PHE    HE2  700   8.306   8.199   4.634
   62PHE     CZ  701   8.512   8.231   4.682
   62PHE     HZ  702   8.499   8.301   4.764
   62PHE      C  703   8.448   7.756   4.420
   62PHE      O  704   8.357   7.770   4.339
   63TYR      N  705   8.433   7.684   4.531
   63TYR      H  706   8.511   7.675   4.592
   63TYR     CA  707   8.306   7.636   4.587
   63TYR     CB  708   8.319   7.502   4.659
   63TYR     CG  709   8.298   7.383   4.566
   63TYR    CD1  710   8.403   7.329   4.492
   63TYR    HD1  711   8.506   7.362   4.504
   63TYR    CD2  712   8.174   7.321   4.553
   63TYR    HD2  713   8.081   7.352   4.599
   63TYR    CE1  714   8.386   7.217   4.410
   63TYR    HE1  715   8.459   7.199   4.332
   63TYR    CE2  716   8.154   7.210   4.471
   63TYR    HE2  717   8.053   7.185   4.441
   63TYR     CZ  718   8.262   7.156   4.401
   63TYR     OH  719   8.255   7.021   4.382
   63TYR     HH  720   8.162   6.985   4.391
   63TYR      C  721   8.245   7.745   4.676
   63TYR      O  722   8.319   7.838   4.710
   64LEU      N  723   8.115   7.756   4.651
   64LEU      H  724   8.074   7.729   4.564
   64LEU     CA  725   8.023   7.808   4.753
   64LEU     CB  726   7.916   7.888   4.679
   64LEU     CG  727   7.963   8.013   4.604
   64LEU    CD1  728   7.845   8.093   4.547
   64LEU    CD2  729   8.046   8.098   4.701
   64LEU      C  730   7.965   7.690   4.832
   64LEU      O  731   7.892   7.611   4.772
   65LEU      N  732   7.975   7.699   4.964
   65LEU      H  733   8.010   7.784   5.002
   65LEU     CA  734   7.921   7.606   5.065
   65LEU     CB  735   8.022   7.586   5.178
   65LEU     CG  736   8.166   7.572   5.128
   65LEU    CD1  737   8.262   7.605   5.243
   65LEU    CD2  738   8.182   7.434   5.063
   65LEU      C  739   7.791   7.651   5.131
   65LEU      O  740   7.777   7.770   5.161
   66TYR      N  741   7.704   7.557   5.167
   66TYR      H  742   7.720   7.461   5.142
   66TYR     CA  743   7.575   7.583   5.233
   66TYR     CB  744   7.464   7.605   5.130
   66TYR     CG  745   7.478   7.729   5.040
   66TYR    CD1  746   7.416   7.844   5.088
   66TYR    HD1  747   7.397   7.845   5.195
   66TYR    CD2  748   7.540   7.723   4.916
   66TYR    HD2  749   7.601   7.637   4.889
   66TYR    CE1  750   7.406   7.952   5.001
   66TYR    HE1  751   7.380   8.043   5.055
   66TYR    CE2  752   7.535   7.838   4.837
   66TYR    HE2  753   7.591   7.831   4.744
   66TYR     CZ  754   7.469   7.953   4.877
   66TYR     OH  755   7.497   8.066   4.806
   66TYR     HH  756   7.456   8.142   4.857
   66TYR      C  757   7.530   7.462   5.314
   66TYR      O  758   7.481   7.359   5.267
   67TYR      N  759   7.538   7.485   5.445
   67TYR      H  760   7.542   7.574   5.490
   67TYR     CA  761   7.516   7.371   5.536
   67TYR     CB  762   7.644   7.377   5.620
   67TYR     CG  763   7.635   7.472   5.739
   67TYR    CD1  764   7.616   7.420   5.866
   67TYR    HD1  765   7.593   7.315   5.883
   67TYR    CD2  766   7.664   7.608   5.724
   67TYR    HD2  767   7.676   7.653   5.626
   67TYR    CE1  768   7.615   7.503   5.977
   67TYR    HE1  769   7.576   7.465   6.072
   67TYR    CE2  770   7.660   7.691   5.835
   67TYR    HE2  771   7.654   7.798   5.813
   67TYR     CZ  772   7.633   7.640   5.962
   67TYR     OH  773   7.641   7.727   6.067
   67TYR     HH  774   7.586   7.807   6.044
   67TYR      C  775   7.389   7.368   5.621
   67TYR      O  776   7.339   7.471   5.665
   68THR      N  777   7.355   7.244   5.654
   68THR      H  778   7.412   7.173   5.611
   68THR     CA  779   7.244   7.195   5.736
   68THR     CB  780   7.130   7.146   5.646
   68THR    OG1  781   7.014   7.135   5.730
   68THR    HG1  782   6.975   7.227   5.732
   68THR    CG2  783   7.167   7.014   5.578
   68THR      C  784   7.296   7.090   5.834
   68THR      O  785   7.403   7.032   5.822
   69GL4      N  786   7.201   7.050   5.919
   69GL4      H  787   7.107   7.082   5.907
   69GL4     CA  788   7.215   6.943   6.018
   69GL4     CB  789   7.102   6.935   6.121
   69GL4     CG  790   7.148   6.954   6.266
   69GL4     CD  791   7.210   6.830   6.331
   69GL4    OE1  792   7.335   6.823   6.325
   69GL4   HE11  793   7.354   6.756   6.397
   69GL4   HE12  794   7.369   6.877   6.248
   69GL4    OE2  795   7.135   6.746   6.384
   69GL4   HE21  796   7.194   6.670   6.411
   69GL4   HE22  797   7.040   6.776   6.369
   69GL4      C  798   7.272   6.809   5.970
   69GL4      O  799   7.224   6.755   5.871
   70PHE      N  800   7.358   6.759   6.058
   70PHE      H  801   7.364   6.792   6.152
   70PHE     CA  802   7.437   6.636   6.041
   70PHE     CB  803   7.538   6.622   6.154
   70PHE     CG  804   7.634   6.504   6.135
   70PHE    CD1  805   7.627   6.391   6.216
   70PHE    HD1  806   7.530   6.377   6.265
   70PHE    CD2  807   7.734   6.514   6.039
   70PHE    HD2  808   7.727   6.585   5.957
   70PHE    CE1  809   7.722   6.290   6.205
   70PHE    HE1  810   7.711   6.195   6.257
   70PHE    CE2  811   7.827   6.412   6.025
   70PHE    HE2  812   7.922   6.429   5.973
   70PHE     CZ  813   7.826   6.304   6.113
   70PHE     HZ  814   7.903   6.228   6.109
   70PHE      C  815   7.345   6.515   6.052
   70PHE      O  816   7.356   6.428   5.965
   71THR      N  817   7.250   6.528   6.145
   71THR      H  818   7.254   6.603   6.211
   71THR     CA  819   7.145   6.429   6.172
   71THR     CB  820   7.074   6.428   6.308
   71THR    OG1  821   7.158   6.469   6.416
   71THR    HG1  822   7.139   6.568   6.424
   71THR    CG2  823   7.027   6.285   6.335
   71THR      C  824   7.039   6.445   6.064
   71THR      O  825   6.973   6.548   6.046
   72PRO      N  826   7.021   6.328   6.005
   72PRO     CA  827   6.924   6.332   5.893
   72PRO     CB  828   6.968   6.218   5.801
   72PRO     CG  829   7.115   6.198   5.836
   72PRO     CD  830   7.122   6.223   5.987
   72PRO      C  831   6.779   6.318   5.940
   72PRO      O  832   6.755   6.296   6.058
   73THR      N  833   6.690   6.368   5.855
   73THR      H  834   6.714   6.422   5.775
   73THR     CA  835   6.545   6.350   5.871
   73THR     CB  836   6.455   6.460   5.814
   73THR    OG1  837   6.501   6.511   5.688
   73THR    HG1  838   6.460   6.454   5.617
   73THR    CG2  839   6.427   6.570   5.916
   73THR      C  840   6.512   6.212   5.814
   73THR      O  841   6.557   6.176   5.706
   74GL4      N  842   6.443   6.140   5.903
   74GL4      H  843   6.410   6.174   5.991
   74GL4     CA  844   6.386   6.007   5.875
   74GL4     CB  845   6.290   5.961   5.984
   74GL4     CG  846   6.338   5.949   6.129
   74GL4     CD  847   6.321   6.087   6.194
   74GL4    OE1  848   6.202   6.123   6.212
   74GL4   HE11  849   6.208   6.201   6.274
   74GL4   HE12  850   6.137   6.076   6.152
   74GL4    OE2  851   6.419   6.151   6.237
   74GL4   HE21  852   6.386   6.245   6.249
   74GL4   HE22  853   6.500   6.094   6.235
   74GL4      C  854   6.293   6.005   5.754
   74GL4      O  855   6.215   6.098   5.732
   75LYSH     N  856   6.287   5.889   5.690
   75LYSH     H  857   6.338   5.807   5.716
   75LYSH    CA  858   6.215   5.872   5.562
   75LYSH    CB  859   6.063   5.878   5.578
   75LYSH    CG  860   6.011   5.809   5.705
   75LYSH    CD  861   5.912   5.698   5.669
   75LYSH    CE  862   5.828   5.645   5.785
   75LYSH    NZ  863   5.697   5.600   5.738
   75LYSH   HZ1  864   5.667   5.643   5.652
   75LYSH   HZ2  865   5.695   5.500   5.738
   75LYSH   HZ3  866   5.630   5.629   5.807
   75LYSH     C  867   6.248   5.948   5.434
   75LYSH     O  868   6.235   5.885   5.328
   76ASN      N  869   6.288   6.073   5.450
   76ASN      H  870   6.318   6.100   5.542
   76ASN     CA  871   6.304   6.161   5.333
   76ASN     CB  872   6.213   6.282   5.349
   76ASN     CG  873   6.242   6.359   5.479
   76ASN    OD1  874   6.345   6.420   5.505
   76ASN    ND2  875   6.141   6.354   5.566
   76ASN   HD21  876   6.052   6.317   5.539
   76ASN   HD22  877   6.153   6.399   5.654
   76ASN      C  878   6.438   6.190   5.265
   76ASN      O  879   6.552   6.170   5.306
   77GL4      N  880   6.412   6.212   5.136
   77GL4      H  881   6.320   6.201   5.097
   77GL4     CA  882   6.512   6.238   5.032
   77GL4     CB  883   6.498   6.174   4.894
   77GL4     CG  884   6.449   6.029   4.899
   77GL4     CD  885   6.503   5.943   4.785
   77GL4    OE1  886   6.416   5.900   4.707
   77GL4   HE11  887   6.463   5.881   4.621
   77GL4   HE12  888   6.329   5.900   4.757
   77GL4    OE2  889   6.621   5.901   4.777
   77GL4   HE21  890   6.627   5.839   4.699
   77GL4   HE22  891   6.672   5.942   4.853
   77GL4      C  892   6.544   6.385   5.004
   77GL4      O  893   6.456   6.464   4.972
   78TYR      N  894   6.675   6.396   4.981
   78TYR      H  895   6.737   6.325   5.014
   78TYR     CA  896   6.730   6.532   4.986
   78TYR     CB  897   6.828   6.551   5.103
   78TYR     CG  898   6.770   6.562   5.244
   78TYR    CD1  899   6.714   6.449   5.301
   78TYR    HD1  900   6.677   6.369   5.236
   78TYR    CD2  901   6.831   6.658   5.324
   78TYR    HD2  902   6.887   6.739   5.277
   78TYR    CE1  903   6.716   6.429   5.439
   78TYR    HE1  904   6.659   6.347   5.483
   78TYR    CE2  905   6.842   6.634   5.460
   78TYR    HE2  906   6.911   6.690   5.523
   78TYR     CZ  907   6.788   6.519   5.517
   78TYR     OH  908   6.801   6.504   5.651
   78TYR     HH  909   6.852   6.576   5.697
   78TYR      C  910   6.797   6.563   4.852
   78TYR      O  911   6.842   6.475   4.779
   79ALA      N  912   6.772   6.687   4.811
   79ALA      H  913   6.706   6.754   4.846
   79ALA     CA  914   6.824   6.746   4.687
   79ALA     CB  915   6.716   6.727   4.580
   79ALA      C  916   6.854   6.896   4.699
   79ALA      O  917   6.799   6.966   4.784
   80CYS2     N  918   6.936   6.948   4.608
   80CYS2     H  919   6.960   6.882   4.536
   80CYS2    CA  920   6.972   7.090   4.612
   80CYS2    CB  921   7.123   7.106   4.593
   80CYS2    SG  922   7.225   7.038   4.730
   80CYS2     C  923   6.908   7.160   4.492
   80CYS2     O  924   6.919   7.113   4.379
   81ARG      N  925   6.874   7.286   4.517
   81ARG      H  926   6.899   7.331   4.602
   81ARG     CA  927   6.807   7.369   4.415
   81ARG     CB  928   6.661   7.323   4.411
   81ARG     CG  929   6.574   7.405   4.315
   81ARG     CD  930   6.425   7.372   4.315
   81ARG     NE  931   6.346   7.464   4.398
   81ARG     HE  932   6.406   7.533   4.440
   81ARG     CZ  933   6.214   7.473   4.415
   81ARG    NH1  934   6.130   7.401   4.339
   81ARG   HH11  935   6.166   7.341   4.268
   81ARG   HH12  936   6.031   7.400   4.355
   81ARG    NH2  937   6.161   7.535   4.522
   81ARG   HH21  938   6.220   7.583   4.587
   81ARG   HH22  939   6.064   7.559   4.530
   81ARG      C  940   6.825   7.520   4.423
   81ARG      O  941   6.792   7.569   4.532
   82VAL      N  942   6.858   7.590   4.315
   82VAL      H  943   6.854   7.546   4.225
   82VAL     CA  944   6.880   7.735   4.308
   82VAL     CB  945   6.953   7.752   4.174
   82VAL    CG1  946   6.965   7.903   4.153
   82VAL    CG2  947   7.095   7.695   4.173
   82VAL      C  948   6.748   7.813   4.316
   82VAL      O  949   6.644   7.763   4.274
   83ASN      N  950   6.753   7.934   4.371
   83ASN      H  951   6.837   7.956   4.421
   83ASN     CA  952   6.640   8.025   4.395
   83ASN     CB  953   6.697   8.144   4.472
   83ASN     CG  954   6.809   8.227   4.410
   83ASN    OD1  955   6.885   8.182   4.325
   83ASN    ND2  956   6.827   8.346   4.468
   83ASN   HD21  957   6.767   8.377   4.542
   83ASN   HD22  958   6.903   8.400   4.433
   83ASN      C  959   6.574   8.059   4.262
   83ASN      O  960   6.453   8.056   4.243
   84HI0      N  961   6.660   8.104   4.170
   84HI0      H  962   6.756   8.125   4.189
   84HI0     CA  963   6.621   8.137   4.032
   84HI0     CB  964   6.728   8.223   3.963
   84HI0     CG  965   6.773   8.345   4.043
   84HI0    ND1  966   6.704   8.454   4.076
   84HI0    HD1  967   6.605   8.465   4.082
   84HI0    CD2  968   6.900   8.367   4.073
   84HI0    HD2  969   6.965   8.279   4.066
   84HI0    CE1  970   6.792   8.542   4.121
   84HI0    HE1  971   6.772   8.645   4.153
   84HI0    NE2  972   6.914   8.489   4.124
   84HI0    HE2  973   6.996   8.526   4.168
   84HI0      C  974   6.598   8.007   3.955
   84HI0      O  975   6.680   7.918   3.980
   85VAL      N  976   6.508   8.001   3.857
   85VAL      H  977   6.463   8.084   3.824
   85VAL     CA  978   6.483   7.871   3.795
   85VAL     CB  979   6.334   7.866   3.759
   85VAL    CG1  980   6.252   7.886   3.887
   85VAL    CG2  981   6.285   7.962   3.651
   85VAL      C  982   6.573   7.838   3.675
   85VAL      O  983   6.571   7.722   3.636
   86THR      N  984   6.638   7.933   3.609
   86THR      H  985   6.624   8.029   3.634
   86THR     CA  986   6.720   7.900   3.492
   86THR     CB  987   6.706   8.012   3.389
   86THR    OG1  988   6.716   8.141   3.449
   86THR    HG1  989   6.712   8.218   3.386
   86THR    CG2  990   6.571   8.001   3.316
   86THR      C  991   6.864   7.883   3.542
   86THR      O  992   6.904   7.974   3.615
   87LEU      N  993   6.926   7.773   3.502
   87LEU      H  994   6.898   7.723   3.420
   87LEU     CA  995   7.058   7.726   3.548
   87LEU     CB  996   7.077   7.584   3.493
   87LEU     CG  997   7.073   7.465   3.590
   87LEU    CD1  998   7.165   7.478   3.711
   87LEU    CD2  999   6.931   7.423   3.627
   87LEU      C 1000   7.178   7.809   3.502
   87LEU      O 1001   7.230   7.796   3.392
   88SER      N 1002   7.246   7.874   3.596
   88SER      H 1003   7.198   7.909   3.677
   88SER     CA 1004   7.379   7.933   3.575
   88SER     CB 1005   7.361   8.082   3.604
   88SER     OG 1006   7.285   8.107   3.722
   88SER     HG 1007   7.348   8.144   3.790
   88SER      C 1008   7.499   7.884   3.657
   88SER      O 1009   7.613   7.891   3.613
   89GLN      N 1010   7.478   7.809   3.765
   89GLN      H 1011   7.387   7.780   3.794
   89GLN     CA 1012   7.579   7.757   3.859
   89GLN     CB 1013   7.573   7.842   3.986
   89GLN     CG 1014   7.652   7.972   3.993
   89GLN     CD 1015   7.590   8.086   3.912
   89GLN    OE1 1016   7.474   8.127   3.913
   89GLN    NE2 1017   7.674   8.172   3.856
   89GLN   HE21 1018   7.772   8.164   3.873
   89GLN   HE22 1019   7.641   8.257   3.814
   89GLN      C 1020   7.570   7.606   3.882
   89GLN      O 1021   7.471   7.561   3.938
   90PRO      N 1022   7.672   7.525   3.856
   90PRO     CA 1023   7.674   7.379   3.872
   90PRO     CB 1024   7.811   7.331   3.823
   90PRO     CG 1025   7.857   7.438   3.723
   90PRO     CD 1026   7.799   7.562   3.792
   90PRO      C 1027   7.656   7.342   4.019
   90PRO      O 1028   7.742   7.365   4.104
   91LYSH     N 1029   7.542   7.277   4.041
   91LYSH     H 1030   7.470   7.255   3.975
   91LYSH    CA 1031   7.529   7.203   4.167
   91LYSH    CB 1032   7.383   7.159   4.183
   91LYSH    CG 1033   7.281   7.269   4.212
   91LYSH    CD 1034   7.135   7.228   4.191
   91LYSH    CE 1035   7.077   7.202   4.052
   91LYSH    NZ 1036   6.939   7.160   4.078
   91LYSH   HZ1 1037   6.933   7.112   4.165
   91LYSH   HZ2 1038   6.897   7.250   4.092
   91LYSH   HZ3 1039   6.905   7.103   4.002
   91LYSH     C 1040   7.622   7.082   4.172
   91LYSH     O 1041   7.635   7.014   4.069
   92ILE      N 1042   7.680   7.074   4.291
   92ILE      H 1043   7.674   7.152   4.353
   92ILE     CA 1044   7.771   6.976   4.352
   92ILE     CB 1045   7.692   6.847   4.378
   92ILE    CG1 1046   7.592   6.872   4.491
   92ILE    CG2 1047   7.772   6.721   4.409
   92ILE     CD 1048   7.465   6.787   4.478
   92ILE      C 1049   7.899   6.939   4.278
   92ILE      O 1050   8.008   6.946   4.335
   93VAL      N 1051   7.902   6.935   4.145
   93VAL      H 1052   7.822   6.947   4.087
   93VAL     CA 1053   8.024   6.915   4.064
   93VAL     CB 1054   7.990   6.844   3.933
   93VAL    CG1 1055   7.947   6.699   3.956
   93VAL    CG2 1056   7.880   6.913   3.852
   93VAL      C 1057   8.108   7.040   4.039
   93VAL      O 1058   8.050   7.149   4.041
   94LYSH     N 1059   8.235   7.020   4.003
   94LYSH     H 1060   8.274   6.935   4.039
   94LYSH    CA 1061   8.321   7.136   3.975
   94LYSH    CB 1062   8.471   7.104   3.974
   94LYSH    CG 1063   8.508   6.996   3.872
   94LYSH    CD 1064   8.659   7.003   3.852
   94LYSH    CE 1065   8.698   7.132   3.780
   94LYSH    NZ 1066   8.827   7.140   3.710
   94LYSH   HZ1 1067   8.838   7.071   3.638
   94LYSH   HZ2 1068   8.831   7.229   3.665
   94LYSH   HZ3 1069   8.908   7.130   3.768
   94LYSH     C 1070   8.290   7.228   3.858
   94LYSH     O 1071   8.306   7.350   3.854
   95TRP      N 1072   8.226   7.163   3.761
   95TRP      H 1073   8.197   7.068   3.777
   95TRP     CA 1074   8.186   7.220   3.631
   95TRP     CB 1075   8.320   7.246   3.561
   95TRP     CG 1076   8.402   7.139   3.489
   95TRP    CD1 1077   8.407   7.010   3.520
   95TRP    HD1 1078   8.340   6.963   3.591
   95TRP    CD2 1079   8.481   7.161   3.377
   95TRP    NE1 1080   8.470   6.954   3.417
   95TRP    HE1 1081   8.484   6.855   3.418
   95TRP    CE2 1082   8.524   7.038   3.329
   95TRP    CE3 1083   8.536   7.276   3.320
   95TRP    HE3 1084   8.530   7.371   3.372
   95TRP    CZ2 1085   8.607   7.025   3.218
   95TRP    HZ2 1086   8.640   6.932   3.172
   95TRP    CZ3 1087   8.618   7.267   3.208
   95TRP    HZ3 1088   8.657   7.357   3.162
   95TRP    CH2 1089   8.652   7.142   3.158
   95TRP    HH2 1090   8.715   7.137   3.069
   95TRP      C 1091   8.098   7.125   3.550
   95TRP      O 1092   8.103   7.003   3.566
   96AS4      N 1093   8.030   7.189   3.456
   96AS4      H 1094   8.053   7.275   3.411
   96AS4     CA 1095   7.924   7.117   3.384
   96AS4     CB 1096   7.851   7.220   3.297
   96AS4     CG 1097   7.948   7.272   3.190
   96AS4    OD1 1098   7.970   7.210   3.084
   96AS4   HD11 1099   7.977   7.274   3.008
   96AS4   HD12 1100   7.976   7.113   3.110
   96AS4    OD2 1101   8.017   7.372   3.221
   96AS4   HD21 1102   8.084   7.390   3.149
   96AS4   HD22 1103   7.981   7.403   3.309
   96AS4      C 1104   7.943   6.984   3.310
   96AS4      O 1105   7.867   6.890   3.331
   97ARG      N 1106   8.064   6.963   3.259
   97ARG      H 1107   8.130   7.038   3.260
   97ARG     CA 1108   8.110   6.841   3.191
   97ARG     CB 1109   8.250   6.860   3.132
   97ARG     CG 1110   8.261   6.856   2.979
   97ARG     CD 1111   8.209   6.981   2.908
   97ARG     NE 1112   8.305   7.092   2.905
   97ARG     HE 1113   8.293   7.162   2.975
   97ARG     CZ 1114   8.412   7.105   2.825
   97ARG    NH1 1115   8.442   7.009   2.736
   97ARG   HH11 1116   8.385   6.927   2.738
   97ARG   HH12 1117   8.486   7.021   2.647
   97ARG    NH2 1118   8.485   7.216   2.819
   97ARG   HH21 1119   8.460   7.296   2.874
   97ARG   HH22 1120   8.568   7.220   2.762
   97ARG      C 1121   8.119   6.710   3.269
   97ARG      O 1122   8.095   6.603   3.214
   98AS4      N 1123   8.141   6.730   3.399
   98AS4      H 1124   8.138   6.822   3.438
   98AS4     CA 1125   8.158   6.618   3.493
   98AS4     CB 1126   8.275   6.661   3.581
   98AS4     CG 1127   8.408   6.603   3.533
   98AS4    OD1 1128   8.505   6.670   3.493
   98AS4   HD11 1129   8.584   6.609   3.483
   98AS4   HD12 1130   8.479   6.756   3.450
   98AS4    OD2 1131   8.426   6.482   3.561
   98AS4   HD21 1132   8.460   6.430   3.483
   98AS4   HD22 1133   8.424   6.478   3.661
   98AS4      C 1134   8.037   6.601   3.586
   98AS4      O 1135   8.061   6.543   3.691
   99MET      N 1136   7.915   6.636   3.546
   99MET      H 1137   7.901   6.673   3.454
   99MET     CA 1138   7.785   6.603   3.606
   99MET     CB 1139   7.666   6.671   3.539
   99MET     CG 1140   7.667   6.819   3.581
   99MET     SD 1141   7.509   6.906   3.555
   99MET     CE 1142   7.567   7.061   3.619
   99MET      C 1143   7.760   6.452   3.602
   99MET     O1 1144   7.710   6.398   3.703
   99MET   HO11 1145   7.694   6.462   3.778
   99MET   HO12 1146   7.708   6.299   3.694
   99MET     O2 1147   7.782   6.378   3.503
   99MET   HO21 1148   7.768   6.280   3.518
   99MET   HO22 1149   7.800   6.438   3.425
  100ILE      N 1150   7.659   6.081   3.628
  100ILE     H1 1151   7.598   6.144   3.580
  100ILE     H2 1152   7.637   6.085   3.725
  100ILE     H3 1153   7.754   6.104   3.608
  100ILE     CA 1154   7.635   5.941   3.588
  100ILE     CB 1155   7.728   5.841   3.657
  100ILE    CG1 1156   7.685   5.833   3.804
  100ILE    CG2 1157   7.878   5.863   3.641
  100ILE     CD 1158   7.776   5.754   3.898
  100ILE      C 1159   7.489   5.899   3.603
  100ILE      O 1160   7.423   5.940   3.698
  101GLN      N 1161   7.436   5.836   3.498
  101GLN      H 1162   7.479   5.853   3.410
  101GLN     CA 1163   7.305   5.771   3.482
  101GLN     CB 1164   7.285   5.668   3.593
  101GLN     CG 1165   7.384   5.552   3.587
  101GLN     CD 1166   7.339   5.444   3.687
  101GLN    OE1 1167   7.225   5.400   3.682
  101GLN    NE2 1168   7.438   5.374   3.740
  101GLN   HE21 1169   7.533   5.394   3.715
  101GLN   HE22 1170   7.414   5.299   3.802
  101GLN      C 1171   7.175   5.853   3.481
  101GLN      O 1172   7.075   5.814   3.421
  102ARG      N 1173   7.167   5.931   3.588
  102ARG      H 1174   7.246   5.936   3.649
  102ARG     CA 1175   7.057   6.021   3.625
  102ARG     CB 1176   7.029   6.019   3.776
  102ARG     CG 1177   6.992   5.876   3.817
  102ARG     CD 1178   6.849   5.837   3.781
  102ARG     NE 1179   6.752   5.921   3.852
  102ARG     HE 1180   6.799   5.978   3.920
  102ARG     CZ 1181   6.619   5.936   3.839
  102ARG    NH1 1182   6.552   5.875   3.740
  102ARG   HH11 1183   6.585   5.813   3.669
  102ARG   HH12 1184   6.460   5.910   3.724
  102ARG    NH2 1185   6.548   6.020   3.914
  102ARG   HH21 1186   6.594   6.076   3.983
  102ARG   HH22 1187   6.448   6.024   3.916
  102ARG      C 1188   7.085   6.168   3.591
  102ARG      O 1189   6.994   6.225   3.531
  103THR      N 1190   7.197   6.224   3.637
  103THR      H 1191   7.264   6.179   3.696
  103THR     CA 1192   7.222   6.368   3.618
  103THR     CB 1193   7.349   6.403   3.696
  103THR    OG1 1194   7.454   6.307   3.680
  103THR    HG1 1195   7.539   6.347   3.712
  103THR    CG2 1196   7.319   6.418   3.845
  103THR      C 1197   7.239   6.409   3.472
  103THR      O 1198   7.299   6.331   3.397
  104PRO      N 1199   7.165   6.504   3.417
  104PRO     CA 1200   7.186   6.549   3.279
  104PRO     CB 1201   7.048   6.607   3.246
  104PRO     CG 1202   6.989   6.667   3.374
  104PRO     CD 1203   7.043   6.564   3.474
  104PRO      C 1204   7.291   6.660   3.287
  104PRO      O 1205   7.299   6.750   3.371
  105LYSH     N 1206   7.372   6.655   3.182
  105LYSH     H 1207   7.347   6.588   3.112
  105LYSH    CA 1208   7.484   6.746   3.153
  105LYSH    CB 1209   7.591   6.665   3.079
  105LYSH    CG 1210   7.672   6.573   3.169
  105LYSH    CD 1211   7.794   6.511   3.101
  105LYSH    CE 1212   7.860   6.405   3.189
  105LYSH    NZ 1213   7.967   6.326   3.125
  105LYSH   HZ1 1214   8.038   6.384   3.084
  105LYSH   HZ2 1215   8.016   6.272   3.194
  105LYSH   HZ3 1216   7.921   6.269   3.056
  105LYSH     C 1217   7.438   6.875   3.084
  105LYSH     O 1218   7.485   6.911   2.977
  106ILE      N 1219   7.360   6.942   3.168
  106ILE      H 1220   7.329   6.905   3.255
  106ILE     CA 1221   7.306   7.072   3.126
  106ILE     CB 1222   7.181   7.103   3.208
  106ILE    CG1 1223   7.129   7.240   3.162
  106ILE    CG2 1224   7.214   7.116   3.357
  106ILE     CD 1225   6.987   7.285   3.198
  106ILE      C 1226   7.413   7.181   3.127
  106ILE      O 1227   7.490   7.191   3.222
  107GLN      N 1228   7.442   7.231   3.006
  107GLN      H 1229   7.408   7.189   2.922
  107GLN     CA 1230   7.549   7.329   2.985
  107GLN     CB 1231   7.609   7.334   2.845
  107GLN     CG 1232   7.684   7.202   2.828
  107GLN     CD 1233   7.802   7.220   2.732
  107GLN    OE1 1234   7.796   7.207   2.610
  107GLN    NE2 1235   7.919   7.241   2.792
  107GLN   HE21 1236   7.938   7.229   2.890
  107GLN   HE22 1237   7.995   7.267   2.733
  107GLN      C 1238   7.518   7.469   3.040
  107GLN      O 1239   7.438   7.540   2.979
  108VAL      N 1240   7.538   7.487   3.170
  108VAL      H 1241   7.580   7.409   3.217
  108VAL     CA 1242   7.517   7.613   3.243
  108VAL     CB 1243   7.584   7.602   3.380
  108VAL    CG1 1244   7.519   7.499   3.472
  108VAL    CG2 1245   7.734   7.580   3.363
  108VAL      C 1246   7.523   7.747   3.170
  108VAL      O 1247   7.614   7.757   3.088
  109TYR      N 1248   7.429   7.836   3.200
  109TYR      H 1249   7.353   7.818   3.263
  109TYR     CA 1250   7.428   7.969   3.137
  109TYR     CB 1251   7.288   8.028   3.155
  109TYR     CG 1252   7.177   7.984   3.060
  109TYR    CD1 1253   7.057   7.938   3.113
  109TYR    HD1 1254   7.055   7.909   3.218
  109TYR    CD2 1255   7.177   8.031   2.930
  109TYR    HD2 1256   7.274   8.043   2.881
  109TYR    CE1 1257   6.942   7.922   3.036
  109TYR    HE1 1258   6.850   7.877   3.072
  109TYR    CE2 1259   7.060   8.017   2.856
  109TYR    HE2 1260   7.066   8.048   2.752
  109TYR     CZ 1261   6.940   7.963   2.903
  109TYR     OH 1262   6.825   7.998   2.840
  109TYR     HH 1263   6.836   7.997   2.740
  109TYR      C 1264   7.539   8.066   3.177
  109TYR      O 1265   7.547   8.103   3.294
  110SER      N 1266   7.638   8.083   3.090
  110SER      H 1267   7.654   8.011   3.023
  110SER     CA 1268   7.752   8.175   3.103
  110SER     CB 1269   7.874   8.099   3.156
  110SER     OG 1270   7.984   8.188   3.181
  110SER     HG 1271   8.062   8.144   3.136
  110SER      C 1272   7.783   8.250   2.973
  110SER      O 1273   7.843   8.206   2.875
  111ARG      N 1274   7.737   8.374   2.961
  111ARG      H 1275   7.762   8.421   2.876
  111ARG     CA 1276   7.648   8.441   3.056
  111ARG     CB 1277   7.670   8.591   3.076
  111ARG     CG 1278   7.658   8.667   2.943
  111ARG     CD 1279   7.652   8.817   2.968
  111ARG     NE 1280   7.612   8.876   2.839
  111ARG     HE 1281   7.573   8.820   2.766
  111ARG     CZ 1282   7.659   8.991   2.790
  111ARG    NH1 1283   7.757   9.060   2.852
  111ARG   HH11 1284   7.780   9.040   2.947
  111ARG   HH12 1285   7.789   9.145   2.811
  111ARG    NH2 1286   7.626   9.029   2.666
  111ARG   HH21 1287   7.563   8.974   2.611
  111ARG   HH22 1288   7.682   9.101   2.624
  111ARG      C 1289   7.502   8.438   3.012
  111ARG      O 1290   7.471   8.412   2.896
  112HI0      N 1291   7.408   8.464   3.104
  112HI0      H 1292   7.427   8.488   3.199
  112HI0     CA 1293   7.266   8.477   3.069
  112HI0     CB 1294   7.184   8.524   3.189
  112HI0     CG 1295   7.129   8.407   3.270
  112HI0    ND1 1296   7.029   8.329   3.230
  112HI0    HD1 1297   6.982   8.325   3.142
  112HI0    CD2 1298   7.175   8.357   3.385
  112HI0    HD2 1299   7.248   8.405   3.451
  112HI0    CE1 1300   7.010   8.240   3.327
  112HI0    HE1 1301   6.938   8.159   3.318
  112HI0    NE2 1302   7.098   8.257   3.425
  112HI0    HE2 1303   7.118   8.200   3.506
  112HI0      C 1304   7.223   8.572   2.957
  112HI0      O 1305   7.268   8.686   2.966
  113PRO      N 1306   7.123   8.539   2.875
  113PRO     CA 1307   7.042   8.634   2.797
  113PRO     CB 1308   6.944   8.545   2.720
  113PRO     CG 1309   7.040   8.431   2.687
  113PRO     CD 1310   7.116   8.404   2.817
  113PRO      C 1311   6.952   8.705   2.897
  113PRO      O 1312   6.912   8.656   3.002
  114ALA      N 1313   6.912   8.824   2.850
  114ALA      H 1314   6.926   8.829   2.751
  114ALA     CA 1315   6.838   8.924   2.927
  114ALA     CB 1316   6.780   9.029   2.832
  114ALA      C 1317   6.720   8.867   3.007
  114ALA      O 1318   6.657   8.770   2.966
  115GL4      N 1319   6.680   8.939   3.111
  115GL4      H 1320   6.741   9.014   3.138
  115GL4     CA 1321   6.571   8.922   3.207
  115GL4     CB 1322   6.442   8.968   3.138
  115GL4     CG 1323   6.439   9.119   3.116
  115GL4     CD 1324   6.438   9.210   3.239
  115GL4    OE1 1325   6.358   9.183   3.332
  115GL4   HE11 1326   6.374   9.248   3.407
  115GL4   HE12 1327   6.282   9.128   3.299
  115GL4    OE2 1328   6.497   9.319   3.243
  115GL4   HE21 1329   6.460   9.363   3.324
  115GL4   HE22 1330   6.550   9.341   3.161
  115GL4      C 1331   6.571   8.776   3.253
  115GL4      O 1332   6.468   8.708   3.250
  116ASN      N 1333   6.683   8.735   3.312
  116ASN      H 1334   6.763   8.787   3.340
  116ASN     CA 1335   6.699   8.597   3.359
  116ASN     CB 1336   6.638   8.570   3.497
  116ASN     CG 1337   6.723   8.642   3.602
  116ASN    OD1 1338   6.704   8.751   3.654
  116ASN    ND2 1339   6.825   8.570   3.649
  116ASN   HD21 1340   6.843   8.479   3.613
  116ASN   HD22 1341   6.888   8.614   3.713
  116ASN      C 1342   6.669   8.479   3.267
  116ASN      O 1343   6.659   8.367   3.316
  117GLY      N 1344   6.678   8.504   3.136
  117GLY      H 1345   6.725   8.587   3.107
  117GLY     CA 1346   6.641   8.413   3.027
  117GLY      C 1347   6.747   8.316   2.976
  117GLY      O 1348   6.864   8.313   3.014
  118LYSH     N 1349   6.706   8.241   2.874
  118LYSH     H 1350   6.757   8.163   2.837
  118LYSH    CA 1351   6.573   8.246   2.813
  118LYSH    CB 1352   6.586   8.224   2.662
  118LYSH    CG 1353   6.647   8.347   2.595
  118LYSH    CD 1354   6.590   8.364   2.454
  118LYSH    CE 1355   6.621   8.274   2.334
  118LYSH    NZ 1356   6.543   8.320   2.219
  118LYSH   HZ1 1357   6.447   8.335   2.243
  118LYSH   HZ2 1358   6.583   8.402   2.177
  118LYSH   HZ3 1359   6.548   8.247   2.151
  118LYSH     C 1360   6.470   8.153   2.879
  118LYSH     O 1361   6.370   8.194   2.937
  119SER      N 1362   6.491   8.023   2.861
  119SER      H 1363   6.556   7.993   2.791
  119SER     CA 1364   6.418   7.912   2.925
  119SER     CB 1365   6.283   7.898   2.855
  119SER     OG 1366   6.282   7.878   2.713
  119SER     HG 1367   6.186   7.882   2.685
  119SER      C 1368   6.495   7.780   2.918
  119SER      O 1369   6.575   7.777   2.825
  120ASN      N 1370   6.473   7.694   3.017
  120ASN      H 1371   6.418   7.711   3.098
  120ASN     CA 1372   6.546   7.566   3.021
  120ASN     CB 1373   6.616   7.554   3.156
  120ASN     CG 1374   6.755   7.615   3.146
  120ASN    OD1 1375   6.797   7.701   3.224
  120ASN    ND2 1376   6.839   7.566   3.055
  120ASN   HD21 1377   6.809   7.481   3.012
  120ASN   HD22 1378   6.929   7.602   3.030
  120ASN      C 1379   6.456   7.445   2.993
  120ASN      O 1380   6.351   7.430   3.055
  121PHE      N 1381   6.483   7.353   2.901
  121PHE      H 1382   6.420   7.276   2.915
  121PHE     CA 1383   6.581   7.317   2.798
  121PHE     CB 1384   6.611   7.425   2.695
  121PHE     CG 1385   6.491   7.451   2.604
  121PHE    CD1 1386   6.499   7.400   2.475
  121PHE    HD1 1387   6.589   7.344   2.450
  121PHE    CD2 1388   6.404   7.557   2.627
  121PHE    HD2 1389   6.434   7.614   2.715
  121PHE    CE1 1390   6.424   7.457   2.373
  121PHE    HE1 1391   6.420   7.402   2.279
  121PHE    CE2 1392   6.327   7.613   2.525
  121PHE    HE2 1393   6.272   7.703   2.549
  121PHE     CZ 1394   6.332   7.558   2.397
  121PHE     HZ 1395   6.279   7.611   2.318
  121PHE      C 1396   6.718   7.271   2.849
  121PHE      O 1397   6.747   7.297   2.966
  122LEU      N 1398   6.773   7.165   2.790
  122LEU      H 1399   6.715   7.116   2.726
  122LEU     CA 1400   6.911   7.115   2.801
  122LEU     CB 1401   6.917   6.965   2.772
  122LEU     CG 1402   7.055   6.907   2.800
  122LEU    CD1 1403   7.059   6.835   2.935
  122LEU    CD2 1404   7.104   6.827   2.679
  122LEU      C 1405   7.006   7.189   2.707
  122LEU      O 1406   6.991   7.181   2.585
  123ASN      N 1407   7.085   7.278   2.766
  123ASN      H 1408   7.060   7.327   2.849
  123ASN     CA 1409   7.186   7.348   2.685
  123ASN     CB 1410   7.227   7.469   2.769
  123ASN     CG 1411   7.113   7.563   2.807
  123ASN    OD1 1412   6.997   7.522   2.819
  123ASN    ND2 1413   7.134   7.694   2.820
  123ASN   HD21 1414   7.222   7.740   2.820
  123ASN   HD22 1415   7.048   7.740   2.841
  123ASN      C 1416   7.304   7.266   2.634
  123ASN      O 1417   7.342   7.163   2.689
  124CYS2     N 1418   7.334   7.297   2.508
  124CYS2     H 1419   7.283   7.361   2.451
  124CYS2    CA 1420   7.459   7.258   2.439
  124CYS2    CB 1421   7.416   7.148   2.342
  124CYS2    SG 1422   7.371   6.991   2.424
  124CYS2     C 1423   7.554   7.364   2.384
  124CYS2     O 1424   7.508   7.446   2.305
  125TYR      N 1425   7.685   7.361   2.409
  125TYR      H 1426   7.732   7.291   2.463
  125TYR     CA 1427   7.782   7.463   2.368
  125TYR     CB 1428   7.847   7.528   2.491
  125TYR     CG 1429   7.774   7.623   2.585
  125TYR    CD1 1430   7.769   7.601   2.723
  125TYR    HD1 1431   7.792   7.503   2.763
  125TYR    CD2 1432   7.729   7.743   2.532
  125TYR    HD2 1433   7.702   7.747   2.426
  125TYR    CE1 1434   7.722   7.706   2.802
  125TYR    HE1 1435   7.733   7.699   2.910
  125TYR    CE2 1436   7.688   7.848   2.613
  125TYR    HE2 1437   7.661   7.940   2.561
  125TYR     CZ 1438   7.676   7.826   2.749
  125TYR     OH 1439   7.612   7.924   2.818
  125TYR     HH 1440   7.617   8.004   2.757
  125TYR      C 1441   7.891   7.418   2.271
  125TYR      O 1442   7.985   7.341   2.289
  126VAL      N 1443   7.863   7.482   2.158
  126VAL      H 1444   7.773   7.523   2.145
  126VAL     CA 1445   7.952   7.494   2.042
  126VAL     CB 1446   7.899   7.424   1.916
  126VAL    CG1 1447   7.912   7.272   1.930
  126VAL    CG2 1448   7.757   7.461   1.873
  126VAL      C 1449   7.991   7.639   2.015
  126VAL      O 1450   7.922   7.730   2.062
  127SER      N 1451   8.091   7.655   1.929
  127SER      H 1452   8.134   7.571   1.898
  127SER     CA 1453   8.140   7.791   1.902
  127SER     CB 1454   8.274   7.784   1.828
  127SER     OG 1455   8.342   7.909   1.830
  127SER     HG 1456   8.370   7.943   1.740
  127SER      C 1457   8.047   7.875   1.814
  127SER      O 1458   7.969   7.819   1.737
  128GLY      N 1459   8.046   8.005   1.840
  128GLY      H 1460   8.114   8.048   1.900
  128GLY     CA 1461   7.971   8.106   1.763
  128GLY      C 1462   8.021   8.122   1.620
  128GLY      O 1463   8.079   8.223   1.581
  129PHE      N 1464   8.013   8.015   1.540
  129PHE      H 1465   7.969   7.931   1.571
  129PHE     CA 1466   8.041   8.014   1.396
  129PHE     CB 1467   8.153   7.920   1.352
  129PHE     CG 1468   8.115   7.772   1.356
  129PHE    CD1 1469   8.122   7.695   1.240
  129PHE    HD1 1470   8.099   7.735   1.141
  129PHE    CD2 1471   8.111   7.703   1.477
  129PHE    HD2 1472   8.112   7.771   1.562
  129PHE    CE1 1473   8.119   7.556   1.245
  129PHE    HE1 1474   8.096   7.506   1.151
  129PHE    CE2 1475   8.105   7.564   1.476
  129PHE    HE2 1476   8.093   7.503   1.565
  129PHE     CZ 1477   8.110   7.483   1.363
  129PHE     HZ 1478   8.076   7.380   1.369
  129PHE      C 1479   7.920   7.996   1.304
  129PHE      O 1480   7.810   7.968   1.353
  130HI0      N 1481   7.940   8.032   1.178
  130HI0      H 1482   8.017   8.087   1.145
  130HI0     CA 1483   7.838   8.027   1.072
  130HI0     CB 1484   7.853   8.156   0.991
  130HI0     CG 1485   7.804   8.283   1.063
  130HI0    ND1 1486   7.699   8.302   1.142
  130HI0    HD1 1487   7.642   8.225   1.169
  130HI0    CD2 1488   7.853   8.405   1.044
  130HI0    HD2 1489   7.937   8.428   0.978
  130HI0    CE1 1490   7.684   8.433   1.164
  130HI0    HE1 1491   7.597   8.470   1.218
  130HI0    NE2 1492   7.780   8.500   1.101
  130HI0    HE2 1493   7.770   8.597   1.081
  130HI0      C 1494   7.850   7.906   0.979
  130HI0      O 1495   7.958   7.851   0.957
  131PRO      N 1496   7.744   7.855   0.917
  131PRO     CA 1497   7.603   7.881   0.949
  131PRO     CB 1498   7.516   7.841   0.829
  131PRO     CG 1499   7.609   7.748   0.751
  131PRO     CD 1500   7.750   7.799   0.782
  131PRO      C 1501   7.565   7.808   1.078
  131PRO      O 1502   7.637   7.718   1.122
  132SER      N 1503   7.442   7.832   1.124
  132SER      H 1504   7.404   7.917   1.085
  132SER     CA 1505   7.381   7.761   1.237
  132SER     CB 1506   7.266   7.839   1.302
  132SER     OG 1507   7.188   7.903   1.200
  132SER     HG 1508   7.216   7.880   1.107
  132SER      C 1509   7.337   7.618   1.206
  132SER      O 1510   7.227   7.578   1.242
  133AS4      N 1511   7.423   7.548   1.132
  133AS4      H 1512   7.510   7.589   1.105
  133AS4     CA 1513   7.399   7.409   1.091
  133AS4     CB 1514   7.406   7.411   0.938
  133AS4     CG 1515   7.275   7.450   0.870
  133AS4    OD1 1516   7.265   7.561   0.813
  133AS4   HD11 1517   7.171   7.578   0.784
  133AS4   HD12 1518   7.347   7.618   0.827
  133AS4    OD2 1519   7.184   7.364   0.870
  133AS4   HD21 1520   7.096   7.402   0.843
  133AS4   HD22 1521   7.221   7.276   0.900
  133AS4      C 1522   7.489   7.302   1.151
  133AS4      O 1523   7.507   7.199   1.086
  134ILE      N 1524   7.528   7.304   1.278
  134ILE      H 1525   7.467   7.335   1.352
  134ILE     CA 1526   7.642   7.222   1.321
  134ILE     CB 1527   7.700   7.304   1.436
  134ILE    CG1 1528   7.751   7.442   1.395
  134ILE    CG2 1529   7.818   7.228   1.498
  134ILE     CD 1530   7.777   7.535   1.513
  134ILE      C 1531   7.595   7.079   1.347
  134ILE      O 1532   7.489   7.054   1.405
  135GL4      N 1533   7.682   6.983   1.319
  135GL4      H 1534   7.774   7.003   1.285
  135GL4     CA 1535   7.650   6.841   1.337
  135GL4     CB 1536   7.754   6.758   1.262
  135GL4     CG 1537   7.705   6.713   1.124
  135GL4     CD 1538   7.611   6.593   1.111
  135GL4    OE1 1539   7.497   6.593   1.164
  135GL4   HE11 1540   7.455   6.505   1.143
  135GL4   HE12 1541   7.469   6.682   1.201
  135GL4    OE2 1542   7.649   6.493   1.047
  135GL4   HE21 1543   7.575   6.426   1.055
  135GL4   HE22 1544   7.729   6.520   0.994
  135GL4      C 1545   7.646   6.796   1.484
  135GL4      O 1546   7.699   6.691   1.517
  136VAL      N 1547   7.579   6.866   1.575
  136VAL      H 1548   7.523   6.944   1.547
  136VAL     CA 1549   7.587   6.842   1.720
  136VAL     CB 1550   7.545   6.963   1.803
  136VAL    CG1 1551   7.655   7.070   1.798
  136VAL    CG2 1552   7.420   7.035   1.753
  136VAL      C 1553   7.509   6.719   1.770
  136VAL      O 1554   7.395   6.729   1.815
  137AS4      N 1555   7.567   6.600   1.765
  137AS4      H 1556   7.662   6.599   1.733
  137AS4     CA 1557   7.500   6.473   1.796
  137AS4     CB 1558   7.584   6.355   1.749
  137AS4     CG 1559   7.576   6.339   1.597
  137AS4    OD1 1560   7.680   6.317   1.531
  137AS4   HD11 1561   7.665   6.364   1.444
  137AS4   HD12 1562   7.732   6.260   1.594
  137AS4    OD2 1563   7.461   6.332   1.548
  137AS4   HD21 1564   7.470   6.336   1.449
  137AS4   HD22 1565   7.394   6.331   1.623
  137AS4      C 1566   7.454   6.454   1.941
  137AS4      O 1567   7.524   6.438   2.040
  138LEU      N 1568   7.325   6.425   1.951
  138LEU      H 1569   7.269   6.385   1.878
  138LEU     CA 1570   7.254   6.426   2.079
  138LEU     CB 1571   7.113   6.482   2.055
  138LEU     CG 1572   7.019   6.499   2.174
  138LEU    CD1 1573   7.083   6.587   2.282
  138LEU    CD2 1574   6.877   6.548   2.143
  138LEU      C 1575   7.240   6.291   2.151
  138LEU      O 1576   7.184   6.195   2.099
  139LEU      N 1577   7.313   6.280   2.262
  139LEU      H 1578   7.346   6.362   2.307
  139LEU     CA 1579   7.318   6.159   2.346
  139LEU     CB 1580   7.456   6.170   2.413
  139LEU     CG 1581   7.568   6.147   2.311
  139LEU    CD1 1582   7.694   6.147   2.398
  139LEU    CD2 1583   7.558   6.009   2.246
  139LEU      C 1584   7.208   6.145   2.451
  139LEU      O 1585   7.173   6.246   2.513
  140LYSH     N 1586   7.161   6.023   2.472
  140LYSH     H 1587   7.178   5.950   2.405
  140LYSH    CA 1588   7.071   5.989   2.583
  140LYSH    CB 1589   6.931   5.992   2.522
  140LYSH    CG 1590   6.814   5.969   2.618
  140LYSH    CD 1591   6.688   5.997   2.537
  140LYSH    CE 1592   6.566   5.926   2.597
  140LYSH    NZ 1593   6.559   5.782   2.571
  140LYSH   HZ1 1594   6.484   5.741   2.624
  140LYSH   HZ2 1595   6.540   5.756   2.477
  140LYSH   HZ3 1596   6.636   5.724   2.597
  140LYSH     C 1597   7.099   5.847   2.634
  140LYSH     O 1598   7.108   5.755   2.553
  141ASN      N 1599   7.123   5.834   2.764
  141ASN      H 1600   7.097   5.914   2.819
  141ASN     CA 1601   7.159   5.716   2.843
  141ASN     CB 1602   7.031   5.649   2.896
  141ASN     CG 1603   6.978   5.716   3.022
  141ASN    OD1 1604   6.891   5.803   3.013
  141ASN    ND2 1605   7.061   5.710   3.126
  141ASN   HD21 1606   7.148   5.661   3.123
  141ASN   HD22 1607   7.031   5.730   3.220
  141ASN      C 1608   7.268   5.626   2.784
  141ASN      O 1609   7.266   5.506   2.809
  142GLY      N 1610   7.362   5.686   2.711
  142GLY      H 1611   7.380   5.783   2.726
  142GLY     CA 1612   7.461   5.614   2.628
  142GLY      C 1613   7.445   5.656   2.482
  142GLY      O 1614   7.531   5.719   2.422
  143GL4      N 1615   7.323   5.630   2.434
  143GL4      H 1616   7.240   5.633   2.489
  143GL4     CA 1617   7.306   5.620   2.288
  143GL4     CB 1618   7.211   5.509   2.243
  143GL4     CG 1619   7.065   5.545   2.270
  143GL4     CD 1620   6.966   5.429   2.277
  143GL4    OE1 1621   6.887   5.421   2.180
  143GL4   HE11 1622   6.795   5.400   2.214
  143GL4   HE12 1623   6.930   5.457   2.098
  143GL4    OE2 1624   6.959   5.354   2.377
  143GL4   HE21 1625   6.876   5.298   2.377
  143GL4   HE22 1626   7.056   5.343   2.400
  143GL4      C 1627   7.255   5.744   2.215
  143GL4      O 1628   7.202   5.834   2.280
  144ARG      N 1629   7.301   5.764   2.092
  144ARG      H 1630   7.367   5.703   2.049
  144ARG     CA 1631   7.249   5.872   2.007
  144ARG     CB 1632   7.346   5.891   1.891
  144ARG     CG 1633   7.325   6.009   1.796
  144ARG     CD 1634   7.434   6.012   1.688
  144ARG     NE 1635   7.395   5.909   1.591
  144ARG     HE 1636   7.360   5.828   1.637
  144ARG     CZ 1637   7.381   5.921   1.459
  144ARG    NH1 1638   7.393   6.037   1.392
  144ARG   HH11 1639   7.405   6.123   1.440
  144ARG   HH12 1640   7.372   6.046   1.295
  144ARG    NH2 1641   7.346   5.813   1.387
  144ARG   HH21 1642   7.347   5.730   1.442
  144ARG   HH22 1643   7.343   5.824   1.288
  144ARG      C 1644   7.101   5.867   1.967
  144ARG      O 1645   7.061   5.761   1.919
  145ILE      N 1646   7.040   5.983   1.989
  145ILE      H 1647   7.093   6.064   2.013
  145ILE     CA 1648   6.901   6.011   1.951
  145ILE     CB 1649   6.814   6.028   2.075
  145ILE    CG1 1650   6.869   6.139   2.165
  145ILE    CG2 1651   6.798   5.894   2.148
  145ILE     CD 1652   6.749   6.193   2.244
  145ILE      C 1653   6.887   6.129   1.853
  145ILE      O 1654   6.978   6.181   1.789
  146GL4      N 1655   6.763   6.174   1.842
  146GL4      H 1656   6.692   6.119   1.886
  146GL4     CA 1657   6.709   6.278   1.754
  146GL4     CB 1658   6.562   6.301   1.790
  146GL4     CG 1659   6.474   6.189   1.736
  146GL4     CD 1660   6.475   6.064   1.826
  146GL4    OE1 1661   6.503   6.081   1.946
  146GL4   HE11 1662   6.504   5.993   1.993
  146GL4   HE12 1663   6.484   6.176   1.973
  146GL4    OE2 1664   6.471   5.956   1.764
  146GL4   HE21 1665   6.484   5.886   1.834
  146GL4   HE22 1666   6.433   5.970   1.672
  146GL4      C 1667   6.791   6.407   1.760
  146GL4      O 1668   6.844   6.443   1.864
  147LYSH     N 1669   6.783   6.479   1.648
  147LYSH     H 1670   6.717   6.466   1.574
  147LYSH    CA 1671   6.851   6.608   1.628
  147LYSH    CB 1672   6.845   6.654   1.483
  147LYSH    CG 1673   6.973   6.612   1.408
  147LYSH    CD 1674   6.959   6.669   1.267
  147LYSH    CE 1675   7.074   6.631   1.174
  147LYSH    NZ 1676   7.206   6.678   1.219
  147LYSH   HZ1 1677   7.280   6.659   1.155
  147LYSH   HZ2 1678   7.204   6.775   1.240
  147LYSH   HZ3 1679   7.221   6.629   1.305
  147LYSH     C 1680   6.812   6.720   1.724
  147LYSH     O 1681   6.691   6.736   1.733
  148VAL      N 1682   6.911   6.802   1.761
  148VAL      H 1683   6.997   6.802   1.711
  148VAL     CA 1684   6.890   6.921   1.845
  148VAL     CB 1685   7.029   6.971   1.884
  148VAL    CG1 1686   7.024   7.079   1.992
  148VAL    CG2 1687   7.106   6.851   1.939
  148VAL      C 1688   6.810   7.033   1.778
  148VAL      O 1689   6.821   7.065   1.660
  149GL4      N 1690   6.703   7.073   1.846
  149GL4      H 1691   6.675   7.032   1.933
  149GL4     CA 1692   6.602   7.166   1.793
  149GL4     CB 1693   6.473   7.163   1.875
  149GL4     CG 1694   6.404   7.030   1.907
  149GL4     CD 1695   6.463   6.965   2.032
  149GL4    OE1 1696   6.560   6.885   2.031
  149GL4   HE11 1697   6.614   6.920   2.108
  149GL4   HE12 1698   6.538   6.812   1.967
  149GL4    OE2 1699   6.409   6.989   2.142
  149GL4   HE21 1700   6.478   6.995   2.214
  149GL4   HE22 1701   6.311   6.990   2.125
  149GL4      C 1702   6.653   7.310   1.775
  149GL4      O 1703   6.635   7.366   1.667
  150HI0      N 1704   6.685   7.380   1.883
  150HI0      H 1705   6.691   7.337   1.972
  150HI0     CA 1706   6.691   7.527   1.871
  150HI0     CB 1707   6.609   7.603   1.975
  150HI0     CG 1708   6.457   7.589   1.968
  150HI0    ND1 1709   6.373   7.512   2.037
  150HI0    HD1 1710   6.394   7.446   2.109
  150HI0    CD2 1711   6.380   7.679   1.908
  150HI0    HD2 1712   6.415   7.760   1.845
  150HI0    CE1 1713   6.248   7.554   2.021
  150HI0    HE1 1714   6.163   7.490   2.045
  150HI0    NE2 1715   6.253   7.662   1.944
  150HI0    HE2 1716   6.180   7.729   1.929
  150HI0      C 1717   6.835   7.578   1.877
  150HI0      O 1718   6.932   7.523   1.930
  151SER      N 1719   6.849   7.705   1.840
  151SER      H 1720   6.773   7.757   1.802
  151SER     CA 1721   6.977   7.776   1.833
  151SER     CB 1722   7.053   7.737   1.706
  151SER     OG 1723   6.972   7.761   1.591
  151SER     HG 1724   6.920   7.677   1.576
  151SER      C 1725   6.974   7.928   1.853
  151SER      O 1726   6.893   8.002   1.799
  152AS4      N 1727   7.073   7.970   1.932
  152AS4      H 1728   7.134   7.910   1.984
  152AS4     CA 1729   7.096   8.112   1.962
  152AS4     CB 1730   7.022   8.136   2.094
  152AS4     CG 1731   6.994   8.286   2.100
  152AS4    OD1 1732   6.968   8.346   1.993
  152AS4   HD11 1733   6.909   8.423   2.020
  152AS4   HD12 1734   7.023   8.314   1.916
  152AS4    OD2 1735   6.967   8.339   2.210
  152AS4   HD21 1736   6.951   8.437   2.204
  152AS4   HD22 1737   6.974   8.273   2.286
  152AS4      C 1738   7.243   8.152   1.977
  152AS4      O 1739   7.321   8.080   2.039
  153LEU      N 1740   7.260   8.277   1.935
  153LEU      H 1741   7.179   8.319   1.894
  153LEU     CA 1742   7.383   8.358   1.929
  153LEU     CB 1743   7.372   8.452   1.809
  153LEU     CG 1744   7.510   8.477   1.748
  153LEU    CD1 1745   7.562   8.347   1.687
  153LEU    CD2 1746   7.485   8.575   1.633
  153LEU      C 1747   7.413   8.423   2.064
  153LEU      O 1748   7.363   8.530   2.098
  154SER      N 1749   7.459   8.335   2.153
  154SER      H 1750   7.495   8.246   2.126
  154SER     CA 1751   7.470   8.362   2.297
  154SER     CB 1752   7.474   8.236   2.383
  154SER     OG 1753   7.436   8.273   2.516
  154SER     HG 1754   7.369   8.347   2.513
  154SER      C 1755   7.605   8.429   2.324
  154SER      O 1756   7.711   8.398   2.270
  155PHE      N 1757   7.604   8.516   2.425
  155PHE      H 1758   7.519   8.527   2.477
  155PHE     CA 1759   7.719   8.590   2.478
  155PHE     CB 1760   7.666   8.719   2.542
  155PHE     CG 1761   7.646   8.828   2.436
  155PHE    CD1 1762   7.757   8.895   2.386
  155PHE    HD1 1763   7.855   8.849   2.400
  155PHE    CD2 1764   7.525   8.880   2.391
  155PHE    HD2 1765   7.435   8.829   2.427
  155PHE    CE1 1766   7.750   9.005   2.302
  155PHE    HE1 1767   7.847   9.042   2.269
  155PHE    CE2 1768   7.512   8.991   2.309
  155PHE    HE2 1769   7.411   9.012   2.275
  155PHE     CZ 1770   7.626   9.057   2.264
  155PHE     HZ 1771   7.613   9.140   2.195
  155PHE      C 1772   7.797   8.508   2.580
  155PHE      O 1773   7.758   8.503   2.696
  156SER      N 1774   7.916   8.467   2.537
  156SER      H 1775   7.955   8.504   2.453
  156SER     CA 1776   8.010   8.385   2.616
  156SER     CB 1777   8.115   8.324   2.522
  156SER     OG 1778   8.201   8.427   2.472
  156SER     HG 1779   8.277   8.376   2.431
  156SER      C 1780   8.074   8.458   2.734
  156SER      O 1781   8.043   8.431   2.850
  157LYSH     N 1782   8.137   8.570   2.700
  157LYSH     H 1783   8.167   8.582   2.605
  157LYSH    CA 1784   8.193   8.673   2.789
  157LYSH    CB 1785   8.340   8.643   2.817
  157LYSH    CG 1786   8.394   8.713   2.942
  157LYSH    CD 1787   8.545   8.694   2.932
  157LYSH    CE 1788   8.631   8.807   2.991
  157LYSH    NZ 1789   8.713   8.881   2.895
  157LYSH   HZ1 1790   8.751   8.817   2.828
  157LYSH   HZ2 1791   8.656   8.949   2.850
  157LYSH   HZ3 1792   8.785   8.935   2.937
  157LYSH     C 1793   8.168   8.803   2.712
  157LYSH     O 1794   8.175   8.809   2.589
  158AS4      N 1795   8.116   8.908   2.776
  158AS4      H 1796   8.103   8.901   2.875
  158AS4     CA 1797   8.105   9.047   2.729
  158AS4     CB 1798   8.230   9.132   2.751
  158AS4     CG 1799   8.362   9.069   2.705
  158AS4    OD1 1800   8.436   9.028   2.797
  158AS4   HD11 1801   8.512   8.989   2.744
  158AS4   HD12 1802   8.402   9.077   2.877
  158AS4    OD2 1803   8.401   9.069   2.586
  158AS4   HD21 1804   8.488   9.022   2.598
  158AS4   HD22 1805   8.346   9.127   2.526
  158AS4      C 1806   8.042   9.075   2.593
  158AS4      O 1807   7.921   9.086   2.578
  159TRP      N 1808   8.133   9.089   2.496
  159TRP      H 1809   8.228   9.073   2.525
  159TRP     CA 1810   8.112   9.124   2.355
  159TRP     CB 1811   8.210   9.235   2.317
  159TRP     CG 1812   8.132   9.361   2.281
  159TRP    CD1 1813   8.080   9.393   2.162
  159TRP    HD1 1814   8.105   9.334   2.074
  159TRP    CD2 1815   8.082   9.453   2.372
  159TRP    NE1 1816   8.006   9.502   2.174
  159TRP    HE1 1817   7.972   9.551   2.093
  159TRP    CE2 1818   8.003   9.542   2.301
  159TRP    CE3 1819   8.079   9.459   2.511
  159TRP    HE3 1820   8.128   9.375   2.561
  159TRP    CZ2 1821   7.930   9.637   2.372
  159TRP    HZ2 1822   7.878   9.717   2.320
  159TRP    CZ3 1823   8.002   9.549   2.583
  159TRP    HZ3 1824   8.024   9.553   2.690
  159TRP    CH2 1825   7.927   9.642   2.511
  159TRP    HH2 1826   7.871   9.719   2.564
  159TRP      C 1827   8.136   9.014   2.251
  159TRP      O 1828   8.154   9.043   2.133
  160SER      N 1829   8.167   8.897   2.305
  160SER      H 1830   8.197   8.898   2.401
  160SER     CA 1831   8.186   8.775   2.226
  160SER     CB 1832   8.323   8.715   2.260
  160SER     OG 1833   8.323   8.670   2.396
  160SER     HG 1834   8.258   8.595   2.402
  160SER      C 1835   8.071   8.674   2.232
  160SER      O 1836   8.029   8.648   2.344
  161PHE      N 1837   8.075   8.589   2.129
  161PHE      H 1838   8.137   8.600   2.051
  161PHE     CA 1839   7.979   8.480   2.107
  161PHE     CB 1840   7.910   8.491   1.971
  161PHE     CG 1841   7.830   8.620   1.951
  161PHE    CD1 1842   7.892   8.735   1.904
  161PHE    HD1 1843   7.961   8.731   1.820
  161PHE    CD2 1844   7.708   8.631   2.016
  161PHE    HD2 1845   7.650   8.543   2.046
  161PHE    CE1 1846   7.835   8.859   1.932
  161PHE    HE1 1847   7.906   8.941   1.920
  161PHE    CE2 1848   7.656   8.754   2.054
  161PHE    HE2 1849   7.572   8.762   2.123
  161PHE     CZ 1850   7.721   8.869   2.011
  161PHE     HZ 1851   7.673   8.964   2.036
  161PHE      C 1852   8.027   8.336   2.124
  161PHE      O 1853   8.143   8.298   2.138
  162TYR      N 1854   7.926   8.256   2.157
  162TYR      H 1855   7.844   8.297   2.198
  162TYR     CA 1856   7.921   8.110   2.148
  162TYR     CB 1857   7.934   8.052   2.289
  162TYR     CG 1858   8.051   7.956   2.312
  162TYR    CD1 1859   8.183   7.996   2.295
  162TYR    HD1 1860   8.204   8.098   2.262
  162TYR    CD2 1861   8.031   7.826   2.359
  162TYR    HD2 1862   7.930   7.800   2.391
  162TYR    CE1 1863   8.291   7.914   2.324
  162TYR    HE1 1864   8.389   7.960   2.310
  162TYR    CE2 1865   8.134   7.737   2.387
  162TYR    HE2 1866   8.119   7.637   2.426
  162TYR     CZ 1867   8.263   7.789   2.377
  162TYR     OH 1868   8.367   7.710   2.415
  162TYR     HH 1869   8.452   7.761   2.409
  162TYR      C 1870   7.784   8.072   2.092
  162TYR      O 1871   7.684   8.144   2.105
  163LEU      N 1872   7.776   7.956   2.028
  163LEU      H 1873   7.850   7.889   2.036
  163LEU     CA 1874   7.650   7.907   1.969
  163LEU     CB 1875   7.656   7.838   1.833
  163LEU     CG 1876   7.585   7.905   1.715
  163LEU    CD1 1877   7.614   7.827   1.586
  163LEU    CD2 1878   7.436   7.876   1.735
  163LEU      C 1879   7.578   7.814   2.067
  163LEU      O 1880   7.620   7.700   2.087
  164LEU      N 1881   7.470   7.865   2.126
  164LEU      H 1882   7.459   7.964   2.127
  164LEU     CA 1883   7.391   7.794   2.227
  164LEU     CB 1884   7.332   7.903   2.317
  164LEU     CG 1885   7.313   7.861   2.462
  164LEU    CD1 1886   7.265   7.982   2.543
  164LEU    CD2 1887   7.229   7.734   2.484
  164LEU      C 1888   7.278   7.719   2.156
  164LEU      O 1889   7.174   7.768   2.112
  165TYR      N 1890   7.318   7.595   2.129
  165TYR      H 1891   7.410   7.558   2.142
  165TYR     CA 1892   7.217   7.498   2.084
  165TYR     CB 1893   7.269   7.382   2.000
  165TYR     CG 1894   7.286   7.407   1.850
  165TYR    CD1 1895   7.175   7.402   1.767
  165TYR    HD1 1896   7.077   7.376   1.809
  165TYR    CD2 1897   7.411   7.444   1.803
  165TYR    HD2 1898   7.490   7.486   1.866
  165TYR    CE1 1899   7.191   7.413   1.629
  165TYR    HE1 1900   7.099   7.409   1.571
  165TYR    CE2 1901   7.427   7.446   1.664
  165TYR    HE2 1902   7.530   7.443   1.630
  165TYR     CZ 1903   7.319   7.429   1.579
  165TYR     OH 1904   7.339   7.412   1.446
  165TYR     HH 1905   7.254   7.373   1.411
  165TYR      C 1906   7.133   7.448   2.203
  165TYR      O 1907   7.189   7.407   2.304
  166TYR      N 1908   7.003   7.472   2.206
  166TYR      H 1909   6.964   7.518   2.126
  166TYR     CA 1910   6.908   7.405   2.296
  166TYR     CB 1911   6.803   7.509   2.336
  166TYR     CG 1912   6.849   7.643   2.395
  166TYR    CD1 1913   6.856   7.763   2.326
  166TYR    HD1 1914   6.826   7.758   2.221
  166TYR    CD2 1915   6.854   7.655   2.534
  166TYR    HD2 1916   6.873   7.562   2.588
  166TYR    CE1 1917   6.870   7.886   2.387
  166TYR    HE1 1918   6.893   7.977   2.331
  166TYR    CE2 1919   6.857   7.776   2.601
  166TYR    HE2 1920   6.816   7.763   2.701
  166TYR     CZ 1921   6.872   7.892   2.526
  166TYR     OH 1922   6.886   8.010   2.593
  166TYR     HH 1923   6.928   8.081   2.537
  166TYR      C 1924   6.843   7.279   2.239
  166TYR      O 1925   6.801   7.272   2.124
  167THR      N 1926   6.819   7.193   2.338
  167THR      H 1927   6.878   7.181   2.418
  167THR     CA 1928   6.740   7.071   2.317
  167THR     CB 1929   6.825   6.948   2.287
  167THR    OG1 1930   6.737   6.841   2.251
  167THR    HG1 1931   6.690   6.871   2.168
  167THR    CG2 1932   6.926   6.898   2.391
  167THR      C 1933   6.635   7.042   2.425
  167THR      O 1934   6.666   7.071   2.540
  168GL4      N 1935   6.513   6.999   2.394
  168GL4      H 1936   6.481   6.981   2.301
  168GL4     CA 1937   6.411   6.985   2.498
  168GL4     CB 1938   6.270   6.990   2.439
  168GL4     CG 1939   6.231   7.136   2.412
  168GL4     CD 1940   6.083   7.162   2.382
  168GL4    OE1 1941   6.004   7.146   2.478
  168GL4   HE11 1942   5.912   7.155   2.438
  168GL4   HE12 1943   6.062   7.126   2.556
  168GL4    OE2 1944   6.056   7.203   2.268
  168GL4   HE21 1945   5.959   7.225   2.267
  168GL4   HE22 1946   6.134   7.232   2.212
  168GL4      C 1947   6.434   6.859   2.581
  168GL4      O 1948   6.426   6.742   2.543
  169PHE      N 1949   6.439   6.900   2.708
  169PHE      H 1950   6.418   6.993   2.739
  169PHE     CA 1951   6.435   6.815   2.828
  169PHE     CB 1952   6.557   6.723   2.836
  169PHE     CG 1953   6.537   6.602   2.927
  169PHE    CD1 1954   6.638   6.580   3.019
  169PHE    HD1 1955   6.716   6.657   3.014
  169PHE    CD2 1956   6.428   6.515   2.930
  169PHE    HD2 1957   6.339   6.525   2.868
  169PHE    CE1 1958   6.633   6.479   3.115
  169PHE    HE1 1959   6.703   6.474   3.198
  169PHE    CE2 1960   6.423   6.414   3.025
  169PHE    HE2 1961   6.369   6.322   3.000
  169PHE     CZ 1962   6.522   6.395   3.120
  169PHE     HZ 1963   6.507   6.335   3.210
  169PHE      C 1964   6.431   6.903   2.953
  169PHE      O 1965   6.452   7.023   2.934
  170THR      N 1966   6.412   6.832   3.064
  170THR      H 1967   6.407   6.732   3.054
  170THR     CA 1968   6.422   6.889   3.198
  170THR     CB 1969   6.344   6.807   3.301
  170THR    OG1 1970   6.372   6.859   3.431
  170THR    HG1 1971   6.344   6.788   3.496
  170THR    CG2 1972   6.351   6.657   3.276
  170THR      C 1973   6.568   6.897   3.245
  170THR      O 1974   6.638   6.796   3.233
  171PRO      N 1975   6.609   7.003   3.313
  171PRO     CA 1976   6.727   7.009   3.401
  171PRO     CB 1977   6.746   7.159   3.427
  171PRO     CG 1978   6.604   7.216   3.422
  171PRO     CD 1979   6.543   7.134   3.308
  171PRO      C 1980   6.716   6.938   3.536
  171PRO      O 1981   6.812   6.948   3.613
  172THR      N 1982   6.615   6.855   3.560
  172THR      H 1983   6.527   6.852   3.513
  172THR     CA 1984   6.620   6.764   3.676
  172THR     CB 1985   6.484   6.749   3.744
  172THR    OG1 1986   6.380   6.728   3.649
  172THR    HG1 1987   6.313   6.665   3.688
  172THR    CG2 1988   6.462   6.865   3.841
  172THR      C 1989   6.675   6.624   3.647
  172THR      O 1990   6.670   6.572   3.535
  173GL4      N 1991   6.737   6.562   3.746
  173GL4      H 1992   6.732   6.615   3.830
  173GL4     CA 1993   6.801   6.430   3.759
  173GL4     CB 1994   6.852   6.415   3.902
  173GL4     CG 1995   6.943   6.525   3.957
  173GL4     CD 1996   6.866   6.634   4.032
  173GL4    OE1 1997   6.915   6.661   4.144
  173GL4   HE11 1998   6.869   6.746   4.168
  173GL4   HE12 1999   6.995   6.607   4.170
  173GL4    OE2 2000   6.764   6.688   3.984
  173GL4   HE21 2001   6.746   6.775   4.030
  173GL4   HE22 2002   6.735   6.639   3.902
  173GL4      C 2003   6.727   6.302   3.717
  173GL4      O 2004   6.730   6.195   3.776
  174LYSH     N 2005   6.659   6.319   3.604
  174LYSH     H 2006   6.646   6.410   3.564
  174LYSH    CA 2007   6.574   6.221   3.536
  174LYSH    CB 2008   6.453   6.297   3.480
  174LYSH    CG 2009   6.319   6.223   3.486
  174LYSH    CD 2010   6.215   6.308   3.413
  174LYSH    CE 2011   6.196   6.235   3.280
  174LYSH    NZ 2012   6.058   6.235   3.229
  174LYSH   HZ1 2013   6.055   6.162   3.162
  174LYSH   HZ2 2014   5.984   6.220   3.295
  174LYSH   HZ3 2015   6.043   6.327   3.192
  174LYSH     C 2016   6.641   6.129   3.433
  174LYSH     O 2017   6.622   6.008   3.433
  175ASN      N 2018   6.722   6.184   3.343
  175ASN      H 2019   6.777   6.263   3.370
  175ASN     CA 2020   6.790   6.108   3.237
  175ASN     CB 2021   6.712   6.101   3.105
  175ASN     CG 2022   6.592   6.008   3.091
  175ASN    OD1 2023   6.471   6.034   3.095
  175ASN    ND2 2024   6.625   5.891   3.037
  175ASN   HD21 2025   6.721   5.865   3.028
  175ASN   HD22 2026   6.553   5.828   3.007
  175ASN      C 2027   6.924   6.165   3.191
  175ASN      O 2028   6.934   6.288   3.192
  176GL4      N 2029   7.013   6.078   3.146
  176GL4      H 2030   6.994   5.981   3.164
  176GL4     CA 2031   7.150   6.115   3.107
  176GL4     CB 2032   7.245   5.995   3.106
  176GL4     CG 2033   7.385   6.043   3.146
  176GL4     CD 2034   7.490   5.932   3.141
  176GL4    OE1 2035   7.545   5.899   3.033
  176GL4   HE11 2036   7.645   5.900   3.033
  176GL4   HE12 2037   7.475   5.900   2.961
  176GL4    OE2 2038   7.530   5.871   3.243
  176GL4   HE21 2039   7.626   5.894   3.254
  176GL4   HE22 2040   7.461   5.803   3.267
  176GL4      C 2041   7.161   6.185   2.971
  176GL4      O 2042   7.216   6.137   2.873
  177TYR      N 2043   7.116   6.310   2.962
  177TYR      H 2044   7.079   6.356   3.043
  177TYR     CA 2045   7.123   6.388   2.838
  177TYR     CB 2046   7.005   6.486   2.838
  177TYR     CG 2047   6.897   6.440   2.740
  177TYR    CD1 2048   6.896   6.477   2.606
  177TYR    HD1 2049   6.985   6.521   2.562
  177TYR    CD2 2050   6.788   6.365   2.781
  177TYR    HD2 2051   6.785   6.341   2.888
  177TYR    CE1 2052   6.786   6.456   2.524
  177TYR    HE1 2053   6.787   6.507   2.427
  177TYR    CE2 2054   6.678   6.331   2.704
  177TYR    HE2 2055   6.608   6.253   2.734
  177TYR     CZ 2056   6.684   6.375   2.573
  177TYR     OH 2057   6.574   6.359   2.494
  177TYR     HH 2058   6.580   6.434   2.429
  177TYR      C 2059   7.252   6.472   2.836
  177TYR      O 2060   7.304   6.508   2.942
  178ALA      N 2061   7.317   6.469   2.721
  178ALA      H 2062   7.287   6.400   2.655
  178ALA     CA 2063   7.430   6.554   2.681
  178ALA     CB 2064   7.557   6.501   2.747
  178ALA      C 2065   7.446   6.548   2.529
  178ALA      O 2066   7.382   6.466   2.463
  179CYS2     N 2067   7.536   6.628   2.474
  179CYS2     H 2068   7.578   6.706   2.521
  179CYS2    CA 2069   7.565   6.628   2.329
  179CYS2    CB 2070   7.540   6.774   2.290
  179CYS2    SG 2071   7.366   6.831   2.298
  179CYS2     C 2072   7.711   6.590   2.304
  179CYS2     O 2073   7.801   6.594   2.388
  180ARG      N 2074   7.719   6.539   2.182
  180ARG      H 2075   7.645   6.502   2.126
  180ARG     CA 2076   7.845   6.530   2.105
  180ARG     CB 2077   7.850   6.407   2.014
  180ARG     CG 2078   7.873   6.291   2.111
  180ARG     CD 2079   7.872   6.153   2.046
  180ARG     NE 2080   7.958   6.142   1.928
  180ARG     HE 2081   7.909   6.113   1.845
  180ARG     CZ 2082   8.091   6.147   1.922
  180ARG    NH1 2083   8.175   6.168   2.025
  180ARG   HH11 2084   8.127   6.182   2.111
  180ARG   HH12 2085   8.275   6.167   2.019
  180ARG    NH2 2086   8.147   6.137   1.801
  180ARG   HH21 2087   8.087   6.114   1.724
  180ARG   HH22 2088   8.242   6.132   1.770
  180ARG      C 2089   7.892   6.654   2.028
  180ARG      O 2090   7.833   6.698   1.930
  181VAL      N 2091   8.009   6.706   2.066
  181VAL      H 2092   8.083   6.648   2.099
  181VAL     CA 2093   8.053   6.840   2.026
  181VAL     CB 2094   8.118   6.928   2.133
  181VAL    CG1 2095   8.007   6.968   2.230
  181VAL    CG2 2096   8.244   6.872   2.199
  181VAL      C 2097   8.128   6.854   1.894
  181VAL      O 2098   8.224   6.930   1.877
  182ASN      N 2099   8.064   6.798   1.791
  182ASN      H 2100   7.980   6.745   1.804
  182ASN     CA 2101   8.120   6.785   1.656
  182ASN     CB 2102   8.028   6.696   1.571
  182ASN     CG 2103   8.034   6.546   1.596
  182ASN    OD1 2104   8.120   6.476   1.649
  182ASN    ND2 2105   7.916   6.491   1.570
  182ASN   HD21 2106   7.836   6.543   1.539
  182ASN   HD22 2107   7.916   6.393   1.549
  182ASN      C 2108   8.136   6.918   1.583
  182ASN      O 2109   8.040   6.976   1.532
  183HI0      N 2110   8.258   6.971   1.581
  183HI0      H 2111   8.336   6.931   1.631
  183HI0     CA 2112   8.275   7.109   1.535
  183HI0     CB 2113   8.389   7.171   1.616
  183HI0     CG 2114   8.327   7.257   1.727
  183HI0    ND1 2115   8.302   7.205   1.846
  183HI0    HD1 2116   8.297   7.107   1.867
  183HI0    CD2 2117   8.309   7.389   1.732
  183HI0    HD2 2118   8.317   7.460   1.650
  183HI0    CE1 2119   8.266   7.305   1.926
  183HI0    HE1 2120   8.263   7.302   2.035
  183HI0    NE2 2121   8.267   7.417   1.855
  183HI0    HE2 2122   8.205   7.491   1.881
  183HI0      C 2123   8.291   7.129   1.385
  183HI0      O 2124   8.339   7.238   1.354
  184VAL      N 2125   8.188   7.071   1.324
  184VAL      H 2126   8.121   7.035   1.389
  184VAL     CA 2127   8.155   7.075   1.180
  184VAL     CB 2128   8.187   6.938   1.121
  184VAL    CG1 2129   8.335   6.928   1.083
  184VAL    CG2 2130   8.144   6.815   1.200
  184VAL      C 2131   8.018   7.133   1.146
  184VAL      O 2132   7.923   7.085   1.208
  185THR      N 2133   8.009   7.197   1.030
  185THR      H 2134   8.088   7.230   0.977
  185THR     CA 2135   7.890   7.246   0.960
  185THR     CB 2136   7.908   7.379   0.888
  185THR    OG1 2137   8.046   7.396   0.853
  185THR    HG1 2138   8.045   7.433   0.760
  185THR    CG2 2139   7.859   7.499   0.970
  185THR      C 2140   7.839   7.159   0.844
  185THR      O 2141   7.718   7.162   0.818
  186LEU      N 2142   7.925   7.094   0.766
  186LEU      H 2143   8.022   7.116   0.772
  186LEU     CA 2144   7.908   6.995   0.659
  186LEU     CB 2145   8.037   6.972   0.579
  186LEU     CG 2146   8.077   7.094   0.496
  186LEU    CD1 2147   8.167   7.037   0.386
  186LEU    CD2 2148   7.964   7.171   0.428
  186LEU      C 2149   7.884   6.859   0.725
  186LEU      O 2150   7.960   6.826   0.816
  187SER      N 2151   7.791   6.781   0.670
  187SER      H 2152   7.738   6.815   0.592
  187SER     CA 2153   7.756   6.646   0.717
  187SER     CB 2154   7.652   6.586   0.622
  187SER     OG 2155   7.532   6.663   0.615
  187SER     HG 2156   7.468   6.611   0.671
  187SER      C 2157   7.875   6.551   0.719
  187SER      O 2158   7.952   6.542   0.624
  188GLN      N 2159   7.864   6.462   0.817
  188GLN      H 2160   7.783   6.448   0.873
  188GLN     CA 2161   7.973   6.370   0.853
  188GLN     CB 2162   7.945   6.298   0.985
  188GLN     CG 2163   7.982   6.400   1.094
  188GLN     CD 2164   7.937   6.359   1.234
  188GLN    OE1 2165   8.009   6.307   1.319
  188GLN    NE2 2166   7.813   6.395   1.267
  188GLN   HE21 2167   7.760   6.432   1.191
  188GLN   HE22 2168   7.765   6.385   1.355
  188GLN      C 2169   7.991   6.260   0.749
  188GLN      O 2170   7.896   6.196   0.704
  189PRO      N 2171   8.117   6.239   0.711
  189PRO     CA 2172   8.163   6.128   0.625
  189PRO     CB 2173   8.293   6.178   0.563
  189PRO     CG 2174   8.352   6.267   0.672
  189PRO     CD 2175   8.227   6.335   0.728
  189PRO      C 2176   8.170   6.000   0.708
  189PRO      O 2177   8.116   5.994   0.818
  190LYSH     N 2178   8.227   5.891   0.657
  190LYSH     H 2179   8.260   5.892   0.562
  190LYSH    CA 2180   8.259   5.770   0.735
  190LYSH    CB 2181   8.308   5.650   0.653
  190LYSH    CG 2182   8.193   5.590   0.572
  190LYSH    CD 2183   8.231   5.457   0.507
  190LYSH    CE 2184   8.156   5.446   0.374
  190LYSH    NZ 2185   8.010   5.444   0.389
  190LYSH   HZ1 2186   7.983   5.376   0.457
  190LYSH   HZ2 2187   7.975   5.530   0.429
  190LYSH   HZ3 2188   7.960   5.416   0.307
  190LYSH     C 2189   8.369   5.810   0.833
  190LYSH     O 2190   8.489   5.809   0.806
  191ILE      N 2191   8.318   5.860   0.945
  191ILE      H 2192   8.223   5.892   0.938
  191ILE     CA 2193   8.398   5.912   1.056
  191ILE     CB 2194   8.322   6.022   1.130
  191ILE    CG1 2195   8.197   5.982   1.209
  191ILE    CG2 2196   8.305   6.149   1.048
  191ILE     CD 2197   8.066   5.928   1.152
  191ILE      C 2198   8.457   5.812   1.157
  191ILE      O 2199   8.391   5.718   1.198
  192VAL      N 2200   8.563   5.864   1.219
  192VAL      H 2201   8.599   5.955   1.198
  192VAL     CA 2202   8.631   5.804   1.334
  192VAL     CB 2203   8.781   5.833   1.340
  192VAL    CG1 2204   8.857   5.780   1.218
  192VAL    CG2 2205   8.826   5.977   1.366
  192VAL      C 2206   8.558   5.838   1.464
  192VAL      O 2207   8.511   5.949   1.489
  193LYSH     N 2208   8.576   5.748   1.560
  193LYSH     H 2209   8.631   5.667   1.541
  193LYSH    CA 2210   8.512   5.752   1.692
  193LYSH    CB 2211   8.580   5.860   1.776
  193LYSH    CG 2212   8.729   5.844   1.808
  193LYSH    CD 2213   8.743   5.743   1.922
  193LYSH    CE 2214   8.695   5.797   2.057
  193LYSH    NZ 2215   8.712   5.713   2.177
  193LYSH   HZ1 2216   8.713   5.616   2.153
  193LYSH   HZ2 2217   8.781   5.753   2.237
  193LYSH   HZ3 2218   8.625   5.734   2.221
  193LYSH     C 2219   8.359   5.753   1.689
  193LYSH     O 2220   8.302   5.845   1.631
  194TRP      N 2221   8.301   5.642   1.734
  194TRP      H 2222   8.353   5.559   1.754
  194TRP     CA 2223   8.157   5.613   1.738
  194TRP     CB 2224   8.138   5.474   1.799
  194TRP     CG 2225   8.170   5.451   1.946
  194TRP    CD1 2226   8.253   5.521   2.023
  194TRP    HD1 2227   8.307   5.613   2.002
  194TRP    CD2 2228   8.144   5.328   2.007
  194TRP    NE1 2229   8.270   5.454   2.137
  194TRP    HE1 2230   8.321   5.491   2.215
  194TRP    CE2 2231   8.209   5.336   2.130
  194TRP    CE3 2232   8.081   5.209   1.975
  194TRP    HE3 2233   8.038   5.200   1.875
  194TRP    CZ2 2234   8.211   5.234   2.224
  194TRP    HZ2 2235   8.245   5.251   2.326
  194TRP    CZ3 2236   8.080   5.102   2.064
  194TRP    HZ3 2237   8.014   5.022   2.030
  194TRP    CH2 2238   8.147   5.117   2.185
  194TRP    HH2 2239   8.159   5.032   2.252
  194TRP      C 2240   8.068   5.718   1.807
  194TRP      O 2241   8.112   5.798   1.889
  195AS4      N 2242   7.943   5.704   1.763
  195AS4      H 2243   7.915   5.616   1.727
  195AS4     CA 2244   7.834   5.798   1.794
  195AS4     CB 2245   7.722   5.777   1.693
  195AS4     CG 2246   7.696   5.629   1.663
  195AS4    OD1 2247   7.743   5.592   1.553
  195AS4   HD11 2248   7.696   5.514   1.512
  195AS4   HD12 2249   7.814   5.654   1.521
  195AS4    OD2 2250   7.637   5.551   1.742
  195AS4   HD21 2251   7.547   5.538   1.701
  195AS4   HD22 2252   7.692   5.543   1.825
  195AS4      C 2253   7.779   5.795   1.937
  195AS4      O 2254   7.686   5.872   1.961
  196ARG      N 2255   7.823   5.703   2.022
  196ARG      H 2256   7.852   5.613   1.990
  196ARG     CA 2257   7.798   5.717   2.166
  196ARG     CB 2258   7.778   5.585   2.241
  196ARG     CG 2259   7.895   5.486   2.246
  196ARG     CD 2260   7.860   5.381   2.352
  196ARG     NE 2261   7.770   5.285   2.286
  196ARG     HE 2262   7.678   5.314   2.261
  196ARG     CZ 2263   7.793   5.153   2.286
  196ARG    NH1 2264   7.889   5.100   2.362
  196ARG   HH11 2265   7.958   5.153   2.413
  196ARG   HH12 2266   7.892   5.000   2.364
  196ARG    NH2 2267   7.705   5.075   2.222
  196ARG   HH21 2268   7.616   5.101   2.184
  196ARG   HH22 2269   7.730   4.980   2.201
  196ARG      C 2270   7.898   5.795   2.252
  196ARG      O 2271   7.851   5.845   2.354
  197AS4      N 2272   8.020   5.819   2.203
  197AS4      H 2273   8.043   5.785   2.112
  197AS4     CA 2274   8.130   5.871   2.285
  197AS4     CB 2275   8.256   5.874   2.198
  197AS4     CG 2276   8.384   5.931   2.260
  197AS4    OD1 2277   8.406   6.053   2.243
  197AS4   HD11 2278   8.493   6.083   2.281
  197AS4   HD12 2279   8.324   6.096   2.204
  197AS4    OD2 2280   8.461   5.849   2.314
  197AS4   HD21 2281   8.551   5.893   2.318
  197AS4   HD22 2282   8.423   5.776   2.371
  197AS4      C 2283   8.105   6.003   2.358
  197AS4      O 2284   8.101   6.110   2.296
  198MET      N 2285   8.121   6.004   2.490
  198MET      H 2286   8.171   5.928   2.531
  198MET     CA 2287   8.114   6.120   2.579
  198MET     CB 2288   7.974   6.122   2.641
  198MET     CG 2289   7.933   6.233   2.739
  198MET     SD 2290   7.862   6.165   2.893
  198MET     CE 2291   7.697   6.125   2.837
  198MET      C 2292   8.220   6.135   2.689
  198MET     O1 2293   8.281   6.038   2.739
  198MET   HO11 2294   8.248   5.964   2.680
  198MET   HO12 2295   8.339   6.055   2.818
  198MET     O2 2296   8.251   6.252   2.719
  198MET   HO21 2297   8.174   6.315   2.706
  198MET   HO22 2298   8.339   6.263   2.763
   9.51956   9.51956   6.73135   0.00000   0.00000   0.00000   0.00000   4.75979   4.75979
