# Supplementary material for: Interfacial Dynamics and Growth Modes of β2-Microglobulin Dimers
Source: J Chem Inf Model. 2023 May 3;63(14):4447–57. doi: 10.1021/acs.jcim.3c00399 (PMC10369489; doi:10.1021/acs.jcim.3c00399)
Supplement: Supplementary file 2 — ci3c00399_si_002.zip [file ci3c00399_si_002.zip › Supporting-Information/confs_end/End_conformation_BM-10_rep1.gro]

Protein in water t= 750000.00000 step= 5000000
 2298
    1ILE      N    1   6.173   6.559   3.588
    1ILE     H1    2   6.105   6.597   3.651
    1ILE     H2    3   6.124   6.569   3.503
    1ILE     H3    4   6.185   6.463   3.613
    1ILE     CA    5   6.295   6.641   3.572
    1ILE     CB    6   6.402   6.594   3.474
    1ILE    CG1    7   6.348   6.576   3.332
    1ILE    CG2    8   6.464   6.468   3.533
    1ILE     CD    9   6.421   6.673   3.238
    1ILE      C   10   6.268   6.790   3.547
    1ILE      O   11   6.155   6.829   3.523
    2GLN      N   12   6.368   6.870   3.585
    2GLN      H   13   6.450   6.831   3.626
    2GLN     CA   14   6.367   7.016   3.570
    2GLN     CB   15   6.456   7.073   3.679
    2GLN     CG   16   6.449   7.226   3.689
    2GLN     CD   17   6.343   7.268   3.790
    2GLN    OE1   18   6.372   7.297   3.906
    2GLN    NE2   19   6.217   7.282   3.748
    2GLN   HE21   20   6.189   7.265   3.654
    2GLN   HE22   21   6.153   7.326   3.811
    2GLN      C   22   6.415   7.066   3.433
    2GLN      O   23   6.533   7.078   3.401
    3ARG      N   24   6.314   7.087   3.349
    3ARG      H   25   6.221   7.092   3.386
    3ARG     CA   26   6.329   7.126   3.208
    3ARG     CB   27   6.196   7.134   3.132
    3ARG     CG   28   6.197   7.123   2.979
    3ARG     CD   29   6.060   7.163   2.925
    3ARG     NE   30   6.049   7.118   2.784
    3ARG     HE   31   6.081   7.025   2.765
    3ARG     CZ   32   6.006   7.196   2.684
    3ARG    NH1   33   5.937   7.306   2.716
    3ARG   HH11   34   5.924   7.316   2.814
    3ARG   HH12   35   5.909   7.376   2.650
    3ARG    NH2   36   5.983   7.148   2.561
    3ARG   HH21   37   5.996   7.051   2.540
    3ARG   HH22   38   5.965   7.201   2.479
    3ARG      C   39   6.376   7.271   3.196
    3ARG      O   40   6.484   7.280   3.137
    4THR      N   41   6.327   7.367   3.274
    4THR      H   42   6.270   7.334   3.349
    4THR     CA   43   6.343   7.512   3.263
    4THR     CB   44   6.211   7.589   3.270
    4THR    OG1   45   6.165   7.570   3.403
    4THR    HG1   46   6.120   7.482   3.419
    4THR    CG2   47   6.117   7.548   3.157
    4THR      C   48   6.444   7.562   3.368
    4THR      O   49   6.451   7.507   3.478
    5PRO      N   50   6.540   7.647   3.335
    5PRO     CA   51   6.630   7.717   3.428
    5PRO     CB   52   6.737   7.796   3.352
    5PRO     CG   53   6.670   7.808   3.215
    5PRO     CD   54   6.572   7.692   3.198
    5PRO      C   55   6.551   7.812   3.518
    5PRO      O   56   6.439   7.853   3.487
    6LYSH     N   57   6.629   7.860   3.614
    6LYSH     H   58   6.722   7.827   3.633
    6LYSH    CA   59   6.577   7.962   3.706
    6LYSH    CB   60   6.610   7.928   3.852
    6LYSH    CG   61   6.488   7.871   3.925
    6LYSH    CD   62   6.515   7.809   4.062
    6LYSH    CE   63   6.397   7.718   4.098
    6LYSH    NZ   64   6.375   7.609   4.002
    6LYSH   HZ1   65   6.462   7.561   3.994
    6LYSH   HZ2   66   6.295   7.558   4.034
    6LYSH   HZ3   67   6.353   7.639   3.909
    6LYSH     C   68   6.617   8.103   3.663
    6LYSH     O   69   6.662   8.180   3.747
    7ILE      N   70   6.598   8.138   3.537
    7ILE      H   71   6.515   8.103   3.493
    7ILE     CA   72   6.651   8.266   3.486
    7ILE     CB   73   6.684   8.268   3.336
    7ILE    CG1   74   6.558   8.238   3.254
    7ILE    CG2   75   6.796   8.166   3.314
    7ILE     CD   76   6.599   8.220   3.106
    7ILE      C   77   6.596   8.394   3.547
    7ILE      O   78   6.477   8.387   3.579
    8GLN      N   79   6.682   8.480   3.602
    8GLN      H   80   6.767   8.442   3.636
    8GLN     CA   81   6.657   8.614   3.657
    8GLN     CB   82   6.587   8.713   3.566
    8GLN     CG   83   6.576   8.859   3.611
    8GLN     CD   84   6.704   8.941   3.596
    8GLN    OE1   85   6.770   8.986   3.689
    8GLN    NE2   86   6.759   8.945   3.474
    8GLN   HE21   87   6.713   8.903   3.396
    8GLN   HE22   88   6.821   9.020   3.452
    8GLN      C   89   6.583   8.618   3.791
    8GLN      O   90   6.627   8.686   3.883
    9VAL      N   91   6.482   8.532   3.802
    9VAL      H   92   6.481   8.462   3.731
    9VAL     CA   93   6.384   8.532   3.912
    9VAL     CB   94   6.273   8.435   3.869
    9VAL    CG1   95   6.204   8.479   3.740
    9VAL    CG2   96   6.328   8.293   3.877
    9VAL      C   97   6.425   8.519   4.059
    9VAL      O   98   6.340   8.535   4.146
   10TYR      N   99   6.552   8.500   4.092
   10TYR      H  100   6.624   8.479   4.026
   10TYR     CA  101   6.605   8.515   4.228
   10TYR     CB  102   6.678   8.389   4.276
   10TYR     CG  103   6.580   8.273   4.294
   10TYR    CD1  104   6.557   8.240   4.427
   10TYR    HD1  105   6.597   8.291   4.515
   10TYR    CD2  106   6.506   8.215   4.191
   10TYR    HD2  107   6.511   8.253   4.090
   10TYR    CE1  108   6.469   8.138   4.461
   10TYR    HE1  109   6.464   8.105   4.565
   10TYR    CE2  110   6.424   8.108   4.224
   10TYR    HE2  111   6.370   8.063   4.141
   10TYR     CZ  112   6.407   8.070   4.357
   10TYR     OH  113   6.296   8.000   4.391
   10TYR     HH  114   6.270   8.026   4.485
   10TYR      C  115   6.708   8.628   4.241
   10TYR      O  116   6.752   8.657   4.352
   11SER      N  117   6.753   8.683   4.128
   11SER      H  118   6.704   8.684   4.041
   11SER     CA  119   6.848   8.794   4.130
   11SER     CB  120   6.989   8.762   4.180
   11SER     OG  121   7.060   8.880   4.218
   11SER     HG  122   7.025   8.917   4.304
   11SER      C  123   6.856   8.858   3.991
   11SER      O  124   6.921   8.808   3.899
   12ARG      N  125   6.777   8.963   3.968
   12ARG      H  126   6.767   8.986   3.872
   12ARG     CA  127   6.698   9.046   4.060
   12ARG     CB  128   6.758   9.186   4.057
   12ARG     CG  129   6.894   9.199   4.126
   12ARG     CD  130   6.933   9.347   4.119
   12ARG     NE  131   6.852   9.428   4.211
   12ARG     HE  132   6.882   9.419   4.306
   12ARG     CZ  133   6.769   9.530   4.184
   12ARG    NH1  134   6.755   9.579   4.060
   12ARG   HH11  135   6.795   9.540   3.977
   12ARG   HH12  136   6.695   9.658   4.049
   12ARG    NH2  137   6.705   9.600   4.279
   12ARG   HH21  138   6.726   9.592   4.377
   12ARG   HH22  139   6.659   9.683   4.250
   12ARG      C  140   6.555   9.051   4.005
   12ARG      O  141   6.524   9.087   3.891
   13HI0      N  142   6.472   9.022   4.105
   13HI0      H  143   6.500   9.014   4.201
   13HI0     CA  144   6.332   8.984   4.087
   13HI0     CB  145   6.271   8.924   4.214
   13HI0     CG  146   6.127   8.875   4.196
   13HI0    ND1  147   6.015   8.919   4.253
   13HI0    HD1  148   6.013   9.015   4.282
   13HI0    CD2  149   6.101   8.756   4.144
   13HI0    HD2  150   6.159   8.692   4.077
   13HI0    CE1  151   5.917   8.830   4.239
   13HI0    HE1  152   5.816   8.833   4.279
   13HI0    NE2  153   5.973   8.732   4.168
   13HI0    HE2  154   5.932   8.641   4.165
   13HI0      C  155   6.261   9.113   4.046
   13HI0      O  156   6.231   9.189   4.138
   14PRO      N  157   6.190   9.104   3.934
   14PRO     CA  158   6.124   9.222   3.877
   14PRO     CB  159   6.068   9.175   3.743
   14PRO     CG  160   6.146   9.048   3.710
   14PRO     CD  161   6.168   8.986   3.849
   14PRO      C  162   5.997   9.245   3.959
   14PRO      O  163   5.945   9.156   4.026
   15ALA      N  164   5.952   9.369   3.980
   15ALA      H  165   6.016   9.444   3.960
   15ALA     CA  166   5.825   9.412   4.039
   15ALA     CB  167   5.827   9.562   4.070
   15ALA      C  168   5.709   9.377   3.945
   15ALA      O  169   5.724   9.317   3.839
   16GL4      N  170   5.593   9.370   4.009
   16GL4      H  171   5.591   9.362   4.109
   16GL4     CA  172   5.464   9.341   3.944
   16GL4     CB  173   5.341   9.362   4.032
   16GL4     CG  174   5.339   9.284   4.163
   16GL4     CD  175   5.434   9.342   4.268
   16GL4    OE1  176   5.396   9.450   4.319
   16GL4   HE11  177   5.453   9.475   4.397
   16GL4   HE12  178   5.309   9.474   4.275
   16GL4    OE2  179   5.543   9.285   4.288
   16GL4   HE21  180   5.580   9.341   4.362
   16GL4   HE22  181   5.560   9.206   4.229
   16GL4      C  182   5.449   9.415   3.811
   16GL4      O  183   5.417   9.352   3.710
   17ASN      N  184   5.474   9.545   3.805
   17ASN      H  185   5.505   9.586   3.890
   17ASN     CA  186   5.467   9.638   3.691
   17ASN     CB  187   5.475   9.781   3.745
   17ASN     CG  188   5.597   9.826   3.825
   17ASN    OD1  189   5.661   9.747   3.894
   17ASN    ND2  190   5.633   9.952   3.800
   17ASN   HD21  191   5.578  10.002   3.733
   17ASN   HD22  192   5.722   9.986   3.831
   17ASN      C  193   5.572   9.616   3.582
   17ASN      O  194   5.545   9.578   3.467
   18GLY      N  195   5.696   9.626   3.625
   18GLY      H  196   5.719   9.620   3.722
   18GLY     CA  197   5.822   9.616   3.549
   18GLY      C  198   5.951   9.587   3.623
   18GLY      O  199   5.947   9.587   3.745
   19LYSH     N  200   6.055   9.543   3.552
   19LYSH     H  201   6.147   9.550   3.588
   19LYSH    CA  202   6.052   9.507   3.408
   19LYSH    CB  203   6.189   9.527   3.342
   19LYSH    CG  204   6.210   9.663   3.277
   19LYSH    CD  205   6.342   9.680   3.203
   19LYSH    CE  206   6.374   9.567   3.104
   19LYSH    NZ  207   6.285   9.551   2.987
   19LYSH   HZ1  208   6.339   9.490   2.929
   19LYSH   HZ2  209   6.195   9.511   3.005
   19LYSH   HZ3  210   6.272   9.638   2.941
   19LYSH     C  211   5.996   9.369   3.375
   19LYSH     O  212   5.924   9.312   3.457
   20SER      N  213   5.987   9.340   3.245
   20SER      H  214   6.013   9.406   3.176
   20SER     CA  215   5.936   9.214   3.189
   20SER     CB  216   5.793   9.225   3.136
   20SER     OG  217   5.738   9.097   3.104
   20SER     HG  218   5.656   9.111   3.048
   20SER      C  219   6.034   9.166   3.080
   20SER      O  220   6.131   9.238   3.056
   21ASN      N  221   5.997   9.063   3.006
   21ASN      H  222   5.913   9.011   3.021
   21ASN     CA  223   6.081   9.014   2.895
   21ASN     CB  224   6.008   8.893   2.837
   21ASN     CG  225   6.113   8.810   2.763
   21ASN    OD1  226   6.187   8.733   2.823
   21ASN    ND2  227   6.122   8.826   2.632
   21ASN   HD21  228   6.072   8.900   2.586
   21ASN   HD22  229   6.163   8.755   2.576
   21ASN      C  230   6.098   9.128   2.795
   21ASN      O  231   6.010   9.210   2.768
   22PHE      N  232   6.213   9.155   2.732
   22PHE      H  233   6.222   9.231   2.669
   22PHE     CA  234   6.339   9.093   2.776
   22PHE     CB  235   6.441   9.091   2.662
   22PHE     CG  236   6.397   9.012   2.538
   22PHE    CD1  237   6.435   8.879   2.522
   22PHE    HD1  238   6.507   8.849   2.598
   22PHE    CD2  239   6.335   9.080   2.433
   22PHE    HD2  240   6.301   9.181   2.453
   22PHE    CE1  241   6.401   8.809   2.408
   22PHE    HE1  242   6.432   8.705   2.397
   22PHE    CE2  243   6.305   9.012   2.315
   22PHE    HE2  244   6.255   9.066   2.235
   22PHE     CZ  245   6.337   8.877   2.304
   22PHE     HZ  246   6.323   8.828   2.209
   22PHE      C  247   6.406   9.168   2.892
   22PHE      O  248   6.376   9.287   2.901
   23LEU      N  249   6.487   9.101   2.974
   23LEU      H  250   6.531   9.015   2.949
   23LEU     CA  251   6.520   9.168   3.100
   23LEU     CB  252   6.466   9.079   3.212
   23LEU     CG  253   6.393   9.160   3.320
   23LEU    CD1  254   6.332   9.060   3.418
   23LEU    CD2  255   6.485   9.247   3.407
   23LEU      C  256   6.672   9.180   3.113
   23LEU      O  257   6.744   9.108   3.045
   24ASN      N  258   6.710   9.283   3.188
   24ASN      H  259   6.646   9.349   3.225
   24ASN     CA  260   6.852   9.315   3.209
   24ASN     CB  261   6.862   9.456   3.268
   24ASN     CG  262   6.778   9.565   3.202
   24ASN    OD1  263   6.673   9.594   3.260
   24ASN    ND2  264   6.818   9.625   3.090
   24ASN   HD21  265   6.904   9.586   3.056
   24ASN   HD22  266   6.767   9.702   3.052
   24ASN      C  267   6.937   9.226   3.300
   24ASN      O  268   6.898   9.191   3.411
   25CYS2     N  269   7.045   9.170   3.245
   25CYS2     H  270   7.053   9.184   3.146
   25CYS2    CA  271   7.152   9.096   3.313
   25CYS2    CB  272   7.242   9.031   3.208
   25CYS2    SG  273   7.316   8.878   3.275
   25CYS2     C  274   7.227   9.199   3.396
   25CYS2     O  275   7.282   9.294   3.341
   26TYR      N  276   7.219   9.191   3.528
   26TYR      H  277   7.160   9.126   3.576
   26TYR     CA  278   7.295   9.281   3.618
   26TYR     CB  279   7.226   9.277   3.754
   26TYR     CG  280   7.091   9.348   3.767
   26TYR    CD1  281   7.084   9.476   3.820
   26TYR    HD1  282   7.166   9.520   3.876
   26TYR    CD2  283   6.982   9.272   3.725
   26TYR    HD2  284   6.986   9.163   3.734
   26TYR    CE1  285   6.957   9.533   3.813
   26TYR    HE1  286   6.944   9.636   3.846
   26TYR    CE2  287   6.858   9.333   3.723
   26TYR    HE2  288   6.773   9.273   3.689
   26TYR     CZ  289   6.846   9.464   3.766
   26TYR     OH  290   6.726   9.529   3.770
   26TYR     HH  291   6.651   9.462   3.772
   26TYR      C  292   7.445   9.259   3.638
   26TYR      O  293   7.489   9.215   3.744
   27VAL      N  294   7.520   9.288   3.533
   27VAL      H  295   7.478   9.313   3.445
   27VAL     CA  296   7.667   9.278   3.534
   27VAL     CB  297   7.715   9.201   3.412
   27VAL    CG1  298   7.677   9.055   3.434
   27VAL    CG2  299   7.653   9.243   3.277
   27VAL      C  300   7.746   9.405   3.563
   27VAL      O  301   7.725   9.513   3.507
   28SER      N  302   7.828   9.399   3.667
   28SER      H  303   7.850   9.312   3.709
   28SER     CA  304   7.910   9.513   3.712
   28SER     CB  305   7.904   9.521   3.865
   28SER     OG  306   8.014   9.442   3.910
   28SER     HG  307   8.014   9.350   3.872
   28SER      C  308   8.047   9.533   3.648
   28SER      O  309   8.109   9.443   3.591
   29GLY      N  310   8.084   9.661   3.648
   29GLY      H  311   8.014   9.732   3.658
   29GLY     CA  312   8.222   9.699   3.617
   29GLY      C  313   8.276   9.814   3.703
   29GLY      O  314   8.200   9.877   3.776
   30PHE      N  315   8.407   9.836   3.700
   30PHE      H  316   8.467   9.763   3.669
   30PHE     CA  317   8.483   9.937   3.775
   30PHE     CB  318   8.601   9.870   3.846
   30PHE     CG  319   8.641   9.947   3.971
   30PHE    CD1  320   8.751  10.032   3.978
   30PHE    HD1  321   8.786  10.071   3.882
   30PHE    CD2  322   8.590   9.901   4.092
   30PHE    HD2  323   8.492   9.855   4.087
   30PHE    CE1  324   8.810  10.074   4.097
   30PHE    HE1  325   8.880  10.155   4.111
   30PHE    CE2  326   8.643   9.940   4.215
   30PHE    HE2  327   8.594   9.912   4.308
   30PHE     CZ  328   8.748  10.031   4.214
   30PHE     HZ  329   8.801  10.060   4.304
   30PHE      C  330   8.529  10.056   3.691
   30PHE      O  331   8.617  10.046   3.605
   31HI0      N  332   8.464  10.171   3.706
   31HI0      H  333   8.391  10.166   3.774
   31HI0     CA  334   8.471  10.289   3.618
   31HI0     CB  335   8.356  10.380   3.663
   31HI0     CG  336   8.318  10.508   3.589
   31HI0    ND1  337   8.264  10.513   3.467
   31HI0    HD1  338   8.258  10.429   3.414
   31HI0    CD2  339   8.370  10.628   3.617
   31HI0    HD2  340   8.435  10.656   3.700
   31HI0    CE1  341   8.288  10.634   3.420
   31HI0    HE1  342   8.249  10.654   3.320
   31HI0    NE2  343   8.349  10.707   3.513
   31HI0    HE2  344   8.365  10.805   3.506
   31HI0      C  345   8.604  10.365   3.619
   31HI0      O  346   8.661  10.375   3.728
   32PRO      N  347   8.661  10.405   3.507
   32PRO     CA  348   8.624  10.365   3.370
   32PRO     CB  349   8.681  10.476   3.283
   32PRO     CG  350   8.692  10.597   3.376
   32PRO     CD  351   8.744  10.526   3.500
   32PRO      C  352   8.689  10.231   3.335
   32PRO      O  353   8.805  10.203   3.367
   33SER      N  354   8.624  10.169   3.237
   33SER      H  355   8.557  10.231   3.196
   33SER     CA  356   8.638  10.040   3.169
   33SER     CB  357   8.640   9.925   3.270
   33SER     OG  358   8.661   9.798   3.205
   33SER     HG  359   8.713   9.736   3.264
   33SER      C  360   8.548  10.020   3.046
   33SER      O  361   8.434  10.065   3.048
   34AS4      N  362   8.609   9.976   2.936
   34AS4      H  363   8.703   9.945   2.945
   34AS4     CA  364   8.550   9.964   2.802
   34AS4     CB  365   8.659   9.954   2.696
   34AS4     CG  366   8.747   9.828   2.698
   34AS4    OD1  367   8.713   9.714   2.660
   34AS4   HD11  368   8.785   9.650   2.684
   34AS4   HD12  369   8.618   9.715   2.627
   34AS4    OD2  370   8.847   9.834   2.774
   34AS4   HD21  371   8.905   9.754   2.760
   34AS4   HD22  372   8.860   9.925   2.813
   34AS4      C  373   8.453   9.846   2.789
   34AS4      O  374   8.355   9.863   2.717
   35ILE      N  375   8.469   9.744   2.873
   35ILE      H  376   8.547   9.752   2.934
   35ILE     CA  377   8.390   9.620   2.882
   35ILE     CB  378   8.379   9.567   3.026
   35ILE    CG1  379   8.350   9.661   3.143
   35ILE    CG2  380   8.512   9.496   3.051
   35ILE     CD  381   8.302   9.591   3.270
   35ILE      C  382   8.247   9.612   2.829
   35ILE      O  383   8.160   9.698   2.842
   36GL4      N  384   8.230   9.493   2.772
   36GL4      H  385   8.307   9.436   2.743
   36GL4     CA  386   8.109   9.453   2.701
   36GL4     CB  387   8.140   9.466   2.552
   36GL4     CG  388   8.054   9.565   2.474
   36GL4     CD  389   7.911   9.528   2.432
   36GL4    OE1  390   7.869   9.586   2.329
   36GL4   HE11  391   7.777   9.546   2.322
   36GL4   HE12  392   7.942   9.630   2.276
   36GL4    OE2  393   7.846   9.432   2.476
   36GL4   HE21  394   7.751   9.444   2.449
   36GL4   HE22  395   7.902   9.367   2.527
   36GL4      C  396   8.085   9.302   2.716
   36GL4      O  397   8.172   9.218   2.734
   37VAL      N  398   7.957   9.266   2.702
   37VAL      H  399   7.894   9.329   2.658
   37VAL     CA  400   7.912   9.127   2.722
   37VAL     CB  401   7.767   9.135   2.769
   37VAL    CG1  402   7.726   8.999   2.824
   37VAL    CG2  403   7.747   9.254   2.862
   37VAL      C  404   7.928   9.025   2.609
   37VAL      O  405   7.856   9.033   2.509
   38AS4      N  406   8.014   8.925   2.626
   38AS4      H  407   8.097   8.943   2.679
   38AS4     CA  408   7.997   8.797   2.558
   38AS4     CB  409   8.113   8.698   2.551
   38AS4     CG  410   8.212   8.757   2.448
   38AS4    OD1  411   8.295   8.845   2.479
   38AS4   HD11  412   8.327   8.893   2.396
   38AS4   HD12  413   8.325   8.817   2.570
   38AS4    OD2  414   8.193   8.730   2.329
   38AS4   HD21  415   8.265   8.779   2.278
   38AS4   HD22  416   8.118   8.665   2.313
   38AS4      C  417   7.887   8.708   2.617
   38AS4      O  418   7.906   8.647   2.722
   39LEU      N  419   7.771   8.715   2.552
   39LEU      H  420   7.746   8.792   2.493
   39LEU     CA  421   7.657   8.630   2.587
   39LEU     CB  422   7.524   8.693   2.544
   39LEU     CG  423   7.409   8.666   2.640
   39LEU    CD1  424   7.433   8.743   2.770
   39LEU    CD2  425   7.281   8.718   2.576
   39LEU      C  426   7.661   8.481   2.552
   39LEU      O  427   7.629   8.438   2.441
   40LEU      N  428   7.706   8.407   2.652
   40LEU      H  429   7.772   8.442   2.719
   40LEU     CA  430   7.693   8.260   2.649
   40LEU     CB  431   7.802   8.199   2.737
   40LEU     CG  432   7.941   8.213   2.672
   40LEU    CD1  433   8.048   8.189   2.778
   40LEU    CD2  434   7.966   8.115   2.558
   40LEU      C  435   7.555   8.199   2.670
   40LEU      O  436   7.519   8.162   2.781
   41LYSH     N  437   7.479   8.154   2.570
   41LYSH     H  438   7.506   8.168   2.474
   41LYSH    CA  439   7.349   8.089   2.590
   41LYSH    CB  440   7.255   8.130   2.476
   41LYSH    CG  441   7.105   8.108   2.499
   41LYSH    CD  442   7.015   8.155   2.384
   41LYSH    CE  443   6.876   8.092   2.388
   41LYSH    NZ  444   6.806   8.121   2.263
   41LYSH   HZ1  445   6.804   8.218   2.238
   41LYSH   HZ2  446   6.849   8.083   2.179
   41LYSH   HZ3  447   6.711   8.088   2.257
   41LYSH     C  448   7.359   7.938   2.613
   41LYSH     O  449   7.355   7.859   2.519
   42ASN      N  450   7.349   7.893   2.737
   42ASN      H  451   7.323   7.963   2.803
   42ASN     CA  452   7.374   7.757   2.787
   42ASN     CB  453   7.252   7.671   2.750
   42ASN     CG  454   7.253   7.530   2.810
   42ASN    OD1  455   7.322   7.439   2.763
   42ASN    ND2  456   7.171   7.519   2.914
   42ASN   HD21  457   7.117   7.595   2.949
   42ASN   HD22  458   7.176   7.441   2.978
   42ASN      C  459   7.502   7.679   2.754
   42ASN      O  460   7.535   7.587   2.828
   43GLY      N  461   7.553   7.711   2.635
   43GLY      H  462   7.496   7.767   2.576
   43GLY     CA  463   7.680   7.665   2.578
   43GLY      C  464   7.726   7.745   2.455
   43GLY      O  465   7.833   7.805   2.451
   44GL4      N  466   7.639   7.748   2.355
   44GL4      H  467   7.578   7.670   2.346
   44GL4     CA  468   7.660   7.830   2.236
   44GL4     CB  469   7.580   7.774   2.118
   44GL4     CG  470   7.442   7.719   2.152
   44GL4     CD  471   7.440   7.573   2.197
   44GL4    OE1  472   7.459   7.480   2.116
   44GL4   HE11  473   7.482   7.391   2.154
   44GL4   HE12  474   7.439   7.516   2.025
   44GL4    OE2  475   7.427   7.553   2.320
   44GL4   HE21  476   7.377   7.466   2.322
   44GL4   HE22  477   7.486   7.609   2.379
   44GL4      C  478   7.634   7.980   2.251
   44GL4      O  479   7.542   8.021   2.322
   45ARG      N  480   7.726   8.056   2.193
   45ARG      H  481   7.808   8.011   2.158
   45ARG     CA  482   7.721   8.203   2.193
   45ARG     CB  483   7.859   8.259   2.159
   45ARG     CG  484   7.864   8.409   2.191
   45ARG     CD  485   7.997   8.474   2.153
   45ARG     NE  486   8.026   8.474   2.009
   45ARG     HE  487   7.954   8.509   1.949
   45ARG     CZ  488   8.125   8.405   1.950
   45ARG    NH1  489   8.209   8.325   2.018
   45ARG   HH11  490   8.206   8.302   2.114
   45ARG   HH12  491   8.276   8.280   1.959
   45ARG    NH2  492   8.133   8.417   1.817
   45ARG   HH21  493   8.063   8.467   1.768
   45ARG   HH22  494   8.198   8.362   1.764
   45ARG      C  495   7.619   8.263   2.097
   45ARG      O  496   7.629   8.248   1.974
   46ILE      N  497   7.531   8.353   2.138
   46ILE      H  498   7.540   8.403   2.224
   46ILE     CA  499   7.439   8.417   2.042
   46ILE     CB  500   7.298   8.416   2.100
   46ILE    CG1  501   7.293   8.461   2.246
   46ILE    CG2  502   7.231   8.282   2.070
   46ILE     CD  503   7.159   8.532   2.267
   46ILE      C  504   7.490   8.557   2.007
   46ILE      O  505   7.584   8.603   2.071
   47GL4      N  506   7.434   8.612   1.900
   47GL4      H  507   7.373   8.553   1.848
   47GL4     CA  508   7.463   8.750   1.855
   47GL4     CB  509   7.416   8.766   1.711
   47GL4     CG  510   7.268   8.731   1.695
   47GL4     CD  511   7.239   8.582   1.674
   47GL4    OE1  512   7.169   8.527   1.763
   47GL4   HE11  513   7.133   8.446   1.716
   47GL4   HE12  514   7.170   8.584   1.843
   47GL4    OE2  515   7.292   8.516   1.584
   47GL4   HE21  516   7.270   8.420   1.603
   47GL4   HE22  517   7.321   8.581   1.513
   47GL4      C  518   7.424   8.862   1.952
   47GL4      O  519   7.325   8.847   2.024
   48LYSH     N  520   7.483   8.978   1.922
   48LYSH     H  521   7.499   8.992   1.825
   48LYSH    CA  522   7.465   9.094   2.011
   48LYSH    CB  523   7.586   9.187   1.993
   48LYSH    CG  524   7.714   9.141   2.064
   48LYSH    CD  525   7.790   9.250   2.139
   48LYSH    CE  526   7.907   9.191   2.217
   48LYSH    NZ  527   8.012   9.285   2.259
   48LYSH   HZ1  528   7.985   9.350   2.330
   48LYSH   HZ2  529   8.089   9.234   2.297
   48LYSH   HZ3  530   8.046   9.339   2.183
   48LYSH     C  531   7.337   9.175   1.989
   48LYSH     O  532   7.292   9.199   1.876
   49VAL      N  533   7.266   9.208   2.097
   49VAL      H  534   7.287   9.165   2.184
   49VAL     CA  535   7.150   9.298   2.107
   49VAL     CB  536   7.105   9.299   2.255
   49VAL    CG1  537   7.193   9.388   2.342
   49VAL    CG2  538   6.961   9.351   2.261
   49VAL      C  539   7.177   9.438   2.053
   49VAL      O  540   7.293   9.478   2.044
   50GL4      N  541   7.082   9.510   1.994
   50GL4      H  542   6.985   9.484   1.989
   50GL4     CA  543   7.107   9.642   1.936
   50GL4     CB  544   6.986   9.678   1.849
   50GL4     CG  545   7.015   9.801   1.763
   50GL4     CD  546   6.908   9.830   1.658
   50GL4    OE1  547   6.808   9.894   1.696
   50GL4   HE11  548   6.726   9.858   1.651
   50GL4   HE12  549   6.841   9.978   1.741
   50GL4    OE2  550   6.920   9.794   1.539
   50GL4   HE21  551   6.831   9.800   1.493
   50GL4   HE22  552   7.015   9.809   1.511
   50GL4      C  553   7.126   9.759   2.033
   50GL4      O  554   7.235   9.816   2.039
   51HI0      N  555   7.027   9.768   2.123
   51HI0      H  556   6.962   9.692   2.117
   51HI0     CA  557   7.034   9.852   2.243
   51HI0     CB  558   6.914   9.946   2.235
   51HI0     CG  559   6.918  10.057   2.129
   51HI0    ND1  560   6.969  10.178   2.146
   51HI0    HD1  561   6.988  10.224   2.234
   51HI0    CD2  562   6.873  10.051   2.004
   51HI0    HD2  563   6.819   9.969   1.958
   51HI0    CE1  564   6.953  10.246   2.033
   51HI0    HE1  565   6.981  10.350   2.019
   51HI0    NE2  566   6.893  10.168   1.943
   51HI0    HE2  567   6.864  10.188   1.849
   51HI0      C  568   7.030   9.781   2.379
   51HI0      O  569   7.003   9.661   2.388
   52SER      N  570   7.091   9.860   2.466
   52SER      H  571   7.135   9.945   2.434
   52SER     CA  572   7.108   9.827   2.607
   52SER     CB  573   7.199   9.708   2.636
   52SER     OG  574   7.124   9.587   2.622
   52SER     HG  575   7.089   9.589   2.527
   52SER      C  576   7.153   9.950   2.688
   52SER      O  577   7.225  10.041   2.645
   53AS4      N  578   7.102   9.953   2.809
   53AS4      H  579   7.035   9.887   2.844
   53AS4     CA  580   7.126  10.065   2.902
   53AS4     CB  581   7.006  10.061   2.998
   53AS4     CG  582   6.868  10.061   2.931
   53AS4    OD1  583   6.826  10.154   2.859
   53AS4   HD11  584   6.757  10.116   2.796
   53AS4   HD12  585   6.881  10.236   2.873
   53AS4    OD2  586   6.796   9.962   2.956
   53AS4   HD21  587   6.712  10.005   2.988
   53AS4   HD22  588   6.851   9.879   2.969
   53AS4      C  589   7.258  10.054   2.979
   53AS4      O  590   7.294   9.955   3.043
   54LEU      N  591   7.345  10.155   2.971
   54LEU      H  592   7.323  10.223   2.901
   54LEU     CA  593   7.455  10.173   3.066
   54LEU     CB  594   7.563  10.254   2.995
   54LEU     CG  595   7.661  10.155   2.933
   54LEU    CD1  596   7.775  10.234   2.868
   54LEU    CD2  597   7.729  10.075   3.044
   54LEU      C  598   7.395  10.256   3.181
   54LEU      O  599   7.316  10.349   3.159
   55SER      N  600   7.442  10.221   3.300
   55SER      H  601   7.491  10.136   3.316
   55SER     CA  602   7.403  10.288   3.425
   55SER     CB  603   7.291  10.222   3.505
   55SER     OG  604   7.244  10.312   3.605
   55SER     HG  605   7.144  10.302   3.607
   55SER      C  606   7.519  10.300   3.524
   55SER      O  607   7.594  10.205   3.546
   56PHE      N  608   7.493  10.393   3.615
   56PHE      H  609   7.399  10.420   3.634
   56PHE     CA  610   7.593  10.433   3.715
   56PHE     CB  611   7.698  10.523   3.649
   56PHE     CG  612   7.813  10.570   3.737
   56PHE    CD1  613   7.832  10.705   3.767
   56PHE    HD1  614   7.754  10.777   3.744
   56PHE    CD2  615   7.912  10.480   3.775
   56PHE    HD2  616   7.895  10.372   3.776
   56PHE    CE1  617   7.943  10.746   3.840
   56PHE    HE1  618   7.957  10.847   3.880
   56PHE    CE2  619   8.025  10.519   3.846
   56PHE    HE2  620   8.116  10.461   3.860
   56PHE     CZ  621   8.040  10.654   3.877
   56PHE     HZ  622   8.100  10.667   3.967
   56PHE      C  623   7.524  10.513   3.826
   56PHE      O  624   7.423  10.581   3.806
   57SER      N  625   7.590  10.524   3.941
   57SER      H  626   7.673  10.472   3.959
   57SER     CA  627   7.545  10.601   4.058
   57SER     CB  628   7.421  10.520   4.099
   57SER     OG  629   7.357  10.556   4.222
   57SER     HG  630   7.297  10.632   4.195
   57SER      C  631   7.639  10.612   4.178
   57SER      O  632   7.630  10.542   4.278
   58LYSH     N  633   7.735  10.704   4.168
   58LYSH     H  634   7.737  10.764   4.088
   58LYSH    CA  635   7.840  10.752   4.259
   58LYSH    CB  636   7.778  10.803   4.389
   58LYSH    CG  637   7.676  10.916   4.373
   58LYSH    CD  638   7.628  10.975   4.506
   58LYSH    CE  639   7.532  11.090   4.479
   58LYSH    NZ  640   7.608  11.197   4.414
   58LYSH   HZ1  641   7.543  11.261   4.374
   58LYSH   HZ2  642   7.654  11.250   4.486
   58LYSH   HZ3  643   7.672  11.168   4.342
   58LYSH     C  644   7.971  10.682   4.293
   58LYSH     O  645   8.072  10.752   4.288
   59AS4      N  646   7.958  10.553   4.323
   59AS4      H  647   7.875  10.498   4.312
   59AS4     CA  648   8.072  10.461   4.342
   59AS4     CB  649   8.039  10.354   4.447
   59AS4     CG  650   8.014  10.208   4.409
   59AS4    OD1  651   8.109  10.129   4.392
   59AS4   HD11  652   8.074  10.041   4.361
   59AS4   HD12  653   8.194  10.171   4.426
   59AS4    OD2  654   7.892  10.180   4.410
   59AS4   HD21  655   7.883  10.085   4.439
   59AS4   HD22  656   7.843  10.263   4.382
   59AS4      C  657   8.111  10.402   4.207
   59AS4      O  658   8.034  10.409   4.111
   60TRP      N  659   8.235  10.354   4.198
   60TRP      H  660   8.301  10.366   4.272
   60TRP     CA  661   8.291  10.287   4.081
   60TRP     CB  662   8.432  10.237   4.115
   60TRP     CG  663   8.525  10.346   4.168
   60TRP    CD1  664   8.592  10.332   4.282
   60TRP    HD1  665   8.584  10.248   4.350
   60TRP    CD2  666   8.543  10.473   4.116
   60TRP    NE1  667   8.659  10.446   4.300
   60TRP    HE1  668   8.689  10.468   4.393
   60TRP    CE2  669   8.621  10.538   4.211
   60TRP    CE3  670   8.494  10.541   4.005
   60TRP    HE3  671   8.455  10.483   3.921
   60TRP    CZ2  672   8.654  10.672   4.198
   60TRP    HZ2  673   8.690  10.739   4.277
   60TRP    CZ3  674   8.522  10.676   3.991
   60TRP    HZ3  675   8.493  10.732   3.901
   60TRP    CH2  676   8.602  10.736   4.087
   60TRP    HH2  677   8.616  10.842   4.064
   60TRP      C  678   8.218  10.164   4.026
   60TRP      O  679   8.253  10.127   3.914
   61SER      N  680   8.125  10.106   4.101
   61SER      H  681   8.116  10.126   4.199
   61SER     CA  682   8.037   9.996   4.057
   61SER     CB  683   7.949   9.940   4.168
   61SER     OG  684   8.038   9.889   4.268
   61SER     HG  685   8.047   9.958   4.340
   61SER      C  686   7.937  10.044   3.951
   61SER      O  687   7.823  10.076   3.983
   62PHE      N  688   7.975  10.042   3.824
   62PHE      H  689   8.064  10.002   3.803
   62PHE     CA  690   7.894  10.077   3.706
   62PHE     CB  691   7.964  10.163   3.600
   62PHE     CG  692   8.047  10.097   3.488
   62PHE    CD1  693   7.987  10.089   3.363
   62PHE    HD1  694   7.898  10.147   3.336
   62PHE    CD2  695   8.172  10.040   3.507
   62PHE    HD2  696   8.227  10.063   3.598
   62PHE    CE1  697   8.046  10.026   3.256
   62PHE    HE1  698   7.995  10.030   3.159
   62PHE    CE2  699   8.232   9.973   3.401
   62PHE    HE2  700   8.324   9.919   3.427
   62PHE     CZ  701   8.172   9.971   3.276
   62PHE     HZ  702   8.229   9.928   3.195
   62PHE      C  703   7.835   9.950   3.647
   62PHE      O  704   7.904   9.849   3.634
   63TYR      N  705   7.719   9.959   3.584
   63TYR      H  706   7.683  10.048   3.557
   63TYR     CA  707   7.638   9.844   3.540
   63TYR     CB  708   7.510   9.847   3.624
   63TYR     CG  709   7.517   9.777   3.760
   63TYR    CD1  710   7.467   9.648   3.775
   63TYR    HD1  711   7.422   9.602   3.687
   63TYR    CD2  712   7.584   9.840   3.864
   63TYR    HD2  713   7.613   9.945   3.868
   63TYR    CE1  714   7.471   9.581   3.896
   63TYR    HE1  715   7.445   9.476   3.906
   63TYR    CE2  716   7.599   9.766   3.981
   63TYR    HE2  717   7.644   9.812   4.069
   63TYR     CZ  718   7.542   9.640   4.000
   63TYR     OH  719   7.526   9.591   4.126
   63TYR     HH  720   7.563   9.647   4.200
   63TYR      C  721   7.606   9.841   3.392
   63TYR      O  722   7.549   9.936   3.336
   64LEU      N  723   7.636   9.723   3.336
   64LEU      H  724   7.678   9.655   3.398
   64LEU     CA  725   7.602   9.690   3.197
   64LEU     CB  726   7.714   9.606   3.137
   64LEU     CG  727   7.845   9.679   3.107
   64LEU    CD1  728   7.946   9.672   3.223
   64LEU    CD2  729   7.894   9.608   2.980
   64LEU      C  730   7.475   9.604   3.196
   64LEU      O  731   7.476   9.482   3.210
   65LEU      N  732   7.366   9.680   3.185
   65LEU      H  733   7.375   9.778   3.168
   65LEU     CA  734   7.229   9.627   3.184
   65LEU     CB  735   7.132   9.738   3.224
   65LEU     CG  736   7.156   9.799   3.362
   65LEU    CD1  737   7.073   9.925   3.383
   65LEU    CD2  738   7.144   9.697   3.475
   65LEU      C  739   7.190   9.567   3.050
   65LEU      O  740   7.087   9.603   2.992
   66TYR      N  741   7.267   9.462   3.020
   66TYR      H  742   7.343   9.433   3.078
   66TYR     CA  743   7.256   9.389   2.893
   66TYR     CB  744   7.379   9.306   2.856
   66TYR     CG  745   7.396   9.239   2.721
   66TYR    CD1  746   7.477   9.306   2.630
   66TYR    HD1  747   7.551   9.378   2.664
   66TYR    CD2  748   7.321   9.128   2.683
   66TYR    HD2  749   7.233   9.103   2.743
   66TYR    CE1  750   7.488   9.256   2.500
   66TYR    HE1  751   7.573   9.292   2.442
   66TYR    CE2  752   7.331   9.078   2.553
   66TYR    HE2  753   7.268   8.994   2.526
   66TYR     CZ  754   7.411   9.146   2.462
   66TYR     OH  755   7.405   9.103   2.335
   66TYR     HH  756   7.328   9.038   2.336
   66TYR      C  757   7.127   9.307   2.888
   66TYR      O  758   7.082   9.234   2.977
   67TYR      N  759   7.060   9.319   2.774
   67TYR      H  760   7.080   9.387   2.704
   67TYR     CA  761   6.932   9.252   2.749
   67TYR     CB  762   6.845   9.312   2.638
   67TYR     CG  763   6.767   9.435   2.684
   67TYR    CD1  764   6.629   9.427   2.669
   67TYR    HD1  765   6.585   9.353   2.601
   67TYR    CD2  766   6.818   9.550   2.743
   67TYR    HD2  767   6.925   9.570   2.739
   67TYR    CE1  768   6.540   9.526   2.705
   67TYR    HE1  769   6.432   9.512   2.693
   67TYR    CE2  770   6.729   9.648   2.789
   67TYR    HE2  771   6.765   9.744   2.824
   67TYR     CZ  772   6.591   9.633   2.780
   67TYR     OH  773   6.514   9.721   2.848
   67TYR     HH  774   6.539   9.817   2.836
   67TYR      C  775   6.940   9.100   2.729
   67TYR      O  776   7.026   9.050   2.656
   68THR      N  777   6.854   9.028   2.800
   68THR      H  778   6.799   9.073   2.869
   68THR     CA  779   6.858   8.881   2.808
   68THR     CB  780   6.944   8.826   2.921
   68THR    OG1  781   6.904   8.862   3.054
   68THR    HG1  782   6.904   8.962   3.053
   68THR    CG2  783   7.095   8.839   2.900
   68THR      C  784   6.723   8.811   2.822
   68THR      O  785   6.627   8.878   2.859
   69GL4      N  786   6.712   8.680   2.801
   69GL4      H  787   6.782   8.623   2.757
   69GL4     CA  788   6.582   8.615   2.826
   69GL4     CB  789   6.578   8.480   2.755
   69GL4     CG  790   6.575   8.474   2.601
   69GL4     CD  791   6.583   8.329   2.554
   69GL4    OE1  792   6.667   8.253   2.607
   69GL4   HE11  793   6.617   8.167   2.600
   69GL4   HE12  794   6.754   8.291   2.639
   69GL4    OE2  795   6.498   8.293   2.468
   69GL4   HE21  796   6.508   8.197   2.443
   69GL4   HE22  797   6.444   8.372   2.441
   69GL4      C  798   6.536   8.601   2.971
   69GL4      O  799   6.609   8.598   3.070
   70PHE      N  800   6.404   8.616   2.980
   70PHE      H  801   6.351   8.657   2.906
   70PHE     CA  802   6.325   8.592   3.102
   70PHE     CB  803   6.266   8.727   3.143
   70PHE     CG  804   6.166   8.734   3.257
   70PHE    CD1  805   6.199   8.736   3.393
   70PHE    HD1  806   6.305   8.721   3.415
   70PHE    CD2  807   6.033   8.761   3.224
   70PHE    HD2  808   5.990   8.747   3.125
   70PHE    CE1  809   6.109   8.755   3.495
   70PHE    HE1  810   6.135   8.764   3.601
   70PHE    CE2  811   5.943   8.784   3.328
   70PHE    HE2  812   5.847   8.825   3.296
   70PHE     CZ  813   5.977   8.781   3.462
   70PHE     HZ  814   5.901   8.764   3.539
   70PHE      C  815   6.234   8.470   3.112
   70PHE      O  816   6.200   8.418   3.219
   71THR      N  817   6.170   8.452   2.998
   71THR      H  818   6.159   8.535   2.944
   71THR     CA  819   6.083   8.337   2.967
   71THR     CB  820   5.977   8.379   2.866
   71THR    OG1  821   5.928   8.505   2.909
   71THR    HG1  822   5.859   8.498   2.981
   71THR    CG2  823   5.872   8.269   2.847
   71THR      C  824   6.150   8.205   2.927
   71THR      O  825   6.219   8.207   2.824
   72PRO      N  826   6.153   8.110   3.020
   72PRO     CA  827   6.234   7.989   3.004
   72PRO     CB  828   6.287   7.956   3.144
   72PRO     CG  829   6.161   7.990   3.224
   72PRO     CD  830   6.104   8.115   3.158
   72PRO      C  831   6.147   7.884   2.935
   72PRO      O  832   6.027   7.882   2.960
   73THR      N  833   6.221   7.810   2.853
   73THR      H  834   6.317   7.822   2.829
   73THR     CA  835   6.159   7.694   2.787
   73THR     CB  836   6.153   7.725   2.637
   73THR    OG1  837   6.282   7.758   2.584
   73THR    HG1  838   6.308   7.672   2.541
   73THR    CG2  839   6.044   7.821   2.589
   73THR      C  840   6.225   7.557   2.806
   73THR      O  841   6.160   7.454   2.826
   74GL4      N  842   6.358   7.559   2.803
   74GL4      H  843   6.408   7.639   2.771
   74GL4     CA  844   6.436   7.436   2.827
   74GL4     CB  845   6.417   7.345   2.705
   74GL4     CG  846   6.497   7.218   2.736
   74GL4     CD  847   6.450   7.096   2.657
   74GL4    OE1  848   6.358   7.120   2.574
   74GL4   HE11  849   6.287   7.050   2.577
   74GL4   HE12  850   6.384   7.200   2.521
   74GL4    OE2  851   6.515   6.990   2.651
   74GL4   HE21  852   6.456   6.917   2.618
   74GL4   HE22  853   6.607   7.003   2.690
   74GL4      C  854   6.582   7.466   2.859
   74GL4      O  855   6.631   7.451   2.971
   75LYSH     N  856   6.661   7.512   2.763
   75LYSH     H  857   6.626   7.538   2.672
   75LYSH    CA  858   6.804   7.541   2.784
   75LYSH    CB  859   6.885   7.453   2.691
   75LYSH    CG  860   6.879   7.301   2.708
   75LYSH    CD  861   6.927   7.231   2.579
   75LYSH    CE  862   7.064   7.269   2.522
   75LYSH    NZ  863   7.106   7.169   2.423
   75LYSH   HZ1  864   7.038   7.160   2.351
   75LYSH   HZ2  865   7.196   7.196   2.388
   75LYSH   HZ3  866   7.123   7.079   2.466
   75LYSH     C  867   6.830   7.686   2.745
   75LYSH     O  868   6.864   7.713   2.631
   76ASN      N  869   6.819   7.766   2.850
   76ASN      H  870   6.831   7.740   2.947
   76ASN     CA  871   6.815   7.913   2.850
   76ASN     CB  872   6.672   7.964   2.866
   76ASN     CG  873   6.570   7.926   2.758
   76ASN    OD1  874   6.514   7.817   2.755
   76ASN    ND2  875   6.550   8.016   2.663
   76ASN   HD21  876   6.601   8.102   2.662
   76ASN   HD22  877   6.496   7.998   2.579
   76ASN      C  878   6.902   7.991   2.951
   76ASN      O  879   6.896   8.114   2.955
   77GL4      N  880   6.997   7.923   3.013
   77GL4      H  881   6.994   7.824   3.024
   77GL4     CA  882   7.099   7.988   3.098
   77GL4     CB  883   7.180   7.869   3.150
   77GL4     CG  884   7.110   7.784   3.255
   77GL4     CD  885   7.042   7.663   3.191
   77GL4    OE1  886   6.980   7.675   3.083
   77GL4   HE11  887   6.958   7.586   3.043
   77GL4   HE12  888   6.982   7.773   3.063
   77GL4    OE2  889   7.085   7.560   3.248
   77GL4   HE21  890   7.013   7.491   3.257
   77GL4   HE22  891   7.183   7.570   3.260
   77GL4      C  892   7.195   8.087   3.032
   77GL4      O  893   7.236   8.064   2.918
   78TYR      N  894   7.248   8.181   3.110
   78TYR      H  895   7.221   8.198   3.204
   78TYR     CA  896   7.327   8.288   3.046
   78TYR     CB  897   7.252   8.413   3.000
   78TYR     CG  898   7.148   8.400   2.888
   78TYR    CD1  899   7.192   8.405   2.756
   78TYR    HD1  900   7.299   8.396   2.734
   78TYR    CD2  901   7.012   8.393   2.915
   78TYR    HD2  902   6.981   8.352   3.012
   78TYR    CE1  903   7.098   8.406   2.655
   78TYR    HE1  904   7.139   8.436   2.558
   78TYR    CE2  905   6.922   8.384   2.810
   78TYR    HE2  906   6.820   8.358   2.841
   78TYR     CZ  907   6.962   8.391   2.678
   78TYR     OH  908   6.879   8.415   2.572
   78TYR     HH  909   6.798   8.356   2.583
   78TYR      C  910   7.443   8.322   3.139
   78TYR      O  911   7.424   8.387   3.243
   79ALA      N  912   7.562   8.279   3.099
   79ALA      H  913   7.559   8.207   3.030
   79ALA     CA  914   7.687   8.335   3.152
   79ALA     CB  915   7.802   8.235   3.159
   79ALA      C  916   7.737   8.466   3.092
   79ALA      O  917   7.791   8.461   2.982
   80CYS2     N  918   7.679   8.569   3.153
   80CYS2     H  919   7.607   8.552   3.222
   80CYS2    CA  920   7.699   8.709   3.116
   80CYS2    CB  921   7.611   8.813   3.185
   80CYS2    SG  922   7.437   8.798   3.131
   80CYS2     C  923   7.844   8.749   3.142
   80CYS2     O  924   7.889   8.774   3.253
   81ARG      N  925   7.924   8.712   3.041
   81ARG      H  926   7.884   8.669   2.961
   81ARG     CA  927   8.071   8.723   3.035
   81ARG     CB  928   8.138   8.615   2.951
   81ARG     CG  929   8.128   8.476   3.013
   81ARG     CD  930   8.239   8.448   3.113
   81ARG     NE  931   8.240   8.317   3.181
   81ARG     HE  932   8.234   8.244   3.112
   81ARG     CZ  933   8.208   8.277   3.304
   81ARG    NH1  934   8.216   8.368   3.402
   81ARG   HH11  935   8.250   8.460   3.387
   81ARG   HH12  936   8.165   8.359   3.487
   81ARG    NH2  937   8.173   8.151   3.334
   81ARG   HH21  938   8.175   8.080   3.263
   81ARG   HH22  939   8.144   8.118   3.424
   81ARG      C  940   8.119   8.861   2.991
   81ARG      O  941   8.142   8.892   2.874
   82VAL      N  942   8.131   8.956   3.083
   82VAL      H  943   8.093   8.928   3.171
   82VAL     CA  944   8.193   9.088   3.066
   82VAL     CB  945   8.159   9.188   3.178
   82VAL    CG1  946   8.034   9.268   3.144
   82VAL    CG2  947   8.125   9.111   3.304
   82VAL      C  948   8.338   9.103   3.021
   82VAL      O  949   8.428   9.131   3.102
   83ASN      N  950   8.364   9.077   2.894
   83ASN      H  951   8.286   9.052   2.836
   83ASN     CA  952   8.485   9.094   2.811
   83ASN     CB  953   8.478   8.994   2.696
   83ASN     CG  954   8.535   8.858   2.737
   83ASN    OD1  955   8.645   8.851   2.791
   83ASN    ND2  956   8.482   8.751   2.681
   83ASN   HD21  957   8.414   8.774   2.611
   83ASN   HD22  958   8.505   8.660   2.714
   83ASN      C  959   8.510   9.232   2.750
   83ASN      O  960   8.424   9.301   2.696
   84HI0      N  961   8.639   9.256   2.730
   84HI0      H  962   8.713   9.201   2.769
   84HI0     CA  963   8.689   9.379   2.668
   84HI0     CB  964   8.825   9.414   2.729
   84HI0     CG  965   8.820   9.466   2.873
   84HI0    ND1  966   8.834   9.594   2.905
   84HI0    HD1  967   8.828   9.669   2.839
   84HI0    CD2  968   8.833   9.394   2.985
   84HI0    HD2  969   8.822   9.286   2.993
   84HI0    CE1  970   8.860   9.601   3.035
   84HI0    HE1  971   8.876   9.693   3.091
   84HI0    NE2  972   8.859   9.477   3.085
   84HI0    HE2  973   8.865   9.451   3.181
   84HI0      C  974   8.689   9.379   2.514
   84HI0      O  975   8.728   9.283   2.448
   85VAL      N  976   8.673   9.500   2.461
   85VAL      H  977   8.658   9.578   2.522
   85VAL     CA  978   8.642   9.518   2.320
   85VAL     CB  979   8.580   9.656   2.296
   85VAL    CG1  980   8.451   9.682   2.374
   85VAL    CG2  981   8.688   9.758   2.335
   85VAL      C  982   8.754   9.486   2.219
   85VAL      O  983   8.733   9.435   2.110
   86THR      N  984   8.878   9.513   2.257
   86THR      H  985   8.892   9.569   2.340
   86THR     CA  986   8.994   9.470   2.178
   86THR     CB  987   9.124   9.544   2.211
   86THR    OG1  988   9.138   9.581   2.349
   86THR    HG1  989   9.076   9.658   2.362
   86THR    CG2  990   9.122   9.672   2.127
   86THR      C  991   9.030   9.322   2.178
   86THR      O  992   9.061   9.267   2.072
   87LEU      N  993   9.026   9.259   2.296
   87LEU      H  994   8.989   9.311   2.374
   87LEU     CA  995   9.047   9.115   2.311
   87LEU     CB  996   9.083   9.062   2.451
   87LEU     CG  997   9.204   9.126   2.520
   87LEU    CD1  998   9.152   9.258   2.578
   87LEU    CD2  999   9.270   9.038   2.625
   87LEU      C 1000   8.948   9.013   2.255
   87LEU      O 1001   8.987   8.906   2.209
   88SER      N 1002   8.826   9.038   2.302
   88SER      H 1003   8.802   9.111   2.364
   88SER     CA 1004   8.707   8.972   2.245
   88SER     CB 1005   8.609   8.930   2.355
   88SER     OG 1006   8.515   8.833   2.308
   88SER     HG 1007   8.431   8.834   2.362
   88SER      C 1008   8.639   9.057   2.138
   88SER      O 1009   8.696   9.162   2.105
   89GLN      N 1010   8.515   9.028   2.103
   89GLN      H 1011   8.460   8.963   2.156
   89GLN     CA 1012   8.439   9.113   2.011
   89GLN     CB 1013   8.306   9.048   1.971
   89GLN     CG 1014   8.206   9.019   2.083
   89GLN     CD 1015   8.090   8.934   2.033
   89GLN    OE1 1016   8.022   8.972   1.937
   89GLN    NE2 1017   8.049   8.838   2.116
   89GLN   HE21 1018   8.096   8.809   2.198
   89GLN   HE22 1019   7.956   8.807   2.094
   89GLN      C 1020   8.415   9.259   2.051
   89GLN      O 1021   8.383   9.287   2.165
   90PRO      N 1022   8.400   9.349   1.954
   90PRO     CA 1023   8.374   9.493   1.974
   90PRO     CB 1024   8.387   9.553   1.835
   90PRO     CG 1025   8.362   9.442   1.732
   90PRO     CD 1026   8.423   9.326   1.810
   90PRO      C 1027   8.240   9.527   2.040
   90PRO      O 1028   8.139   9.458   2.046
   91LYSH     N 1029   8.236   9.659   2.058
   91LYSH     H 1030   8.292   9.723   2.005
   91LYSH    CA 1031   8.118   9.725   2.117
   91LYSH    CB 1032   8.159   9.843   2.205
   91LYSH    CG 1033   8.044   9.906   2.285
   91LYSH    CD 1034   8.087  10.017   2.382
   91LYSH    CE 1035   8.034  10.002   2.524
   91LYSH    NZ 1036   8.060  10.116   2.612
   91LYSH   HZ1 1037   8.147  10.163   2.596
   91LYSH   HZ2 1038   7.993  10.191   2.604
   91LYSH   HZ3 1039   8.053  10.088   2.708
   91LYSH     C 1040   8.012   9.759   2.012
   91LYSH     O 1041   7.997   9.874   1.971
   92ILE      N 1042   7.974   9.652   1.942
   92ILE      H 1043   8.017   9.563   1.955
   92ILE     CA 1044   7.864   9.661   1.846
   92ILE     CB 1045   7.878   9.552   1.739
   92ILE    CG1 1046   7.870   9.414   1.805
   92ILE    CG2 1047   8.004   9.566   1.653
   92ILE     CD 1048   7.884   9.301   1.704
   92ILE      C 1049   7.720   9.681   1.893
   92ILE      O 1050   7.635   9.723   1.814
   93VAL      N 1051   7.702   9.665   2.022
   93VAL      H 1052   7.768   9.632   2.090
   93VAL     CA 1053   7.575   9.710   2.083
   93VAL     CB 1054   7.559   9.662   2.226
   93VAL    CG1 1055   7.414   9.682   2.274
   93VAL    CG2 1056   7.567   9.510   2.239
   93VAL      C 1057   7.581   9.863   2.079
   93VAL      O 1058   7.681   9.929   2.105
   94LYSH     N 1059   7.469   9.923   2.039
   94LYSH     H 1060   7.385   9.869   2.028
   94LYSH    CA 1061   7.439  10.067   2.044
   94LYSH    CB 1062   7.338  10.099   1.934
   94LYSH    CG 1063   7.411  10.133   1.803
   94LYSH    CD 1064   7.449  10.011   1.719
   94LYSH    CE 1065   7.338   9.916   1.674
   94LYSH    NZ 1066   7.246   9.993   1.591
   94LYSH   HZ1 1067   7.179   9.940   1.538
   94LYSH   HZ2 1068   7.187  10.048   1.650
   94LYSH   HZ3 1069   7.298  10.045   1.522
   94LYSH     C 1070   7.395  10.118   2.182
   94LYSH     O 1071   7.282  10.163   2.199
   95TRP      N 1072   7.479  10.095   2.283
   95TRP      H 1073   7.576  10.086   2.263
   95TRP     CA 1074   7.461  10.124   2.426
   95TRP     CB 1075   7.581  10.104   2.519
   95TRP     CG 1076   7.626   9.958   2.526
   95TRP    CD1 1077   7.705   9.899   2.436
   95TRP    HD1 1078   7.732   9.937   2.338
   95TRP    CD2 1079   7.593   9.866   2.625
   95TRP    NE1 1080   7.728   9.775   2.481
   95TRP    HE1 1081   7.767   9.707   2.420
   95TRP    CE2 1082   7.655   9.748   2.589
   95TRP    CE3 1083   7.506   9.866   2.735
   95TRP    HE3 1084   7.447   9.952   2.764
   95TRP    CZ2 1085   7.642   9.631   2.664
   95TRP    HZ2 1086   7.697   9.540   2.642
   95TRP    CZ3 1087   7.500   9.754   2.816
   95TRP    HZ3 1088   7.409   9.743   2.875
   95TRP    CH2 1089   7.561   9.635   2.776
   95TRP    HH2 1090   7.548   9.540   2.829
   95TRP      C 1091   7.399  10.262   2.449
   95TRP      O 1092   7.448  10.364   2.401
   96AS4      N 1093   7.293  10.267   2.530
   96AS4      H 1094   7.256  10.179   2.559
   96AS4     CA 1095   7.222  10.386   2.579
   96AS4     CB 1096   7.079  10.338   2.600
   96AS4     CG 1097   7.010  10.297   2.469
   96AS4    OD1 1098   7.010  10.173   2.453
   96AS4   HD11 1099   6.924  10.145   2.408
   96AS4   HD12 1100   7.105  10.141   2.447
   96AS4    OD2 1101   7.004  10.377   2.375
   96AS4   HD21 1102   6.957  10.327   2.303
   96AS4   HD22 1103   7.061  10.456   2.399
   96AS4      C 1104   7.290  10.436   2.705
   96AS4      O 1105   7.307  10.358   2.800
   97ARG      N 1106   7.288  10.569   2.721
   97ARG      H 1107   7.217  10.622   2.675
   97ARG     CA 1108   7.367  10.655   2.809
   97ARG     CB 1109   7.319  10.663   2.954
   97ARG     CG 1110   7.234  10.790   2.954
   97ARG     CD 1111   7.189  10.856   3.084
   97ARG     NE 1112   7.066  10.784   3.116
   97ARG     HE 1113   7.083  10.692   3.151
   97ARG     CZ 1114   6.948  10.848   3.122
   97ARG    NH1 1115   6.946  10.979   3.094
   97ARG   HH11 1116   7.036  11.020   3.079
   97ARG   HH12 1117   6.866  11.015   3.046
   97ARG    NH2 1118   6.832  10.792   3.158
   97ARG   HH21 1119   6.843  10.694   3.172
   97ARG   HH22 1120   6.742  10.834   3.150
   97ARG      C 1121   7.516  10.625   2.816
   97ARG      O 1122   7.572  10.618   2.926
   98AS4      N 1123   7.574  10.606   2.697
   98AS4      H 1124   7.525  10.615   2.611
   98AS4     CA 1125   7.715  10.568   2.673
   98AS4     CB 1126   7.750  10.557   2.526
   98AS4     CG 1127   7.871  10.469   2.493
   98AS4    OD1 1128   7.904  10.369   2.559
   98AS4   HD11 1129   7.945  10.299   2.501
   98AS4   HD12 1130   7.867  10.369   2.652
   98AS4    OD2 1131   7.938  10.506   2.395
   98AS4   HD21 1132   8.035  10.481   2.396
   98AS4   HD22 1133   7.877  10.555   2.333
   98AS4      C 1134   7.815  10.665   2.736
   98AS4      O 1135   7.800  10.787   2.729
   99MET      N 1136   7.918  10.609   2.801
   99MET      H 1137   7.931  10.511   2.789
   99MET     CA 1138   8.038  10.671   2.856
   99MET     CB 1139   8.023  10.695   3.007
   99MET     CG 1140   7.967  10.578   3.089
   99MET     SD 1141   7.957  10.622   3.265
   99MET     CE 1142   7.910  10.457   3.313
   99MET      C 1143   8.158  10.581   2.826
   99MET     O1 1144   8.145  10.457   2.834
   99MET   HO11 1145   8.224  10.419   2.785
   99MET   HO12 1146   8.048  10.436   2.844
   99MET     O2 1147   8.253  10.627   2.758
   99MET   HO21 1148   8.247  10.727   2.763
   99MET   HO22 1149   8.309  10.549   2.731
  100ILE      N 1150   7.588   4.459   4.827
  100ILE     H1 1151   7.671   4.439   4.775
  100ILE     H2 1152   7.589   4.413   4.916
  100ILE     H3 1153   7.514   4.416   4.774
  100ILE     CA 1154   7.559   4.598   4.866
  100ILE     CB 1155   7.661   4.646   4.969
  100ILE    CG1 1156   7.804   4.617   4.925
  100ILE    CG2 1157   7.631   4.578   5.103
  100ILE     CD 1158   7.915   4.656   5.023
  100ILE      C 1159   7.567   4.691   4.745
  100ILE      O 1160   7.654   4.669   4.660
  101GLN      N 1161   7.485   4.796   4.737
  101GLN      H 1162   7.403   4.799   4.793
  101GLN     CA 1163   7.498   4.899   4.633
  101GLN     CB 1164   7.385   5.002   4.640
  101GLN     CG 1165   7.258   4.944   4.580
  101GLN     CD 1166   7.149   5.052   4.578
  101GLN    OE1 1167   7.067   5.066   4.669
  101GLN    NE2 1168   7.142   5.130   4.471
  101GLN   HE21 1169   7.217   5.117   4.406
  101GLN   HE22 1170   7.069   5.194   4.450
  101GLN      C 1171   7.632   4.971   4.624
  101GLN      O 1172   7.685   5.013   4.727
  102ARG      N 1173   7.656   5.031   4.508
  102ARG      H 1174   7.591   5.028   4.431
  102ARG     CA 1175   7.772   5.116   4.477
  102ARG     CB 1176   7.809   5.116   4.329
  102ARG     CG 1177   7.883   4.989   4.288
  102ARG     CD 1178   8.011   4.970   4.369
  102ARG     NE 1179   8.090   4.865   4.303
  102ARG     HE 1180   8.036   4.827   4.228
  102ARG     CZ 1181   8.211   4.824   4.343
  102ARG    NH1 1182   8.255   4.857   4.465
  102ARG   HH11 1183   8.194   4.908   4.526
  102ARG   HH12 1184   8.341   4.822   4.502
  102ARG    NH2 1185   8.295   4.747   4.271
  102ARG   HH21 1186   8.271   4.700   4.186
  102ARG   HH22 1187   8.388   4.739   4.307
  102ARG      C 1188   7.771   5.265   4.515
  102ARG      O 1189   7.858   5.341   4.473
  103THR      N 1190   7.664   5.303   4.585
  103THR      H 1191   7.607   5.233   4.627
  103THR     CA 1192   7.638   5.441   4.627
  103THR     CB 1193   7.530   5.453   4.735
  103THR    OG1 1194   7.554   5.366   4.846
  103THR    HG1 1195   7.630   5.400   4.901
  103THR    CG2 1196   7.404   5.417   4.656
  103THR      C 1197   7.756   5.523   4.679
  103THR      O 1198   7.797   5.499   4.793
  104PRO      N 1199   7.785   5.636   4.616
  104PRO     CA 1200   7.909   5.710   4.643
  104PRO     CB 1201   7.898   5.802   4.521
  104PRO     CG 1202   7.751   5.825   4.485
  104PRO     CD 1203   7.705   5.680   4.501
  104PRO      C 1204   7.907   5.793   4.772
  104PRO      O 1205   7.799   5.826   4.820
  105LYSH     N 1206   8.030   5.836   4.801
  105LYSH     H 1207   8.111   5.796   4.757
  105LYSH    CA 1208   8.059   5.914   4.922
  105LYSH    CB 1209   8.188   5.861   4.984
  105LYSH    CG 1210   8.177   5.720   5.042
  105LYSH    CD 1211   8.303   5.674   5.115
  105LYSH    CE 1212   8.336   5.749   5.244
  105LYSH    NZ 1213   8.441   5.678   5.318
  105LYSH   HZ1 1214   8.409   5.585   5.339
  105LYSH   HZ2 1215   8.529   5.673   5.271
  105LYSH   HZ3 1216   8.459   5.728   5.403
  105LYSH     C 1217   8.074   6.066   4.909
  105LYSH     O 1218   8.093   6.135   5.009
  106ILE      N 1219   8.090   6.116   4.787
  106ILE      H 1220   8.096   6.053   4.709
  106ILE     CA 1221   8.094   6.261   4.761
  106ILE     CB 1222   8.186   6.288   4.642
  106ILE    CG1 1223   8.168   6.216   4.508
  106ILE    CG2 1224   8.325   6.246   4.689
  106ILE     CD 1225   8.068   6.288   4.417
  106ILE      C 1226   7.957   6.326   4.745
  106ILE      O 1227   7.865   6.263   4.694
  107GLN      N 1228   7.948   6.452   4.788
  107GLN      H 1229   8.026   6.494   4.834
  107GLN     CA 1230   7.835   6.545   4.774
  107GLN     CB 1231   7.815   6.595   4.631
  107GLN     CG 1232   7.938   6.663   4.571
  107GLN     CD 1233   7.952   6.646   4.419
  107GLN    OE1 1234   8.046   6.588   4.365
  107GLN    NE2 1235   7.845   6.669   4.343
  107GLN   HE21 1236   7.759   6.680   4.392
  107GLN   HE22 1237   7.847   6.646   4.246
  107GLN      C 1238   7.704   6.506   4.842
  107GLN      O 1239   7.605   6.578   4.827
  108VAL      N 1240   7.692   6.379   4.878
  108VAL      H 1241   7.774   6.322   4.884
  108VAL     CA 1242   7.579   6.330   4.958
  108VAL     CB 1243   7.603   6.183   4.994
  108VAL    CG1 1244   7.485   6.118   5.066
  108VAL    CG2 1245   7.627   6.094   4.871
  108VAL      C 1246   7.562   6.420   5.080
  108VAL      O 1247   7.659   6.456   5.146
  109TYR      N 1248   7.446   6.486   5.073
  109TYR      H 1249   7.376   6.459   5.007
  109TYR     CA 1250   7.410   6.602   5.156
  109TYR     CB 1251   7.385   6.559   5.300
  109TYR     CG 1252   7.269   6.460   5.318
  109TYR    CD1 1253   7.287   6.326   5.287
  109TYR    HD1 1254   7.375   6.298   5.230
  109TYR    CD2 1255   7.153   6.496   5.385
  109TYR    HD2 1256   7.130   6.601   5.404
  109TYR    CE1 1257   7.200   6.226   5.328
  109TYR    HE1 1258   7.211   6.131   5.276
  109TYR    CE2 1259   7.075   6.395   5.441
  109TYR    HE2 1260   6.992   6.414   5.510
  109TYR     CZ 1261   7.098   6.260   5.416
  109TYR     OH 1262   7.032   6.156   5.472
  109TYR     HH 1263   7.072   6.067   5.450
  109TYR      C 1264   7.514   6.714   5.146
  109TYR      O 1265   7.547   6.773   5.249
  110SER      N 1266   7.537   6.760   5.024
  110SER      H 1267   7.505   6.719   4.938
  110SER     CA 1268   7.638   6.866   5.009
  110SER     CB 1269   7.777   6.816   5.048
  110SER     OG 1270   7.881   6.909   5.081
  110SER     HG 1271   7.849   6.947   5.168
  110SER      C 1272   7.642   6.917   4.864
  110SER      O 1273   7.689   6.850   4.773
  111ARG      N 1274   7.583   7.034   4.844
  111ARG      H 1275   7.567   7.054   4.747
  111ARG     CA 1276   7.524   7.126   4.942
  111ARG     CB 1277   7.550   7.267   4.890
  111ARG     CG 1278   7.700   7.299   4.884
  111ARG     CD 1279   7.738   7.423   4.803
  111ARG     NE 1280   7.711   7.545   4.881
  111ARG     HE 1281   7.690   7.528   4.977
  111ARG     CZ 1282   7.727   7.674   4.847
  111ARG    NH1 1283   7.786   7.703   4.731
  111ARG   HH11 1284   7.811   7.639   4.658
  111ARG   HH12 1285   7.828   7.794   4.721
  111ARG    NH2 1286   7.689   7.770   4.933
  111ARG   HH21 1287   7.636   7.756   5.016
  111ARG   HH22 1288   7.721   7.861   4.903
  111ARG      C 1289   7.375   7.104   4.969
  111ARG      O 1290   7.297   7.068   4.881
  112HI0      N 1291   7.347   7.136   5.095
  112HI0      H 1292   7.422   7.165   5.155
  112HI0     CA 1293   7.209   7.159   5.141
  112HI0     CB 1294   7.202   7.178   5.292
  112HI0     CG 1295   7.198   7.038   5.354
  112HI0    ND1 1296   7.305   6.977   5.405
  112HI0    HD1 1297   7.400   7.000   5.388
  112HI0    CD2 1298   7.092   6.958   5.362
  112HI0    HD2 1299   6.990   6.970   5.325
  112HI0    CE1 1300   7.262   6.858   5.446
  112HI0    HE1 1301   7.326   6.798   5.511
  112HI0    NE2 1302   7.132   6.847   5.424
  112HI0    HE2 1303   7.075   6.769   5.450
  112HI0      C 1304   7.136   7.276   5.076
  112HI0      O 1305   7.195   7.384   5.085
  113PRO      N 1306   7.012   7.260   5.032
  113PRO     CA 1307   6.934   7.360   4.958
  113PRO     CB 1308   6.803   7.290   4.923
  113PRO     CG 1309   6.791   7.209   5.053
  113PRO     CD 1310   6.928   7.143   5.065
  113PRO      C 1311   6.916   7.494   5.029
  113PRO      O 1312   6.927   7.510   5.150
  114ALA      N 1313   6.851   7.580   4.951
  114ALA      H 1314   6.808   7.550   4.866
  114ALA     CA 1315   6.826   7.721   4.985
  114ALA     CB 1316   6.898   7.819   4.891
  114ALA      C 1317   6.681   7.769   4.993
  114ALA      O 1318   6.635   7.826   5.092
  115GL4      N 1319   6.608   7.703   4.903
  115GL4      H 1320   6.651   7.661   4.822
  115GL4     CA 1321   6.463   7.726   4.907
  115GL4     CB 1322   6.425   7.853   4.831
  115GL4     CG 1323   6.283   7.900   4.866
  115GL4     CD 1324   6.267   8.038   4.804
  115GL4    OE1 1325   6.229   8.055   4.686
  115GL4   HE11 1326   6.209   8.152   4.670
  115GL4   HE12 1327   6.261   7.981   4.627
  115GL4    OE2 1328   6.304   8.136   4.873
  115GL4   HE21 1329   6.307   8.219   4.817
  115GL4   HE22 1330   6.331   8.111   4.966
  115GL4      C 1331   6.375   7.610   4.862
  115GL4      O 1332   6.308   7.541   4.939
  116ASN      N 1333   6.420   7.561   4.746
  116ASN      H 1334   6.515   7.577   4.717
  116ASN     CA 1335   6.345   7.465   4.665
  116ASN     CB 1336   6.371   7.500   4.518
  116ASN     CG 1337   6.307   7.636   4.491
  116ASN    OD1 1338   6.188   7.653   4.464
  116ASN    ND2 1339   6.394   7.736   4.490
  116ASN   HD21 1340   6.489   7.721   4.518
  116ASN   HD22 1341   6.376   7.826   4.449
  116ASN      C 1342   6.371   7.316   4.686
  116ASN      O 1343   6.276   7.238   4.681
  117GLY      N 1344   6.496   7.270   4.687
  117GLY      H 1345   6.571   7.332   4.668
  117GLY     CA 1346   6.533   7.128   4.704
  117GLY      C 1347   6.511   7.042   4.580
  117GLY      O 1348   6.533   7.102   4.474
  118LYSH     N 1349   6.475   6.914   4.580
  118LYSH     H 1350   6.499   6.860   4.499
  118LYSH    CA 1351   6.416   6.843   4.694
  118LYSH    CB 1352   6.271   6.805   4.665
  118LYSH    CG 1353   6.190   6.922   4.607
  118LYSH    CD 1354   6.039   6.898   4.600
  118LYSH    CE 1355   5.971   7.031   4.566
  118LYSH    NZ 1356   5.828   7.039   4.598
  118LYSH   HZ1 1357   5.770   6.967   4.560
  118LYSH   HZ2 1358   5.819   7.052   4.697
  118LYSH   HZ3 1359   5.789   7.119   4.552
  118LYSH     C 1360   6.493   6.717   4.735
  118LYSH     O 1361   6.483   6.676   4.850
  119SER      N 1362   6.546   6.648   4.634
  119SER      H 1363   6.510   6.655   4.541
  119SER     CA 1364   6.633   6.531   4.642
  119SER     CB 1365   6.640   6.441   4.518
  119SER     OG 1366   6.510   6.392   4.486
  119SER     HG 1367   6.459   6.469   4.450
  119SER      C 1368   6.774   6.554   4.698
  119SER      O 1369   6.871   6.549   4.623
  120ASN      N 1370   6.772   6.552   4.831
  120ASN      H 1371   6.695   6.520   4.887
  120ASN     CA 1372   6.897   6.548   4.908
  120ASN     CB 1373   6.914   6.679   4.985
  120ASN     CG 1374   7.056   6.699   5.039
  120ASN    OD1 1375   7.155   6.717   4.967
  120ASN    ND2 1376   7.065   6.680   5.170
  120ASN   HD21 1377   6.987   6.663   5.229
  120ASN   HD22 1378   7.153   6.696   5.214
  120ASN      C 1379   6.896   6.432   5.009
  120ASN      O 1380   6.837   6.453   5.114
  121PHE      N 1381   6.956   6.315   4.990
  121PHE      H 1382   6.937   6.244   5.058
  121PHE     CA 1383   7.027   6.267   4.870
  121PHE     CB 1384   6.935   6.230   4.754
  121PHE     CG 1385   6.852   6.106   4.787
  121PHE    CD1 1386   6.922   5.986   4.780
  121PHE    HD1 1387   7.016   5.980   4.725
  121PHE    CD2 1388   6.724   6.125   4.838
  121PHE    HD2 1389   6.661   6.213   4.821
  121PHE    CE1 1390   6.856   5.877   4.836
  121PHE    HE1 1391   6.894   5.776   4.826
  121PHE    CE2 1392   6.666   6.013   4.896
  121PHE    HE2 1393   6.565   6.026   4.935
  121PHE     CZ 1394   6.731   5.891   4.895
  121PHE     HZ 1395   6.680   5.800   4.928
  121PHE      C 1396   7.160   6.326   4.823
  121PHE      O 1397   7.250   6.352   4.903
  122LEU      N 1398   7.170   6.344   4.692
  122LEU      H 1399   7.092   6.337   4.630
  122LEU     CA 1400   7.294   6.374   4.619
  122LEU     CB 1401   7.308   6.262   4.516
  122LEU     CG 1402   7.444   6.267   4.446
  122LEU    CD1 1403   7.559   6.220   4.535
  122LEU    CD2 1404   7.426   6.198   4.311
  122LEU      C 1405   7.282   6.513   4.557
  122LEU      O 1406   7.202   6.539   4.467
  123ASN      N 1407   7.385   6.596   4.566
  123ASN      H 1408   7.459   6.574   4.630
  123ASN     CA 1409   7.388   6.733   4.512
  123ASN     CB 1410   7.377   6.835   4.626
  123ASN     CG 1411   7.378   6.981   4.579
  123ASN    OD1 1412   7.471   7.061   4.581
  123ASN    ND2 1413   7.268   7.035   4.527
  123ASN   HD21 1414   7.184   6.983   4.511
  123ASN   HD22 1415   7.245   7.123   4.569
  123ASN      C 1416   7.491   6.758   4.401
  123ASN      O 1417   7.604   6.715   4.423
  124CYS2     N 1418   7.459   6.851   4.312
  124CYS2     H 1419   7.365   6.885   4.313
  124CYS2    CA 1420   7.545   6.884   4.197
  124CYS2    CB 1421   7.460   6.839   4.078
  124CYS2    SG 1422   7.372   6.679   4.091
  124CYS2     C 1423   7.561   7.036   4.196
  124CYS2     O 1424   7.474   7.110   4.149
  125TYR      N 1425   7.648   7.083   4.285
  125TYR      H 1426   7.684   7.027   4.360
  125TYR     CA 1427   7.676   7.228   4.288
  125TYR     CB 1428   7.717   7.259   4.432
  125TYR     CG 1429   7.833   7.169   4.475
  125TYR    CD1 1430   7.960   7.217   4.450
  125TYR    HD1 1431   7.967   7.312   4.396
  125TYR    CD2 1432   7.813   7.079   4.579
  125TYR    HD2 1433   7.714   7.038   4.598
  125TYR    CE1 1434   8.071   7.168   4.518
  125TYR    HE1 1435   8.173   7.192   4.489
  125TYR    CE2 1436   7.923   7.041   4.656
  125TYR    HE2 1437   7.907   6.989   4.750
  125TYR     CZ 1438   8.053   7.078   4.623
  125TYR     OH 1439   8.161   7.025   4.687
  125TYR     HH 1440   8.125   6.959   4.753
  125TYR      C 1441   7.771   7.279   4.179
  125TYR      O 1442   7.866   7.211   4.143
  126VAL      N 1443   7.729   7.389   4.117
  126VAL      H 1444   7.646   7.439   4.141
  126VAL     CA 1445   7.786   7.450   3.996
  126VAL     CB 1446   7.684   7.434   3.883
  126VAL    CG1 1447   7.718   7.508   3.754
  126VAL    CG2 1448   7.650   7.286   3.866
  126VAL      C 1449   7.812   7.598   4.028
  126VAL      O 1450   7.733   7.658   4.102
  127SER      N 1451   7.924   7.655   3.985
  127SER      H 1452   7.991   7.604   3.932
  127SER     CA 1453   7.964   7.792   4.021
  127SER     CB 1454   8.112   7.824   3.997
  127SER     OG 1455   8.155   7.795   3.864
  127SER     HG 1456   8.240   7.845   3.848
  127SER      C 1457   7.877   7.911   3.982
  127SER      O 1458   7.885   8.019   4.040
  128GLY      N 1459   7.800   7.893   3.875
  128GLY      H 1460   7.829   7.824   3.809
  128GLY     CA 1461   7.698   7.988   3.828
  128GLY      C 1462   7.640   7.939   3.696
  128GLY      O 1463   7.640   7.819   3.667
  129PHE      N 1464   7.574   8.029   3.623
  129PHE      H 1465   7.596   8.127   3.628
  129PHE     CA 1466   7.486   7.992   3.513
  129PHE     CB 1467   7.385   8.103   3.480
  129PHE     CG 1468   7.260   8.097   3.566
  129PHE    CD1 1469   7.256   8.142   3.698
  129PHE    HD1 1470   7.343   8.181   3.749
  129PHE    CD2 1471   7.141   8.056   3.507
  129PHE    HD2 1472   7.149   8.004   3.411
  129PHE    CE1 1473   7.136   8.139   3.769
  129PHE    HE1 1474   7.122   8.187   3.865
  129PHE    CE2 1475   7.025   8.044   3.580
  129PHE    HE2 1476   6.952   7.969   3.550
  129PHE     CZ 1477   7.021   8.082   3.714
  129PHE     HZ 1478   6.924   8.079   3.763
  129PHE      C 1479   7.572   7.951   3.393
  129PHE      O 1480   7.672   8.014   3.357
  130HI0      N 1481   7.510   7.856   3.323
  130HI0      H 1482   7.453   7.789   3.370
  130HI0     CA 1483   7.591   7.777   3.230
  130HI0     CB 1484   7.512   7.652   3.190
  130HI0     CG 1485   7.512   7.545   3.299
  130HI0    ND1 1486   7.618   7.486   3.353
  130HI0    HD1 1487   7.714   7.507   3.335
  130HI0    CD2 1488   7.402   7.494   3.354
  130HI0    HD2 1489   7.305   7.545   3.356
  130HI0    CE1 1490   7.576   7.394   3.439
  130HI0    HE1 1491   7.639   7.337   3.507
  130HI0    NE2 1492   7.443   7.404   3.442
  130HI0    HE2 1493   7.387   7.364   3.516
  130HI0      C 1494   7.631   7.861   3.109
  130HI0      O 1495   7.549   7.935   3.053
  131PRO      N 1496   7.754   7.858   3.058
  131PRO     CA 1497   7.868   7.783   3.112
  131PRO     CB 1498   7.964   7.768   2.993
  131PRO     CG 1499   7.875   7.781   2.869
  131PRO     CD 1500   7.770   7.883   2.914
  131PRO      C 1501   7.930   7.835   3.243
  131PRO      O 1502   7.966   7.952   3.253
  132SER      N 1503   7.978   7.741   3.322
  132SER      H 1504   7.963   7.644   3.306
  132SER     CA 1505   8.047   7.774   3.448
  132SER     CB 1506   7.964   7.736   3.572
  132SER     OG 1507   7.989   7.840   3.667
  132SER     HG 1508   8.055   7.807   3.734
  132SER      C 1509   8.178   7.696   3.455
  132SER      O 1510   8.200   7.598   3.385
  133AS4      N 1511   8.275   7.771   3.507
  133AS4      H 1512   8.261   7.858   3.553
  133AS4     CA 1513   8.411   7.718   3.526
  133AS4     CB 1514   8.510   7.825   3.569
  133AS4     CG 1515   8.484   7.888   3.706
  133AS4    OD1 1516   8.366   7.916   3.738
  133AS4   HD11 1517   8.364   7.945   3.834
  133AS4   HD12 1518   8.303   7.916   3.660
  133AS4    OD2 1519   8.579   7.925   3.778
  133AS4   HD21 1520   8.558   8.015   3.817
  133AS4   HD22 1521   8.649   7.854   3.777
  133AS4      C 1522   8.416   7.589   3.607
  133AS4      O 1523   8.480   7.495   3.559
  134ILE      N 1524   8.346   7.593   3.720
  134ILE      H 1525   8.291   7.672   3.748
  134ILE     CA 1526   8.323   7.481   3.812
  134ILE     CB 1527   8.314   7.514   3.961
  134ILE    CG1 1528   8.428   7.605   4.007
  134ILE    CG2 1529   8.298   7.388   4.046
  134ILE     CD 1530   8.416   7.639   4.156
  134ILE      C 1531   8.188   7.419   3.772
  134ILE      O 1532   8.085   7.477   3.807
  135GL4      N 1533   8.191   7.307   3.701
  135GL4      H 1534   8.275   7.253   3.696
  135GL4     CA 1535   8.069   7.240   3.653
  135GL4     CB 1536   8.054   7.244   3.501
  135GL4     CG 1537   7.952   7.347   3.453
  135GL4     CD 1538   7.914   7.365   3.306
  135GL4    OE1 1539   7.885   7.485   3.287
  135GL4   HE11 1540   7.905   7.519   3.195
  135GL4   HE12 1541   7.846   7.522   3.370
  135GL4    OE2 1542   7.897   7.268   3.229
  135GL4   HE21 1543   7.916   7.299   3.136
  135GL4   HE22 1544   7.871   7.191   3.288
  135GL4      C 1545   8.057   7.094   3.699
  135GL4      O 1546   8.161   7.042   3.738
  136VAL      N 1547   7.944   7.028   3.675
  136VAL      H 1548   7.870   7.068   3.621
  136VAL     CA 1549   7.923   6.888   3.715
  136VAL     CB 1550   7.791   6.873   3.790
  136VAL    CG1 1551   7.816   6.945   3.922
  136VAL    CG2 1552   7.660   6.897   3.714
  136VAL      C 1553   7.920   6.791   3.597
  136VAL      O 1554   7.879   6.821   3.486
  137AS4      N 1555   7.969   6.670   3.624
  137AS4      H 1556   8.022   6.654   3.708
  137AS4     CA 1557   7.964   6.558   3.530
  137AS4     CB 1558   8.065   6.599   3.421
  137AS4     CG 1559   8.209   6.606   3.471
  137AS4    OD1 1560   8.268   6.496   3.480
  137AS4   HD11 1561   8.364   6.503   3.454
  137AS4   HD12 1562   8.199   6.427   3.499
  137AS4    OD2 1563   8.254   6.719   3.500
  137AS4   HD21 1564   8.329   6.730   3.433
  137AS4   HD22 1565   8.191   6.760   3.565
  137AS4      C 1566   7.990   6.415   3.578
  137AS4      O 1567   8.019   6.393   3.695
  138LEU      N 1568   7.959   6.316   3.494
  138LEU      H 1569   7.929   6.334   3.401
  138LEU     CA 1570   7.972   6.172   3.521
  138LEU     CB 1571   7.882   6.096   3.424
  138LEU     CG 1572   7.731   6.104   3.447
  138LEU    CD1 1573   7.658   6.100   3.314
  138LEU    CD2 1574   7.678   5.982   3.523
  138LEU      C 1575   8.115   6.121   3.541
  138LEU      O 1576   8.170   6.058   3.452
  139LEU      N 1577   8.186   6.174   3.641
  139LEU      H 1578   8.142   6.243   3.698
  139LEU     CA 1579   8.320   6.130   3.682
  139LEU     CB 1580   8.333   5.987   3.734
  139LEU     CG 1581   8.240   5.963   3.853
  139LEU    CD1 1582   8.213   5.814   3.872
  139LEU    CD2 1583   8.304   6.016   3.982
  139LEU      C 1584   8.422   6.154   3.572
  139LEU      O 1585   8.518   6.077   3.560
  140LYSH     N 1586   8.418   6.252   3.481
  140LYSH     H 1587   8.365   6.335   3.500
  140LYSH    CA 1588   8.502   6.264   3.362
  140LYSH    CB 1589   8.640   6.325   3.390
  140LYSH    CG 1590   8.629   6.476   3.413
  140LYSH    CD 1591   8.767   6.537   3.440
  140LYSH    CE 1592   8.755   6.688   3.465
  140LYSH    NZ 1593   8.882   6.761   3.477
  140LYSH   HZ1 1594   8.931   6.741   3.392
  140LYSH   HZ2 1595   8.877   6.860   3.481
  140LYSH   HZ3 1596   8.929   6.722   3.557
  140LYSH     C 1597   8.509   6.151   3.260
  140LYSH     O 1598   8.519   6.177   3.139
  141ASN      N 1599   8.451   6.038   3.300
  141ASN      H 1600   8.412   6.049   3.390
  141ASN     CA 1601   8.423   5.920   3.216
  141ASN     CB 1602   8.375   5.808   3.309
  141ASN     CG 1603   8.316   5.688   3.235
  141ASN    OD1 1604   8.204   5.648   3.268
  141ASN    ND2 1605   8.409   5.622   3.168
  141ASN   HD21 1606   8.508   5.639   3.166
  141ASN   HD22 1607   8.372   5.537   3.132
  141ASN      C 1608   8.322   5.950   3.105
  141ASN      O 1609   8.347   5.926   2.987
  142GLY      N 1610   8.211   6.011   3.148
  142GLY      H 1611   8.213   6.043   3.243
  142GLY     CA 1612   8.087   6.024   3.071
  142GLY      C 1613   8.034   6.167   3.080
  142GLY      O 1614   8.086   6.257   3.145
  143GL4      N 1615   7.925   6.175   3.006
  143GL4      H 1616   7.896   6.087   2.967
  143GL4     CA 1617   7.852   6.299   2.975
  143GL4     CB 1618   7.723   6.259   2.903
  143GL4     CG 1619   7.745   6.192   2.768
  143GL4     CD 1620   7.746   6.039   2.765
  143GL4    OE1 1621   7.656   5.979   2.704
  143GL4   HE11 1622   7.641   5.891   2.750
  143GL4   HE12 1623   7.625   6.040   2.632
  143GL4    OE2 1624   7.850   5.978   2.800
  143GL4   HE21 1625   7.829   5.880   2.795
  143GL4   HE22 1626   7.922   6.047   2.801
  143GL4      C 1627   7.810   6.382   3.097
  143GL4      O 1628   7.834   6.345   3.211
  144ARG      N 1629   7.752   6.497   3.060
  144ARG      H 1630   7.738   6.515   2.962
  144ARG     CA 1631   7.692   6.592   3.153
  144ARG     CB 1632   7.664   6.719   3.072
  144ARG     CG 1633   7.796   6.788   3.040
  144ARG     CD 1634   7.830   6.890   3.151
  144ARG     NE 1635   7.950   6.966   3.112
  144ARG     HE 1636   7.931   7.026   3.034
  144ARG     CZ 1637   8.068   6.974   3.176
  144ARG    NH1 1638   8.086   6.932   3.302
  144ARG   HH11 1639   8.007   6.892   3.348
  144ARG   HH12 1640   8.171   6.940   3.354
  144ARG    NH2 1641   8.181   6.999   3.109
  144ARG   HH21 1642   8.179   7.005   3.008
  144ARG   HH22 1643   8.268   6.995   3.157
  144ARG      C 1644   7.558   6.538   3.205
  144ARG      O 1645   7.479   6.491   3.125
  145ILE      N 1646   7.518   6.587   3.322
  145ILE      H 1647   7.565   6.651   3.385
  145ILE     CA 1648   7.400   6.523   3.382
  145ILE     CB 1649   7.391   6.521   3.536
  145ILE    CG1 1650   7.407   6.652   3.613
  145ILE    CG2 1651   7.497   6.420   3.582
  145ILE     CD 1652   7.334   6.634   3.746
  145ILE      C 1653   7.265   6.562   3.322
  145ILE      O 1654   7.195   6.478   3.265
  146GL4      N 1655   7.235   6.691   3.329
  146GL4      H 1656   7.296   6.755   3.375
  146GL4     CA 1657   7.114   6.753   3.271
  146GL4     CB 1658   7.123   6.775   3.120
  146GL4     CG 1659   7.224   6.879   3.072
  146GL4     CD 1660   7.186   7.019   3.123
  146GL4    OE1 1661   7.123   7.087   3.039
  146GL4   HE11 1662   7.084   7.168   3.081
  146GL4   HE12 1663   7.104   7.030   2.959
  146GL4    OE2 1664   7.218   7.059   3.237
  146GL4   HE21 1665   7.188   7.154   3.245
  146GL4   HE22 1666   7.256   6.979   3.283
  146GL4      C 1667   6.980   6.697   3.320
  146GL4      O 1668   6.899   6.777   3.367
  147LYSH     N 1669   6.952   6.567   3.326
  147LYSH     H 1670   7.020   6.500   3.296
  147LYSH    CA 1671   6.832   6.515   3.393
  147LYSH    CB 1672   6.806   6.370   3.353
  147LYSH    CG 1673   6.773   6.346   3.205
  147LYSH    CD 1674   6.689   6.219   3.196
  147LYSH    CE 1675   6.668   6.179   3.050
  147LYSH    NZ 1676   6.540   6.107   3.040
  147LYSH   HZ1 1677   6.553   6.009   3.054
  147LYSH   HZ2 1678   6.475   6.146   3.105
  147LYSH   HZ3 1679   6.498   6.121   2.951
  147LYSH     C 1680   6.825   6.525   3.546
  147LYSH     O 1681   6.869   6.433   3.612
  148VAL      N 1682   6.828   6.650   3.589
  148VAL      H 1683   6.860   6.719   3.525
  148VAL     CA 1684   6.811   6.683   3.732
  148VAL     CB 1685   6.867   6.821   3.767
  148VAL    CG1 1686   7.019   6.824   3.758
  148VAL    CG2 1687   6.797   6.937   3.696
  148VAL      C 1688   6.666   6.666   3.779
  148VAL      O 1689   6.575   6.712   3.710
  149GL4      N 1690   6.650   6.629   3.905
  149GL4      H 1691   6.722   6.609   3.972
  149GL4     CA 1692   6.522   6.642   3.976
  149GL4     CB 1693   6.529   6.563   4.106
  149GL4     CG 1694   6.390   6.556   4.170
  149GL4     CD 1695   6.385   6.605   4.315
  149GL4    OE1 1696   6.309   6.545   4.395
  149GL4   HE11 1697   6.327   6.573   4.489
  149GL4   HE12 1698   6.252   6.478   4.347
  149GL4    OE2 1699   6.472   6.682   4.360
  149GL4   HE21 1700   6.472   6.684   4.460
  149GL4   HE22 1701   6.527   6.717   4.284
  149GL4      C 1702   6.479   6.788   3.990
  149GL4      O 1703   6.393   6.833   3.913
  150HI0      N 1704   6.556   6.863   4.068
  150HI0      H 1705   6.643   6.831   4.106
  150HI0     CA 1706   6.519   7.003   4.093
  150HI0     CB 1707   6.418   6.984   4.207
  150HI0     CG 1708   6.314   7.096   4.199
  150HI0    ND1 1709   6.202   7.089   4.128
  150HI0    HD1 1710   6.176   7.011   4.071
  150HI0    CD2 1711   6.296   7.189   4.293
  150HI0    HD2 1712   6.381   7.236   4.341
  150HI0    CE1 1713   6.115   7.174   4.180
  150HI0    HE1 1714   6.016   7.201   4.143
  150HI0    NE2 1715   6.172   7.236   4.283
  150HI0    HE2 1716   6.139   7.317   4.332
  150HI0      C 1717   6.638   7.096   4.118
  150HI0      O 1718   6.729   7.054   4.190
  151SER      N 1719   6.632   7.218   4.065
  151SER      H 1720   6.549   7.255   4.025
  151SER     CA 1721   6.737   7.320   4.071
  151SER     CB 1722   6.761   7.381   3.933
  151SER     OG 1723   6.834   7.504   3.927
  151SER     HG 1724   6.930   7.476   3.937
  151SER      C 1725   6.706   7.431   4.172
  151SER      O 1726   6.592   7.477   4.181
  152AS4      N 1727   6.807   7.482   4.241
  152AS4      H 1728   6.902   7.448   4.241
  152AS4     CA 1729   6.793   7.587   4.343
  152AS4     CB 1730   6.755   7.508   4.468
  152AS4     CG 1731   6.702   7.580   4.592
  152AS4    OD1 1732   6.709   7.510   4.696
  152AS4   HD11 1733   6.648   7.543   4.768
  152AS4   HD12 1734   6.779   7.442   4.673
  152AS4    OD2 1735   6.661   7.697   4.583
  152AS4   HD21 1736   6.627   7.721   4.674
  152AS4   HD22 1737   6.667   7.719   4.486
  152AS4      C 1738   6.912   7.682   4.352
  152AS4      O 1739   7.007   7.648   4.282
  153LEU      N 1740   6.896   7.794   4.422
  153LEU      H 1741   6.838   7.792   4.503
  153LEU     CA 1742   6.985   7.909   4.401
  153LEU     CB 1743   6.908   8.017   4.324
  153LEU     CG 1744   6.927   8.006   4.173
  153LEU    CD1 1745   6.860   8.116   4.090
  153LEU    CD2 1746   7.075   7.998   4.133
  153LEU      C 1747   7.054   7.955   4.529
  153LEU      O 1748   6.982   7.995   4.621
  154SER      N 1749   7.180   7.992   4.514
  154SER      H 1750   7.231   7.975   4.430
  154SER     CA 1751   7.262   8.053   4.620
  154SER     CB 1752   7.355   7.944   4.674
  154SER     OG 1753   7.404   7.977   4.803
  154SER     HG 1754   7.502   7.988   4.787
  154SER      C 1755   7.346   8.176   4.583
  154SER      O 1756   7.374   8.197   4.465
  155PHE      N 1757   7.387   8.261   4.677
  155PHE      H 1758   7.359   8.262   4.773
  155PHE     CA 1759   7.459   8.385   4.645
  155PHE     CB 1760   7.518   8.432   4.778
  155PHE     CG 1761   7.574   8.574   4.775
  155PHE    CD1 1762   7.490   8.681   4.747
  155PHE    HD1 1763   7.382   8.672   4.762
  155PHE    CD2 1764   7.713   8.583   4.775
  155PHE    HD2 1765   7.765   8.490   4.794
  155PHE    CE1 1766   7.549   8.800   4.708
  155PHE    HE1 1767   7.492   8.881   4.661
  155PHE    CE2 1768   7.772   8.708   4.763
  155PHE    HE2 1769   7.877   8.737   4.777
  155PHE     CZ 1770   7.687   8.811   4.723
  155PHE     HZ 1771   7.733   8.907   4.700
  155PHE      C 1772   7.574   8.363   4.546
  155PHE      O 1773   7.642   8.260   4.546
  156SER      N 1774   7.590   8.462   4.459
  156SER      H 1775   7.512   8.521   4.440
  156SER     CA 1776   7.707   8.488   4.373
  156SER     CB 1777   7.725   8.380   4.267
  156SER     OG 1778   7.810   8.417   4.158
  156SER     HG 1779   7.766   8.390   4.072
  156SER      C 1780   7.710   8.627   4.309
  156SER      O 1781   7.609   8.697   4.299
  157LYSH     N 1782   7.828   8.679   4.278
  157LYSH     H 1783   7.910   8.620   4.273
  157LYSH    CA 1784   7.850   8.815   4.227
  157LYSH    CB 1785   7.994   8.854   4.258
  157LYSH    CG 1786   8.029   9.000   4.228
  157LYSH    CD 1787   8.180   9.025   4.234
  157LYSH    CE 1788   8.200   9.177   4.237
  157LYSH    NZ 1789   8.337   9.219   4.269
  157LYSH   HZ1 1790   8.344   9.318   4.285
  157LYSH   HZ2 1791   8.368   9.163   4.345
  157LYSH   HZ3 1792   8.392   9.197   4.188
  157LYSH     C 1793   7.814   8.807   4.078
  157LYSH     O 1794   7.808   8.704   4.011
  158AS4      N 1795   7.794   8.925   4.019
  158AS4      H 1796   7.793   9.008   4.074
  158AS4     CA 1797   7.787   8.952   3.875
  158AS4     CB 1798   7.919   8.958   3.798
  158AS4     CG 1799   8.002   9.080   3.836
  158AS4    OD1 1800   7.972   9.192   3.790
  158AS4   HD11 1801   8.048   9.254   3.811
  158AS4   HD12 1802   7.887   9.187   3.738
  158AS4    OD2 1803   8.102   9.065   3.911
  158AS4   HD21 1804   8.156   9.148   3.919
  158AS4   HD22 1805   8.103   8.974   3.953
  158AS4      C 1806   7.682   8.866   3.803
  158AS4      O 1807   7.712   8.794   3.708
  159TRP      N 1808   7.556   8.881   3.842
  159TRP      H 1809   7.542   8.953   3.910
  159TRP     CA 1810   7.435   8.806   3.808
  159TRP     CB 1811   7.391   8.846   3.667
  159TRP     CG 1812   7.248   8.815   3.621
  159TRP    CD1 1813   7.141   8.891   3.641
  159TRP    HD1 1814   7.125   8.955   3.727
  159TRP    CD2 1815   7.208   8.705   3.546
  159TRP    NE1 1816   7.035   8.839   3.580
  159TRP    HE1 1817   6.941   8.870   3.599
  159TRP    CE2 1818   7.074   8.728   3.519
  159TRP    CE3 1819   7.270   8.587   3.507
  159TRP    HE3 1820   7.370   8.567   3.545
  159TRP    CZ2 1821   7.005   8.626   3.454
  159TRP    HZ2 1822   6.904   8.641   3.414
  159TRP    CZ3 1823   7.200   8.485   3.442
  159TRP    HZ3 1824   7.252   8.400   3.400
  159TRP    CH2 1825   7.064   8.505   3.421
  159TRP    HH2 1826   7.013   8.444   3.347
  159TRP      C 1827   7.432   8.653   3.808
  159TRP      O 1828   7.336   8.587   3.850
  160SER      N 1829   7.544   8.590   3.777
  160SER      H 1830   7.622   8.651   3.760
  160SER     CA 1831   7.558   8.444   3.765
  160SER     CB 1832   7.686   8.417   3.686
  160SER     OG 1833   7.681   8.283   3.637
  160SER     HG 1834   7.766   8.258   3.591
  160SER      C 1835   7.569   8.377   3.902
  160SER      O 1836   7.677   8.348   3.953
  161PHE      N 1837   7.448   8.379   3.955
  161PHE      H 1838   7.395   8.455   3.917
  161PHE     CA 1839   7.408   8.305   4.076
  161PHE     CB 1840   7.266   8.350   4.112
  161PHE     CG 1841   7.260   8.441   4.235
  161PHE    CD1 1842   7.313   8.570   4.240
  161PHE    HD1 1843   7.414   8.586   4.204
  161PHE    CD2 1844   7.167   8.397   4.328
  161PHE    HD2 1845   7.101   8.312   4.307
  161PHE    CE1 1846   7.273   8.651   4.345
  161PHE    HE1 1847   7.278   8.759   4.333
  161PHE    CE2 1848   7.130   8.478   4.435
  161PHE    HE2 1849   7.084   8.434   4.523
  161PHE     CZ 1850   7.185   8.606   4.443
  161PHE     HZ 1851   7.142   8.673   4.517
  161PHE      C 1852   7.423   8.153   4.080
  161PHE      O 1853   7.386   8.083   3.986
  162TYR      N 1854   7.478   8.112   4.194
  162TYR      H 1855   7.461   8.153   4.283
  162TYR     CA 1856   7.536   7.978   4.213
  162TYR     CB 1857   7.633   7.980   4.332
  162TYR     CG 1858   7.703   7.848   4.365
  162TYR    CD1 1859   7.840   7.840   4.340
  162TYR    HD1 1860   7.882   7.908   4.267
  162TYR    CD2 1861   7.633   7.736   4.408
  162TYR    HD2 1862   7.527   7.714   4.395
  162TYR    CE1 1863   7.912   7.731   4.387
  162TYR    HE1 1864   8.011   7.713   4.345
  162TYR    CE2 1865   7.710   7.628   4.450
  162TYR    HE2 1866   7.648   7.542   4.472
  162TYR     CZ 1867   7.848   7.621   4.444
  162TYR     OH 1868   7.914   7.528   4.518
  162TYR     HH 1869   8.013   7.541   4.510
  162TYR      C 1870   7.422   7.877   4.213
  162TYR      O 1871   7.340   7.876   4.305
  163LEU      N 1872   7.434   7.780   4.123
  163LEU      H 1873   7.521   7.768   4.076
  163LEU     CA 1874   7.339   7.669   4.107
  163LEU     CB 1875   7.337   7.616   3.963
  163LEU     CG 1876   7.307   7.728   3.864
  163LEU    CD1 1877   7.346   7.680   3.724
  163LEU    CD2 1878   7.157   7.757   3.866
  163LEU      C 1879   7.364   7.549   4.198
  163LEU      O 1880   7.458   7.473   4.177
  164LEU      N 1881   7.260   7.509   4.271
  164LEU      H 1882   7.177   7.565   4.271
  164LEU     CA 1883   7.252   7.381   4.343
  164LEU     CB 1884   7.192   7.423   4.477
  164LEU     CG 1885   7.276   7.522   4.558
  164LEU    CD1 1886   7.188   7.615   4.642
  164LEU    CD2 1887   7.377   7.458   4.654
  164LEU      C 1888   7.163   7.284   4.265
  164LEU      O 1889   7.050   7.324   4.235
  165TYR      N 1890   7.208   7.174   4.205
  165TYR      H 1891   7.300   7.136   4.200
  165TYR     CA 1892   7.121   7.076   4.138
  165TYR     CB 1893   7.172   7.037   3.999
  165TYR     CG 1894   7.176   7.155   3.902
  165TYR    CD1 1895   7.062   7.186   3.829
  165TYR    HD1 1896   6.963   7.170   3.873
  165TYR    CD2 1897   7.293   7.213   3.855
  165TYR    HD2 1898   7.385   7.183   3.903
  165TYR    CE1 1899   7.064   7.271   3.719
  165TYR    HE1 1900   6.969   7.287   3.669
  165TYR    CE2 1901   7.299   7.302   3.748
  165TYR    HE2 1902   7.395   7.351   3.729
  165TYR     CZ 1903   7.184   7.328   3.676
  165TYR     OH 1904   7.201   7.361   3.546
  165TYR     HH 1905   7.297   7.388   3.533
  165TYR      C 1906   7.106   6.944   4.216
  165TYR      O 1907   7.205   6.888   4.261
  166TYR      N 1908   6.984   6.907   4.251
  166TYR      H 1909   6.899   6.953   4.226
  166TYR     CA 1910   6.952   6.794   4.340
  166TYR     CB 1911   6.845   6.851   4.434
  166TYR     CG 1912   6.906   6.950   4.533
  166TYR    CD1 1913   6.894   7.086   4.508
  166TYR    HD1 1914   6.815   7.129   4.447
  166TYR    CD2 1915   6.974   6.905   4.645
  166TYR    HD2 1916   6.977   6.799   4.669
  166TYR    CE1 1917   6.960   7.180   4.588
  166TYR    HE1 1918   6.919   7.281   4.589
  166TYR    CE2 1919   7.045   6.999   4.720
  166TYR    HE2 1920   7.093   6.966   4.813
  166TYR     CZ 1921   7.045   7.134   4.687
  166TYR     OH 1922   7.161   7.201   4.710
  166TYR     HH 1923   7.221   7.167   4.782
  166TYR      C 1924   6.897   6.677   4.259
  166TYR      O 1925   6.819   6.707   4.169
  167THR      N 1926   6.936   6.558   4.305
  167THR      H 1927   6.988   6.557   4.391
  167THR     CA 1928   6.895   6.428   4.251
  167THR     CB 1929   6.935   6.409   4.104
  167THR    OG1 1930   6.888   6.288   4.045
  167THR    HG1 1931   6.931   6.272   3.956
  167THR    CG2 1932   7.087   6.400   4.092
  167THR      C 1933   6.924   6.299   4.328
  167THR      O 1934   7.001   6.312   4.423
  168GL4      N 1935   6.867   6.185   4.293
  168GL4      H 1936   6.795   6.193   4.224
  168GL4     CA 1937   6.895   6.050   4.345
  168GL4     CB 1938   6.776   5.964   4.301
  168GL4     CG 1939   6.736   5.851   4.396
  168GL4     CD 1940   6.832   5.732   4.385
  168GL4    OE1 1941   6.841   5.671   4.277
  168GL4   HE11 1942   6.912   5.601   4.286
  168GL4   HE12 1943   6.783   5.717   4.210
  168GL4    OE2 1944   6.895   5.708   4.490
  168GL4   HE21 1945   6.969   5.645   4.465
  168GL4   HE22 1946   6.845   5.749   4.567
  168GL4      C 1947   7.031   5.995   4.301
  168GL4      O 1948   7.087   6.037   4.200
  169PHE      N 1949   7.078   5.888   4.364
  169PHE      H 1950   7.028   5.845   4.440
  169PHE     CA 1951   7.209   5.832   4.328
  169PHE     CB 1952   7.236   5.721   4.429
  169PHE     CG 1953   7.268   5.768   4.571
  169PHE    CD1 1954   7.388   5.837   4.585
  169PHE    HD1 1955   7.444   5.874   4.499
  169PHE    CD2 1956   7.189   5.726   4.677
  169PHE    HD2 1957   7.106   5.660   4.653
  169PHE    CE1 1958   7.425   5.860   4.717
  169PHE    HE1 1959   7.526   5.896   4.734
  169PHE    CE2 1960   7.231   5.760   4.805
  169PHE    HE2 1961   7.172   5.728   4.891
  169PHE     CZ 1962   7.349   5.831   4.830
  169PHE     HZ 1963   7.368   5.876   4.927
  169PHE      C 1964   7.217   5.766   4.190
  169PHE      O 1965   7.326   5.740   4.137
  170THR      N 1966   7.109   5.698   4.154
  170THR      H 1967   7.032   5.688   4.217
  170THR     CA 1968   7.087   5.640   4.020
  170THR     CB 1969   7.006   5.511   4.022
  170THR    OG1 1970   6.868   5.523   4.055
  170THR    HG1 1971   6.852   5.580   4.136
  170THR    CG2 1972   7.071   5.403   4.110
  170THR      C 1973   7.024   5.727   3.910
  170THR      O 1974   6.908   5.759   3.930
  171PRO      N 1975   7.091   5.743   3.796
  171PRO     CA 1976   7.035   5.798   3.672
  171PRO     CB 1977   7.153   5.789   3.574
  171PRO     CG 1978   7.273   5.814   3.666
  171PRO     CD 1979   7.238   5.743   3.797
  171PRO      C 1980   6.923   5.709   3.618
  171PRO      O 1981   6.928   5.587   3.638
  172THR      N 1982   6.825   5.755   3.543
  172THR      H 1983   6.830   5.838   3.487
  172THR     CA 1984   6.712   5.668   3.507
  172THR     CB 1985   6.598   5.741   3.434
  172THR    OG1 1986   6.646   5.817   3.322
  172THR    HG1 1987   6.723   5.873   3.354
  172THR    CG2 1988   6.520   5.842   3.519
  172THR      C 1989   6.755   5.548   3.421
  172THR      O 1990   6.825   5.568   3.322
  173GL4      N 1991   6.730   5.430   3.478
  173GL4      H 1992   6.670   5.436   3.558
  173GL4     CA 1993   6.769   5.296   3.431
  173GL4     CB 1994   6.702   5.253   3.301
  173GL4     CG 1995   6.553   5.287   3.300
  173GL4     CD 1996   6.482   5.259   3.166
  173GL4    OE1 1997   6.456   5.352   3.087
  173GL4   HE11 1998   6.360   5.345   3.061
  173GL4   HE12 1999   6.529   5.420   3.089
  173GL4    OE2 2000   6.439   5.143   3.145
  173GL4   HE21 2001   6.362   5.152   3.081
  173GL4   HE22 2002   6.488   5.078   3.204
  173GL4      C 2003   6.919   5.269   3.418
  173GL4      O 2004   6.968   5.186   3.341
  174LYSH     N 2005   6.999   5.344   3.493
  174LYSH     H 2006   6.963   5.428   3.533
  174LYSH    CA 2007   7.145   5.331   3.507
  174LYSH    CB 2008   7.219   5.456   3.461
  174LYSH    CG 2009   7.197   5.481   3.310
  174LYSH    CD 2010   7.269   5.614   3.289
  174LYSH    CE 2011   7.297   5.643   3.142
  174LYSH    NZ 2012   7.412   5.571   3.085
  174LYSH   HZ1 2013   7.394   5.473   3.092
  174LYSH   HZ2 2014   7.421   5.604   2.991
  174LYSH   HZ3 2015   7.493   5.587   3.139
  174LYSH     C 2016   7.170   5.294   3.653
  174LYSH     O 2017   7.099   5.334   3.745
  175ASN      N 2018   7.287   5.235   3.676
  175ASN      H 2019   7.336   5.191   3.601
  175ASN     CA 2020   7.347   5.209   3.807
  175ASN     CB 2021   7.450   5.097   3.808
  175ASN     CG 2022   7.384   4.962   3.776
  175ASN    OD1 2023   7.324   4.939   3.671
  175ASN    ND2 2024   7.416   4.868   3.864
  175ASN   HD21 2025   7.489   4.886   3.930
  175ASN   HD22 2026   7.375   4.777   3.872
  175ASN      C 2027   7.392   5.339   3.874
  175ASN      O 2028   7.410   5.441   3.807
  176GL4      N 2029   7.420   5.336   4.004
  176GL4      H 2030   7.379   5.271   4.068
  176GL4     CA 2031   7.464   5.452   4.083
  176GL4     CB 2032   7.495   5.412   4.227
  176GL4     CG 2033   7.384   5.336   4.300
  176GL4     CD 2034   7.374   5.187   4.265
  176GL4    OE1 2035   7.458   5.107   4.311
  176GL4   HE11 2036   7.432   5.013   4.286
  176GL4   HE12 2037   7.534   5.157   4.353
  176GL4    OE2 2038   7.269   5.143   4.214
  176GL4   HE21 2039   7.257   5.050   4.247
  176GL4   HE22 2040   7.221   5.217   4.167
  176GL4      C 2041   7.585   5.524   4.023
  176GL4      O 2042   7.686   5.465   3.987
  177TYR      N 2043   7.567   5.655   4.035
  177TYR      H 2044   7.482   5.693   4.071
  177TYR     CA 2045   7.664   5.750   3.978
  177TYR     CB 2046   7.638   5.757   3.827
  177TYR     CG 2047   7.748   5.697   3.739
  177TYR    CD1 2048   7.714   5.592   3.654
  177TYR    HD1 2049   7.626   5.537   3.686
  177TYR    CD2 2050   7.868   5.762   3.713
  177TYR    HD2 2051   7.899   5.842   3.781
  177TYR    CE1 2052   7.799   5.553   3.552
  177TYR    HE1 2053   7.770   5.465   3.494
  177TYR    CE2 2054   7.952   5.724   3.608
  177TYR    HE2 2055   8.046   5.778   3.606
  177TYR     CZ 2056   7.918   5.620   3.521
  177TYR     OH 2057   8.006   5.559   3.439
  177TYR     HH 2058   8.089   5.614   3.421
  177TYR      C 2059   7.632   5.885   4.042
  177TYR      O 2060   7.524   5.942   4.024
  178ALA      N 2061   7.739   5.955   4.078
  178ALA      H 2062   7.833   5.918   4.078
  178ALA     CA 2063   7.721   6.093   4.123
  178ALA     CB 2064   7.768   6.113   4.268
  178ALA      C 2065   7.773   6.207   4.036
  178ALA      O 2066   7.855   6.173   3.951
  179CYS2     N 2067   7.697   6.316   4.023
  179CYS2     H 2068   7.603   6.311   4.056
  179CYS2    CA 2069   7.728   6.442   3.954
  179CYS2    CB 2070   7.599   6.524   3.968
  179CYS2    SG 2071   7.513   6.536   4.129
  179CYS2     C 2072   7.851   6.512   4.012
  179CYS2     O 2073   7.838   6.621   4.067
  180ARG      N 2074   7.970   6.463   3.977
  180ARG      H 2075   7.978   6.413   3.890
  180ARG     CA 2076   8.096   6.506   4.039
  180ARG     CB 2077   8.202   6.396   4.025
  180ARG     CG 2078   8.306   6.440   4.129
  180ARG     CD 2079   8.405   6.326   4.151
  180ARG     NE 2080   8.509   6.376   4.242
  180ARG     HE 2081   8.552   6.464   4.220
  180ARG     CZ 2082   8.552   6.329   4.360
  180ARG    NH1 2083   8.504   6.212   4.404
  180ARG   HH11 2084   8.446   6.165   4.337
  180ARG   HH12 2085   8.530   6.174   4.492
  180ARG    NH2 2086   8.650   6.393   4.425
  180ARG   HH21 2087   8.666   6.487   4.394
  180ARG   HH22 2088   8.711   6.352   4.493
  180ARG      C 2089   8.135   6.646   3.990
  180ARG      O 2090   8.146   6.668   3.869
  181VAL      N 2091   8.161   6.730   4.089
  181VAL      H 2092   8.132   6.717   4.184
  181VAL     CA 2093   8.212   6.867   4.069
  181VAL     CB 2094   8.199   6.943   4.201
  181VAL    CG1 2095   8.051   6.965   4.234
  181VAL    CG2 2096   8.248   6.862   4.322
  181VAL      C 2097   8.354   6.868   4.013
  181VAL      O 2098   8.440   6.807   4.076
  182ASN      N 2099   8.374   6.920   3.892
  182ASN      H 2100   8.296   6.930   3.830
  182ASN     CA 2101   8.509   6.932   3.835
  182ASN     CB 2102   8.527   6.825   3.727
  182ASN     CG 2103   8.523   6.679   3.773
  182ASN    OD1 2104   8.601   6.629   3.854
  182ASN    ND2 2105   8.432   6.601   3.715
  182ASN   HD21 2106   8.372   6.626   3.639
  182ASN   HD22 2107   8.443   6.503   3.732
  182ASN      C 2108   8.522   7.063   3.757
  182ASN      O 2109   8.422   7.128   3.728
  183HI0      N 2110   8.644   7.105   3.726
  183HI0      H 2111   8.725   7.081   3.779
  183HI0     CA 2112   8.672   7.224   3.644
  183HI0     CB 2113   8.810   7.274   3.686
  183HI0     CG 2114   8.857   7.398   3.609
  183HI0    ND1 2115   8.851   7.527   3.640
  183HI0    HD1 2116   8.796   7.565   3.715
  183HI0    CD2 2117   8.940   7.388   3.506
  183HI0    HD2 2118   8.978   7.296   3.462
  183HI0    CE1 2119   8.925   7.595   3.553
  183HI0    HE1 2120   8.966   7.695   3.566
  183HI0    NE2 2121   8.980   7.509   3.468
  183HI0    HE2 2122   9.052   7.530   3.401
  183HI0      C 2123   8.685   7.174   3.500
  183HI0      O 2124   8.734   7.063   3.478
  184VAL      N 2125   8.614   7.249   3.415
  184VAL      H 2126   8.549   7.318   3.447
  184VAL     CA 2127   8.606   7.230   3.270
  184VAL     CB 2128   8.509   7.338   3.222
  184VAL    CG1 2129   8.559   7.483   3.224
  184VAL    CG2 2130   8.484   7.296   3.077
  184VAL      C 2131   8.734   7.222   3.188
  184VAL      O 2132   8.801   7.319   3.151
  185THR      N 2133   8.776   7.097   3.168
  185THR      H 2134   8.747   7.025   3.230
  185THR     CA 2135   8.886   7.058   3.079
  185THR     CB 2136   8.999   6.985   3.151
  185THR    OG1 2137   8.942   6.869   3.211
  185THR    HG1 2138   8.980   6.796   3.155
  185THR    CG2 2139   9.073   7.082   3.243
  185THR      C 2140   8.840   6.968   2.964
  185THR      O 2141   8.911   6.963   2.863
  186LEU      N 2142   8.727   6.898   2.974
  186LEU      H 2143   8.663   6.906   3.051
  186LEU     CA 2144   8.672   6.810   2.870
  186LEU     CB 2145   8.656   6.663   2.912
  186LEU     CG 2146   8.789   6.589   2.933
  186LEU    CD1 2147   8.750   6.442   2.947
  186LEU    CD2 2148   8.882   6.603   2.813
  186LEU      C 2149   8.539   6.857   2.811
  186LEU      O 2150   8.443   6.901   2.875
  187SER      N 2151   8.527   6.816   2.686
  187SER      H 2152   8.575   6.733   2.659
  187SER     CA 2153   8.423   6.869   2.597
  187SER     CB 2154   8.467   6.866   2.451
  187SER     OG 2155   8.588   6.936   2.419
  187SER     HG 2156   8.623   6.901   2.331
  187SER      C 2157   8.300   6.777   2.605
  187SER      O 2158   8.261   6.709   2.512
  188GLN      N 2159   8.235   6.790   2.721
  188GLN      H 2160   8.250   6.869   2.781
  188GLN     CA 2161   8.119   6.706   2.755
  188GLN     CB 2162   8.111   6.662   2.901
  188GLN     CG 2163   8.246   6.609   2.951
  188GLN     CD 2164   8.274   6.610   3.100
  188GLN    OE1 2165   8.314   6.721   3.137
  188GLN    NE2 2166   8.264   6.504   3.181
  188GLN   HE21 2167   8.248   6.413   3.142
  188GLN   HE22 2168   8.258   6.504   3.280
  188GLN      C 2169   7.981   6.736   2.697
  188GLN      O 2170   7.933   6.845   2.726
  189PRO      N 2171   7.928   6.647   2.612
  189PRO     CA 2172   7.794   6.657   2.552
  189PRO     CB 2173   7.777   6.529   2.468
  189PRO     CG 2174   7.871   6.433   2.541
  189PRO     CD 2175   7.991   6.518   2.583
  189PRO      C 2176   7.678   6.656   2.651
  189PRO      O 2177   7.678   6.585   2.750
  190LYSH     N 2178   7.577   6.739   2.622
  190LYSH     H 2179   7.585   6.805   2.547
  190LYSH    CA 2180   7.458   6.752   2.706
  190LYSH    CB 2181   7.417   6.899   2.692
  190LYSH    CG 2182   7.504   6.996   2.772
  190LYSH    CD 2183   7.445   7.138   2.771
  190LYSH    CE 2184   7.548   7.204   2.863
  190LYSH    NZ 2185   7.484   7.311   2.942
  190LYSH   HZ1 2186   7.552   7.362   2.994
  190LYSH   HZ2 2187   7.427   7.363   2.879
  190LYSH   HZ3 2188   7.426   7.265   3.011
  190LYSH     C 2189   7.344   6.656   2.672
  190LYSH     O 2190   7.288   6.647   2.564
  191ILE      N 2191   7.296   6.595   2.782
  191ILE      H 2192   7.344   6.588   2.868
  191ILE     CA 2193   7.179   6.506   2.783
  191ILE     CB 2194   7.162   6.423   2.912
  191ILE    CG1 2195   7.289   6.350   2.954
  191ILE    CG2 2196   7.043   6.328   2.902
  191ILE     CD 2197   7.340   6.251   2.850
  191ILE      C 2198   7.049   6.576   2.744
  191ILE      O 2199   7.011   6.666   2.820
  192VAL      N 2200   6.976   6.512   2.655
  192VAL      H 2201   7.008   6.440   2.592
  192VAL     CA 2202   6.847   6.567   2.610
  192VAL     CB 2203   6.792   6.502   2.482
  192VAL    CG1 2204   6.663   6.568   2.433
  192VAL    CG2 2205   6.901   6.516   2.377
  192VAL      C 2206   6.734   6.566   2.714
  192VAL      O 2207   6.675   6.461   2.737
  193LYSH     N 2208   6.694   6.678   2.774
  193LYSH     H 2209   6.716   6.765   2.729
  193LYSH    CA 2210   6.594   6.684   2.881
  193LYSH    CB 2211   6.586   6.822   2.947
  193LYSH    CG 2212   6.690   6.864   3.051
  193LYSH    CD 2213   6.681   7.006   3.109
  193LYSH    CE 2214   6.800   7.044   3.196
  193LYSH    NZ 2215   6.789   7.172   3.267
  193LYSH   HZ1 2216   6.870   7.192   3.322
  193LYSH   HZ2 2217   6.773   7.249   3.204
  193LYSH   HZ3 2218   6.708   7.166   3.326
  193LYSH     C 2219   6.451   6.653   2.834
  193LYSH     O 2220   6.393   6.552   2.874
  194TRP      N 2221   6.408   6.718   2.726
  194TRP      H 2222   6.465   6.793   2.692
  194TRP     CA 2223   6.277   6.713   2.659
  194TRP     CB 2224   6.273   6.582   2.580
  194TRP     CG 2225   6.190   6.597   2.454
  194TRP    CD1 2226   6.231   6.626   2.330
  194TRP    HD1 2227   6.334   6.654   2.310
  194TRP    CD2 2228   6.054   6.568   2.442
  194TRP    NE1 2229   6.131   6.624   2.243
  194TRP    HE1 2230   6.142   6.652   2.147
  194TRP    CE2 2231   6.022   6.587   2.309
  194TRP    CE3 2232   5.962   6.522   2.535
  194TRP    HE3 2233   5.986   6.505   2.640
  194TRP    CZ2 2234   5.892   6.572   2.262
  194TRP    HZ2 2235   5.861   6.598   2.160
  194TRP    CZ3 2236   5.832   6.507   2.487
  194TRP    HZ3 2237   5.752   6.487   2.559
  194TRP    CH2 2238   5.798   6.528   2.354
  194TRP    HH2 2239   5.706   6.488   2.314
  194TRP      C 2240   6.153   6.730   2.748
  194TRP      O 2241   6.071   6.821   2.734
  195AS4      N 2242   6.139   6.648   2.852
  195AS4      H 2243   6.184   6.559   2.849
  195AS4     CA 2244   6.024   6.642   2.942
  195AS4     CB 2245   6.043   6.506   3.012
  195AS4     CG 2246   5.911   6.448   3.063
  195AS4    OD1 2247   5.811   6.523   3.065
  195AS4   HD11 2248   5.722   6.484   3.089
  195AS4   HD12 2249   5.834   6.620   3.056
  195AS4    OD2 2250   5.906   6.326   3.086
  195AS4   HD21 2251   5.819   6.282   3.063
  195AS4   HD22 2252   5.995   6.296   3.123
  195AS4      C 2253   5.998   6.765   3.030
  195AS4      O 2254   6.089   6.846   3.048
  196ARG      N 2255   5.876   6.785   3.079
  196ARG      H 2256   5.812   6.709   3.087
  196ARG     CA 2257   5.823   6.903   3.150
  196ARG     CB 2258   5.670   6.900   3.143
  196ARG     CG 2259   5.619   6.876   3.000
  196ARG     CD 2260   5.631   7.007   2.921
  196ARG     NE 2261   5.523   7.098   2.961
  196ARG     HE 2262   5.506   7.118   3.057
  196ARG     CZ 2263   5.428   7.145   2.877
  196ARG    NH1 2264   5.443   7.125   2.747
  196ARG   HH11 2265   5.522   7.083   2.701
  196ARG   HH12 2266   5.364   7.150   2.691
  196ARG    NH2 2267   5.306   7.189   2.909
  196ARG   HH21 2268   5.283   7.190   3.007
  196ARG   HH22 2269   5.240   7.217   2.841
  196ARG      C 2270   5.870   6.905   3.296
  196ARG      O 2271   5.908   6.802   3.350
  197AS4      N 2272   5.879   7.025   3.352
  197AS4      H 2273   5.888   7.109   3.299
  197AS4     CA 2274   5.900   7.057   3.493
  197AS4     CB 2275   5.890   7.209   3.507
  197AS4     CG 2276   6.010   7.272   3.435
  197AS4    OD1 2277   6.127   7.254   3.478
  197AS4   HD11 2278   6.189   7.301   3.414
  197AS4   HD12 2279   6.126   7.208   3.566
  197AS4    OD2 2280   5.985   7.355   3.346
  197AS4   HD21 2281   6.066   7.389   3.299
  197AS4   HD22 2282   5.885   7.362   3.348
  197AS4      C 2283   5.811   6.982   3.593
  197AS4      O 2284   5.720   7.038   3.654
  198MET      N 2285   5.838   6.853   3.612
  198MET      H 2286   5.914   6.816   3.559
  198MET     CA 2287   5.775   6.754   3.701
  198MET     CB 2288   5.696   6.661   3.608
  198MET     CG 2289   5.566   6.707   3.544
  198MET     SD 2290   5.474   6.581   3.449
  198MET     CE 2291   5.601   6.524   3.339
  198MET      C 2292   5.880   6.684   3.787
  198MET     O1 2293   5.997   6.727   3.786
  198MET   HO11 2294   6.003   6.780   3.701
  198MET   HO12 2295   6.053   6.698   3.864
  198MET     O2 2296   5.846   6.578   3.844
  198MET   HO21 2297   5.916   6.567   3.915
  198MET   HO22 2298   5.755   6.553   3.812
   9.90488   9.90488   7.00380   0.00000   0.00000   0.00000   0.00000   4.95240   4.95240
