# Supplementary material for: Interfacial Dynamics and Growth Modes of β2-Microglobulin Dimers
Source: J Chem Inf Model. 2023 May 3;63(14):4447–57. doi: 10.1021/acs.jcim.3c00399 (PMC10369489; doi:10.1021/acs.jcim.3c00399)
Supplement: Supplementary file 2 — ci3c00399_si_002.zip [file ci3c00399_si_002.zip › Supporting-Information/confs_end/End_conformation_BM-10_rep2.gro]

Protein in water t= 500000.00000 step= 5000000
 2298
    1ILE      N    1   4.958   8.621   4.003
    1ILE     H1    2   4.971   8.538   3.948
    1ILE     H2    3   4.873   8.617   4.056
    1ILE     H3    4   4.950   8.695   3.937
    1ILE     CA    5   5.072   8.642   4.093
    1ILE     CB    6   5.094   8.519   4.181
    1ILE    CG1    7   4.973   8.492   4.272
    1ILE    CG2    8   5.220   8.522   4.267
    1ILE     CD    9   4.918   8.351   4.249
    1ILE      C   10   5.185   8.683   3.999
    1ILE      O   11   5.191   8.630   3.888
    2GLN      N   12   5.273   8.773   4.039
    2GLN      H   13   5.240   8.863   4.069
    2GLN     CA   14   5.412   8.782   3.990
    2GLN     CB   15   5.446   8.927   3.954
    2GLN     CG   16   5.437   8.959   3.806
    2GLN     CD   17   5.374   9.098   3.797
    2GLN    OE1   18   5.323   9.165   3.888
    2GLN    NE2   19   5.362   9.146   3.674
    2GLN   HE21   20   5.384   9.097   3.591
    2GLN   HE22   21   5.325   9.239   3.667
    2GLN      C   22   5.522   8.713   4.070
    2GLN      O   23   5.529   8.728   4.192
    3ARG      N   24   5.619   8.650   4.003
    3ARG      H   25   5.611   8.626   3.907
    3ARG     CA   26   5.746   8.603   4.061
    3ARG     CB   27   5.781   8.460   4.021
    3ARG     CG   28   5.763   8.431   3.872
    3ARG     CD   29   5.843   8.312   3.818
    3ARG     NE   30   5.801   8.180   3.868
    3ARG     HE   31   5.705   8.158   3.851
    3ARG     CZ   32   5.883   8.096   3.934
    3ARG    NH1   33   6.012   8.127   3.954
    3ARG   HH11   34   6.044   8.214   3.917
    3ARG   HH12   35   6.072   8.076   4.015
    3ARG    NH2   36   5.847   7.976   3.980
    3ARG   HH21   37   5.749   7.956   3.990
    3ARG   HH22   38   5.915   7.918   4.024
    3ARG      C   39   5.858   8.700   4.023
    3ARG      O   40   5.882   8.737   3.908
    4THR      N   41   5.949   8.714   4.118
    4THR      H   42   5.927   8.674   4.207
    4THR     CA   43   6.067   8.801   4.111
    4THR     CB   44   6.114   8.853   4.248
    4THR    OG1   45   6.117   8.746   4.342
    4THR    HG1   46   6.023   8.725   4.371
    4THR    CG2   47   6.039   8.980   4.288
    4THR      C   48   6.182   8.730   4.039
    4THR      O   49   6.220   8.620   4.078
    5PRO      N   50   6.220   8.782   3.923
    5PRO     CA   51   6.322   8.726   3.835
    5PRO     CB   52   6.312   8.790   3.696
    5PRO     CG   53   6.250   8.924   3.735
    5PRO     CD   54   6.173   8.909   3.865
    5PRO      C   55   6.460   8.734   3.899
    5PRO      O   56   6.493   8.824   3.976
    6LYSH     N   57   6.532   8.622   3.897
    6LYSH     H   58   6.525   8.570   3.812
    6LYSH    CA   59   6.642   8.587   3.988
    6LYSH    CB   60   6.651   8.435   3.975
    6LYSH    CG   61   6.538   8.357   4.043
    6LYSH    CD   62   6.586   8.339   4.189
    6LYSH    CE   63   6.474   8.296   4.284
    6LYSH    NZ   64   6.497   8.280   4.428
    6LYSH   HZ1   65   6.590   8.259   4.459
    6LYSH   HZ2   66   6.461   8.362   4.473
    6LYSH   HZ3   67   6.434   8.212   4.464
    6LYSH     C   68   6.777   8.653   3.961
    6LYSH     O   69   6.884   8.603   3.995
    7ILE      N   70   6.771   8.743   3.863
    7ILE      H   71   6.682   8.768   3.822
    7ILE     CA   72   6.879   8.833   3.818
    7ILE     CB   73   6.833   8.922   3.703
    7ILE    CG1   74   6.702   8.997   3.726
    7ILE    CG2   75   6.829   8.834   3.578
    7ILE     CD   76   6.670   9.112   3.631
    7ILE      C   77   6.951   8.902   3.935
    7ILE      O   78   6.874   8.966   4.006
    8GLN      N   79   7.065   8.849   3.975
    8GLN      H   80   7.084   8.767   3.921
    8GLN     CA   81   7.148   8.900   4.085
    8GLN     CB   82   7.205   9.036   4.046
    8GLN     CG   83   7.331   9.035   3.961
    8GLN     CD   84   7.390   9.168   3.914
    8GLN    OE1   85   7.350   9.227   3.814
    8GLN    NE2   86   7.487   9.223   3.987
    8GLN   HE21   87   7.531   9.177   4.062
    8GLN   HE22   88   7.520   9.312   3.954
    8GLN      C   89   7.083   8.906   4.224
    8GLN      O   90   7.014   8.999   4.266
    9VAL      N   91   7.117   8.803   4.300
    9VAL      H   92   7.176   8.729   4.267
    9VAL     CA   93   7.079   8.798   4.443
    9VAL     CB   94   7.009   8.668   4.479
    9VAL    CG1   95   6.921   8.689   4.604
    9VAL    CG2   96   6.921   8.624   4.362
    9VAL      C   97   7.189   8.839   4.542
    9VAL      O   98   7.163   8.894   4.647
   10TYR      N   99   7.312   8.804   4.505
   10TYR      H  100   7.333   8.761   4.416
   10TYR     CA  101   7.431   8.825   4.589
   10TYR     CB  102   7.488   8.690   4.634
   10TYR     CG  103   7.385   8.600   4.703
   10TYR    CD1  104   7.330   8.640   4.824
   10TYR    HD1  105   7.382   8.714   4.885
   10TYR    CD2  106   7.356   8.474   4.650
   10TYR    HD2  107   7.424   8.436   4.573
   10TYR    CE1  108   7.242   8.554   4.889
   10TYR    HE1  109   7.206   8.577   4.989
   10TYR    CE2  110   7.260   8.395   4.712
   10TYR    HE2  111   7.239   8.298   4.670
   10TYR     CZ  112   7.202   8.432   4.835
   10TYR     OH  113   7.118   8.351   4.904
   10TYR     HH  114   7.118   8.261   4.861
   10TYR      C  115   7.542   8.911   4.528
   10TYR      O  116   7.564   8.908   4.407
   11SER      N  117   7.598   8.993   4.617
   11SER      H  118   7.605   8.975   4.716
   11SER     CA  119   7.692   9.094   4.568
   11SER     CB  120   7.617   9.227   4.569
   11SER     OG  121   7.705   9.335   4.538
   11SER     HG  122   7.657   9.421   4.551
   11SER      C  123   7.811   9.117   4.661
   11SER      O  124   7.805   9.197   4.754
   12ARG      N  125   7.922   9.050   4.632
   12ARG      H  126   7.998   9.059   4.696
   12ARG     CA  127   7.954   8.947   4.533
   12ARG     CB  128   8.085   8.978   4.461
   12ARG     CG  129   8.078   9.108   4.380
   12ARG     CD  130   8.203   9.115   4.293
   12ARG     NE  131   8.197   9.241   4.216
   12ARG     HE  132   8.243   9.314   4.266
   12ARG     CZ  133   8.167   9.258   4.087
   12ARG    NH1  134   8.152   9.153   4.006
   12ARG   HH11  135   8.155   9.060   4.043
   12ARG   HH12  136   8.136   9.167   3.908
   12ARG    NH2  137   8.165   9.384   4.040
   12ARG   HH21  138   8.210   9.448   4.102
   12ARG   HH22  139   8.135   9.409   3.948
   12ARG      C  140   7.941   8.797   4.560
   12ARG      O  141   7.854   8.728   4.507
   13HI0      N  142   7.993   8.757   4.675
   13HI0      H  143   8.076   8.800   4.712
   13HI0     CA  144   7.968   8.624   4.733
   13HI0     CB  145   8.073   8.611   4.845
   13HI0     CG  146   8.193   8.532   4.793
   13HI0    ND1  147   8.248   8.437   4.868
   13HI0    HD1  148   8.197   8.375   4.928
   13HI0    CD2  149   8.286   8.585   4.714
   13HI0    HD2  150   8.253   8.642   4.626
   13HI0    CE1  151   8.375   8.431   4.832
   13HI0    HE1  152   8.450   8.378   4.892
   13HI0    NE2  153   8.401   8.524   4.741
   13HI0    HE2  154   8.490   8.564   4.716
   13HI0      C  155   7.829   8.606   4.796
   13HI0      O  156   7.772   8.705   4.840
   14PRO      N  157   7.782   8.482   4.804
   14PRO     CA  158   7.660   8.447   4.878
   14PRO     CB  159   7.633   8.298   4.853
   14PRO     CG  160   7.703   8.281   4.718
   14PRO     CD  161   7.832   8.363   4.733
   14PRO      C  162   7.653   8.470   5.029
   14PRO      O  163   7.546   8.463   5.090
   15ALA      N  164   7.766   8.508   5.089
   15ALA      H  165   7.854   8.471   5.059
   15ALA     CA  166   7.770   8.575   5.220
   15ALA     CB  167   7.912   8.596   5.272
   15ALA      C  168   7.696   8.709   5.217
   15ALA      O  169   7.612   8.733   5.304
   16GL4      N  170   7.725   8.785   5.113
   16GL4      H  171   7.761   8.742   5.029
   16GL4     CA  172   7.687   8.926   5.095
   16GL4     CB  173   7.811   9.002   5.048
   16GL4     CG  174   7.923   8.985   5.152
   16GL4     CD  175   8.032   9.086   5.119
   16GL4    OE1  176   8.030   9.206   5.154
   16GL4   HE11  177   8.106   9.252   5.111
   16GL4   HE12  178   7.943   9.220   5.201
   16GL4    OE2  179   8.135   9.041   5.064
   16GL4   HE21  180   8.167   9.110   5.000
   16GL4   HE22  181   8.175   8.962   5.111
   16GL4      C  182   7.573   8.950   4.996
   16GL4      O  183   7.587   8.958   4.874
   17ASN      N  184   7.459   8.986   5.053
   17ASN      H  185   7.445   9.007   5.149
   17ASN     CA  186   7.340   9.011   4.970
   17ASN     CB  187   7.215   9.027   5.057
   17ASN     CG  188   7.205   9.138   5.161
   17ASN    OD1  189   7.292   9.222   5.184
   17ASN    ND2  190   7.094   9.152   5.234
   17ASN   HD21  191   7.012   9.100   5.213
   17ASN   HD22  192   7.102   9.204   5.319
   17ASN      C  193   7.348   9.127   4.871
   17ASN      O  194   7.443   9.206   4.870
   18GLY      N  195   7.244   9.131   4.788
   18GLY      H  196   7.180   9.054   4.786
   18GLY     CA  197   7.209   9.235   4.691
   18GLY      C  198   7.096   9.187   4.597
   18GLY      O  199   7.005   9.117   4.639
   19LYSH     N  200   7.075   9.239   4.477
   19LYSH     H  201   6.998   9.213   4.420
   19LYSH    CA  202   7.143   9.353   4.414
   19LYSH    CB  203   7.201   9.320   4.276
   19LYSH    CG  204   7.287   9.431   4.216
   19LYSH    CD  205   7.411   9.470   4.297
   19LYSH    CE  206   7.496   9.569   4.217
   19LYSH    NZ  207   7.420   9.688   4.177
   19LYSH   HZ1  208   7.398   9.746   4.255
   19LYSH   HZ2  209   7.470   9.752   4.118
   19LYSH   HZ3  210   7.335   9.663   4.129
   19LYSH     C  211   7.047   9.471   4.401
   19LYSH     O  212   6.943   9.459   4.338
   20SER      N  213   7.068   9.579   4.476
   20SER      H  214   7.111   9.581   4.566
   20SER     CA  215   7.008   9.707   4.437
   20SER     CB  216   7.039   9.820   4.533
   20SER     OG  217   7.175   9.859   4.556
   20SER     HG  218   7.185   9.896   4.648
   20SER      C  219   7.049   9.757   4.297
   20SER      O  220   7.161   9.740   4.248
   21ASN      N  221   6.962   9.846   4.252
   21ASN      H  222   6.871   9.845   4.296
   21ASN     CA  223   6.955   9.907   4.120
   21ASN     CB  224   6.829   9.994   4.117
   21ASN     CG  225   6.760  10.030   3.986
   21ASN    OD1  226   6.721   9.944   3.908
   21ASN    ND2  227   6.726  10.158   3.972
   21ASN   HD21  228   6.739  10.228   4.042
   21ASN   HD22  229   6.678  10.177   3.885
   21ASN      C  230   7.077   9.993   4.085
   21ASN      O  231   7.137  10.060   4.170
   22PHE      N  232   7.130   9.991   3.965
   22PHE      H  233   7.211  10.047   3.947
   22PHE     CA  234   7.094   9.908   3.848
   22PHE     CB  235   7.124   9.967   3.711
   22PHE     CG  236   7.039  10.092   3.691
   22PHE    CD1  237   6.915  10.056   3.638
   22PHE    HD1  238   6.891   9.950   3.634
   22PHE    CD2  239   7.072  10.223   3.722
   22PHE    HD2  240   7.169  10.252   3.764
   22PHE    CE1  241   6.823  10.158   3.617
   22PHE    HE1  242   6.721  10.129   3.592
   22PHE    CE2  243   6.979  10.322   3.691
   22PHE    HE2  244   7.002  10.425   3.720
   22PHE     CZ  245   6.856  10.291   3.637
   22PHE     HZ  246   6.798  10.368   3.584
   22PHE      C  247   7.154   9.768   3.849
   22PHE      O  248   7.258   9.750   3.913
   23LEU      N  249   7.083   9.672   3.791
   23LEU      H  250   7.019   9.685   3.716
   23LEU     CA  251   7.132   9.533   3.796
   23LEU     CB  252   7.010   9.446   3.769
   23LEU     CG  253   6.953   9.425   3.909
   23LEU    CD1  254   6.864   9.541   3.955
   23LEU    CD2  255   6.867   9.299   3.908
   23LEU      C  256   7.236   9.506   3.686
   23LEU      O  257   7.191   9.495   3.572
   24ASN      N  258   7.362   9.530   3.722
   24ASN      H  259   7.380   9.559   3.815
   24ASN     CA  260   7.483   9.524   3.638
   24ASN     CB  261   7.598   9.594   3.711
   24ASN     CG  262   7.625   9.546   3.854
   24ASN    OD1  263   7.529   9.511   3.921
   24ASN    ND2  264   7.751   9.557   3.896
   24ASN   HD21  265   7.818   9.587   3.827
   24ASN   HD22  266   7.785   9.534   3.987
   24ASN      C  267   7.524   9.384   3.595
   24ASN      O  268   7.593   9.305   3.659
   25CYS2     N  269   7.493   9.352   3.469
   25CYS2     H  270   7.430   9.406   3.414
   25CYS2    CA  271   7.519   9.218   3.415
   25CYS2    CB  272   7.408   9.168   3.322
   25CYS2    SG  273   7.451   8.998   3.271
   25CYS2     C  274   7.660   9.206   3.358
   25CYS2     O  275   7.690   9.249   3.248
   26TYR      N  276   7.749   9.174   3.453
   26TYR      H  277   7.724   9.190   3.547
   26TYR     CA  278   7.891   9.141   3.429
   26TYR     CB  279   7.974   9.175   3.553
   26TYR     CG  280   7.921   9.110   3.680
   26TYR    CD1  281   7.853   9.187   3.773
   26TYR    HD1  282   7.802   9.277   3.737
   26TYR    CD2  283   7.963   8.981   3.715
   26TYR    HD2  284   8.035   8.929   3.651
   26TYR    CE1  285   7.823   9.131   3.897
   26TYR    HE1  286   7.761   9.190   3.965
   26TYR    CE2  287   7.930   8.929   3.839
   26TYR    HE2  288   7.985   8.840   3.870
   26TYR     CZ  289   7.856   9.000   3.933
   26TYR     OH  290   7.852   8.953   4.060
   26TYR     HH  291   7.921   8.888   4.092
   26TYR      C  292   7.919   9.004   3.368
   26TYR      O  293   7.968   8.907   3.426
   27VAL      N  294   7.890   8.996   3.238
   27VAL      H  295   7.853   9.067   3.178
   27VAL     CA  296   7.915   8.872   3.164
   27VAL     CB  297   7.794   8.845   3.074
   27VAL    CG1  298   7.754   8.948   2.969
   27VAL    CG2  299   7.820   8.710   3.008
   27VAL      C  300   8.047   8.880   3.086
   27VAL      O  301   8.096   8.980   3.033
   28SER      N  302   8.126   8.778   3.118
   28SER      H  303   8.085   8.707   3.174
   28SER     CA  304   8.260   8.763   3.058
   28SER     CB  305   8.362   8.691   3.145
   28SER     OG  306   8.326   8.565   3.203
   28SER     HG  307   8.229   8.558   3.224
   28SER      C  308   8.278   8.719   2.913
   28SER      O  309   8.204   8.632   2.868
   29GLY      N  310   8.369   8.778   2.835
   29GLY      H  311   8.404   8.871   2.829
   29GLY     CA  312   8.397   8.719   2.703
   29GLY      C  313   8.526   8.774   2.641
   29GLY      O  314   8.562   8.885   2.680
   30PHE      N  315   8.568   8.710   2.533
   30PHE      H  316   8.510   8.645   2.484
   30PHE     CA  317   8.696   8.736   2.466
   30PHE     CB  318   8.714   8.612   2.378
   30PHE     CG  319   8.849   8.609   2.306
   30PHE    CD1  320   8.855   8.647   2.172
   30PHE    HD1  321   8.772   8.682   2.112
   30PHE    CD2  322   8.971   8.599   2.374
   30PHE    HD2  323   8.963   8.542   2.466
   30PHE    CE1  324   8.975   8.652   2.102
   30PHE    HE1  325   8.974   8.636   1.994
   30PHE    CE2  326   9.092   8.611   2.308
   30PHE    HE2  327   9.187   8.580   2.354
   30PHE     CZ  328   9.094   8.631   2.171
   30PHE     HZ  329   9.192   8.624   2.121
   30PHE      C  330   8.709   8.868   2.389
   30PHE      O  331   8.633   8.909   2.303
   31HI0      N  332   8.827   8.927   2.407
   31HI0      H  333   8.883   8.904   2.487
   31HI0     CA  334   8.866   9.056   2.348
   31HI0     CB  335   8.862   9.173   2.446
   31HI0     CG  336   8.885   9.312   2.385
   31HI0    ND1  337   8.808   9.368   2.291
   31HI0    HD1  338   8.726   9.338   2.245
   31HI0    CD2  339   8.970   9.403   2.433
   31HI0    HD2  340   9.033   9.399   2.520
   31HI0    CE1  341   8.857   9.490   2.270
   31HI0    HE1  342   8.811   9.561   2.203
   31HI0    NE2  343   8.957   9.511   2.356
   31HI0    HE2  344   9.036   9.568   2.332
   31HI0      C  345   9.007   9.053   2.288
   31HI0      O  346   9.100   9.080   2.362
   32PRO      N  347   9.018   9.067   2.155
   32PRO     CA  348   8.908   9.101   2.064
   32PRO     CB  349   8.990   9.189   1.969
   32PRO     CG  350   9.127   9.125   1.948
   32PRO     CD  351   9.149   9.065   2.088
   32PRO      C  352   8.815   9.000   1.994
   32PRO      O  353   8.868   8.902   1.943
   33SER      N  354   8.684   9.019   2.000
   33SER      H  355   8.641   9.099   2.043
   33SER     CA  356   8.579   8.946   1.928
   33SER     CB  357   8.559   8.805   1.983
   33SER     OG  358   8.487   8.793   2.106
   33SER     HG  359   8.527   8.855   2.174
   33SER      C  360   8.445   9.020   1.910
   33SER      O  361   8.425   9.124   1.973
   34AS4      N  362   8.375   8.971   1.809
   34AS4      H  363   8.389   8.884   1.762
   34AS4     CA  364   8.246   9.029   1.770
   34AS4     CB  365   8.198   8.964   1.639
   34AS4     CG  366   8.172   8.814   1.654
   34AS4    OD1  367   8.053   8.777   1.646
   34AS4   HD11  368   8.046   8.680   1.672
   34AS4   HD12  369   7.989   8.848   1.618
   34AS4    OD2  370   8.266   8.734   1.672
   34AS4   HD21  371   8.238   8.649   1.717
   34AS4   HD22  372   8.349   8.766   1.627
   34AS4      C  373   8.130   9.019   1.869
   34AS4      O  374   8.027   9.085   1.852
   35ILE      N  375   8.146   8.940   1.975
   35ILE      H  376   8.230   8.889   1.992
   35ILE     CA  377   8.030   8.917   2.062
   35ILE     CB  378   8.062   8.804   2.160
   35ILE    CG1  379   8.152   8.853   2.275
   35ILE    CG2  380   8.129   8.682   2.097
   35ILE     CD  381   8.198   8.750   2.378
   35ILE      C  382   7.959   9.030   2.138
   35ILE      O  383   8.017   9.119   2.200
   36GL4      N  384   7.826   9.034   2.130
   36GL4      H  385   7.776   8.960   2.085
   36GL4     CA  386   7.728   9.133   2.178
   36GL4     CB  387   7.651   9.207   2.068
   36GL4     CG  388   7.695   9.348   2.028
   36GL4     CD  389   7.683   9.454   2.139
   36GL4    OE1  390   7.755   9.556   2.125
   36GL4   HE11  391   7.702   9.633   2.160
   36GL4   HE12  392   7.846   9.527   2.095
   36GL4    OE2  393   7.598   9.453   2.230
   36GL4   HE21  394   7.594   9.547   2.263
   36GL4   HE22  395   7.544   9.370   2.216
   36GL4      C  396   7.630   9.074   2.279
   36GL4      O  397   7.594   8.957   2.268
   37VAL      N  398   7.588   9.155   2.377
   37VAL      H  399   7.595   9.254   2.374
   37VAL     CA  400   7.510   9.107   2.492
   37VAL     CB  401   7.538   9.183   2.620
   37VAL    CG1  402   7.461   9.119   2.737
   37VAL    CG2  403   7.688   9.207   2.637
   37VAL      C  404   7.362   9.102   2.453
   37VAL      O  405   7.303   9.198   2.402
   38AS4      N  406   7.310   8.980   2.454
   38AS4      H  407   7.369   8.899   2.457
   38AS4     CA  408   7.167   8.949   2.441
   38AS4     CB  409   7.177   8.812   2.374
   38AS4     CG  410   7.122   8.806   2.230
   38AS4    OD1  411   7.068   8.702   2.190
   38AS4   HD11  412   7.032   8.712   2.097
   38AS4   HD12  413   7.079   8.629   2.257
   38AS4    OD2  414   7.107   8.913   2.166
   38AS4   HD21  415   7.072   8.884   2.078
   38AS4   HD22  416   7.134   8.989   2.225
   38AS4      C  417   7.101   8.938   2.579
   38AS4      O  418   7.140   8.856   2.663
   39LEU      N  419   6.990   9.011   2.587
   39LEU      H  420   6.980   9.098   2.540
   39LEU     CA  421   6.888   8.979   2.690
   39LEU     CB  422   6.838   9.111   2.746
   39LEU     CG  423   6.752   9.088   2.872
   39LEU    CD1  424   6.837   9.020   2.980
   39LEU    CD2  425   6.677   9.208   2.929
   39LEU      C  426   6.773   8.896   2.633
   39LEU      O  427   6.688   8.949   2.562
   40LEU      N  428   6.783   8.763   2.643
   40LEU      H  429   6.857   8.707   2.679
   40LEU     CA  430   6.670   8.677   2.606
   40LEU     CB  431   6.709   8.534   2.567
   40LEU     CG  432   6.780   8.520   2.433
   40LEU    CD1  433   6.801   8.371   2.408
   40LEU    CD2  434   6.702   8.582   2.317
   40LEU      C  435   6.577   8.665   2.727
   40LEU      O  436   6.611   8.672   2.845
   41LYSH     N  437   6.451   8.636   2.694
   41LYSH     H  438   6.420   8.620   2.600
   41LYSH    CA  439   6.339   8.603   2.783
   41LYSH    CB  440   6.224   8.704   2.783
   41LYSH    CG  441   6.137   8.719   2.908
   41LYSH    CD  442   6.024   8.823   2.898
   41LYSH    CE  443   5.947   8.836   3.029
   41LYSH    NZ  444   5.859   8.953   3.020
   41LYSH   HZ1  445   5.923   9.026   3.000
   41LYSH   HZ2  446   5.781   8.941   2.959
   41LYSH   HZ3  447   5.818   8.978   3.108
   41LYSH     C  448   6.292   8.459   2.770
   41LYSH     O  449   6.196   8.425   2.703
   42ASN      N  450   6.370   8.376   2.841
   42ASN      H  451   6.432   8.410   2.911
   42ASN     CA  452   6.376   8.231   2.816
   42ASN     CB  453   6.267   8.150   2.887
   42ASN     CG  454   6.303   8.116   3.032
   42ASN    OD1  455   6.281   8.195   3.124
   42ASN    ND2  456   6.358   7.997   3.052
   42ASN   HD21  457   6.358   7.930   2.976
   42ASN   HD22  458   6.405   7.972   3.137
   42ASN      C  459   6.401   8.189   2.671
   42ASN      O  460   6.513   8.171   2.625
   43GLY      N  461   6.295   8.182   2.591
   43GLY      H  462   6.218   8.128   2.623
   43GLY     CA  463   6.297   8.179   2.444
   43GLY      C  464   6.269   8.310   2.368
   43GLY      O  465   6.331   8.332   2.266
   44GL4      N  466   6.188   8.395   2.431
   44GL4      H  467   6.158   8.393   2.526
   44GL4     CA  468   6.144   8.517   2.362
   44GL4     CB  469   6.023   8.576   2.435
   44GL4     CG  470   5.887   8.509   2.414
   44GL4     CD  471   5.779   8.558   2.513
   44GL4    OE1  472   5.771   8.681   2.534
   44GL4   HE11  473   5.691   8.699   2.592
   44GL4   HE12  474   5.836   8.725   2.474
   44GL4    OE2  475   5.696   8.472   2.547
   44GL4   HE21  476   5.611   8.520   2.572
   44GL4   HE22  477   5.725   8.382   2.516
   44GL4      C  478   6.254   8.621   2.348
   44GL4      O  479   6.340   8.648   2.433
   45ARG      N  480   6.261   8.676   2.227
   45ARG      H  481   6.203   8.637   2.155
   45ARG     CA  482   6.346   8.792   2.194
   45ARG     CB  483   6.374   8.799   2.045
   45ARG     CG  484   6.451   8.676   1.998
   45ARG     CD  485   6.459   8.695   1.847
   45ARG     NE  486   6.358   8.624   1.765
   45ARG     HE  487   6.282   8.585   1.817
   45ARG     CZ  488   6.342   8.631   1.633
   45ARG    NH1  489   6.412   8.719   1.560
   45ARG   HH11  490   6.459   8.799   1.594
   45ARG   HH12  491   6.412   8.701   1.461
   45ARG    NH2  492   6.265   8.540   1.572
   45ARG   HH21  493   6.205   8.476   1.621
   45ARG   HH22  494   6.264   8.539   1.473
   45ARG      C  495   6.282   8.927   2.231
   45ARG      O  496   6.183   8.963   2.170
   46ILE      N  497   6.358   9.006   2.306
   46ILE      H  498   6.452   8.984   2.333
   46ILE     CA  499   6.305   9.133   2.360
   46ILE     CB  500   6.378   9.162   2.490
   46ILE    CG1  501   6.346   9.051   2.591
   46ILE    CG2  502   6.342   9.299   2.549
   46ILE     CD  503   6.403   9.062   2.733
   46ILE      C  504   6.322   9.252   2.266
   46ILE      O  505   6.242   9.345   2.282
   47GL4      N  506   6.416   9.257   2.172
   47GL4      H  507   6.480   9.180   2.181
   47GL4     CA  508   6.447   9.350   2.062
   47GL4     CB  509   6.332   9.346   1.962
   47GL4     CG  510   6.304   9.210   1.898
   47GL4     CD  511   6.201   9.219   1.785
   47GL4    OE1  512   6.234   9.250   1.669
   47GL4   HE11  513   6.159   9.266   1.605
   47GL4   HE12  514   6.333   9.260   1.672
   47GL4    OE2  515   6.084   9.219   1.827
   47GL4   HE21  516   6.025   9.166   1.765
   47GL4   HE22  517   6.086   9.293   1.894
   47GL4      C  518   6.476   9.498   2.092
   47GL4      O  519   6.542   9.561   2.010
   48LYSH     N  520   6.439   9.548   2.210
   48LYSH     H  521   6.375   9.493   2.263
   48LYSH    CA  522   6.487   9.679   2.255
   48LYSH    CB  523   6.370   9.766   2.300
   48LYSH    CG  524   6.292   9.822   2.181
   48LYSH    CD  525   6.189   9.925   2.231
   48LYSH    CE  526   6.068   9.932   2.139
   48LYSH    NZ  527   6.104   9.994   2.010
   48LYSH   HZ1  528   6.023  10.023   1.960
   48LYSH   HZ2  529   6.164  10.073   2.018
   48LYSH   HZ3  530   6.154   9.927   1.955
   48LYSH     C  531   6.604   9.675   2.354
   48LYSH     O  532   6.598   9.734   2.462
   49VAL      N  533   6.702   9.593   2.317
   49VAL      H  534   6.704   9.573   2.218
   49VAL     CA  535   6.819   9.566   2.401
   49VAL     CB  536   6.878   9.433   2.355
   49VAL    CG1  537   7.002   9.398   2.438
   49VAL    CG2  538   6.771   9.325   2.378
   49VAL      C  539   6.915   9.683   2.424
   49VAL      O  540   6.943   9.757   2.332
   50GL4      N  541   6.962   9.693   2.549
   50GL4      H  542   6.957   9.613   2.608
   50GL4     CA  543   7.042   9.809   2.588
   50GL4     CB  544   7.038   9.845   2.737
   50GL4     CG  545   6.896   9.873   2.784
   50GL4     CD  546   6.886  10.012   2.849
   50GL4    OE1  547   6.824  10.018   2.956
   50GL4   HE11  548   6.870  10.092   3.006
   50GL4   HE12  549   6.742   9.962   2.968
   50GL4    OE2  550   6.948  10.109   2.799
   50GL4   HE21  551   6.934  10.192   2.852
   50GL4   HE22  552   7.008  10.079   2.724
   50GL4      C  553   7.187   9.811   2.540
   50GL4      O  554   7.242   9.711   2.493
   51HI0      N  555   7.249   9.928   2.525
   51HI0      H  556   7.204  10.005   2.569
   51HI0     CA  557   7.386   9.934   2.472
   51HI0     CB  558   7.420  10.082   2.454
   51HI0     CG  559   7.489  10.128   2.326
   51HI0    ND1  560   7.438  10.184   2.217
   51HI0    HD1  561   7.341  10.170   2.196
   51HI0    CD2  562   7.621  10.136   2.309
   51HI0    HD2  563   7.698  10.120   2.383
   51HI0    CE1  564   7.538  10.227   2.139
   51HI0    HE1  565   7.526  10.256   2.035
   51HI0    NE2  566   7.655  10.197   2.194
   51HI0    HE2  567   7.746  10.227   2.166
   51HI0      C  568   7.495   9.879   2.565
   51HI0      O  569   7.499   9.918   2.680
   52SER      N  570   7.588   9.803   2.507
   52SER      H  571   7.607   9.786   2.411
   52SER     CA  572   7.683   9.730   2.593
   52SER     CB  573   7.724   9.597   2.532
   52SER     OG  574   7.765   9.621   2.396
   52SER     HG  575   7.727   9.563   2.324
   52SER      C  576   7.809   9.807   2.633
   52SER      O  577   7.823   9.917   2.581
   53AS4      N  578   7.898   9.753   2.716
   53AS4      H  579   7.895   9.664   2.763
   53AS4     CA  580   8.024   9.822   2.748
   53AS4     CB  581   8.008   9.905   2.875
   53AS4     CG  582   8.114  10.012   2.898
   53AS4    OD1  583   8.122  10.112   2.823
   53AS4   HD11  584   8.195  10.170   2.862
   53AS4   HD12  585   8.054  10.114   2.751
   53AS4    OD2  586   8.200   9.986   2.986
   53AS4   HD21  587   8.243  10.074   3.007
   53AS4   HD22  588   8.213   9.887   2.987
   53AS4      C  589   8.141   9.727   2.771
   53AS4      O  590   8.133   9.636   2.855
   54LEU      N  591   8.250   9.743   2.697
   54LEU      H  592   8.270   9.820   2.635
   54LEU     CA  593   8.374   9.665   2.712
   54LEU     CB  594   8.465   9.662   2.591
   54LEU     CG  595   8.407   9.580   2.474
   54LEU    CD1  596   8.486   9.618   2.350
   54LEU    CD2  597   8.413   9.427   2.481
   54LEU      C  598   8.454   9.708   2.836
   54LEU      O  599   8.538   9.796   2.816
   55SER      N  600   8.441   9.636   2.947
   55SER      H  601   8.389   9.550   2.946
   55SER     CA  602   8.511   9.670   3.071
   55SER     CB  603   8.413   9.695   3.185
   55SER     OG  604   8.463   9.795   3.276
   55SER     HG  605   8.438   9.888   3.249
   55SER      C  606   8.625   9.577   3.113
   55SER      O  607   8.603   9.456   3.113
   56PHE      N  608   8.715   9.634   3.192
   56PHE      H  609   8.703   9.718   3.245
   56PHE     CA  610   8.848   9.574   3.212
   56PHE     CB  611   8.925   9.691   3.276
   56PHE     CG  612   9.076   9.669   3.284
   56PHE    CD1  613   9.149   9.615   3.179
   56PHE    HD1  614   9.117   9.626   3.075
   56PHE    CD2  615   9.122   9.662   3.415
   56PHE    HD2  616   9.074   9.722   3.493
   56PHE    CE1  617   9.265   9.544   3.209
   56PHE    HE1  618   9.310   9.484   3.128
   56PHE    CE2  619   9.241   9.598   3.448
   56PHE    HE2  620   9.294   9.618   3.540
   56PHE     CZ  621   9.303   9.534   3.342
   56PHE     HZ  622   9.386   9.464   3.355
   56PHE      C  623   8.851   9.452   3.303
   56PHE      O  624   8.758   9.432   3.382
   57SER      N  625   8.961   9.379   3.284
   57SER      H  626   9.030   9.411   3.220
   57SER     CA  627   8.994   9.261   3.367
   57SER     CB  628   8.886   9.156   3.340
   57SER     OG  629   8.897   9.044   3.428
   57SER     HG  630   8.855   8.964   3.384
   57SER      C  631   9.134   9.211   3.329
   57SER      O  632   9.171   9.223   3.211
   58LYSH     N  633   9.216   9.165   3.421
   58LYSH     H  634   9.185   9.147   3.514
   58LYSH    CA  635   9.353   9.121   3.393
   58LYSH    CB  636   9.436   9.094   3.519
   58LYSH    CG  637   9.451   9.228   3.592
   58LYSH    CD  638   9.546   9.211   3.711
   58LYSH    CE  639   9.548   9.335   3.802
   58LYSH    NZ  640   9.599   9.301   3.935
   58LYSH   HZ1  641   9.699   9.294   3.937
   58LYSH   HZ2  642   9.569   9.362   4.007
   58LYSH   HZ3  643   9.575   9.206   3.956
   58LYSH     C  644   9.367   9.002   3.296
   58LYSH     O  645   9.473   8.983   3.237
   59AS4      N  646   9.264   8.919   3.292
   59AS4      H  647   9.195   8.920   3.365
   59AS4     CA  648   9.244   8.820   3.185
   59AS4     CB  649   9.146   8.718   3.242
   59AS4     CG  650   9.221   8.604   3.310
   59AS4    OD1  651   9.335   8.571   3.271
   59AS4   HD11  652   9.381   8.511   3.336
   59AS4   HD12  653   9.338   8.611   3.180
   59AS4    OD2  654   9.170   8.559   3.415
   59AS4   HD21  655   9.239   8.527   3.481
   59AS4   HD22  656   9.071   8.560   3.410
   59AS4      C  657   9.199   8.862   3.046
   59AS4      O  658   9.158   8.976   3.027
   60TRP      N  659   9.214   8.772   2.947
   60TRP      H  660   9.272   8.694   2.970
   60TRP     CA  661   9.177   8.791   2.806
   60TRP     CB  662   9.225   8.671   2.724
   60TRP     CG  663   9.374   8.677   2.690
   60TRP    CD1  664   9.481   8.636   2.756
   60TRP    HD1  665   9.493   8.569   2.841
   60TRP    CD2  666   9.412   8.758   2.582
   60TRP    NE1  667   9.589   8.664   2.683
   60TRP    HE1  668   9.669   8.604   2.686
   60TRP    CE2  669   9.550   8.742   2.581
   60TRP    CE3  670   9.346   8.814   2.474
   60TRP    HE3  671   9.237   8.819   2.472
   60TRP    CZ2  672   9.628   8.792   2.478
   60TRP    HZ2  673   9.734   8.804   2.500
   60TRP    CZ3  674   9.421   8.875   2.375
   60TRP    HZ3  675   9.381   8.902   2.278
   60TRP    CH2  676   9.559   8.862   2.380
   60TRP    HH2  677   9.617   8.875   2.288
   60TRP      C  678   9.025   8.803   2.791
   60TRP      O  679   8.980   8.845   2.684
   61SER      N  680   8.947   8.750   2.885
   61SER      H  681   8.978   8.679   2.948
   61SER     CA  682   8.803   8.778   2.882
   61SER     CB  683   8.714   8.664   2.933
   61SER     OG  684   8.758   8.542   2.873
   61SER     HG  685   8.738   8.467   2.935
   61SER      C  686   8.763   8.907   2.954
   61SER      O  687   8.764   8.896   3.077
   62PHE      N  688   8.728   9.015   2.885
   62PHE      H  689   8.703   9.002   2.790
   62PHE     CA  690   8.669   9.134   2.948
   62PHE     CB  691   8.694   9.250   2.851
   62PHE     CG  692   8.839   9.293   2.829
   62PHE    CD1  693   8.933   9.205   2.776
   62PHE    HD1  694   8.907   9.102   2.756
   62PHE    CD2  695   8.877   9.422   2.864
   62PHE    HD2  696   8.807   9.495   2.904
   62PHE    CE1  697   9.067   9.236   2.753
   62PHE    HE1  698   9.147   9.175   2.712
   62PHE    CE2  699   9.008   9.460   2.839
   62PHE    HE2  700   9.036   9.565   2.845
   62PHE     CZ  701   9.099   9.366   2.790
   62PHE     HZ  702   9.204   9.396   2.790
   62PHE      C  703   8.522   9.111   2.983
   62PHE      O  704   8.466   9.010   2.941
   63TYR      N  705   8.467   9.205   3.060
   63TYR      H  706   8.518   9.290   3.074
   63TYR     CA  707   8.327   9.204   3.104
   63TYR     CB  708   8.326   9.254   3.249
   63TYR     CG  709   8.381   9.140   3.336
   63TYR    CD1  710   8.505   9.144   3.397
   63TYR    HD1  711   8.577   9.223   3.374
   63TYR    CD2  712   8.292   9.039   3.368
   63TYR    HD2  713   8.211   9.015   3.301
   63TYR    CE1  714   8.531   9.059   3.505
   63TYR    HE1  715   8.622   9.078   3.561
   63TYR    CE2  716   8.318   8.953   3.475
   63TYR    HE2  717   8.253   8.867   3.487
   63TYR     CZ  718   8.436   8.966   3.547
   63TYR     OH  719   8.462   8.892   3.658
   63TYR     HH  720   8.392   8.823   3.677
   63TYR      C  721   8.243   9.288   3.007
   63TYR      O  722   8.283   9.403   2.988
   64LEU      N  723   8.129   9.237   2.961
   64LEU      H  724   8.096   9.145   2.983
   64LEU     CA  725   8.041   9.306   2.865
   64LEU     CB  726   8.007   9.202   2.758
   64LEU     CG  727   8.093   9.217   2.632
   64LEU    CD1  728   8.171   9.093   2.586
   64LEU    CD2  729   8.007   9.269   2.518
   64LEU      C  730   7.914   9.342   2.942
   64LEU      O  731   7.807   9.281   2.943
   65LEU      N  732   7.930   9.461   3.000
   65LEU      H  733   8.009   9.520   2.982
   65LEU     CA  734   7.835   9.530   3.088
   65LEU     CB  735   7.902   9.642   3.170
   65LEU     CG  736   7.946   9.584   3.303
   65LEU    CD1  737   8.062   9.664   3.364
   65LEU    CD2  738   7.828   9.564   3.400
   65LEU      C  739   7.701   9.582   3.036
   65LEU      O  740   7.695   9.682   2.966
   66TYR      N  741   7.601   9.500   3.068
   66TYR      H  742   7.616   9.401   3.077
   66TYR     CA  743   7.459   9.535   3.059
   66TYR     CB  744   7.384   9.405   3.028
   66TYR     CG  745   7.260   9.409   2.940
   66TYR    CD1  746   7.141   9.394   3.009
   66TYR    HD1  747   7.145   9.386   3.119
   66TYR    CD2  748   7.264   9.446   2.805
   66TYR    HD2  749   7.363   9.450   2.758
   66TYR    CE1  750   7.026   9.418   2.936
   66TYR    HE1  751   6.932   9.434   2.989
   66TYR    CE2  752   7.149   9.463   2.730
   66TYR    HE2  753   7.150   9.527   2.641
   66TYR     CZ  754   7.031   9.452   2.802
   66TYR     OH  755   6.913   9.497   2.752
   66TYR     HH  756   6.853   9.495   2.832
   66TYR      C  757   7.397   9.594   3.185
   66TYR      O  758   7.373   9.525   3.284
   67TYR      N  759   7.333   9.709   3.164
   67TYR      H  760   7.327   9.753   3.074
   67TYR     CA  761   7.249   9.764   3.271
   67TYR     CB  762   7.286   9.910   3.296
   67TYR     CG  763   7.435   9.924   3.330
   67TYR    CD1  764   7.531   9.922   3.230
   67TYR    HD1  765   7.507   9.981   3.140
   67TYR    CD2  766   7.478   9.918   3.462
   67TYR    HD2  767   7.408   9.921   3.546
   67TYR    CE1  768   7.667   9.921   3.256
   67TYR    HE1  769   7.735   9.937   3.172
   67TYR    CE2  770   7.613   9.924   3.493
   67TYR    HE2  771   7.642   9.915   3.599
   67TYR     CZ  772   7.705   9.921   3.389
   67TYR     OH  773   7.837   9.912   3.422
   67TYR     HH  774   7.890   9.942   3.342
   67TYR      C  775   7.098   9.741   3.268
   67TYR      O  776   7.019   9.824   3.224
   68THR      N  777   7.052   9.627   3.319
   68THR      H  778   7.106   9.574   3.385
   68THR     CA  779   6.911   9.591   3.321
   68THR     CB  780   6.905   9.439   3.304
   68THR    OG1  781   6.778   9.417   3.243
   68THR    HG1  782   6.738   9.330   3.273
   68THR    CG2  783   6.922   9.350   3.428
   68THR      C  784   6.834   9.653   3.437
   68THR      O  785   6.902   9.671   3.539
   69GL4      N  786   6.718   9.716   3.419
   69GL4      H  787   6.705   9.765   3.332
   69GL4     CA  788   6.616   9.740   3.521
   69GL4     CB  789   6.500   9.826   3.470
   69GL4     CG  790   6.551   9.967   3.441
   69GL4     CD  791   6.461  10.048   3.347
   69GL4    OE1  792   6.447   9.999   3.232
   69GL4   HE11  793   6.397  10.055   3.167
   69GL4   HE12  794   6.507   9.919   3.225
   69GL4    OE2  795   6.402  10.148   3.393
   69GL4   HE21  796   6.328  10.171   3.329
   69GL4   HE22  797   6.451  10.178   3.474
   69GL4      C  798   6.554   9.611   3.575
   69GL4      O  799   6.533   9.515   3.501
   70PHE      N  800   6.499   9.626   3.696
   70PHE      H  801   6.499   9.711   3.749
   70PHE     CA  802   6.428   9.513   3.755
   70PHE     CB  803   6.473   9.508   3.902
   70PHE     CG  804   6.436   9.385   3.986
   70PHE    CD1  805   6.505   9.265   3.970
   70PHE    HD1  806   6.593   9.259   3.908
   70PHE    CD2  807   6.339   9.399   4.084
   70PHE    HD2  808   6.298   9.492   4.123
   70PHE    CE1  809   6.468   9.153   4.043
   70PHE    HE1  810   6.506   9.056   4.012
   70PHE    CE2  811   6.307   9.287   4.159
   70PHE    HE2  812   6.213   9.299   4.215
   70PHE     CZ  813   6.372   9.165   4.142
   70PHE     HZ  814   6.333   9.083   4.204
   70PHE      C  815   6.275   9.511   3.744
   70PHE      O  816   6.207   9.605   3.786
   71THR      N  817   6.223   9.423   3.660
   71THR      H  818   6.279   9.358   3.608
   71THR     CA  819   6.080   9.394   3.640
   71THR     CB  820   6.036   9.431   3.499
   71THR    OG1  821   6.132   9.395   3.400
   71THR    HG1  822   6.162   9.479   3.355
   71THR    CG2  823   5.979   9.573   3.492
   71THR      C  824   6.029   9.252   3.666
   71THR      O  825   6.081   9.156   3.610
   72PRO      N  826   5.927   9.241   3.752
   72PRO     CA  827   5.863   9.115   3.791
   72PRO     CB  828   5.737   9.163   3.863
   72PRO     CG  829   5.798   9.272   3.950
   72PRO     CD  830   5.887   9.344   3.848
   72PRO      C  831   5.818   9.025   3.676
   72PRO      O  832   5.756   9.081   3.586
   73THR      N  833   5.822   8.893   3.692
   73THR      H  834   5.845   8.845   3.777
   73THR     CA  835   5.782   8.807   3.579
   73THR     CB  836   5.900   8.742   3.508
   73THR    OG1  837   5.860   8.661   3.397
   73THR    HG1  838   5.948   8.635   3.357
   73THR    CG2  839   5.991   8.662   3.602
   73THR      C  840   5.674   8.706   3.619
   73THR      O  841   5.645   8.693   3.738
   74GL4      N  842   5.607   8.655   3.516
   74GL4      H  843   5.650   8.661   3.427
   74GL4     CA  844   5.508   8.549   3.539
   74GL4     CB  845   5.394   8.561   3.439
   74GL4     CG  846   5.301   8.673   3.485
   74GL4     CD  847   5.268   8.764   3.365
   74GL4    OE1  848   5.353   8.797   3.281
   74GL4   HE11  849   5.316   8.876   3.232
   74GL4   HE12  850   5.416   8.718   3.279
   74GL4    OE2  851   5.150   8.803   3.351
   74GL4   HE21  852   5.155   8.878   3.286
   74GL4   HE22  853   5.087   8.739   3.396
   74GL4      C  854   5.559   8.404   3.546
   74GL4      O  855   5.531   8.327   3.637
   75LYSH     N  856   5.655   8.391   3.454
   75LYSH     H  857   5.651   8.446   3.370
   75LYSH    CA  858   5.745   8.275   3.449
   75LYSH    CB  859   5.677   8.162   3.371
   75LYSH    CG  860   5.571   8.080   3.444
   75LYSH    CD  861   5.525   7.968   3.350
   75LYSH    CE  862   5.414   7.887   3.417
   75LYSH    NZ  863   5.365   7.777   3.332
   75LYSH   HZ1  864   5.365   7.806   3.237
   75LYSH   HZ2  865   5.417   7.693   3.349
   75LYSH   HZ3  866   5.271   7.750   3.356
   75LYSH     C  867   5.884   8.302   3.389
   75LYSH     O  868   5.984   8.260   3.447
   76ASN      N  869   5.887   8.354   3.268
   76ASN      H  870   5.806   8.391   3.222
   76ASN     CA  871   6.011   8.375   3.192
   76ASN     CB  872   5.970   8.412   3.049
   76ASN     CG  873   5.907   8.300   2.967
   76ASN    OD1  874   5.941   8.182   2.980
   76ASN    ND2  875   5.802   8.343   2.897
   76ASN   HD21  876   5.765   8.436   2.896
   76ASN   HD22  877   5.770   8.274   2.834
   76ASN      C  878   6.117   8.472   3.245
   76ASN      O  879   6.099   8.589   3.279
   77GL4      N  880   6.237   8.415   3.250
   77GL4      H  881   6.263   8.337   3.193
   77GL4     CA  882   6.354   8.481   3.311
   77GL4     CB  883   6.439   8.369   3.371
   77GL4     CG  884   6.558   8.407   3.460
   77GL4     CD  885   6.524   8.498   3.578
   77GL4    OE1  886   6.572   8.614   3.574
   77GL4   HE11  887   6.526   8.686   3.626
   77GL4   HE12  888   6.648   8.616   3.510
   77GL4    OE2  889   6.485   8.446   3.684
   77GL4   HE21  890   6.492   8.508   3.761
   77GL4   HE22  891   6.432   8.365   3.658
   77GL4      C  892   6.438   8.561   3.212
   77GL4      O  893   6.466   8.512   3.102
   78TYR      N  894   6.505   8.661   3.269
   78TYR      H  895   6.502   8.673   3.368
   78TYR     CA  896   6.590   8.755   3.194
   78TYR     CB  897   6.599   8.896   3.252
   78TYR     CG  898   6.459   8.957   3.252
   78TYR    CD1  899   6.404   8.991   3.375
   78TYR    HD1  900   6.474   8.993   3.460
   78TYR    CD2  901   6.400   8.995   3.132
   78TYR    HD2  902   6.435   8.955   3.038
   78TYR    CE1  903   6.278   9.049   3.380
   78TYR    HE1  904   6.224   9.061   3.474
   78TYR    CE2  905   6.275   9.056   3.135
   78TYR    HE2  906   6.223   9.080   3.044
   78TYR     CZ  907   6.214   9.077   3.258
   78TYR     OH  908   6.097   9.145   3.269
   78TYR     HH  909   6.113   9.232   3.316
   78TYR      C  910   6.730   8.694   3.185
   78TYR      O  911   6.822   8.725   3.262
   79ALA      N  912   6.746   8.619   3.078
   79ALA      H  913   6.676   8.615   3.006
   79ALA     CA  914   6.873   8.555   3.039
   79ALA     CB  915   6.846   8.441   2.941
   79ALA      C  916   6.978   8.646   2.974
   79ALA      O  917   6.973   8.670   2.855
   80CYS2     N  918   7.042   8.729   3.058
   80CYS2     H  919   7.011   8.750   3.150
   80CYS2    CA  920   7.168   8.786   3.007
   80CYS2    CB  921   7.223   8.878   3.117
   80CYS2    SG  922   7.369   8.984   3.086
   80CYS2     C  923   7.281   8.693   2.965
   80CYS2     O  924   7.333   8.609   3.039
   81ARG      N  925   7.302   8.694   2.834
   81ARG      H  926   7.236   8.736   2.770
   81ARG     CA  927   7.401   8.615   2.758
   81ARG     CB  928   7.336   8.487   2.709
   81ARG     CG  929   7.203   8.512   2.637
   81ARG     CD  930   7.161   8.388   2.558
   81ARG     NE  931   7.172   8.262   2.633
   81ARG     HE  932   7.118   8.245   2.717
   81ARG     CZ  933   7.264   8.166   2.615
   81ARG    NH1  934   7.350   8.170   2.513
   81ARG   HH11  935   7.336   8.245   2.448
   81ARG   HH12  936   7.414   8.096   2.493
   81ARG    NH2  937   7.260   8.059   2.697
   81ARG   HH21  938   7.198   8.048   2.773
   81ARG   HH22  939   7.327   7.986   2.685
   81ARG      C  940   7.463   8.683   2.637
   81ARG      O  941   7.431   8.796   2.599
   82VAL      N  942   7.559   8.617   2.573
   82VAL      H  943   7.608   8.548   2.625
   82VAL     CA  944   7.626   8.656   2.447
   82VAL     CB  945   7.779   8.649   2.446
   82VAL    CG1  946   7.834   8.752   2.544
   82VAL    CG2  947   7.838   8.510   2.474
   82VAL      C  948   7.569   8.604   2.316
   82VAL      O  949   7.484   8.516   2.309
   83ASN      N  950   7.593   8.687   2.215
   83ASN      H  951   7.586   8.785   2.233
   83ASN     CA  952   7.561   8.646   2.078
   83ASN     CB  953   7.410   8.663   2.059
   83ASN     CG  954   7.348   8.585   1.942
   83ASN    OD1  955   7.408   8.525   1.854
   83ASN    ND2  956   7.217   8.599   1.961
   83ASN   HD21  957   7.179   8.645   2.040
   83ASN   HD22  958   7.153   8.562   1.894
   83ASN      C  959   7.640   8.730   1.977
   83ASN      O  960   7.695   8.839   1.992
   84HI0      N  961   7.644   8.668   1.860
   84HI0      H  962   7.577   8.600   1.830
   84HI0     CA  963   7.726   8.727   1.752
   84HI0     CB  964   7.750   8.608   1.659
   84HI0     CG  965   7.849   8.507   1.717
   84HI0    ND1  966   7.974   8.533   1.756
   84HI0    HD1  967   8.023   8.620   1.745
   84HI0    CD2  968   7.822   8.380   1.745
   84HI0    HD2  969   7.726   8.329   1.738
   84HI0    CE1  970   8.027   8.424   1.809
   84HI0    HE1  971   8.111   8.419   1.878
   84HI0    NE2  972   7.933   8.331   1.799
   84HI0    HE2  973   7.926   8.254   1.863
   84HI0      C  974   7.661   8.841   1.673
   84HI0      O  975   7.543   8.828   1.641
   85VAL      N  976   7.745   8.926   1.614
   85VAL      H  977   7.843   8.914   1.631
   85VAL     CA  978   7.705   9.049   1.545
   85VAL     CB  979   7.818   9.116   1.467
   85VAL    CG1  980   7.915   9.188   1.561
   85VAL    CG2  981   7.885   9.013   1.376
   85VAL      C  982   7.579   9.059   1.459
   85VAL      O  983   7.497   9.147   1.483
   86THR      N  984   7.552   8.954   1.382
   86THR      H  985   7.610   8.873   1.382
   86THR     CA  986   7.430   8.948   1.299
   86THR     CB  987   7.450   8.876   1.166
   86THR    OG1  988   7.499   8.742   1.173
   86THR    HG1  989   7.594   8.749   1.204
   86THR    CG2  990   7.550   8.960   1.087
   86THR      C  991   7.315   8.891   1.384
   86THR      O  992   7.200   8.935   1.374
   87LEU      N  993   7.350   8.792   1.466
   87LEU      H  994   7.443   8.772   1.496
   87LEU     CA  995   7.253   8.707   1.534
   87LEU     CB  996   7.323   8.576   1.572
   87LEU     CG  997   7.350   8.490   1.448
   87LEU    CD1  998   7.438   8.370   1.485
   87LEU    CD2  999   7.219   8.435   1.393
   87LEU      C 1000   7.196   8.768   1.664
   87LEU      O 1001   7.085   8.722   1.691
   88SER      N 1002   7.264   8.863   1.725
   88SER      H 1003   7.351   8.890   1.681
   88SER     CA 1004   7.232   8.946   1.842
   88SER     CB 1005   7.350   9.007   1.917
   88SER     OG 1006   7.299   9.063   2.039
   88SER     HG 1007   7.256   8.993   2.097
   88SER      C 1008   7.140   9.062   1.804
   88SER      O 1009   7.141   9.119   1.696
   89GLN      N 1010   7.040   9.069   1.893
   89GLN      H 1011   7.041   9.019   1.979
   89GLN     CA 1012   6.922   9.155   1.887
   89GLN     CB 1013   6.860   9.147   2.027
   89GLN     CG 1014   6.781   9.016   2.033
   89GLN     CD 1015   6.742   8.998   2.179
   89GLN    OE1 1016   6.631   9.036   2.217
   89GLN    NE2 1017   6.825   8.944   2.268
   89GLN   HE21 1018   6.919   8.924   2.239
   89GLN   HE22 1019   6.791   8.913   2.356
   89GLN      C 1020   6.971   9.297   1.860
   89GLN      O 1021   7.085   9.329   1.890
   90PRO      N 1022   6.889   9.389   1.808
   90PRO     CA 1023   6.925   9.532   1.802
   90PRO     CB 1024   6.809   9.601   1.731
   90PRO     CG 1025   6.738   9.489   1.654
   90PRO     CD 1026   6.759   9.366   1.744
   90PRO      C 1027   6.952   9.606   1.933
   90PRO      O 1028   6.898   9.572   2.038
   91LYSH     N 1029   7.036   9.708   1.921
   91LYSH     H 1030   7.073   9.723   1.830
   91LYSH    CA 1031   7.084   9.783   2.039
   91LYSH    CB 1032   7.237   9.792   2.036
   91LYSH    CG 1033   7.309   9.657   2.033
   91LYSH    CD 1034   7.313   9.583   2.166
   91LYSH    CE 1035   7.244   9.447   2.158
   91LYSH    NZ 1036   7.329   9.356   2.079
   91LYSH   HZ1 1037   7.422   9.352   2.115
   91LYSH   HZ2 1038   7.292   9.263   2.073
   91LYSH   HZ3 1039   7.329   9.393   1.986
   91LYSH     C 1040   7.017   9.920   2.052
   91LYSH     O 1041   7.017   9.997   1.955
   92ILE      N 1042   6.954   9.955   2.163
   92ILE      H 1043   6.954   9.899   2.245
   92ILE     CA 1044   6.882  10.083   2.176
   92ILE     CB 1045   6.752  10.065   2.255
   92ILE    CG1 1046   6.658  10.182   2.229
   92ILE    CG2 1047   6.778  10.048   2.405
   92ILE     CD 1048   6.586  10.151   2.098
   92ILE      C 1049   6.983  10.190   2.215
   92ILE      O 1050   7.086  10.157   2.272
   93VAL      N 1051   6.943  10.314   2.187
   93VAL      H 1052   6.852  10.338   2.151
   93VAL     CA 1053   7.016  10.435   2.227
   93VAL     CB 1054   6.932  10.562   2.213
   93VAL    CG1 1055   6.907  10.598   2.067
   93VAL    CG2 1056   6.800  10.546   2.290
   93VAL      C 1057   7.074  10.446   2.368
   93VAL      O 1058   7.026  10.396   2.469
   94LYSH     N 1059   7.194  10.504   2.363
   94LYSH     H 1060   7.204  10.594   2.322
   94LYSH    CA 1061   7.294  10.493   2.472
   94LYSH    CB 1062   7.434  10.500   2.411
   94LYSH    CG 1063   7.543  10.515   2.518
   94LYSH    CD 1064   7.688  10.490   2.475
   94LYSH    CE 1065   7.785  10.509   2.592
   94LYSH    NZ 1066   7.768  10.413   2.704
   94LYSH   HZ1 1067   7.693  10.354   2.676
   94LYSH   HZ2 1068   7.854  10.364   2.716
   94LYSH   HZ3 1069   7.748  10.461   2.789
   94LYSH     C 1070   7.267  10.601   2.575
   94LYSH     O 1071   7.243  10.715   2.536
   95TRP      N 1072   7.224  10.552   2.691
   95TRP      H 1073   7.234  10.454   2.707
   95TRP     CA 1074   7.197  10.641   2.805
   95TRP     CB 1075   7.136  10.551   2.913
   95TRP     CG 1076   6.987  10.528   2.895
   95TRP    CD1 1077   6.936  10.442   2.806
   95TRP    HD1 1078   6.992  10.380   2.736
   95TRP    CD2 1079   6.885  10.557   2.985
   95TRP    NE1 1080   6.810  10.416   2.840
   95TRP    HE1 1081   6.749  10.367   2.776
   95TRP    CE2 1082   6.775  10.479   2.952
   95TRP    CE3 1083   6.883  10.644   3.092
   95TRP    HE3 1084   6.960  10.715   3.126
   95TRP    CZ2 1085   6.661  10.480   3.031
   95TRP    HZ2 1086   6.571  10.427   3.002
   95TRP    CZ3 1087   6.770  10.646   3.173
   95TRP    HZ3 1088   6.756  10.722   3.250
   95TRP    CH2 1089   6.661  10.567   3.138
   95TRP    HH2 1090   6.573  10.559   3.203
   95TRP      C 1091   7.308  10.721   2.875
   95TRP      O 1092   7.422  10.675   2.880
   96AS4      N 1093   7.275  10.841   2.920
   96AS4      H 1094   7.183  10.878   2.923
   96AS4     CA 1095   7.374  10.939   2.967
   96AS4     CB 1096   7.305  11.071   3.003
   96AS4     CG 1097   7.218  11.057   3.130
   96AS4    OD1 1098   7.119  10.982   3.113
   96AS4   HD11 1099   7.111  10.917   3.189
   96AS4   HD12 1100   7.063  11.020   3.039
   96AS4    OD2 1101   7.256  11.132   3.222
   96AS4   HD21 1102   7.185  11.154   3.289
   96AS4   HD22 1103   7.345  11.168   3.194
   96AS4      C 1104   7.466  10.897   3.082
   96AS4      O 1105   7.586  10.921   3.092
   97ARG      N 1106   7.397  10.817   3.164
   97ARG      H 1107   7.301  10.795   3.146
   97ARG     CA 1108   7.450  10.761   3.289
   97ARG     CB 1109   7.340  10.683   3.362
   97ARG     CG 1110   7.276  10.576   3.273
   97ARG     CD 1111   7.187  10.481   3.355
   97ARG     NE 1112   7.140  10.366   3.276
   97ARG     HE 1113   7.206  10.341   3.205
   97ARG     CZ 1114   7.008  10.347   3.268
   97ARG    NH1 1115   6.918  10.434   3.316
   97ARG   HH11 1116   6.940  10.522   3.358
   97ARG   HH12 1117   6.820  10.415   3.322
   97ARG    NH2 1118   6.968  10.243   3.193
   97ARG   HH21 1119   7.034  10.183   3.150
   97ARG   HH22 1120   6.873  10.220   3.177
   97ARG      C 1121   7.576  10.677   3.279
   97ARG      O 1122   7.596  10.590   3.193
   98AS4      N 1123   7.668  10.717   3.365
   98AS4      H 1124   7.650  10.795   3.424
   98AS4     CA 1125   7.805  10.664   3.376
   98AS4     CB 1126   7.904  10.780   3.381
   98AS4     CG 1127   8.042  10.720   3.355
   98AS4    OD1 1128   8.123  10.780   3.428
   98AS4   HD11 1129   8.198  10.715   3.430
   98AS4   HD12 1130   8.089  10.865   3.468
   98AS4    OD2 1131   8.082  10.634   3.275
   98AS4   HD21 1132   8.181  10.630   3.282
   98AS4   HD22 1133   8.001  10.607   3.223
   98AS4      C 1134   7.814  10.598   3.514
   98AS4      O 1135   7.771  10.655   3.614
   99MET      N 1136   7.858  10.472   3.518
   99MET      H 1137   7.887  10.435   3.429
   99MET     CA 1138   7.858  10.374   3.627
   99MET     CB 1139   7.741  10.279   3.601
   99MET     CG 1140   7.606  10.337   3.645
   99MET     SD 1141   7.460  10.264   3.564
   99MET     CE 1142   7.507  10.268   3.391
   99MET      C 1143   7.995  10.308   3.643
   99MET     O1 1144   8.034  10.216   3.567
   99MET   HO11 1145   8.134  10.213   3.569
   99MET   HO12 1146   7.962  10.177   3.510
   99MET     O2 1147   8.056  10.329   3.749
   99MET   HO21 1148   7.987  10.356   3.818
   99MET   HO22 1149   8.144  10.283   3.749
  100ILE      N 1150   6.808   5.399   5.816
  100ILE     H1 1151   6.777   5.451   5.737
  100ILE     H2 1152   6.759   5.427   5.898
  100ILE     H3 1153   6.903   5.430   5.823
  100ILE     CA 1154   6.803   5.254   5.788
  100ILE     CB 1155   6.659   5.201   5.779
  100ILE    CG1 1156   6.558   5.283   5.700
  100ILE    CG2 1157   6.609   5.172   5.921
  100ILE     CD 1158   6.425   5.208   5.687
  100ILE      C 1159   6.885   5.227   5.662
  100ILE      O 1160   6.924   5.316   5.588
  101GLN      N 1161   6.899   5.100   5.625
  101GLN      H 1162   6.856   5.030   5.681
  101GLN     CA 1163   6.971   5.054   5.505
  101GLN     CB 1164   6.972   4.904   5.476
  101GLN     CG 1165   7.079   4.849   5.381
  101GLN     CD 1166   7.020   4.750   5.281
  101GLN    OE1 1167   6.961   4.788   5.180
  101GLN    NE2 1168   7.020   4.622   5.316
  101GLN   HE21 1169   7.076   4.587   5.392
  101GLN   HE22 1170   6.978   4.551   5.259
  101GLN      C 1171   6.912   5.125   5.383
  101GLN      O 1172   6.991   5.188   5.312
  102ARG      N 1173   6.781   5.129   5.362
  102ARG      H 1174   6.716   5.066   5.405
  102ARG     CA 1175   6.723   5.223   5.265
  102ARG     CB 1176   6.571   5.205   5.254
  102ARG     CG 1177   6.527   5.075   5.186
  102ARG     CD 1178   6.381   5.093   5.144
  102ARG     NE 1179   6.332   4.960   5.104
  102ARG     HE 1180   6.311   4.894   5.177
  102ARG     CZ 1181   6.324   4.903   4.983
  102ARG    NH1 1182   6.364   4.966   4.872
  102ARG   HH11 1183   6.392   5.061   4.882
  102ARG   HH12 1184   6.362   4.928   4.779
  102ARG    NH2 1185   6.268   4.782   4.971
  102ARG   HH21 1186   6.235   4.723   5.044
  102ARG   HH22 1187   6.250   4.757   4.876
  102ARG      C 1188   6.759   5.371   5.278
  102ARG      O 1189   6.691   5.446   5.348
  103THR      N 1190   6.873   5.410   5.223
  103THR      H 1191   6.951   5.349   5.210
  103THR     CA 1192   6.915   5.551   5.225
  103THR     CB 1193   7.060   5.562   5.272
  103THR    OG1 1194   7.147   5.453   5.242
  103THR    HG1 1195   7.236   5.471   5.284
  103THR    CG2 1196   7.053   5.594   5.421
  103THR      C 1197   6.886   5.626   5.094
  103THR      O 1198   6.912   5.569   4.988
  104PRO      N 1199   6.828   5.744   5.107
  104PRO     CA 1200   6.811   5.835   4.993
  104PRO     CB 1201   6.713   5.936   5.052
  104PRO     CG 1202   6.648   5.861   5.170
  104PRO     CD 1203   6.772   5.797   5.233
  104PRO      C 1204   6.942   5.888   4.932
  104PRO      O 1205   7.052   5.854   4.976
  105LYSH     N 1206   6.927   5.940   4.811
  105LYSH     H 1207   6.839   5.976   4.781
  105LYSH    CA 1208   7.043   5.973   4.726
  105LYSH    CB 1209   7.009   5.958   4.577
  105LYSH    CG 1210   6.983   5.814   4.535
  105LYSH    CD 1211   7.118   5.741   4.536
  105LYSH    CE 1212   7.092   5.594   4.500
  105LYSH    NZ 1213   7.168   5.505   4.588
  105LYSH   HZ1 1214   7.235   5.554   4.644
  105LYSH   HZ2 1215   7.112   5.455   4.654
  105LYSH   HZ3 1216   7.214   5.430   4.540
  105LYSH     C 1217   7.125   6.101   4.738
  105LYSH     O 1218   7.237   6.102   4.688
  106ILE      N 1219   7.066   6.207   4.793
  106ILE      H 1220   6.967   6.217   4.807
  106ILE     CA 1221   7.128   6.339   4.815
  106ILE     CB 1222   7.087   6.446   4.715
  106ILE    CG1 1223   7.095   6.390   4.573
  106ILE    CG2 1224   7.190   6.558   4.728
  106ILE     CD 1225   7.044   6.479   4.459
  106ILE      C 1226   7.109   6.395   4.956
  106ILE      O 1227   7.005   6.459   4.973
  107GLN      N 1228   7.206   6.363   5.041
  107GLN      H 1229   7.284   6.303   5.021
  107GLN     CA 1230   7.230   6.422   5.174
  107GLN     CB 1231   7.293   6.306   5.251
  107GLN     CG 1232   7.197   6.210   5.322
  107GLN     CD 1233   7.121   6.113   5.231
  107GLN    OE1 1234   6.999   6.109   5.218
  107GLN    NE2 1235   7.178   6.007   5.174
  107GLN   HE21 1236   7.276   5.990   5.178
  107GLN   HE22 1237   7.117   5.948   5.121
  107GLN      C 1238   7.319   6.546   5.169
  107GLN      O 1239   7.276   6.654   5.210
  108VAL      N 1240   7.445   6.524   5.134
  108VAL      H 1241   7.485   6.434   5.116
  108VAL     CA 1242   7.558   6.618   5.118
  108VAL     CB 1243   7.685   6.535   5.096
  108VAL    CG1 1244   7.697   6.511   4.945
  108VAL    CG2 1245   7.813   6.595   5.154
  108VAL      C 1246   7.525   6.716   5.005
  108VAL      O 1247   7.451   6.677   4.915
  109TYR      N 1248   7.574   6.838   5.023
  109TYR      H 1249   7.600   6.868   5.115
  109TYR     CA 1250   7.560   6.932   4.910
  109TYR     CB 1251   7.573   7.075   4.963
  109TYR     CG 1252   7.439   7.138   5.001
  109TYR    CD1 1253   7.364   7.229   4.928
  109TYR    HD1 1254   7.385   7.269   4.829
  109TYR    CD2 1255   7.403   7.098   5.130
  109TYR    HD2 1256   7.461   7.028   5.191
  109TYR    CE1 1257   7.255   7.291   4.988
  109TYR    HE1 1258   7.189   7.358   4.933
  109TYR    CE2 1259   7.291   7.153   5.190
  109TYR    HE2 1260   7.258   7.119   5.288
  109TYR     CZ 1261   7.219   7.246   5.115
  109TYR     OH 1262   7.129   7.325   5.179
  109TYR     HH 1263   7.109   7.403   5.118
  109TYR      C 1264   7.648   6.896   4.791
  109TYR      O 1265   7.769   6.917   4.779
  110SER      N 1266   7.590   6.834   4.689
  110SER      H 1267   7.490   6.831   4.688
  110SER     CA 1268   7.660   6.776   4.574
  110SER     CB 1269   7.669   6.623   4.582
  110SER     OG 1270   7.756   6.568   4.483
  110SER     HG 1271   7.716   6.575   4.391
  110SER      C 1272   7.603   6.823   4.440
  110SER      O 1273   7.493   6.777   4.409
  111ARG      N 1274   7.683   6.891   4.358
  111ARG      H 1275   7.643   6.946   4.285
  111ARG     CA 1276   7.821   6.936   4.383
  111ARG     CB 1277   7.891   6.978   4.254
  111ARG     CG 1278   7.935   6.848   4.187
  111ARG     CD 1279   8.047   6.878   4.087
  111ARG     NE 1280   8.171   6.917   4.155
  111ARG     HE 1281   8.159   6.955   4.247
  111ARG     CZ 1282   8.273   6.956   4.077
  111ARG    NH1 1283   8.263   6.949   3.943
  111ARG   HH11 1284   8.180   6.912   3.902
  111ARG   HH12 1285   8.343   6.962   3.885
  111ARG    NH2 1286   8.377   7.011   4.141
  111ARG   HH21 1287   8.371   7.041   4.236
  111ARG   HH22 1288   8.467   7.006   4.096
  111ARG      C 1289   7.807   7.057   4.476
  111ARG      O 1290   7.718   7.142   4.466
  112HI0      N 1291   7.915   7.072   4.553
  112HI0      H 1292   7.991   7.009   4.544
  112HI0     CA 1293   7.923   7.171   4.662
  112HI0     CB 1294   8.061   7.149   4.725
  112HI0     CG 1295   8.055   7.228   4.855
  112HI0    ND1 1296   8.096   7.349   4.890
  112HI0    HD1 1297   8.149   7.410   4.831
  112HI0    CD2 1298   8.007   7.168   4.964
  112HI0    HD2 1299   7.959   7.070   4.959
  112HI0    CE1 1300   8.070   7.369   5.019
  112HI0    HE1 1301   8.061   7.458   5.082
  112HI0    NE2 1302   8.016   7.256   5.064
  112HI0    HE2 1303   7.981   7.241   5.157
  112HI0      C 1304   7.901   7.315   4.614
  112HI0      O 1305   7.976   7.357   4.526
  113PRO      N 1306   7.814   7.387   4.684
  113PRO     CA 1307   7.791   7.532   4.669
  113PRO     CB 1308   7.643   7.551   4.702
  113PRO     CG 1309   7.616   7.443   4.806
  113PRO     CD 1310   7.712   7.328   4.771
  113PRO      C 1311   7.891   7.615   4.750
  113PRO      O 1312   7.997   7.567   4.790
  114ALA      N 1313   7.854   7.742   4.765
  114ALA      H 1314   7.771   7.782   4.725
  114ALA     CA 1315   7.946   7.831   4.836
  114ALA     CB 1316   7.959   7.957   4.750
  114ALA      C 1317   7.903   7.845   4.982
  114ALA      O 1318   7.856   7.743   5.033
  115GL4      N 1319   7.893   7.967   5.035
  115GL4      H 1320   7.938   8.047   4.993
  115GL4     CA 1321   7.830   8.000   5.163
  115GL4     CB 1322   7.859   8.141   5.213
  115GL4     CG 1323   8.007   8.173   5.190
  115GL4     CD 1324   8.027   8.257   5.062
  115GL4    OE1 1325   8.056   8.192   4.959
  115GL4   HE11 1326   8.092   8.268   4.906
  115GL4   HE12 1327   8.052   8.092   4.958
  115GL4    OE2 1328   8.031   8.381   5.079
  115GL4   HE21 1329   8.102   8.421   5.021
  115GL4   HE22 1330   7.964   8.416   5.145
  115GL4      C 1331   7.680   7.969   5.178
  115GL4      O 1332   7.611   8.043   5.248
  116ASN      N 1333   7.627   7.885   5.090
  116ASN      H 1334   7.685   7.827   5.032
  116ASN     CA 1335   7.484   7.859   5.072
  116ASN     CB 1336   7.449   7.815   4.930
  116ASN     CG 1337   7.509   7.909   4.826
  116ASN    OD1 1338   7.630   7.905   4.800
  116ASN    ND2 1339   7.432   8.006   4.777
  116ASN   HD21 1340   7.335   8.023   4.788
  116ASN   HD22 1341   7.476   8.083   4.732
  116ASN      C 1342   7.429   7.759   5.175
  116ASN      O 1343   7.513   7.678   5.213
  117GLY      N 1344   7.297   7.752   5.191
  117GLY      H 1345   7.245   7.826   5.147
  117GLY     CA 1346   7.222   7.661   5.279
  117GLY      C 1347   7.253   7.689   5.426
  117GLY      O 1348   7.279   7.800   5.471
  118LYSH     N 1349   7.236   7.591   5.514
  118LYSH     H 1350   7.244   7.614   5.611
  118LYSH    CA 1351   7.197   7.453   5.483
  118LYSH    CB 1352   7.290   7.352   5.550
  118LYSH    CG 1353   7.437   7.377   5.515
  118LYSH    CD 1354   7.513   7.267   5.589
  118LYSH    CE 1355   7.664   7.283   5.566
  118LYSH    NZ 1356   7.744   7.192   5.649
  118LYSH   HZ1 1357   7.709   7.196   5.742
  118LYSH   HZ2 1358   7.740   7.103   5.603
  118LYSH   HZ3 1359   7.841   7.216   5.650
  118LYSH     C 1360   7.054   7.405   5.511
  118LYSH     O 1361   7.005   7.407   5.624
  119SER      N 1362   6.989   7.376   5.399
  119SER      H 1363   7.035   7.343   5.316
  119SER     CA 1364   6.850   7.329   5.395
  119SER     CB 1365   6.769   7.433   5.318
  119SER     OG 1366   6.748   7.545   5.405
  119SER     HG 1367   6.653   7.534   5.435
  119SER      C 1368   6.834   7.185   5.346
  119SER      O 1369   6.861   7.151   5.230
  120ASN      N 1370   6.753   7.114   5.424
  120ASN      H 1371   6.733   7.137   5.520
  120ASN     CA 1372   6.712   6.978   5.387
  120ASN     CB 1373   6.772   6.889   5.496
  120ASN     CG 1374   6.924   6.873   5.485
  120ASN    OD1 1375   7.005   6.947   5.541
  120ASN    ND2 1376   6.974   6.790   5.395
  120ASN   HD21 1377   6.908   6.751   5.331
  120ASN   HD22 1378   7.067   6.753   5.405
  120ASN      C 1379   6.562   6.953   5.366
  120ASN      O 1380   6.494   6.962   5.468
  121PHE      N 1381   6.497   6.939   5.251
  121PHE      H 1382   6.398   6.927   5.263
  121PHE     CA 1383   6.534   6.931   5.109
  121PHE     CB 1384   6.573   7.072   5.065
  121PHE     CG 1385   6.460   7.175   5.080
  121PHE    CD1 1386   6.378   7.197   4.970
  121PHE    HD1 1387   6.375   7.126   4.888
  121PHE    CD2 1388   6.447   7.252   5.194
  121PHE    HD2 1389   6.531   7.261   5.263
  121PHE    CE1 1390   6.284   7.300   4.980
  121PHE    HE1 1391   6.239   7.333   4.886
  121PHE    CE2 1392   6.349   7.351   5.202
  121PHE    HE2 1393   6.345   7.421   5.285
  121PHE     CZ 1394   6.263   7.376   5.094
  121PHE     HZ 1395   6.176   7.440   5.110
  121PHE      C 1396   6.636   6.829   5.059
  121PHE      O 1397   6.722   6.767   5.122
  122LEU      N 1398   6.630   6.824   4.926
  122LEU      H 1399   6.552   6.867   4.880
  122LEU     CA 1400   6.718   6.744   4.840
  122LEU     CB 1401   6.626   6.659   4.752
  122LEU     CG 1402   6.687   6.533   4.688
  122LEU    CD1 1403   6.711   6.430   4.799
  122LEU    CD2 1404   6.596   6.467   4.585
  122LEU      C 1405   6.772   6.854   4.748
  122LEU      O 1406   6.700   6.935   4.690
  123ASN      N 1407   6.902   6.854   4.718
  123ASN      H 1408   6.967   6.781   4.736
  123ASN     CA 1409   6.968   6.961   4.642
  123ASN     CB 1410   7.087   7.024   4.715
  123ASN     CG 1411   7.198   6.931   4.763
  123ASN    OD1 1412   7.294   6.904   4.691
  123ASN    ND2 1413   7.187   6.882   4.887
  123ASN   HD21 1414   7.110   6.903   4.946
  123ASN   HD22 1415   7.258   6.813   4.900
  123ASN      C 1416   7.005   6.923   4.498
  123ASN      O 1417   7.060   6.816   4.471
  124CYS2     N 1418   6.987   7.017   4.407
  124CYS2     H 1419   6.949   7.106   4.433
  124CYS2    CA 1420   7.002   6.995   4.262
  124CYS2    CB 1421   6.865   6.988   4.195
  124CYS2    SG 1422   6.744   6.870   4.265
  124CYS2     C 1423   7.081   7.109   4.197
  124CYS2     O 1424   7.033   7.219   4.173
  125TYR      N 1425   7.210   7.079   4.185
  125TYR      H 1426   7.239   6.985   4.207
  125TYR     CA 1427   7.315   7.171   4.139
  125TYR     CB 1428   7.443   7.119   4.206
  125TYR     CG 1429   7.567   7.206   4.185
  125TYR    CD1 1430   7.656   7.195   4.079
  125TYR    HD1 1431   7.640   7.115   4.007
  125TYR    CD2 1432   7.583   7.314   4.271
  125TYR    HD2 1433   7.516   7.327   4.356
  125TYR    CE1 1434   7.759   7.288   4.063
  125TYR    HE1 1435   7.838   7.278   3.989
  125TYR    CE2 1436   7.679   7.412   4.251
  125TYR    HE2 1437   7.685   7.503   4.311
  125TYR     CZ 1438   7.769   7.399   4.146
  125TYR     OH 1439   7.851   7.500   4.107
  125TYR     HH 1440   7.876   7.551   4.189
  125TYR      C 1441   7.335   7.199   3.990
  125TYR      O 1442   7.381   7.106   3.925
  126VAL      N 1443   7.295   7.314   3.936
  126VAL      H 1444   7.268   7.393   3.992
  126VAL     CA 1445   7.305   7.349   3.793
  126VAL     CB 1446   7.183   7.407   3.721
  126VAL    CG1 1447   7.201   7.454   3.576
  126VAL    CG2 1448   7.071   7.304   3.728
  126VAL      C 1449   7.430   7.435   3.772
  126VAL      O 1450   7.433   7.545   3.827
  127SER      N 1451   7.519   7.386   3.687
  127SER      H 1452   7.512   7.287   3.672
  127SER     CA 1453   7.639   7.460   3.646
  127SER     CB 1454   7.744   7.376   3.571
  127SER     OG 1455   7.775   7.260   3.648
  127SER     HG 1456   7.693   7.212   3.678
  127SER      C 1457   7.638   7.598   3.580
  127SER      O 1458   7.716   7.641   3.495
  128GLY      N 1459   7.529   7.671   3.605
  128GLY      H 1460   7.470   7.629   3.673
  128GLY     CA 1461   7.488   7.791   3.531
  128GLY      C 1462   7.354   7.848   3.579
  128GLY      O 1463   7.291   7.806   3.676
  129PHE      N 1464   7.324   7.957   3.508
  129PHE      H 1465   7.381   7.981   3.430
  129PHE     CA 1466   7.205   8.038   3.537
  129PHE     CB 1467   7.233   8.187   3.517
  129PHE     CG 1468   7.138   8.293   3.575
  129PHE    CD1 1469   7.068   8.370   3.483
  129PHE    HD1 1470   7.103   8.381   3.380
  129PHE    CD2 1471   7.098   8.291   3.708
  129PHE    HD2 1472   7.166   8.250   3.783
  129PHE    CE1 1473   6.960   8.448   3.524
  129PHE    HE1 1474   6.904   8.501   3.447
  129PHE    CE2 1475   6.990   8.367   3.749
  129PHE    HE2 1476   6.984   8.387   3.856
  129PHE     CZ 1477   6.922   8.448   3.658
  129PHE     HZ 1478   6.840   8.515   3.681
  129PHE      C 1479   7.098   7.990   3.439
  129PHE      O 1480   7.129   7.924   3.340
  130HI0      N 1481   6.977   8.041   3.463
  130HI0      H 1482   6.958   8.135   3.491
  130HI0     CA 1483   6.863   7.985   3.388
  130HI0     CB 1484   6.745   7.969   3.485
  130HI0     CG 1485   6.617   7.917   3.420
  130HI0    ND1 1486   6.593   7.792   3.383
  130HI0    HD1 1487   6.659   7.718   3.390
  130HI0    CD2 1488   6.518   7.994   3.376
  130HI0    HD2 1489   6.499   8.100   3.392
  130HI0    CE1 1490   6.473   7.792   3.326
  130HI0    HE1 1491   6.431   7.709   3.269
  130HI0    NE2 1492   6.425   7.916   3.320
  130HI0    HE2 1493   6.335   7.937   3.281
  130HI0      C 1494   6.838   8.075   3.267
  130HI0      O 1495   6.861   8.195   3.278
  131PRO      N 1496   6.817   8.012   3.151
  131PRO     CA 1497   6.840   7.871   3.116
  131PRO     CB 1498   6.747   7.849   2.997
  131PRO     CG 1499   6.724   7.987   2.934
  131PRO     CD 1500   6.725   8.078   3.057
  131PRO      C 1501   6.980   7.825   3.076
  131PRO      O 1502   7.060   7.907   3.033
  132SER      N 1503   7.022   7.706   3.120
  132SER      H 1504   6.961   7.651   3.176
  132SER     CA 1505   7.150   7.648   3.076
  132SER     CB 1506   7.236   7.627   3.201
  132SER     OG 1507   7.289   7.744   3.263
  132SER     HG 1508   7.219   7.813   3.282
  132SER      C 1509   7.122   7.505   3.029
  132SER      O 1510   7.025   7.443   3.072
  133AS4      N 1511   7.196   7.451   2.932
  133AS4      H 1512   7.289   7.485   2.922
  133AS4     CA 1513   7.163   7.335   2.848
  133AS4     CB 1514   7.276   7.329   2.745
  133AS4     CG 1515   7.240   7.242   2.624
  133AS4    OD1 1516   7.267   7.121   2.633
  133AS4   HD11 1517   7.232   7.070   2.554
  133AS4   HD12 1518   7.313   7.094   2.718
  133AS4    OD2 1519   7.183   7.294   2.525
  133AS4   HD21 1520   7.154   7.226   2.458
  133AS4   HD22 1521   7.174   7.393   2.540
  133AS4      C 1522   7.155   7.199   2.919
  133AS4      O 1523   7.067   7.118   2.891
  134ILE      N 1524   7.234   7.196   3.026
  134ILE      H 1525   7.305   7.263   3.047
  134ILE     CA 1526   7.237   7.078   3.113
  134ILE     CB 1527   7.379   7.062   3.167
  134ILE    CG1 1528   7.447   7.178   3.240
  134ILE    CG2 1529   7.472   7.026   3.051
  134ILE     CD 1530   7.400   7.200   3.384
  134ILE      C 1531   7.130   7.073   3.222
  134ILE      O 1532   7.132   6.977   3.299
  135GL4      N 1533   7.034   7.166   3.221
  135GL4      H 1534   7.001   7.210   3.137
  135GL4     CA 1535   6.940   7.182   3.332
  135GL4     CB 1536   6.851   7.305   3.313
  135GL4     CG 1537   6.897   7.417   3.406
  135GL4     CD 1538   6.800   7.535   3.396
  135GL4    OE1 1539   6.717   7.548   3.488
  135GL4   HE11 1540   6.674   7.636   3.468
  135GL4   HE12 1541   6.726   7.469   3.550
  135GL4    OE2 1542   6.807   7.615   3.300
  135GL4   HE21 1543   6.721   7.662   3.282
  135GL4   HE22 1544   6.900   7.616   3.264
  135GL4      C 1545   6.851   7.064   3.373
  135GL4      O 1546   6.830   6.969   3.298
  136VAL      N 1547   6.789   7.082   3.490
  136VAL      H 1548   6.767   7.172   3.530
  136VAL     CA 1549   6.727   6.972   3.564
  136VAL     CB 1550   6.663   7.011   3.697
  136VAL    CG1 1551   6.767   7.053   3.801
  136VAL    CG2 1552   6.572   7.133   3.688
  136VAL      C 1553   6.639   6.862   3.503
  136VAL      O 1554   6.576   6.885   3.400
  137AS4      N 1555   6.666   6.739   3.545
  137AS4      H 1556   6.749   6.718   3.596
  137AS4     CA 1557   6.592   6.615   3.512
  137AS4     CB 1558   6.647   6.576   3.375
  137AS4     CG 1559   6.592   6.453   3.301
  137AS4    OD1 1560   6.655   6.408   3.203
  137AS4   HD11 1561   6.592   6.352   3.149
  137AS4   HD12 1562   6.753   6.420   3.217
  137AS4    OD2 1563   6.478   6.412   3.330
  137AS4   HD21 1564   6.447   6.358   3.253
  137AS4   HD22 1565   6.451   6.442   3.422
  137AS4      C 1566   6.608   6.505   3.616
  137AS4      O 1567   6.667   6.534   3.720
  138LEU      N 1568   6.532   6.396   3.606
  138LEU      H 1569   6.480   6.376   3.523
  138LEU     CA 1570   6.514   6.290   3.707
  138LEU     CB 1571   6.364   6.262   3.704
  138LEU     CG 1572   6.294   6.286   3.838
  138LEU    CD1 1573   6.142   6.286   3.825
  138LEU    CD2 1574   6.310   6.183   3.950
  138LEU      C 1575   6.592   6.159   3.695
  138LEU      O 1576   6.633   6.125   3.584
  139LEU      N 1577   6.618   6.091   3.806
  139LEU      H 1578   6.627   6.126   3.899
  139LEU     CA 1579   6.649   5.947   3.801
  139LEU     CB 1580   6.724   5.920   3.932
  139LEU     CG 1581   6.868   5.972   3.925
  139LEU    CD1 1582   6.938   5.940   4.058
  139LEU    CD2 1583   6.945   5.904   3.812
  139LEU      C 1584   6.533   5.854   3.769
  139LEU      O 1585   6.419   5.880   3.810
  140LYSH     N 1586   6.557   5.747   3.694
  140LYSH     H 1587   6.649   5.716   3.673
  140LYSH    CA 1588   6.461   5.651   3.638
  140LYSH    CB 1589   6.399   5.576   3.757
  140LYSH    CG 1590   6.491   5.495   3.849
  140LYSH    CD 1591   6.534   5.358   3.796
  140LYSH    CE 1592   6.428   5.254   3.762
  140LYSH    NZ 1593   6.464   5.129   3.692
  140LYSH   HZ1 1594   6.386   5.066   3.696
  140LYSH   HZ2 1595   6.489   5.139   3.596
  140LYSH   HZ3 1596   6.544   5.086   3.732
  140LYSH     C 1597   6.344   5.693   3.549
  140LYSH     O 1598   6.290   5.604   3.483
  141ASN      N 1599   6.292   5.809   3.588
  141ASN      H 1600   6.333   5.861   3.662
  141ASN     CA 1601   6.188   5.877   3.508
  141ASN     CB 1602   6.087   5.927   3.612
  141ASN     CG 1603   5.995   5.815   3.660
  141ASN    OD1 1604   6.028   5.736   3.748
  141ASN    ND2 1605   5.879   5.798   3.597
  141ASN   HD21 1606   5.848   5.848   3.516
  141ASN   HD22 1607   5.808   5.743   3.642
  141ASN      C 1608   6.246   5.991   3.424
  141ASN      O 1609   6.339   6.063   3.461
  142GLY      N 1610   6.172   6.019   3.317
  142GLY      H 1611   6.103   5.954   3.283
  142GLY     CA 1612   6.200   6.125   3.219
  142GLY      C 1613   6.119   6.253   3.245
  142GLY      O 1614   6.133   6.346   3.167
  143GL4      N 1615   6.067   6.263   3.367
  143GL4      H 1616   6.072   6.192   3.437
  143GL4     CA 1617   5.980   6.374   3.408
  143GL4     CB 1618   5.889   6.322   3.519
  143GL4     CG 1619   5.772   6.248   3.456
  143GL4     CD 1620   5.760   6.100   3.495
  143GL4    OE1 1621   5.668   6.070   3.575
  143GL4   HE11 1622   5.642   5.977   3.548
  143GL4   HE12 1623   5.647   6.151   3.630
  143GL4    OE2 1624   5.829   6.022   3.426
  143GL4   HE21 1625   5.801   5.928   3.443
  143GL4   HE22 1626   5.885   6.075   3.363
  143GL4      C 1627   6.069   6.487   3.461
  143GL4      O 1628   6.126   6.498   3.569
  144ARG      N 1629   6.069   6.592   3.379
  144ARG      H 1630   6.011   6.596   3.298
  144ARG     CA 1631   6.148   6.716   3.387
  144ARG     CB 1632   6.152   6.803   3.262
  144ARG     CG 1633   6.242   6.737   3.157
  144ARG     CD 1634   6.389   6.749   3.198
  144ARG     NE 1635   6.470   6.695   3.088
  144ARG     HE 1636   6.425   6.622   3.036
  144ARG     CZ 1637   6.599   6.711   3.058
  144ARG    NH1 1638   6.677   6.798   3.123
  144ARG   HH11 1639   6.640   6.836   3.208
  144ARG   HH12 1640   6.770   6.824   3.099
  144ARG    NH2 1641   6.666   6.643   2.963
  144ARG   HH21 1642   6.629   6.571   2.904
  144ARG   HH22 1643   6.756   6.680   2.942
  144ARG      C 1644   6.092   6.805   3.498
  144ARG      O 1645   5.977   6.848   3.485
  145ILE      N 1646   6.156   6.791   3.614
  145ILE      H 1647   6.220   6.717   3.630
  145ILE     CA 1648   6.124   6.872   3.732
  145ILE     CB 1649   6.170   6.806   3.862
  145ILE    CG1 1650   6.317   6.764   3.861
  145ILE    CG2 1651   6.074   6.689   3.882
  145ILE     CD 1652   6.382   6.731   3.996
  145ILE      C 1653   6.172   7.018   3.725
  145ILE      O 1654   6.259   7.069   3.796
  146GL4      N 1655   6.086   7.085   3.650
  146GL4      H 1656   6.001   7.050   3.610
  146GL4     CA 1657   6.099   7.230   3.633
  146GL4     CB 1658   6.030   7.273   3.503
  146GL4     CG 1659   6.034   7.423   3.469
  146GL4     CD 1660   5.982   7.456   3.329
  146GL4    OE1 1661   5.858   7.443   3.318
  146GL4   HE11 1662   5.830   7.467   3.225
  146GL4   HE12 1663   5.819   7.417   3.406
  146GL4    OE2 1664   6.060   7.525   3.260
  146GL4   HE21 1665   6.032   7.530   3.164
  146GL4   HE22 1666   6.130   7.564   3.320
  146GL4      C 1667   6.040   7.310   3.749
  146GL4      O 1668   6.104   7.405   3.794
  147LYSH     N 1669   5.938   7.250   3.810
  147LYSH     H 1670   5.893   7.174   3.763
  147LYSH    CA 1671   5.864   7.292   3.930
  147LYSH    CB 1672   5.770   7.178   3.970
  147LYSH    CG 1673   5.635   7.244   3.998
  147LYSH    CD 1674   5.540   7.129   4.033
  147LYSH    CE 1675   5.574   7.062   4.167
  147LYSH    NZ 1676   5.476   6.964   4.215
  147LYSH   HZ1 1677   5.379   6.988   4.212
  147LYSH   HZ2 1678   5.482   6.885   4.154
  147LYSH   HZ3 1679   5.497   6.937   4.309
  147LYSH     C 1680   5.945   7.324   4.056
  147LYSH     O 1681   5.903   7.409   4.134
  148VAL      N 1682   6.071   7.283   4.055
  148VAL      H 1683   6.109   7.223   3.985
  148VAL     CA 1684   6.157   7.288   4.175
  148VAL     CB 1685   6.303   7.288   4.130
  148VAL    CG1 1686   6.354   7.145   4.111
  148VAL    CG2 1687   6.338   7.386   4.018
  148VAL      C 1688   6.140   7.404   4.274
  148VAL      O 1689   6.201   7.510   4.261
  149GL4      N 1690   6.102   7.366   4.396
  149GL4      H 1691   6.134   7.274   4.421
  149GL4     CA 1692   6.023   7.448   4.488
  149GL4     CB 1693   5.964   7.368   4.604
  149GL4     CG 1694   5.877   7.254   4.550
  149GL4     CD 1695   5.946   7.122   4.585
  149GL4    OE1 1696   5.946   7.034   4.496
  149GL4   HE11 1697   5.996   6.949   4.513
  149GL4   HE12 1698   5.866   7.049   4.438
  149GL4    OE2 1699   5.998   7.100   4.697
  149GL4   HE21 1700   5.982   7.004   4.718
  149GL4   HE22 1701   6.028   7.189   4.732
  149GL4      C 1702   6.093   7.572   4.544
  149GL4      O 1703   6.025   7.664   4.591
  150HI0      N 1704   6.225   7.581   4.540
  150HI0      H 1705   6.271   7.505   4.493
  150HI0     CA 1706   6.319   7.681   4.593
  150HI0     CB 1707   6.323   7.664   4.745
  150HI0     CG 1708   6.418   7.753   4.825
  150HI0    ND1 1709   6.415   7.884   4.844
  150HI0    HD1 1710   6.364   7.954   4.794
  150HI0    CD2 1711   6.505   7.702   4.911
  150HI0    HD2 1712   6.522   7.594   4.916
  150HI0    CE1 1713   6.499   7.914   4.943
  150HI0    HE1 1714   6.502   8.013   4.989
  150HI0    NE2 1715   6.552   7.800   4.988
  150HI0    HE2 1716   6.624   7.790   5.056
  150HI0      C 1717   6.455   7.695   4.525
  150HI0      O 1718   6.500   7.598   4.465
  151SER      N 1719   6.519   7.812   4.524
  151SER      H 1720   6.470   7.899   4.535
  151SER     CA 1721   6.646   7.842   4.455
  151SER     CB 1722   6.613   7.876   4.310
  151SER     OG 1723   6.540   7.999   4.298
  151SER     HG 1724   6.527   8.019   4.201
  151SER      C 1725   6.734   7.950   4.517
  151SER      O 1726   6.700   8.061   4.558
  152AS4      N 1727   6.861   7.909   4.525
  152AS4      H 1728   6.882   7.815   4.499
  152AS4     CA 1729   6.982   7.983   4.563
  152AS4     CB 1730   7.048   7.924   4.687
  152AS4     CG 1731   7.066   8.040   4.785
  152AS4    OD1 1732   6.986   8.052   4.881
  152AS4   HD11 1733   6.990   8.144   4.918
  152AS4   HD12 1734   6.925   7.973   4.881
  152AS4    OD2 1735   7.167   8.113   4.772
  152AS4   HD21 1736   7.170   8.189   4.837
  152AS4   HD22 1737   7.237   8.067   4.717
  152AS4      C 1738   7.086   7.986   4.450
  152AS4      O 1739   7.071   7.911   4.353
  153LEU      N 1740   7.186   8.071   4.470
  153LEU      H 1741   7.187   8.125   4.554
  153LEU     CA 1742   7.300   8.095   4.380
  153LEU     CB 1743   7.285   8.236   4.323
  153LEU     CG 1744   7.186   8.270   4.212
  153LEU    CD1 1745   7.176   8.418   4.175
  153LEU    CD2 1746   7.226   8.189   4.088
  153LEU      C 1747   7.439   8.080   4.442
  153LEU      O 1748   7.455   8.136   4.550
  154SER      N 1749   7.505   7.975   4.395
  154SER      H 1750   7.464   7.904   4.337
  154SER     CA 1751   7.648   7.959   4.428
  154SER     CB 1752   7.686   7.811   4.427
  154SER     OG 1753   7.819   7.784   4.473
  154SER     HG 1754   7.853   7.701   4.429
  154SER      C 1755   7.741   8.035   4.334
  154SER      O 1756   7.702   8.077   4.225
  155PHE      N 1757   7.858   8.065   4.390
  155PHE      H 1758   7.901   7.996   4.449
  155PHE     CA 1759   7.938   8.181   4.350
  155PHE     CB 1760   8.034   8.234   4.457
  155PHE     CG 1761   8.115   8.358   4.418
  155PHE    CD1 1762   8.060   8.484   4.398
  155PHE    HD1 1763   7.961   8.513   4.432
  155PHE    CD2 1764   8.245   8.325   4.380
  155PHE    HD2 1765   8.288   8.226   4.371
  155PHE    CE1 1766   8.144   8.583   4.347
  155PHE    HE1 1767   8.094   8.666   4.297
  155PHE    CE2 1768   8.323   8.429   4.329
  155PHE    HE2 1769   8.421   8.414   4.284
  155PHE     CZ 1770   8.279   8.560   4.321
  155PHE     HZ 1771   8.346   8.644   4.301
  155PHE      C 1772   8.020   8.156   4.223
  155PHE      O 1773   8.056   8.039   4.213
  156SER      N 1774   8.023   8.262   4.143
  156SER      H 1775   7.980   8.346   4.174
  156SER     CA 1776   8.102   8.272   4.019
  156SER     CB 1777   8.019   8.218   3.902
  156SER     OG 1778   8.034   8.271   3.771
  156SER     HG 1779   7.995   8.363   3.767
  156SER      C 1780   8.164   8.405   3.975
  156SER      O 1781   8.124   8.511   4.021
  157LYSH     N 1782   8.268   8.407   3.892
  157LYSH     H 1783   8.296   8.320   3.851
  157LYSH    CA 1784   8.336   8.524   3.834
  157LYSH    CB 1785   8.468   8.490   3.764
  157LYSH    CG 1786   8.561   8.453   3.880
  157LYSH    CD 1787   8.702   8.429   3.827
  157LYSH    CE 1788   8.808   8.415   3.937
  157LYSH    NZ 1789   8.947   8.439   3.896
  157LYSH   HZ1 1790   8.974   8.359   3.843
  157LYSH   HZ2 1791   8.957   8.522   3.842
  157LYSH   HZ3 1792   9.000   8.439   3.981
  157LYSH     C 1793   8.251   8.612   3.742
  157LYSH     O 1794   8.273   8.732   3.728
  158AS4      N 1795   8.209   8.536   3.641
  158AS4      H 1796   8.252   8.447   3.624
  158AS4     CA 1797   8.095   8.566   3.553
  158AS4     CB 1798   8.085   8.465   3.439
  158AS4     CG 1799   7.992   8.492   3.321
  158AS4    OD1 1800   8.045   8.530   3.215
  158AS4   HD11 1801   7.992   8.496   3.137
  158AS4   HD12 1802   8.131   8.578   3.233
  158AS4    OD2 1803   7.874   8.456   3.345
  158AS4   HD21 1804   7.816   8.448   3.264
  158AS4   HD22 1805   7.865   8.443   3.444
  158AS4      C 1806   7.966   8.583   3.633
  158AS4      O 1807   7.935   8.506   3.724
  159TRP      N 1808   7.880   8.665   3.573
  159TRP      H 1809   7.904   8.734   3.505
  159TRP     CA 1810   7.744   8.684   3.627
  159TRP     CB 1811   7.674   8.779   3.530
  159TRP     CG 1812   7.541   8.836   3.579
  159TRP    CD1 1813   7.525   8.938   3.663
  159TRP    HD1 1814   7.587   8.988   3.737
  159TRP    CD2 1815   7.419   8.801   3.523
  159TRP    NE1 1816   7.398   8.976   3.653
  159TRP    HE1 1817   7.357   9.055   3.699
  159TRP    CE2 1818   7.331   8.899   3.568
  159TRP    CE3 1819   7.378   8.694   3.444
  159TRP    HE3 1820   7.444   8.614   3.409
  159TRP    CZ2 1821   7.195   8.893   3.537
  159TRP    HZ2 1822   7.134   8.981   3.558
  159TRP    CZ3 1823   7.241   8.681   3.426
  159TRP    HZ3 1824   7.197   8.591   3.384
  159TRP    CH2 1825   7.153   8.782   3.464
  159TRP    HH2 1826   7.047   8.759   3.465
  159TRP      C 1827   7.660   8.557   3.641
  159TRP      O 1828   7.565   8.552   3.719
  160SER      N 1829   7.682   8.463   3.550
  160SER      H 1830   7.746   8.483   3.475
  160SER     CA 1831   7.614   8.333   3.545
  160SER     CB 1832   7.615   8.268   3.407
  160SER     OG 1833   7.747   8.231   3.365
  160SER     HG 1834   7.803   8.313   3.354
  160SER      C 1835   7.650   8.231   3.654
  160SER      O 1836   7.686   8.115   3.634
  161PHE      N 1837   7.605   8.283   3.768
  161PHE      H 1838   7.560   8.372   3.773
  161PHE     CA 1839   7.610   8.209   3.895
  161PHE     CB 1840   7.536   8.310   3.983
  161PHE     CG 1841   7.621   8.403   4.069
  161PHE    CD1 1842   7.625   8.394   4.208
  161PHE    HD1 1843   7.602   8.302   4.262
  161PHE    CD2 1844   7.668   8.521   4.012
  161PHE    HD2 1845   7.697   8.528   3.907
  161PHE    CE1 1846   7.665   8.497   4.292
  161PHE    HE1 1847   7.661   8.475   4.398
  161PHE    CE2 1848   7.716   8.623   4.093
  161PHE    HE2 1849   7.732   8.723   4.053
  161PHE     CZ 1850   7.712   8.613   4.231
  161PHE     HZ 1851   7.765   8.690   4.288
  161PHE      C 1852   7.540   8.072   3.899
  161PHE      O 1853   7.438   8.052   3.833
  162TYR      N 1854   7.592   7.979   3.978
  162TYR      H 1855   7.661   8.006   4.044
  162TYR     CA 1856   7.551   7.837   3.971
  162TYR     CB 1857   7.675   7.759   4.016
  162TYR     CG 1858   7.807   7.801   3.951
  162TYR    CD1 1859   7.923   7.799   4.027
  162TYR    HD1 1860   7.925   7.802   4.136
  162TYR    CD2 1861   7.824   7.803   3.813
  162TYR    HD2 1862   7.738   7.775   3.753
  162TYR    CE1 1863   8.048   7.801   3.967
  162TYR    HE1 1864   8.137   7.797   4.029
  162TYR    CE2 1865   7.947   7.817   3.749
  162TYR    HE2 1866   7.944   7.813   3.641
  162TYR     CZ 1867   8.061   7.811   3.829
  162TYR     OH 1868   8.184   7.846   3.781
  162TYR     HH 1869   8.233   7.857   3.867
  162TYR      C 1870   7.425   7.800   4.048
  162TYR      O 1871   7.430   7.792   4.171
  163LEU      N 1872   7.310   7.780   3.984
  163LEU      H 1873   7.310   7.779   3.884
  163LEU     CA 1874   7.177   7.766   4.045
  163LEU     CB 1875   7.070   7.745   3.938
  163LEU     CG 1876   7.003   7.879   3.908
  163LEU    CD1 1877   6.921   7.854   3.781
  163LEU    CD2 1878   6.925   7.926   4.030
  163LEU      C 1879   7.170   7.636   4.126
  163LEU      O 1880   7.208   7.529   4.079
  164LEU      N 1881   7.142   7.661   4.254
  164LEU      H 1882   7.141   7.751   4.299
  164LEU     CA 1883   7.130   7.547   4.346
  164LEU     CB 1884   7.218   7.573   4.469
  164LEU     CG 1885   7.215   7.466   4.578
  164LEU    CD1 1886   7.288   7.338   4.533
  164LEU    CD2 1887   7.264   7.520   4.712
  164LEU      C 1888   6.984   7.549   4.390
  164LEU      O 1889   6.933   7.642   4.451
  165TYR      N 1890   6.921   7.464   4.309
  165TYR      H 1891   6.976   7.413   4.243
  165TYR     CA 1892   6.780   7.426   4.329
  165TYR     CB 1893   6.717   7.373   4.200
  165TYR     CG 1894   6.705   7.468   4.081
  165TYR    CD1 1895   6.604   7.562   4.068
  165TYR    HD1 1896   6.551   7.594   4.158
  165TYR    CD2 1897   6.784   7.435   3.971
  165TYR    HD2 1898   6.867   7.365   3.983
  165TYR    CE1 1899   6.583   7.623   3.945
  165TYR    HE1 1900   6.500   7.693   3.934
  165TYR    CE2 1901   6.755   7.490   3.847
  165TYR    HE2 1902   6.825   7.469   3.766
  165TYR     CZ 1903   6.662   7.592   3.834
  165TYR     OH 1904   6.644   7.661   3.718
  165TYR     HH 1905   6.680   7.610   3.640
  165TYR      C 1906   6.765   7.335   4.450
  165TYR      O 1907   6.838   7.240   4.480
  166TYR      N 1908   6.637   7.335   4.488
  166TYR      H 1909   6.573   7.394   4.439
  166TYR     CA 1910   6.582   7.257   4.600
  166TYR     CB 1911   6.564   7.353   4.717
  166TYR     CG 1912   6.697   7.380   4.788
  166TYR    CD1 1913   6.745   7.510   4.789
  166TYR    HD1 1914   6.714   7.580   4.712
  166TYR    CD2 1915   6.769   7.285   4.861
  166TYR    HD2 1916   6.752   7.178   4.849
  166TYR    CE1 1917   6.856   7.547   4.865
  166TYR    HE1 1918   6.888   7.650   4.853
  166TYR    CE2 1919   6.877   7.321   4.940
  166TYR    HE2 1920   6.945   7.246   4.980
  166TYR     CZ 1921   6.917   7.454   4.948
  166TYR     OH 1922   6.988   7.510   5.050
  166TYR     HH 1923   6.946   7.600   5.060
  166TYR      C 1924   6.449   7.194   4.560
  166TYR      O 1925   6.367   7.263   4.498
  167THR      N 1926   6.427   7.074   4.611
  167THR      H 1927   6.503   7.032   4.662
  167THR     CA 1928   6.300   6.999   4.610
  167THR     CB 1929   6.288   6.938   4.471
  167THR    OG1 1930   6.163   6.869   4.469
  167THR    HG1 1931   6.082   6.927   4.478
  167THR    CG2 1932   6.400   6.840   4.432
  167THR      C 1933   6.295   6.897   4.724
  167THR      O 1934   6.394   6.879   4.795
  168GL4      N 1935   6.170   6.884   4.767
  168GL4      H 1936   6.102   6.949   4.732
  168GL4     CA 1937   6.141   6.802   4.885
  168GL4     CB 1938   5.990   6.784   4.903
  168GL4     CG 1939   5.906   6.744   4.782
  168GL4     CD 1940   5.766   6.707   4.831
  168GL4    OE1 1941   5.753   6.600   4.895
  168GL4   HE11 1942   5.673   6.612   4.954
  168GL4   HE12 1943   5.837   6.547   4.884
  168GL4    OE2 1944   5.672   6.784   4.802
  168GL4   HE21 1945   5.588   6.730   4.813
  168GL4   HE22 1946   5.721   6.861   4.762
  168GL4      C 1947   6.213   6.667   4.895
  168GL4      O 1948   6.226   6.594   4.797
  169PHE      N 1949   6.264   6.641   5.015
  169PHE      H 1950   6.292   6.723   5.065
  169PHE     CA 1951   6.340   6.518   5.041
  169PHE     CB 1952   6.402   6.519   5.182
  169PHE     CG 1953   6.513   6.418   5.209
  169PHE    CD1 1954   6.486   6.302   5.280
  169PHE    HD1 1955   6.399   6.299   5.347
  169PHE    CD2 1956   6.634   6.424   5.140
  169PHE    HD2 1957   6.632   6.502   5.063
  169PHE    CE1 1958   6.577   6.198   5.290
  169PHE    HE1 1959   6.548   6.100   5.327
  169PHE    CE2 1960   6.730   6.323   5.148
  169PHE    HE2 1961   6.828   6.347   5.107
  169PHE     CZ 1962   6.699   6.211   5.224
  169PHE     HZ 1963   6.780   6.142   5.246
  169PHE      C 1964   6.263   6.388   5.013
  169PHE      O 1965   6.152   6.371   5.062
  170THR      N 1966   6.322   6.291   4.944
  170THR      H 1967   6.421   6.286   4.926
  170THR     CA 1968   6.267   6.157   4.918
  170THR     CB 1969   6.359   6.077   4.826
  170THR    OG1 1970   6.492   6.085   4.879
  170THR    HG1 1971   6.486   6.037   4.966
  170THR    CG2 1972   6.353   6.130   4.682
  170THR      C 1973   6.247   6.083   5.050
  170THR      O 1974   6.345   6.075   5.124
  171PRO      N 1975   6.139   6.010   5.076
  171PRO     CA 1976   6.119   5.917   5.189
  171PRO     CB 1977   5.969   5.887   5.194
  171PRO     CG 1978   5.930   5.910   5.048
  171PRO     CD 1979   6.010   6.034   5.009
  171PRO      C 1980   6.203   5.791   5.165
  171PRO      O 1981   6.246   5.767   5.053
  172THR      N 1982   6.243   5.726   5.274
  172THR      H 1983   6.224   5.766   5.363
  172THR     CA 1984   6.327   5.606   5.264
  172THR     CB 1985   6.336   5.537   5.401
  172THR    OG1 1986   6.213   5.527   5.474
  172THR    HG1 1987   6.142   5.463   5.443
  172THR    CG2 1988   6.452   5.606   5.472
  172THR      C 1989   6.297   5.506   5.153
  172THR      O 1990   6.381   5.448   5.085
  173GL4      N 1991   6.167   5.483   5.135
  173GL4      H 1992   6.090   5.513   5.191
  173GL4     CA 1993   6.102   5.409   5.026
  173GL4     CB 1994   5.952   5.423   5.046
  173GL4     CG 1995   5.907   5.358   5.178
  173GL4     CD 1996   5.928   5.428   5.313
  173GL4    OE1 1997   5.875   5.539   5.336
  173GL4   HE11 1998   5.826   5.534   5.423
  173GL4   HE12 1999   5.904   5.599   5.261
  173GL4    OE2 2000   6.006   5.369   5.390
  173GL4   HE21 2001   5.994   5.407   5.482
  173GL4   HE22 2002   6.064   5.318   5.326
  173GL4      C 2003   6.140   5.445   4.882
  173GL4      O 2004   6.124   5.374   4.783
  174LYSH     N 2005   6.189   5.567   4.863
  174LYSH     H 2006   6.182   5.639   4.932
  174LYSH    CA 2007   6.232   5.617   4.731
  174LYSH    CB 2008   6.139   5.733   4.694
  174LYSH    CG 2009   5.995   5.688   4.667
  174LYSH    CD 2010   5.907   5.810   4.644
  174LYSH    CE 2011   5.764   5.798   4.697
  174LYSH    NZ 2012   5.692   5.927   4.693
  174LYSH   HZ1 2013   5.604   5.929   4.741
  174LYSH   HZ2 2014   5.752   6.000   4.725
  174LYSH   HZ3 2015   5.663   5.948   4.599
  174LYSH     C 2016   6.382   5.643   4.734
  174LYSH     O 2017   6.424   5.750   4.690
  175ASN      N 2018   6.457   5.542   4.777
  175ASN      H 2019   6.412   5.457   4.802
  175ASN     CA 2020   6.601   5.524   4.801
  175ASN     CB 2021   6.631   5.388   4.863
  175ASN     CG 2022   6.543   5.277   4.804
  175ASN    OD1 2023   6.426   5.259   4.837
  175ASN    ND2 2024   6.605   5.189   4.726
  175ASN   HD21 2025   6.701   5.194   4.699
  175ASN   HD22 2026   6.538   5.140   4.670
  175ASN      C 2027   6.686   5.539   4.674
  175ASN      O 2028   6.789   5.607   4.673
  176GL4      N 2029   6.630   5.502   4.560
  176GL4      H 2030   6.544   5.451   4.551
  176GL4     CA 2031   6.697   5.517   4.430
  176GL4     CB 2032   6.676   5.401   4.333
  176GL4     CG 2033   6.536   5.383   4.274
  176GL4     CD 2034   6.446   5.329   4.385
  176GL4    OE1 2035   6.381   5.412   4.453
  176GL4   HE11 2036   6.283   5.397   4.437
  176GL4   HE12 2037   6.453   5.472   4.487
  176GL4    OE2 2038   6.434   5.207   4.406
  176GL4   HE21 2039   6.357   5.189   4.467
  176GL4   HE22 2040   6.506   5.158   4.357
  176GL4      C 2041   6.677   5.654   4.363
  176GL4      O 2042   6.752   5.688   4.273
  177TYR      N 2043   6.569   5.725   4.396
  177TYR      H 2044   6.509   5.690   4.468
  177TYR     CA 2045   6.523   5.849   4.333
  177TYR     CB 2046   6.374   5.874   4.359
  177TYR     CG 2047   6.292   5.794   4.258
  177TYR    CD1 2048   6.216   5.684   4.295
  177TYR    HD1 2049   6.212   5.651   4.399
  177TYR    CD2 2050   6.297   5.829   4.123
  177TYR    HD2 2051   6.350   5.922   4.102
  177TYR    CE1 2052   6.153   5.605   4.200
  177TYR    HE1 2053   6.089   5.521   4.228
  177TYR    CE2 2054   6.238   5.756   4.020
  177TYR    HE2 2055   6.239   5.798   3.920
  177TYR     CZ 2056   6.166   5.647   4.068
  177TYR     OH 2057   6.081   5.590   3.979
  177TYR     HH 2058   6.081   5.649   3.898
  177TYR      C 2059   6.604   5.975   4.366
  177TYR      O 2060   6.636   5.987   4.484
  178ALA      N 2061   6.630   6.065   4.271
  178ALA      H 2062   6.623   6.029   4.178
  178ALA     CA 2063   6.694   6.196   4.288
  178ALA     CB 2064   6.843   6.169   4.311
  178ALA      C 2065   6.686   6.267   4.153
  178ALA      O 2066   6.657   6.203   4.052
  179CYS2     N 2067   6.695   6.400   4.159
  179CYS2     H 2068   6.639   6.448   4.226
  179CYS2    CA 2069   6.731   6.488   4.047
  179CYS2    CB 2070   6.722   6.636   4.085
  179CYS2    SG 2071   6.820   6.684   4.231
  179CYS2     C 2072   6.872   6.463   3.992
  179CYS2     O 2073   6.961   6.445   4.074
  180ARG      N 2074   6.888   6.499   3.864
  180ARG      H 2075   6.808   6.528   3.811
  180ARG     CA 2076   7.016   6.505   3.793
  180ARG     CB 2077   7.047   6.361   3.751
  180ARG     CG 2078   6.952   6.308   3.643
  180ARG     CD 2079   7.003   6.176   3.583
  180ARG     NE 2080   6.907   6.143   3.476
  180ARG     HE 2081   6.819   6.104   3.503
  180ARG     CZ 2082   6.940   6.126   3.348
  180ARG    NH1 2083   7.063   6.143   3.296
  180ARG   HH11 2084   7.140   6.183   3.344
  180ARG   HH12 2085   7.074   6.118   3.200
  180ARG    NH2 2086   6.838   6.095   3.266
  180ARG   HH21 2087   6.744   6.095   3.298
  180ARG   HH22 2088   6.856   6.090   3.168
  180ARG      C 2089   7.010   6.602   3.674
  180ARG      O 2090   6.905   6.646   3.628
  181VAL      N 2091   7.133   6.637   3.636
  181VAL      H 2092   7.212   6.635   3.698
  181VAL     CA 2093   7.154   6.707   3.509
  181VAL     CB 2094   7.287   6.781   3.524
  181VAL    CG1 2095   7.280   6.897   3.624
  181VAL    CG2 2096   7.406   6.690   3.558
  181VAL      C 2097   7.148   6.622   3.382
  181VAL      O 2098   7.196   6.511   3.363
  182ASN      N 2099   7.108   6.687   3.273
  182ASN      H 2100   7.062   6.774   3.293
  182ASN     CA 2101   7.086   6.638   3.136
  182ASN     CB 2102   6.999   6.514   3.158
  182ASN     CG 2103   6.988   6.422   3.036
  182ASN    OD1 2104   7.067   6.424   2.942
  182ASN    ND2 2105   6.868   6.369   3.014
  182ASN   HD21 2106   6.790   6.412   3.060
  182ASN   HD22 2107   6.861   6.286   2.959
  182ASN      C 2108   7.022   6.731   3.033
  182ASN      O 2109   6.940   6.815   3.070
  183HI0      N 2110   7.056   6.702   2.908
  183HI0      H 2111   7.080   6.607   2.889
  183HI0     CA 2112   7.049   6.796   2.795
  183HI0     CB 2113   7.122   6.746   2.671
  183HI0     CG 2114   7.275   6.739   2.684
  183HI0    ND1 2115   7.349   6.849   2.681
  183HI0    HD1 2116   7.314   6.941   2.693
  183HI0    CD2 2117   7.357   6.634   2.682
  183HI0    HD2 2118   7.329   6.529   2.669
  183HI0    CE1 2119   7.478   6.816   2.684
  183HI0    HE1 2120   7.561   6.880   2.715
  183HI0    NE2 2121   7.480   6.683   2.682
  183HI0    HE2 2122   7.551   6.625   2.643
  183HI0      C 2123   6.904   6.829   2.759
  183HI0      O 2124   6.823   6.737   2.747
  184VAL      N 2125   6.872   6.958   2.747
  184VAL      H 2126   6.943   7.027   2.764
  184VAL     CA 2127   6.740   7.011   2.712
  184VAL     CB 2128   6.736   7.163   2.732
  184VAL    CG1 2129   6.785   7.209   2.869
  184VAL    CG2 2130   6.816   7.246   2.631
  184VAL      C 2131   6.690   6.965   2.574
  184VAL      O 2132   6.578   6.993   2.532
  185THR      N 2133   6.787   6.929   2.491
  185THR      H 2134   6.885   6.927   2.507
  185THR     CA 2135   6.746   6.873   2.361
  185THR     CB 2136   6.862   6.843   2.265
  185THR    OG1 2137   6.968   6.784   2.340
  185THR    HG1 2138   7.049   6.843   2.345
  185THR    CG2 2139   6.904   6.958   2.173
  185THR      C 2140   6.657   6.749   2.355
  185THR      O 2141   6.590   6.739   2.253
  186LEU      N 2142   6.659   6.665   2.458
  186LEU      H 2143   6.715   6.695   2.536
  186LEU     CA 2144   6.565   6.552   2.467
  186LEU     CB 2145   6.626   6.466   2.577
  186LEU     CG 2146   6.772   6.422   2.562
  186LEU    CD1 2147   6.815   6.345   2.687
  186LEU    CD2 2148   6.800   6.344   2.433
  186LEU      C 2149   6.421   6.592   2.500
  186LEU      O 2150   6.400   6.670   2.593
  187SER      N 2151   6.332   6.543   2.415
  187SER      H 2152   6.353   6.501   2.327
  187SER     CA 2153   6.188   6.568   2.434
  187SER     CB 2154   6.110   6.548   2.304
  187SER     OG 2155   5.983   6.613   2.300
  187SER     HG 2156   6.008   6.707   2.278
  187SER      C 2157   6.133   6.483   2.549
  187SER      O 2158   6.092   6.368   2.533
  188GLN      N 2159   6.125   6.548   2.665
  188GLN      H 2160   6.114   6.647   2.668
  188GLN     CA 2161   6.083   6.477   2.787
  188GLN     CB 2162   6.200   6.477   2.886
  188GLN     CG 2163   6.301   6.370   2.845
  188GLN     CD 2164   6.431   6.370   2.925
  188GLN    OE1 2165   6.541   6.374   2.871
  188GLN    NE2 2166   6.414   6.345   3.055
  188GLN   HE21 2167   6.330   6.311   3.099
  188GLN   HE22 2168   6.493   6.357   3.114
  188GLN      C 2169   5.956   6.538   2.847
  188GLN      O 2170   5.936   6.657   2.825
  189PRO      N 2171   5.875   6.463   2.921
  189PRO     CA 2172   5.752   6.510   2.987
  189PRO     CB 2173   5.684   6.389   3.050
  189PRO     CG 2174   5.767   6.269   3.005
  189PRO     CD 2175   5.888   6.317   2.924
  189PRO      C 2176   5.806   6.599   3.099
  189PRO      O 2177   5.909   6.581   3.163
  190LYSH     N 2178   5.742   6.714   3.117
  190LYSH     H 2179   5.672   6.745   3.053
  190LYSH    CA 2180   5.781   6.817   3.215
  190LYSH    CB 2181   5.804   6.957   3.156
  190LYSH    CG 2182   5.913   6.950   3.049
  190LYSH    CD 2183   5.930   7.089   2.986
  190LYSH    CE 2184   5.979   7.192   3.088
  190LYSH    NZ 2185   5.995   7.326   3.030
  190LYSH   HZ1 2186   6.029   7.398   3.090
  190LYSH   HZ2 2187   6.059   7.326   2.953
  190LYSH   HZ3 2188   5.907   7.365   3.005
  190LYSH     C 2189   5.675   6.837   3.324
  190LYSH     O 2190   5.559   6.859   3.291
  191ILE      N 2191   5.730   6.857   3.444
  191ILE      H 2192   5.829   6.864   3.456
  191ILE     CA 2193   5.648   6.888   3.562
  191ILE     CB 2194   5.692   6.808   3.685
  191ILE    CG1 2195   5.674   6.661   3.649
  191ILE    CG2 2196   5.590   6.855   3.788
  191ILE     CD 2197   5.713   6.585   3.776
  191ILE      C 2198   5.663   7.040   3.577
  191ILE      O 2199   5.761   7.087   3.635
  192VAL      N 2200   5.575   7.113   3.509
  192VAL      H 2201   5.494   7.071   3.468
  192VAL     CA 2202   5.602   7.254   3.480
  192VAL     CB 2203   5.508   7.287   3.363
  192VAL    CG1 2204   5.543   7.193   3.247
  192VAL    CG2 2205   5.361   7.272   3.400
  192VAL      C 2206   5.590   7.359   3.590
  192VAL      O 2207   5.521   7.344   3.691
  193LYSH     N 2208   5.679   7.457   3.573
  193LYSH     H 2209   5.749   7.456   3.502
  193LYSH    CA 2210   5.688   7.571   3.665
  193LYSH    CB 2211   5.811   7.659   3.652
  193LYSH    CG 2212   5.849   7.737   3.525
  193LYSH    CD 2213   5.974   7.822   3.548
  193LYSH    CE 2214   6.098   7.760   3.484
  193LYSH    NZ 2215   6.217   7.839   3.517
  193LYSH   HZ1 2216   6.272   7.778   3.573
  193LYSH   HZ2 2217   6.272   7.875   3.441
  193LYSH   HZ3 2218   6.192   7.915   3.578
  193LYSH     C 2219   5.568   7.656   3.708
  193LYSH     O 2220   5.462   7.663   3.646
  194TRP      N 2221   5.566   7.672   3.840
  194TRP      H 2222   5.631   7.631   3.905
  194TRP     CA 2223   5.465   7.752   3.911
  194TRP     CB 2224   5.455   7.718   4.060
  194TRP     CG 2225   5.389   7.582   4.085
  194TRP    CD1 2226   5.270   7.541   4.041
  194TRP    HD1 2227   5.211   7.577   3.956
  194TRP    CD2 2228   5.432   7.490   4.180
  194TRP    NE1 2229   5.230   7.437   4.113
  194TRP    HE1 2230   5.152   7.377   4.094
  194TRP    CE2 2231   5.326   7.403   4.198
  194TRP    CE3 2232   5.538   7.482   4.270
  194TRP    HE3 2233   5.630   7.531   4.238
  194TRP    CZ2 2234   5.326   7.311   4.303
  194TRP    HZ2 2235   5.248   7.236   4.309
  194TRP    CZ3 2236   5.546   7.385   4.370
  194TRP    HZ3 2237   5.607   7.400   4.459
  194TRP    CH2 2238   5.438   7.299   4.385
  194TRP    HH2 2239   5.440   7.231   4.469
  194TRP      C 2240   5.477   7.904   3.899
  194TRP      O 2241   5.589   7.952   3.881
  195AS4      N 2242   5.366   7.975   3.919
  195AS4      H 2243   5.284   7.934   3.959
  195AS4     CA 2244   5.353   8.121   3.915
  195AS4     CB 2245   5.211   8.152   3.866
  195AS4     CG 2246   5.093   8.094   3.944
  195AS4    OD1 2247   5.088   7.970   3.957
  195AS4   HD11 2248   5.042   7.963   4.045
  195AS4   HD12 2249   5.114   7.917   3.876
  195AS4    OD2 2250   4.994   8.169   3.958
  195AS4   HD21 2251   4.938   8.137   4.034
  195AS4   HD22 2252   5.005   8.251   3.901
  195AS4      C 2253   5.392   8.200   4.040
  195AS4      O 2254   5.438   8.313   4.029
  196ARG      N 2255   5.412   8.132   4.153
  196ARG      H 2256   5.371   8.042   4.166
  196ARG     CA 2257   5.460   8.197   4.276
  196ARG     CB 2258   5.432   8.121   4.405
  196ARG     CG 2259   5.494   7.982   4.405
  196ARG     CD 2260   5.419   7.905   4.515
  196ARG     NE 2261   5.329   7.821   4.434
  196ARG     HE 2262   5.317   7.837   4.336
  196ARG     CZ 2263   5.263   7.711   4.472
  196ARG    NH1 2264   5.260   7.661   4.596
  196ARG   HH11 2265   5.304   7.697   4.678
  196ARG   HH12 2266   5.183   7.599   4.609
  196ARG    NH2 2267   5.182   7.644   4.388
  196ARG   HH21 2268   5.158   7.664   4.293
  196ARG   HH22 2269   5.138   7.566   4.433
  196ARG      C 2270   5.609   8.235   4.275
  196ARG      O 2271   5.683   8.193   4.187
  197AS4      N 2272   5.651   8.312   4.376
  197AS4      H 2273   5.598   8.368   4.439
  197AS4     CA 2274   5.792   8.321   4.416
  197AS4     CB 2275   5.808   8.421   4.532
  197AS4     CG 2276   5.809   8.568   4.491
  197AS4    OD1 2277   5.896   8.597   4.406
  197AS4   HD11 2278   5.935   8.683   4.436
  197AS4   HD12 2279   5.920   8.511   4.360
  197AS4    OD2 2280   5.749   8.649   4.565
  197AS4   HD21 2281   5.766   8.746   4.547
  197AS4   HD22 2282   5.700   8.593   4.632
  197AS4      C 2283   5.858   8.188   4.451
  197AS4      O 2284   5.790   8.091   4.482
  198MET      N 2285   5.989   8.202   4.470
  198MET      H 2286   6.040   8.285   4.447
  198MET     CA 2287   6.081   8.093   4.504
  198MET     CB 2288   6.094   8.001   4.383
  198MET     CG 2289   6.175   8.041   4.259
  198MET     SD 2290   6.170   7.928   4.116
  198MET     CE 2291   6.273   7.790   4.163
  198MET      C 2292   6.219   8.141   4.548
  198MET     O1 2293   6.227   8.256   4.596
  198MET   HO11 2294   6.324   8.276   4.610
  198MET   HO12 2295   6.138   8.298   4.618
  198MET     O2 2296   6.313   8.058   4.555
  198MET   HO21 2297   6.395   8.111   4.576
  198MET   HO22 2298   6.274   7.970   4.528
   9.91164   9.91164   7.00856   0.00000   0.00000   0.00000   0.00000   4.95582   4.95582
