# Supplementary material for: Interfacial Dynamics and Growth Modes of β2-Microglobulin Dimers
Source: J Chem Inf Model. 2023 May 3;63(14):4447–57. doi: 10.1021/acs.jcim.3c00399 (PMC10369489; doi:10.1021/acs.jcim.3c00399)
Supplement: Supplementary file 2 — ci3c00399_si_002.zip [file ci3c00399_si_002.zip › Supporting-Information/confs_end/End_conformation_BM-10_rep3.gro]

Protein in water t= 500000.00000 step= 5000000
 2298
    1ILE      N    1   6.853   6.149   3.190
    1ILE     H1    2   6.824   6.227   3.135
    1ILE     H2    3   6.857   6.065   3.135
    1ILE     H3    4   6.788   6.134   3.264
    1ILE     CA    5   6.981   6.169   3.260
    1ILE     CB    6   6.983   6.300   3.341
    1ILE    CG1    7   6.868   6.326   3.437
    1ILE    CG2    8   7.012   6.412   3.240
    1ILE     CD    9   6.908   6.434   3.538
    1ILE      C   10   7.016   6.049   3.348
    1ILE      O   11   6.926   5.982   3.397
    2GLN      N   12   7.147   6.034   3.367
    2GLN      H   13   7.197   6.112   3.331
    2GLN     CA   14   7.209   5.924   3.442
    2GLN     CB   15   7.296   5.846   3.344
    2GLN     CG   16   7.231   5.819   3.208
    2GLN     CD   17   7.303   5.714   3.124
    2GLN    OE1   18   7.351   5.612   3.173
    2GLN    NE2   19   7.298   5.743   2.994
    2GLN   HE21   20   7.247   5.819   2.956
    2GLN   HE22   21   7.343   5.673   2.937
    2GLN      C   22   7.299   5.974   3.555
    2GLN      O   23   7.348   5.888   3.629
    3ARG      N   24   7.336   6.101   3.560
    3ARG      H   25   7.331   6.152   3.474
    3ARG     CA   26   7.394   6.169   3.677
    3ARG     CB   27   7.456   6.300   3.630
    3ARG     CG   28   7.348   6.401   3.590
    3ARG     CD   29   7.398   6.525   3.515
    3ARG     NE   30   7.296   6.614   3.459
    3ARG     HE   31   7.219   6.636   3.519
    3ARG     CZ   32   7.292   6.664   3.335
    3ARG    NH1   33   7.380   6.619   3.244
    3ARG   HH11   34   7.440   6.544   3.274
    3ARG   HH12   35   7.372   6.651   3.150
    3ARG    NH2   36   7.205   6.759   3.299
    3ARG   HH21   37   7.127   6.783   3.357
    3ARG   HH22   38   7.226   6.811   3.216
    3ARG      C   39   7.302   6.200   3.795
    3ARG      O   40   7.180   6.214   3.783
    4THR      N   41   7.364   6.242   3.906
    4THR      H   42   7.463   6.244   3.917
    4THR     CA   43   7.281   6.289   4.018
    4THR     CB   44   7.353   6.270   4.152
    4THR    OG1   45   7.486   6.322   4.153
    4THR    HG1   46   7.523   6.290   4.240
    4THR    CG2   47   7.345   6.120   4.182
    4THR      C   48   7.234   6.434   4.007
    4THR      O   49   7.310   6.514   3.952
    5PRO      N   50   7.108   6.469   4.032
    5PRO     CA   51   7.070   6.609   4.055
    5PRO     CB   52   6.917   6.606   4.058
    5PRO     CG   53   6.867   6.478   3.993
    5PRO     CD   54   6.988   6.386   4.011
    5PRO      C   55   7.130   6.669   4.182
    5PRO      O   56   7.104   6.630   4.296
    6LYSH     N   57   7.197   6.782   4.162
    6LYSH     H   58   7.187   6.835   4.078
    6LYSH    CA   59   7.286   6.828   4.269
    6LYSH    CB   60   7.408   6.900   4.211
    6LYSH    CG   61   7.540   6.823   4.204
    6LYSH    CD   62   7.547   6.695   4.120
    6LYSH    CE   63   7.666   6.608   4.162
    6LYSH    NZ   64   7.680   6.501   4.062
    6LYSH   HZ1   65   7.654   6.542   3.974
    6LYSH   HZ2   66   7.777   6.479   4.057
    6LYSH   HZ3   67   7.623   6.423   4.088
    6LYSH     C   68   7.221   6.921   4.372
    6LYSH     O   69   7.281   6.974   4.465
    7ILE      N   70   7.096   6.881   4.388
    7ILE      H   71   7.070   6.790   4.356
    7ILE     CA   72   6.993   6.955   4.463
    7ILE     CB   73   6.871   6.986   4.375
    7ILE    CG1   74   6.819   6.856   4.315
    7ILE    CG2   75   6.909   7.095   4.275
    7ILE     CD   76   6.681   6.880   4.252
    7ILE      C   77   6.957   6.894   4.599
    7ILE      O   78   6.955   6.773   4.619
    8GLN      N   79   6.954   6.984   4.696
    8GLN      H   80   6.992   7.075   4.677
    8GLN     CA   81   6.903   6.967   4.833
    8GLN     CB   82   6.771   6.890   4.849
    8GLN     CG   83   6.666   6.977   4.779
    8GLN     CD   84   6.533   6.905   4.751
    8GLN    OE1   85   6.510   6.848   4.644
    8GLN    NE2   86   6.449   6.903   4.854
    8GLN   HE21   87   6.469   6.932   4.947
    8GLN   HE22   88   6.361   6.858   4.838
    8GLN      C   89   7.012   6.909   4.923
    8GLN      O   90   7.033   6.949   5.038
    9VAL      N   91   7.073   6.799   4.880
    9VAL      H   92   7.032   6.752   4.802
    9VAL     CA   93   7.179   6.736   4.960
    9VAL     CB   94   7.159   6.585   4.965
    9VAL    CG1   95   7.050   6.565   5.071
    9VAL    CG2   96   7.096   6.526   4.839
    9VAL      C   97   7.320   6.784   4.925
    9VAL      O   98   7.417   6.733   4.981
   10TYR      N   99   7.332   6.893   4.849
   10TYR      H  100   7.272   6.900   4.769
   10TYR     CA  101   7.443   6.988   4.840
   10TYR     CB  102   7.521   6.978   4.709
   10TYR     CG  103   7.570   6.835   4.684
   10TYR    CD1  104   7.700   6.790   4.702
   10TYR    HD1  105   7.770   6.868   4.733
   10TYR    CD2  106   7.485   6.743   4.624
   10TYR    HD2  107   7.393   6.774   4.575
   10TYR    CE1  108   7.739   6.660   4.671
   10TYR    HE1  109   7.844   6.637   4.687
   10TYR    CE2  110   7.518   6.610   4.598
   10TYR    HE2  111   7.432   6.544   4.584
   10TYR     CZ  112   7.649   6.569   4.617
   10TYR     OH  113   7.701   6.461   4.552
   10TYR     HH  114   7.793   6.459   4.591
   10TYR      C  115   7.406   7.131   4.879
   10TYR      O  116   7.285   7.151   4.886
   11SER      N  117   7.499   7.226   4.891
   11SER      H  118   7.590   7.195   4.865
   11SER     CA  119   7.481   7.364   4.939
   11SER     CB  120   7.624   7.406   4.973
   11SER     OG  121   7.616   7.506   5.075
   11SER     HG  122   7.606   7.458   5.162
   11SER      C  123   7.433   7.443   4.817
   11SER      O  124   7.445   7.396   4.704
   12ARG      N  125   7.342   7.539   4.830
   12ARG      H  126   7.321   7.613   4.765
   12ARG     CA  127   7.279   7.572   4.959
   12ARG     CB  128   7.263   7.723   4.977
   12ARG     CG  129   7.394   7.797   4.951
   12ARG     CD  130   7.398   7.945   4.991
   12ARG     NE  131   7.532   7.995   4.956
   12ARG     HE  132   7.540   8.015   4.858
   12ARG     CZ  133   7.614   8.061   5.039
   12ARG    NH1  134   7.570   8.093   5.161
   12ARG   HH11  135   7.494   8.047   5.208
   12ARG   HH12  136   7.615   8.163   5.216
   12ARG    NH2  137   7.733   8.105   4.998
   12ARG   HH21  138   7.778   8.085   4.910
   12ARG   HH22  139   7.775   8.184   5.044
   12ARG      C  140   7.156   7.487   4.992
   12ARG      O  141   7.061   7.471   4.916
   13HI0      N  142   7.137   7.466   5.121
   13HI0      H  143   7.204   7.485   5.193
   13HI0     CA  144   7.028   7.382   5.175
   13HI0     CB  145   7.077   7.317   5.305
   13HI0     CG  146   7.190   7.214   5.289
   13HI0    ND1  147   7.210   7.115   5.204
   13HI0    HD1  148   7.149   7.085   5.130
   13HI0    CD2  149   7.295   7.224   5.370
   13HI0    HD2  150   7.299   7.290   5.457
   13HI0    CE1  151   7.333   7.067   5.224
   13HI0    HE1  152   7.382   6.986   5.170
   13HI0    NE2  153   7.383   7.135   5.327
   13HI0    HE2  154   7.471   7.120   5.372
   13HI0      C  155   6.896   7.456   5.195
   13HI0      O  156   6.873   7.520   5.297
   14PRO      N  157   6.803   7.429   5.104
   14PRO     CA  158   6.672   7.495   5.097
   14PRO     CB  159   6.619   7.467   4.956
   14PRO     CG  160   6.673   7.326   4.930
   14PRO     CD  161   6.805   7.319   5.007
   14PRO      C  162   6.573   7.451   5.205
   14PRO      O  163   6.539   7.333   5.217
   15ALA      N  164   6.521   7.554   5.271
   15ALA      H  165   6.544   7.649   5.251
   15ALA     CA  166   6.419   7.530   5.374
   15ALA     CB  167   6.421   7.638   5.483
   15ALA      C  168   6.280   7.525   5.310
   15ALA      O  169   6.243   7.616   5.236
   16GL4      N  170   6.204   7.418   5.335
   16GL4      H  171   6.246   7.349   5.394
   16GL4     CA  172   6.064   7.402   5.293
   16GL4     CB  173   6.030   7.254   5.314
   16GL4     CG  174   6.069   7.174   5.190
   16GL4     CD  175   6.088   7.029   5.236
   16GL4    OE1  176   6.206   6.990   5.252
   16GL4   HE11  177   6.210   6.890   5.251
   16GL4   HE12  178   6.256   7.071   5.220
   16GL4    OE2  179   5.996   6.971   5.297
   16GL4   HE21  180   6.023   6.973   5.393
   16GL4   HE22  181   5.927   6.935   5.234
   16GL4      C  182   5.967   7.477   5.384
   16GL4      O  183   6.003   7.506   5.498
   17ASN      N  184   5.884   7.552   5.312
   17ASN      H  185   5.921   7.572   5.221
   17ASN     CA  186   5.779   7.642   5.361
   17ASN     CB  187   5.811   7.788   5.331
   17ASN     CG  188   5.930   7.843   5.410
   17ASN    OD1  189   5.910   7.919   5.504
   17ASN    ND2  190   6.056   7.812   5.379
   17ASN   HD21  191   6.098   7.754   5.309
   17ASN   HD22  192   6.126   7.848   5.440
   17ASN      C  193   5.636   7.617   5.314
   17ASN      O  194   5.605   7.566   5.207
   18GLY      N  195   5.547   7.640   5.411
   18GLY      H  196   5.563   7.695   5.493
   18GLY     CA  197   5.403   7.627   5.388
   18GLY      C  198   5.353   7.729   5.285
   18GLY      O  199   5.403   7.840   5.266
   19LYSH     N  200   5.235   7.701   5.231
   19LYSH     H  201   5.189   7.780   5.191
   19LYSH    CA  202   5.165   7.572   5.233
   19LYSH    CB  203   5.015   7.589   5.261
   19LYSH    CG  204   4.992   7.554   5.408
   19LYSH    CD  205   4.850   7.594   5.449
   19LYSH    CE  206   4.841   7.744   5.480
   19LYSH    NZ  207   4.753   7.778   5.593
   19LYSH   HZ1  208   4.771   7.718   5.671
   19LYSH   HZ2  209   4.779   7.870   5.624
   19LYSH   HZ3  210   4.658   7.773   5.562
   19LYSH     C  211   5.202   7.492   5.108
   19LYSH     O  212   5.239   7.532   4.998
   20SER      N  213   5.192   7.361   5.132
   20SER      H  214   5.162   7.335   5.223
   20SER     CA  215   5.219   7.256   5.032
   20SER     CB  216   5.111   7.252   4.924
   20SER     OG  217   4.983   7.225   4.983
   20SER     HG  218   4.970   7.126   4.986
   20SER      C  219   5.360   7.261   4.971
   20SER      O  220   5.388   7.231   4.855
   21ASN      N  221   5.454   7.295   5.058
   21ASN      H  222   5.428   7.329   5.148
   21ASN     CA  223   5.600   7.274   5.049
   21ASN     CB  224   5.637   7.126   5.038
   21ASN     CG  225   5.592   7.060   5.169
   21ASN    OD1  226   5.480   7.013   5.188
   21ASN    ND2  227   5.682   7.008   5.252
   21ASN   HD21  228   5.781   7.015   5.240
   21ASN   HD22  229   5.653   6.945   5.324
   21ASN      C  230   5.662   7.350   4.931
   21ASN      O  231   5.651   7.307   4.817
   22PHE      N  232   5.724   7.462   4.966
   22PHE      H  233   5.726   7.505   5.056
   22PHE     CA  234   5.805   7.540   4.872
   22PHE     CB  235   5.749   7.681   4.851
   22PHE     CG  236   5.623   7.695   4.765
   22PHE    CD1  237   5.502   7.658   4.823
   22PHE    HD1  238   5.491   7.634   4.929
   22PHE    CD2  239   5.619   7.771   4.648
   22PHE    HD2  240   5.714   7.799   4.602
   22PHE    CE1  241   5.383   7.684   4.756
   22PHE    HE1  242   5.289   7.640   4.788
   22PHE    CE2  243   5.501   7.810   4.588
   22PHE    HE2  244   5.504   7.878   4.502
   22PHE     CZ  245   5.382   7.766   4.644
   22PHE     HZ  246   5.286   7.796   4.601
   22PHE      C  247   5.948   7.565   4.922
   22PHE      O  248   5.955   7.612   5.035
   23LEU      N  249   6.047   7.572   4.834
   23LEU      H  250   6.022   7.582   4.737
   23LEU     CA  251   6.190   7.568   4.867
   23LEU     CB  252   6.263   7.486   4.760
   23LEU     CG  253   6.213   7.342   4.742
   23LEU    CD1  254   6.282   7.274   4.623
   23LEU    CD2  255   6.228   7.258   4.869
   23LEU      C  256   6.251   7.706   4.845
   23LEU      O  257   6.207   7.766   4.747
   24ASN      N  258   6.327   7.758   4.941
   24ASN      H  259   6.349   7.716   5.028
   24ASN     CA  260   6.364   7.901   4.942
   24ASN     CB  261   6.367   7.961   5.082
   24ASN     CG  262   6.466   7.904   5.185
   24ASN    OD1  263   6.519   7.795   5.166
   24ASN    ND2  264   6.491   7.980   5.291
   24ASN   HD21  265   6.443   8.066   5.310
   24ASN   HD22  266   6.542   7.937   5.365
   24ASN      C  267   6.493   7.930   4.865
   24ASN      O  268   6.602   7.923   4.922
   25CYS2     N  269   6.483   7.949   4.734
   25CYS2     H  270   6.401   7.917   4.687
   25CYS2    CA  271   6.584   8.012   4.648
   25CYS2    CB  272   6.537   8.001   4.504
   25CYS2    SG  273   6.599   7.836   4.454
   25CYS2     C  274   6.628   8.155   4.681
   25CYS2     O  275   6.582   8.260   4.636
   26TYR      N  276   6.711   8.163   4.785
   26TYR      H  277   6.706   8.081   4.841
   26TYR     CA  278   6.788   8.277   4.837
   26TYR     CB  279   6.835   8.273   4.983
   26TYR     CG  280   6.902   8.150   5.046
   26TYR    CD1  281   6.819   8.047   5.089
   26TYR    HD1  282   6.712   8.064   5.078
   26TYR    CD2  283   7.038   8.138   5.071
   26TYR    HD2  284   7.099   8.208   5.013
   26TYR    CE1  285   6.870   7.936   5.155
   26TYR    HE1  286   6.799   7.853   5.160
   26TYR    CE2  287   7.093   8.028   5.136
   26TYR    HE2  288   7.201   8.019   5.154
   26TYR     CZ  289   7.007   7.927   5.176
   26TYR     OH  290   7.055   7.816   5.239
   26TYR     HH  291   7.147   7.827   5.278
   26TYR      C  292   6.907   8.322   4.753
   26TYR      O  293   7.015   8.267   4.773
   27VAL      N  294   6.877   8.396   4.646
   27VAL      H  295   6.780   8.419   4.634
   27VAL     CA  296   6.975   8.456   4.555
   27VAL     CB  297   6.914   8.498   4.421
   27VAL    CG1  298   6.878   8.365   4.356
   27VAL    CG2  299   6.796   8.594   4.434
   27VAL      C  300   7.045   8.579   4.614
   27VAL      O  301   6.994   8.627   4.714
   28SER      N  302   7.161   8.610   4.555
   28SER      H  303   7.183   8.581   4.462
   28SER     CA  304   7.253   8.711   4.609
   28SER     CB  305   7.394   8.656   4.587
   28SER     OG  306   7.479   8.722   4.681
   28SER     HG  307   7.429   8.771   4.752
   28SER      C  308   7.244   8.846   4.539
   28SER      O  309   7.278   8.864   4.422
   29GLY      N  310   7.193   8.941   4.617
   29GLY      H  311   7.184   8.928   4.716
   29GLY     CA  312   7.171   9.077   4.565
   29GLY      C  313   7.225   9.192   4.650
   29GLY      O  314   7.248   9.185   4.771
   30PHE      N  315   7.247   9.294   4.569
   30PHE      H  316   7.234   9.288   4.470
   30PHE     CA  317   7.308   9.422   4.609
   30PHE     CB  318   7.459   9.407   4.628
   30PHE     CG  319   7.535   9.537   4.655
   30PHE    CD1  320   7.622   9.603   4.568
   30PHE    HD1  321   7.669   9.547   4.487
   30PHE    CD2  322   7.499   9.596   4.776
   30PHE    HD2  323   7.456   9.529   4.850
   30PHE    CE1  324   7.663   9.730   4.605
   30PHE    HE1  325   7.715   9.795   4.534
   30PHE    CE2  326   7.549   9.719   4.818
   30PHE    HE2  327   7.495   9.780   4.890
   30PHE     CZ  328   7.635   9.784   4.730
   30PHE     HZ  329   7.701   9.861   4.769
   30PHE      C  330   7.266   9.534   4.513
   30PHE      O  331   7.249   9.512   4.393
   31HI0      N  332   7.239   9.654   4.562
   31HI0      H  333   7.290   9.669   4.647
   31HI0     CA  334   7.189   9.766   4.482
   31HI0     CB  335   7.062   9.800   4.559
   31HI0     CG  336   6.992   9.927   4.510
   31HI0    ND1  337   6.873   9.928   4.450
   31HI0    HD1  338   6.832   9.839   4.428
   31HI0    CD2  339   7.026  10.054   4.531
   31HI0    HD2  340   7.121  10.081   4.578
   31HI0    CE1  341   6.831  10.053   4.440
   31HI0    HE1  342   6.729  10.092   4.433
   31HI0    NE2  343   6.926  10.132   4.491
   31HI0    HE2  344   6.927  10.231   4.494
   31HI0      C  345   7.290   9.880   4.465
   31HI0      O  346   7.352   9.920   4.564
   32PRO      N  347   7.307   9.932   4.344
   32PRO     CA  348   7.266   9.883   4.212
   32PRO     CB  349   7.202  10.004   4.143
   32PRO     CG  350   7.241  10.126   4.227
   32PRO     CD  351   7.343  10.074   4.328
   32PRO      C  352   7.378   9.813   4.135
   32PRO      O  353   7.497   9.827   4.162
   33SER      N  354   7.326   9.740   4.037
   33SER      H  355   7.234   9.763   4.006
   33SER     CA  356   7.392   9.642   3.950
   33SER     CB  357   7.444   9.521   4.027
   33SER     OG  358   7.488   9.405   3.956
   33SER     HG  359   7.506   9.334   4.024
   33SER      C  360   7.304   9.581   3.840
   33SER      O  361   7.183   9.573   3.858
   34AS4      N  362   7.358   9.547   3.723
   34AS4      H  363   7.457   9.552   3.707
   34AS4     CA  364   7.280   9.486   3.614
   34AS4     CB  365   7.347   9.497   3.477
   34AS4     CG  366   7.492   9.449   3.480
   34AS4    OD1  367   7.515   9.347   3.411
   34AS4   HD11  368   7.610   9.318   3.424
   34AS4   HD12  369   7.426   9.313   3.383
   34AS4    OD2  370   7.592   9.517   3.512
   34AS4   HD21  371   7.656   9.458   3.561
   34AS4   HD22  372   7.584   9.616   3.497
   34AS4      C  373   7.237   9.340   3.630
   34AS4      O  374   7.220   9.267   3.532
   35ILE      N  375   7.167   9.325   3.741
   35ILE      H  376   7.139   9.402   3.798
   35ILE     CA  377   7.123   9.193   3.790
   35ILE     CB  378   7.173   9.157   3.930
   35ILE    CG1  379   7.135   9.249   4.046
   35ILE    CG2  380   7.324   9.145   3.906
   35ILE     CD  381   7.174   9.188   4.181
   35ILE      C  382   6.976   9.153   3.777
   35ILE      O  383   6.891   9.242   3.772
   36GL4      N  384   6.957   9.023   3.753
   36GL4      H  385   7.038   8.974   3.720
   36GL4     CA  386   6.832   8.951   3.729
   36GL4     CB  387   6.796   8.971   3.581
   36GL4     CG  388   6.657   8.916   3.547
   36GL4     CD  389   6.546   8.978   3.632
   36GL4    OE1  390   6.515   9.096   3.602
   36GL4   HE11  391   6.433   9.130   3.648
   36GL4   HE12  392   6.576   9.127   3.530
   36GL4    OE2  393   6.493   8.908   3.721
   36GL4   HE21  394   6.403   8.950   3.732
   36GL4   HE22  395   6.533   8.817   3.727
   36GL4      C  396   6.831   8.804   3.772
   36GL4      O  397   6.926   8.734   3.736
   37VAL      N  398   6.720   8.750   3.820
   37VAL      H  399   6.630   8.794   3.815
   37VAL     CA  400   6.703   8.614   3.871
   37VAL     CB  401   6.606   8.626   3.989
   37VAL    CG1  402   6.462   8.667   3.961
   37VAL    CG2  403   6.626   8.511   4.087
   37VAL      C  404   6.687   8.498   3.774
   37VAL      O  405   6.571   8.460   3.757
   38AS4      N  406   6.786   8.409   3.772
   38AS4      H  407   6.880   8.428   3.801
   38AS4     CA  408   6.767   8.281   3.704
   38AS4     CB  409   6.891   8.219   3.638
   38AS4     CG  410   6.934   8.293   3.512
   38AS4    OD1  411   6.879   8.394   3.463
   38AS4   HD11  412   6.934   8.421   3.384
   38AS4   HD12  413   6.784   8.396   3.495
   38AS4    OD2  414   7.033   8.241   3.456
   38AS4   HD21  415   7.070   8.304   3.389
   38AS4   HD22  416   7.023   8.144   3.482
   38AS4      C  417   6.714   8.182   3.807
   38AS4      O  418   6.786   8.113   3.880
   39LEU      N  419   6.581   8.175   3.799
   39LEU      H  420   6.533   8.261   3.785
   39LEU     CA  421   6.497   8.070   3.857
   39LEU     CB  422   6.368   8.135   3.907
   39LEU     CG  423   6.393   8.236   4.020
   39LEU    CD1  424   6.270   8.321   4.049
   39LEU    CD2  425   6.426   8.164   4.151
   39LEU      C  426   6.476   7.965   3.747
   39LEU      O  427   6.386   7.989   3.666
   40LEU      N  428   6.563   7.865   3.741
   40LEU      H  429   6.626   7.851   3.818
   40LEU     CA  430   6.558   7.764   3.634
   40LEU     CB  431   6.685   7.760   3.549
   40LEU     CG  432   6.710   7.877   3.454
   40LEU    CD1  433   6.860   7.875   3.423
   40LEU    CD2  434   6.640   7.848   3.321
   40LEU      C  435   6.526   7.623   3.685
   40LEU      O  436   6.540   7.593   3.804
   41LYSH     N  437   6.477   7.543   3.591
   41LYSH     H  438   6.469   7.572   3.495
   41LYSH    CA  439   6.428   7.410   3.628
   41LYSH    CB  440   6.290   7.428   3.692
   41LYSH    CG  441   6.258   7.339   3.812
   41LYSH    CD  442   6.137   7.251   3.781
   41LYSH    CE  443   6.006   7.330   3.772
   41LYSH    NZ  444   5.882   7.261   3.735
   41LYSH   HZ1  445   5.892   7.167   3.765
   41LYSH   HZ2  446   5.800   7.298   3.778
   41LYSH   HZ3  447   5.859   7.261   3.637
   41LYSH     C  448   6.405   7.323   3.504
   41LYSH     O  449   6.334   7.367   3.413
   42ASN      N  450   6.455   7.200   3.509
   42ASN      H  451   6.471   7.157   3.598
   42ASN     CA  452   6.465   7.100   3.402
   42ASN     CB  453   6.334   7.024   3.381
   42ASN     CG  454   6.297   6.943   3.506
   42ASN    OD1  455   6.385   6.893   3.575
   42ASN    ND2  456   6.171   6.942   3.548
   42ASN   HD21  457   6.102   6.993   3.497
   42ASN   HD22  458   6.162   6.886   3.631
   42ASN      C  459   6.527   7.142   3.269
   42ASN      O  460   6.630   7.088   3.230
   43GLY      N  461   6.469   7.248   3.214
   43GLY      H  462   6.386   7.283   3.258
   43GLY     CA  463   6.518   7.323   3.097
   43GLY      C  464   6.471   7.468   3.081
   43GLY      O  465   6.558   7.551   3.106
   44GL4      N  466   6.342   7.481   3.111
   44GL4      H  467   6.280   7.403   3.111
   44GL4     CA  468   6.283   7.616   3.124
   44GL4     CB  469   6.133   7.608   3.097
   44GL4     CG  470   6.091   7.679   2.968
   44GL4     CD  471   6.078   7.828   3.000
   44GL4    OE1  472   5.970   7.869   3.048
   44GL4   HE11  473   5.950   7.963   3.020
   44GL4   HE12  474   5.934   7.799   3.109
   44GL4    OE2  475   6.173   7.908   2.987
   44GL4   HE21  476   6.151   7.993   3.034
   44GL4   HE22  477   6.249   7.862   2.940
   44GL4      C  478   6.307   7.671   3.264
   44GL4      O  479   6.410   7.652   3.329
   45ARG      N  480   6.236   7.781   3.285
   45ARG      H  481   6.180   7.825   3.215
   45ARG     CA  482   6.213   7.849   3.413
   45ARG     CB  483   6.155   7.988   3.384
   45ARG     CG  484   6.241   8.064   3.282
   45ARG     CD  485   6.337   8.165   3.345
   45ARG     NE  486   6.429   8.205   3.238
   45ARG     HE  487   6.402   8.196   3.142
   45ARG     CZ  488   6.557   8.238   3.261
   45ARG    NH1  489   6.622   8.224   3.377
   45ARG   HH11  490   6.580   8.184   3.459
   45ARG   HH12  491   6.705   8.277   3.394
   45ARG    NH2  492   6.636   8.252   3.154
   45ARG   HH21  493   6.592   8.251   3.064
   45ARG   HH22  494   6.734   8.230   3.148
   45ARG      C  495   6.137   7.772   3.522
   45ARG      O  496   6.042   7.699   3.496
   46ILE      N  497   6.156   7.817   3.645
   46ILE      H  498   6.222   7.888   3.671
   46ILE     CA  499   6.065   7.772   3.752
   46ILE     CB  500   6.120   7.807   3.891
   46ILE    CG1  501   6.257   7.743   3.910
   46ILE    CG2  502   6.017   7.773   4.000
   46ILE     CD  503   6.321   7.749   4.049
   46ILE      C  504   5.928   7.835   3.730
   46ILE      O  505   5.908   7.951   3.694
   47GL4      N  506   5.829   7.749   3.752
   47GL4      H  507   5.825   7.664   3.806
   47GL4     CA  508   5.692   7.792   3.718
   47GL4     CB  509   5.627   7.673   3.648
   47GL4     CG  510   5.690   7.625   3.517
   47GL4     CD  511   5.642   7.484   3.482
   47GL4    OE1  512   5.531   7.473   3.426
   47GL4   HE11  513   5.541   7.393   3.367
   47GL4   HE12  514   5.478   7.557   3.443
   47GL4    OE2  515   5.711   7.384   3.511
   47GL4   HE21  516   5.689   7.303   3.455
   47GL4   HE22  517   5.776   7.411   3.582
   47GL4      C  518   5.609   7.853   3.831
   47GL4      O  519   5.516   7.931   3.808
   48LYSH     N  520   5.617   7.783   3.944
   48LYSH     H  521   5.665   7.695   3.945
   48LYSH    CA  522   5.536   7.823   4.059
   48LYSH    CB  523   5.463   7.698   4.112
   48LYSH    CG  524   5.318   7.706   4.066
   48LYSH    CD  525   5.287   7.593   3.967
   48LYSH    CE  526   5.169   7.522   4.034
   48LYSH    NZ  527   5.144   7.388   3.977
   48LYSH   HZ1  528   5.218   7.323   3.996
   48LYSH   HZ2  529   5.054   7.350   3.995
   48LYSH   HZ3  530   5.148   7.392   3.877
   48LYSH     C  531   5.608   7.902   4.168
   48LYSH     O  532   5.657   7.847   4.266
   49VAL      N  533   5.643   8.027   4.135
   49VAL      H  534   5.624   8.070   4.047
   49VAL     CA  535   5.717   8.112   4.230
   49VAL     CB  536   5.827   8.192   4.160
   49VAL    CG1  537   5.909   8.279   4.256
   49VAL    CG2  538   5.932   8.114   4.081
   49VAL      C  539   5.626   8.205   4.310
   49VAL      O  540   5.523   8.252   4.262
   50GL4      N  541   5.635   8.185   4.441
   50GL4      H  542   5.708   8.122   4.471
   50GL4     CA  543   5.585   8.277   4.545
   50GL4     CB  544   5.541   8.195   4.666
   50GL4     CG  545   5.466   8.283   4.766
   50GL4     CD  546   5.346   8.347   4.695
   50GL4    OE1  547   5.252   8.275   4.656
   50GL4   HE11  548   5.167   8.326   4.647
   50GL4   HE12  549   5.294   8.185   4.648
   50GL4    OE2  550   5.345   8.472   4.685
   50GL4   HE21  551   5.255   8.515   4.674
   50GL4   HE22  552   5.438   8.507   4.696
   50GL4      C  553   5.678   8.394   4.574
   50GL4      O  554   5.800   8.376   4.569
   51HI0      N  555   5.617   8.512   4.581
   51HI0      H  556   5.531   8.513   4.633
   51HI0     CA  557   5.679   8.645   4.583
   51HI0     CB  558   5.570   8.747   4.612
   51HI0     CG  559   5.489   8.777   4.486
   51HI0    ND1  560   5.522   8.865   4.391
   51HI0    HD1  561   5.614   8.898   4.369
   51HI0    CD2  562   5.363   8.741   4.466
   51HI0    HD2  563   5.301   8.673   4.524
   51HI0    CE1  564   5.418   8.883   4.311
   51HI0    HE1  565   5.414   8.949   4.224
   51HI0    NE2  566   5.319   8.808   4.359
   51HI0    HE2  567   5.224   8.814   4.328
   51HI0      C  568   5.784   8.659   4.694
   51HI0      O  569   5.774   8.593   4.797
   52SER      N  570   5.897   8.706   4.643
   52SER      H  571   5.916   8.748   4.554
   52SER     CA  572   6.025   8.709   4.716
   52SER     CB  573   6.128   8.788   4.636
   52SER     OG  574   6.072   8.915   4.600
   52SER     HG  575   6.138   8.975   4.557
   52SER      C  576   6.029   8.776   4.853
   52SER      O  577   5.969   8.880   4.879
   53AS4      N  578   6.099   8.719   4.951
   53AS4      H  579   6.140   8.628   4.944
   53AS4     CA  580   6.114   8.771   5.087
   53AS4     CB  581   6.067   8.665   5.187
   53AS4     CG  582   6.016   8.727   5.317
   53AS4    OD1  583   6.038   8.664   5.423
   53AS4   HD11  584   6.006   8.713   5.503
   53AS4   HD12  585   6.084   8.584   5.383
   53AS4    OD2  586   5.957   8.837   5.316
   53AS4   HD21  587   5.949   8.871   5.410
   53AS4   HD22  588   5.906   8.853   5.232
   53AS4      C  589   6.255   8.816   5.125
   53AS4      O  590   6.348   8.773   5.057
   54LEU      N  591   6.273   8.913   5.214
   54LEU      H  592   6.194   8.969   5.238
   54LEU     CA  593   6.401   8.978   5.245
   54LEU     CB  594   6.370   9.119   5.295
   54LEU     CG  595   6.370   9.230   5.191
   54LEU    CD1  596   6.339   9.366   5.253
   54LEU    CD2  597   6.505   9.258   5.125
   54LEU      C  598   6.487   8.899   5.344
   54LEU      O  599   6.432   8.834   5.434
   55SER      N  600   6.616   8.930   5.336
   55SER      H  601   6.649   8.967   5.250
   55SER     CA  602   6.719   8.888   5.433
   55SER     CB  603   6.741   8.737   5.430
   55SER     OG  604   6.819   8.697   5.543
   55SER     HG  605   6.889   8.632   5.513
   55SER      C  606   6.855   8.955   5.411
   55SER      O  607   6.916   8.930   5.308
   56PHE      N  608   6.900   9.025   5.515
   56PHE      H  609   6.857   9.023   5.605
   56PHE     CA  610   7.032   9.091   5.509
   56PHE     CB  611   7.016   9.220   5.590
   56PHE     CG  612   6.915   9.315   5.528
   56PHE    CD1  613   6.964   9.395   5.425
   56PHE    HD1  614   7.066   9.381   5.391
   56PHE    CD2  615   6.778   9.316   5.553
   56PHE    HD2  616   6.732   9.266   5.638
   56PHE    CE1  617   6.876   9.474   5.351
   56PHE    HE1  618   6.918   9.550   5.285
   56PHE    CE2  619   6.694   9.391   5.471
   56PHE    HE2  620   6.587   9.387   5.492
   56PHE     CZ  621   6.738   9.473   5.368
   56PHE     HZ  622   6.667   9.540   5.321
   56PHE      C  623   7.156   9.013   5.552
   56PHE      O  624   7.151   8.937   5.648
   57SER      N  625   7.261   9.020   5.470
   57SER      H  626   7.262   9.080   5.390
   57SER     CA  627   7.381   8.942   5.501
   57SER     CB  628   7.423   8.838   5.397
   57SER     OG  629   7.510   8.741   5.457
   57SER     HG  630   7.465   8.676   5.519
   57SER      C  631   7.504   9.026   5.537
   57SER      O  632   7.547   9.103   5.451
   58LYSH     N  633   7.555   9.003   5.658
   58LYSH     H  634   7.543   8.913   5.700
   58LYSH    CA  635   7.675   9.067   5.715
   58LYSH    CB  636   7.786   8.984   5.650
   58LYSH    CG  637   7.913   8.967   5.734
   58LYSH    CD  638   8.019   9.075   5.718
   58LYSH    CE  639   8.074   9.054   5.577
   58LYSH    NZ  640   8.160   9.161   5.525
   58LYSH   HZ1  641   8.217   9.125   5.451
   58LYSH   HZ2  642   8.105   9.239   5.495
   58LYSH   HZ3  643   8.223   9.191   5.596
   58LYSH     C  644   7.688   9.219   5.710
   58LYSH     O  645   7.664   9.286   5.810
   59AS4      N  646   7.728   9.271   5.594
   59AS4      H  647   7.766   9.214   5.521
   59AS4     CA  648   7.726   9.415   5.565
   59AS4     CB  649   7.855   9.424   5.484
   59AS4     CG  650   7.881   9.343   5.357
   59AS4    OD1  651   7.886   9.418   5.258
   59AS4   HD11  652   7.947   9.369   5.195
   59AS4   HD12  653   7.832   9.502   5.261
   59AS4    OD2  654   7.899   9.219   5.355
   59AS4   HD21  655   7.936   9.186   5.268
   59AS4   HD22  656   7.880   9.182   5.446
   59AS4      C  657   7.605   9.460   5.483
   59AS4      O  658   7.496   9.454   5.539
   60TRP      N  659   7.633   9.540   5.381
   60TRP      H  660   7.727   9.553   5.348
   60TRP     CA  661   7.536   9.590   5.283
   60TRP     CB  662   7.610   9.683   5.186
   60TRP     CG  663   7.605   9.829   5.231
   60TRP    CD1  664   7.683   9.886   5.322
   60TRP    HD1  665   7.744   9.822   5.386
   60TRP    CD2  666   7.524   9.932   5.183
   60TRP    NE1  667   7.653  10.013   5.345
   60TRP    HE1  668   7.673  10.077   5.419
   60TRP    CE2  669   7.564  10.046   5.252
   60TRP    CE3  670   7.410   9.935   5.104
   60TRP    HE3  671   7.371   9.842   5.062
   60TRP    CZ2  672   7.498  10.167   5.237
   60TRP    HZ2  673   7.540  10.258   5.281
   60TRP    CZ3  674   7.343  10.056   5.089
   60TRP    HZ3  675   7.251  10.068   5.033
   60TRP    CH2  676   7.386  10.171   5.154
   60TRP    HH2  677   7.334  10.265   5.135
   60TRP      C  678   7.459   9.487   5.199
   60TRP      O  679   7.336   9.486   5.198
   61SER      N  680   7.529   9.390   5.141
   61SER      H  681   7.628   9.390   5.149
   61SER     CA  682   7.467   9.286   5.057
   61SER     CB  683   7.584   9.198   5.012
   61SER     OG  684   7.545   9.143   4.885
   61SER     HG  685   7.613   9.123   4.816
   61SER      C  686   7.358   9.203   5.125
   61SER      O  687   7.373   9.170   5.243
   62PHE      N  688   7.271   9.153   5.038
   62PHE      H  689   7.276   9.172   4.940
   62PHE     CA  690   7.145   9.090   5.081
   62PHE     CB  691   7.034   9.194   5.094
   62PHE     CG  692   7.020   9.282   4.970
   62PHE    CD1  693   7.081   9.407   4.972
   62PHE    HD1  694   7.134   9.434   5.063
   62PHE    CD2  695   6.918   9.251   4.881
   62PHE    HD2  696   6.864   9.157   4.874
   62PHE    CE1  697   7.041   9.507   4.884
   62PHE    HE1  698   7.073   9.610   4.897
   62PHE    CE2  699   6.879   9.354   4.796
   62PHE    HE2  700   6.794   9.340   4.729
   62PHE     CZ  701   6.937   9.481   4.796
   62PHE     HZ  702   6.871   9.559   4.758
   62PHE      C  703   7.097   8.974   4.993
   62PHE      O  704   7.123   8.953   4.875
   63TYR      N  705   7.012   8.894   5.058
   63TYR      H  706   6.988   8.914   5.153
   63TYR     CA  707   6.942   8.780   4.998
   63TYR     CB  708   6.975   8.660   5.088
   63TYR     CG  709   7.119   8.617   5.059
   63TYR    CD1  710   7.139   8.507   4.977
   63TYR    HD1  711   7.061   8.466   4.913
   63TYR    CD2  712   7.230   8.662   5.129
   63TYR    HD2  713   7.203   8.721   5.216
   63TYR    CE1  714   7.266   8.451   4.964
   63TYR    HE1  715   7.277   8.353   4.916
   63TYR    CE2  716   7.360   8.613   5.116
   63TYR    HE2  717   7.442   8.656   5.174
   63TYR     CZ  718   7.375   8.504   5.031
   63TYR     OH  719   7.503   8.482   4.990
   63TYR     HH  720   7.497   8.427   4.906
   63TYR      C  721   6.795   8.795   4.960
   63TYR      O  722   6.711   8.825   5.045
   64LEU      N  723   6.774   8.782   4.829
   64LEU      H  724   6.848   8.759   4.766
   64LEU     CA  725   6.631   8.764   4.797
   64LEU     CB  726   6.602   8.834   4.664
   64LEU     CG  727   6.578   8.985   4.677
   64LEU    CD1  728   6.517   9.041   4.548
   64LEU    CD2  729   6.480   9.020   4.788
   64LEU      C  730   6.580   8.620   4.794
   64LEU      O  731   6.616   8.537   4.712
   65LEU      N  732   6.496   8.586   4.892
   65LEU      H  733   6.471   8.653   4.962
   65LEU     CA  734   6.436   8.453   4.909
   65LEU     CB  735   6.396   8.439   5.056
   65LEU     CG  736   6.506   8.454   5.161
   65LEU    CD1  737   6.454   8.537   5.279
   65LEU    CD2  738   6.547   8.315   5.212
   65LEU      C  739   6.308   8.443   4.826
   65LEU      O  740   6.200   8.462   4.883
   66TYR      N  741   6.313   8.388   4.705
   66TYR      H  742   6.399   8.367   4.659
   66TYR     CA  743   6.196   8.367   4.618
   66TYR     CB  744   6.248   8.359   4.474
   66TYR     CG  745   6.281   8.492   4.406
   66TYR    CD1  746   6.400   8.557   4.438
   66TYR    HD1  747   6.469   8.488   4.487
   66TYR    CD2  748   6.179   8.559   4.339
   66TYR    HD2  749   6.083   8.512   4.318
   66TYR    CE1  750   6.417   8.690   4.403
   66TYR    HE1  751   6.519   8.727   4.394
   66TYR    CE2  752   6.195   8.694   4.312
   66TYR    HE2  753   6.106   8.746   4.275
   66TYR     CZ  754   6.315   8.759   4.338
   66TYR     OH  755   6.353   8.876   4.280
   66TYR     HH  756   6.288   8.891   4.206
   66TYR      C  757   6.151   8.225   4.651
   66TYR      O  758   6.233   8.133   4.661
   67TYR      N  759   6.022   8.209   4.675
   67TYR      H  760   5.961   8.280   4.639
   67TYR     CA  761   5.978   8.075   4.717
   67TYR     CB  762   5.865   8.083   4.820
   67TYR     CG  763   5.919   8.152   4.945
   67TYR    CD1  764   6.001   8.082   5.033
   67TYR    HD1  765   6.018   7.978   5.003
   67TYR    CD2  766   5.881   8.282   4.978
   67TYR    HD2  767   5.838   8.341   4.897
   67TYR    CE1  768   6.061   8.142   5.143
   67TYR    HE1  769   6.125   8.086   5.211
   67TYR    CE2  770   5.935   8.344   5.090
   67TYR    HE2  771   5.898   8.438   5.130
   67TYR     CZ  772   6.024   8.273   5.171
   67TYR     OH  773   6.061   8.336   5.286
   67TYR     HH  774   6.067   8.432   5.261
   67TYR      C  775   5.941   7.995   4.592
   67TYR      O  776   5.868   8.048   4.508
   68THR      N  777   5.997   7.876   4.574
   68THR      H  778   6.074   7.845   4.630
   68THR     CA  779   5.978   7.803   4.448
   68THR     CB  780   6.107   7.790   4.368
   68THR    OG1  781   6.210   7.739   4.453
   68THR    HG1  782   6.214   7.640   4.444
   68THR    CG2  783   6.154   7.928   4.320
   68THR      C  784   5.913   7.665   4.470
   68THR      O  785   5.925   7.604   4.575
   69GL4      N  786   5.838   7.612   4.374
   69GL4      H  787   5.808   7.677   4.304
   69GL4     CA  788   5.776   7.479   4.380
   69GL4     CB  789   5.705   7.447   4.249
   69GL4     CG  790   5.804   7.447   4.131
   69GL4     CD  791   5.733   7.424   3.998
   69GL4    OE1  792   5.761   7.510   3.911
   69GL4   HE11  793   5.690   7.514   3.840
   69GL4   HE12  794   5.839   7.567   3.937
   69GL4    OE2  795   5.642   7.339   3.985
   69GL4   HE21  796   5.628   7.309   3.891
   69GL4   HE22  797   5.593   7.330   4.072
   69GL4      C  798   5.862   7.358   4.420
   69GL4      O  799   5.981   7.351   4.390
   70PHE      N  800   5.807   7.272   4.505
   70PHE      H  801   5.721   7.305   4.541
   70PHE     CA  802   5.865   7.147   4.557
   70PHE     CB  803   5.760   7.081   4.647
   70PHE     CG  804   5.820   6.961   4.720
   70PHE    CD1  805   5.766   6.833   4.712
   70PHE    HD1  806   5.727   6.807   4.614
   70PHE    CD2  807   5.894   6.998   4.832
   70PHE    HD2  808   5.929   7.100   4.846
   70PHE    CE1  809   5.778   6.741   4.815
   70PHE    HE1  810   5.718   6.649   4.817
   70PHE    CE2  811   5.908   6.909   4.938
   70PHE    HE2  812   5.959   6.933   5.031
   70PHE     CZ  813   5.850   6.783   4.925
   70PHE     HZ  814   5.859   6.725   5.017
   70PHE      C  815   5.896   7.054   4.440
   70PHE      O  816   5.838   7.041   4.332
   71THR      N  817   6.009   6.986   4.457
   71THR      H  818   6.067   7.014   4.534
   71THR     CA  819   6.074   6.880   4.378
   71THR     CB  820   6.225   6.871   4.402
   71THR    OG1  821   6.249   6.908   4.538
   71THR    HG1  822   6.348   6.913   4.554
   71THR    CG2  823   6.306   6.940   4.292
   71THR      C  824   6.002   6.746   4.384
   71THR      O  825   5.986   6.693   4.495
   72PRO      N  826   5.959   6.695   4.269
   72PRO     CA  827   5.893   6.564   4.259
   72PRO     CB  828   5.837   6.559   4.117
   72PRO     CG  829   5.794   6.703   4.090
   72PRO     CD  830   5.897   6.784   4.169
   72PRO      C  831   5.987   6.446   4.280
   72PRO      O  832   6.107   6.447   4.253
   73THR      N  833   5.919   6.331   4.283
   73THR      H  834   5.824   6.322   4.255
   73THR     CA  835   5.995   6.206   4.295
   73THR     CB  836   5.917   6.088   4.356
   73THR    OG1  837   5.803   6.055   4.277
   73THR    HG1  838   5.754   6.138   4.252
   73THR    CG2  839   5.879   6.112   4.502
   73THR      C  840   6.070   6.147   4.175
   73THR      O  841   6.180   6.103   4.207
   74GL4      N  842   6.029   6.178   4.053
   74GL4      H  843   5.945   6.231   4.040
   74GL4     CA  844   6.099   6.145   3.928
   74GL4     CB  845   6.000   6.149   3.812
   74GL4     CG  846   5.870   6.069   3.826
   74GL4     CD  847   5.758   6.132   3.743
   74GL4    OE1  848   5.684   6.216   3.800
   74GL4   HE11  849   5.601   6.242   3.751
   74GL4   HE12  850   5.712   6.219   3.896
   74GL4    OE2  851   5.739   6.107   3.622
   74GL4   HE21  852   5.657   6.156   3.591
   74GL4   HE22  853   5.796   6.034   3.585
   74GL4      C  854   6.217   6.241   3.905
   74GL4      O  855   6.210   6.351   3.959
   75LYSH     N  856   6.325   6.205   3.837
   75LYSH     H  857   6.317   6.131   3.770
   75LYSH    CA  858   6.448   6.285   3.828
   75LYSH    CB  859   6.551   6.219   3.736
   75LYSH    CG  860   6.618   6.089   3.780
   75LYSH    CD  861   6.762   6.094   3.728
   75LYSH    CE  862   6.809   5.950   3.744
   75LYSH    NZ  863   6.741   5.872   3.639
   75LYSH   HZ1  864   6.642   5.879   3.653
   75LYSH   HZ2  865   6.767   5.911   3.550
   75LYSH   HZ3  866   6.774   5.778   3.639
   75LYSH     C  867   6.420   6.427   3.778
   75LYSH     O  868   6.402   6.441   3.658
   76ASN      N  869   6.414   6.518   3.876
   76ASN      H  870   6.434   6.498   3.972
   76ASN     CA  871   6.413   6.663   3.853
   76ASN     CB  872   6.294   6.707   3.938
   76ASN     CG  873   6.165   6.707   3.856
   76ASN    OD1  874   6.113   6.811   3.818
   76ASN    ND2  875   6.109   6.587   3.844
   76ASN   HD21  876   6.150   6.505   3.883
   76ASN   HD22  877   6.021   6.583   3.796
   76ASN      C  878   6.546   6.736   3.875
   76ASN      O  879   6.613   6.720   3.976
   77GL4      N  880   6.572   6.829   3.784
   77GL4      H  881   6.506   6.854   3.713
   77GL4     CA  882   6.681   6.926   3.804
   77GL4     CB  883   6.772   6.917   3.682
   77GL4     CG  884   6.866   6.797   3.697
   77GL4     CD  885   6.983   6.799   3.599
   77GL4    OE1  886   6.963   6.791   3.476
   77GL4   HE11  887   7.040   6.811   3.416
   77GL4   HE12  888   6.875   6.744   3.466
   77GL4    OE2  889   7.098   6.806   3.648
   77GL4   HE21  890   7.168   6.819   3.578
   77GL4   HE22  891   7.088   6.798   3.747
   77GL4      C  892   6.622   7.065   3.826
   77GL4      O  893   6.521   7.099   3.764
   78TYR      N  894   6.703   7.153   3.885
   78TYR      H  895   6.801   7.136   3.881
   78TYR     CA  896   6.674   7.285   3.942
   78TYR     CB  897   6.639   7.250   4.086
   78TYR     CG  898   6.524   7.326   4.154
   78TYR    CD1  899   6.546   7.443   4.226
   78TYR    HD1  900   6.632   7.505   4.201
   78TYR    CD2  901   6.404   7.257   4.161
   78TYR    HD2  902   6.391   7.167   4.100
   78TYR    CE1  903   6.442   7.498   4.301
   78TYR    HE1  904   6.447   7.597   4.345
   78TYR    CE2  905   6.299   7.305   4.239
   78TYR    HE2  906   6.202   7.260   4.221
   78TYR     CZ  907   6.325   7.424   4.306
   78TYR     OH  908   6.218   7.480   4.370
   78TYR     HH  909   6.157   7.404   4.394
   78TYR      C  910   6.799   7.372   3.952
   78TYR      O  911   6.903   7.327   3.999
   79ALA      N  912   6.770   7.496   3.913
   79ALA      H  913   6.678   7.533   3.897
   79ALA     CA  914   6.865   7.606   3.935
   79ALA     CB  915   6.941   7.631   3.804
   79ALA      C  916   6.809   7.735   3.994
   79ALA      O  917   6.691   7.763   3.972
   80CYS2     N  918   6.898   7.809   4.060
   80CYS2     H  919   6.992   7.777   4.066
   80CYS2    CA  920   6.870   7.939   4.123
   80CYS2    CB  921   6.800   7.926   4.259
   80CYS2    SG  922   6.627   7.864   4.254
   80CYS2     C  923   7.003   8.011   4.150
   80CYS2     O  924   7.073   7.962   4.239
   81ARG      N  925   7.023   8.124   4.083
   81ARG      H  926   6.971   8.146   4.001
   81ARG     CA  927   7.143   8.210   4.084
   81ARG     CB  928   7.257   8.133   4.017
   81ARG     CG  929   7.391   8.207   4.011
   81ARG     CD  930   7.480   8.132   3.911
   81ARG     NE  931   7.592   8.223   3.882
   81ARG     HE  932   7.602   8.289   3.956
   81ARG     CZ  933   7.650   8.251   3.764
   81ARG    NH1  934   7.592   8.201   3.654
   81ARG   HH11  935   7.509   8.146   3.648
   81ARG   HH12  936   7.625   8.239   3.568
   81ARG    NH2  937   7.747   8.343   3.760
   81ARG   HH21  938   7.764   8.396   3.844
   81ARG   HH22  939   7.805   8.361   3.681
   81ARG      C  940   7.109   8.343   4.017
   81ARG      O  941   7.017   8.340   3.936
   82VAL      N  942   7.171   8.452   4.062
   82VAL      H  943   7.229   8.453   4.144
   82VAL     CA  944   7.165   8.578   3.986
   82VAL     CB  945   7.185   8.716   4.047
   82VAL    CG1  946   7.081   8.734   4.158
   82VAL    CG2  947   7.321   8.724   4.118
   82VAL      C  948   7.248   8.583   3.858
   82VAL      O  949   7.321   8.488   3.828
   83ASN      N  950   7.213   8.673   3.767
   83ASN      H  951   7.148   8.744   3.795
   83ASN     CA  952   7.254   8.688   3.627
   83ASN     CB  953   7.181   8.583   3.544
   83ASN     CG  954   7.234   8.553   3.403
   83ASN    OD1  955   7.314   8.623   3.343
   83ASN    ND2  956   7.203   8.435   3.350
   83ASN   HD21  957   7.140   8.372   3.396
   83ASN   HD22  958   7.251   8.423   3.263
   83ASN      C  959   7.228   8.830   3.576
   83ASN      O  960   7.177   8.912   3.653
   84HI0      N  961   7.291   8.860   3.463
   84HI0      H  962   7.327   8.782   3.412
   84HI0     CA  963   7.296   8.994   3.403
   84HI0     CB  964   7.432   9.005   3.332
   84HI0     CG  965   7.556   8.995   3.420
   84HI0    ND1  966   7.602   9.097   3.492
   84HI0    HD1  967   7.574   9.193   3.486
   84HI0    CD2  968   7.641   8.895   3.439
   84HI0    HD2  969   7.630   8.800   3.386
   84HI0    CE1  970   7.708   9.055   3.561
   84HI0    HE1  971   7.754   9.119   3.636
   84HI0    NE2  972   7.736   8.930   3.525
   84HI0    HE2  973   7.812   8.874   3.559
   84HI0      C  974   7.178   9.018   3.309
   84HI0      O  975   7.150   8.938   3.219
   85VAL      N  976   7.129   9.141   3.300
   85VAL      H  977   7.175   9.203   3.363
   85VAL     CA  978   7.014   9.181   3.217
   85VAL     CB  979   6.963   9.320   3.252
   85VAL    CG1  980   6.905   9.315   3.394
   85VAL    CG2  981   7.077   9.421   3.230
   85VAL      C  982   7.033   9.168   3.065
   85VAL      O  983   6.937   9.165   2.989
   86THR      N  984   7.154   9.189   3.016
   86THR      H  985   7.221   9.237   3.072
   86THR     CA  986   7.199   9.165   2.878
   86THR     CB  987   7.325   9.241   2.835
   86THR    OG1  988   7.424   9.235   2.937
   86THR    HG1  989   7.509   9.189   2.910
   86THR    CG2  990   7.289   9.380   2.781
   86THR      C  991   7.215   9.020   2.831
   86THR      O  992   7.247   9.001   2.714
   87LEU      N  993   7.192   8.928   2.923
   87LEU      H  994   7.171   8.956   3.017
   87LEU     CA  995   7.192   8.783   2.896
   87LEU     CB  996   7.330   8.731   2.935
   87LEU     CG  997   7.344   8.595   2.866
   87LEU    CD1  998   7.489   8.577   2.820
   87LEU    CD2  999   7.299   8.492   2.969
   87LEU      C 1000   7.066   8.714   2.949
   87LEU      O 1001   7.006   8.637   2.874
   88SER      N 1002   7.025   8.754   3.069
   88SER      H 1003   7.068   8.830   3.117
   88SER     CA 1004   6.894   8.711   3.120
   88SER     CB 1005   6.896   8.700   3.272
   88SER     OG 1006   6.798   8.600   3.305
   88SER     HG 1007   6.850   8.544   3.369
   88SER      C 1008   6.778   8.802   3.079
   88SER      O 1009   6.806   8.921   3.089
   89GLN      N 1010   6.665   8.756   3.026
   89GLN      H 1011   6.671   8.665   2.985
   89GLN     CA 1012   6.539   8.831   3.012
   89GLN     CB 1013   6.432   8.739   2.952
   89GLN     CG 1014   6.424   8.724   2.800
   89GLN     CD 1015   6.326   8.813   2.724
   89GLN    OE1 1016   6.377   8.900   2.655
   89GLN    NE2 1017   6.196   8.785   2.719
   89GLN   HE21 1018   6.154   8.703   2.760
   89GLN   HE22 1019   6.132   8.843   2.670
   89GLN      C 1020   6.496   8.885   3.148
   89GLN      O 1021   6.456   8.807   3.235
   90PRO      N 1022   6.484   9.017   3.161
   90PRO     CA 1023   6.443   9.085   3.284
   90PRO     CB 1024   6.490   9.230   3.271
   90PRO     CG 1025   6.557   9.240   3.134
   90PRO     CD 1026   6.519   9.114   3.056
   90PRO      C 1027   6.293   9.090   3.318
   90PRO      O 1028   6.204   9.098   3.233
   91LYSH     N 1029   6.271   9.087   3.449
   91LYSH     H 1030   6.345   9.068   3.514
   91LYSH    CA 1031   6.145   9.109   3.521
   91LYSH    CB 1032   6.108   9.258   3.527
   91LYSH    CG 1033   6.216   9.347   3.589
   91LYSH    CD 1034   6.208   9.343   3.742
   91LYSH    CE 1035   6.247   9.481   3.793
   91LYSH    NZ 1036   6.272   9.486   3.938
   91LYSH   HZ1 1037   6.296   9.397   3.976
   91LYSH   HZ2 1038   6.345   9.551   3.958
   91LYSH   HZ3 1039   6.187   9.518   3.982
   91LYSH     C 1040   6.024   9.020   3.492
   91LYSH     O 1041   5.909   9.052   3.521
   92ILE      N 1042   6.061   8.903   3.440
   92ILE      H 1043   6.159   8.892   3.428
   92ILE     CA 1044   5.973   8.798   3.385
   92ILE     CB 1045   6.032   8.719   3.268
   92ILE    CG1 1046   6.167   8.651   3.295
   92ILE    CG2 1047   6.041   8.808   3.144
   92ILE     CD 1048   6.204   8.533   3.205
   92ILE      C 1049   5.911   8.714   3.496
   92ILE      O 1050   5.797   8.668   3.487
   93VAL      N 1051   5.993   8.676   3.593
   93VAL      H 1052   6.076   8.731   3.607
   93VAL     CA 1053   5.940   8.598   3.706
   93VAL     CB 1054   6.038   8.497   3.765
   93VAL    CG1 1055   6.113   8.418   3.657
   93VAL    CG2 1056   6.137   8.562   3.861
   93VAL      C 1057   5.873   8.689   3.809
   93VAL      O 1058   5.883   8.812   3.802
   94LYSH     N 1059   5.822   8.634   3.918
   94LYSH     H 1060   5.847   8.540   3.943
   94LYSH    CA 1061   5.736   8.694   4.021
   94LYSH    CB 1062   5.644   8.590   4.082
   94LYSH    CG 1063   5.503   8.636   4.044
   94LYSH    CD 1064   5.405   8.563   4.135
   94LYSH    CE 1065   5.265   8.611   4.096
   94LYSH    NZ 1066   5.179   8.594   4.214
   94LYSH   HZ1 1067   5.247   8.609   4.286
   94LYSH   HZ2 1068   5.105   8.661   4.217
   94LYSH   HZ3 1069   5.135   8.505   4.222
   94LYSH     C 1070   5.824   8.768   4.122
   94LYSH     O 1071   5.868   8.705   4.219
   95TRP      N 1072   5.872   8.883   4.075
   95TRP      H 1073   5.881   8.895   3.976
   95TRP     CA 1074   5.942   8.987   4.151
   95TRP     CB 1075   5.993   9.103   4.066
   95TRP     CG 1076   6.143   9.088   4.037
   95TRP    CD1 1077   6.186   9.018   3.933
   95TRP    HD1 1078   6.140   8.946   3.864
   95TRP    CD2 1079   6.239   9.177   4.083
   95TRP    NE1 1080   6.314   9.050   3.915
   95TRP    HE1 1081   6.376   8.997   3.858
   95TRP    CE2 1082   6.346   9.149   3.998
   95TRP    CE3 1083   6.263   9.264   4.188
   95TRP    HE3 1084   6.177   9.309   4.239
   95TRP    CZ2 1085   6.473   9.203   4.020
   95TRP    HZ2 1086   6.560   9.178   3.960
   95TRP    CZ3 1087   6.389   9.311   4.221
   95TRP    HZ3 1088   6.400   9.346   4.324
   95TRP    CH2 1089   6.493   9.277   4.135
   95TRP    HH2 1090   6.593   9.315   4.155
   95TRP      C 1091   5.844   9.044   4.255
   95TRP      O 1092   5.722   9.029   4.251
   96AS4      N 1093   5.907   9.104   4.355
   96AS4      H 1094   6.005   9.103   4.374
   96AS4     CA 1095   5.830   9.176   4.457
   96AS4     CB 1096   5.767   9.078   4.556
   96AS4     CG 1097   5.657   9.144   4.640
   96AS4    OD1 1098   5.685   9.240   4.715
   96AS4   HD11 1099   5.636   9.240   4.803
   96AS4   HD12 1100   5.739   9.308   4.665
   96AS4    OD2 1101   5.542   9.098   4.627
   96AS4   HD21 1102   5.473   9.167   4.651
   96AS4   HD22 1103   5.548   9.001   4.604
   96AS4      C 1104   5.900   9.288   4.535
   96AS4      O 1105   5.879   9.408   4.517
   97ARG      N 1106   6.003   9.246   4.607
   97ARG      H 1107   6.015   9.150   4.629
   97ARG     CA 1108   6.092   9.339   4.679
   97ARG     CB 1109   6.167   9.266   4.790
   97ARG     CG 1110   6.053   9.229   4.885
   97ARG     CD 1111   6.008   9.341   4.979
   97ARG     NE 1112   5.900   9.318   5.076
   97ARG     HE 1113   5.918   9.251   5.148
   97ARG     CZ 1114   5.780   9.377   5.089
   97ARG    NH1 1115   5.737   9.464   4.996
   97ARG   HH11 1116   5.801   9.502   4.930
   97ARG   HH12 1117   5.638   9.470   4.980
   97ARG    NH2 1118   5.693   9.324   5.175
   97ARG   HH21 1119   5.708   9.236   5.220
   97ARG   HH22 1120   5.600   9.361   5.169
   97ARG      C 1121   6.189   9.414   4.587
   97ARG      O 1122   6.245   9.347   4.501
   98AS4      N 1123   6.224   9.537   4.623
   98AS4      H 1124   6.199   9.587   4.706
   98AS4     CA 1125   6.313   9.614   4.535
   98AS4     CB 1126   6.303   9.764   4.561
   98AS4     CG 1127   6.351   9.852   4.445
   98AS4    OD1 1128   6.280   9.851   4.342
   98AS4   HD11 1129   6.342   9.860   4.264
   98AS4   HD12 1130   6.185   9.843   4.370
   98AS4    OD2 1131   6.438   9.939   4.469
   98AS4   HD21 1132   6.444   9.999   4.389
   98AS4   HD22 1133   6.479   9.919   4.558
   98AS4      C 1134   6.460   9.574   4.547
   98AS4      O 1135   6.512   9.568   4.658
   99MET      N 1136   6.535   9.604   4.440
   99MET      H 1137   6.499   9.651   4.360
   99MET     CA 1138   6.677   9.573   4.424
   99MET     CB 1139   6.688   9.420   4.425
   99MET     CG 1140   6.833   9.372   4.423
   99MET     SD 1141   6.869   9.192   4.416
   99MET     CE 1142   6.816   9.167   4.248
   99MET      C 1143   6.723   9.641   4.294
   99MET     O1 1144   6.635   9.690   4.221
   99MET   HO11 1145   6.678   9.754   4.158
   99MET   HO12 1146   6.542   9.686   4.259
   99MET     O2 1147   6.841   9.681   4.288
   99MET   HO21 1148   6.894   9.656   4.369
   99MET   HO22 1149   6.853   9.719   4.196
  100ILE      N 1150   9.995   6.355   2.760
  100ILE     H1 1151  10.000   6.277   2.822
  100ILE     H2 1152  10.068   6.347   2.692
  100ILE     H3 1153  10.011   6.437   2.814
  100ILE     CA 1154   9.865   6.365   2.691
  100ILE     CB 1155   9.770   6.473   2.744
  100ILE    CG1 1156   9.829   6.614   2.748
  100ILE    CG2 1157   9.694   6.421   2.867
  100ILE     CD 1158   9.736   6.730   2.783
  100ILE      C 1159   9.894   6.396   2.544
  100ILE      O 1160  10.000   6.453   2.519
  101GLN      N 1161   9.814   6.346   2.450
  101GLN      H 1162   9.726   6.299   2.461
  101GLN     CA 1163   9.836   6.380   2.309
  101GLN     CB 1164   9.740   6.298   2.223
  101GLN     CG 1165   9.823   6.197   2.144
  101GLN     CD 1166   9.731   6.094   2.079
  101GLN    OE1 1167   9.637   6.038   2.135
  101GLN    NE2 1168   9.761   6.072   1.951
  101GLN   HE21 1169   9.837   6.125   1.914
  101GLN   HE22 1170   9.700   6.019   1.893
  101GLN      C 1171   9.804   6.527   2.279
  101GLN      O 1172   9.762   6.604   2.366
  102ARG      N 1173   9.818   6.572   2.155
  102ARG      H 1174   9.853   6.513   2.083
  102ARG     CA 1175   9.783   6.711   2.121
  102ARG     CB 1176   9.823   6.746   1.978
  102ARG     CG 1177   9.972   6.739   1.947
  102ARG     CD 1178  10.038   6.868   1.898
  102ARG     NE 1179  10.183   6.851   1.884
  102ARG     HE 1180  10.223   6.760   1.882
  102ARG     CZ 1181  10.274   6.949   1.875
  102ARG    NH1 1182  10.248   7.077   1.907
  102ARG   HH11 1183  10.159   7.101   1.946
  102ARG   HH12 1184  10.323   7.142   1.914
  102ARG    NH2 1185  10.396   6.934   1.822
  102ARG   HH21 1186  10.420   6.843   1.789
  102ARG   HH22 1187  10.447   7.013   1.788
  102ARG      C 1188   9.635   6.735   2.155
  102ARG      O 1189   9.551   6.645   2.153
  103THR      N 1190   9.607   6.858   2.197
  103THR      H 1191   9.680   6.924   2.213
  103THR     CA 1192   9.482   6.889   2.268
  103THR     CB 1193   9.511   6.967   2.396
  103THR    OG1 1194   9.562   7.098   2.369
  103THR    HG1 1195   9.501   7.169   2.404
  103THR    CG2 1196   9.594   6.892   2.500
  103THR      C 1197   9.393   6.975   2.177
  103THR      O 1198   9.443   7.042   2.087
  104PRO      N 1199   9.263   6.949   2.175
  104PRO     CA 1200   9.171   7.036   2.100
  104PRO     CB 1201   9.046   6.953   2.069
  104PRO     CG 1202   9.045   6.866   2.195
  104PRO     CD 1203   9.192   6.827   2.215
  104PRO      C 1204   9.158   7.172   2.168
  104PRO      O 1205   9.168   7.184   2.290
  105LYSH     N 1206   9.136   7.270   2.081
  105LYSH     H 1207   9.151   7.254   1.983
  105LYSH    CA 1208   9.086   7.403   2.121
  105LYSH    CB 1209   9.112   7.511   2.016
  105LYSH    CG 1210   9.261   7.531   1.986
  105LYSH    CD 1211   9.278   7.612   1.857
  105LYSH    CE 1212   9.427   7.647   1.856
  105LYSH    NZ 1213   9.458   7.721   1.733
  105LYSH   HZ1 1214   9.407   7.807   1.725
  105LYSH   HZ2 1215   9.553   7.752   1.729
  105LYSH   HZ3 1216   9.431   7.663   1.656
  105LYSH     C 1217   8.939   7.388   2.161
  105LYSH     O 1218   8.851   7.380   2.075
  106ILE      N 1219   8.915   7.427   2.286
  106ILE      H 1220   8.989   7.448   2.350
  106ILE     CA 1221   8.783   7.413   2.348
  106ILE     CB 1222   8.770   7.304   2.455
  106ILE    CG1 1223   8.887   7.294   2.554
  106ILE    CG2 1224   8.744   7.172   2.382
  106ILE     CD 1225   8.879   7.388   2.675
  106ILE      C 1226   8.718   7.547   2.384
  106ILE      O 1227   8.596   7.552   2.401
  107GLN      N 1228   8.798   7.651   2.407
  107GLN      H 1229   8.897   7.640   2.420
  107GLN     CA 1230   8.757   7.787   2.444
  107GLN     CB 1231   8.880   7.867   2.485
  107GLN     CG 1232   8.840   8.002   2.544
  107GLN     CD 1233   8.784   8.004   2.686
  107GLN    OE1 1234   8.665   8.023   2.710
  107GLN    NE2 1235   8.865   8.003   2.792
  107GLN   HE21 1236   8.965   8.006   2.799
  107GLN   HE22 1237   8.808   7.987   2.873
  107GLN      C 1238   8.688   7.856   2.326
  107GLN      O 1239   8.758   7.903   2.237
  108VAL      N 1240   8.560   7.824   2.307
  108VAL      H 1241   8.527   7.751   2.368
  108VAL     CA 1242   8.483   7.857   2.187
  108VAL     CB 1243   8.442   7.741   2.096
  108VAL    CG1 1244   8.553   7.639   2.069
  108VAL    CG2 1245   8.334   7.650   2.156
  108VAL      C 1246   8.371   7.959   2.209
  108VAL      O 1247   8.353   8.050   2.128
  109TYR      N 1248   8.315   7.957   2.330
  109TYR      H 1249   8.335   7.893   2.403
  109TYR     CA 1250   8.222   8.066   2.367
  109TYR     CB 1251   8.141   8.019   2.488
  109TYR     CG 1252   8.035   8.120   2.531
  109TYR    CD1 1253   7.922   8.142   2.452
  109TYR    HD1 1254   7.909   8.097   2.354
  109TYR    CD2 1255   8.058   8.190   2.648
  109TYR    HD2 1256   8.156   8.198   2.695
  109TYR    CE1 1257   7.835   8.241   2.496
  109TYR    HE1 1258   7.757   8.277   2.427
  109TYR    CE2 1259   7.967   8.286   2.692
  109TYR    HE2 1260   7.969   8.313   2.797
  109TYR     CZ 1261   7.857   8.314   2.612
  109TYR     OH 1262   7.772   8.411   2.658
  109TYR     HH 1263   7.703   8.419   2.587
  109TYR      C 1264   8.298   8.196   2.391
  109TYR      O 1265   8.394   8.203   2.468
  110SER      N 1266   8.218   8.301   2.375
  110SER      H 1267   8.119   8.301   2.388
  110SER     CA 1268   8.269   8.437   2.350
  110SER     CB 1269   8.297   8.455   2.201
  110SER     OG 1270   8.381   8.571   2.203
  110SER     HG 1271   8.401   8.607   2.112
  110SER      C 1272   8.171   8.547   2.392
  110SER      O 1273   8.065   8.554   2.330
  111ARG      N 1274   8.185   8.634   2.492
  111ARG      H 1275   8.105   8.692   2.504
  111ARG     CA 1276   8.296   8.656   2.586
  111ARG     CB 1277   8.257   8.785   2.657
  111ARG     CG 1278   8.145   8.772   2.761
  111ARG     CD 1279   8.132   8.905   2.835
  111ARG     NE 1280   8.002   8.913   2.903
  111ARG     HE 1281   7.915   8.891   2.858
  111ARG     CZ 1282   7.978   8.974   3.021
  111ARG    NH1 1283   8.058   9.053   3.094
  111ARG   HH11 1284   8.143   9.082   3.051
  111ARG   HH12 1285   8.039   9.084   3.187
  111ARG    NH2 1286   7.862   8.935   3.075
  111ARG   HH21 1287   7.803   8.866   3.035
  111ARG   HH22 1288   7.838   8.983   3.159
  111ARG      C 1289   8.306   8.534   2.678
  111ARG      O 1290   8.203   8.482   2.719
  112HI0      N 1291   8.432   8.516   2.719
  112HI0      H 1292   8.493   8.594   2.732
  112HI0     CA 1293   8.470   8.387   2.777
  112HI0     CB 1294   8.622   8.367   2.781
  112HI0     CG 1295   8.679   8.367   2.639
  112HI0    ND1 1296   8.661   8.275   2.545
  112HI0    HD1 1297   8.590   8.205   2.540
  112HI0    CD2 1298   8.757   8.459   2.583
  112HI0    HD2 1299   8.779   8.555   2.630
  112HI0    CE1 1300   8.737   8.301   2.439
  112HI0    HE1 1301   8.739   8.235   2.352
  112HI0    NE2 1302   8.799   8.416   2.464
  112HI0    HE2 1303   8.854   8.475   2.406
  112HI0      C 1304   8.418   8.367   2.919
  112HI0      O 1305   8.446   8.450   3.006
  113PRO      N 1306   8.389   8.239   2.939
  113PRO     CA 1307   8.365   8.175   3.069
  113PRO     CB 1308   8.303   8.037   3.045
  113PRO     CG 1309   8.271   8.041   2.896
  113PRO     CD 1310   8.385   8.128   2.843
  113PRO      C 1311   8.482   8.168   3.166
  113PRO      O 1312   8.592   8.210   3.129
  114ALA      N 1313   8.436   8.182   3.290
  114ALA      H 1314   8.348   8.225   3.311
  114ALA     CA 1315   8.527   8.160   3.403
  114ALA     CB 1316   8.460   8.226   3.523
  114ALA      C 1317   8.561   8.015   3.438
  114ALA      O 1318   8.512   7.924   3.371
  115GL4      N 1319   8.630   7.995   3.549
  115GL4      H 1320   8.662   8.077   3.597
  115GL4     CA 1321   8.687   7.874   3.611
  115GL4     CB 1322   8.576   7.804   3.689
  115GL4     CG 1323   8.621   7.710   3.801
  115GL4     CD 1324   8.692   7.766   3.925
  115GL4    OE1 1325   8.663   7.877   3.975
  115GL4   HE11 1326   8.744   7.913   4.023
  115GL4   HE12 1327   8.569   7.909   3.965
  115GL4    OE2 1328   8.784   7.695   3.969
  115GL4   HE21 1329   8.824   7.744   4.047
  115GL4   HE22 1330   8.798   7.619   3.906
  115GL4      C 1331   8.749   7.766   3.522
  115GL4      O 1332   8.839   7.696   3.568
  116ASN      N 1333   8.686   7.727   3.412
  116ASN      H 1334   8.615   7.793   3.385
  116ASN     CA 1335   8.725   7.632   3.307
  116ASN     CB 1336   8.619   7.628   3.197
  116ASN     CG 1337   8.659   7.546   3.074
  116ASN    OD1 1338   8.652   7.588   2.959
  116ASN    ND2 1339   8.698   7.420   3.090
  116ASN   HD21 1340   8.706   7.378   3.180
  116ASN   HD22 1341   8.702   7.366   3.005
  116ASN      C 1342   8.865   7.651   3.249
  116ASN      O 1343   8.885   7.720   3.149
  117GLY      N 1344   8.962   7.570   3.293
  117GLY      H 1345   8.937   7.497   3.356
  117GLY     CA 1346   9.105   7.568   3.262
  117GLY      C 1347   9.204   7.487   3.347
  117GLY      O 1348   9.202   7.485   3.470
  118LYSH     N 1349   9.318   7.454   3.287
  118LYSH     H 1350   9.389   7.410   3.343
  118LYSH    CA 1351   9.353   7.466   3.145
  118LYSH    CB 1352   9.462   7.567   3.108
  118LYSH    CG 1353   9.398   7.705   3.105
  118LYSH    CD 1354   9.489   7.799   3.027
  118LYSH    CE 1355   9.478   7.779   2.875
  118LYSH    NZ 1356   9.591   7.836   2.799
  118LYSH   HZ1 1357   9.549   7.866   2.713
  118LYSH   HZ2 1358   9.620   7.922   2.839
  118LYSH   HZ3 1359   9.660   7.768   2.774
  118LYSH     C 1360   9.383   7.333   3.077
  118LYSH     O 1361   9.354   7.332   2.957
  119SER      N 1362   9.461   7.243   3.135
  119SER      H 1363   9.512   7.273   3.215
  119SER     CA 1364   9.490   7.112   3.074
  119SER     CB 1365   9.642   7.093   3.067
  119SER     OG 1366   9.689   6.992   2.977
  119SER     HG 1367   9.742   7.038   2.905
  119SER      C 1368   9.437   6.993   3.154
  119SER      O 1369   9.416   7.002   3.275
  120ASN      N 1370   9.463   6.873   3.103
  120ASN      H 1371   9.545   6.867   3.047
  120ASN     CA 1372   9.409   6.747   3.155
  120ASN     CB 1373   9.466   6.640   3.061
  120ASN     CG 1374   9.406   6.500   3.074
  120ASN    OD1 1375   9.315   6.465   2.999
  120ASN    ND2 1376   9.462   6.416   3.160
  120ASN   HD21 1377   9.537   6.447   3.218
  120ASN   HD22 1378   9.424   6.323   3.154
  120ASN      C 1379   9.440   6.706   3.299
  120ASN      O 1380   9.556   6.711   3.340
  121PHE      N 1381   9.341   6.687   3.387
  121PHE      H 1382   9.369   6.686   3.483
  121PHE     CA 1383   9.200   6.676   3.345
  121PHE     CB 1384   9.120   6.591   3.444
  121PHE     CG 1385   9.190   6.454   3.444
  121PHE    CD1 1386   9.146   6.359   3.352
  121PHE    HD1 1387   9.074   6.387   3.275
  121PHE    CD2 1388   9.289   6.427   3.537
  121PHE    HD2 1389   9.305   6.492   3.623
  121PHE    CE1 1390   9.212   6.237   3.348
  121PHE    HE1 1391   9.165   6.162   3.286
  121PHE    CE2 1392   9.345   6.300   3.528
  121PHE    HE2 1393   9.428   6.279   3.596
  121PHE     CZ 1394   9.313   6.200   3.436
  121PHE     HZ 1395   9.343   6.096   3.450
  121PHE      C 1396   9.112   6.799   3.328
  121PHE      O 1397   9.107   6.878   3.422
  122LEU      N 1398   9.053   6.803   3.208
  122LEU      H 1399   9.029   6.715   3.166
  122LEU     CA 1400   8.977   6.922   3.167
  122LEU     CB 1401   8.952   6.920   3.016
  122LEU     CG 1402   8.853   7.025   2.964
  122LEU    CD1 1403   8.914   7.165   2.956
  122LEU    CD2 1404   8.804   6.994   2.823
  122LEU      C 1405   8.851   6.938   3.252
  122LEU      O 1406   8.779   6.842   3.278
  123ASN      N 1407   8.852   7.057   3.311
  123ASN      H 1408   8.915   7.135   3.301
  123ASN     CA 1409   8.746   7.090   3.407
  123ASN     CB 1410   8.809   7.157   3.529
  123ASN     CG 1411   8.895   7.284   3.518
  123ASN    OD1 1412   8.926   7.338   3.412
  123ASN    ND2 1413   8.931   7.353   3.626
  123ASN   HD21 1414   8.919   7.320   3.719
  123ASN   HD22 1415   8.970   7.444   3.610
  123ASN      C 1416   8.627   7.163   3.344
  123ASN      O 1417   8.623   7.286   3.336
  124CYS2     N 1418   8.532   7.086   3.292
  124CYS2     H 1419   8.533   6.988   3.314
  124CYS2    CA 1420   8.428   7.149   3.210
  124CYS2    CB 1421   8.382   7.038   3.116
  124CYS2    SG 1422   8.306   7.096   2.960
  124CYS2     C 1423   8.306   7.204   3.286
  124CYS2     O 1424   8.240   7.131   3.359
  125TYR      N 1425   8.318   7.336   3.297
  125TYR      H 1426   8.399   7.386   3.266
  125TYR     CA 1427   8.233   7.423   3.380
  125TYR     CB 1428   8.306   7.558   3.386
  125TYR     CG 1429   8.232   7.673   3.454
  125TYR    CD1 1430   8.163   7.754   3.364
  125TYR    HD1 1431   8.166   7.734   3.257
  125TYR    CD2 1432   8.262   7.713   3.583
  125TYR    HD2 1433   8.279   7.638   3.661
  125TYR    CE1 1434   8.130   7.882   3.406
  125TYR    HE1 1435   8.070   7.942   3.337
  125TYR    CE2 1436   8.230   7.842   3.624
  125TYR    HE2 1437   8.258   7.873   3.724
  125TYR     CZ 1438   8.159   7.924   3.535
  125TYR     OH 1439   8.128   8.053   3.563
  125TYR     HH 1440   8.159   8.070   3.656
  125TYR      C 1441   8.086   7.433   3.339
  125TYR      O 1442   8.044   7.429   3.224
  126VAL      N 1443   8.000   7.432   3.440
  126VAL      H 1444   8.017   7.382   3.525
  126VAL     CA 1445   7.858   7.467   3.422
  126VAL     CB 1446   7.759   7.354   3.451
  126VAL    CG1 1447   7.613   7.382   3.416
  126VAL    CG2 1448   7.789   7.234   3.362
  126VAL      C 1449   7.838   7.578   3.526
  126VAL      O 1450   7.874   7.567   3.643
  127SER      N 1451   7.771   7.682   3.479
  127SER      H 1452   7.723   7.698   3.392
  127SER     CA 1453   7.754   7.803   3.562
  127SER     CB 1454   7.736   7.929   3.477
  127SER     OG 1455   7.629   7.909   3.383
  127SER     HG 1456   7.596   7.997   3.349
  127SER      C 1457   7.654   7.789   3.677
  127SER      O 1458   7.561   7.869   3.689
  128GLY      N 1459   7.679   7.692   3.764
  128GLY      H 1460   7.757   7.632   3.747
  128GLY     CA 1461   7.576   7.649   3.859
  128GLY      C 1462   7.526   7.505   3.842
  128GLY      O 1463   7.597   7.422   3.787
  129PHE      N 1464   7.397   7.489   3.871
  129PHE      H 1465   7.351   7.577   3.879
  129PHE     CA 1466   7.329   7.361   3.845
  129PHE     CB 1467   7.229   7.339   3.959
  129PHE     CG 1468   7.286   7.317   4.099
  129PHE    CD1 1469   7.209   7.377   4.199
  129PHE    HD1 1470   7.115   7.426   4.173
  129PHE    CD2 1471   7.403   7.251   4.133
  129PHE    HD2 1472   7.472   7.230   4.051
  129PHE    CE1 1473   7.248   7.364   4.332
  129PHE    HE1 1474   7.185   7.405   4.411
  129PHE    CE2 1475   7.440   7.237   4.266
  129PHE    HE2 1476   7.519   7.166   4.288
  129PHE     CZ 1477   7.360   7.290   4.367
  129PHE     HZ 1478   7.373   7.252   4.469
  129PHE      C 1479   7.254   7.353   3.712
  129PHE      O 1480   7.192   7.450   3.668
  130HI0      N 1481   7.231   7.235   3.655
  130HI0      H 1482   7.267   7.148   3.688
  130HI0     CA 1483   7.154   7.216   3.532
  130HI0     CB 1484   7.181   7.076   3.477
  130HI0     CG 1485   7.319   7.052   3.415
  130HI0    ND1 1486   7.368   7.095   3.299
  130HI0    HD1 1487   7.315   7.150   3.234
  130HI0    CD2 1488   7.408   6.963   3.459
  130HI0    HD2 1489   7.407   6.919   3.559
  130HI0    CE1 1490   7.481   7.032   3.270
  130HI0    HE1 1491   7.522   7.023   3.169
  130HI0    NE2 1492   7.507   6.950   3.371
  130HI0    HE2 1493   7.587   6.891   3.379
  130HI0      C 1494   7.006   7.251   3.553
  130HI0      O 1495   6.946   7.194   3.644
  131PRO      N 1496   6.948   7.344   3.479
  131PRO     CA 1497   7.002   7.417   3.363
  131PRO     CB 1498   6.879   7.453   3.280
  131PRO     CG 1499   6.759   7.457   3.374
  131PRO     CD 1500   6.804   7.369   3.491
  131PRO      C 1501   7.078   7.545   3.401
  131PRO      O 1502   7.036   7.620   3.489
  132SER      N 1503   7.186   7.568   3.327
  132SER      H 1504   7.218   7.502   3.259
  132SER     CA 1505   7.263   7.692   3.342
  132SER     CB 1506   7.385   7.674   3.432
  132SER     OG 1507   7.346   7.715   3.563
  132SER     HG 1508   7.409   7.781   3.605
  132SER      C 1509   7.307   7.759   3.212
  132SER      O 1510   7.343   7.686   3.119
  133AS4      N 1511   7.324   7.891   3.213
  133AS4      H 1512   7.302   7.954   3.287
  133AS4     CA 1513   7.339   7.968   3.089
  133AS4     CB 1514   7.340   8.120   3.102
  133AS4     CG 1515   7.458   8.184   3.175
  133AS4    OD1 1516   7.514   8.123   3.269
  133AS4   HD11 1517   7.582   8.187   3.303
  133AS4   HD12 1518   7.475   8.033   3.288
  133AS4    OD2 1519   7.498   8.298   3.145
  133AS4   HD21 1520   7.575   8.317   3.207
  133AS4   HD22 1521   7.438   8.337   3.076
  133AS4      C 1522   7.455   7.925   2.999
  133AS4      O 1523   7.433   7.873   2.890
  134ILE      N 1524   7.567   7.896   3.065
  134ILE      H 1525   7.584   7.939   3.154
  134ILE     CA 1526   7.685   7.841   2.997
  134ILE     CB 1527   7.803   7.935   2.972
  134ILE    CG1 1528   7.816   8.033   3.089
  134ILE    CG2 1529   7.808   7.990   2.830
  134ILE     CD 1530   7.897   8.157   3.051
  134ILE      C 1531   7.723   7.700   3.043
  134ILE      O 1532   7.790   7.675   3.144
  135GL4      N 1533   7.624   7.623   3.000
  135GL4      H 1534   7.537   7.662   2.968
  135GL4     CA 1535   7.626   7.476   3.000
  135GL4     CB 1536   7.485   7.428   2.967
  135GL4     CG 1537   7.428   7.350   3.086
  135GL4     CD 1538   7.291   7.290   3.053
  135GL4    OE1 1539   7.248   7.256   2.941
  135GL4   HE11 1540   7.148   7.260   2.944
  135GL4   HE12 1541   7.325   7.222   2.887
  135GL4    OE2 1542   7.219   7.266   3.152
  135GL4   HE21 1543   7.139   7.206   3.144
  135GL4   HE22 1544   7.239   7.340   3.216
  135GL4      C 1545   7.732   7.409   2.912
  135GL4      O 1546   7.799   7.477   2.835
  136VAL      N 1547   7.758   7.284   2.949
  136VAL      H 1548   7.745   7.255   3.044
  136VAL     CA 1549   7.842   7.188   2.877
  136VAL     CB 1550   7.869   7.068   2.968
  136VAL    CG1 1551   7.955   7.109   3.088
  136VAL    CG2 1552   7.749   6.981   3.008
  136VAL      C 1553   7.786   7.139   2.743
  136VAL      O 1554   7.666   7.118   2.725
  137AS4      N 1555   7.873   7.144   2.642
  137AS4      H 1556   7.963   7.185   2.654
  137AS4     CA 1557   7.845   7.112   2.501
  137AS4     CB 1558   7.799   7.235   2.423
  137AS4     CG 1559   7.761   7.225   2.275
  137AS4    OD1 1560   7.771   7.327   2.204
  137AS4   HD11 1561   7.725   7.305   2.118
  137AS4   HD12 1562   7.821   7.401   2.249
  137AS4    OD2 1563   7.730   7.120   2.214
  137AS4   HD21 1564   7.700   7.140   2.121
  137AS4   HD22 1565   7.748   7.041   2.272
  137AS4      C 1566   7.963   7.033   2.443
  137AS4      O 1567   8.068   7.032   2.508
  138LEU      N 1568   7.950   6.972   2.326
  138LEU      H 1569   7.873   6.999   2.267
  138LEU     CA 1570   8.048   6.881   2.265
  138LEU     CB 1571   7.974   6.754   2.225
  138LEU     CG 1572   8.061   6.634   2.190
  138LEU    CD1 1573   8.108   6.566   2.319
  138LEU    CD2 1574   7.973   6.536   2.113
  138LEU      C 1575   8.117   6.948   2.146
  138LEU      O 1576   8.056   7.033   2.083
  139LEU      N 1577   8.247   6.926   2.129
  139LEU      H 1578   8.291   6.905   2.217
  139LEU     CA 1579   8.325   6.999   2.029
  139LEU     CB 1580   8.474   6.990   2.063
  139LEU     CG 1581   8.560   7.093   1.989
  139LEU    CD1 1582   8.527   7.236   2.030
  139LEU    CD2 1583   8.708   7.056   1.984
  139LEU      C 1584   8.310   6.939   1.889
  139LEU      O 1585   8.298   7.015   1.793
  140LYSH     N 1586   8.275   6.811   1.877
  140LYSH     H 1587   8.302   6.742   1.944
  140LYSH    CA 1588   8.224   6.756   1.751
  140LYSH    CB 1589   8.262   6.608   1.740
  140LYSH    CG 1590   8.264   6.557   1.596
  140LYSH    CD 1591   8.377   6.617   1.512
  140LYSH    CE 1592   8.338   6.633   1.365
  140LYSH    NZ 1593   8.433   6.720   1.294
  140LYSH   HZ1 1594   8.530   6.701   1.311
  140LYSH   HZ2 1595   8.421   6.707   1.196
  140LYSH   HZ3 1596   8.406   6.816   1.301
  140LYSH     C 1597   8.072   6.776   1.747
  140LYSH     O 1598   8.012   6.734   1.846
  141ASN      N 1599   8.022   6.817   1.631
  141ASN      H 1600   8.083   6.846   1.557
  141ASN     CA 1601   7.878   6.828   1.604
  141ASN     CB 1602   7.814   6.693   1.570
  141ASN     CG 1603   7.886   6.645   1.444
  141ASN    OD1 1604   7.930   6.722   1.359
  141ASN    ND2 1605   7.905   6.515   1.423
  141ASN   HD21 1606   7.861   6.452   1.488
  141ASN   HD22 1607   7.964   6.488   1.347
  141ASN      C 1608   7.789   6.915   1.693
  141ASN      O 1609   7.684   6.956   1.643
  142GLY      N 1610   7.823   6.942   1.819
  142GLY      H 1611   7.904   6.900   1.860
  142GLY     CA 1612   7.734   7.019   1.905
  142GLY      C 1613   7.621   6.926   1.948
  142GLY      O 1614   7.524   6.900   1.876
  143GL4      N 1615   7.616   6.917   2.081
  143GL4      H 1616   7.670   6.979   2.137
  143GL4     CA 1617   7.529   6.824   2.155
  143GL4     CB 1618   7.559   6.683   2.103
  143GL4     CG 1619   7.477   6.568   2.163
  143GL4     CD 1620   7.363   6.529   2.068
  143GL4    OE1 1621   7.386   6.508   1.947
  143GL4   HE11 1622   7.309   6.476   1.892
  143GL4   HE12 1623   7.481   6.533   1.932
  143GL4    OE2 1624   7.247   6.543   2.111
  143GL4   HE21 1625   7.192   6.553   2.028
  143GL4   HE22 1626   7.242   6.533   2.210
  143GL4      C 1627   7.541   6.828   2.308
  143GL4      O 1628   7.642   6.809   2.375
  144ARG      N 1629   7.422   6.845   2.366
  144ARG      H 1630   7.343   6.881   2.318
  144ARG     CA 1631   7.404   6.855   2.512
  144ARG     CB 1632   7.262   6.907   2.531
  144ARG     CG 1633   7.230   7.051   2.490
  144ARG     CD 1634   7.316   7.159   2.556
  144ARG     NE 1635   7.321   7.279   2.472
  144ARG     HE 1636   7.244   7.288   2.408
  144ARG     CZ 1637   7.410   7.377   2.489
  144ARG    NH1 1638   7.492   7.373   2.595
  144ARG   HH11 1639   7.485   7.303   2.666
  144ARG   HH12 1640   7.570   7.436   2.603
  144ARG    NH2 1641   7.434   7.468   2.393
  144ARG   HH21 1642   7.385   7.461   2.306
  144ARG   HH22 1643   7.502   7.539   2.406
  144ARG      C 1644   7.431   6.730   2.596
  144ARG      O 1645   7.341   6.674   2.658
  145ILE      N 1646   7.547   6.674   2.566
  145ILE      H 1647   7.615   6.715   2.505
  145ILE     CA 1648   7.603   6.549   2.620
  145ILE     CB 1649   7.746   6.522   2.572
  145ILE    CG1 1650   7.839   6.644   2.569
  145ILE    CG2 1651   7.744   6.455   2.434
  145ILE     CD 1652   7.874   6.711   2.702
  145ILE      C 1653   7.602   6.540   2.772
  145ILE      O 1654   7.602   6.636   2.849
  146GL4      N 1655   7.611   6.417   2.822
  146GL4      H 1656   7.567   6.351   2.761
  146GL4     CA 1657   7.634   6.386   2.964
  146GL4     CB 1658   7.532   6.280   3.005
  146GL4     CG 1659   7.492   6.320   3.148
  146GL4     CD 1660   7.375   6.229   3.186
  146GL4    OE1 1661   7.330   6.242   3.302
  146GL4   HE11 1662   7.244   6.192   3.305
  146GL4   HE12 1663   7.393   6.272   3.373
  146GL4    OE2 1664   7.343   6.129   3.119
  146GL4   HE21 1665   7.295   6.062   3.176
  146GL4   HE22 1666   7.362   6.146   3.022
  146GL4      C 1667   7.775   6.341   3.000
  146GL4      O 1668   7.813   6.224   2.995
  147LYSH     N 1669   7.839   6.433   3.072
  147LYSH     H 1670   7.794   6.514   3.109
  147LYSH    CA 1671   7.982   6.421   3.103
  147LYSH    CB 1672   8.043   6.559   3.079
  147LYSH    CG 1673   8.162   6.565   2.982
  147LYSH    CD 1674   8.129   6.514   2.841
  147LYSH    CE 1675   8.249   6.477   2.753
  147LYSH    NZ 1676   8.305   6.351   2.803
  147LYSH   HZ1 1677   8.377   6.322   2.740
  147LYSH   HZ2 1678   8.341   6.365   2.895
  147LYSH   HZ3 1679   8.226   6.292   2.790
  147LYSH     C 1680   8.007   6.348   3.235
  147LYSH     O 1681   8.100   6.380   3.309
  148VAL      N 1682   7.959   6.224   3.240
  148VAL      H 1683   7.909   6.180   3.166
  148VAL     CA 1684   7.946   6.140   3.361
  148VAL     CB 1685   7.862   6.015   3.334
  148VAL    CG1 1686   7.724   6.048   3.276
  148VAL    CG2 1687   7.934   5.916   3.243
  148VAL      C 1688   8.066   6.108   3.450
  148VAL      O 1689   8.051   6.094   3.571
  149GL4      N 1690   8.186   6.121   3.395
  149GL4      H 1691   8.194   6.185   3.318
  149GL4     CA 1692   8.310   6.063   3.450
  149GL4     CB 1693   8.429   6.109   3.365
  149GL4     CG 1694   8.415   6.062   3.220
  149GL4     CD 1695   8.461   6.175   3.128
  149GL4    OE1 1696   8.570   6.167   3.068
  149GL4   HE11 1697   8.562   6.201   2.974
  149GL4   HE12 1698   8.648   6.138   3.124
  149GL4    OE2 1699   8.374   6.257   3.092
  149GL4   HE21 1700   8.400   6.303   3.007
  149GL4   HE22 1701   8.291   6.251   3.148
  149GL4      C 1702   8.345   6.084   3.597
  149GL4      O 1703   8.360   5.985   3.670
  150HI0      N 1704   8.329   6.211   3.634
  150HI0      H 1705   8.308   6.282   3.567
  150HI0     CA 1706   8.365   6.269   3.764
  150HI0     CB 1707   8.518   6.257   3.773
  150HI0     CG 1708   8.562   6.276   3.918
  150HI0    ND1 1709   8.568   6.179   4.008
  150HI0    HD1 1710   8.566   6.082   3.985
  150HI0    CD2 1711   8.588   6.394   3.975
  150HI0    HD2 1712   8.557   6.492   3.939
  150HI0    CE1 1713   8.604   6.238   4.122
  150HI0    HE1 1714   8.619   6.186   4.216
  150HI0    NE2 1715   8.616   6.369   4.103
  150HI0    HE2 1716   8.618   6.439   4.175
  150HI0      C 1717   8.320   6.414   3.782
  150HI0      O 1718   8.336   6.492   3.689
  151SER      N 1719   8.267   6.447   3.900
  151SER      H 1720   8.266   6.389   3.981
  151SER     CA 1721   8.218   6.585   3.909
  151SER     CB 1722   8.069   6.583   3.874
  151SER     OG 1723   7.994   6.482   3.942
  151SER     HG 1724   8.017   6.387   3.917
  151SER      C 1725   8.230   6.635   4.053
  151SER      O 1726   8.229   6.549   4.141
  152AS4      N 1727   8.269   6.761   4.069
  152AS4      H 1728   8.318   6.810   3.997
  152AS4     CA 1729   8.269   6.823   4.202
  152AS4     CB 1730   8.414   6.813   4.251
  152AS4     CG 1731   8.436   6.857   4.396
  152AS4    OD1 1732   8.521   6.948   4.409
  152AS4   HD11 1733   8.530   6.973   4.505
  152AS4   HD12 1734   8.548   6.982   4.319
  152AS4    OD2 1735   8.388   6.798   4.496
  152AS4   HD21 1736   8.424   6.841   4.578
  152AS4   HD22 1737   8.322   6.734   4.456
  152AS4      C 1738   8.229   6.970   4.205
  152AS4      O 1739   8.209   7.033   4.101
  153LEU      N 1740   8.212   7.028   4.324
  153LEU      H 1741   8.229   6.981   4.411
  153LEU     CA 1742   8.143   7.157   4.336
  153LEU     CB 1743   8.025   7.151   4.433
  153LEU     CG 1744   7.905   7.072   4.381
  153LEU    CD1 1745   7.812   7.057   4.502
  153LEU    CD2 1746   7.837   7.135   4.260
  153LEU      C 1747   8.232   7.267   4.394
  153LEU      O 1748   8.293   7.255   4.501
  154SER      N 1749   8.237   7.370   4.311
  154SER      H 1750   8.183   7.358   4.227
  154SER     CA 1751   8.300   7.501   4.335
  154SER     CB 1752   8.361   7.557   4.206
  154SER     OG 1753   8.434   7.676   4.238
  154SER     HG 1754   8.428   7.734   4.157
  154SER      C 1755   8.200   7.594   4.405
  154SER      O 1756   8.087   7.600   4.356
  155PHE      N 1757   8.245   7.682   4.494
  155PHE      H 1758   8.335   7.660   4.532
  155PHE     CA 1759   8.167   7.781   4.568
  155PHE     CB 1760   8.275   7.863   4.639
  155PHE     CG 1761   8.203   7.959   4.735
  155PHE    CD1 1762   8.112   7.922   4.834
  155PHE    HD1 1763   8.084   7.818   4.849
  155PHE    CD2 1764   8.221   8.093   4.703
  155PHE    HD2 1765   8.284   8.122   4.619
  155PHE    CE1 1766   8.047   8.020   4.907
  155PHE    HE1 1767   8.002   7.997   5.003
  155PHE    CE2 1768   8.152   8.190   4.776
  155PHE    HE2 1769   8.168   8.297   4.757
  155PHE     CZ 1770   8.067   8.155   4.879
  155PHE     HZ 1771   8.015   8.229   4.941
  155PHE      C 1772   8.082   7.879   4.486
  155PHE      O 1773   8.134   7.949   4.400
  156SER      N 1774   7.972   7.920   4.549
  156SER      H 1775   7.928   7.868   4.622
  156SER     CA 1776   7.884   8.026   4.498
  156SER     CB 1777   7.779   7.951   4.415
  156SER     OG 1778   7.681   8.037   4.357
  156SER     HG 1779   7.605   7.980   4.325
  156SER      C 1780   7.815   8.100   4.613
  156SER      O 1781   7.770   8.041   4.711
  157LYSH     N 1782   7.818   8.232   4.604
  157LYSH     H 1783   7.835   8.286   4.522
  157LYSH    CA 1784   7.751   8.311   4.709
  157LYSH    CB 1785   7.800   8.456   4.703
  157LYSH    CG 1786   7.930   8.499   4.772
  157LYSH    CD 1787   7.903   8.519   4.922
  157LYSH    CE 1788   8.027   8.568   4.997
  157LYSH    NZ 1789   7.994   8.581   5.140
  157LYSH   HZ1 1790   7.955   8.672   5.157
  157LYSH   HZ2 1791   7.926   8.511   5.161
  157LYSH   HZ3 1792   8.072   8.576   5.202
  157LYSH     C 1793   7.599   8.303   4.705
  157LYSH     O 1794   7.532   8.301   4.809
  158AS4      N 1795   7.547   8.292   4.583
  158AS4      H 1796   7.596   8.329   4.505
  158AS4     CA 1797   7.415   8.243   4.542
  158AS4     CB 1798   7.390   8.250   4.391
  158AS4     CG 1799   7.411   8.391   4.334
  158AS4    OD1 1800   7.318   8.471   4.354
  158AS4   HD11 1801   7.353   8.554   4.398
  158AS4   HD12 1802   7.237   8.435   4.308
  158AS4    OD2 1803   7.530   8.421   4.313
  158AS4   HD21 1804   7.531   8.521   4.318
  158AS4   HD22 1805   7.589   8.349   4.275
  158AS4      C 1806   7.384   8.100   4.588
  158AS4      O 1807   7.455   8.039   4.667
  159TRP      N 1808   7.254   8.075   4.570
  159TRP      H 1809   7.186   8.144   4.549
  159TRP     CA 1810   7.199   7.942   4.599
  159TRP     CB 1811   7.051   7.935   4.562
  159TRP     CG 1812   6.981   7.816   4.627
  159TRP    CD1 1813   6.922   7.825   4.746
  159TRP    HD1 1814   6.925   7.909   4.815
  159TRP    CD2 1815   6.942   7.696   4.568
  159TRP    NE1 1816   6.834   7.725   4.756
  159TRP    HE1 1817   6.779   7.694   4.833
  159TRP    CE2 1818   6.842   7.645   4.650
  159TRP    CE3 1819   6.967   7.633   4.447
  159TRP    HE3 1820   7.044   7.677   4.383
  159TRP    CZ2 1821   6.771   7.530   4.619
  159TRP    HZ2 1822   6.693   7.492   4.686
  159TRP    CZ3 1823   6.895   7.518   4.414
  159TRP    HZ3 1824   6.917   7.478   4.315
  159TRP    CH2 1825   6.794   7.470   4.496
  159TRP    HH2 1826   6.744   7.379   4.464
  159TRP      C 1827   7.277   7.828   4.533
  159TRP      O 1828   7.334   7.746   4.605
  160SER      N 1829   7.257   7.816   4.402
  160SER      H 1830   7.173   7.855   4.363
  160SER     CA 1831   7.329   7.716   4.322
  160SER     CB 1832   7.303   7.729   4.171
  160SER     OG 1833   7.179   7.685   4.117
  160SER     HG 1834   7.189   7.682   4.017
  160SER      C 1835   7.482   7.719   4.322
  160SER      O 1836   7.534   7.830   4.311
  161PHE      N 1837   7.534   7.600   4.294
  161PHE      H 1838   7.480   7.524   4.260
  161PHE     CA 1839   7.680   7.580   4.305
  161PHE     CB 1840   7.706   7.479   4.416
  161PHE     CG 1841   7.742   7.558   4.543
  161PHE    CD1 1842   7.865   7.539   4.604
  161PHE    HD1 1843   7.940   7.485   4.545
  161PHE    CD2 1844   7.651   7.633   4.616
  161PHE    HD2 1845   7.544   7.621   4.599
  161PHE    CE1 1846   7.893   7.591   4.729
  161PHE    HE1 1847   7.982   7.569   4.789
  161PHE    CE2 1848   7.682   7.701   4.733
  161PHE    HE2 1849   7.625   7.791   4.757
  161PHE     CZ 1850   7.803   7.673   4.796
  161PHE     HZ 1851   7.831   7.733   4.883
  161PHE      C 1852   7.751   7.543   4.174
  161PHE      O 1853   7.692   7.465   4.099
  162TYR      N 1854   7.877   7.581   4.154
  162TYR      H 1855   7.930   7.631   4.223
  162TYR     CA 1856   7.942   7.562   4.024
  162TYR     CB 1857   8.062   7.657   4.015
  162TYR     CG 1858   8.035   7.805   3.990
  162TYR    CD1 1859   7.963   7.845   3.878
  162TYR    HD1 1860   7.958   7.776   3.794
  162TYR    CD2 1861   8.055   7.893   4.096
  162TYR    HD2 1862   8.102   7.845   4.182
  162TYR    CE1 1863   7.898   7.968   3.881
  162TYR    HE1 1864   7.853   8.006   3.789
  162TYR    CE2 1865   7.991   8.017   4.098
  162TYR    HE2 1866   7.979   8.049   4.201
  162TYR     CZ 1867   7.906   8.050   3.993
  162TYR     OH 1868   7.854   8.175   3.992
  162TYR     HH 1869   7.831   8.205   4.085
  162TYR      C 1870   7.981   7.418   3.992
  162TYR      O 1871   8.057   7.359   4.069
  163LEU      N 1872   7.907   7.356   3.901
  163LEU      H 1873   7.812   7.387   3.893
  163LEU     CA 1874   7.934   7.221   3.849
  163LEU     CB 1875   7.812   7.166   3.776
  163LEU     CG 1876   7.709   7.096   3.866
  163LEU    CD1 1877   7.583   7.066   3.784
  163LEU    CD2 1878   7.768   6.959   3.902
  163LEU      C 1879   8.063   7.210   3.767
  163LEU      O 1880   8.079   7.272   3.662
  164LEU      N 1881   8.162   7.152   3.834
  164LEU      H 1882   8.177   7.128   3.930
  164LEU     CA 1883   8.287   7.120   3.763
  164LEU     CB 1884   8.408   7.152   3.850
  164LEU     CG 1885   8.435   7.302   3.862
  164LEU    CD1 1886   8.556   7.344   3.945
  164LEU    CD2 1887   8.441   7.353   3.718
  164LEU      C 1888   8.289   6.972   3.723
  164LEU      O 1889   8.317   6.880   3.800
  165TYR      N 1890   8.261   6.950   3.595
  165TYR      H 1891   8.216   7.015   3.533
  165TYR     CA 1892   8.278   6.816   3.537
  165TYR     CB 1893   8.199   6.803   3.407
  165TYR     CG 1894   8.051   6.791   3.445
  165TYR    CD1 1895   7.971   6.903   3.462
  165TYR    HD1 1896   8.020   7.000   3.460
  165TYR    CD2 1897   8.008   6.659   3.462
  165TYR    HD2 1898   8.074   6.573   3.461
  165TYR    CE1 1899   7.841   6.882   3.507
  165TYR    HE1 1900   7.776   6.967   3.529
  165TYR    CE2 1901   7.877   6.645   3.505
  165TYR    HE2 1902   7.850   6.543   3.531
  165TYR     CZ 1903   7.790   6.753   3.519
  165TYR     OH 1904   7.657   6.727   3.533
  165TYR     HH 1905   7.608   6.801   3.487
  165TYR      C 1906   8.424   6.783   3.504
  165TYR      O 1907   8.482   6.853   3.421
  166TYR      N 1908   8.481   6.675   3.556
  166TYR      H 1909   8.424   6.593   3.565
  166TYR     CA 1910   8.625   6.651   3.538
  166TYR     CB 1911   8.700   6.621   3.668
  166TYR     CG 1912   8.710   6.757   3.739
  166TYR    CD1 1913   8.827   6.827   3.713
  166TYR    HD1 1914   8.889   6.786   3.634
  166TYR    CD2 1915   8.623   6.795   3.840
  166TYR    HD2 1916   8.522   6.756   3.850
  166TYR    CE1 1917   8.858   6.942   3.786
  166TYR    HE1 1918   8.946   6.999   3.758
  166TYR    CE2 1919   8.657   6.899   3.925
  166TYR    HE2 1920   8.592   6.914   4.011
  166TYR     CZ 1921   8.778   6.963   3.898
  166TYR     OH 1922   8.823   7.054   3.988
  166TYR     HH 1923   8.769   7.042   4.072
  166TYR      C 1924   8.629   6.535   3.438
  166TYR      O 1925   8.578   6.424   3.453
  167THR      N 1926   8.656   6.587   3.318
  167THR      H 1927   8.686   6.683   3.313
  167THR     CA 1928   8.659   6.507   3.195
  167THR     CB 1929   8.540   6.550   3.109
  167THR    OG1 1930   8.523   6.461   2.998
  167THR    HG1 1931   8.506   6.369   3.031
  167THR    CG2 1932   8.548   6.698   3.073
  167THR      C 1933   8.795   6.487   3.129
  167THR      O 1934   8.872   6.583   3.128
  168GL4      N 1935   8.808   6.384   3.046
  168GL4      H 1936   8.730   6.322   3.030
  168GL4     CA 1937   8.924   6.360   2.959
  168GL4     CB 1938   8.943   6.212   2.926
  168GL4     CG 1939   8.984   6.150   3.059
  168GL4     CD 1940   9.066   6.021   3.052
  168GL4    OE1 1941   9.041   5.921   3.124
  168GL4   HE11 1942   9.097   5.848   3.084
  168GL4   HE12 1943   8.976   5.941   3.197
  168GL4    OE2 1944   9.161   6.015   2.971
  168GL4   HE21 1945   9.175   5.918   2.954
  168GL4   HE22 1946   9.212   6.101   2.959
  168GL4      C 1947   8.922   6.451   2.836
  168GL4      O 1948   8.858   6.429   2.733
  169PHE      N 1949   9.041   6.511   2.828
  169PHE      H 1950   9.116   6.502   2.894
  169PHE     CA 1951   9.084   6.604   2.723
  169PHE     CB 1952   9.207   6.692   2.744
  169PHE     CG 1953   9.203   6.841   2.708
  169PHE    CD1 1954   9.130   6.883   2.597
  169PHE    HD1 1955   9.061   6.820   2.541
  169PHE    CD2 1956   9.276   6.931   2.785
  169PHE    HD2 1957   9.325   6.894   2.875
  169PHE    CE1 1958   9.122   7.018   2.566
  169PHE    HE1 1959   9.053   7.041   2.485
  169PHE    CE2 1960   9.263   7.065   2.751
  169PHE    HE2 1961   9.312   7.136   2.817
  169PHE     CZ 1962   9.182   7.113   2.648
  169PHE     HZ 1963   9.139   7.213   2.653
  169PHE      C 1964   9.093   6.530   2.589
  169PHE      O 1965   9.039   6.575   2.488
  170THR      N 1966   9.150   6.411   2.595
  170THR      H 1967   9.187   6.372   2.679
  170THR     CA 1968   9.146   6.318   2.481
  170THR     CB 1969   9.277   6.261   2.427
  170THR    OG1 1970   9.348   6.197   2.533
  170THR    HG1 1971   9.297   6.199   2.619
  170THR    CG2 1972   9.371   6.374   2.382
  170THR      C 1973   9.054   6.200   2.514
  170THR      O 1974   9.090   6.102   2.579
  171PRO      N 1975   8.934   6.214   2.458
  171PRO     CA 1976   8.834   6.107   2.466
  171PRO     CB 1977   8.712   6.149   2.382
  171PRO     CG 1978   8.771   6.265   2.301
  171PRO     CD 1979   8.875   6.331   2.391
  171PRO      C 1980   8.885   5.971   2.417
  171PRO      O 1981   8.982   5.964   2.342
  172THR      N 1982   8.822   5.863   2.465
  172THR      H 1983   8.753   5.865   2.538
  172THR     CA 1984   8.864   5.728   2.425
  172THR     CB 1985   8.785   5.613   2.486
  172THR    OG1 1986   8.645   5.624   2.460
  172THR    HG1 1987   8.606   5.543   2.503
  172THR    CG2 1988   8.810   5.592   2.635
  172THR      C 1989   8.858   5.707   2.273
  172THR      O 1990   8.772   5.754   2.199
  173GL4      N 1991   8.979   5.672   2.229
  173GL4      H 1992   9.056   5.656   2.290
  173GL4     CA 1993   9.022   5.636   2.093
  173GL4     CB 1994   8.939   5.529   2.022
  173GL4     CG 1995   8.972   5.388   2.068
  173GL4     CD 1996   8.912   5.287   1.969
  173GL4    OE1 1997   8.939   5.297   1.848
  173GL4   HE11 1998   8.932   5.209   1.801
  173GL4   HE12 1999   8.950   5.395   1.831
  173GL4    OE2 2000   8.833   5.198   2.007
  173GL4   HE21 2001   8.813   5.128   1.938
  173GL4   HE22 2002   8.802   5.227   2.097
  173GL4      C 2003   9.036   5.749   1.992
  173GL4      O 2004   9.120   5.744   1.902
  174LYSH     N 2005   8.947   5.848   1.995
  174LYSH     H 2006   8.883   5.868   2.070
  174LYSH    CA 2007   8.957   5.963   1.904
  174LYSH    CB 2008   8.836   5.944   1.811
  174LYSH    CG 2009   8.840   5.828   1.712
  174LYSH    CD 2010   8.945   5.842   1.602
  174LYSH    CE 2011   8.933   5.965   1.511
  174LYSH    NZ 2012   8.819   5.943   1.420
  174LYSH   HZ1 2013   8.827   5.852   1.379
  174LYSH   HZ2 2014   8.732   5.945   1.469
  174LYSH   HZ3 2015   8.826   6.012   1.349
  174LYSH     C 2016   8.960   6.101   1.970
  174LYSH     O 2017   8.869   6.132   2.047
  175ASN      N 2018   9.044   6.189   1.917
  175ASN      H 2019   9.097   6.166   1.835
  175ASN     CA 2020   9.046   6.334   1.938
  175ASN     CB 2021   9.179   6.386   1.882
  175ASN     CG 2022   9.230   6.504   1.964
  175ASN    OD1 2023   9.159   6.598   1.999
  175ASN    ND2 2024   9.349   6.482   2.019
  175ASN   HD21 2025   9.395   6.394   2.011
  175ASN   HD22 2026   9.389   6.544   2.087
  175ASN      C 2027   8.919   6.407   1.892
  175ASN      O 2028   8.845   6.354   1.809
  176GL4      N 2029   8.904   6.532   1.932
  176GL4      H 2030   8.989   6.570   1.969
  176GL4     CA 2031   8.800   6.634   1.906
  176GL4     CB 2032   8.789   6.651   1.755
  176GL4     CG 2033   8.906   6.736   1.704
  176GL4     CD 2034   8.919   6.746   1.552
  176GL4    OE1 2035   8.997   6.674   1.487
  176GL4   HE11 2036   9.025   6.725   1.406
  176GL4   HE12 2037   9.019   6.590   1.537
  176GL4    OE2 2038   8.856   6.845   1.508
  176GL4   HE21 2039   8.880   6.872   1.415
  176GL4   HE22 2040   8.815   6.886   1.590
  176GL4      C 2041   8.664   6.612   1.974
  176GL4      O 2042   8.575   6.696   1.981
  177TYR      N 2043   8.638   6.493   2.028
  177TYR      H 2044   8.687   6.412   1.998
  177TYR     CA 2045   8.511   6.473   2.100
  177TYR     CB 2046   8.472   6.326   2.088
  177TYR     CG 2047   8.459   6.264   1.949
  177TYR    CD1 2048   8.332   6.232   1.902
  177TYR    HD1 2049   8.242   6.254   1.960
  177TYR    CD2 2050   8.569   6.257   1.865
  177TYR    HD2 2051   8.670   6.236   1.900
  177TYR    CE1 2052   8.315   6.195   1.769
  177TYR    HE1 2053   8.223   6.147   1.738
  177TYR    CE2 2054   8.551   6.224   1.731
  177TYR    HE2 2055   8.639   6.198   1.672
  177TYR     CZ 2056   8.424   6.193   1.684
  177TYR     OH 2057   8.405   6.157   1.554
  177TYR     HH 2058   8.310   6.145   1.526
  177TYR      C 2059   8.515   6.533   2.241
  177TYR      O 2060   8.477   6.464   2.336
  178ALA      N 2061   8.574   6.649   2.265
  178ALA      H 2062   8.613   6.705   2.191
  178ALA     CA 2063   8.595   6.697   2.402
  178ALA     CB 2064   8.739   6.743   2.423
  178ALA      C 2065   8.492   6.801   2.447
  178ALA      O 2066   8.416   6.852   2.365
  179CYS2     N 2067   8.466   6.807   2.577
  179CYS2     H 2068   8.524   6.758   2.643
  179CYS2    CA 2069   8.367   6.903   2.627
  179CYS2    CB 2070   8.344   6.859   2.772
  179CYS2    SG 2071   8.211   6.943   2.865
  179CYS2     C 2072   8.398   7.052   2.622
  179CYS2     O 2073   8.504   7.089   2.672
  180ARG      N 2074   8.308   7.126   2.558
  180ARG      H 2075   8.220   7.082   2.542
  180ARG     CA 2076   8.318   7.273   2.555
  180ARG     CB 2077   8.303   7.329   2.413
  180ARG     CG 2078   8.170   7.311   2.339
  180ARG     CD 2079   8.185   7.346   2.191
  180ARG     NE 2080   8.057   7.329   2.120
  180ARG     HE 2081   7.980   7.287   2.168
  180ARG     CZ 2082   8.035   7.363   1.993
  180ARG    NH1 2083   8.126   7.446   1.939
  180ARG   HH11 2084   8.199   7.472   2.002
  180ARG   HH12 2085   8.125   7.468   1.842
  180ARG    NH2 2086   7.925   7.326   1.925
  180ARG   HH21 2087   7.853   7.286   1.982
  180ARG   HH22 2088   7.928   7.312   1.826
  180ARG      C 2089   8.210   7.326   2.649
  180ARG      O 2090   8.113   7.261   2.688
  181VAL      N 2091   8.237   7.449   2.691
  181VAL      H 2092   8.332   7.481   2.683
  181VAL     CA 2093   8.135   7.532   2.757
  181VAL     CB 2094   8.198   7.610   2.872
  181VAL    CG1 2095   8.097   7.664   2.974
  181VAL    CG2 2096   8.310   7.535   2.944
  181VAL      C 2097   8.061   7.626   2.661
  181VAL      O 2098   8.117   7.729   2.626
  182ASN      N 2099   7.936   7.598   2.624
  182ASN      H 2100   7.874   7.538   2.674
  182ASN     CA 2101   7.867   7.683   2.526
  182ASN     CB 2102   7.888   7.601   2.398
  182ASN     CG 2103   7.849   7.673   2.269
  182ASN    OD1 2104   7.882   7.789   2.245
  182ASN    ND2 2105   7.794   7.603   2.170
  182ASN   HD21 2106   7.771   7.507   2.188
  182ASN   HD22 2107   7.789   7.639   2.077
  182ASN      C 2108   7.719   7.697   2.561
  182ASN      O 2109   7.661   7.613   2.629
  183HI0      N 2110   7.666   7.815   2.530
  183HI0      H 2111   7.700   7.874   2.457
  183HI0     CA 2112   7.545   7.863   2.599
  183HI0     CB 2113   7.531   8.014   2.577
  183HI0     CG 2114   7.397   8.073   2.621
  183HI0    ND1 2115   7.370   8.151   2.725
  183HI0    HD1 2116   7.440   8.196   2.781
  183HI0    CD2 2117   7.289   8.077   2.543
  183HI0    HD2 2118   7.289   8.059   2.436
  183HI0    CE1 2119   7.241   8.183   2.729
  183HI0    HE1 2120   7.190   8.225   2.816
  183HI0    NE2 2121   7.194   8.141   2.612
  183HI0    HE2 2122   7.102   8.153   2.577
  183HI0      C 2123   7.421   7.791   2.547
  183HI0      O 2124   7.413   7.763   2.427
  184VAL      N 2125   7.327   7.758   2.635
  184VAL      H 2126   7.340   7.783   2.731
  184VAL     CA 2127   7.211   7.670   2.620
  184VAL     CB 2128   7.112   7.678   2.737
  184VAL    CG1 2129   7.185   7.602   2.848
  184VAL    CG2 2130   7.074   7.823   2.767
  184VAL      C 2131   7.143   7.674   2.483
  184VAL      O 2132   7.154   7.573   2.413
  185THR      N 2133   7.119   7.792   2.427
  185THR      H 2134   7.126   7.868   2.492
  185THR     CA 2135   7.052   7.809   2.297
  185THR     CB 2136   6.975   7.940   2.275
  185THR    OG1 2137   7.065   8.049   2.299
  185THR    HG1 2138   7.036   8.112   2.227
  185THR    CG2 2139   6.853   7.959   2.365
  185THR      C 2140   7.139   7.794   2.172
  185THR      O 2141   7.084   7.771   2.063
  186LEU      N 2142   7.270   7.808   2.184
  186LEU      H 2143   7.308   7.803   2.276
  186LEU     CA 2144   7.370   7.791   2.077
  186LEU     CB 2145   7.506   7.849   2.119
  186LEU     CG 2146   7.505   8.001   2.136
  186LEU    CD1 2147   7.637   8.041   2.201
  186LEU    CD2 2148   7.490   8.078   2.005
  186LEU      C 2149   7.385   7.643   2.044
  186LEU      O 2150   7.365   7.558   2.131
  187SER      N 2151   7.382   7.616   1.913
  187SER      H 2152   7.383   7.698   1.855
  187SER     CA 2153   7.379   7.482   1.854
  187SER     CB 2154   7.509   7.410   1.891
  187SER     OG 2155   7.529   7.293   1.812
  187SER     HG 2156   7.602   7.324   1.751
  187SER      C 2157   7.251   7.399   1.870
  187SER      O 2158   7.174   7.376   1.777
  188GLN      N 2159   7.215   7.366   1.993
  188GLN      H 2160   7.276   7.387   2.070
  188GLN     CA 2161   7.107   7.274   2.033
  188GLN     CB 2162   7.158   7.130   2.040
  188GLN     CG 2163   7.058   7.015   2.059
  188GLN     CD 2164   7.141   6.891   2.092
  188GLN    OE1 2165   7.184   6.869   2.205
  188GLN    NE2 2166   7.190   6.813   1.997
  188GLN   HE21 2167   7.191   6.834   1.899
  188GLN   HE22 2168   7.219   6.720   2.021
  188GLN      C 2169   7.037   7.323   2.160
  188GLN      O 2170   7.090   7.308   2.270
  189PRO      N 2171   6.925   7.391   2.140
  189PRO     CA 2172   6.837   7.427   2.253
  189PRO     CB 2173   6.719   7.503   2.192
  189PRO     CG 2174   6.783   7.560   2.065
  189PRO     CD 2175   6.872   7.446   2.015
  189PRO      C 2176   6.796   7.300   2.326
  189PRO      O 2177   6.761   7.198   2.266
  190LYSH     N 2178   6.800   7.303   2.459
  190LYSH     H 2179   6.817   7.392   2.501
  190LYSH    CA 2180   6.764   7.196   2.553
  190LYSH    CB 2181   6.792   7.242   2.697
  190LYSH    CG 2182   6.934   7.251   2.751
  190LYSH    CD 2183   6.929   7.305   2.894
  190LYSH    CE 2184   6.879   7.206   2.999
  190LYSH    NZ 2185   6.990   7.117   3.038
  190LYSH   HZ1 2186   6.967   7.084   3.129
  190LYSH   HZ2 2187   7.014   7.039   2.980
  190LYSH   HZ3 2188   7.073   7.172   3.044
  190LYSH     C 2189   6.623   7.139   2.550
  190LYSH     O 2190   6.533   7.206   2.498
  191ILE      N 2191   6.596   7.021   2.606
  191ILE      H 2192   6.673   6.959   2.621
  191ILE     CA 2193   6.462   6.968   2.635
  191ILE     CB 2194   6.447   6.816   2.636
  191ILE    CG1 2195   6.554   6.743   2.716
  191ILE    CG2 2196   6.447   6.770   2.490
  191ILE     CD 2197   6.498   6.608   2.763
  191ILE      C 2198   6.413   7.017   2.771
  191ILE      O 2199   6.494   7.050   2.858
  192VAL      N 2200   6.283   7.006   2.794
  192VAL      H 2201   6.219   6.961   2.732
  192VAL     CA 2202   6.219   7.066   2.912
  192VAL     CB 2203   6.133   7.190   2.888
  192VAL    CG1 2204   6.216   7.313   2.852
  192VAL    CG2 2205   6.041   7.161   2.769
  192VAL      C 2206   6.143   6.980   3.013
  192VAL      O 2207   6.133   7.007   3.132
  193LYSH     N 2208   6.098   6.862   2.971
  193LYSH     H 2209   6.100   6.848   2.872
  193LYSH    CA 2210   6.033   6.759   3.054
  193LYSH    CB 2211   5.950   6.651   2.985
  193LYSH    CG 2212   5.798   6.671   2.999
  193LYSH    CD 2213   5.736   6.784   2.917
  193LYSH    CE 2214   5.585   6.786   2.941
  193LYSH    NZ 2215   5.546   6.927   2.951
  193LYSH   HZ1 2216   5.573   6.972   2.866
  193LYSH   HZ2 2217   5.447   6.940   2.953
  193LYSH   HZ3 2218   5.576   6.973   3.035
  193LYSH     C 2219   6.138   6.686   3.139
  193LYSH     O 2220   6.251   6.656   3.101
  194TRP      N 2221   6.083   6.645   3.253
  194TRP      H 2222   5.991   6.674   3.280
  194TRP     CA 2223   6.156   6.576   3.360
  194TRP     CB 2224   6.093   6.593   3.498
  194TRP     CG 2225   5.955   6.537   3.534
  194TRP    CD1 2226   5.932   6.406   3.541
  194TRP    HD1 2227   5.980   6.319   3.496
  194TRP    CD2 2228   5.858   6.602   3.610
  194TRP    NE1 2229   5.836   6.390   3.631
  194TRP    HE1 2230   5.808   6.299   3.660
  194TRP    CE2 2231   5.783   6.504   3.674
  194TRP    CE3 2232   5.827   6.737   3.620
  194TRP    HE3 2233   5.894   6.813   3.579
  194TRP    CZ2 2234   5.677   6.541   3.756
  194TRP    HZ2 2235   5.610   6.465   3.795
  194TRP    CZ3 2236   5.720   6.774   3.700
  194TRP    HZ3 2237   5.689   6.878   3.699
  194TRP    CH2 2238   5.645   6.676   3.766
  194TRP    HH2 2239   5.558   6.715   3.817
  194TRP      C 2240   6.175   6.426   3.336
  194TRP      O 2241   6.087   6.352   3.291
  195AS4      N 2242   6.291   6.376   3.377
  195AS4      H 2243   6.356   6.431   3.429
  195AS4     CA 2244   6.332   6.236   3.357
  195AS4     CB 2245   6.482   6.225   3.381
  195AS4     CG 2246   6.553   6.091   3.360
  195AS4    OD1 2247   6.662   6.067   3.416
  195AS4   HD11 2248   6.695   5.976   3.390
  195AS4   HD12 2249   6.697   6.146   3.466
  195AS4    OD2 2250   6.527   6.034   3.252
  195AS4   HD21 2251   6.561   5.941   3.239
  195AS4   HD22 2252   6.486   6.097   3.187
  195AS4      C 2253   6.267   6.135   3.452
  195AS4      O 2254   6.212   6.165   3.558
  196ARG      N 2255   6.275   6.008   3.413
  196ARG      H 2256   6.359   5.983   3.365
  196ARG     CA 2257   6.209   5.902   3.491
  196ARG     CB 2258   6.197   5.778   3.402
  196ARG     CG 2259   6.107   5.801   3.281
  196ARG     CD 2260   6.114   5.675   3.194
  196ARG     NE 2261   6.245   5.663   3.129
  196ARG     HE 2262   6.321   5.650   3.193
  196ARG     CZ 2263   6.269   5.682   2.998
  196ARG    NH1 2264   6.168   5.699   2.912
  196ARG   HH11 2265   6.074   5.696   2.945
  196ARG   HH12 2266   6.189   5.717   2.815
  196ARG    NH2 2267   6.385   5.732   2.953
  196ARG   HH21 2268   6.464   5.757   3.010
  196ARG   HH22 2269   6.391   5.743   2.854
  196ARG      C 2270   6.272   5.868   3.625
  196ARG      O 2271   6.331   5.958   3.687
  197AS4      N 2272   6.273   5.741   3.664
  197AS4      H 2273   6.262   5.668   3.597
  197AS4     CA 2274   6.299   5.691   3.800
  197AS4     CB 2275   6.246   5.547   3.789
  197AS4     CG 2276   6.292   5.462   3.671
  197AS4    OD1 2277   6.401   5.401   3.676
  197AS4   HD11 2278   6.399   5.318   3.620
  197AS4   HD12 2279   6.456   5.463   3.732
  197AS4    OD2 2280   6.234   5.474   3.562
  197AS4   HD21 2281   6.239   5.391   3.507
  197AS4   HD22 2282   6.196   5.567   3.564
  197AS4      C 2283   6.444   5.703   3.847
  197AS4      O 2284   6.538   5.693   3.768
  198MET      N 2285   6.453   5.718   3.978
  198MET      H 2286   6.386   5.763   4.037
  198MET     CA 2287   6.581   5.705   4.049
  198MET     CB 2288   6.571   5.788   4.177
  198MET     CG 2289   6.465   5.737   4.276
  198MET     SD 2290   6.297   5.784   4.219
  198MET     CE 2291   6.207   5.752   4.369
  198MET      C 2292   6.626   5.563   4.086
  198MET     O1 2293   6.712   5.544   4.175
  198MET   HO11 2294   6.713   5.621   4.238
  198MET   HO12 2295   6.750   5.451   4.180
  198MET     O2 2296   6.581   5.462   4.028
  198MET   HO21 2297   6.644   5.391   4.059
  198MET   HO22 2298   6.510   5.491   3.963
   9.90823   9.90823   7.00618   0.00000   0.00000   0.00000   0.00000   4.95409   4.95409
