# Supplementary material for: Interfacial Dynamics and Growth Modes of β2-Microglobulin Dimers
Source: J Chem Inf Model. 2023 May 3;63(14):4447–57. doi: 10.1021/acs.jcim.3c00399 (PMC10369489; doi:10.1021/acs.jcim.3c00399)
Supplement: Supplementary file 2 — ci3c00399_si_002.zip [file ci3c00399_si_002.zip › Supporting-Information/confs_end/End_conformation_BM-1_rep1.gro]

Protein in water t= 750000.00000 step= 5000000
 2298
    1ILE      N    1   7.015   7.059   1.527
    1ILE     H1    2   6.926   7.036   1.488
    1ILE     H2    3   6.990   7.104   1.613
    1ILE     H3    4   7.054   7.126   1.463
    1ILE     CA    5   7.100   6.941   1.548
    1ILE     CB    6   7.221   6.970   1.637
    1ILE    CG1    7   7.181   7.025   1.774
    1ILE    CG2    8   7.325   7.055   1.564
    1ILE     CD    9   7.279   7.001   1.888
    1ILE      C   10   7.022   6.821   1.600
    1ILE      O   11   6.903   6.831   1.630
    2GLN      N   12   7.068   6.702   1.560
    2GLN      H   13   7.152   6.702   1.506
    2GLN     CA   14   7.028   6.571   1.613
    2GLN     CB   15   7.074   6.469   1.509
    2GLN     CG   16   6.961   6.432   1.413
    2GLN     CD   17   6.991   6.313   1.322
    2GLN    OE1   18   7.005   6.329   1.201
    2GLN    NE2   19   6.985   6.191   1.375
    2GLN   HE21   20   6.940   6.176   1.463
    2GLN   HE22   21   7.001   6.109   1.319
    2GLN      C   22   7.041   6.536   1.761
    2GLN      O   23   7.066   6.621   1.847
    3ARG      N   24   6.998   6.414   1.792
    3ARG      H   25   6.956   6.348   1.730
    3ARG     CA   26   7.012   6.367   1.930
    3ARG     CB   27   6.875   6.327   1.985
    3ARG     CG   28   6.785   6.451   1.982
    3ARG     CD   29   6.833   6.554   2.084
    3ARG     NE   30   6.742   6.670   2.085
    3ARG     HE   31   6.659   6.673   2.142
    3ARG     CZ   32   6.774   6.786   2.026
    3ARG    NH1   33   6.890   6.831   1.977
    3ARG   HH11   34   6.961   6.763   1.961
    3ARG   HH12   35   6.896   6.919   1.929
    3ARG    NH2   36   6.680   6.882   2.030
    3ARG   HH21   37   6.598   6.859   2.083
    3ARG   HH22   38   6.688   6.979   2.010
    3ARG      C   39   7.109   6.249   1.934
    3ARG      O   40   7.118   6.172   2.029
    4THR      N   41   7.213   6.258   1.852
    4THR      H   42   7.245   6.336   1.796
    4THR     CA   43   7.304   6.147   1.818
    4THR     CB   44   7.372   6.168   1.682
    4THR    OG1   45   7.431   6.297   1.667
    4THR    HG1   46   7.517   6.290   1.717
    4THR    CG2   47   7.276   6.146   1.565
    4THR      C   48   7.409   6.128   1.928
    4THR      O   49   7.483   6.226   1.941
    5PRO      N   50   7.436   6.003   1.963
    5PRO     CA   51   7.545   5.979   2.059
    5PRO     CB   52   7.542   5.828   2.084
    5PRO     CG   53   7.472   5.772   1.960
    5PRO     CD   54   7.365   5.878   1.934
    5PRO      C   55   7.685   6.027   2.021
    5PRO      O   56   7.737   6.007   1.911
    6LYSH     N   57   7.765   6.050   2.125
    6LYSH     H   58   7.730   6.050   2.218
    6LYSH    CA   59   7.909   6.074   2.107
    6LYSH    CB   60   7.942   6.175   2.217
    6LYSH    CG   61   7.897   6.321   2.205
    6LYSH    CD   62   7.963   6.416   2.305
    6LYSH    CE   63   8.114   6.422   2.285
    6LYSH    NZ   64   8.187   6.508   2.380
    6LYSH   HZ1   65   8.166   6.474   2.471
    6LYSH   HZ2   66   8.284   6.500   2.358
    6LYSH   HZ3   67   8.160   6.602   2.360
    6LYSH     C   68   8.005   5.955   2.094
    6LYSH     O   69   8.105   5.947   2.165
    7ILE      N   70   7.961   5.856   2.017
    7ILE      H   71   7.880   5.866   1.958
    7ILE     CA   72   8.044   5.737   1.994
    7ILE     CB   73   7.957   5.612   1.979
    7ILE    CG1   74   7.862   5.619   1.859
    7ILE    CG2   75   7.884   5.580   2.109
    7ILE     CD   76   7.807   5.479   1.829
    7ILE      C   77   8.158   5.752   1.893
    7ILE      O   78   8.171   5.852   1.822
    8GLN      N   79   8.254   5.660   1.909
    8GLN      H   80   8.244   5.600   1.988
    8GLN     CA   81   8.361   5.642   1.810
    8GLN     CB   82   8.490   5.627   1.891
    8GLN     CG   83   8.622   5.639   1.815
    8GLN     CD   84   8.740   5.602   1.905
    8GLN    OE1   85   8.772   5.490   1.946
    8GLN    NE2   86   8.786   5.706   1.973
    8GLN   HE21   87   8.731   5.790   1.964
    8GLN   HE22   88   8.873   5.707   2.022
    8GLN      C   89   8.344   5.516   1.725
    8GLN      O   90   8.344   5.517   1.602
    9VAL      N   91   8.320   5.404   1.793
    9VAL      H   92   8.310   5.396   1.892
    9VAL     CA   93   8.312   5.275   1.723
    9VAL     CB   94   8.371   5.157   1.799
    9VAL    CG1   95   8.519   5.160   1.759
    9VAL    CG2   96   8.334   5.172   1.947
    9VAL      C   97   8.164   5.247   1.696
    9VAL      O   98   8.082   5.284   1.779
   10TYR      N   99   8.134   5.173   1.589
   10TYR      H  100   8.210   5.122   1.548
   10TYR     CA  101   8.001   5.119   1.560
   10TYR     CB  102   7.959   5.185   1.428
   10TYR     CG  103   7.900   5.321   1.466
   10TYR    CD1  104   7.959   5.442   1.435
   10TYR    HD1  105   8.067   5.450   1.453
   10TYR    CD2  106   7.763   5.325   1.491
   10TYR    HD2  107   7.712   5.235   1.525
   10TYR    CE1  108   7.892   5.563   1.427
   10TYR    HE1  109   7.946   5.653   1.398
   10TYR    CE2  110   7.689   5.442   1.481
   10TYR    HE2  111   7.581   5.450   1.492
   10TYR     CZ  112   7.757   5.561   1.460
   10TYR     OH  113   7.695   5.679   1.488
   10TYR     HH  114   7.597   5.662   1.498
   10TYR      C  115   7.997   4.968   1.538
   10TYR      O  116   8.098   4.897   1.531
   11SER      N  117   7.888   4.907   1.583
   11SER      H  118   7.818   4.972   1.612
   11SER     CA  119   7.844   4.768   1.599
   11SER     CB  120   7.820   4.683   1.474
   11SER     OG  121   7.707   4.727   1.398
   11SER     HG  122   7.733   4.807   1.344
   11SER      C  123   7.910   4.676   1.702
   11SER      O  124   7.838   4.619   1.785
   12ARG      N  125   8.043   4.677   1.695
   12ARG      H  126   8.091   4.761   1.670
   12ARG     CA  127   8.123   4.581   1.772
   12ARG     CB  128   8.268   4.592   1.726
   12ARG     CG  129   8.325   4.734   1.738
   12ARG     CD  130   8.457   4.724   1.663
   12ARG     NE  131   8.561   4.644   1.729
   12ARG     HE  132   8.543   4.545   1.726
   12ARG     CZ  133   8.678   4.684   1.782
   12ARG    NH1  134   8.720   4.811   1.766
   12ARG   HH11  135   8.669   4.867   1.701
   12ARG   HH12  136   8.790   4.848   1.826
   12ARG    NH2  137   8.755   4.600   1.852
   12ARG   HH21  138   8.736   4.503   1.864
   12ARG   HH22  139   8.830   4.643   1.903
   12ARG      C  140   8.110   4.583   1.925
   12ARG      O  141   8.121   4.695   1.977
   13HI0      N  142   8.123   4.462   1.978
   13HI0      H  143   8.135   4.392   1.907
   13HI0     CA  144   8.118   4.426   2.120
   13HI0     CB  145   8.098   4.275   2.140
   13HI0     CG  146   7.957   4.238   2.187
   13HI0    ND1  147   7.905   4.246   2.309
   13HI0    HD1  148   7.943   4.304   2.382
   13HI0    CD2  149   7.868   4.177   2.109
   13HI0    HD2  150   7.891   4.132   2.013
   13HI0    CE1  151   7.781   4.200   2.305
   13HI0    HE1  152   7.709   4.222   2.385
   13HI0    NE2  153   7.755   4.166   2.179
   13HI0    HE2  154   7.676   4.113   2.149
   13HI0      C  155   8.236   4.472   2.207
   13HI0      O  156   8.339   4.410   2.182
   14PRO      N  157   8.209   4.561   2.302
   14PRO     CA  158   8.306   4.626   2.392
   14PRO     CB  159   8.235   4.728   2.481
   14PRO     CG  160   8.090   4.691   2.448
   14PRO     CD  161   8.090   4.648   2.301
   14PRO      C  162   8.382   4.519   2.471
   14PRO      O  163   8.321   4.420   2.513
   15ALA      N  164   8.509   4.543   2.500
   15ALA      H  165   8.561   4.618   2.459
   15ALA     CA  166   8.593   4.461   2.589
   15ALA     CB  167   8.741   4.484   2.560
   15ALA      C  168   8.550   4.472   2.735
   15ALA      O  169   8.465   4.552   2.773
   16GL4      N  170   8.593   4.378   2.819
   16GL4      H  171   8.655   4.306   2.787
   16GL4     CA  172   8.558   4.373   2.962
   16GL4     CB  173   8.631   4.255   3.025
   16GL4     CG  174   8.544   4.130   3.009
   16GL4     CD  175   8.621   4.010   3.066
   16GL4    OE1  176   8.669   3.930   2.983
   16GL4   HE11  177   8.689   3.850   3.039
   16GL4   HE12  178   8.658   3.966   2.890
   16GL4    OE2  179   8.623   3.987   3.189
   16GL4   HE21  180   8.603   3.889   3.190
   16GL4   HE22  181   8.621   4.073   3.241
   16GL4      C  182   8.589   4.500   3.041
   16GL4      O  183   8.499   4.574   3.080
   17ASN      N  184   8.717   4.528   3.067
   17ASN      H  185   8.783   4.461   3.033
   17ASN     CA  186   8.767   4.647   3.137
   17ASN     CB  187   8.916   4.631   3.171
   17ASN     CG  188   8.963   4.738   3.270
   17ASN    OD1  189   8.895   4.765   3.369
   17ASN    ND2  190   9.072   4.805   3.234
   17ASN   HD21  191   9.120   4.781   3.149
   17ASN   HD22  192   9.098   4.889   3.282
   17ASN      C  193   8.742   4.777   3.061
   17ASN      O  194   8.712   4.784   2.942
   18GLY      N  195   8.728   4.891   3.129
   18GLY      H  196   8.729   4.887   3.229
   18GLY     CA  197   8.696   5.027   3.085
   18GLY      C  198   8.800   5.118   3.019
   18GLY      O  199   8.911   5.121   3.071
   19LYSH     N  200   8.767   5.210   2.929
   19LYSH     H  201   8.835   5.270   2.887
   19LYSH    CA  202   8.627   5.244   2.900
   19LYSH    CB  203   8.568   5.371   2.963
   19LYSH    CG  204   8.417   5.387   2.982
   19LYSH    CD  205   8.362   5.265   3.056
   19LYSH    CE  206   8.209   5.262   3.057
   19LYSH    NZ  207   8.152   5.184   3.168
   19LYSH   HZ1  208   8.175   5.226   3.256
   19LYSH   HZ2  209   8.053   5.192   3.158
   19LYSH   HZ3  210   8.171   5.086   3.176
   19LYSH     C  211   8.611   5.241   2.748
   19LYSH     O  212   8.689   5.308   2.679
   20SER      N  213   8.522   5.153   2.703
   20SER      H  214   8.496   5.073   2.756
   20SER     CA  215   8.475   5.138   2.564
   20SER     CB  216   8.498   5.001   2.499
   20SER     OG  217   8.638   4.993   2.473
   20SER     HG  218   8.660   4.909   2.423
   20SER      C  219   8.324   5.157   2.547
   20SER      O  220   8.252   5.141   2.646
   21ASN      N  221   8.302   5.229   2.438
   21ASN      H  222   8.375   5.270   2.382
   21ASN     CA  223   8.164   5.240   2.389
   21ASN     CB  224   8.157   5.307   2.252
   21ASN     CG  225   8.211   5.448   2.227
   21ASN    OD1  226   8.273   5.471   2.123
   21ASN    ND2  227   8.160   5.554   2.289
   21ASN   HD21  228   8.094   5.536   2.362
   21ASN   HD22  229   8.212   5.639   2.284
   21ASN      C  230   8.090   5.106   2.381
   21ASN      O  231   8.150   5.011   2.331
   22PHE      N  232   7.963   5.097   2.419
   22PHE      H  233   7.923   5.005   2.420
   22PHE     CA  234   7.876   5.192   2.489
   22PHE     CB  235   7.917   5.204   2.636
   22PHE     CG  236   7.859   5.095   2.727
   22PHE    CD1  237   7.928   4.974   2.725
   22PHE    HD1  238   7.989   4.956   2.637
   22PHE    CD2  239   7.740   5.119   2.795
   22PHE    HD2  240   7.722   5.216   2.839
   22PHE    CE1  241   7.856   4.874   2.790
   22PHE    HE1  242   7.903   4.776   2.797
   22PHE    CE2  243   7.673   5.013   2.855
   22PHE    HE2  244   7.588   5.040   2.919
   22PHE     CZ  245   7.732   4.888   2.852
   22PHE     HZ  246   7.681   4.807   2.904
   22PHE      C  247   7.827   5.323   2.427
   22PHE      O  248   7.912   5.408   2.402
   23LEU      N  249   7.698   5.333   2.399
   23LEU      H  250   7.633   5.261   2.421
   23LEU     CA  251   7.638   5.462   2.360
   23LEU     CB  252   7.493   5.434   2.319
   23LEU     CG  253   7.493   5.351   2.191
   23LEU    CD1  254   7.368   5.264   2.176
   23LEU    CD2  255   7.525   5.438   2.069
   23LEU      C  256   7.634   5.576   2.461
   23LEU      O  257   7.548   5.600   2.545
   24ASN      N  258   7.741   5.653   2.448
   24ASN      H  259   7.810   5.621   2.382
   24ASN     CA  260   7.775   5.777   2.520
   24ASN     CB  261   7.912   5.833   2.481
   24ASN     CG  262   8.024   5.761   2.558
   24ASN    OD1  263   8.030   5.639   2.563
   24ASN    ND2  264   8.136   5.827   2.586
   24ASN   HD21  265   8.144   5.922   2.557
   24ASN   HD22  266   8.189   5.792   2.664
   24ASN      C  267   7.673   5.886   2.491
   24ASN      O  268   7.670   5.930   2.376
   25CYS2     N  269   7.618   5.944   2.597
   25CYS2     H  270   7.641   5.917   2.691
   25CYS2    CA  271   7.525   6.058   2.594
   25CYS2    CB  272   7.484   6.104   2.734
   25CYS2    SG  273   7.314   6.172   2.730
   25CYS2     C  274   7.582   6.185   2.531
   25CYS2     O  275   7.704   6.198   2.522
   26TYR      N  276   7.497   6.243   2.447
   26TYR      H  277   7.422   6.192   2.406
   26TYR     CA  278   7.524   6.375   2.387
   26TYR     CB  279   7.434   6.386   2.264
   26TYR     CG  280   7.445   6.512   2.178
   26TYR    CD1  281   7.330   6.550   2.109
   26TYR    HD1  282   7.228   6.523   2.135
   26TYR    CD2  283   7.566   6.563   2.131
   26TYR    HD2  284   7.658   6.511   2.158
   26TYR    CE1  285   7.332   6.636   2.000
   26TYR    HE1  286   7.242   6.695   1.982
   26TYR    CE2  287   7.571   6.639   2.015
   26TYR    HE2  288   7.660   6.676   1.963
   26TYR     CZ  289   7.455   6.677   1.950
   26TYR     OH  290   7.472   6.738   1.829
   26TYR     HH  291   7.567   6.739   1.799
   26TYR      C  292   7.495   6.484   2.491
   26TYR      O  293   7.387   6.490   2.549
   27VAL      N  294   7.590   6.576   2.500
   27VAL      H  295   7.655   6.601   2.429
   27VAL     CA  296   7.574   6.662   2.618
   27VAL     CB  297   7.696   6.643   2.708
   27VAL    CG1  298   7.704   6.499   2.758
   27VAL    CG2  299   7.824   6.690   2.639
   27VAL      C  300   7.539   6.808   2.589
   27VAL      O  301   7.581   6.865   2.488
   28SER      N  302   7.446   6.855   2.672
   28SER      H  303   7.364   6.800   2.683
   28SER     CA  304   7.423   6.998   2.696
   28SER     CB  305   7.313   7.022   2.799
   28SER     OG  306   7.278   7.157   2.831
   28SER     HG  307   7.260   7.200   2.743
   28SER      C  308   7.545   7.068   2.756
   28SER      O  309   7.636   7.004   2.810
   29GLY      N  310   7.545   7.200   2.752
   29GLY      H  311   7.478   7.246   2.693
   29GLY     CA  312   7.654   7.285   2.803
   29GLY      C  313   7.644   7.312   2.953
   29GLY      O  314   7.636   7.423   3.004
   30PHE      N  315   7.661   7.200   3.024
   30PHE      H  316   7.672   7.112   2.978
   30PHE     CA  317   7.652   7.185   3.170
   30PHE     CB  318   7.641   7.041   3.220
   30PHE     CG  319   7.504   6.979   3.189
   30PHE    CD1  320   7.410   6.973   3.290
   30PHE    HD1  321   7.428   7.037   3.377
   30PHE    CD2  322   7.487   6.894   3.080
   30PHE    HD2  323   7.567   6.884   3.006
   30PHE    CE1  324   7.302   6.885   3.287
   30PHE    HE1  325   7.223   6.877   3.362
   30PHE    CE2  326   7.380   6.806   3.066
   30PHE    HE2  327   7.353   6.741   2.984
   30PHE     CZ  328   7.296   6.801   3.177
   30PHE     HZ  329   7.206   6.740   3.172
   30PHE      C  330   7.759   7.270   3.238
   30PHE      O  331   7.876   7.233   3.247
   31HI0      N  332   7.706   7.360   3.320
   31HI0      H  333   7.607   7.365   3.328
   31HI0     CA  334   7.787   7.457   3.395
   31HI0     CB  335   7.814   7.572   3.297
   31HI0     CG  336   7.924   7.662   3.352
   31HI0    ND1  337   8.050   7.648   3.310
   31HI0    HD1  338   8.080   7.595   3.230
   31HI0    CD2  339   7.919   7.760   3.441
   31HI0    HD2  340   7.826   7.811   3.466
   31HI0    CE1  341   8.123   7.728   3.386
   31HI0    HE1  342   8.232   7.731   3.384
   31HI0    NE2  343   8.044   7.795   3.469
   31HI0    HE2  344   8.075   7.852   3.546
   31HI0      C  345   7.692   7.508   3.503
   31HI0      O  346   7.611   7.599   3.484
   32PRO      N  347   7.718   7.465   3.626
   32PRO     CA  348   7.799   7.348   3.664
   32PRO     CB  349   7.849   7.374   3.806
   32PRO     CG  350   7.731   7.456   3.858
   32PRO     CD  351   7.681   7.545   3.744
   32PRO      C  352   7.729   7.212   3.657
   32PRO      O  353   7.609   7.211   3.631
   33SER      N  354   7.793   7.099   3.686
   33SER      H  355   7.892   7.095   3.699
   33SER     CA  356   7.728   6.968   3.706
   33SER     CB  357   7.825   6.863   3.760
   33SER     OG  358   7.897   6.893   3.880
   33SER     HG  359   7.985   6.931   3.850
   33SER      C  360   7.599   6.946   3.785
   33SER      O  361   7.528   6.847   3.776
   34AS4      N  362   7.579   7.046   3.871
   34AS4      H  363   7.655   7.106   3.895
   34AS4     CA  364   7.466   7.058   3.964
   34AS4     CB  365   7.459   7.187   4.046
   34AS4     CG  366   7.567   7.188   4.154
   34AS4    OD1  367   7.542   7.147   4.270
   34AS4   HD11  368   7.617   7.162   4.335
   34AS4   HD12  369   7.448   7.115   4.264
   34AS4    OD2  370   7.675   7.244   4.125
   34AS4   HD21  371   7.726   7.243   4.210
   34AS4   HD22  372   7.674   7.278   4.031
   34AS4      C  373   7.327   7.038   3.905
   34AS4      O  374   7.230   7.022   3.979
   35ILE      N  375   7.312   7.099   3.788
   35ILE      H  376   7.382   7.157   3.745
   35ILE     CA  377   7.187   7.091   3.710
   35ILE     CB  378   7.213   7.148   3.570
   35ILE    CG1  379   7.280   7.286   3.575
   35ILE    CG2  380   7.078   7.158   3.500
   35ILE     CD  381   7.336   7.345   3.446
   35ILE      C  382   7.132   6.949   3.703
   35ILE      O  383   7.202   6.856   3.663
   36GL4      N  384   7.001   6.933   3.717
   36GL4      H  385   6.950   7.019   3.729
   36GL4     CA  386   6.933   6.805   3.692
   36GL4     CB  387   6.788   6.810   3.742
   36GL4     CG  388   6.804   6.812   3.894
   36GL4     CD  389   6.685   6.775   3.983
   36GL4    OE1  390   6.642   6.866   4.058
   36GL4   HE11  391   6.549   6.854   4.093
   36GL4   HE12  392   6.715   6.934   4.064
   36GL4    OE2  393   6.643   6.658   3.994
   36GL4   HE21  394   6.543   6.649   3.989
   36GL4   HE22  395   6.721   6.598   4.009
   36GL4      C  396   6.939   6.767   3.544
   36GL4      O  397   6.915   6.846   3.453
   37VAL      N  398   7.009   6.655   3.527
   37VAL      H  399   7.016   6.590   3.603
   37VAL     CA  400   7.031   6.599   3.393
   37VAL     CB  401   7.156   6.511   3.395
   37VAL    CG1  402   7.191   6.475   3.250
   37VAL    CG2  403   7.283   6.577   3.448
   37VAL      C  404   6.914   6.512   3.349
   37VAL      O  405   6.881   6.417   3.421
   38AS4      N  406   6.853   6.559   3.241
   38AS4      H  407   6.846   6.654   3.209
   38AS4     CA  408   6.739   6.491   3.177
   38AS4     CB  409   6.635   6.595   3.135
   38AS4     CG  410   6.493   6.562   3.181
   38AS4    OD1  411   6.454   6.451   3.222
   38AS4   HD11  412   6.360   6.449   3.255
   38AS4   HD12  413   6.532   6.390   3.205
   38AS4    OD2  414   6.415   6.658   3.160
   38AS4   HD21  415   6.323   6.621   3.178
   38AS4   HD22  416   6.461   6.733   3.114
   38AS4      C  417   6.787   6.401   3.063
   38AS4      O  418   6.841   6.457   2.967
   39LEU      N  419   6.738   6.277   3.061
   39LEU      H  420   6.675   6.244   3.130
   39LEU     CA  421   6.758   6.179   2.953
   39LEU     CB  422   6.787   6.034   2.992
   39LEU     CG  423   6.934   5.999   2.964
   39LEU    CD1  424   6.964   6.018   2.815
   39LEU    CD2  425   7.028   6.076   3.056
   39LEU      C  426   6.633   6.178   2.865
   39LEU      O  427   6.526   6.129   2.900
   40LEU      N  428   6.658   6.241   2.750
   40LEU      H  429   6.747   6.285   2.744
   40LEU     CA  430   6.574   6.262   2.631
   40LEU     CB  431   6.577   6.410   2.593
   40LEU     CG  432   6.460   6.502   2.626
   40LEU    CD1  433   6.483   6.639   2.562
   40LEU    CD2  434   6.325   6.447   2.581
   40LEU      C  435   6.618   6.173   2.514
   40LEU      O  436   6.723   6.194   2.454
   41LYSH     N  437   6.534   6.080   2.471
   41LYSH     H  438   6.444   6.067   2.514
   41LYSH    CA  439   6.538   6.021   2.336
   41LYSH    CB  440   6.474   5.884   2.360
   41LYSH    CG  441   6.581   5.775   2.360
   41LYSH    CD  442   6.510   5.640   2.372
   41LYSH    CE  443   6.416   5.614   2.253
   41LYSH    NZ  444   6.314   5.517   2.295
   41LYSH   HZ1  445   6.245   5.512   2.223
   41LYSH   HZ2  446   6.357   5.428   2.312
   41LYSH   HZ3  447   6.282   5.546   2.385
   41LYSH     C  448   6.479   6.106   2.223
   41LYSH     O  449   6.474   6.229   2.229
   42ASN      N  450   6.464   6.038   2.110
   42ASN      H  451   6.498   5.945   2.102
   42ASN     CA  452   6.383   6.101   2.004
   42ASN     CB  453   6.393   6.030   1.868
   42ASN     CG  454   6.516   6.075   1.790
   42ASN    OD1  455   6.559   6.190   1.802
   42ASN    ND2  456   6.590   5.990   1.720
   42ASN   HD21  457   6.563   5.894   1.714
   42ASN   HD22  458   6.676   6.027   1.686
   42ASN      C  459   6.241   6.152   2.024
   42ASN      O  460   6.144   6.078   2.044
   43GLY      N  461   6.232   6.281   2.055
   43GLY      H  462   6.310   6.336   2.023
   43GLY     CA  463   6.121   6.353   2.121
   43GLY      C  464   6.112   6.329   2.271
   43GLY      O  465   6.120   6.415   2.359
   44GL4      N  466   6.071   6.204   2.294
   44GL4      H  467   6.072   6.136   2.220
   44GL4     CA  468   6.033   6.143   2.422
   44GL4     CB  469   5.979   6.003   2.393
   44GL4     CG  470   6.091   5.921   2.329
   44GL4     CD  471   6.043   5.776   2.320
   44GL4    OE1  472   5.964   5.742   2.229
   44GL4   HE11  473   5.967   5.646   2.202
   44GL4   HE12  474   5.919   5.825   2.198
   44GL4    OE2  475   6.063   5.694   2.412
   44GL4   HE21  476   6.092   5.609   2.367
   44GL4   HE22  477   6.053   5.738   2.501
   44GL4      C  478   6.143   6.134   2.529
   44GL4      O  479   6.262   6.141   2.500
   45ARG      N  480   6.099   6.097   2.649
   45ARG      H  481   6.006   6.068   2.672
   45ARG     CA  482   6.189   6.111   2.764
   45ARG     CB  483   6.131   6.217   2.858
   45ARG     CG  484   6.194   6.262   2.990
   45ARG     CD  485   6.095   6.349   3.068
   45ARG     NE  486   6.157   6.423   3.178
   45ARG     HE  487   6.257   6.432   3.179
   45ARG     CZ  488   6.091   6.485   3.277
   45ARG    NH1  489   5.961   6.517   3.269
   45ARG   HH11  490   5.908   6.512   3.184
   45ARG   HH12  491   5.919   6.549   3.354
   45ARG    NH2  492   6.165   6.524   3.381
   45ARG   HH21  493   6.265   6.519   3.388
   45ARG   HH22  494   6.117   6.545   3.466
   45ARG      C  495   6.198   5.980   2.842
   45ARG      O  496   6.104   5.901   2.836
   46ILE      N  497   6.315   5.951   2.899
   46ILE      H  498   6.395   6.011   2.895
   46ILE     CA  499   6.352   5.831   2.975
   46ILE     CB  500   6.451   5.746   2.895
   46ILE    CG1  501   6.548   5.832   2.813
   46ILE    CG2  502   6.378   5.633   2.822
   46ILE     CD  503   6.649   5.754   2.729
   46ILE      C  504   6.405   5.860   3.115
   46ILE      O  505   6.414   5.977   3.151
   47GL4      N  506   6.445   5.762   3.196
   47GL4      H  507   6.404   5.672   3.184
   47GL4     CA  508   6.519   5.791   3.319
   47GL4     CB  509   6.479   5.710   3.443
   47GL4     CG  510   6.331   5.733   3.474
   47GL4     CD  511   6.284   5.650   3.594
   47GL4    OE1  512   6.357   5.627   3.692
   47GL4   HE11  513   6.293   5.579   3.753
   47GL4   HE12  514   6.443   5.678   3.693
   47GL4    OE2  515   6.163   5.620   3.603
   47GL4   HE21  516   6.150   5.528   3.640
   47GL4   HE22  517   6.110   5.694   3.562
   47GL4      C  518   6.670   5.803   3.300
   47GL4      O  519   6.727   5.736   3.214
   48LYSH     N  520   6.730   5.859   3.405
   48LYSH     H  521   6.670   5.882   3.482
   48LYSH    CA  522   6.869   5.849   3.450
   48LYSH    CB  523   6.908   5.928   3.575
   48LYSH    CG  524   6.912   6.077   3.541
   48LYSH    CD  525   6.966   6.156   3.661
   48LYSH    CE  526   6.899   6.133   3.797
   48LYSH    NZ  527   6.758   6.176   3.804
   48LYSH   HZ1  528   6.750   6.266   3.761
   48LYSH   HZ2  529   6.710   6.113   3.743
   48LYSH   HZ3  530   6.718   6.173   3.896
   48LYSH     C  531   6.913   5.703   3.466
   48LYSH     O  532   6.900   5.643   3.573
   49VAL      N  533   6.968   5.650   3.358
   49VAL      H  534   6.969   5.712   3.279
   49VAL     CA  535   7.027   5.516   3.342
   49VAL     CB  536   7.077   5.520   3.197
   49VAL    CG1  537   7.185   5.624   3.166
   49VAL    CG2  538   7.131   5.389   3.140
   49VAL      C  539   7.140   5.489   3.441
   49VAL      O  540   7.183   5.582   3.508
   50GL4      N  541   7.185   5.365   3.459
   50GL4      H  542   7.147   5.291   3.403
   50GL4     CA  543   7.285   5.311   3.552
   50GL4     CB  544   7.303   5.161   3.527
   50GL4     CG  545   7.188   5.070   3.569
   50GL4     CD  546   7.067   5.095   3.479
   50GL4    OE1  547   7.081   5.089   3.355
   50GL4   HE11  548   7.000   5.120   3.305
   50GL4   HE12  549   7.158   5.027   3.340
   50GL4    OE2  550   6.961   5.111   3.544
   50GL4   HE21  551   6.882   5.131   3.487
   50GL4   HE22  552   6.969   5.073   3.636
   50GL4      C  553   7.420   5.383   3.555
   50GL4      O  554   7.468   5.431   3.658
   51HI0      N  555   7.494   5.365   3.446
   51HI0      H  556   7.460   5.323   3.362
   51HI0     CA  557   7.627   5.426   3.437
   51HI0     CB  558   7.728   5.370   3.337
   51HI0     CG  559   7.753   5.224   3.375
   51HI0    ND1  560   7.686   5.121   3.323
   51HI0    HD1  561   7.611   5.141   3.259
   51HI0    CD2  562   7.863   5.179   3.435
   51HI0    HD2  563   7.939   5.243   3.478
   51HI0    CE1  564   7.753   5.010   3.354
   51HI0    HE1  565   7.734   4.905   3.334
   51HI0    NE2  566   7.861   5.046   3.422
   51HI0    HE2  567   7.931   4.985   3.459
   51HI0      C  568   7.622   5.578   3.419
   51HI0      O  569   7.555   5.623   3.326
   52SER      N  570   7.728   5.638   3.471
   52SER      H  571   7.798   5.588   3.524
   52SER     CA  572   7.741   5.782   3.497
   52SER     CB  573   7.675   5.823   3.629
   52SER     OG  574   7.680   5.965   3.639
   52SER     HG  575   7.589   6.001   3.621
   52SER      C  576   7.889   5.816   3.516
   52SER      O  577   7.965   5.747   3.585
   53AS4      N  578   7.920   5.918   3.437
   53AS4      H  579   7.851   5.979   3.398
   53AS4     CA  580   8.055   5.974   3.420
   53AS4     CB  581   8.121   5.923   3.291
   53AS4     CG  582   8.255   5.858   3.324
   53AS4    OD1  583   8.330   5.922   3.401
   53AS4   HD11  584   8.401   5.861   3.436
   53AS4   HD12  585   8.282   6.010   3.400
   53AS4    OD2  586   8.282   5.746   3.275
   53AS4   HD21  587   8.316   5.692   3.352
   53AS4   HD22  588   8.296   5.747   3.176
   53AS4      C  589   8.073   6.126   3.424
   53AS4      O  590   7.991   6.198   3.368
   54LEU      N  591   8.197   6.158   3.461
   54LEU      H  592   8.267   6.086   3.460
   54LEU     CA  593   8.245   6.296   3.474
   54LEU     CB  594   8.303   6.331   3.611
   54LEU     CG  595   8.189   6.373   3.704
   54LEU    CD1  596   8.123   6.259   3.783
   54LEU    CD2  597   8.235   6.487   3.794
   54LEU      C  598   8.337   6.350   3.365
   54LEU      O  599   8.459   6.335   3.373
   55SER      N  600   8.278   6.421   3.270
   55SER      H  601   8.178   6.431   3.273
   55SER     CA  602   8.356   6.478   3.160
   55SER     CB  603   8.281   6.469   3.027
   55SER     OG  604   8.369   6.515   2.924
   55SER     HG  605   8.346   6.608   2.896
   55SER      C  606   8.398   6.625   3.172
   55SER      O  607   8.321   6.716   3.202
   56PHE      N  608   8.529   6.645   3.181
   56PHE      H  609   8.587   6.568   3.208
   56PHE     CA  610   8.591   6.777   3.197
   56PHE     CB  611   8.738   6.756   3.231
   56PHE     CG  612   8.797   6.892   3.268
   56PHE    CD1  613   8.894   6.956   3.191
   56PHE    HD1  614   8.916   6.914   3.093
   56PHE    CD2  615   8.731   6.956   3.371
   56PHE    HD2  616   8.657   6.910   3.436
   56PHE    CE1  617   8.927   7.088   3.222
   56PHE    HE1  618   9.010   7.143   3.176
   56PHE    CE2  619   8.761   7.091   3.390
   56PHE    HE2  620   8.713   7.141   3.474
   56PHE     CZ  621   8.864   7.157   3.324
   56PHE     HZ  622   8.901   7.254   3.357
   56PHE      C  623   8.578   6.868   3.074
   56PHE      O  624   8.578   6.818   2.962
   57SER      N  625   8.543   6.994   3.099
   57SER      H  626   8.519   7.021   3.192
   57SER     CA  627   8.531   7.088   2.987
   57SER     CB  628   8.387   7.133   2.963
   57SER     OG  629   8.365   7.219   2.851
   57SER     HG  630   8.347   7.313   2.880
   57SER      C  631   8.612   7.213   3.023
   57SER      O  632   8.596   7.263   3.135
   58LYSH     N  633   8.672   7.283   2.928
   58LYSH     H  634   8.641   7.267   2.834
   58LYSH    CA  635   8.772   7.391   2.939
   58LYSH    CB  636   8.827   7.425   2.801
   58LYSH    CG  637   8.935   7.534   2.805
   58LYSH    CD  638   9.071   7.475   2.842
   58LYSH    CE  639   9.157   7.454   2.717
   58LYSH    NZ  640   9.279   7.377   2.746
   58LYSH   HZ1  641   9.347   7.384   2.673
   58LYSH   HZ2  642   9.318   7.400   2.835
   58LYSH   HZ3  643   9.266   7.278   2.752
   58LYSH     C  644   8.721   7.517   3.010
   58LYSH     O  645   8.786   7.550   3.109
   59AS4      N  646   8.592   7.548   3.008
   59AS4      H  647   8.525   7.477   2.987
   59AS4     CA  648   8.522   7.649   3.088
   59AS4     CB  649   8.386   7.682   3.027
   59AS4     CG  650   8.302   7.554   3.024
   59AS4    OD1  651   8.300   7.469   2.933
   59AS4   HD11  652   8.223   7.412   2.962
   59AS4   HD12  653   8.364   7.483   2.858
   59AS4    OD2  654   8.235   7.539   3.129
   59AS4   HD21  655   8.171   7.462   3.126
   59AS4   HD22  656   8.239   7.623   3.183
   59AS4      C  657   8.510   7.637   3.240
   59AS4      O  658   8.447   7.725   3.298
   60TRP      N  659   8.587   7.540   3.290
   60TRP      H  660   8.650   7.494   3.227
   60TRP     CA  661   8.601   7.500   3.430
   60TRP     CB  662   8.641   7.620   3.517
   60TRP     CG  663   8.723   7.569   3.636
   60TRP    CD1  664   8.848   7.526   3.615
   60TRP    HD1  665   8.898   7.517   3.519
   60TRP    CD2  666   8.701   7.593   3.771
   60TRP    NE1  667   8.907   7.529   3.734
   60TRP    HE1  668   8.997   7.488   3.748
   60TRP    CE2  669   8.825   7.571   3.830
   60TRP    CE3  670   8.592   7.634   3.847
   60TRP    HE3  671   8.489   7.636   3.814
   60TRP    CZ2  672   8.848   7.592   3.966
   60TRP    HZ2  673   8.948   7.565   4.001
   60TRP    CZ3  674   8.616   7.658   3.982
   60TRP    HZ3  675   8.529   7.674   4.045
   60TRP    CH2  676   8.740   7.636   4.041
   60TRP    HH2  677   8.757   7.628   4.148
   60TRP      C  678   8.467   7.439   3.473
   60TRP      O  679   8.392   7.509   3.540
   61SER      N  680   8.422   7.330   3.413
   61SER      H  681   8.458   7.313   3.321
   61SER     CA  682   8.296   7.263   3.450
   61SER     CB  683   8.173   7.317   3.378
   61SER     OG  684   8.060   7.271   3.453
   61SER     HG  685   7.990   7.265   3.382
   61SER      C  686   8.296   7.114   3.414
   61SER      O  687   8.330   7.084   3.300
   62PHE      N  688   8.238   7.031   3.500
   62PHE      H  689   8.195   7.065   3.583
   62PHE     CA  690   8.228   6.885   3.489
   62PHE     CB  691   8.284   6.835   3.622
   62PHE     CG  692   8.436   6.838   3.643
   62PHE    CD1  693   8.502   6.952   3.688
   62PHE    HD1  694   8.452   7.049   3.684
   62PHE    CD2  695   8.505   6.718   3.641
   62PHE    HD2  696   8.448   6.627   3.623
   62PHE    CE1  697   8.633   6.949   3.733
   62PHE    HE1  698   8.665   7.037   3.790
   62PHE    CE2  699   8.639   6.713   3.680
   62PHE    HE2  700   8.701   6.629   3.649
   62PHE     CZ  701   8.701   6.828   3.727
   62PHE     HZ  702   8.799   6.810   3.772
   62PHE      C  703   8.091   6.831   3.445
   62PHE      O  704   8.007   6.787   3.523
   63TYR      N  705   8.079   6.807   3.315
   63TYR      H  706   8.158   6.785   3.258
   63TYR     CA  707   7.959   6.760   3.244
   63TYR     CB  708   7.993   6.774   3.096
   63TYR     CG  709   8.013   6.909   3.027
   63TYR    CD1  710   8.057   7.028   3.082
   63TYR    HD1  711   8.119   7.020   3.172
   63TYR    CD2  712   7.966   6.918   2.896
   63TYR    HD2  713   7.953   6.819   2.851
   63TYR    CE1  714   8.049   7.144   3.006
   63TYR    HE1  715   8.077   7.239   3.052
   63TYR    CE2  716   7.950   7.035   2.823
   63TYR    HE2  717   7.896   7.038   2.728
   63TYR     CZ  718   7.991   7.155   2.881
   63TYR     OH  719   8.004   7.267   2.805
   63TYR     HH  720   8.023   7.342   2.869
   63TYR      C  721   7.927   6.614   3.277
   63TYR      O  722   8.019   6.534   3.263
   64LEU      N  723   7.803   6.588   3.318
   64LEU      H  724   7.736   6.656   3.347
   64LEU     CA  725   7.752   6.454   3.350
   64LEU     CB  726   7.634   6.452   3.447
   64LEU     CG  727   7.691   6.451   3.589
   64LEU    CD1  728   7.607   6.524   3.694
   64LEU    CD2  729   7.702   6.304   3.630
   64LEU      C  730   7.723   6.377   3.221
   64LEU      O  731   7.622   6.394   3.153
   65LEU      N  732   7.818   6.292   3.184
   65LEU      H  733   7.903   6.284   3.235
   65LEU     CA  734   7.798   6.195   3.075
   65LEU     CB  735   7.936   6.148   3.031
   65LEU     CG  736   7.928   6.067   2.901
   65LEU    CD1  737   7.932   6.166   2.784
   65LEU    CD2  738   8.046   5.970   2.898
   65LEU      C  739   7.734   6.065   3.124
   65LEU      O  740   7.767   6.005   3.226
   66TYR      N  741   7.621   6.029   3.064
   66TYR      H  742   7.577   6.092   3.000
   66TYR     CA  743   7.564   5.896   3.090
   66TYR     CB  744   7.413   5.909   3.112
   66TYR     CG  745   7.369   5.974   3.243
   66TYR    CD1  746   7.361   5.897   3.358
   66TYR    HD1  747   7.367   5.788   3.356
   66TYR    CD2  748   7.378   6.112   3.257
   66TYR    HD2  749   7.418   6.177   3.179
   66TYR    CE1  750   7.340   5.954   3.483
   66TYR    HE1  751   7.282   5.898   3.556
   66TYR    CE2  752   7.382   6.166   3.385
   66TYR    HE2  753   7.400   6.273   3.399
   66TYR     CZ  754   7.353   6.091   3.498
   66TYR     OH  755   7.353   6.147   3.622
   66TYR     HH  756   7.377   6.071   3.683
   66TYR      C  757   7.587   5.796   2.976
   66TYR      O  758   7.624   5.836   2.866
   67TYR      N  759   7.598   5.669   3.015
   67TYR      H  760   7.565   5.651   3.107
   67TYR     CA  761   7.616   5.562   2.916
   67TYR     CB  762   7.735   5.473   2.953
   67TYR     CG  763   7.873   5.538   2.971
   67TYR    CD1  764   7.914   5.573   3.099
   67TYR    HD1  765   7.855   5.552   3.188
   67TYR    CD2  766   7.953   5.536   2.858
   67TYR    HD2  767   7.905   5.518   2.762
   67TYR    CE1  768   8.048   5.607   3.114
   67TYR    HE1  769   8.088   5.615   3.215
   67TYR    CE2  770   8.088   5.565   2.878
   67TYR    HE2  771   8.157   5.537   2.799
   67TYR     CZ  772   8.131   5.605   3.003
   67TYR     OH  773   8.260   5.643   3.025
   67TYR     HH  774   8.258   5.687   3.114
   67TYR      C  775   7.491   5.474   2.922
   67TYR      O  776   7.453   5.431   3.031
   68THR      N  777   7.421   5.463   2.810
   68THR      H  778   7.436   5.515   2.726
   68THR     CA  779   7.300   5.379   2.801
   68THR     CB  780   7.197   5.448   2.711
   68THR    OG1  781   7.259   5.483   2.587
   68THR    HG1  782   7.197   5.529   2.523
   68THR    CG2  783   7.138   5.574   2.773
   68THR      C  784   7.332   5.236   2.759
   68THR      O  785   7.351   5.156   2.850
   69GL4      N  786   7.328   5.205   2.629
   69GL4      H  787   7.326   5.276   2.558
   69GL4     CA  788   7.329   5.068   2.578
   69GL4     CB  789   7.235   5.057   2.458
   69GL4     CG  790   7.090   5.092   2.492
   69GL4     CD  791   7.020   5.103   2.357
   69GL4    OE1  792   7.035   5.211   2.294
   69GL4   HE11  793   6.996   5.209   2.203
   69GL4   HE12  794   7.086   5.280   2.346
   69GL4    OE2  795   6.964   5.004   2.306
   69GL4   HE21  796   6.908   5.031   2.228
   69GL4   HE22  797   6.990   4.925   2.362
   69GL4      C  798   7.472   5.023   2.547
   69GL4      O  799   7.557   5.097   2.498
   70PHE      N  800   7.473   4.890   2.545
   70PHE      H  801   7.394   4.837   2.514
   70PHE     CA  802   7.588   4.798   2.541
   70PHE     CB  803   7.549   4.653   2.566
   70PHE     CG  804   7.544   4.593   2.707
   70PHE    CD1  805   7.448   4.639   2.796
   70PHE    HD1  806   7.372   4.709   2.762
   70PHE    CD2  807   7.639   4.501   2.750
   70PHE    HD2  808   7.716   4.465   2.681
   70PHE    CE1  809   7.441   4.593   2.927
   70PHE    HE1  810   7.378   4.641   3.002
   70PHE    CE2  811   7.625   4.449   2.878
   70PHE    HE2  812   7.678   4.356   2.900
   70PHE     CZ  813   7.524   4.488   2.965
   70PHE     HZ  814   7.519   4.446   3.065
   70PHE      C  815   7.666   4.816   2.411
   70PHE      O  816   7.783   4.852   2.411
   71THR      N  817   7.599   4.784   2.301
   71THR      H  818   7.503   4.757   2.293
   71THR     CA  819   7.660   4.785   2.167
   71THR     CB  820   7.627   4.663   2.081
   71THR    OG1  821   7.484   4.658   2.087
   71THR    HG1  822   7.441   4.578   2.045
   71THR    CG2  823   7.698   4.532   2.114
   71THR      C  824   7.631   4.918   2.097
   71THR      O  825   7.519   4.970   2.092
   72PRO      N  826   7.732   4.975   2.031
   72PRO     CA  827   7.723   5.105   1.963
   72PRO     CB  828   7.860   5.172   1.970
   72PRO     CG  829   7.951   5.050   1.972
   72PRO     CD  830   7.874   4.946   2.054
   72PRO      C  831   7.652   5.084   1.829
   72PRO      O  832   7.713   5.083   1.722
   73THR      N  833   7.520   5.100   1.832
   73THR      H  834   7.479   5.117   1.921
   73THR     CA  835   7.422   5.069   1.727
   73THR     CB  836   7.304   4.977   1.761
   73THR    OG1  837   7.259   5.006   1.893
   73THR    HG1  838   7.191   5.079   1.885
   73THR    CG2  839   7.334   4.828   1.746
   73THR      C  840   7.370   5.194   1.655
   73THR      O  841   7.327   5.287   1.722
   74GL4      N  842   7.348   5.172   1.526
   74GL4      H  843   7.368   5.084   1.482
   74GL4     CA  844   7.290   5.277   1.440
   74GL4     CB  845   7.301   5.239   1.292
   74GL4     CG  846   7.449   5.246   1.254
   74GL4     CD  847   7.470   5.229   1.103
   74GL4    OE1  848   7.454   5.331   1.033
   74GL4   HE11  849   7.535   5.331   0.975
   74GL4   HE12  850   7.356   5.351   1.033
   74GL4    OE2  851   7.533   5.127   1.068
   74GL4   HE21  852   7.513   5.108   0.972
   74GL4   HE22  853   7.580   5.078   1.142
   74GL4      C  854   7.147   5.320   1.471
   74GL4      O  855   7.057   5.241   1.500
   75LYSH     N  856   7.137   5.451   1.448
   75LYSH     H  857   7.210   5.511   1.416
   75LYSH    CA  858   7.012   5.525   1.471
   75LYSH    CB  859   6.896   5.490   1.377
   75LYSH    CG  860   6.926   5.528   1.232
   75LYSH    CD  861   6.807   5.569   1.146
   75LYSH    CE  862   6.865   5.622   1.015
   75LYSH    NZ  863   6.764   5.666   0.918
   75LYSH   HZ1  864   6.813   5.684   0.833
   75LYSH   HZ2  865   6.685   5.608   0.900
   75LYSH   HZ3  866   6.722   5.751   0.951
   75LYSH     C  867   6.963   5.535   1.615
   75LYSH     O  868   6.885   5.626   1.645
   76ASN      N  869   7.021   5.463   1.711
   76ASN      H  870   7.064   5.375   1.693
   76ASN     CA  871   6.990   5.482   1.854
   76ASN     CB  872   7.065   5.375   1.933
   76ASN     CG  873   7.042   5.225   1.917
   76ASN    OD1  874   7.052   5.166   1.809
   76ASN    ND2  875   7.021   5.152   2.025
   76ASN   HD21  876   7.014   5.196   2.115
   76ASN   HD22  877   6.979   5.062   2.014
   76ASN      C  878   7.036   5.614   1.916
   76ASN      O  879   7.153   5.626   1.952
   77GL4      N  880   6.951   5.717   1.910
   77GL4      H  881   6.868   5.706   1.856
   77GL4     CA  882   6.975   5.853   1.960
   77GL4     CB  883   6.896   5.945   1.867
   77GL4     CG  884   6.964   5.967   1.732
   77GL4     CD  885   6.890   6.060   1.636
   77GL4    OE1  886   6.908   6.183   1.653
   77GL4   HE11  887   6.846   6.246   1.608
   77GL4   HE12  888   6.975   6.190   1.727
   77GL4    OE2  889   6.826   6.012   1.540
   77GL4   HE21  890   6.786   6.094   1.500
   77GL4   HE22  891   6.847   5.914   1.533
   77GL4      C  892   6.941   5.891   2.105
   77GL4      O  893   6.834   5.855   2.153
   78TYR      N  894   7.042   5.947   2.172
   78TYR      H  895   7.124   5.968   2.118
   78TYR     CA  896   7.033   5.991   2.311
   78TYR     CB  897   7.097   5.894   2.410
   78TYR     CG  898   7.049   5.749   2.405
   78TYR    CD1  899   6.923   5.731   2.460
   78TYR    HD1  900   6.861   5.810   2.503
   78TYR    CD2  901   7.127   5.646   2.353
   78TYR    HD2  902   7.212   5.663   2.288
   78TYR    CE1  903   6.877   5.600   2.466
   78TYR    HE1  904   6.793   5.572   2.528
   78TYR    CE2  905   7.078   5.516   2.362
   78TYR    HE2  906   7.122   5.437   2.302
   78TYR     CZ  907   6.952   5.493   2.417
   78TYR     OH  908   6.918   5.369   2.461
   78TYR     HH  909   6.976   5.301   2.418
   78TYR      C  910   7.095   6.125   2.353
   78TYR      O  911   7.210   6.160   2.329
   79ALA      N  912   7.014   6.193   2.433
   79ALA      H  913   6.914   6.191   2.429
   79ALA     CA  914   7.055   6.328   2.474
   79ALA     CB  915   6.989   6.439   2.392
   79ALA      C  916   7.048   6.363   2.623
   79ALA      O  917   6.949   6.323   2.685
   80CYS2     N  918   7.152   6.424   2.679
   80CYS2     H  919   7.241   6.442   2.638
   80CYS2    CA  920   7.160   6.477   2.817
   80CYS2    CB  921   7.286   6.427   2.889
   80CYS2    SG  922   7.288   6.247   2.918
   80CYS2     C  923   7.138   6.628   2.831
   80CYS2     O  924   7.223   6.703   2.783
   81ARG      N  925   7.017   6.669   2.867
   81ARG      H  926   6.952   6.596   2.888
   81ARG     CA  927   6.975   6.809   2.854
   81ARG     CB  928   6.858   6.830   2.757
   81ARG     CG  929   6.899   6.803   2.612
   81ARG     CD  930   6.794   6.859   2.516
   81ARG     NE  931   6.761   7.001   2.534
   81ARG     HE  932   6.785   7.051   2.617
   81ARG     CZ  933   6.674   7.067   2.455
   81ARG    NH1  934   6.606   7.015   2.353
   81ARG   HH11  935   6.618   6.918   2.330
   81ARG   HH12  936   6.553   7.075   2.293
   81ARG    NH2  937   6.654   7.198   2.476
   81ARG   HH21  938   6.684   7.251   2.555
   81ARG   HH22  939   6.614   7.240   2.394
   81ARG      C  940   6.941   6.865   2.992
   81ARG      O  941   6.930   6.791   3.090
   82VAL      N  942   6.953   6.997   2.995
   82VAL      H  943   6.948   7.057   2.914
   82VAL     CA  944   6.920   7.072   3.117
   82VAL     CB  945   6.984   7.211   3.112
   82VAL    CG1  946   6.916   7.311   3.206
   82VAL    CG2  947   7.136   7.207   3.124
   82VAL      C  948   6.767   7.070   3.125
   82VAL      O  949   6.691   7.097   3.032
   83ASN      N  950   6.719   7.033   3.243
   83ASN      H  951   6.783   6.990   3.307
   83ASN     CA  952   6.581   7.050   3.291
   83ASN     CB  953   6.579   6.951   3.408
   83ASN     CG  954   6.446   6.919   3.475
   83ASN    OD1  955   6.409   6.947   3.589
   83ASN    ND2  956   6.355   6.862   3.396
   83ASN   HD21  957   6.366   6.817   3.308
   83ASN   HD22  958   6.266   6.843   3.438
   83ASN      C  959   6.553   7.197   3.325
   83ASN      O  960   6.640   7.282   3.337
   84HI0      N  961   6.423   7.216   3.349
   84HI0      H  962   6.354   7.154   3.313
   84HI0     CA  963   6.368   7.349   3.378
   84HI0     CB  964   6.224   7.371   3.330
   84HI0     CG  965   6.211   7.433   3.191
   84HI0    ND1  966   6.104   7.504   3.156
   84HI0    HD1  967   6.035   7.541   3.218
   84HI0    CD2  968   6.270   7.384   3.082
   84HI0    HD2  969   6.354   7.315   3.084
   84HI0    CE1  970   6.097   7.503   3.023
   84HI0    HE1  971   6.015   7.540   2.961
   84HI0    NE2  972   6.195   7.423   2.980
   84HI0    HE2  973   6.189   7.381   2.889
   84HI0      C  974   6.400   7.408   3.515
   84HI0      O  975   6.371   7.349   3.618
   85VAL      N  976   6.448   7.532   3.511
   85VAL      H  977   6.435   7.593   3.433
   85VAL     CA  978   6.498   7.604   3.630
   85VAL     CB  979   6.576   7.730   3.594
   85VAL    CG1  980   6.479   7.846   3.566
   85VAL    CG2  981   6.691   7.752   3.692
   85VAL      C  982   6.396   7.629   3.740
   85VAL      O  983   6.434   7.650   3.855
   86THR      N  984   6.267   7.635   3.706
   86THR      H  985   6.237   7.650   3.612
   86THR     CA  986   6.155   7.628   3.801
   86THR     CB  987   6.021   7.666   3.737
   86THR    OG1  988   5.991   7.587   3.622
   86THR    HG1  989   5.892   7.596   3.608
   86THR    CG2  990   6.012   7.814   3.703
   86THR      C  991   6.141   7.499   3.882
   86THR      O  992   6.078   7.502   3.987
   87LEU      N  993   6.193   7.385   3.837
   87LEU      H  994   6.239   7.378   3.749
   87LEU     CA  995   6.183   7.249   3.892
   87LEU     CB  996   6.148   7.156   3.776
   87LEU     CG  997   6.003   7.186   3.738
   87LEU    CD1  998   5.972   7.113   3.607
   87LEU    CD2  999   5.914   7.143   3.855
   87LEU      C 1000   6.318   7.194   3.940
   87LEU      O 1001   6.331   7.165   4.059
   88SER      N 1002   6.422   7.207   3.858
   88SER      H 1003   6.411   7.265   3.777
   88SER     CA 1004   6.561   7.164   3.880
   88SER     CB 1005   6.641   7.181   3.751
   88SER     OG 1006   6.782   7.158   3.759
   88SER     HG 1007   6.831   7.244   3.768
   88SER      C 1008   6.630   7.241   3.993
   88SER      O 1009   6.620   7.363   3.992
   89GLN      N 1010   6.702   7.164   4.075
   89GLN      H 1011   6.708   7.065   4.057
   89GLN     CA 1012   6.770   7.224   4.190
   89GLN     CB 1013   6.711   7.166   4.318
   89GLN     CG 1014   6.558   7.170   4.330
   89GLN     CD 1015   6.495   7.127   4.462
   89GLN    OE1 1016   6.541   7.149   4.574
   89GLN    NE2 1017   6.401   7.034   4.452
   89GLN   HE21 1018   6.378   6.993   4.363
   89GLN   HE22 1019   6.361   6.992   4.534
   89GLN      C 1020   6.920   7.193   4.177
   89GLN      O 1021   6.958   7.081   4.144
   90PRO      N 1022   7.000   7.289   4.222
   90PRO     CA 1023   7.143   7.260   4.243
   90PRO     CB 1024   7.200   7.396   4.285
   90PRO     CG 1025   7.104   7.498   4.222
   90PRO     CD 1026   6.969   7.430   4.244
   90PRO      C 1027   7.159   7.154   4.352
   90PRO      O 1028   7.085   7.154   4.450
   91LYSH     N 1029   7.266   7.077   4.331
   91LYSH     H 1030   7.334   7.102   4.262
   91LYSH    CA 1031   7.298   6.957   4.409
   91LYSH    CB 1032   7.425   6.885   4.361
   91LYSH    CG 1033   7.400   6.780   4.253
   91LYSH    CD 1034   7.522   6.697   4.213
   91LYSH    CE 1035   7.466   6.612   4.099
   91LYSH    NZ 1036   7.569   6.509   4.081
   91LYSH   HZ1 1037   7.656   6.555   4.064
   91LYSH   HZ2 1038   7.572   6.457   4.166
   91LYSH   HZ3 1039   7.546   6.449   4.004
   91LYSH     C 1040   7.343   7.002   4.548
   91LYSH     O 1041   7.287   6.959   4.648
   92ILE      N 1042   7.420   7.111   4.557
   92ILE      H 1043   7.455   7.156   4.475
   92ILE     CA 1044   7.461   7.169   4.686
   92ILE     CB 1045   7.573   7.271   4.668
   92ILE    CG1 1046   7.534   7.389   4.579
   92ILE    CG2 1047   7.704   7.212   4.614
   92ILE     CD 1048   7.622   7.514   4.583
   92ILE      C 1049   7.357   7.228   4.781
   92ILE      O 1050   7.242   7.248   4.741
   93VAL      N 1051   7.400   7.237   4.906
   93VAL      H 1052   7.487   7.200   4.937
   93VAL     CA 1053   7.319   7.278   5.022
   93VAL     CB 1054   7.407   7.287   5.147
   93VAL    CG1 1055   7.441   7.145   5.193
   93VAL    CG2 1056   7.534   7.371   5.132
   93VAL      C 1057   7.237   7.404   4.993
   93VAL      O 1058   7.294   7.503   4.946
   94LYSH     N 1059   7.109   7.406   5.028
   94LYSH     H 1060   7.083   7.366   5.116
   94LYSH    CA 1061   7.019   7.509   4.975
   94LYSH    CB 1062   6.881   7.450   4.948
   94LYSH    CG 1063   6.872   7.368   4.819
   94LYSH    CD 1064   6.878   7.219   4.856
   94LYSH    CE 1065   6.859   7.131   4.732
   94LYSH    NZ 1066   6.986   7.063   4.705
   94LYSH   HZ1 1067   7.060   7.129   4.688
   94LYSH   HZ2 1068   7.014   7.018   4.790
   94LYSH   HZ3 1069   6.974   6.996   4.631
   94LYSH     C 1070   7.006   7.622   5.078
   94LYSH     O 1071   7.043   7.604   5.194
   95TRP      N 1072   6.943   7.734   5.043
   95TRP      H 1073   6.915   7.746   4.948
   95TRP     CA 1074   6.889   7.848   5.119
   95TRP     CB 1075   6.804   7.935   5.027
   95TRP     CG 1076   6.791   8.082   5.068
   95TRP    CD1 1077   6.893   8.168   5.070
   95TRP    HD1 1078   6.994   8.144   5.037
   95TRP    CD2 1079   6.677   8.136   5.126
   95TRP    NE1 1080   6.852   8.274   5.139
   95TRP    HE1 1081   6.905   8.355   5.164
   95TRP    CE2 1082   6.724   8.258   5.173
   95TRP    CE3 1083   6.542   8.103   5.125
   95TRP    HE3 1084   6.508   8.009   5.082
   95TRP    CZ2 1085   6.629   8.350   5.214
   95TRP    HZ2 1086   6.665   8.447   5.248
   95TRP    CZ3 1087   6.448   8.198   5.163
   95TRP    HZ3 1088   6.346   8.189   5.126
   95TRP    CH2 1089   6.493   8.320   5.212
   95TRP    HH2 1090   6.421   8.396   5.242
   95TRP      C 1091   6.805   7.819   5.243
   95TRP      O 1092   6.740   7.715   5.250
   96AS4      N 1093   6.813   7.912   5.338
   96AS4      H 1094   6.891   7.975   5.336
   96AS4     CA 1095   6.739   7.918   5.465
   96AS4     CB 1096   6.749   8.060   5.520
   96AS4     CG 1097   6.886   8.098   5.576
   96AS4    OD1 1098   6.885   8.195   5.655
   96AS4   HD11 1099   6.949   8.267   5.628
   96AS4   HD12 1100   6.824   8.181   5.733
   96AS4    OD2 1101   6.995   8.059   5.529
   96AS4   HD21 1102   7.074   8.074   5.589
   96AS4   HD22 1103   6.981   8.019   5.439
   96AS4      C 1104   6.591   7.878   5.458
   96AS4      O 1105   6.562   7.768   5.504
   97ARG      N 1106   6.491   7.962   5.435
   97ARG      H 1107   6.497   8.061   5.419
   97ARG     CA 1108   6.352   7.916   5.427
   97ARG     CB 1109   6.270   8.045   5.436
   97ARG     CG 1110   6.310   8.139   5.549
   97ARG     CD 1111   6.249   8.277   5.522
   97ARG     NE 1112   6.270   8.363   5.639
   97ARG     HE 1113   6.364   8.358   5.673
   97ARG     CZ 1114   6.193   8.457   5.696
   97ARG    NH1 1115   6.078   8.494   5.638
   97ARG   HH11 1116   6.054   8.448   5.553
   97ARG   HH12 1117   6.008   8.549   5.682
   97ARG    NH2 1118   6.219   8.500   5.820
   97ARG   HH21 1119   6.292   8.461   5.876
   97ARG   HH22 1120   6.157   8.569   5.857
   97ARG      C 1121   6.308   7.850   5.296
   97ARG      O 1122   6.377   7.855   5.195
   98AS4      N 1123   6.194   7.782   5.306
   98AS4      H 1124   6.132   7.801   5.382
   98AS4     CA 1125   6.132   7.712   5.192
   98AS4     CB 1126   6.035   7.613   5.257
   98AS4     CG 1127   6.019   7.487   5.171
   98AS4    OD1 1128   6.100   7.471   5.078
   98AS4   HD11 1129   6.075   7.387   5.030
   98AS4   HD12 1130   6.168   7.544   5.078
   98AS4    OD2 1131   5.912   7.423   5.182
   98AS4   HD21 1132   5.873   7.391   5.095
   98AS4   HD22 1133   5.899   7.405   5.279
   98AS4      C 1134   6.066   7.800   5.086
   98AS4      O 1135   5.962   7.862   5.109
   99MET      N 1136   6.125   7.781   4.968
   99MET      H 1137   6.211   7.732   4.949
   99MET     CA 1138   6.078   7.849   4.847
   99MET     CB 1139   6.150   7.984   4.835
   99MET     CG 1140   6.060   8.097   4.787
   99MET     SD 1141   6.142   8.242   4.711
   99MET     CE 1142   6.040   8.378   4.766
   99MET      C 1143   6.103   7.759   4.726
   99MET     O1 1144   6.181   7.661   4.727
   99MET   HO11 1145   6.201   7.639   4.631
   99MET   HO12 1146   6.217   7.663   4.820
   99MET     O2 1147   6.027   7.780   4.629
   99MET   HO21 1148   6.031   7.700   4.569
   99MET   HO22 1149   5.965   7.856   4.648
  100ILE      N 1150   5.972   7.585   4.250
  100ILE     H1 1151   5.947   7.680   4.236
  100ILE     H2 1152   6.007   7.546   4.165
  100ILE     H3 1153   5.883   7.543   4.268
  100ILE     CA 1154   6.063   7.570   4.365
  100ILE     CB 1155   6.090   7.420   4.368
  100ILE    CG1 1156   5.978   7.342   4.439
  100ILE    CG2 1157   6.217   7.391   4.448
  100ILE     CD 1158   5.979   7.190   4.418
  100ILE      C 1159   6.191   7.647   4.330
  100ILE      O 1160   6.217   7.659   4.210
  101GLN      N 1161   6.242   7.722   4.427
  101GLN      H 1162   6.198   7.728   4.516
  101GLN     CA 1163   6.357   7.812   4.408
  101GLN     CB 1164   6.301   7.940   4.343
  101GLN     CG 1165   6.188   8.010   4.419
  101GLN     CD 1166   6.152   8.141   4.348
  101GLN    OE1 1167   6.178   8.176   4.234
  101GLN    NE2 1168   6.086   8.222   4.429
  101GLN   HE21 1169   6.084   8.211   4.529
  101GLN   HE22 1170   6.043   8.303   4.390
  101GLN      C 1171   6.446   7.847   4.527
  101GLN      O 1172   6.495   7.959   4.545
  102ARG      N 1173   6.480   7.745   4.605
  102ARG      H 1174   6.469   7.654   4.566
  102ARG     CA 1175   6.553   7.742   4.733
  102ARG     CB 1176   6.522   7.619   4.818
  102ARG     CG 1177   6.548   7.632   4.969
  102ARG     CD 1178   6.486   7.521   5.053
  102ARG     NE 1179   6.517   7.531   5.197
  102ARG     HE 1180   6.582   7.605   5.213
  102ARG     CZ 1181   6.468   7.465   5.302
  102ARG    NH1 1182   6.362   7.383   5.291
  102ARG   HH11 1183   6.313   7.377   5.204
  102ARG   HH12 1184   6.341   7.316   5.362
  102ARG    NH2 1185   6.526   7.478   5.422
  102ARG   HH21 1186   6.604   7.540   5.433
  102ARG   HH22 1187   6.492   7.420   5.496
  102ARG      C 1188   6.701   7.757   4.698
  102ARG      O 1189   6.785   7.724   4.782
  103THR      N 1190   6.734   7.845   4.604
  103THR      H 1191   6.667   7.918   4.592
  103THR     CA 1192   6.864   7.852   4.536
  103THR     CB 1193   6.859   7.946   4.415
  103THR    OG1 1194   6.823   8.080   4.448
  103THR    HG1 1195   6.795   8.132   4.366
  103THR    CG2 1196   6.754   7.906   4.311
  103THR      C 1197   6.972   7.900   4.634
  103THR      O 1198   6.936   7.986   4.714
  104PRO      N 1199   7.096   7.854   4.621
  104PRO     CA 1200   7.202   7.885   4.718
  104PRO     CB 1201   7.318   7.797   4.674
  104PRO     CG 1202   7.247   7.670   4.627
  104PRO     CD 1203   7.137   7.736   4.544
  104PRO      C 1204   7.236   8.035   4.718
  104PRO      O 1205   7.222   8.103   4.617
  105LYSH     N 1206   7.282   8.081   4.834
  105LYSH     H 1207   7.254   8.025   4.912
  105LYSH    CA 1208   7.308   8.224   4.857
  105LYSH    CB 1209   7.343   8.237   5.005
  105LYSH    CG 1210   7.230   8.222   5.108
  105LYSH    CD 1211   7.283   8.229   5.251
  105LYSH    CE 1212   7.177   8.240   5.361
  105LYSH    NZ 1213   7.233   8.264   5.495
  105LYSH   HZ1 1214   7.161   8.291   5.559
  105LYSH   HZ2 1215   7.276   8.184   5.535
  105LYSH   HZ3 1216   7.300   8.339   5.492
  105LYSH     C 1217   7.411   8.303   4.776
  105LYSH     O 1218   7.511   8.243   4.736
  106ILE      N 1219   7.390   8.434   4.770
  106ILE      H 1220   7.301   8.471   4.798
  106ILE     CA 1221   7.495   8.530   4.734
  106ILE     CB 1222   7.441   8.674   4.732
  106ILE    CG1 1223   7.311   8.701   4.657
  106ILE    CG2 1224   7.555   8.757   4.673
  106ILE     CD 1225   7.264   8.847   4.659
  106ILE      C 1226   7.623   8.511   4.814
  106ILE      O 1227   7.620   8.551   4.931
  107GLN      N 1228   7.722   8.451   4.748
  107GLN      H 1229   7.707   8.453   4.649
  107GLN     CA 1230   7.849   8.407   4.807
  107GLN     CB 1231   7.825   8.261   4.847
  107GLN     CG 1232   7.812   8.247   4.999
  107GLN     CD 1233   7.925   8.316   5.076
  107GLN    OE1 1234   8.041   8.289   5.042
  107GLN    NE2 1235   7.904   8.380   5.190
  107GLN   HE21 1236   7.814   8.375   5.233
  107GLN   HE22 1237   7.977   8.432   5.235
  107GLN      C 1238   7.975   8.406   4.720
  107GLN      O 1239   7.956   8.396   4.598
  108VAL      N 1240   8.084   8.370   4.785
  108VAL      H 1241   8.073   8.364   4.884
  108VAL     CA 1242   8.220   8.373   4.729
  108VAL     CB 1243   8.322   8.420   4.833
  108VAL    CG1 1244   8.279   8.546   4.907
  108VAL    CG2 1245   8.357   8.311   4.935
  108VAL      C 1246   8.260   8.255   4.640
  108VAL      O 1247   8.379   8.242   4.613
  109TYR      N 1248   8.162   8.214   4.560
  109TYR      H 1249   8.069   8.250   4.564
  109TYR     CA 1250   8.176   8.096   4.474
  109TYR     CB 1251   8.045   8.063   4.402
  109TYR     CG 1252   7.927   8.036   4.496
  109TYR    CD1 1253   7.828   8.134   4.487
  109TYR    HD1 1254   7.825   8.206   4.406
  109TYR    CD2 1255   7.913   7.925   4.578
  109TYR    HD2 1256   8.003   7.869   4.603
  109TYR    CE1 1257   7.710   8.113   4.556
  109TYR    HE1 1258   7.619   8.170   4.535
  109TYR    CE2 1259   7.792   7.903   4.644
  109TYR    HE2 1260   7.777   7.810   4.699
  109TYR     CZ 1261   7.692   7.999   4.634
  109TYR     OH 1262   7.588   8.001   4.721
  109TYR     HH 1263   7.553   8.094   4.732
  109TYR      C 1264   8.286   8.110   4.369
  109TYR      O 1265   8.284   8.207   4.293
  110SER      N 1266   8.371   8.011   4.346
  110SER      H 1267   8.341   7.917   4.362
  110SER     CA 1268   8.481   8.013   4.247
  110SER     CB 1269   8.578   7.897   4.269
  110SER     OG 1270   8.685   7.934   4.355
  110SER     HG 1271   8.665   7.991   4.435
  110SER      C 1272   8.432   8.012   4.102
  110SER      O 1273   8.427   7.906   4.041
  111ARG      N 1274   8.388   8.130   4.057
  111ARG      H 1275   8.397   8.207   4.120
  111ARG     CA 1276   8.333   8.142   3.922
  111ARG     CB 1277   8.183   8.171   3.906
  111ARG     CG 1278   8.094   8.060   3.962
  111ARG     CD 1279   8.089   7.934   3.875
  111ARG     NE 1280   8.018   7.824   3.943
  111ARG     HE 1281   7.920   7.842   3.941
  111ARG     CZ 1282   8.075   7.735   4.025
  111ARG    NH1 1283   8.205   7.737   4.055
  111ARG   HH11 1284   8.269   7.805   4.016
  111ARG   HH12 1285   8.236   7.683   4.133
  111ARG    NH2 1286   7.994   7.649   4.089
  111ARG   HH21 1287   7.896   7.657   4.070
  111ARG   HH22 1288   8.031   7.574   4.144
  111ARG      C 1289   8.396   8.244   3.827
  111ARG      O 1290   8.376   8.363   3.850
  112HI0      N 1291   8.508   8.217   3.761
  112HI0      H 1292   8.551   8.127   3.760
  112HI0     CA 1293   8.573   8.314   3.672
  112HI0     CB 1294   8.701   8.250   3.616
  112HI0     CG 1295   8.780   8.349   3.532
  112HI0    ND1 1296   8.821   8.339   3.406
  112HI0    HD1 1297   8.799   8.275   3.332
  112HI0    CD2 1298   8.836   8.459   3.583
  112HI0    HD2 1299   8.816   8.500   3.682
  112HI0    CE1 1300   8.898   8.444   3.379
  112HI0    HE1 1301   8.920   8.489   3.282
  112HI0    NE2 1302   8.914   8.514   3.491
  112HI0    HE2 1303   8.972   8.594   3.506
  112HI0      C 1304   8.492   8.361   3.551
  112HI0      O 1305   8.452   8.276   3.472
  113PRO      N 1306   8.438   8.483   3.547
  113PRO     CA 1307   8.353   8.535   3.439
  113PRO     CB 1308   8.332   8.681   3.479
  113PRO     CG 1309   8.345   8.673   3.631
  113PRO     CD 1310   8.473   8.590   3.641
  113PRO      C 1311   8.419   8.545   3.301
  113PRO      O 1312   8.541   8.551   3.302
  114ALA      N 1313   8.337   8.567   3.198
  114ALA      H 1314   8.249   8.614   3.206
  114ALA     CA 1315   8.391   8.584   3.063
  114ALA     CB 1316   8.274   8.555   2.968
  114ALA      C 1317   8.473   8.710   3.032
  114ALA      O 1318   8.542   8.706   2.930
  115GL4      N 1319   8.432   8.824   3.086
  115GL4      H 1320   8.338   8.825   3.121
  115GL4     CA 1321   8.491   8.953   3.047
  115GL4     CB 1322   8.380   9.014   2.961
  115GL4     CG 1323   8.429   9.140   2.890
  115GL4     CD 1324   8.332   9.188   2.781
  115GL4    OE1 1325   8.274   9.296   2.802
  115GL4   HE11 1326   8.186   9.292   2.756
  115GL4   HE12 1327   8.329   9.349   2.867
  115GL4    OE2 1328   8.343   9.138   2.667
  115GL4   HE21 1329   8.298   9.190   2.594
  115GL4   HE22 1330   8.394   9.053   2.681
  115GL4      C 1331   8.537   9.039   3.164
  115GL4      O 1332   8.645   9.098   3.169
  116ASN      N 1333   8.454   9.037   3.268
  116ASN      H 1334   8.358   9.020   3.248
  116ASN     CA 1335   8.490   9.092   3.400
  116ASN     CB 1336   8.364   9.082   3.487
  116ASN     CG 1337   8.289   9.215   3.472
  116ASN    OD1 1338   8.341   9.318   3.515
  116ASN    ND2 1339   8.184   9.218   3.391
  116ASN   HD21 1340   8.163   9.134   3.341
  116ASN   HD22 1341   8.135   9.303   3.370
  116ASN      C 1342   8.610   9.050   3.485
  116ASN      O 1343   8.681   8.959   3.442
  117GLY      N 1344   8.641   9.130   3.586
  117GLY      H 1345   8.592   9.216   3.594
  117GLY     CA 1346   8.757   9.109   3.674
  117GLY      C 1347   8.800   9.228   3.759
  117GLY      O 1348   8.771   9.345   3.734
  118LYSH     N 1349   8.867   9.207   3.872
  118LYSH     H 1350   8.870   9.292   3.924
  118LYSH    CA 1351   8.896   9.082   3.944
  118LYSH    CB 1352   8.971   9.117   4.072
  118LYSH    CG 1353   9.111   9.177   4.061
  118LYSH    CD 1354   9.170   9.222   4.195
  118LYSH    CE 1355   9.307   9.288   4.180
  118LYSH    NZ 1356   9.348   9.345   4.309
  118LYSH   HZ1 1357   9.267   9.371   4.362
  118LYSH   HZ2 1358   9.393   9.280   4.370
  118LYSH   HZ3 1359   9.396   9.433   4.303
  118LYSH     C 1360   8.788   8.978   3.977
  118LYSH     O 1361   8.668   9.004   3.971
  119SER      N 1362   8.835   8.859   4.013
  119SER      H 1363   8.935   8.856   4.012
  119SER     CA 1364   8.769   8.732   4.045
  119SER     CB 1365   8.819   8.610   3.968
  119SER     OG 1366   8.955   8.579   4.002
  119SER     HG 1367   9.004   8.650   3.952
  119SER      C 1368   8.752   8.696   4.193
  119SER      O 1369   8.841   8.706   4.276
  120ASN      N 1370   8.635   8.638   4.220
  120ASN      H 1371   8.577   8.615   4.142
  120ASN     CA 1372   8.587   8.583   4.348
  120ASN     CB 1373   8.625   8.435   4.352
  120ASN     CG 1374   8.602   8.362   4.220
  120ASN    OD1 1375   8.498   8.374   4.155
  120ASN    ND2 1376   8.699   8.287   4.168
  120ASN   HD21 1377   8.780   8.268   4.223
  120ASN   HD22 1378   8.681   8.243   4.080
  120ASN      C 1379   8.607   8.654   4.482
  120ASN      O 1380   8.682   8.605   4.567
  121PHE      N 1381   8.532   8.756   4.522
  121PHE      H 1382   8.569   8.824   4.584
  121PHE     CA 1383   8.404   8.819   4.487
  121PHE     CB 1384   8.411   8.908   4.362
  121PHE     CG 1385   8.499   9.031   4.380
  121PHE    CD1 1386   8.633   9.026   4.342
  121PHE    HD1 1387   8.677   8.934   4.303
  121PHE    CD2 1388   8.441   9.142   4.441
  121PHE    HD2 1389   8.341   9.140   4.484
  121PHE    CE1 1390   8.717   9.134   4.361
  121PHE    HE1 1391   8.822   9.126   4.336
  121PHE    CE2 1392   8.527   9.249   4.464
  121PHE    HE2 1393   8.503   9.337   4.523
  121PHE     CZ 1394   8.660   9.245   4.423
  121PHE     HZ 1395   8.718   9.337   4.430
  121PHE      C 1396   8.273   8.740   4.495
  121PHE      O 1397   8.266   8.635   4.431
  122LEU      N 1398   8.170   8.795   4.559
  122LEU      H 1399   8.179   8.882   4.608
  122LEU     CA 1400   8.038   8.734   4.577
  122LEU     CB 1401   7.942   8.812   4.668
  122LEU     CG 1402   7.979   8.848   4.812
  122LEU    CD1 1403   7.906   8.975   4.855
  122LEU    CD2 1404   7.939   8.744   4.917
  122LEU      C 1405   7.968   8.712   4.443
  122LEU      O 1406   7.959   8.801   4.359
  123ASN      N 1407   7.900   8.600   4.424
  123ASN      H 1408   7.907   8.522   4.487
  123ASN     CA 1409   7.815   8.559   4.311
  123ASN     CB 1410   7.887   8.509   4.185
  123ASN     CG 1411   7.987   8.395   4.205
  123ASN    OD1 1412   7.952   8.277   4.195
  123ASN    ND2 1413   8.116   8.416   4.229
  123ASN   HD21 1414   8.159   8.505   4.245
  123ASN   HD22 1415   8.178   8.339   4.241
  123ASN      C 1416   7.693   8.473   4.344
  123ASN      O 1417   7.685   8.429   4.458
  124CYS2     N 1418   7.590   8.488   4.261
  124CYS2     H 1419   7.603   8.568   4.203
  124CYS2    CA 1420   7.473   8.400   4.257
  124CYS2    CB 1421   7.359   8.453   4.168
  124CYS2    SG 1422   7.256   8.577   4.254
  124CYS2     C 1423   7.492   8.255   4.212
  124CYS2     O 1424   7.562   8.228   4.114
  125TYR      N 1425   7.429   8.164   4.286
  125TYR      H 1426   7.395   8.187   4.377
  125TYR     CA 1427   7.420   8.023   4.243
  125TYR     CB 1428   7.461   7.927   4.355
  125TYR     CG 1429   7.546   7.812   4.300
  125TYR    CD1 1430   7.485   7.700   4.245
  125TYR    HD1 1431   7.385   7.715   4.203
  125TYR    CD2 1432   7.683   7.816   4.322
  125TYR    HD2 1433   7.746   7.901   4.349
  125TYR    CE1 1434   7.558   7.585   4.220
  125TYR    HE1 1435   7.509   7.494   4.186
  125TYR    CE2 1436   7.755   7.699   4.300
  125TYR    HE2 1437   7.863   7.710   4.309
  125TYR     CZ 1438   7.694   7.584   4.252
  125TYR     OH 1439   7.765   7.469   4.246
  125TYR     HH 1440   7.698   7.397   4.228
  125TYR      C 1441   7.277   7.989   4.199
  125TYR      O 1442   7.185   8.004   4.278
  126VAL      N 1443   7.267   7.916   4.088
  126VAL      H 1444   7.350   7.892   4.037
  126VAL     CA 1445   7.138   7.872   4.034
  126VAL     CB 1446   7.088   7.995   3.959
  126VAL    CG1 1447   7.156   8.026   3.825
  126VAL    CG2 1448   6.937   7.978   3.937
  126VAL      C 1449   7.163   7.746   3.951
  126VAL      O 1450   7.271   7.697   3.918
  127SER      N 1451   7.055   7.676   3.918
  127SER      H 1452   6.966   7.692   3.961
  127SER     CA 1453   7.042   7.580   3.807
  127SER     CB 1454   6.929   7.479   3.829
  127SER     OG 1455   6.915   7.381   3.725
  127SER     HG 1456   6.860   7.415   3.648
  127SER      C 1457   7.040   7.649   3.671
  127SER      O 1458   7.014   7.769   3.658
  128GLY      N 1459   7.070   7.579   3.561
  128GLY      H 1460   7.065   7.480   3.552
  128GLY     CA 1461   7.094   7.635   3.427
  128GLY      C 1462   6.980   7.708   3.355
  128GLY      O 1463   6.865   7.666   3.367
  129PHE      N 1464   7.013   7.796   3.261
  129PHE      H 1465   7.104   7.785   3.220
  129PHE     CA 1466   6.916   7.891   3.204
  129PHE     CB 1467   6.975   8.027   3.168
  129PHE     CG 1468   7.008   8.102   3.297
  129PHE    CD1 1469   7.113   8.068   3.381
  129PHE    HD1 1470   7.143   7.964   3.390
  129PHE    CD2 1471   6.938   8.219   3.323
  129PHE    HD2 1472   6.859   8.253   3.255
  129PHE    CE1 1473   7.151   8.156   3.482
  129PHE    HE1 1474   7.242   8.138   3.540
  129PHE    CE2 1475   6.969   8.303   3.430
  129PHE    HE2 1476   6.909   8.390   3.458
  129PHE     CZ 1477   7.074   8.267   3.514
  129PHE     HZ 1478   7.073   8.303   3.617
  129PHE      C 1479   6.825   7.837   3.094
  129PHE      O 1480   6.831   7.875   2.977
  130HI0      N 1481   6.742   7.742   3.136
  130HI0      H 1482   6.752   7.719   3.233
  130HI0     CA 1483   6.636   7.684   3.053
  130HI0     CB 1484   6.661   7.535   3.027
  130HI0     CG 1485   6.723   7.517   2.888
  130HI0    ND1 1486   6.849   7.530   2.850
  130HI0    HD1 1487   6.929   7.568   2.897
  130HI0    CD2 1488   6.650   7.466   2.789
  130HI0    HD2 1489   6.549   7.425   2.791
  130HI0    CE1 1490   6.849   7.481   2.726
  130HI0    HE1 1491   6.938   7.449   2.672
  130HI0    NE2 1492   6.727   7.453   2.681
  130HI0    HE2 1493   6.699   7.416   2.593
  130HI0      C 1494   6.496   7.718   3.106
  130HI0      O 1495   6.469   7.663   3.213
  131PRO      N 1496   6.410   7.796   3.041
  131PRO     CA 1497   6.437   7.878   2.922
  131PRO     CB 1498   6.300   7.921   2.870
  131PRO     CG 1499   6.228   7.938   3.004
  131PRO     CD 1500   6.277   7.825   3.096
  131PRO      C 1501   6.527   7.998   2.951
  131PRO      O 1502   6.506   8.072   3.047
  132SER      N 1503   6.582   8.047   2.840
  132SER      H 1504   6.593   7.990   2.758
  132SER     CA 1505   6.640   8.180   2.823
  132SER     CB 1506   6.708   8.197   2.686
  132SER     OG 1507   6.631   8.148   2.577
  132SER     HG 1508   6.589   8.215   2.515
  132SER      C 1509   6.559   8.309   2.838
  132SER      O 1510   6.605   8.420   2.811
  133AS4      N 1511   6.435   8.283   2.877
  133AS4      H 1512   6.394   8.194   2.857
  133AS4     CA 1513   6.333   8.385   2.905
  133AS4     CB 1514   6.198   8.325   2.867
  133AS4     CG 1515   6.189   8.290   2.718
  133AS4    OD1 1516   6.203   8.385   2.638
  133AS4   HD11 1517   6.145   8.369   2.559
  133AS4   HD12 1518   6.259   8.460   2.676
  133AS4    OD2 1519   6.206   8.170   2.686
  133AS4   HD21 1520   6.180   8.162   2.590
  133AS4   HD22 1521   6.234   8.114   2.764
  133AS4      C 1522   6.328   8.446   3.045
  133AS4      O 1523   6.259   8.546   3.063
  134ILE      N 1524   6.416   8.408   3.137
  134ILE      H 1525   6.511   8.392   3.109
  134ILE     CA 1526   6.399   8.435   3.281
  134ILE     CB 1527   6.424   8.307   3.361
  134ILE    CG1 1528   6.565   8.248   3.353
  134ILE    CG2 1529   6.311   8.208   3.335
  134ILE     CD 1530   6.629   8.243   3.492
  134ILE      C 1531   6.485   8.546   3.343
  134ILE      O 1532   6.591   8.581   3.293
  135GL4      N 1533   6.432   8.595   3.455
  135GL4      H 1534   6.347   8.562   3.497
  135GL4     CA 1535   6.502   8.701   3.529
  135GL4     CB 1536   6.401   8.807   3.573
  135GL4     CG 1537   6.472   8.940   3.603
  135GL4     CD 1538   6.370   9.052   3.581
  135GL4    OE1 1539   6.395   9.142   3.498
  135GL4   HE11 1540   6.312   9.197   3.493
  135GL4   HE12 1541   6.489   9.131   3.464
  135GL4    OE2 1542   6.255   9.039   3.627
  135GL4   HE21 1543   6.206   9.117   3.586
  135GL4   HE22 1544   6.243   8.958   3.684
  135GL4      C 1545   6.551   8.633   3.657
  135GL4      O 1546   6.493   8.541   3.715
  136VAL      N 1547   6.670   8.682   3.692
  136VAL      H 1548   6.730   8.721   3.622
  136VAL     CA 1549   6.729   8.647   3.822
  136VAL     CB 1550   6.862   8.575   3.798
  136VAL    CG1 1551   6.824   8.428   3.775
  136VAL    CG2 1552   6.947   8.616   3.678
  136VAL      C 1553   6.721   8.751   3.934
  136VAL      O 1554   6.813   8.832   3.944
  137AS4      N 1555   6.614   8.750   4.013
  137AS4      H 1556   6.541   8.683   3.998
  137AS4     CA 1557   6.585   8.853   4.114
  137AS4     CB 1558   6.440   8.871   4.161
  137AS4     CG 1559   6.411   9.021   4.154
  137AS4    OD1 1560   6.299   9.047   4.106
  137AS4   HD11 1561   6.297   9.146   4.088
  137AS4   HD12 1562   6.262   8.955   4.093
  137AS4    OD2 1563   6.498   9.104   4.190
  137AS4   HD21 1564   6.460   9.187   4.149
  137AS4   HD22 1565   6.573   9.057   4.235
  137AS4      C 1566   6.655   8.833   4.248
  137AS4      O 1567   6.666   8.723   4.303
  138LEU      N 1568   6.705   8.948   4.292
  138LEU      H 1569   6.668   9.037   4.267
  138LEU     CA 1570   6.783   8.946   4.416
  138LEU     CB 1571   6.887   9.055   4.440
  138LEU     CG 1572   6.992   9.043   4.330
  138LEU    CD1 1573   7.097   9.154   4.335
  138LEU    CD2 1574   7.055   8.905   4.349
  138LEU      C 1575   6.684   8.946   4.533
  138LEU      O 1576   6.648   9.056   4.574
  139LEU      N 1577   6.634   8.828   4.566
  139LEU      H 1578   6.657   8.749   4.509
  139LEU     CA 1579   6.519   8.811   4.656
  139LEU     CB 1580   6.394   8.798   4.569
  139LEU     CG 1581   6.250   8.806   4.621
  139LEU    CD1 1582   6.174   8.887   4.516
  139LEU    CD2 1583   6.187   8.668   4.643
  139LEU      C 1584   6.533   8.704   4.764
  139LEU      O 1585   6.585   8.593   4.751
  140LYSH     N 1586   6.473   8.756   4.871
  140LYSH     H 1587   6.429   8.845   4.871
  140LYSH    CA 1588   6.454   8.684   4.998
  140LYSH    CB 1589   6.478   8.786   5.109
  140LYSH    CG 1590   6.606   8.750   5.184
  140LYSH    CD 1591   6.620   8.844   5.304
  140LYSH    CE 1592   6.511   8.808   5.406
  140LYSH    NZ 1593   6.506   8.893   5.526
  140LYSH   HZ1 1594   6.427   8.876   5.585
  140LYSH   HZ2 1595   6.584   8.869   5.584
  140LYSH   HZ3 1596   6.502   8.991   5.506
  140LYSH     C 1597   6.322   8.607   5.007
  140LYSH     O 1598   6.316   8.502   4.943
  141ASN      N 1599   6.230   8.651   5.093
  141ASN      H 1600   6.248   8.712   5.170
  141ASN     CA 1601   6.095   8.593   5.099
  141ASN     CB 1602   6.065   8.588   5.249
  141ASN     CG 1603   5.966   8.475   5.279
  141ASN    OD1 1604   5.990   8.388   5.362
  141ASN    ND2 1605   5.838   8.503   5.257
  141ASN   HD21 1606   5.813   8.598   5.238
  141ASN   HD22 1607   5.772   8.428   5.262
  141ASN      C 1608   5.982   8.670   5.030
  141ASN      O 1609   5.901   8.612   4.959
  142GLY      N 1610   6.009   8.800   5.026
  142GLY      H 1611   6.094   8.844   5.056
  142GLY     CA 1612   5.917   8.901   4.972
  142GLY      C 1613   5.995   9.021   4.920
  142GLY      O 1614   5.983   9.061   4.804
  143GL4      N 1615   6.095   9.056   5.000
  143GL4      H 1616   6.109   9.019   5.092
  143GL4     CA 1617   6.195   9.161   4.977
  143GL4     CB 1618   6.248   9.210   5.113
  143GL4     CG 1619   6.290   9.100   5.211
  143GL4     CD 1620   6.173   9.036   5.286
  143GL4    OE1 1621   6.099   9.109   5.357
  143GL4   HE11 1622   6.029   9.051   5.399
  143GL4   HE12 1623   6.134   9.202   5.359
  143GL4    OE2 1624   6.149   8.917   5.260
  143GL4   HE21 1625   6.060   8.898   5.300
  143GL4   HE22 1626   6.236   8.879   5.227
  143GL4      C 1627   6.308   9.150   4.875
  143GL4      O 1628   6.353   9.037   4.855
  144ARG      N 1629   6.342   9.260   4.808
  144ARG      H 1630   6.314   9.351   4.839
  144ARG     CA 1631   6.422   9.272   4.685
  144ARG     CB 1632   6.311   9.265   4.580
  144ARG     CG 1633   6.353   9.313   4.441
  144ARG     CD 1634   6.226   9.346   4.363
  144ARG     NE 1635   6.253   9.355   4.219
  144ARG     HE 1636   6.320   9.294   4.175
  144ARG     CZ 1637   6.166   9.411   4.135
  144ARG    NH1 1638   6.047   9.458   4.177
  144ARG   HH11 1639   6.028   9.464   4.275
  144ARG   HH12 1640   5.966   9.473   4.120
  144ARG    NH2 1641   6.185   9.411   4.002
  144ARG   HH21 1642   6.256   9.352   3.962
  144ARG   HH22 1643   6.139   9.478   3.945
  144ARG      C 1644   6.517   9.392   4.686
  144ARG      O 1645   6.466   9.504   4.689
  145ILE      N 1646   6.646   9.365   4.671
  145ILE      H 1647   6.675   9.270   4.658
  145ILE     CA 1648   6.751   9.465   4.649
  145ILE     CB 1649   6.880   9.459   4.731
  145ILE    CG1 1650   6.939   9.318   4.731
  145ILE    CG2 1651   6.857   9.537   4.860
  145ILE     CD 1652   7.085   9.326   4.775
  145ILE      C 1653   6.781   9.491   4.501
  145ILE      O 1654   6.754   9.402   4.420
  146GL4      N 1655   6.827   9.612   4.472
  146GL4      H 1656   6.831   9.685   4.540
  146GL4     CA 1657   6.860   9.665   4.339
  146GL4     CB 1658   6.931   9.801   4.346
  146GL4     CG 1659   6.863   9.916   4.420
  146GL4     CD 1660   6.901   9.909   4.568
  146GL4    OE1 1661   7.002   9.965   4.615
  146GL4   HE11 1662   7.002   9.961   4.715
  146GL4   HE12 1663   7.066   9.977   4.539
  146GL4    OE2 1664   6.819   9.852   4.643
  146GL4   HE21 1665   6.871   9.818   4.721
  146GL4   HE22 1666   6.724   9.856   4.612
  146GL4      C 1667   6.954   9.568   4.267
  146GL4      O 1668   7.031   9.509   4.343
  147LYSH     N 1669   6.977   9.593   4.139
  147LYSH     H 1670   6.942   9.673   4.090
  147LYSH    CA 1671   7.063   9.510   4.053
  147LYSH    CB 1672   7.025   9.532   3.906
  147LYSH    CG 1673   6.905   9.446   3.866
  147LYSH    CD 1674   6.863   9.480   3.723
  147LYSH    CE 1675   6.763   9.392   3.648
  147LYSH    NZ 1676   6.726   9.465   3.526
  147LYSH   HZ1 1677   6.635   9.430   3.503
  147LYSH   HZ2 1678   6.712   9.562   3.546
  147LYSH   HZ3 1679   6.786   9.455   3.447
  147LYSH     C 1680   7.213   9.515   4.081
  147LYSH     O 1681   7.280   9.616   4.103
  148VAL      N 1682   7.267   9.394   4.074
  148VAL      H 1683   7.207   9.321   4.040
  148VAL     CA 1684   7.411   9.366   4.079
  148VAL     CB 1685   7.447   9.223   4.040
  148VAL    CG1 1686   7.407   9.119   4.146
  148VAL    CG2 1687   7.396   9.183   3.902
  148VAL      C 1688   7.498   9.447   3.982
  148VAL      O 1689   7.455   9.493   3.877
  149GL4      N 1690   7.620   9.467   4.031
  149GL4      H 1691   7.632   9.476   4.130
  149GL4     CA 1692   7.726   9.534   3.955
  149GL4     CB 1693   7.854   9.545   4.039
  149GL4     CG 1694   7.825   9.637   4.157
  149GL4     CD 1695   7.784   9.556   4.280
  149GL4    OE1 1696   7.662   9.530   4.294
  149GL4   HE11 1697   7.659   9.495   4.387
  149GL4   HE12 1698   7.599   9.579   4.234
  149GL4    OE2 1699   7.861   9.540   4.377
  149GL4   HE21 1700   7.807   9.565   4.458
  149GL4   HE22 1701   7.942   9.484   4.364
  149GL4      C 1702   7.752   9.470   3.819
  149GL4      O 1703   7.742   9.540   3.718
  150HI0      N 1704   7.770   9.339   3.808
  150HI0      H 1705   7.804   9.297   3.892
  150HI0     CA 1706   7.806   9.268   3.684
  150HI0     CB 1707   7.946   9.207   3.700
  150HI0     CG 1708   8.054   9.306   3.744
  150HI0    ND1 1709   8.118   9.390   3.663
  150HI0    HD1 1710   8.097   9.413   3.568
  150HI0    CD2 1711   8.096   9.327   3.869
  150HI0    HD2 1712   8.078   9.253   3.947
  150HI0    CE1 1713   8.186   9.468   3.747
  150HI0    HE1 1714   8.216   9.570   3.723
  150HI0    NE2 1715   8.191   9.420   3.871
  150HI0    HE2 1716   8.236   9.461   3.950
  150HI0      C 1717   7.701   9.161   3.653
  150HI0      O 1718   7.691   9.064   3.729
  151SER      N 1719   7.684   9.156   3.522
  151SER      H 1720   7.735   9.216   3.459
  151SER     CA 1721   7.595   9.063   3.451
  151SER     CB 1722   7.476   9.146   3.401
  151SER     OG 1723   7.401   9.204   3.507
  151SER     HG 1724   7.419   9.302   3.515
  151SER      C 1725   7.666   8.974   3.349
  151SER      O 1726   7.614   8.949   3.241
  152AS4      N 1727   7.776   8.913   3.395
  152AS4      H 1728   7.774   8.887   3.491
  152AS4     CA 1729   7.864   8.844   3.300
  152AS4     CB 1730   8.004   8.840   3.360
  152AS4     CG 1731   8.108   8.875   3.253
  152AS4    OD1 1732   8.147   8.783   3.177
  152AS4   HD11 1733   8.178   8.822   3.090
  152AS4   HD12 1734   8.126   8.694   3.216
  152AS4    OD2 1735   8.141   8.993   3.233
  152AS4   HD21 1736   8.201   8.994   3.153
  152AS4   HD22 1737   8.080   9.057   3.281
  152AS4      C 1738   7.815   8.710   3.243
  152AS4      O 1739   7.804   8.610   3.313
  153LEU      N 1740   7.794   8.702   3.112
  153LEU      H 1741   7.822   8.777   3.051
  153LEU     CA 1742   7.761   8.583   3.032
  153LEU     CB 1743   7.697   8.614   2.897
  153LEU     CG 1744   7.553   8.664   2.910
  153LEU    CD1 1745   7.512   8.708   2.769
  153LEU    CD2 1746   7.449   8.556   2.941
  153LEU      C 1747   7.881   8.489   3.016
  153LEU      O 1748   7.931   8.473   2.905
  154SER      N 1749   7.897   8.403   3.116
  154SER      H 1750   7.833   8.416   3.191
  154SER     CA 1751   7.989   8.288   3.117
  154SER     CB 1752   7.999   8.225   3.257
  154SER     OG 1753   8.125   8.159   3.261
  154SER     HG 1754   8.140   8.125   3.354
  154SER      C 1755   7.935   8.181   3.023
  154SER      O 1756   7.815   8.156   3.030
  155PHE      N 1757   8.018   8.146   2.925
  155PHE      H 1758   8.104   8.193   2.904
  155PHE     CA 1759   7.975   8.033   2.842
  155PHE     CB 1760   8.010   8.074   2.699
  155PHE     CG 1761   7.986   7.982   2.579
  155PHE    CD1 1762   8.090   7.920   2.510
  155PHE    HD1 1763   8.193   7.926   2.547
  155PHE    CD2 1764   7.862   7.988   2.516
  155PHE    HD2 1765   7.775   8.022   2.571
  155PHE    CE1 1766   8.071   7.857   2.388
  155PHE    HE1 1767   8.145   7.810   2.323
  155PHE    CE2 1768   7.841   7.922   2.395
  155PHE    HE2 1769   7.744   7.926   2.344
  155PHE     CZ 1770   7.943   7.850   2.335
  155PHE     HZ 1771   7.929   7.787   2.247
  155PHE      C 1772   8.047   7.901   2.869
  155PHE      O 1773   8.165   7.896   2.904
  156SER      N 1774   7.967   7.798   2.841
  156SER      H 1775   7.878   7.822   2.802
  156SER     CA 1776   8.016   7.660   2.845
  156SER     CB 1777   7.948   7.562   2.940
  156SER     OG 1778   8.035   7.453   2.970
  156SER     HG 1779   8.122   7.489   3.005
  156SER      C 1780   8.025   7.607   2.702
  156SER      O 1781   7.933   7.622   2.622
  157LYSH     N 1782   8.126   7.522   2.682
  157LYSH     H 1783   8.160   7.470   2.761
  157LYSH    CA 1784   8.180   7.491   2.549
  157LYSH    CB 1785   8.311   7.414   2.567
  157LYSH    CG 1786   8.424   7.500   2.623
  157LYSH    CD 1787   8.451   7.625   2.539
  157LYSH    CE 1788   8.562   7.702   2.611
  157LYSH    NZ 1789   8.595   7.815   2.523
  157LYSH   HZ1 1790   8.592   7.781   2.429
  157LYSH   HZ2 1791   8.522   7.881   2.536
  157LYSH   HZ3 1792   8.683   7.859   2.539
  157LYSH     C 1793   8.083   7.425   2.452
  157LYSH     O 1794   8.101   7.461   2.336
  158AS4      N 1795   8.010   7.324   2.499
  158AS4      H 1796   8.006   7.294   2.594
  158AS4     CA 1797   7.910   7.254   2.417
  158AS4     CB 1798   7.871   7.113   2.463
  158AS4     CG 1799   7.985   7.012   2.452
  158AS4    OD1 1800   7.992   6.956   2.341
  158AS4   HD11 1801   8.070   6.894   2.332
  158AS4   HD12 1802   7.900   6.963   2.302
  158AS4    OD2 1803   8.070   6.992   2.542
  158AS4   HD21 1804   8.140   6.925   2.521
  158AS4   HD22 1805   8.040   7.057   2.612
  158AS4      C 1806   7.778   7.330   2.395
  158AS4      O 1807   7.684   7.264   2.351
  159TRP      N 1808   7.793   7.460   2.374
  159TRP      H 1809   7.886   7.495   2.365
  159TRP     CA 1810   7.683   7.555   2.348
  159TRP     CB 1811   7.615   7.543   2.212
  159TRP     CG 1812   7.677   7.653   2.126
  159TRP    CD1 1813   7.601   7.753   2.084
  159TRP    HD1 1814   7.503   7.785   2.121
  159TRP    CD2 1815   7.784   7.645   2.037
  159TRP    NE1 1816   7.661   7.810   1.980
  159TRP    HE1 1817   7.631   7.895   1.935
  159TRP    CE2 1818   7.762   7.737   1.935
  159TRP    CE3 1819   7.895   7.561   2.044
  159TRP    HE3 1820   7.899   7.494   2.130
  159TRP    CZ2 1821   7.863   7.748   1.840
  159TRP    HZ2 1822   7.867   7.811   1.752
  159TRP    CZ3 1823   7.994   7.572   1.948
  159TRP    HZ3 1824   8.079   7.504   1.944
  159TRP    CH2 1825   7.975   7.665   1.846
  159TRP    HH2 1826   8.041   7.675   1.760
  159TRP      C 1827   7.572   7.570   2.453
  159TRP      O 1828   7.464   7.512   2.451
  160SER      N 1829   7.612   7.647   2.553
  160SER      H 1830   7.705   7.684   2.557
  160SER     CA 1831   7.517   7.707   2.648
  160SER     CB 1832   7.480   7.597   2.747
  160SER     OG 1833   7.376   7.644   2.832
  160SER     HG 1834   7.345   7.557   2.870
  160SER      C 1835   7.585   7.823   2.722
  160SER      O 1836   7.692   7.803   2.779
  161PHE      N 1837   7.499   7.916   2.763
  161PHE      H 1838   7.408   7.913   2.723
  161PHE     CA 1839   7.518   8.041   2.838
  161PHE     CB 1840   7.451   8.151   2.754
  161PHE     CG 1841   7.543   8.226   2.657
  161PHE    CD1 1842   7.503   8.239   2.524
  161PHE    HD1 1843   7.408   8.199   2.487
  161PHE    CD2 1844   7.669   8.271   2.693
  161PHE    HD2 1845   7.686   8.291   2.798
  161PHE    CE1 1846   7.587   8.284   2.423
  161PHE    HE1 1847   7.558   8.262   2.320
  161PHE    CE2 1848   7.750   8.332   2.597
  161PHE    HE2 1849   7.847   8.375   2.622
  161PHE     CZ 1850   7.710   8.332   2.464
  161PHE     HZ 1851   7.782   8.363   2.387
  161PHE      C 1852   7.468   8.037   2.982
  161PHE      O 1853   7.345   8.038   2.989
  162TYR      N 1854   7.551   8.069   3.081
  162TYR      H 1855   7.647   8.092   3.065
  162TYR     CA 1856   7.519   8.085   3.223
  162TYR     CB 1857   7.605   7.988   3.306
  162TYR     CG 1858   7.565   7.971   3.453
  162TYR    CD1 1859   7.641   8.033   3.551
  162TYR    HD1 1860   7.726   8.093   3.518
  162TYR    CD2 1861   7.462   7.883   3.483
  162TYR    HD2 1862   7.402   7.836   3.405
  162TYR    CE1 1863   7.621   7.993   3.682
  162TYR    HE1 1864   7.672   8.030   3.771
  162TYR    CE2 1865   7.450   7.838   3.614
  162TYR    HE2 1866   7.380   7.756   3.626
  162TYR     CZ 1867   7.530   7.893   3.715
  162TYR     OH 1868   7.518   7.852   3.844
  162TYR     HH 1869   7.430   7.805   3.849
  162TYR      C 1870   7.552   8.231   3.256
  162TYR      O 1871   7.661   8.285   3.240
  163LEU      N 1872   7.477   8.281   3.354
  163LEU      H 1873   7.422   8.221   3.412
  163LEU     CA 1874   7.482   8.426   3.374
  163LEU     CB 1875   7.346   8.482   3.330
  163LEU     CG 1876   7.304   8.624   3.368
  163LEU    CD1 1877   7.378   8.733   3.291
  163LEU    CD2 1878   7.153   8.642   3.350
  163LEU      C 1879   7.519   8.467   3.517
  163LEU      O 1880   7.444   8.447   3.613
  164LEU      N 1881   7.646   8.505   3.526
  164LEU      H 1882   7.701   8.534   3.447
  164LEU     CA 1883   7.710   8.535   3.655
  164LEU     CB 1884   7.861   8.520   3.639
  164LEU     CG 1885   7.890   8.370   3.638
  164LEU    CD1 1886   8.040   8.344   3.626
  164LEU    CD2 1887   7.829   8.302   3.761
  164LEU      C 1888   7.677   8.675   3.708
  164LEU      O 1889   7.695   8.773   3.636
  165TYR      N 1890   7.576   8.672   3.794
  165TYR      H 1891   7.500   8.612   3.771
  165TYR     CA 1892   7.539   8.791   3.874
  165TYR     CB 1893   7.404   8.767   3.942
  165TYR     CG 1894   7.290   8.835   3.866
  165TYR    CD1 1895   7.196   8.892   3.951
  165TYR    HD1 1896   7.213   8.900   4.058
  165TYR    CD2 1897   7.271   8.847   3.729
  165TYR    HD2 1898   7.335   8.789   3.662
  165TYR    CE1 1899   7.084   8.950   3.892
  165TYR    HE1 1900   7.005   8.984   3.959
  165TYR    CE2 1901   7.166   8.914   3.669
  165TYR    HE2 1902   7.192   8.968   3.578
  165TYR     CZ 1903   7.066   8.960   3.754
  165TYR     OH 1904   6.961   9.039   3.718
  165TYR     HH 1905   6.899   9.069   3.790
  165TYR      C 1906   7.648   8.814   3.978
  165TYR      O 1907   7.654   8.751   4.084
  166TYR      N 1908   7.751   8.893   3.948
  166TYR      H 1909   7.744   8.964   3.878
  166TYR     CA 1910   7.869   8.916   4.033
  166TYR     CB 1911   7.994   8.916   3.945
  166TYR     CG 1912   8.108   8.823   3.989
  166TYR    CD1 1913   8.111   8.688   3.954
  166TYR    HD1 1914   8.013   8.641   3.947
  166TYR    CD2 1915   8.227   8.879   4.036
  166TYR    HD2 1916   8.235   8.985   4.057
  166TYR    CE1 1917   8.226   8.611   3.961
  166TYR    HE1 1918   8.224   8.512   3.913
  166TYR    CE2 1919   8.346   8.808   4.033
  166TYR    HE2 1920   8.433   8.862   4.073
  166TYR     CZ 1921   8.345   8.676   3.992
  166TYR     OH 1922   8.455   8.601   4.021
  166TYR     HH 1923   8.436   8.504   4.032
  166TYR      C 1924   7.878   9.050   4.107
  166TYR      O 1925   7.880   9.146   4.030
  167THR      N 1926   7.903   9.050   4.238
  167THR      H 1927   7.939   8.975   4.293
  167THR     CA 1928   7.897   9.168   4.324
  167THR     CB 1929   7.765   9.167   4.401
  167THR    OG1 1930   7.753   9.287   4.479
  167THR    HG1 1931   7.752   9.366   4.418
  167THR    CG2 1932   7.737   9.042   4.485
  167THR      C 1933   8.024   9.194   4.405
  167THR      O 1934   8.111   9.109   4.425
  168GL4      N 1935   8.046   9.317   4.449
  168GL4      H 1936   7.992   9.391   4.406
  168GL4     CA 1937   8.143   9.357   4.552
  168GL4     CB 1938   8.104   9.498   4.595
  168GL4     CG 1939   8.198   9.574   4.689
  168GL4     CD 1940   8.347   9.579   4.652
  168GL4    OE1 1941   8.424   9.481   4.666
  168GL4   HE11 1942   8.511   9.489   4.619
  168GL4   HE12 1943   8.370   9.409   4.710
  168GL4    OE2 1944   8.382   9.686   4.597
  168GL4   HE21 1945   8.431   9.656   4.515
  168GL4   HE22 1946   8.384   9.762   4.661
  168GL4      C 1947   8.141   9.269   4.677
  168GL4      O 1948   8.036   9.229   4.727
  169PHE      N 1949   8.259   9.234   4.727
  169PHE      H 1950   8.341   9.282   4.696
  169PHE     CA 1951   8.292   9.142   4.837
  169PHE     CB 1952   8.444   9.144   4.851
  169PHE     CG 1953   8.503   9.004   4.830
  169PHE    CD1 1954   8.465   8.900   4.914
  169PHE    HD1 1955   8.372   8.900   4.970
  169PHE    CD2 1956   8.622   8.997   4.760
  169PHE    HD2 1957   8.641   9.068   4.679
  169PHE    CE1 1958   8.549   8.790   4.928
  169PHE    HE1 1959   8.519   8.698   4.978
  169PHE    CE2 1960   8.709   8.889   4.775
  169PHE    HE2 1961   8.797   8.897   4.711
  169PHE     CZ 1962   8.666   8.782   4.852
  169PHE     HZ 1963   8.730   8.695   4.850
  169PHE      C 1964   8.216   9.170   4.967
  169PHE      O 1965   8.195   9.074   5.042
  170THR      N 1966   8.157   9.286   4.992
  170THR      H 1967   8.130   9.332   4.907
  170THR     CA 1968   8.081   9.331   5.109
  170THR     CB 1969   8.051   9.481   5.104
  170THR    OG1 1970   8.001   9.518   4.975
  170THR    HG1 1971   7.962   9.610   4.986
  170THR    CG2 1972   8.170   9.563   5.153
  170THR      C 1973   7.949   9.261   5.139
  170THR      O 1974   7.864   9.247   5.051
  171PRO      N 1975   7.941   9.189   5.250
  171PRO     CA 1976   7.825   9.115   5.301
  171PRO     CB 1977   7.896   8.993   5.361
  171PRO     CG 1978   8.016   9.057   5.432
  171PRO     CD 1979   8.063   9.155   5.325
  171PRO      C 1980   7.712   9.160   5.393
  171PRO      O 1981   7.601   9.110   5.378
  172THR      N 1982   7.731   9.276   5.455
  172THR      H 1983   7.818   9.326   5.457
  172THR     CA 1984   7.626   9.326   5.545
  172THR     CB 1985   7.666   9.452   5.622
  172THR    OG1 1986   7.678   9.563   5.533
  172THR    HG1 1987   7.654   9.637   5.595
  172THR    CG2 1988   7.777   9.441   5.727
  172THR      C 1989   7.493   9.346   5.472
  172THR      O 1990   7.468   9.436   5.393
  173GL4      N 1991   7.408   9.247   5.500
  173GL4      H 1992   7.440   9.175   5.563
  173GL4     CA 1993   7.272   9.218   5.454
  173GL4     CB 1994   7.177   9.336   5.474
  173GL4     CG 1995   7.156   9.344   5.625
  173GL4     CD 1996   7.055   9.453   5.661
  173GL4    OE1 1997   6.958   9.480   5.587
  173GL4   HE11 1998   6.928   9.575   5.602
  173GL4   HE12 1999   6.950   9.424   5.505
  173GL4    OE2 2000   7.073   9.521   5.765
  173GL4   HE21 2001   6.991   9.574   5.784
  173GL4   HE22 2002   7.158   9.487   5.805
  173GL4      C 2003   7.254   9.152   5.317
  173GL4      O 2004   7.171   9.063   5.297
  174LYSH     N 2005   7.352   9.178   5.232
  174LYSH     H 2006   7.431   9.238   5.247
  174LYSH    CA 2007   7.363   9.115   5.099
  174LYSH    CB 2008   7.486   9.180   5.035
  174LYSH    CG 2009   7.495   9.136   4.888
  174LYSH    CD 2010   7.616   9.199   4.818
  174LYSH    CE 2011   7.643   9.344   4.858
  174LYSH    NZ 2012   7.750   9.401   4.775
  174LYSH   HZ1 2013   7.725   9.393   4.679
  174LYSH   HZ2 2014   7.772   9.497   4.794
  174LYSH   HZ3 2015   7.827   9.338   4.781
  174LYSH     C 2016   7.362   8.962   5.098
  174LYSH     O 2017   7.264   8.902   5.054
  175ASN      N 2018   7.439   8.903   5.189
  175ASN      H 2019   7.484   8.958   5.260
  175ASN     CA 2020   7.447   8.759   5.217
  175ASN     CB 2021   7.535   8.740   5.341
  175ASN     CG 2022   7.501   8.831   5.459
  175ASN    OD1 2023   7.385   8.871   5.474
  175ASN    ND2 2024   7.584   8.840   5.563
  175ASN   HD21 2025   7.669   8.789   5.574
  175ASN   HD22 2026   7.556   8.913   5.626
  175ASN      C 2027   7.317   8.679   5.232
  175ASN      O 2028   7.314   8.559   5.205
  176GL4      N 2029   7.217   8.737   5.299
  176GL4      H 2030   7.221   8.829   5.336
  176GL4     CA 2031   7.085   8.675   5.319
  176GL4     CB 2032   6.991   8.772   5.391
  176GL4     CG 2033   7.028   8.827   5.529
  176GL4     CD 2034   7.027   8.717   5.635
  176GL4    OE1 2035   7.131   8.665   5.681
  176GL4   HE11 2036   7.110   8.609   5.761
  176GL4   HE12 2037   7.210   8.669   5.619
  176GL4    OE2 2038   6.915   8.672   5.669
  176GL4   HE21 2039   6.924   8.594   5.731
  176GL4   HE22 2040   6.840   8.722   5.626
  176GL4      C 2041   7.026   8.639   5.182
  176GL4      O 2042   6.970   8.530   5.181
  177TYR      N 2043   7.033   8.723   5.080
  177TYR      H 2044   7.087   8.807   5.076
  177TYR     CA 2045   6.949   8.720   4.959
  177TYR     CB 2046   6.940   8.863   4.905
  177TYR     CG 2047   6.859   8.967   4.983
  177TYR    CD1 2048   6.907   9.010   5.106
  177TYR    HD1 2049   6.992   8.957   5.148
  177TYR    CD2 2050   6.752   9.040   4.931
  177TYR    HD2 2051   6.729   9.028   4.826
  177TYR    CE1 2052   6.855   9.118   5.177
  177TYR    HE1 2053   6.881   9.130   5.283
  177TYR    CE2 2054   6.698   9.152   4.995
  177TYR    HE2 2055   6.616   9.203   4.945
  177TYR     CZ 2056   6.755   9.191   5.115
  177TYR     OH 2057   6.708   9.298   5.186
  177TYR     HH 2058   6.661   9.362   5.125
  177TYR      C 2059   7.008   8.618   4.861
  177TYR      O 2060   7.111   8.553   4.877
  178ALA      N 2061   6.930   8.589   4.757
  178ALA      H 2062   6.836   8.623   4.750
  178ALA     CA 2063   6.969   8.501   4.646
  178ALA     CB 2064   6.978   8.355   4.692
  178ALA      C 2065   6.878   8.512   4.523
  178ALA      O 2066   6.766   8.562   4.529
  179CYS2     N 2067   6.936   8.484   4.407
  179CYS2     H 2068   7.021   8.433   4.399
  179CYS2    CA 2069   6.877   8.494   4.272
  179CYS2    CB 2070   6.979   8.464   4.163
  179CYS2    SG 2071   7.091   8.607   4.138
  179CYS2     C 2072   6.764   8.394   4.247
  179CYS2     O 2073   6.794   8.276   4.230
  180ARG      N 2074   6.642   8.444   4.260
  180ARG      H 2075   6.634   8.537   4.295
  180ARG     CA 2076   6.508   8.385   4.246
  180ARG     CB 2077   6.397   8.452   4.328
  180ARG     CG 2078   6.420   8.439   4.479
  180ARG     CD 2079   6.450   8.299   4.534
  180ARG     NE 2080   6.468   8.319   4.678
  180ARG     HE 2081   6.414   8.394   4.717
  180ARG     CZ 2082   6.552   8.257   4.762
  180ARG    NH1 2083   6.646   8.171   4.718
  180ARG   HH11 2084   6.653   8.146   4.622
  180ARG   HH12 2085   6.709   8.136   4.787
  180ARG    NH2 2086   6.542   8.293   4.890
  180ARG   HH21 2087   6.478   8.365   4.919
  180ARG   HH22 2088   6.587   8.246   4.966
  180ARG      C 2089   6.468   8.399   4.099
  180ARG      O 2090   6.483   8.507   4.042
  181VAL      N 2091   6.398   8.292   4.061
  181VAL      H 2092   6.359   8.236   4.134
  181VAL     CA 2093   6.353   8.281   3.922
  181VAL     CB 2094   6.356   8.140   3.862
  181VAL    CG1 2095   6.498   8.083   3.856
  181VAL    CG2 2096   6.251   8.045   3.918
  181VAL      C 2097   6.222   8.351   3.885
  181VAL      O 2098   6.118   8.314   3.940
  182ASN      N 2099   6.227   8.459   3.808
  182ASN      H 2100   6.317   8.502   3.797
  182ASN     CA 2101   6.108   8.521   3.747
  182ASN     CB 2102   6.112   8.674   3.736
  182ASN     CG 2103   6.114   8.764   3.860
  182ASN    OD1 2104   6.043   8.742   3.958
  182ASN    ND2 2105   6.158   8.888   3.842
  182ASN   HD21 2106   6.182   8.912   3.748
  182ASN   HD22 2107   6.210   8.943   3.907
  182ASN      C 2108   6.089   8.459   3.609
  182ASN      O 2109   6.166   8.491   3.518
  183HI0      N 2110   5.995   8.366   3.607
  183HI0      H 2111   5.949   8.333   3.689
  183HI0     CA 2112   5.951   8.302   3.481
  183HI0     CB 2113   5.862   8.181   3.511
  183HI0     CG 2114   5.831   8.078   3.402
  183HI0    ND1 2115   5.716   8.011   3.401
  183HI0    HD1 2116   5.652   8.008   3.478
  183HI0    CD2 2117   5.916   8.027   3.313
  183HI0    HD2 2118   6.013   8.072   3.290
  183HI0    CE1 2119   5.721   7.920   3.304
  183HI0    HE1 2120   5.637   7.854   3.286
  183HI0    NE2 2121   5.842   7.936   3.251
  183HI0    HE2 2122   5.879   7.875   3.181
  183HI0      C 2123   5.882   8.402   3.388
  183HI0      O 2124   5.908   8.403   3.268
  184VAL      N 2125   5.795   8.484   3.447
  184VAL      H 2126   5.742   8.449   3.524
  184VAL     CA 2127   5.751   8.610   3.387
  184VAL     CB 2128   5.603   8.635   3.416
  184VAL    CG1 2129   5.553   8.758   3.340
  184VAL    CG2 2130   5.527   8.506   3.381
  184VAL      C 2131   5.837   8.724   3.441
  184VAL      O 2132   5.841   8.754   3.561
  185THR      N 2133   5.909   8.786   3.349
  185THR      H 2134   5.916   8.749   3.256
  185THR     CA 2135   6.004   8.897   3.362
  185THR     CB 2136   6.112   8.906   3.253
  185THR    OG1 2137   6.050   8.913   3.125
  185THR    HG1 2138   6.037   9.010   3.105
  185THR    CG2 2139   6.205   8.785   3.256
  185THR      C 2140   5.941   9.034   3.389
  185THR      O 2141   5.835   9.065   3.336
  186LEU      N 2142   5.991   9.099   3.494
  186LEU      H 2143   6.073   9.076   3.546
  186LEU     CA 2144   5.946   9.230   3.542
  186LEU     CB 2145   5.968   9.247   3.693
  186LEU     CG 2146   5.924   9.128   3.778
  186LEU    CD1 2147   5.953   9.164   3.924
  186LEU    CD2 2148   5.777   9.089   3.768
  186LEU      C 2149   6.010   9.355   3.481
  186LEU      O 2150   5.968   9.469   3.499
  187SER      N 2151   6.130   9.330   3.429
  187SER      H 2152   6.173   9.245   3.460
  187SER     CA 2153   6.216   9.424   3.356
  187SER     CB 2154   6.300   9.489   3.466
  187SER     OG 2155   6.393   9.400   3.529
  187SER     HG 2156   6.370   9.306   3.504
  187SER      C 2157   6.292   9.355   3.242
  187SER      O 2158   6.262   9.241   3.207
  188GLN      N 2159   6.383   9.429   3.179
  188GLN      H 2160   6.429   9.509   3.218
  188GLN     CA 2161   6.463   9.387   3.063
  188GLN     CB 2162   6.524   9.516   3.009
  188GLN     CG 2163   6.600   9.495   2.878
  188GLN     CD 2164   6.669   9.628   2.848
  188GLN    OE1 2165   6.789   9.651   2.852
  188GLN    NE2 2166   6.585   9.714   2.791
  188GLN   HE21 2167   6.488   9.693   2.778
  188GLN   HE22 2168   6.617   9.798   2.746
  188GLN      C 2169   6.556   9.273   3.104
  188GLN      O 2170   6.628   9.288   3.203
  189PRO      N 2171   6.556   9.155   3.042
  189PRO     CA 2172   6.650   9.047   3.074
  189PRO     CB 2173   6.588   8.927   3.002
  189PRO     CG 2174   6.440   8.961   2.985
  189PRO     CD 2175   6.447   9.111   2.954
  189PRO      C 2176   6.795   9.069   3.031
  189PRO      O 2177   6.834   9.172   2.977
  190LYSH     N 2178   6.888   8.990   3.083
  190LYSH     H 2179   6.866   8.924   3.155
  190LYSH    CA 2180   7.029   8.980   3.042
  190LYSH    CB 2181   7.121   9.003   3.161
  190LYSH    CG 2182   7.135   9.144   3.218
  190LYSH    CD 2183   7.207   9.228   3.111
  190LYSH    CE 2184   7.236   9.362   3.179
  190LYSH    NZ 2185   7.275   9.470   3.088
  190LYSH   HZ1 2186   7.204   9.530   3.051
  190LYSH   HZ2 2187   7.333   9.533   3.139
  190LYSH   HZ3 2188   7.324   9.435   3.008
  190LYSH     C 2189   7.070   8.859   2.958
  190LYSH     O 2190   7.147   8.869   2.862
  191ILE      N 2191   7.019   8.744   3.002
  191ILE      H 2192   6.984   8.739   3.095
  191ILE     CA 2193   7.050   8.617   2.935
  191ILE     CB 2194   6.987   8.501   3.013
  191ILE    CG1 2195   7.035   8.371   2.949
  191ILE    CG2 2196   6.835   8.503   3.027
  191ILE     CD 2197   7.183   8.332   2.961
  191ILE      C 2198   7.007   8.618   2.788
  191ILE      O 2199   6.892   8.656   2.763
  192VAL      N 2200   7.087   8.553   2.704
  192VAL      H 2201   7.158   8.494   2.741
  192VAL     CA 2202   7.058   8.544   2.560
  192VAL     CB 2203   7.183   8.603   2.493
  192VAL    CG1 2204   7.311   8.522   2.516
  192VAL    CG2 2205   7.148   8.626   2.345
  192VAL      C 2206   7.036   8.401   2.510
  192VAL      O 2207   7.073   8.312   2.585
  193LYSH     N 2208   6.935   8.389   2.424
  193LYSH     H 2209   6.905   8.473   2.381
  193LYSH    CA 2210   6.915   8.262   2.352
  193LYSH    CB 2211   6.782   8.263   2.277
  193LYSH    CG 2212   6.734   8.134   2.209
  193LYSH    CD 2213   6.583   8.136   2.181
  193LYSH    CE 2214   6.565   8.243   2.073
  193LYSH    NZ 2215   6.496   8.189   1.955
  193LYSH   HZ1 2216   6.535   8.100   1.931
  193LYSH   HZ2 2217   6.396   8.192   1.956
  193LYSH   HZ3 2218   6.517   8.251   1.880
  193LYSH     C 2219   7.027   8.232   2.252
  193LYSH     O 2220   7.077   8.325   2.189
  194TRP      N 2221   7.078   8.110   2.272
  194TRP      H 2222   7.047   8.053   2.348
  194TRP     CA 2223   7.192   8.059   2.194
  194TRP     CB 2224   7.295   7.998   2.289
  194TRP     CG 2225   7.238   7.879   2.366
  194TRP    CD1 2226   7.248   7.754   2.322
  194TRP    HD1 2227   7.263   7.727   2.217
  194TRP    CD2 2228   7.177   7.871   2.491
  194TRP    NE1 2229   7.192   7.669   2.407
  194TRP    HE1 2230   7.172   7.574   2.383
  194TRP    CE2 2231   7.149   7.736   2.513
  194TRP    CE3 2232   7.149   7.963   2.591
  194TRP    HE3 2233   7.169   8.069   2.576
  194TRP    CZ2 2234   7.090   7.700   2.634
  194TRP    HZ2 2235   7.087   7.597   2.668
  194TRP    CZ3 2236   7.088   7.928   2.710
  194TRP    HZ3 2237   7.083   8.001   2.791
  194TRP    CH2 2238   7.058   7.794   2.731
  194TRP    HH2 2239   6.999   7.771   2.820
  194TRP      C 2240   7.151   7.982   2.069
  194TRP      O 2241   7.061   7.899   2.073
  195AS4      N 2242   7.240   7.977   1.970
  195AS4      H 2243   7.327   8.027   1.969
  195AS4     CA 2244   7.220   7.913   1.839
  195AS4     CB 2245   7.317   7.982   1.744
  195AS4     CG 2246   7.463   7.947   1.775
  195AS4    OD1 2247   7.518   8.018   1.863
  195AS4   HD11 2248   7.616   8.026   1.845
  195AS4   HD12 2249   7.455   8.051   1.933
  195AS4    OD2 2250   7.508   7.859   1.699
  195AS4   HD21 2251   7.562   7.787   1.743
  195AS4   HD22 2252   7.475   7.873   1.606
  195AS4      C 2253   7.216   7.761   1.815
  195AS4      O 2254   7.163   7.710   1.717
  196ARG      N 2255   7.215   7.695   1.930
  196ARG      H 2256   7.250   7.727   2.018
  196ARG     CA 2257   7.189   7.550   1.938
  196ARG     CB 2258   7.318   7.470   1.957
  196ARG     CG 2259   7.434   7.490   1.859
  196ARG     CD 2260   7.550   7.392   1.878
  196ARG     NE 2261   7.660   7.432   1.790
  196ARG     HE 2262   7.637   7.510   1.732
  196ARG     CZ 2263   7.770   7.360   1.764
  196ARG    NH1 2264   7.799   7.247   1.831
  196ARG   HH11 2265   7.724   7.206   1.882
  196ARG   HH12 2266   7.889   7.205   1.818
  196ARG    NH2 2267   7.832   7.379   1.647
  196ARG   HH21 2268   7.810   7.452   1.582
  196ARG   HH22 2269   7.893   7.305   1.618
  196ARG      C 2270   7.077   7.512   2.034
  196ARG      O 2271   7.077   7.544   2.153
  197AS4      N 2272   7.014   7.405   1.985
  197AS4      H 2273   7.039   7.358   1.900
  197AS4     CA 2274   6.902   7.326   2.038
  197AS4     CB 2275   6.805   7.260   1.939
  197AS4     CG 2276   6.873   7.198   1.817
  197AS4    OD1 2277   6.828   7.086   1.784
  197AS4   HD11 2278   6.877   7.045   1.708
  197AS4   HD12 2279   6.757   7.064   1.851
  197AS4    OD2 2280   6.964   7.263   1.760
  197AS4   HD21 2281   7.033   7.193   1.741
  197AS4   HD22 2282   6.937   7.359   1.754
  197AS4      C 2283   6.935   7.220   2.143
  197AS4      O 2284   6.883   7.109   2.154
  198MET      N 2285   6.993   7.266   2.253
  198MET      H 2286   7.005   7.364   2.267
  198MET     CA 2287   7.055   7.198   2.368
  198MET     CB 2288   7.196   7.151   2.333
  198MET     CG 2289   7.206   7.039   2.229
  198MET     SD 2290   7.131   6.878   2.272
  198MET     CE 2291   7.266   6.809   2.366
  198MET      C 2292   7.065   7.294   2.487
  198MET     O1 2293   7.051   7.416   2.465
  198MET   HO11 2294   7.052   7.437   2.368
  198MET   HO12 2295   7.056   7.456   2.557
  198MET     O2 2296   7.087   7.245   2.600
  198MET   HO21 2297   7.095   7.322   2.664
  198MET   HO22 2298   7.087   7.147   2.583
   9.48909   9.48909   6.70980   0.00000   0.00000   0.00000   0.00000   4.74456   4.74456
