# Supplementary material for: Interfacial Dynamics and Growth Modes of β2-Microglobulin Dimers
Source: J Chem Inf Model. 2023 May 3;63(14):4447–57. doi: 10.1021/acs.jcim.3c00399 (PMC10369489; doi:10.1021/acs.jcim.3c00399)
Supplement: Supplementary file 2 — ci3c00399_si_002.zip [file ci3c00399_si_002.zip › Supporting-Information/confs_end/End_conformation_BM-1_rep2.gro]

Protein in water t= 500000.00000 step= 5000000
 2298
    1ILE      N    1   7.677   8.979   4.061
    1ILE     H1    2   7.665   9.054   4.126
    1ILE     H2    3   7.774   8.955   4.061
    1ILE     H3    4   7.650   9.012   3.971
    1ILE     CA    5   7.596   8.862   4.100
    1ILE     CB    6   7.663   8.790   4.217
    1ILE    CG1    7   7.671   8.869   4.347
    1ILE    CG2    8   7.803   8.742   4.176
    1ILE     CD    9   7.698   8.765   4.457
    1ILE      C   10   7.448   8.895   4.122
    1ILE      O   11   7.397   8.986   4.186
    2GLN      N   12   7.371   8.801   4.068
    2GLN      H   13   7.401   8.756   3.984
    2GLN     CA   14   7.224   8.800   4.077
    2GLN     CB   15   7.162   8.724   3.959
    2GLN     CG   16   7.226   8.777   3.830
    2GLN     CD   17   7.141   8.724   3.714
    2GLN    OE1   18   7.030   8.768   3.685
    2GLN    NE2   19   7.195   8.616   3.658
    2GLN   HE21   20   7.280   8.570   3.684
    2GLN   HE22   21   7.153   8.581   3.575
    2GLN      C   22   7.168   8.742   4.207
    2GLN      O   23   7.238   8.676   4.284
    3ARG      N   24   7.041   8.774   4.229
    3ARG      H   25   6.993   8.816   4.153
    3ARG     CA   26   6.961   8.700   4.328
    3ARG     CB   27   6.831   8.781   4.339
    3ARG     CG   28   6.856   8.901   4.431
    3ARG     CD   29   6.727   8.983   4.442
    3ARG     NE   30   6.718   9.107   4.521
    3ARG     HE   31   6.792   9.173   4.519
    3ARG     CZ   32   6.618   9.139   4.604
    3ARG    NH1   33   6.513   9.056   4.615
    3ARG   HH11   34   6.511   8.967   4.570
    3ARG   HH12   35   6.429   9.077   4.664
    3ARG    NH2   36   6.623   9.240   4.693
    3ARG   HH21   37   6.706   9.294   4.700
    3ARG   HH22   38   6.538   9.264   4.740
    3ARG      C   39   6.938   8.551   4.301
    3ARG      O   40   6.918   8.527   4.182
    4THR      N   41   6.937   8.464   4.401
    4THR      H   42   6.939   8.490   4.498
    4THR     CA   43   6.912   8.319   4.388
    4THR     CB   44   6.937   8.244   4.518
    4THR    OG1   45   7.051   8.303   4.581
    4THR    HG1   46   7.126   8.312   4.516
    4THR    CG2   47   6.955   8.092   4.505
    4THR      C   48   6.767   8.297   4.347
    4THR      O   49   6.688   8.334   4.434
    5PRO      N   50   6.740   8.230   4.235
    5PRO     CA   51   6.600   8.223   4.193
    5PRO     CB   52   6.595   8.139   4.066
    5PRO     CG   53   6.741   8.134   4.021
    5PRO     CD   54   6.834   8.183   4.132
    5PRO      C   55   6.520   8.153   4.303
    5PRO      O   56   6.564   8.054   4.361
    6LYSH     N   57   6.399   8.206   4.317
    6LYSH     H   58   6.361   8.265   4.246
    6LYSH    CA   59   6.309   8.162   4.425
    6LYSH    CB   60   6.285   8.284   4.515
    6LYSH    CG   61   6.193   8.391   4.454
    6LYSH    CD   62   6.163   8.495   4.562
    6LYSH    CE   63   6.105   8.627   4.514
    6LYSH    NZ   64   6.177   8.717   4.422
    6LYSH   HZ1   65   6.115   8.794   4.410
    6LYSH   HZ2   66   6.265   8.752   4.454
    6LYSH   HZ3   67   6.191   8.680   4.330
    6LYSH     C   68   6.180   8.108   4.364
    6LYSH     O   69   6.148   8.128   4.247
    7ILE      N   70   6.109   8.036   4.451
    7ILE      H   71   6.126   8.052   4.548
    7ILE     CA   72   5.983   7.971   4.412
    7ILE     CB   73   5.984   7.818   4.414
    7ILE    CG1   74   5.989   7.763   4.557
    7ILE    CG2   75   6.099   7.757   4.335
    7ILE     CD   76   5.876   7.662   4.578
    7ILE      C   77   5.853   8.037   4.458
    7ILE      O   78   5.773   8.068   4.371
    8GLN      N   79   5.854   8.078   4.585
    8GLN      H   80   5.935   8.080   4.644
    8GLN     CA   81   5.737   8.156   4.628
    8GLN     CB   82   5.712   8.109   4.771
    8GLN     CG   83   5.641   7.974   4.771
    8GLN     CD   84   5.492   7.967   4.737
    8GLN    OE1   85   5.441   8.006   4.632
    8GLN    NE2   86   5.415   7.941   4.842
    8GLN   HE21   87   5.447   7.921   4.935
    8GLN   HE22   88   5.316   7.950   4.828
    8GLN      C   89   5.768   8.306   4.631
    8GLN      O   90   5.885   8.337   4.653
    9VAL      N   91   5.664   8.389   4.623
    9VAL      H   92   5.575   8.347   4.610
    9VAL     CA   93   5.672   8.535   4.637
    9VAL     CB   94   5.537   8.603   4.612
    9VAL    CG1   95   5.496   8.592   4.465
    9VAL    CG2   96   5.430   8.555   4.710
    9VAL      C   97   5.739   8.588   4.764
    9VAL      O   98   5.783   8.702   4.756
   10TYR      N   99   5.709   8.528   4.879
   10TYR      H  100   5.632   8.465   4.871
   10TYR     CA  101   5.762   8.549   5.015
   10TYR     CB  102   5.665   8.519   5.129
   10TYR     CG  103   5.591   8.386   5.133
   10TYR    CD1  104   5.454   8.383   5.108
   10TYR    HD1  105   5.404   8.465   5.055
   10TYR    CD2  106   5.656   8.267   5.164
   10TYR    HD2  107   5.763   8.252   5.182
   10TYR    CE1  108   5.386   8.263   5.125
   10TYR    HE1  109   5.278   8.257   5.110
   10TYR    CE2  110   5.587   8.147   5.175
   10TYR    HE2  111   5.638   8.054   5.200
   10TYR     CZ  112   5.449   8.144   5.159
   10TYR     OH  113   5.380   8.035   5.201
   10TYR     HH  114   5.287   8.039   5.165
   10TYR      C  115   5.884   8.460   5.040
   10TYR      O  116   5.878   8.345   4.997
   11SER      N  117   5.986   8.505   5.113
   11SER      H  118   5.997   8.598   5.145
   11SER     CA  119   6.104   8.427   5.154
   11SER     CB  120   6.228   8.490   5.091
   11SER     OG  121   6.209   8.514   4.951
   11SER     HG  122   6.295   8.552   4.918
   11SER      C  123   6.112   8.414   5.306
   11SER      O  124   6.162   8.500   5.379
   12ARG      N  125   6.040   8.314   5.355
   12ARG      H  126   6.017   8.236   5.296
   12ARG     CA  127   6.022   8.281   5.497
   12ARG     CB  128   5.875   8.288   5.539
   12ARG     CG  129   5.820   8.429   5.555
   12ARG     CD  130   5.691   8.420   5.637
   12ARG     NE  131   5.687   8.510   5.753
   12ARG     HE  132   5.720   8.601   5.730
   12ARG     CZ  133   5.687   8.462   5.878
   12ARG    NH1  134   5.697   8.336   5.921
   12ARG   HH11  135   5.713   8.252   5.869
   12ARG   HH12  136   5.674   8.328   6.018
   12ARG    NH2  137   5.685   8.552   5.978
   12ARG   HH21  138   5.687   8.648   5.953
   12ARG   HH22  139   5.696   8.525   6.074
   12ARG      C  140   6.080   8.150   5.549
   12ARG      O  141   6.111   8.058   5.473
   13HI0      N  142   6.080   8.141   5.682
   13HI0      H  143   6.085   8.220   5.743
   13HI0     CA  144   6.126   8.018   5.748
   13HI0     CB  145   6.128   8.038   5.899
   13HI0     CG  146   5.999   8.063   5.978
   13HI0    ND1  147   5.875   8.018   5.960
   13HI0    HD1  148   5.864   7.950   5.888
   13HI0    CD2  149   5.987   8.143   6.083
   13HI0    HD2  150   6.064   8.216   6.108
   13HI0    CE1  151   5.788   8.061   6.050
   13HI0    HE1  152   5.685   8.026   6.056
   13HI0    NE2  153   5.861   8.142   6.126
   13HI0    HE2  154   5.825   8.181   6.211
   13HI0      C  155   6.077   7.877   5.715
   13HI0      O  156   5.973   7.833   5.764
   14PRO      N  157   6.155   7.800   5.639
   14PRO     CA  158   6.110   7.677   5.573
   14PRO     CB  159   6.202   7.671   5.451
   14PRO     CG  160   6.333   7.725   5.507
   14PRO     CD  161   6.296   7.832   5.611
   14PRO      C  162   6.102   7.545   5.650
   14PRO      O  163   6.087   7.440   5.589
   15ALA      N  164   6.140   7.547   5.778
   15ALA      H  165   6.184   7.624   5.824
   15ALA     CA  166   6.098   7.435   5.863
   15ALA     CB  167   6.193   7.409   5.979
   15ALA      C  168   5.954   7.438   5.914
   15ALA      O  169   5.884   7.337   5.900
   16GL4      N  170   5.907   7.557   5.949
   16GL4      H  171   5.968   7.636   5.963
   16GL4     CA  172   5.771   7.584   5.998
   16GL4     CB  173   5.785   7.703   6.093
   16GL4     CG  174   5.872   7.665   6.213
   16GL4     CD  175   6.022   7.663   6.180
   16GL4    OE1  176   6.091   7.572   6.231
   16GL4   HE11  177   6.188   7.569   6.205
   16GL4   HE12  178   6.033   7.505   6.275
   16GL4    OE2  179   6.080   7.751   6.114
   16GL4   HE21  180   6.163   7.714   6.073
   16GL4   HE22  181   6.039   7.841   6.131
   16GL4      C  182   5.675   7.608   5.882
   16GL4      O  183   5.554   7.593   5.902
   17ASN      N  184   5.730   7.669   5.778
   17ASN      H  185   5.826   7.696   5.770
   17ASN     CA  186   5.653   7.708   5.659
   17ASN     CB  187   5.677   7.854   5.619
   17ASN     CG  188   5.603   7.962   5.696
   17ASN    OD1  189   5.643   8.008   5.803
   17ASN    ND2  190   5.492   8.010   5.640
   17ASN   HD21  191   5.461   7.976   5.551
   17ASN   HD22  192   5.442   8.084   5.683
   17ASN      C  193   5.661   7.606   5.545
   17ASN      O  194   5.761   7.535   5.533
   18GLY      N  195   5.572   7.623   5.448
   18GLY      H  196   5.494   7.685   5.461
   18GLY     CA  197   5.563   7.530   5.334
   18GLY      C  198   5.440   7.572   5.253
   18GLY      O  199   5.328   7.563   5.303
   19LYSH     N  200   5.464   7.609   5.127
   19LYSH     H  201   5.389   7.655   5.081
   19LYSH    CA  202   5.593   7.603   5.057
   19LYSH    CB  203   5.578   7.551   4.914
   19LYSH    CG  204   5.506   7.416   4.904
   19LYSH    CD  205   5.545   7.349   4.772
   19LYSH    CE  206   5.523   7.198   4.774
   19LYSH    NZ  207   5.620   7.113   4.846
   19LYSH   HZ1  208   5.640   7.147   4.937
   19LYSH   HZ2  209   5.594   7.017   4.856
   19LYSH   HZ3  210   5.696   7.119   4.781
   19LYSH     C  211   5.659   7.741   5.052
   19LYSH     O  212   5.586   7.840   5.050
   20SER      N  213   5.789   7.734   5.082
   20SER      H  214   5.841   7.651   5.069
   20SER     CA  215   5.866   7.856   5.112
   20SER     CB  216   5.898   7.862   5.261
   20SER     OG  217   5.961   7.989   5.283
   20SER     HG  218   6.040   7.980   5.343
   20SER      C  219   6.002   7.834   5.044
   20SER      O  220   6.042   7.720   5.023
   21ASN      N  221   6.079   7.943   5.035
   21ASN      H  222   6.050   8.025   5.084
   21ASN     CA  223   6.216   7.938   4.983
   21ASN     CB  224   6.253   8.077   4.930
   21ASN     CG  225   6.150   8.113   4.823
   21ASN    OD1  226   6.120   8.038   4.730
   21ASN    ND2  227   6.111   8.240   4.822
   21ASN   HD21  228   6.148   8.298   4.894
   21ASN   HD22  229   6.043   8.280   4.760
   21ASN      C  230   6.314   7.883   5.087
   21ASN      O  231   6.314   7.942   5.195
   22PHE      N  232   6.388   7.773   5.081
   22PHE      H  233   6.434   7.742   5.165
   22PHE     CA  234   6.407   7.679   4.970
   22PHE     CB  235   6.308   7.563   4.961
   22PHE     CG  236   6.359   7.453   5.055
   22PHE    CD1  237   6.456   7.367   5.005
   22PHE    HD1  238   6.503   7.388   4.908
   22PHE    CD2  239   6.274   7.402   5.152
   22PHE    HD2  240   6.209   7.473   5.204
   22PHE    CE1  241   6.482   7.238   5.050
   22PHE    HE1  242   6.555   7.181   4.993
   22PHE    CE2  243   6.290   7.271   5.196
   22PHE    HE2  244   6.201   7.224   5.237
   22PHE     CZ  245   6.393   7.192   5.147
   22PHE     HZ  246   6.403   7.087   5.171
   22PHE      C  247   6.440   7.729   4.829
   22PHE      O  248   6.365   7.716   4.732
   23LEU      N  249   6.564   7.777   4.821
   23LEU      H  250   6.632   7.753   4.890
   23LEU     CA  251   6.610   7.855   4.705
   23LEU     CB  252   6.741   7.928   4.736
   23LEU     CG  253   6.703   8.053   4.814
   23LEU    CD1  254   6.809   8.131   4.892
   23LEU    CD2  255   6.615   8.142   4.726
   23LEU      C  256   6.622   7.761   4.584
   23LEU      O  257   6.668   7.650   4.607
   24ASN      N  258   6.615   7.818   4.464
   24ASN      H  259   6.590   7.912   4.443
   24ASN     CA  260   6.641   7.734   4.346
   24ASN     CB  261   6.518   7.743   4.255
   24ASN     CG  262   6.503   7.619   4.166
   24ASN    OD1  263   6.557   7.613   4.056
   24ASN    ND2  264   6.433   7.514   4.208
   24ASN   HD21  265   6.384   7.505   4.295
   24ASN   HD22  266   6.449   7.436   4.148
   24ASN      C  267   6.775   7.758   4.278
   24ASN      O  268   6.866   7.813   4.340
   25CYS2     N  269   6.782   7.746   4.146
   25CYS2     H  270   6.694   7.737   4.099
   25CYS2    CA  271   6.906   7.758   4.068
   25CYS2    CB  272   6.966   7.621   4.035
   25CYS2    SG  273   7.146   7.629   4.006
   25CYS2     C  274   6.882   7.823   3.931
   25CYS2     O  275   6.788   7.786   3.861
   26TYR      N  276   6.992   7.880   3.883
   26TYR      H  277   7.074   7.896   3.939
   26TYR     CA  278   7.004   7.924   3.744
   26TYR     CB  279   7.081   8.052   3.710
   26TYR     CG  280   7.027   8.177   3.780
   26TYR    CD1  281   6.929   8.248   3.710
   26TYR    HD1  282   6.881   8.192   3.630
   26TYR    CD2  283   7.087   8.245   3.885
   26TYR    HD2  284   7.168   8.194   3.937
   26TYR    CE1  285   6.886   8.373   3.751
   26TYR    HE1  286   6.828   8.439   3.686
   26TYR    CE2  287   7.045   8.370   3.930
   26TYR    HE2  288   7.081   8.404   4.027
   26TYR     CZ  289   6.944   8.436   3.861
   26TYR     OH  290   6.873   8.537   3.917
   26TYR     HH  291   6.899   8.538   4.014
   26TYR      C  292   7.054   7.809   3.656
   26TYR      O  293   7.171   7.774   3.643
   27VAL      N  294   6.956   7.732   3.609
   27VAL      H  295   6.866   7.770   3.630
   27VAL     CA  296   6.976   7.603   3.541
   27VAL     CB  297   6.859   7.506   3.564
   27VAL    CG1  298   6.826   7.484   3.712
   27VAL    CG2  299   6.734   7.560   3.494
   27VAL      C  300   7.004   7.623   3.392
   27VAL      O  301   6.948   7.709   3.324
   28SER      N  302   7.071   7.524   3.333
   28SER      H  303   7.076   7.437   3.381
   28SER     CA  304   7.116   7.510   3.194
   28SER     CB  305   7.254   7.445   3.178
   28SER     OG  306   7.308   7.465   3.047
   28SER     HG  307   7.248   7.534   3.007
   28SER      C  308   7.016   7.415   3.127
   28SER      O  309   6.968   7.321   3.190
   29GLY      N  310   6.987   7.433   2.999
   29GLY      H  311   7.024   7.516   2.956
   29GLY     CA  312   6.902   7.344   2.918
   29GLY      C  313   6.972   7.210   2.892
   29GLY      O  314   7.058   7.199   2.804
   30PHE      N  315   6.957   7.128   2.995
   30PHE      H  316   6.921   7.168   3.079
   30PHE     CA  317   7.016   6.993   2.999
   30PHE     CB  318   6.999   6.937   3.140
   30PHE     CG  319   7.055   7.013   3.261
   30PHE    CD1  320   6.971   7.044   3.367
   30PHE    HD1  321   6.895   6.967   3.374
   30PHE    CD2  322   7.185   7.058   3.273
   30PHE    HD2  323   7.257   7.025   3.197
   30PHE    CE1  324   7.016   7.119   3.476
   30PHE    HE1  325   6.939   7.152   3.546
   30PHE    CE2  326   7.232   7.126   3.385
   30PHE    HE2  327   7.322   7.185   3.369
   30PHE     CZ  328   7.149   7.155   3.493
   30PHE     HZ  329   7.185   7.170   3.594
   30PHE      C  330   6.968   6.891   2.896
   30PHE      O  331   6.850   6.857   2.894
   31HI0      N  332   7.062   6.851   2.810
   31HI0      H  333   7.149   6.899   2.802
   31HI0     CA  334   7.040   6.756   2.700
   31HI0     CB  335   7.033   6.833   2.569
   31HI0     CG  336   6.972   6.747   2.458
   31HI0    ND1  337   6.842   6.731   2.434
   31HI0    HD1  338   6.764   6.762   2.489
   31HI0    CD2  339   7.033   6.687   2.356
   31HI0    HD2  340   7.137   6.655   2.361
   31HI0    CE1  341   6.827   6.670   2.316
   31HI0    HE1  342   6.734   6.637   2.270
   31HI0    NE2  343   6.947   6.642   2.265
   31HI0    HE2  344   6.965   6.596   2.179
   31HI0      C  345   7.155   6.656   2.686
   31HI0      O  346   7.270   6.699   2.689
   32PRO      N  347   7.128   6.530   2.717
   32PRO     CA  348   7.002   6.479   2.773
   32PRO     CB  349   7.012   6.329   2.744
   32PRO     CG  350   7.160   6.295   2.730
   32PRO     CD  351   7.218   6.423   2.669
   32PRO      C  352   6.988   6.509   2.922
   32PRO      O  353   7.092   6.526   2.985
   33SER      N  354   6.871   6.503   2.984
   33SER      H  355   6.782   6.496   2.939
   33SER     CA  356   6.852   6.540   3.126
   33SER     CB  357   6.706   6.530   3.169
   33SER     OG  358   6.658   6.395   3.176
   33SER     HG  359   6.613   6.398   3.265
   33SER      C  360   6.932   6.459   3.228
   33SER      O  361   6.960   6.508   3.337
   34AS4      N  362   6.953   6.335   3.185
   34AS4      H  363   6.906   6.296   3.105
   34AS4     CA  364   7.032   6.243   3.268
   34AS4     CB  365   7.038   6.114   3.185
   34AS4     CG  366   7.080   5.999   3.277
   34AS4    OD1  367   6.992   5.913   3.298
   34AS4   HD11  368   7.029   5.827   3.333
   34AS4   HD12  369   6.901   5.951   3.285
   34AS4    OD2  370   7.194   6.000   3.328
   34AS4   HD21  371   7.190   5.940   3.408
   34AS4   HD22  372   7.257   6.053   3.271
   34AS4      C  373   7.171   6.289   3.312
   34AS4      O  374   7.212   6.275   3.427
   35ILE      N  375   7.235   6.374   3.232
   35ILE      H  376   7.186   6.419   3.157
   35ILE     CA  377   7.375   6.414   3.250
   35ILE     CB  378   7.435   6.495   3.135
   35ILE    CG1  379   7.348   6.619   3.111
   35ILE    CG2  380   7.430   6.410   3.008
   35ILE     CD  381   7.409   6.703   2.999
   35ILE      C  382   7.401   6.497   3.376
   35ILE      O  383   7.329   6.584   3.424
   36GL4      N  384   7.528   6.482   3.413
   36GL4      H  385   7.572   6.415   3.354
   36GL4     CA  386   7.598   6.539   3.529
   36GL4     CB  387   7.723   6.461   3.570
   36GL4     CG  388   7.758   6.475   3.718
   36GL4     CD  389   7.648   6.421   3.810
   36GL4    OE1  390   7.570   6.509   3.853
   36GL4   HE11  391   7.487   6.460   3.876
   36GL4   HE12  392   7.606   6.599   3.826
   36GL4    OE2  393   7.646   6.299   3.836
   36GL4   HE21  394   7.597   6.287   3.923
   36GL4   HE22  395   7.715   6.261   3.775
   36GL4      C  396   7.623   6.690   3.533
   36GL4      O  397   7.638   6.751   3.427
   37VAL      N  398   7.610   6.745   3.653
   37VAL      H  399   7.579   6.690   3.731
   37VAL     CA  400   7.618   6.888   3.683
   37VAL     CB  401   7.490   6.939   3.750
   37VAL    CG1  402   7.367   6.937   3.659
   37VAL    CG2  403   7.468   6.854   3.876
   37VAL      C  404   7.739   6.942   3.761
   37VAL      O  405   7.813   6.866   3.822
   38AS4      N  406   7.774   7.064   3.723
   38AS4      H  407   7.729   7.101   3.641
   38AS4     CA  408   7.869   7.164   3.774
   38AS4     CB  409   7.966   7.199   3.661
   38AS4     CG  410   8.099   7.262   3.704
   38AS4    OD1  411   8.180   7.288   3.612
   38AS4   HD11  412   8.268   7.319   3.648
   38AS4   HD12  413   8.146   7.263   3.522
   38AS4    OD2  414   8.119   7.279   3.826
   38AS4   HD21  415   8.185   7.353   3.844
   38AS4   HD22  416   8.044   7.236   3.875
   38AS4      C  417   7.800   7.287   3.831
   38AS4      O  418   7.741   7.370   3.761
   39LEU      N  419   7.777   7.265   3.960
   39LEU      H  420   7.796   7.176   4.002
   39LEU     CA  421   7.726   7.358   4.061
   39LEU     CB  422   7.679   7.293   4.191
   39LEU     CG  423   7.531   7.253   4.184
   39LEU    CD1  424   7.444   7.378   4.193
   39LEU    CD2  425   7.494   7.166   4.064
   39LEU      C  426   7.827   7.467   4.097
   39LEU      O  427   7.919   7.446   4.177
   40LEU      N  428   7.801   7.584   4.041
   40LEU      H  429   7.711   7.599   3.999
   40LEU     CA  430   7.876   7.708   4.069
   40LEU     CB  431   7.889   7.785   3.938
   40LEU     CG  432   7.993   7.743   3.833
   40LEU    CD1  433   8.134   7.748   3.891
   40LEU    CD2  434   7.965   7.608   3.768
   40LEU      C  435   7.794   7.795   4.165
   40LEU      O  436   7.671   7.796   4.176
   41LYSH     N  437   7.875   7.887   4.217
   41LYSH     H  438   7.973   7.879   4.202
   41LYSH    CA  439   7.826   7.988   4.312
   41LYSH    CB  440   7.831   7.922   4.450
   41LYSH    CG  441   7.788   8.028   4.551
   41LYSH    CD  442   7.777   7.973   4.693
   41LYSH    CE  443   7.907   7.976   4.773
   41LYSH    NZ  444   7.881   7.921   4.907
   41LYSH   HZ1  445   7.955   7.964   4.958
   41LYSH   HZ2  446   7.807   7.965   4.957
   41LYSH   HZ3  447   7.884   7.822   4.919
   41LYSH     C  448   7.917   8.110   4.301
   41LYSH     O  449   8.025   8.110   4.360
   42ASN      N  450   7.867   8.210   4.229
   42ASN      H  451   7.770   8.214   4.206
   42ASN     CA  452   7.939   8.330   4.184
   42ASN     CB  453   7.972   8.422   4.302
   42ASN     CG  454   7.848   8.459   4.383
   42ASN    OD1  455   7.731   8.460   4.346
   42ASN    ND2  456   7.871   8.498   4.508
   42ASN   HD21  457   7.965   8.503   4.541
   42ASN   HD22  458   7.789   8.506   4.566
   42ASN      C  459   8.054   8.267   4.105
   42ASN      O  460   8.031   8.202   4.003
   43GLY      N  461   8.178   8.298   4.142
   43GLY      H  462   8.195   8.350   4.226
   43GLY     CA  463   8.300   8.249   4.076
   43GLY      C  464   8.372   8.127   4.133
   43GLY      O  465   8.485   8.097   4.097
   44GL4      N  466   8.308   8.049   4.220
   44GL4      H  467   8.221   8.089   4.249
   44GL4     CA  468   8.357   7.934   4.297
   44GL4     CB  469   8.363   7.970   4.446
   44GL4     CG  470   8.488   8.047   4.488
   44GL4     CD  471   8.585   7.942   4.541
   44GL4    OE1  472   8.653   7.866   4.468
   44GL4   HE11  473   8.656   7.774   4.507
   44GL4   HE12  474   8.674   7.911   4.381
   44GL4    OE2  475   8.576   7.920   4.664
   44GL4   HE21  476   8.658   7.870   4.694
   44GL4   HE22  477   8.484   7.946   4.692
   44GL4      C  478   8.258   7.818   4.279
   44GL4      O  479   8.137   7.839   4.278
   45ARG      N  480   8.316   7.698   4.278
   45ARG      H  481   8.413   7.681   4.295
   45ARG     CA  482   8.236   7.575   4.284
   45ARG     CB  483   8.307   7.462   4.210
   45ARG     CG  484   8.311   7.483   4.058
   45ARG     CD  485   8.399   7.386   3.980
   45ARG     NE  486   8.377   7.403   3.836
   45ARG     HE  487   8.290   7.369   3.802
   45ARG     CZ  488   8.451   7.471   3.747
   45ARG    NH1  489   8.563   7.532   3.786
   45ARG   HH11  490   8.591   7.520   3.881
   45ARG   HH12  491   8.604   7.599   3.724
   45ARG    NH2  492   8.416   7.471   3.618
   45ARG   HH21  493   8.338   7.417   3.585
   45ARG   HH22  494   8.463   7.524   3.548
   45ARG      C  495   8.189   7.529   4.423
   45ARG      O  496   8.263   7.542   4.520
   46ILE      N  497   8.064   7.484   4.420
   46ILE      H  498   8.008   7.494   4.338
   46ILE     CA  499   8.001   7.416   4.534
   46ILE     CB  500   7.899   7.505   4.603
   46ILE    CG1  501   7.796   7.551   4.500
   46ILE    CG2  502   7.957   7.630   4.669
   46ILE     CD  503   7.662   7.478   4.509
   46ILE      C  504   7.936   7.280   4.506
   46ILE      O  505   7.929   7.231   4.393
   47GL4      N  506   7.907   7.213   4.617
   47GL4      H  507   7.929   7.251   4.707
   47GL4     CA  508   7.866   7.072   4.616
   47GL4     CB  509   7.842   7.012   4.755
   47GL4     CG  510   7.965   6.976   4.837
   47GL4     CD  511   7.929   6.943   4.982
   47GL4    OE1  512   7.933   6.825   5.023
   47GL4   HE11  513   7.844   6.797   5.061
   47GL4   HE12  514   8.020   6.786   4.993
   47GL4    OE2  515   7.896   7.040   5.054
   47GL4   HE21  516   7.889   7.017   5.151
   47GL4   HE22  517   7.870   7.120   5.001
   47GL4      C  518   7.741   7.048   4.530
   47GL4      O  519   7.650   7.125   4.500
   48LYSH     N  520   7.741   6.920   4.493
   48LYSH     H  521   7.824   6.870   4.517
   48LYSH    CA  522   7.638   6.859   4.408
   48LYSH    CB  523   7.709   6.739   4.346
   48LYSH    CG  524   7.630   6.690   4.225
   48LYSH    CD  525   7.703   6.575   4.156
   48LYSH    CE  526   7.700   6.444   4.235
   48LYSH    NZ  527   7.566   6.383   4.245
   48LYSH   HZ1  528   7.500   6.450   4.277
   48LYSH   HZ2  529   7.540   6.358   4.151
   48LYSH   HZ3  530   7.561   6.296   4.294
   48LYSH     C  531   7.498   6.836   4.466
   48LYSH     O  532   7.490   6.732   4.530
   49VAL      N  533   7.406   6.932   4.453
   49VAL      H  534   7.437   7.027   4.457
   49VAL     CA  535   7.271   6.915   4.509
   49VAL     CB  536   7.191   7.045   4.498
   49VAL    CG1  537   7.244   7.137   4.609
   49VAL    CG2  538   7.215   7.125   4.370
   49VAL      C  539   7.198   6.797   4.445
   49VAL      O  540   7.219   6.759   4.330
   50GL4      N  541   7.100   6.737   4.511
   50GL4      H  542   7.086   6.758   4.608
   50GL4     CA  543   7.019   6.625   4.461
   50GL4     CB  544   7.023   6.513   4.565
   50GL4     CG  545   7.162   6.457   4.594
   50GL4     CD  546   7.177   6.335   4.685
   50GL4    OE1  547   7.242   6.341   4.792
   50GL4   HE11  548   7.222   6.266   4.855
   50GL4   HE12  549   7.292   6.428   4.796
   50GL4    OE2  550   7.118   6.230   4.651
   50GL4   HE21  551   7.151   6.158   4.712
   50GL4   HE22  552   7.063   6.257   4.573
   50GL4      C  553   6.872   6.647   4.425
   50GL4      O  554   6.829   6.588   4.326
   51HI0      N  555   6.806   6.737   4.496
   51HI0      H  556   6.839   6.784   4.578
   51HI0     CA  557   6.663   6.762   4.468
   51HI0     CB  558   6.602   6.820   4.595
   51HI0     CG  559   6.455   6.862   4.600
   51HI0    ND1  560   6.347   6.802   4.551
   51HI0    HD1  561   6.345   6.707   4.518
   51HI0    CD2  562   6.409   6.963   4.674
   51HI0    HD2  563   6.461   7.045   4.723
   51HI0    CE1  564   6.236   6.867   4.586
   51HI0    HE1  565   6.133   6.841   4.561
   51HI0    NE2  566   6.277   6.967   4.664
   51HI0    HE2  567   6.217   7.031   4.712
   51HI0      C  568   6.631   6.857   4.352
   51HI0      O  569   6.660   6.976   4.360
   52SER      N  570   6.606   6.802   4.234
   52SER      H  571   6.583   6.705   4.231
   52SER     CA  572   6.552   6.874   4.118
   52SER     CB  573   6.621   6.821   3.993
   52SER     OG  574   6.595   6.684   3.961
   52SER     HG  575   6.662   6.655   3.892
   52SER      C  576   6.400   6.885   4.104
   52SER      O  577   6.323   6.789   4.102
   53AS4      N  578   6.352   7.008   4.090
   53AS4      H  579   6.404   7.092   4.106
   53AS4     CA  580   6.211   7.035   4.059
   53AS4     CB  581   6.174   7.179   4.096
   53AS4     CG  582   6.030   7.197   4.145
   53AS4    OD1  583   5.944   7.226   4.059
   53AS4   HD11  584   5.873   7.290   4.090
   53AS4   HD12  585   5.967   7.169   3.981
   53AS4    OD2  586   6.011   7.185   4.268
   53AS4   HD21  587   5.913   7.173   4.285
   53AS4   HD22  588   6.094   7.173   4.321
   53AS4      C  589   6.197   7.014   3.908
   53AS4      O  590   6.282   7.057   3.831
   54LEU      N  591   6.101   6.930   3.871
   54LEU      H  592   6.030   6.892   3.932
   54LEU     CA  593   6.083   6.890   3.731
   54LEU     CB  594   6.035   6.745   3.740
   54LEU     CG  595   6.138   6.636   3.774
   54LEU    CD1  596   6.074   6.501   3.805
   54LEU    CD2  597   6.257   6.616   3.680
   54LEU      C  598   5.981   6.979   3.659
   54LEU      O  599   5.867   7.007   3.694
   55SER      N  600   6.033   7.027   3.546
   55SER      H  601   6.132   7.042   3.547
   55SER     CA  602   5.953   7.118   3.462
   55SER     CB  603   6.044   7.181   3.357
   55SER     OG  604   5.981   7.295   3.298
   55SER     HG  605   6.041   7.350   3.241
   55SER      C  606   5.836   7.044   3.396
   55SER      O  607   5.856   6.936   3.343
   56PHE      N  608   5.738   7.126   3.360
   56PHE      H  609   5.736   7.224   3.381
   56PHE     CA  610   5.627   7.081   3.276
   56PHE     CB  611   5.520   7.189   3.291
   56PHE     CG  612   5.385   7.145   3.234
   56PHE    CD1  613   5.296   7.067   3.307
   56PHE    HD1  614   5.324   7.014   3.398
   56PHE    CD2  615   5.333   7.217   3.127
   56PHE    HD2  616   5.397   7.269   3.055
   56PHE    CE1  617   5.167   7.045   3.261
   56PHE    HE1  618   5.101   6.968   3.300
   56PHE    CE2  619   5.201   7.208   3.086
   56PHE    HE2  620   5.153   7.281   3.021
   56PHE     CZ  621   5.120   7.114   3.150
   56PHE     HZ  622   5.025   7.085   3.105
   56PHE      C  623   5.653   7.071   3.125
   56PHE      O  624   5.617   6.977   3.055
   57SER      N  625   5.744   7.156   3.079
   57SER      H  626   5.795   7.220   3.136
   57SER     CA  627   5.780   7.175   2.937
   57SER     CB  628   5.852   7.308   2.915
   57SER     OG  629   5.761   7.410   2.954
   57SER     HG  630   5.694   7.414   2.879
   57SER      C  631   5.865   7.059   2.884
   57SER      O  632   5.988   7.060   2.891
   58LYSH     N  633   5.791   6.962   2.831
   58LYSH     H  634   5.698   6.957   2.867
   58LYSH    CA  635   5.846   6.842   2.767
   58LYSH    CB  636   5.736   6.736   2.752
   58LYSH    CG  637   5.728   6.641   2.871
   58LYSH    CD  638   5.851   6.549   2.878
   58LYSH    CE  639   5.849   6.442   2.987
   58LYSH    NZ  640   5.761   6.325   2.970
   58LYSH   HZ1  641   5.666   6.354   2.961
   58LYSH   HZ2  642   5.778   6.284   2.881
   58LYSH   HZ3  643   5.776   6.260   3.045
   58LYSH     C  644   5.917   6.864   2.633
   58LYSH     O  645   5.878   6.828   2.522
   59AS4      N  646   6.020   6.948   2.645
   59AS4      H  647   6.022   7.001   2.730
   59AS4     CA  648   6.120   6.984   2.544
   59AS4     CB  649   6.161   7.126   2.584
   59AS4     CG  650   6.081   7.237   2.515
   59AS4    OD1  651   6.087   7.243   2.391
   59AS4   HD11  652   6.043   7.330   2.369
   59AS4   HD12  653   6.144   7.176   2.344
   59AS4    OD2  654   6.077   7.341   2.584
   59AS4   HD21  655   6.049   7.420   2.530
   59AS4   HD22  656   6.112   7.311   2.673
   59AS4      C  657   6.235   6.883   2.543
   59AS4      O  658   6.237   6.784   2.617
   60TRP      N  659   6.317   6.895   2.440
   60TRP      H  660   6.294   6.927   2.348
   60TRP     CA  661   6.453   6.838   2.442
   60TRP     CB  662   6.529   6.855   2.310
   60TRP     CG  663   6.447   6.798   2.194
   60TRP    CD1  664   6.412   6.874   2.090
   60TRP    HD1  665   6.414   6.982   2.081
   60TRP    CD2  666   6.438   6.664   2.160
   60TRP    NE1  667   6.373   6.792   1.993
   60TRP    HE1  668   6.339   6.823   1.905
   60TRP    CE2  669   6.393   6.665   2.028
   60TRP    CE3  670   6.470   6.544   2.221
   60TRP    HE3  671   6.517   6.547   2.320
   60TRP    CZ2  672   6.388   6.544   1.959
   60TRP    HZ2  673   6.344   6.541   1.859
   60TRP    CZ3  674   6.462   6.422   2.155
   60TRP    HZ3  675   6.512   6.335   2.196
   60TRP    CH2  676   6.420   6.425   2.022
   60TRP    HH2  677   6.388   6.330   1.979
   60TRP      C  678   6.544   6.899   2.549
   60TRP      O  679   6.619   6.830   2.619
   61SER      N  680   6.552   7.031   2.558
   61SER      H  681   6.498   7.092   2.499
   61SER     CA  682   6.613   7.119   2.659
   61SER     CB  683   6.640   7.264   2.619
   61SER     OG  684   6.519   7.329   2.578
   61SER     HG  685   6.515   7.324   2.478
   61SER      C  686   6.544   7.110   2.796
   61SER      O  687   6.487   7.208   2.845
   62PHE      N  688   6.567   6.999   2.865
   62PHE      H  689   6.649   6.944   2.855
   62PHE     CA  690   6.486   6.968   2.984
   62PHE     CB  691   6.453   6.819   2.991
   62PHE     CG  692   6.331   6.799   3.082
   62PHE    CD1  693   6.359   6.723   3.195
   62PHE    HD1  694   6.455   6.677   3.217
   62PHE    CD2  695   6.198   6.815   3.046
   62PHE    HD2  696   6.174   6.865   2.952
   62PHE    CE1  697   6.252   6.670   3.266
   62PHE    HE1  698   6.264   6.594   3.342
   62PHE    CE2  699   6.091   6.767   3.121
   62PHE    HE2  700   5.991   6.803   3.098
   62PHE     CZ  701   6.118   6.687   3.231
   62PHE     HZ  702   6.044   6.627   3.285
   62PHE      C  703   6.544   7.027   3.113
   62PHE      O  704   6.626   6.966   3.181
   63TYR      N  705   6.481   7.141   3.143
   63TYR      H  706   6.399   7.173   3.097
   63TYR     CA  707   6.526   7.222   3.257
   63TYR     CB  708   6.476   7.366   3.255
   63TYR     CG  709   6.535   7.450   3.141
   63TYR    CD1  710   6.470   7.485   3.024
   63TYR    HD1  711   6.369   7.453   2.997
   63TYR    CD2  712   6.655   7.516   3.166
   63TYR    HD2  713   6.727   7.459   3.226
   63TYR    CE1  714   6.519   7.579   2.934
   63TYR    HE1  715   6.477   7.596   2.835
   63TYR    CE2  716   6.708   7.608   3.078
   63TYR    HE2  717   6.810   7.641   3.097
   63TYR     CZ  718   6.642   7.640   2.960
   63TYR     OH  719   6.682   7.738   2.874
   63TYR     HH  720   6.781   7.746   2.886
   63TYR      C  721   6.479   7.160   3.389
   63TYR      O  722   6.363   7.173   3.424
   64LEU      N  723   6.566   7.072   3.439
   64LEU      H  724   6.604   7.006   3.375
   64LEU     CA  725   6.547   7.025   3.577
   64LEU     CB  726   6.642   6.908   3.604
   64LEU     CG  727   6.632   6.798   3.498
   64LEU    CD1  728   6.764   6.720   3.494
   64LEU    CD2  729   6.511   6.706   3.503
   64LEU      C  730   6.587   7.136   3.674
   64LEU      O  731   6.705   7.168   3.682
   65LEU      N  732   6.491   7.181   3.755
   65LEU      H  733   6.406   7.129   3.753
   65LEU     CA  734   6.514   7.294   3.847
   65LEU     CB  735   6.389   7.381   3.852
   65LEU     CG  736   6.341   7.473   3.739
   65LEU    CD1  737   6.263   7.390   3.636
   65LEU    CD2  738   6.258   7.584   3.803
   65LEU      C  739   6.571   7.265   3.986
   65LEU      O  740   6.504   7.267   4.089
   66TYR      N  741   6.701   7.238   3.979
   66TYR      H  742   6.756   7.242   3.897
   66TYR     CA  743   6.779   7.192   4.095
   66TYR     CB  744   6.925   7.176   4.054
   66TYR     CG  745   6.946   7.050   3.970
   66TYR    CD1  746   6.956   7.054   3.831
   66TYR    HD1  747   6.926   7.145   3.778
   66TYR    CD2  748   6.982   6.932   4.034
   66TYR    HD2  749   6.979   6.918   4.142
   66TYR    CE1  750   6.994   6.939   3.763
   66TYR    HE1  751   7.012   6.935   3.656
   66TYR    CE2  752   7.021   6.818   3.964
   66TYR    HE2  753   7.089   6.751   4.016
   66TYR     CZ  754   7.027   6.819   3.825
   66TYR     OH  755   7.023   6.704   3.754
   66TYR     HH  756   7.051   6.730   3.661
   66TYR      C  757   6.786   7.295   4.208
   66TYR      O  758   6.828   7.410   4.191
   67TYR      N  759   6.733   7.251   4.322
   67TYR      H  760   6.720   7.152   4.333
   67TYR     CA  761   6.735   7.336   4.442
   67TYR     CB  762   6.632   7.274   4.536
   67TYR     CG  763   6.486   7.308   4.505
   67TYR    CD1  764   6.434   7.430   4.546
   67TYR    HD1  765   6.490   7.512   4.590
   67TYR    CD2  766   6.413   7.196   4.465
   67TYR    HD2  767   6.457   7.097   4.461
   67TYR    CE1  768   6.300   7.450   4.515
   67TYR    HE1  769   6.256   7.546   4.543
   67TYR    CE2  770   6.277   7.219   4.446
   67TYR    HE2  771   6.227   7.125   4.425
   67TYR     CZ  772   6.222   7.345   4.468
   67TYR     OH  773   6.093   7.374   4.438
   67TYR     HH  774   6.050   7.299   4.389
   67TYR      C  775   6.872   7.343   4.510
   67TYR      O  776   6.937   7.240   4.527
   68THR      N  777   6.897   7.460   4.567
   68THR      H  778   6.826   7.531   4.564
   68THR     CA  779   7.032   7.490   4.615
   68THR     CB  780   7.085   7.622   4.557
   68THR    OG1  781   7.006   7.736   4.591
   68THR    HG1  782   6.987   7.790   4.509
   68THR    CG2  783   7.108   7.612   4.406
   68THR      C  784   7.061   7.485   4.765
   68THR      O  785   7.158   7.415   4.794
   69GL4      N  786   7.003   7.581   4.836
   69GL4      H  787   6.989   7.665   4.783
   69GL4     CA  788   7.006   7.591   4.983
   69GL4     CB  789   7.103   7.702   5.024
   69GL4     CG  790   7.054   7.839   4.976
   69GL4     CD  791   7.138   7.956   5.029
   69GL4    OE1  792   7.240   7.995   4.967
   69GL4   HE11  793   7.312   7.978   5.034
   69GL4   HE12  794   7.211   8.028   4.877
   69GL4    OE2  795   7.107   7.992   5.144
   69GL4   HE21  796   7.182   8.045   5.182
   69GL4   HE22  797   7.021   7.951   5.176
   69GL4      C  798   6.869   7.599   5.049
   69GL4      O  799   6.771   7.630   4.981
   70PHE      N  800   6.864   7.546   5.171
   70PHE      H  801   6.948   7.512   5.214
   70PHE     CA  802   6.741   7.556   5.250
   70PHE     CB  803   6.758   7.455   5.364
   70PHE     CG  804   6.654   7.456   5.476
   70PHE    CD1  805   6.534   7.387   5.468
   70PHE    HD1  806   6.517   7.332   5.376
   70PHE    CD2  807   6.691   7.533   5.586
   70PHE    HD2  808   6.778   7.598   5.579
   70PHE    CE1  809   6.455   7.393   5.583
   70PHE    HE1  810   6.361   7.337   5.592
   70PHE    CE2  811   6.608   7.545   5.696
   70PHE    HE2  812   6.608   7.640   5.750
   70PHE     CZ  813   6.493   7.466   5.694
   70PHE     HZ  814   6.438   7.449   5.787
   70PHE      C  815   6.694   7.695   5.295
   70PHE      O  816   6.578   7.727   5.275
   71THR      N  817   6.791   7.785   5.308
   71THR      H  818   6.880   7.772   5.265
   71THR     CA  819   6.771   7.914   5.376
   71THR     CB  820   6.895   7.960   5.454
   71THR    OG1  821   7.016   7.908   5.399
   71THR    HG1  822   7.051   7.940   5.312
   71THR    CG2  823   6.879   7.902   5.595
   71THR      C  824   6.731   8.029   5.284
   71THR      O  825   6.797   8.039   5.181
   72PRO      N  826   6.636   8.119   5.308
   72PRO     CA  827   6.603   8.239   5.229
   72PRO     CB  828   6.478   8.297   5.296
   72PRO     CG  829   6.443   8.215   5.420
   72PRO     CD  830   6.522   8.086   5.395
   72PRO      C  831   6.719   8.338   5.243
   72PRO      O  832   6.702   8.455   5.279
   73THR      N  833   6.839   8.314   5.191
   73THR      H  834   6.864   8.221   5.162
   73THR     CA  835   6.952   8.408   5.192
   73THR     CB  836   7.086   8.336   5.177
   73THR    OG1  837   7.080   8.248   5.064
   73THR    HG1  838   7.098   8.154   5.093
   73THR    CG2  839   7.101   8.258   5.308
   73THR      C  840   6.934   8.515   5.085
   73THR      O  841   6.988   8.626   5.094
   74GL4      N  842   6.906   8.454   4.970
   74GL4      H  843   6.905   8.354   4.974
   74GL4     CA  844   6.856   8.514   4.846
   74GL4     CB  845   6.738   8.609   4.869
   74GL4     CG  846   6.621   8.546   4.945
   74GL4     CD  847   6.498   8.638   4.939
   74GL4    OE1  848   6.420   8.618   4.844
   74GL4   HE11  849   6.366   8.701   4.829
   74GL4   HE12  850   6.449   8.547   4.782
   74GL4    OE2  851   6.477   8.714   5.037
   74GL4   HE21  852   6.378   8.730   5.038
   74GL4   HE22  853   6.566   8.744   5.070
   74GL4      C  854   6.962   8.585   4.763
   74GL4      O  855   6.936   8.629   4.651
   75LYSH     N  856   7.088   8.579   4.805
   75LYSH     H  857   7.123   8.493   4.841
   75LYSH    CA  858   7.192   8.672   4.758
   75LYSH    CB  859   7.269   8.738   4.873
   75LYSH    CG  860   7.329   8.627   4.960
   75LYSH    CD  861   7.384   8.677   5.094
   75LYSH    CE  862   7.369   8.584   5.215
   75LYSH    NZ  863   7.426   8.642   5.337
   75LYSH   HZ1  864   7.354   8.643   5.406
   75LYSH   HZ2  865   7.505   8.595   5.378
   75LYSH   HZ3  866   7.459   8.736   5.329
   75LYSH     C  867   7.285   8.629   4.645
   75LYSH     O  868   7.309   8.710   4.556
   76ASN      N  869   7.329   8.503   4.651
   76ASN      H  870   7.301   8.441   4.724
   76ASN     CA  871   7.419   8.442   4.551
   76ASN     CB  872   7.495   8.332   4.624
   76ASN     CG  873   7.593   8.388   4.729
   76ASN    OD1  874   7.646   8.497   4.711
   76ASN    ND2  875   7.613   8.327   4.845
   76ASN   HD21  876   7.582   8.233   4.859
   76ASN   HD22  877   7.658   8.380   4.918
   76ASN      C  878   7.364   8.398   4.416
   76ASN      O  879   7.259   8.333   4.413
   77GL4      N  880   7.443   8.425   4.312
   77GL4      H  881   7.516   8.494   4.307
   77GL4     CA  882   7.417   8.365   4.180
   77GL4     CB  883   7.482   8.460   4.079
   77GL4     CG  884   7.445   8.422   3.936
   77GL4     CD  885   7.496   8.525   3.835
   77GL4    OE1  886   7.474   8.490   3.716
   77GL4   HE11  887   7.490   8.571   3.659
   77GL4   HE12  888   7.487   8.392   3.710
   77GL4    OE2  889   7.520   8.643   3.869
   77GL4   HE21  890   7.550   8.697   3.791
   77GL4   HE22  891   7.513   8.644   3.969
   77GL4      C  892   7.476   8.225   4.167
   77GL4      O  893   7.598   8.212   4.182
   78TYR      N  894   7.388   8.140   4.220
   78TYR      H  895   7.325   8.180   4.286
   78TYR     CA  896   7.393   7.994   4.201
   78TYR     CB  897   7.310   7.912   4.299
   78TYR     CG  898   7.355   7.918   4.445
   78TYR    CD1  899   7.445   7.820   4.484
   78TYR    HD1  900   7.496   7.762   4.407
   78TYR    CD2  901   7.291   8.000   4.538
   78TYR    HD2  902   7.234   8.089   4.512
   78TYR    CE1  903   7.467   7.797   4.620
   78TYR    HE1  904   7.543   7.726   4.651
   78TYR    CE2  905   7.311   7.965   4.671
   78TYR    HE2  906   7.251   8.022   4.743
   78TYR     CZ  907   7.393   7.863   4.717
   78TYR     OH  908   7.383   7.813   4.843
   78TYR     HH  909   7.328   7.877   4.897
   78TYR      C  910   7.352   7.961   4.057
   78TYR      O  911   7.235   7.964   4.020
   79ALA      N  912   7.448   7.891   3.997
   79ALA      H  913   7.531   7.868   4.049
   79ALA     CA  914   7.452   7.858   3.854
   79ALA     CB  915   7.566   7.928   3.780
   79ALA      C  916   7.470   7.707   3.835
   79ALA      O  917   7.567   7.651   3.885
   80CYS2     N  918   7.377   7.638   3.770
   80CYS2     H  919   7.295   7.668   3.722
   80CYS2    CA  920   7.375   7.492   3.757
   80CYS2    CB  921   7.241   7.426   3.790
   80CYS2    SG  922   7.211   7.439   3.970
   80CYS2     C  923   7.413   7.439   3.619
   80CYS2     O  924   7.324   7.426   3.535
   81ARG      N  925   7.543   7.442   3.589
   81ARG      H  926   7.619   7.434   3.654
   81ARG     CA  927   7.589   7.424   3.451
   81ARG     CB  928   7.709   7.518   3.432
   81ARG     CG  929   7.676   7.667   3.438
   81ARG     CD  930   7.790   7.763   3.403
   81ARG     NE  931   7.823   7.764   3.259
   81ARG     HE  932   7.884   7.687   3.239
   81ARG     CZ  933   7.822   7.873   3.181
   81ARG    NH1  934   7.788   7.993   3.228
   81ARG   HH11  935   7.784   8.021   3.324
   81ARG   HH12  936   7.758   8.058   3.157
   81ARG    NH2  937   7.854   7.853   3.052
   81ARG   HH21  938   7.861   7.757   3.028
   81ARG   HH22  939   7.871   7.931   2.992
   81ARG      C  940   7.628   7.281   3.415
   81ARG      O  941   7.658   7.209   3.511
   82VAL      N  942   7.651   7.247   3.289
   82VAL      H  943   7.662   7.314   3.216
   82VAL     CA  944   7.674   7.110   3.240
   82VAL     CB  945   7.643   7.103   3.091
   82VAL    CG1  946   7.686   6.971   3.026
   82VAL    CG2  947   7.495   7.133   3.066
   82VAL      C  948   7.820   7.079   3.271
   82VAL      O  949   7.901   7.170   3.254
   83ASN      N  950   7.851   6.959   3.319
   83ASN      H  951   7.779   6.893   3.340
   83ASN     CA  952   7.990   6.925   3.350
   83ASN     CB  953   7.981   6.808   3.448
   83ASN     CG  954   8.095   6.805   3.551
   83ASN    OD1  955   8.206   6.835   3.508
   83ASN    ND2  956   8.063   6.783   3.678
   83ASN   HD21  957   7.974   6.760   3.717
   83ASN   HD22  958   8.135   6.812   3.740
   83ASN      C  959   8.068   6.897   3.222
   83ASN      O  960   8.027   6.923   3.109
   84HI0      N  961   8.186   6.844   3.253
   84HI0      H  962   8.219   6.826   3.346
   84HI0     CA  963   8.284   6.810   3.149
   84HI0     CB  964   8.422   6.831   3.211
   84HI0     CG  965   8.482   6.960   3.155
   84HI0    ND1  966   8.456   7.086   3.189
   84HI0    HD1  967   8.395   7.109   3.265
   84HI0    CD2  968   8.570   6.964   3.055
   84HI0    HD2  969   8.609   6.874   3.008
   84HI0    CE1  970   8.533   7.164   3.113
   84HI0    HE1  971   8.520   7.272   3.106
   84HI0    NE2  972   8.603   7.090   3.027
   84HI0    HE2  973   8.663   7.126   2.956
   84HI0      C  974   8.274   6.666   3.097
   84HI0      O  975   8.225   6.578   3.167
   85VAL      N  976   8.326   6.648   2.976
   85VAL      H  977   8.386   6.719   2.939
   85VAL     CA  978   8.292   6.533   2.892
   85VAL     CB  979   8.357   6.532   2.753
   85VAL    CG1  980   8.289   6.642   2.672
   85VAL    CG2  981   8.505   6.572   2.751
   85VAL      C  982   8.324   6.402   2.963
   85VAL      O  983   8.250   6.306   2.942
   86THR      N  984   8.426   6.394   3.048
   86THR      H  985   8.483   6.469   3.082
   86THR     CA  986   8.458   6.274   3.125
   86THR     CB  987   8.586   6.306   3.203
   86THR    OG1  988   8.572   6.428   3.277
   86THR    HG1  989   8.653   6.444   3.334
   86THR    CG2  990   8.712   6.309   3.116
   86THR      C  991   8.351   6.243   3.231
   86THR      O  992   8.327   6.124   3.247
   87LEU      N  993   8.310   6.339   3.313
   87LEU      H  994   8.377   6.411   3.331
   87LEU     CA  995   8.187   6.334   3.392
   87LEU     CB  996   8.187   6.434   3.509
   87LEU     CG  997   8.291   6.390   3.612
   87LEU    CD1  998   8.424   6.457   3.577
   87LEU    CD2  999   8.244   6.446   3.747
   87LEU      C 1000   8.048   6.333   3.328
   87LEU      O 1001   7.976   6.239   3.362
   88SER      N 1002   8.031   6.410   3.222
   88SER      H 1003   8.110   6.468   3.200
   88SER     CA 1004   7.901   6.449   3.165
   88SER     CB 1005   7.890   6.588   3.101
   88SER     OG 1006   7.964   6.583   2.979
   88SER     HG 1007   7.959   6.672   2.934
   88SER      C 1008   7.828   6.343   3.083
   88SER      O 1009   7.746   6.382   3.000
   89GLN      N 1010   7.851   6.216   3.115
   89GLN      H 1011   7.881   6.202   3.209
   89GLN     CA 1012   7.800   6.100   3.041
   89GLN     CB 1013   7.901   5.989   3.008
   89GLN     CG 1014   8.010   5.961   3.111
   89GLN     CD 1015   8.121   5.861   3.076
   89GLN    OE1 1016   8.113   5.756   3.013
   89GLN    NE2 1017   8.243   5.904   3.108
   89GLN   HE21 1018   8.266   5.992   3.150
   89GLN   HE22 1019   8.315   5.835   3.113
   89GLN      C 1020   7.685   6.046   3.126
   89GLN      O 1021   7.700   6.021   3.246
   90PRO      N 1022   7.574   6.017   3.060
   90PRO     CA 1023   7.463   5.952   3.132
   90PRO     CB 1024   7.350   5.953   3.029
   90PRO     CG 1025   7.390   6.038   2.909
   90PRO     CD 1026   7.542   6.049   2.920
   90PRO      C 1027   7.492   5.815   3.193
   90PRO      O 1028   7.572   5.735   3.145
   91LYSH     N 1029   7.392   5.765   3.265
   91LYSH     H 1030   7.319   5.827   3.295
   91LYSH    CA 1031   7.390   5.639   3.339
   91LYSH    CB 1032   7.260   5.626   3.420
   91LYSH    CG 1033   7.244   5.743   3.518
   91LYSH    CD 1034   7.357   5.775   3.616
   91LYSH    CE 1035   7.328   5.907   3.689
   91LYSH    NZ 1036   7.355   6.023   3.604
   91LYSH   HZ1 1037   7.393   6.102   3.653
   91LYSH   HZ2 1038   7.437   5.998   3.553
   91LYSH   HZ3 1039   7.281   6.058   3.547
   91LYSH     C 1040   7.401   5.509   3.259
   91LYSH     O 1041   7.474   5.418   3.298
   92ILE      N 1042   7.317   5.490   3.157
   92ILE      H 1043   7.245   5.558   3.143
   92ILE     CA 1044   7.341   5.385   3.057
   92ILE     CB 1045   7.236   5.392   2.947
   92ILE    CG1 1046   7.233   5.529   2.877
   92ILE    CG2 1047   7.099   5.376   3.013
   92ILE     CD 1048   7.165   5.515   2.741
   92ILE      C 1049   7.469   5.374   2.974
   92ILE      O 1050   7.479   5.328   2.861
   93VAL      N 1051   7.579   5.380   3.049
   93VAL      H 1052   7.574   5.411   3.144
   93VAL     CA 1053   7.715   5.343   3.007
   93VAL     CB 1054   7.815   5.363   3.121
   93VAL    CG1 1055   7.810   5.506   3.173
   93VAL    CG2 1056   7.785   5.275   3.243
   93VAL      C 1057   7.732   5.203   2.947
   93VAL      O 1058   7.681   5.112   3.011
   94LYSH     N 1059   7.809   5.186   2.840
   94LYSH     H 1060   7.841   5.258   2.779
   94LYSH    CA 1061   7.841   5.052   2.790
   94LYSH    CB 1062   7.836   5.053   2.638
   94LYSH    CG 1063   7.829   4.910   2.583
   94LYSH    CD 1064   7.807   4.900   2.432
   94LYSH    CE 1065   7.753   4.765   2.386
   94LYSH    NZ 1066   7.843   4.654   2.417
   94LYSH   HZ1 1067   7.877   4.660   2.511
   94LYSH   HZ2 1068   7.796   4.566   2.406
   94LYSH   HZ3 1069   7.924   4.653   2.358
   94LYSH     C 1070   7.976   4.996   2.836
   94LYSH     O 1071   7.976   4.920   2.933
   95TRP      N 1072   8.086   5.048   2.783
   95TRP      H 1073   8.079   5.132   2.729
   95TRP     CA 1074   8.222   4.998   2.810
   95TRP     CB 1075   8.321   5.073   2.722
   95TRP     CG 1076   8.318   5.009   2.583
   95TRP    CD1 1077   8.406   4.923   2.533
   95TRP    HD1 1078   8.501   4.910   2.585
   95TRP    CD2 1079   8.235   5.048   2.478
   95TRP    NE1 1080   8.382   4.901   2.404
   95TRP    HE1 1081   8.446   4.848   2.347
   95TRP    CE2 1082   8.275   4.971   2.369
   95TRP    CE3 1083   8.133   5.142   2.474
   95TRP    HE3 1084   8.113   5.207   2.560
   95TRP    CZ2 1085   8.196   4.978   2.255
   95TRP    HZ2 1086   8.228   4.920   2.168
   95TRP    CZ3 1087   8.063   5.158   2.355
   95TRP    HZ3 1088   7.987   5.234   2.340
   95TRP    CH2 1089   8.092   5.070   2.252
   95TRP    HH2 1090   8.014   5.065   2.175
   95TRP      C 1091   8.256   5.010   2.959
   95TRP      O 1092   8.199   5.087   3.036
   96AS4      N 1093   8.330   4.910   3.005
   96AS4      H 1094   8.359   4.836   2.945
   96AS4     CA 1095   8.383   4.905   3.142
   96AS4     CB 1096   8.409   4.757   3.169
   96AS4     CG 1097   8.506   4.685   3.075
   96AS4    OD1 1098   8.612   4.640   3.123
   96AS4   HD11 1099   8.656   4.578   3.059
   96AS4   HD12 1100   8.618   4.669   3.219
   96AS4    OD2 1101   8.467   4.654   2.960
   96AS4   HD21 1102   8.534   4.597   2.912
   96AS4   HD22 1103   8.375   4.691   2.946
   96AS4      C 1104   8.498   5.001   3.173
   96AS4      O 1105   8.492   5.083   3.265
   97ARG      N 1106   8.586   5.009   3.073
   97ARG      H 1107   8.587   4.926   3.018
   97ARG     CA 1108   8.707   5.092   3.074
   97ARG     CB 1109   8.819   5.021   2.998
   97ARG     CG 1110   8.851   4.896   3.080
   97ARG     CD 1111   8.969   4.820   3.020
   97ARG     NE 1112   9.026   4.710   3.100
   97ARG     HE 1113   8.958   4.661   3.155
   97ARG     CZ 1114   9.156   4.698   3.128
   97ARG    NH1 1115   9.251   4.777   3.075
   97ARG   HH11 1116   9.224   4.846   3.007
   97ARG   HH12 1117   9.348   4.765   3.096
   97ARG    NH2 1118   9.192   4.582   3.183
   97ARG   HH21 1119   9.134   4.501   3.176
   97ARG   HH22 1120   9.283   4.577   3.226
   97ARG      C 1121   8.676   5.228   3.011
   97ARG      O 1122   8.595   5.238   2.919
   98AS4      N 1123   8.761   5.324   3.047
   98AS4      H 1124   8.812   5.316   3.133
   98AS4     CA 1125   8.765   5.457   2.984
   98AS4     CB 1126   8.832   5.555   3.081
   98AS4     CG 1127   8.833   5.702   3.038
   98AS4    OD1 1128   8.941   5.745   2.991
   98AS4   HD11 1129   8.927   5.785   2.900
   98AS4   HD12 1130   9.015   5.725   3.055
   98AS4    OD2 1131   8.730   5.771   3.052
   98AS4   HD21 1132   8.743   5.867   3.025
   98AS4   HD22 1133   8.650   5.718   3.078
   98AS4      C 1134   8.838   5.451   2.850
   98AS4      O 1135   8.787   5.504   2.752
   99MET      N 1136   8.940   5.365   2.846
   99MET      H 1137   8.927   5.276   2.892
   99MET     CA 1138   9.023   5.355   2.726
   99MET     CB 1139   9.165   5.405   2.755
   99MET     CG 1140   9.178   5.542   2.822
   99MET     SD 1141   9.116   5.684   2.725
   99MET     CE 1142   9.276   5.752   2.688
   99MET      C 1143   9.030   5.210   2.676
   99MET     O1 1144   9.027   5.200   2.552
   99MET   HO11 1145   9.040   5.105   2.523
   99MET   HO12 1146   9.009   5.287   2.506
   99MET     O2 1147   9.019   5.118   2.760
   99MET   HO21 1148   8.978   5.032   2.730
   99MET   HO22 1149   9.066   5.153   2.841
  100ILE      N 1150   8.885   5.768   2.575
  100ILE     H1 1151   8.830   5.715   2.510
  100ILE     H2 1152   8.950   5.825   2.524
  100ILE     H3 1153   8.939   5.702   2.626
  100ILE     CA 1154   8.805   5.846   2.670
  100ILE     CB 1155   8.834   5.996   2.656
  100ILE    CG1 1156   8.776   6.080   2.770
  100ILE    CG2 1157   8.790   6.053   2.521
  100ILE     CD 1158   8.799   6.231   2.760
  100ILE      C 1159   8.662   5.792   2.678
  100ILE      O 1160   8.611   5.755   2.572
  101GLN      N 1161   8.602   5.796   2.797
  101GLN      H 1162   8.660   5.797   2.879
  101GLN     CA 1163   8.459   5.779   2.823
  101GLN     CB 1164   8.355   5.854   2.739
  101GLN     CG 1165   8.367   6.007   2.747
  101GLN     CD 1166   8.277   6.092   2.656
  101GLN    OE1 1167   8.262   6.053   2.540
  101GLN    NE2 1168   8.210   6.194   2.709
  101GLN   HE21 1169   8.220   6.228   2.802
  101GLN   HE22 1170   8.149   6.233   2.640
  101GLN      C 1171   8.420   5.631   2.822
  101GLN      O 1172   8.423   5.568   2.716
  102ARG      N 1173   8.354   5.584   2.927
  102ARG      H 1174   8.383   5.622   3.015
  102ARG     CA 1175   8.274   5.461   2.920
  102ARG     CB 1176   8.216   5.431   3.058
  102ARG     CG 1177   8.323   5.374   3.152
  102ARG     CD 1178   8.259   5.314   3.277
  102ARG     NE 1179   8.352   5.322   3.391
  102ARG     HE 1180   8.415   5.399   3.398
  102ARG     CZ 1181   8.345   5.256   3.508
  102ARG    NH1 1182   8.254   5.164   3.541
  102ARG   HH11 1183   8.183   5.136   3.476
  102ARG   HH12 1184   8.259   5.117   3.629
  102ARG    NH2 1185   8.412   5.309   3.611
  102ARG   HH21 1186   8.467   5.392   3.607
  102ARG   HH22 1187   8.397   5.267   3.701
  102ARG      C 1188   8.159   5.463   2.820
  102ARG      O 1189   8.146   5.371   2.739
  103THR      N 1190   8.093   5.577   2.797
  103THR      H 1191   8.128   5.654   2.851
  103THR     CA 1192   7.982   5.605   2.706
  103THR     CB 1193   8.030   5.657   2.570
  103THR    OG1 1194   7.921   5.717   2.500
  103THR    HG1 1195   7.946   5.725   2.404
  103THR    CG2 1196   8.088   5.547   2.480
  103THR      C 1197   7.861   5.512   2.693
  103THR      O 1198   7.867   5.390   2.681
  104PRO      N 1199   7.744   5.576   2.697
  104PRO     CA 1200   7.619   5.517   2.648
  104PRO     CB 1201   7.518   5.629   2.667
  104PRO     CG 1202   7.563   5.689   2.800
  104PRO     CD 1203   7.715   5.691   2.784
  104PRO      C 1204   7.631   5.477   2.501
  104PRO      O 1205   7.710   5.530   2.423
  105LYSH     N 1206   7.515   5.421   2.467
  105LYSH     H 1207   7.442   5.429   2.535
  105LYSH    CA 1208   7.478   5.356   2.340
  105LYSH    CB 1209   7.366   5.258   2.370
  105LYSH    CG 1210   7.407   5.120   2.422
  105LYSH    CD 1211   7.279   5.056   2.476
  105LYSH    CE 1212   7.318   4.914   2.516
  105LYSH    NZ 1213   7.240   4.845   2.620
  105LYSH   HZ1 1214   7.141   4.844   2.605
  105LYSH   HZ2 1215   7.266   4.749   2.630
  105LYSH   HZ3 1216   7.265   4.884   2.709
  105LYSH     C 1217   7.421   5.457   2.240
  105LYSH     O 1218   7.406   5.577   2.264
  106ILE      N 1219   7.372   5.407   2.127
  106ILE      H 1220   7.421   5.330   2.086
  106ILE     CA 1221   7.271   5.481   2.050
  106ILE     CB 1222   7.264   5.436   1.904
  106ILE    CG1 1223   7.240   5.286   1.884
  106ILE    CG2 1224   7.387   5.489   1.831
  106ILE     CD 1225   7.219   5.236   1.741
  106ILE      C 1226   7.135   5.474   2.119
  106ILE      O 1227   7.114   5.382   2.199
  107GLN      N 1228   7.044   5.566   2.087
  107GLN      H 1229   7.073   5.640   2.026
  107GLN     CA 1230   6.904   5.568   2.130
  107GLN     CB 1231   6.836   5.703   2.108
  107GLN     CG 1232   6.723   5.741   2.204
  107GLN     CD 1233   6.662   5.876   2.168
  107GLN    OE1 1234   6.634   5.915   2.054
  107GLN    NE2 1235   6.630   5.956   2.269
  107GLN   HE21 1236   6.634   5.921   2.362
  107GLN   HE22 1237   6.606   6.051   2.245
  107GLN      C 1238   6.826   5.460   2.054
  107GLN      O 1239   6.791   5.490   1.940
  108VAL      N 1240   6.805   5.340   2.107
  108VAL      H 1241   6.840   5.321   2.199
  108VAL     CA 1242   6.734   5.227   2.045
  108VAL     CB 1243   6.782   5.094   2.104
  108VAL    CG1 1244   6.925   5.080   2.051
  108VAL    CG2 1245   6.786   5.076   2.256
  108VAL      C 1246   6.582   5.234   2.034
  108VAL      O 1247   6.518   5.195   1.936
  109TYR      N 1248   6.516   5.281   2.140
  109TYR      H 1249   6.560   5.296   2.228
  109TYR     CA 1250   6.376   5.323   2.124
  109TYR     CB 1251   6.305   5.326   2.260
  109TYR     CG 1252   6.384   5.391   2.374
  109TYR    CD1 1253   6.392   5.529   2.388
  109TYR    HD1 1254   6.338   5.589   2.314
  109TYR    CD2 1255   6.472   5.319   2.455
  109TYR    HD2 1256   6.465   5.211   2.445
  109TYR    CE1 1257   6.472   5.591   2.483
  109TYR    HE1 1258   6.474   5.700   2.474
  109TYR    CE2 1259   6.556   5.373   2.551
  109TYR    HE2 1260   6.612   5.310   2.619
  109TYR     CZ 1261   6.550   5.512   2.565
  109TYR     OH 1262   6.636   5.572   2.652
  109TYR     HH 1263   6.606   5.667   2.663
  109TYR      C 1264   6.348   5.454   2.051
  109TYR      O 1265   6.436   5.515   1.991
  110SER      N 1266   6.225   5.506   2.058
  110SER      H 1267   6.151   5.456   2.104
  110SER     CA 1268   6.188   5.624   1.979
  110SER     CB 1269   6.038   5.642   1.953
  110SER     OG 1270   6.011   5.711   1.831
  110SER     HG 1271   5.938   5.656   1.790
  110SER      C 1272   6.246   5.756   2.030
  110SER      O 1273   6.295   5.758   2.142
  111ARG      N 1274   6.227   5.861   1.950
  111ARG      H 1275   6.183   5.847   1.861
  111ARG     CA 1276   6.299   5.986   1.977
  111ARG     CB 1277   6.326   6.064   1.848
  111ARG     CG 1278   6.385   5.980   1.734
  111ARG     CD 1279   6.536   5.970   1.754
  111ARG     NE 1280   6.601   5.870   1.669
  111ARG     HE 1281   6.669   5.900   1.602
  111ARG     CZ 1282   6.609   5.742   1.708
  111ARG    NH1 1283   6.581   5.698   1.831
  111ARG   HH11 1284   6.573   5.769   1.902
  111ARG   HH12 1285   6.578   5.600   1.850
  111ARG    NH2 1286   6.643   5.648   1.618
  111ARG   HH21 1287   6.670   5.679   1.527
  111ARG   HH22 1288   6.643   5.550   1.637
  111ARG      C 1289   6.225   6.062   2.088
  111ARG      O 1290   6.183   6.173   2.053
  112HI0      N 1291   6.242   6.031   2.216
  112HI0      H 1292   6.306   5.959   2.243
  112HI0     CA 1293   6.169   6.095   2.326
  112HI0     CB 1294   6.163   5.992   2.439
  112HI0     CG 1295   6.090   6.020   2.570
  112HI0    ND1 1296   6.146   6.037   2.689
  112HI0    HD1 1297   6.246   6.036   2.699
  112HI0    CD2 1298   5.958   6.014   2.589
  112HI0    HD2 1299   5.886   6.010   2.508
  112HI0    CE1 1300   6.053   6.026   2.784
  112HI0    HE1 1301   6.076   6.032   2.890
  112HI0    NE2 1302   5.936   6.021   2.720
  112HI0    HE2 1303   5.848   6.041   2.763
  112HI0      C 1304   6.234   6.223   2.380
  112HI0      O 1305   6.355   6.237   2.393
  113PRO      N 1306   6.153   6.323   2.414
  113PRO     CA 1307   6.194   6.450   2.476
  113PRO     CB 1308   6.068   6.536   2.489
  113PRO     CG 1309   5.993   6.481   2.367
  113PRO     CD 1310   6.007   6.331   2.393
  113PRO      C 1311   6.251   6.424   2.616
  113PRO      O 1312   6.225   6.320   2.674
  114ALA      N 1313   6.315   6.533   2.658
  114ALA      H 1314   6.285   6.625   2.635
  114ALA     CA 1315   6.412   6.528   2.768
  114ALA     CB 1316   6.344   6.476   2.895
  114ALA      C 1317   6.547   6.455   2.757
  114ALA      O 1318   6.634   6.478   2.841
  115GL4      N 1319   6.552   6.356   2.669
  115GL4      H 1320   6.468   6.328   2.623
  115GL4     CA 1321   6.668   6.283   2.616
  115GL4     CB 1322   6.636   6.134   2.600
  115GL4     CG 1323   6.577   6.074   2.727
  115GL4     CD 1324   6.513   5.938   2.696
  115GL4    OE1 1325   6.585   5.850   2.645
  115GL4   HE11 1326   6.524   5.780   2.607
  115GL4   HE12 1327   6.674   5.840   2.688
  115GL4    OE2 1328   6.395   5.928   2.736
  115GL4   HE21 1329   6.347   5.889   2.657
  115GL4   HE22 1330   6.375   5.983   2.817
  115GL4      C 1331   6.728   6.342   2.489
  115GL4      O 1332   6.694   6.456   2.457
  116ASN      N 1333   6.832   6.280   2.435
  116ASN      H 1334   6.885   6.205   2.474
  116ASN     CA 1335   6.902   6.311   2.309
  116ASN     CB 1336   7.006   6.199   2.301
  116ASN     CG 1337   7.097   6.214   2.179
  116ASN    OD1 1338   7.065   6.166   2.070
  116ASN    ND2 1339   7.212   6.279   2.192
  116ASN   HD21 1340   7.247   6.314   2.279
  116ASN   HD22 1341   7.275   6.267   2.115
  116ASN      C 1342   6.807   6.313   2.189
  116ASN      O 1343   6.708   6.240   2.191
  117GLY      N 1344   6.834   6.402   2.094
  117GLY      H 1345   6.894   6.477   2.118
  117GLY     CA 1346   6.757   6.395   1.969
  117GLY      C 1347   6.846   6.400   1.844
  117GLY      O 1348   6.950   6.337   1.828
  118LYSH     N 1349   6.789   6.441   1.731
  118LYSH     H 1350   6.843   6.445   1.647
  118LYSH    CA 1351   6.646   6.471   1.719
  118LYSH    CB 1352   6.625   6.619   1.686
  118LYSH    CG 1353   6.690   6.730   1.770
  118LYSH    CD 1354   6.683   6.864   1.697
  118LYSH    CE 1355   6.733   6.987   1.773
  118LYSH    NZ 1356   6.742   7.104   1.685
  118LYSH   HZ1 1357   6.807   7.078   1.614
  118LYSH   HZ2 1358   6.655   7.124   1.640
  118LYSH   HZ3 1359   6.770   7.192   1.724
  118LYSH     C 1360   6.576   6.388   1.611
  118LYSH     O 1361   6.456   6.365   1.618
  119SER      N 1362   6.649   6.389   1.500
  119SER      H 1363   6.743   6.422   1.493
  119SER     CA 1364   6.610   6.311   1.382
  119SER     CB 1365   6.690   6.346   1.256
  119SER     OG 1366   6.669   6.483   1.221
  119SER     HG 1367   6.760   6.524   1.217
  119SER      C 1368   6.609   6.158   1.391
  119SER      O 1369   6.673   6.109   1.484
  120ASN      N 1370   6.541   6.092   1.298
  120ASN      H 1371   6.467   6.136   1.247
  120ASN     CA 1372   6.534   5.946   1.284
  120ASN     CB 1373   6.391   5.896   1.304
  120ASN     CG 1374   6.403   5.758   1.367
  120ASN    OD1 1375   6.493   5.679   1.337
  120ASN    ND2 1376   6.308   5.716   1.450
  120ASN   HD21 1377   6.223   5.768   1.460
  120ASN   HD22 1378   6.318   5.629   1.498
  120ASN      C 1379   6.581   5.896   1.148
  120ASN      O 1380   6.517   5.925   1.046
  121PHE      N 1381   6.702   5.841   1.136
  121PHE      H 1382   6.717   5.787   1.053
  121PHE     CA 1383   6.827   5.847   1.213
  121PHE     CB 1384   6.889   5.985   1.189
  121PHE     CG 1385   6.956   5.994   1.052
  121PHE    CD1 1386   7.081   5.935   1.039
  121PHE    HD1 1387   7.124   5.892   1.130
  121PHE    CD2 1388   6.882   6.045   0.946
  121PHE    HD2 1389   6.801   6.117   0.958
  121PHE    CE1 1390   7.128   5.927   0.909
  121PHE    HE1 1391   7.223   5.873   0.895
  121PHE    CE2 1392   6.938   6.046   0.818
  121PHE    HE2 1393   6.898   6.107   0.738
  121PHE     CZ 1394   7.059   5.980   0.801
  121PHE     HZ 1395   7.083   5.974   0.694
  121PHE      C 1396   6.853   5.797   1.355
  121PHE      O 1397   6.803   5.845   1.457
  122LEU      N 1398   6.951   5.708   1.358
  122LEU      H 1399   7.007   5.689   1.276
  122LEU     CA 1400   7.004   5.648   1.481
  122LEU     CB 1401   7.058   5.508   1.453
  122LEU     CG 1402   6.956   5.401   1.415
  122LEU    CD1 1403   7.032   5.289   1.344
  122LEU    CD2 1404   6.878   5.340   1.532
  122LEU      C 1405   7.114   5.740   1.535
  122LEU      O 1406   7.224   5.749   1.481
  123ASN      N 1407   7.072   5.810   1.641
  123ASN      H 1408   6.974   5.815   1.656
  123ASN     CA 1409   7.152   5.905   1.719
  123ASN     CB 1410   7.054   6.008   1.774
  123ASN     CG 1411   6.926   5.950   1.835
  123ASN    OD1 1412   6.856   5.866   1.779
  123ASN    ND2 1413   6.884   5.988   1.955
  123ASN   HD21 1414   6.931   6.059   2.009
  123ASN   HD22 1415   6.799   5.945   1.985
  123ASN      C 1416   7.212   5.837   1.842
  123ASN      O 1417   7.138   5.770   1.914
  124CYS2     N 1418   7.334   5.883   1.866
  124CYS2     H 1419   7.363   5.952   1.800
  124CYS2    CA 1420   7.425   5.863   1.980
  124CYS2    CB 1421   7.571   5.895   1.944
  124CYS2    SG 1422   7.659   5.767   1.847
  124CYS2     C 1423   7.381   5.920   2.114
  124CYS2     O 1424   7.372   6.042   2.131
  125TYR      N 1425   7.384   5.840   2.220
  125TYR      H 1426   7.390   5.740   2.214
  125TYR     CA 1427   7.340   5.893   2.350
  125TYR     CB 1428   7.266   5.786   2.431
  125TYR     CG 1429   7.155   5.841   2.521
  125TYR    CD1 1430   7.033   5.848   2.455
  125TYR    HD1 1431   7.029   5.830   2.347
  125TYR    CD2 1432   7.177   5.873   2.654
  125TYR    HD2 1433   7.271   5.841   2.699
  125TYR    CE1 1434   6.924   5.877   2.537
  125TYR    HE1 1435   6.829   5.875   2.483
  125TYR    CE2 1436   7.066   5.911   2.729
  125TYR    HE2 1437   7.071   5.929   2.836
  125TYR     CZ 1438   6.939   5.907   2.672
  125TYR     OH 1439   6.831   5.893   2.753
  125TYR     HH 1440   6.747   5.873   2.702
  125TYR      C 1441   7.459   5.951   2.427
  125TYR      O 1442   7.488   5.938   2.545
  126VAL      N 1443   7.527   6.039   2.353
  126VAL      H 1444   7.495   6.054   2.260
  126VAL     CA 1445   7.643   6.122   2.388
  126VAL     CB 1446   7.705   6.204   2.275
  126VAL    CG1 1447   7.782   6.098   2.196
  126VAL    CG2 1448   7.611   6.289   2.189
  126VAL      C 1449   7.631   6.221   2.504
  126VAL      O 1450   7.525   6.256   2.554
  127SER      N 1451   7.741   6.233   2.577
  127SER      H 1452   7.815   6.171   2.551
  127SER     CA 1453   7.764   6.331   2.684
  127SER     CB 1454   7.909   6.329   2.734
  127SER     OG 1455   7.998   6.349   2.623
  127SER     HG 1456   8.000   6.437   2.576
  127SER      C 1457   7.728   6.477   2.658
  127SER      O 1458   7.735   6.530   2.547
  128GLY      N 1459   7.726   6.554   2.767
  128GLY      H 1460   7.721   6.518   2.860
  128GLY     CA 1461   7.715   6.700   2.764
  128GLY      C 1462   7.841   6.775   2.719
  128GLY      O 1463   7.939   6.774   2.794
  129PHE      N 1464   7.823   6.867   2.625
  129PHE      H 1465   7.741   6.917   2.598
  129PHE     CA 1466   7.945   6.922   2.562
  129PHE     CB 1467   7.916   6.952   2.415
  129PHE     CG 1468   7.897   6.822   2.338
  129PHE    CD1 1469   7.781   6.748   2.317
  129PHE    HD1 1470   7.704   6.759   2.393
  129PHE    CD2 1471   8.007   6.772   2.270
  129PHE    HD2 1472   8.100   6.827   2.285
  129PHE    CE1 1473   7.775   6.635   2.236
  129PHE    HE1 1474   7.694   6.562   2.237
  129PHE    CE2 1475   8.005   6.659   2.189
  129PHE    HE2 1476   8.085   6.650   2.116
  129PHE     CZ 1477   7.888   6.586   2.171
  129PHE     HZ 1478   7.878   6.487   2.127
  129PHE      C 1479   8.020   7.041   2.623
  129PHE      O 1480   7.986   7.157   2.604
  130HI0      N 1481   8.113   6.998   2.708
  130HI0      H 1482   8.102   6.909   2.752
  130HI0     CA 1483   8.224   7.080   2.759
  130HI0     CB 1484   8.203   7.148   2.894
  130HI0     CG 1485   8.077   7.234   2.894
  130HI0    ND1 1486   7.964   7.209   2.960
  130HI0    HD1 1487   7.940   7.128   3.012
  130HI0    CD2 1488   8.063   7.354   2.837
  130HI0    HD2 1489   8.138   7.402   2.774
  130HI0    CE1 1490   7.886   7.316   2.944
  130HI0    HE1 1491   7.788   7.330   2.990
  130HI0    NE2 1492   7.946   7.408   2.870
  130HI0    HE2 1493   7.919   7.505   2.869
  130HI0      C 1494   8.355   7.003   2.747
  130HI0      O 1495   8.362   6.903   2.819
  131PRO      N 1496   8.446   7.037   2.656
  131PRO     CA 1497   8.452   7.152   2.564
  131PRO     CB 1498   8.602   7.155   2.535
  131PRO     CG 1499   8.632   7.008   2.502
  131PRO     CD 1500   8.555   6.945   2.619
  131PRO      C 1501   8.365   7.137   2.439
  131PRO      O 1502   8.324   7.034   2.387
  132SER      N 1503   8.319   7.251   2.389
  132SER      H 1504   8.340   7.338   2.434
  132SER     CA 1505   8.212   7.249   2.289
  132SER     CB 1506   8.166   7.394   2.273
  132SER     OG 1507   8.259   7.485   2.214
  132SER     HG 1508   8.346   7.479   2.264
  132SER      C 1509   8.234   7.176   2.156
  132SER      O 1510   8.168   7.074   2.139
  133AS4      N 1511   8.293   7.253   2.065
  133AS4      H 1512   8.325   7.346   2.078
  133AS4     CA 1513   8.293   7.223   1.921
  133AS4     CB 1514   8.365   7.340   1.853
  133AS4     CG 1515   8.503   7.377   1.910
  133AS4    OD1 1516   8.493   7.475   1.987
  133AS4   HD11 1517   8.568   7.540   1.976
  133AS4   HD12 1518   8.430   7.455   2.062
  133AS4    OD2 1519   8.590   7.288   1.915
  133AS4   HD21 1520   8.674   7.337   1.937
  133AS4   HD22 1521   8.550   7.199   1.890
  133AS4      C 1522   8.360   7.095   1.873
  133AS4      O 1523   8.351   7.067   1.754
  134ILE      N 1524   8.374   7.003   1.968
  134ILE      H 1525   8.311   6.999   2.046
  134ILE     CA 1526   8.445   6.877   1.944
  134ILE     CB 1527   8.503   6.822   2.075
  134ILE    CG1 1528   8.402   6.826   2.190
  134ILE    CG2 1529   8.629   6.903   2.105
  134ILE     CD 1530   8.432   6.736   2.309
  134ILE      C 1531   8.375   6.763   1.869
  134ILE      O 1532   8.252   6.752   1.860
  135GL4      N 1533   8.463   6.680   1.816
  135GL4      H 1534   8.562   6.685   1.826
  135GL4     CA 1535   8.426   6.568   1.727
  135GL4     CB 1536   8.535   6.536   1.625
  135GL4     CG 1537   8.491   6.565   1.481
  135GL4     CD 1538   8.500   6.434   1.403
  135GL4    OE1 1539   8.420   6.344   1.438
  135GL4   HE11 1540   8.372   6.305   1.359
  135GL4   HE12 1541   8.421   6.341   1.538
  135GL4    OE2 1542   8.563   6.437   1.295
  135GL4   HE21 1543   8.550   6.359   1.234
  135GL4   HE22 1544   8.612   6.524   1.290
  135GL4      C 1545   8.404   6.435   1.799
  135GL4      O 1546   8.464   6.421   1.906
  136VAL      N 1547   8.336   6.338   1.739
  136VAL      H 1548   8.316   6.349   1.641
  136VAL     CA 1549   8.321   6.206   1.802
  136VAL     CB 1550   8.178   6.159   1.829
  136VAL    CG1 1551   8.114   6.240   1.941
  136VAL    CG2 1552   8.086   6.157   1.707
  136VAL      C 1553   8.384   6.087   1.729
  136VAL      O 1554   8.400   6.088   1.607
  137AS4      N 1555   8.409   5.975   1.797
  137AS4      H 1556   8.442   5.977   1.891
  137AS4     CA 1557   8.432   5.848   1.726
  137AS4     CB 1558   8.560   5.788   1.785
  137AS4     CG 1559   8.687   5.869   1.756
  137AS4    OD1 1560   8.706   5.909   1.640
  137AS4   HD11 1561   8.790   5.964   1.641
  137AS4   HD12 1562   8.618   5.910   1.593
  137AS4    OD2 1563   8.762   5.897   1.852
  137AS4   HD21 1564   8.803   5.988   1.839
  137AS4   HD22 1565   8.761   5.821   1.916
  137AS4      C 1566   8.320   5.746   1.741
  137AS4      O 1567   8.282   5.706   1.851
  138LEU      N 1568   8.259   5.709   1.629
  138LEU      H 1569   8.290   5.742   1.540
  138LEU     CA 1570   8.153   5.608   1.614
  138LEU     CB 1571   8.075   5.641   1.486
  138LEU     CG 1572   7.948   5.559   1.466
  138LEU    CD1 1573   7.844   5.583   1.575
  138LEU    CD2 1574   7.893   5.598   1.328
  138LEU      C 1575   8.199   5.462   1.606
  138LEU      O 1576   8.271   5.421   1.515
  139LEU      N 1577   8.175   5.407   1.725
  139LEU      H 1578   8.105   5.447   1.785
  139LEU     CA 1579   8.215   5.268   1.749
  139LEU     CB 1580   8.219   5.245   1.901
  139LEU     CG 1581   8.328   5.320   1.976
  139LEU    CD1 1582   8.282   5.343   2.120
  139LEU    CD2 1583   8.454   5.233   1.968
  139LEU      C 1584   8.102   5.184   1.687
  139LEU      O 1585   7.990   5.171   1.735
  140LYSH     N 1586   8.135   5.130   1.570
  140LYSH     H 1587   8.214   5.160   1.518
  140LYSH    CA 1588   8.054   5.035   1.492
  140LYSH    CB 1589   8.079   5.044   1.342
  140LYSH    CG 1590   8.018   5.171   1.281
  140LYSH    CD 1591   8.036   5.167   1.130
  140LYSH    CE 1592   7.951   5.282   1.076
  140LYSH    NZ 1593   7.983   5.297   0.933
  140LYSH   HZ1 1594   7.944   5.381   0.895
  140LYSH   HZ2 1595   8.080   5.303   0.909
  140LYSH   HZ3 1596   7.950   5.218   0.882
  140LYSH     C 1597   8.050   4.890   1.541
  140LYSH     O 1598   8.092   4.861   1.653
  141ASN      N 1599   7.984   4.796   1.474
  141ASN      H 1600   7.965   4.814   1.378
  141ASN     CA 1601   7.995   4.656   1.519
  141ASN     CB 1602   7.902   4.566   1.436
  141ASN     CG 1603   7.758   4.615   1.444
  141ASN    OD1 1604   7.715   4.693   1.359
  141ASN    ND2 1605   7.694   4.574   1.553
  141ASN   HD21 1606   7.732   4.525   1.632
  141ASN   HD22 1607   7.595   4.585   1.557
  141ASN      C 1608   8.139   4.606   1.524
  141ASN      O 1609   8.210   4.649   1.433
  142GLY      N 1610   8.177   4.526   1.623
  142GLY      H 1611   8.102   4.488   1.677
  142GLY     CA 1612   8.307   4.468   1.659
  142GLY      C 1613   8.420   4.567   1.687
  142GLY      O 1614   8.535   4.558   1.644
  143GL4      N 1615   8.371   4.673   1.751
  143GL4      H 1616   8.271   4.677   1.747
  143GL4     CA 1617   8.439   4.798   1.787
  143GL4     CB 1618   8.535   4.772   1.904
  143GL4     CG 1619   8.465   4.775   2.040
  143GL4     CD 1620   8.535   4.692   2.149
  143GL4    OE1 1621   8.556   4.572   2.122
  143GL4   HE11 1622   8.601   4.520   2.195
  143GL4   HE12 1623   8.529   4.548   2.029
  143GL4    OE2 1624   8.579   4.754   2.248
  143GL4   HE21 1625   8.627   4.695   2.314
  143GL4   HE22 1626   8.563   4.850   2.226
  143GL4      C 1627   8.512   4.868   1.672
  143GL4      O 1628   8.605   4.943   1.701
  144ARG      N 1629   8.462   4.858   1.549
  144ARG      H 1630   8.401   4.789   1.512
  144ARG     CA 1631   8.508   4.939   1.436
  144ARG     CB 1632   8.455   4.884   1.304
  144ARG     CG 1633   8.512   4.751   1.255
  144ARG     CD 1634   8.434   4.697   1.134
  144ARG     NE 1635   8.516   4.590   1.075
  144ARG     HE 1636   8.546   4.523   1.143
  144ARG     CZ 1637   8.542   4.568   0.945
  144ARG    NH1 1638   8.483   4.653   0.861
  144ARG   HH11 1639   8.425   4.729   0.892
  144ARG   HH12 1640   8.499   4.631   0.765
  144ARG    NH2 1641   8.627   4.474   0.902
  144ARG   HH21 1642   8.663   4.404   0.964
  144ARG   HH22 1643   8.687   4.491   0.824
  144ARG      C 1644   8.483   5.090   1.445
  144ARG      O 1645   8.371   5.142   1.437
  145ILE      N 1646   8.594   5.162   1.460
  145ILE      H 1647   8.684   5.119   1.459
  145ILE     CA 1648   8.606   5.307   1.474
  145ILE     CB 1649   8.741   5.354   1.527
  145ILE    CG1 1650   8.787   5.272   1.647
  145ILE    CG2 1651   8.736   5.504   1.561
  145ILE     CD 1652   8.919   5.327   1.703
  145ILE      C 1653   8.589   5.362   1.332
  145ILE      O 1654   8.665   5.335   1.238
  146GL4      N 1655   8.472   5.424   1.320
  146GL4      H 1656   8.392   5.400   1.374
  146GL4     CA 1657   8.437   5.514   1.209
  146GL4     CB 1658   8.338   5.443   1.117
  146GL4     CG 1659   8.405   5.407   0.984
  146GL4     CD 1660   8.310   5.347   0.879
  146GL4    OE1 1661   8.266   5.413   0.783
  146GL4   HE11 1662   8.241   5.353   0.706
  146GL4   HE12 1663   8.241   5.505   0.813
  146GL4    OE2 1664   8.288   5.224   0.883
  146GL4   HE21 1665   8.236   5.195   0.802
  146GL4   HE22 1666   8.314   5.196   0.975
  146GL4      C 1667   8.386   5.653   1.249
  146GL4      O 1668   8.378   5.694   1.365
  147LYSH     N 1669   8.359   5.729   1.144
  147LYSH     H 1670   8.406   5.723   1.056
  147LYSH    CA 1671   8.297   5.862   1.155
  147LYSH    CB 1672   8.363   5.968   1.066
  147LYSH    CG 1673   8.502   6.009   1.115
  147LYSH    CD 1674   8.510   6.052   1.262
  147LYSH    CE 1675   8.653   6.095   1.294
  147LYSH    NZ 1676   8.665   6.167   1.421
  147LYSH   HZ1 1677   8.594   6.237   1.426
  147LYSH   HZ2 1678   8.659   6.103   1.498
  147LYSH   HZ3 1679   8.749   6.221   1.406
  147LYSH     C 1680   8.148   5.856   1.122
  147LYSH     O 1681   8.110   5.794   1.023
  148VAL      N 1682   8.082   5.949   1.191
  148VAL      H 1683   8.130   6.014   1.249
  148VAL     CA 1684   7.939   5.971   1.164
  148VAL     CB 1685   7.881   6.065   1.270
  148VAL    CG1 1686   7.882   5.988   1.402
  148VAL    CG2 1687   7.939   6.206   1.270
  148VAL      C 1688   7.909   6.016   1.021
  148VAL      O 1689   7.992   6.088   0.966
  149GL4      N 1690   7.801   5.966   0.963
  149GL4      H 1691   7.774   5.871   0.980
  149GL4     CA 1692   7.746   6.020   0.838
  149GL4     CB 1693   7.673   5.920   0.748
  149GL4     CG 1694   7.570   5.848   0.835
  149GL4     CD 1695   7.598   5.704   0.879
  149GL4    OE1 1696   7.685   5.682   0.966
  149GL4   HE11 1697   7.677   5.585   0.989
  149GL4   HE12 1698   7.758   5.751   0.970
  149GL4    OE2 1699   7.537   5.605   0.834
  149GL4   HE21 1700   7.525   5.553   0.918
  149GL4   HE22 1701   7.544   5.602   0.734
  149GL4      C 1702   7.655   6.142   0.854
  149GL4      O 1703   7.630   6.207   0.752
  150HI0      N 1704   7.597   6.175   0.969
  150HI0      H 1705   7.598   6.112   1.047
  150HI0     CA 1706   7.513   6.294   0.986
  150HI0     CB 1707   7.365   6.256   0.969
  150HI0     CG 1708   7.259   6.359   1.005
  150HI0    ND1 1709   7.255   6.488   0.970
  150HI0    HD1 1710   7.335   6.541   0.942
  150HI0    CD2 1711   7.150   6.328   1.075
  150HI0    HD2 1712   7.135   6.235   1.131
  150HI0    CE1 1713   7.142   6.533   1.022
  150HI0    HE1 1714   7.106   6.636   1.017
  150HI0    NE2 1715   7.074   6.437   1.084
  150HI0    HE2 1716   6.982   6.448   1.120
  150HI0      C 1717   7.539   6.355   1.124
  150HI0      O 1718   7.545   6.283   1.224
  151SER      N 1719   7.547   6.487   1.132
  151SER      H 1720   7.572   6.538   1.050
  151SER     CA 1721   7.566   6.570   1.252
  151SER     CB 1722   7.714   6.592   1.281
  151SER     OG 1723   7.797   6.625   1.169
  151SER     HG 1724   7.889   6.592   1.189
  151SER      C 1725   7.508   6.712   1.247
  151SER      O 1726   7.540   6.796   1.163
  152AS4      N 1727   7.420   6.736   1.344
  152AS4      H 1728   7.429   6.676   1.423
  152AS4     CA 1729   7.332   6.854   1.349
  152AS4     CB 1730   7.184   6.814   1.341
  152AS4     CG 1731   7.089   6.909   1.269
  152AS4    OD1 1732   7.120   7.029   1.259
  152AS4   HD11 1733   7.039   7.075   1.223
  152AS4   HD12 1734   7.209   7.037   1.303
  152AS4    OD2 1735   6.996   6.859   1.201
  152AS4   HD21 1736   6.920   6.921   1.181
  152AS4   HD22 1737   7.025   6.763   1.198
  152AS4      C 1738   7.352   6.947   1.468
  152AS4      O 1739   7.369   6.904   1.582
  153LEU      N 1740   7.360   7.078   1.441
  153LEU      H 1741   7.343   7.104   1.346
  153LEU     CA 1742   7.403   7.181   1.535
  153LEU     CB 1743   7.447   7.304   1.455
  153LEU     CG 1744   7.557   7.275   1.353
  153LEU    CD1 1745   7.563   7.373   1.235
  153LEU    CD2 1746   7.691   7.292   1.424
  153LEU      C 1747   7.293   7.226   1.632
  153LEU      O 1748   7.206   7.304   1.594
  154SER      N 1749   7.303   7.190   1.760
  154SER      H 1750   7.369   7.126   1.799
  154SER     CA 1751   7.197   7.219   1.857
  154SER     CB 1752   7.155   7.090   1.928
  154SER     OG 1753   7.013   7.091   1.949
  154SER     HG 1754   6.988   7.014   2.008
  154SER      C 1755   7.245   7.310   1.970
  154SER      O 1756   7.342   7.284   2.042
  155PHE      N 1757   7.176   7.423   1.982
  155PHE      H 1758   7.088   7.433   1.936
  155PHE     CA 1759   7.215   7.525   2.080
  155PHE     CB 1760   7.251   7.663   2.023
  155PHE     CG 1761   7.356   7.651   1.913
  155PHE    CD1 1762   7.482   7.702   1.942
  155PHE    HD1 1763   7.505   7.718   2.047
  155PHE    CD2 1764   7.322   7.607   1.785
  155PHE    HD2 1765   7.218   7.612   1.756
  155PHE    CE1 1766   7.582   7.708   1.845
  155PHE    HE1 1767   7.685   7.734   1.869
  155PHE    CE2 1768   7.425   7.609   1.692
  155PHE    HE2 1769   7.396   7.584   1.590
  155PHE     CZ 1770   7.553   7.656   1.719
  155PHE     HZ 1771   7.635   7.622   1.655
  155PHE      C 1772   7.095   7.551   2.171
  155PHE      O 1773   6.989   7.584   2.118
  156SER      N 1774   7.118   7.561   2.302
  156SER      H 1775   7.213   7.562   2.335
  156SER     CA 1776   7.013   7.613   2.391
  156SER     CB 1777   7.002   7.551   2.530
  156SER     OG 1778   6.885   7.600   2.596
  156SER     HG 1779   6.902   7.603   2.695
  156SER      C 1780   7.004   7.765   2.377
  156SER      O 1781   7.085   7.834   2.315
  157LYSH     N 1782   6.894   7.821   2.427
  157LYSH     H 1783   6.816   7.760   2.416
  157LYSH    CA 1784   6.884   7.966   2.448
  157LYSH    CB 1785   6.742   8.012   2.478
  157LYSH    CG 1786   6.653   7.987   2.356
  157LYSH    CD 1787   6.507   8.006   2.398
  157LYSH    CE 1788   6.412   7.919   2.316
  157LYSH    NZ 1789   6.411   7.775   2.346
  157LYSH   HZ1 1790   6.362   7.754   2.431
  157LYSH   HZ2 1791   6.373   7.721   2.271
  157LYSH   HZ3 1792   6.507   7.753   2.362
  157LYSH     C 1793   6.983   8.014   2.555
  157LYSH     O 1794   7.041   8.122   2.549
  158AS4      N 1795   7.017   7.926   2.649
  158AS4      H 1796   6.971   7.838   2.657
  158AS4     CA 1797   7.122   7.952   2.749
  158AS4     CB 1798   7.070   7.891   2.879
  158AS4     CG 1799   7.060   7.738   2.877
  158AS4    OD1 1800   6.959   7.670   2.847
  158AS4   HD11 1801   6.987   7.574   2.857
  158AS4   HD12 1802   6.883   7.730   2.827
  158AS4    OD2 1803   7.162   7.674   2.910
  158AS4   HD21 1804   7.150   7.575   2.899
  158AS4   HD22 1805   7.237   7.735   2.935
  158AS4      C 1806   7.263   7.905   2.713
  158AS4      O 1807   7.305   7.919   2.599
  159TRP      N 1808   7.342   7.882   2.817
  159TRP      H 1809   7.300   7.887   2.908
  159TRP     CA 1810   7.481   7.834   2.818
  159TRP     CB 1811   7.524   7.816   2.964
  159TRP     CG 1812   7.497   7.934   3.057
  159TRP    CD1 1813   7.504   8.064   3.031
  159TRP    HD1 1814   7.544   8.110   2.940
  159TRP    CD2 1815   7.438   7.924   3.183
  159TRP    NE1 1816   7.441   8.132   3.126
  159TRP    HE1 1817   7.404   8.223   3.110
  159TRP    CE2 1818   7.404   8.052   3.226
  159TRP    CE3 1819   7.416   7.811   3.261
  159TRP    HE3 1820   7.433   7.712   3.220
  159TRP    CZ2 1821   7.336   8.064   3.346
  159TRP    HZ2 1822   7.301   8.161   3.383
  159TRP    CZ3 1823   7.350   7.826   3.383
  159TRP    HZ3 1824   7.290   7.747   3.427
  159TRP    CH2 1825   7.309   7.952   3.424
  159TRP    HH2 1826   7.276   7.981   3.524
  159TRP      C 1827   7.515   7.705   2.742
  159TRP      O 1828   7.630   7.686   2.704
  160SER      N 1829   7.411   7.623   2.731
  160SER      H 1830   7.320   7.640   2.770
  160SER     CA 1831   7.408   7.492   2.666
  160SER     CB 1832   7.287   7.409   2.710
  160SER     OG 1833   7.291   7.272   2.668
  160SER     HG 1834   7.213   7.223   2.708
  160SER      C 1835   7.416   7.487   2.513
  160SER      O 1836   7.367   7.575   2.443
  161PHE      N 1837   7.501   7.396   2.468
  161PHE      H 1838   7.558   7.346   2.533
  161PHE     CA 1839   7.527   7.359   2.328
  161PHE     CB 1840   7.658   7.421   2.278
  161PHE     CG 1841   7.708   7.366   2.144
  161PHE    CD1 1842   7.822   7.288   2.145
  161PHE    HD1 1843   7.868   7.264   2.241
  161PHE    CD2 1844   7.643   7.387   2.022
  161PHE    HD2 1845   7.551   7.446   2.025
  161PHE    CE1 1846   7.872   7.232   2.027
  161PHE    HE1 1847   7.939   7.146   2.032
  161PHE    CE2 1848   7.685   7.324   1.906
  161PHE    HE2 1849   7.621   7.334   1.818
  161PHE     CZ 1850   7.803   7.250   1.908
  161PHE     HZ 1851   7.847   7.205   1.819
  161PHE      C 1852   7.549   7.207   2.327
  161PHE      O 1853   7.610   7.147   2.415
  162TYR      N 1854   7.494   7.147   2.222
  162TYR      H 1855   7.432   7.189   2.155
  162TYR     CA 1856   7.523   7.005   2.196
  162TYR     CB 1857   7.390   6.943   2.238
  162TYR     CG 1858   7.401   6.796   2.281
  162TYR    CD1 1859   7.444   6.749   2.405
  162TYR    HD1 1860   7.454   6.829   2.478
  162TYR    CD2 1861   7.357   6.700   2.190
  162TYR    HD2 1862   7.306   6.734   2.100
  162TYR    CE1 1863   7.442   6.616   2.444
  162TYR    HE1 1864   7.477   6.590   2.543
  162TYR    CE2 1865   7.355   6.565   2.224
  162TYR    HE2 1866   7.371   6.498   2.140
  162TYR     CZ 1867   7.392   6.524   2.351
  162TYR     OH 1868   7.371   6.396   2.390
  162TYR     HH 1869   7.426   6.373   2.470
  162TYR      C 1870   7.538   6.984   2.045
  162TYR      O 1871   7.446   7.005   1.967
  163LEU      N 1872   7.635   6.898   2.017
  163LEU      H 1873   7.676   6.844   2.091
  163LEU     CA 1874   7.662   6.847   1.882
  163LEU     CB 1875   7.812   6.848   1.855
  163LEU     CG 1876   7.845   6.900   1.715
  163LEU    CD1 1877   7.996   6.921   1.709
  163LEU    CD2 1878   7.797   6.809   1.601
  163LEU      C 1879   7.601   6.706   1.879
  163LEU      O 1880   7.649   6.616   1.947
  164LEU      N 1881   7.488   6.702   1.809
  164LEU      H 1882   7.463   6.772   1.743
  164LEU     CA 1883   7.405   6.582   1.789
  164LEU     CB 1884   7.270   6.622   1.729
  164LEU     CG 1885   7.186   6.701   1.830
  164LEU    CD1 1886   7.067   6.764   1.758
  164LEU    CD2 1887   7.125   6.623   1.947
  164LEU      C 1888   7.469   6.495   1.681
  164LEU      O 1889   7.477   6.542   1.568
  165TYR      N 1890   7.479   6.364   1.703
  165TYR      H 1891   7.421   6.315   1.769
  165TYR     CA 1892   7.559   6.272   1.620
  165TYR     CB 1893   7.697   6.256   1.685
  165TYR     CG 1894   7.797   6.371   1.671
  165TYR    CD1 1895   7.868   6.387   1.552
  165TYR    HD1 1896   7.820   6.344   1.464
  165TYR    CD2 1897   7.838   6.443   1.782
  165TYR    HD2 1898   7.755   6.450   1.853
  165TYR    CE1 1899   7.980   6.470   1.547
  165TYR    HE1 1900   8.058   6.432   1.481
  165TYR    CE2 1901   7.953   6.522   1.781
  165TYR    HE2 1902   7.981   6.584   1.866
  165TYR     CZ 1903   8.024   6.533   1.663
  165TYR     OH 1904   8.119   6.630   1.658
  165TYR     HH 1905   8.158   6.660   1.745
  165TYR      C 1906   7.496   6.136   1.590
  165TYR      O 1907   7.500   6.042   1.669
  166TYR      N 1908   7.468   6.120   1.460
  166TYR      H 1909   7.518   6.174   1.392
  166TYR     CA 1910   7.377   6.027   1.392
  166TYR     CB 1911   7.262   6.094   1.317
  166TYR     CG 1912   7.188   6.196   1.403
  166TYR    CD1 1913   7.221   6.331   1.402
  166TYR    HD1 1914   7.325   6.362   1.389
  166TYR    CD2 1915   7.061   6.159   1.448
  166TYR    HD2 1916   7.025   6.058   1.425
  166TYR    CE1 1917   7.137   6.430   1.450
  166TYR    HE1 1918   7.183   6.528   1.465
  166TYR    CE2 1919   6.975   6.259   1.489
  166TYR    HE2 1920   6.885   6.228   1.541
  166TYR     CZ 1921   7.009   6.394   1.491
  166TYR     OH 1922   6.915   6.493   1.492
  166TYR     HH 1923   6.926   6.537   1.403
  166TYR      C 1924   7.446   5.944   1.284
  166TYR      O 1925   7.539   5.983   1.213
  167THR      N 1926   7.386   5.826   1.281
  167THR      H 1927   7.314   5.807   1.347
  167THR     CA 1928   7.408   5.718   1.184
  167THR     CB 1929   7.504   5.618   1.249
  167THR    OG1 1930   7.555   5.528   1.150
  167THR    HG1 1931   7.610   5.586   1.090
  167THR    CG2 1932   7.440   5.543   1.366
  167THR      C 1933   7.281   5.655   1.127
  167THR      O 1934   7.174   5.648   1.188
  168GL4      N 1935   7.296   5.597   1.009
  168GL4      H 1936   7.381   5.607   0.956
  168GL4     CA 1937   7.184   5.534   0.937
  168GL4     CB 1938   7.224   5.530   0.789
  168GL4     CG 1939   7.151   5.626   0.694
  168GL4     CD 1940   7.002   5.597   0.681
  168GL4    OE1 1941   6.973   5.476   0.665
  168GL4   HE11 1942   6.876   5.463   0.683
  168GL4   HE12 1943   7.056   5.419   0.659
  168GL4    OE2 1944   6.917   5.688   0.684
  168GL4   HE21 1945   6.825   5.666   0.653
  168GL4   HE22 1946   6.968   5.761   0.730
  168GL4      C 1947   7.138   5.397   0.986
  168GL4      O 1948   7.204   5.346   1.077
  169PHE      N 1949   7.030   5.345   0.928
  169PHE      H 1950   7.002   5.388   0.843
  169PHE     CA 1951   6.951   5.230   0.975
  169PHE     CB 1952   6.807   5.253   0.929
  169PHE     CG 1953   6.715   5.170   1.019
  169PHE    CD1 1954   6.641   5.251   1.105
  169PHE    HD1 1955   6.645   5.360   1.107
  169PHE    CD2 1956   6.697   5.032   1.017
  169PHE    HD2 1957   6.767   4.964   0.969
  169PHE    CE1 1958   6.546   5.195   1.189
  169PHE    HE1 1959   6.487   5.260   1.254
  169PHE    CE2 1960   6.599   4.976   1.098
  169PHE    HE2 1961   6.577   4.870   1.085
  169PHE     CZ 1962   6.525   5.058   1.182
  169PHE     HZ 1963   6.436   5.012   1.224
  169PHE      C 1964   7.000   5.098   0.915
  169PHE      O 1965   6.961   5.070   0.802
  170THR      N 1966   7.109   5.048   0.974
  170THR      H 1967   7.157   5.104   1.041
  170THR     CA 1968   7.173   4.921   0.937
  170THR     CB 1969   7.310   4.923   1.005
  170THR    OG1 1970   7.388   4.805   0.986
  170THR    HG1 1971   7.416   4.756   1.068
  170THR    CG2 1972   7.311   4.964   1.153
  170THR      C 1973   7.088   4.801   0.980
  170THR      O 1974   7.015   4.808   1.078
  171PRO      N 1975   7.094   4.697   0.897
  171PRO     CA 1976   7.047   4.566   0.944
  171PRO     CB 1977   7.039   4.480   0.818
  171PRO     CG 1978   7.050   4.576   0.700
  171PRO     CD 1979   7.117   4.704   0.752
  171PRO      C 1980   7.132   4.508   1.058
  171PRO      O 1981   7.082   4.414   1.119
  172THR      N 1982   7.253   4.558   1.079
  172THR      H 1983   7.305   4.596   1.002
  172THR     CA 1984   7.326   4.505   1.194
  172THR     CB 1985   7.475   4.538   1.198
  172THR    OG1 1986   7.497   4.678   1.185
  172THR    HG1 1987   7.574   4.692   1.247
  172THR    CG2 1988   7.554   4.455   1.096
  172THR      C 1989   7.266   4.540   1.331
  172THR      O 1990   7.192   4.635   1.356
  173GL4      N 1991   7.297   4.451   1.424
  173GL4      H 1992   7.301   4.356   1.395
  173GL4     CA 1993   7.282   4.469   1.569
  173GL4     CB 1994   7.366   4.371   1.653
  173GL4     CG 1995   7.301   4.234   1.631
  173GL4     CD 1996   7.361   4.114   1.705
  173GL4    OE1 1997   7.440   4.046   1.635
  173GL4   HE11 1998   7.495   3.998   1.704
  173GL4   HE12 1999   7.410   4.045   1.540
  173GL4    OE2 2000   7.335   4.093   1.825
  173GL4   HE21 2001   7.341   3.994   1.838
  173GL4   HE22 2002   7.297   4.172   1.873
  173GL4      C 2003   7.321   4.608   1.619
  173GL4      O 2004   7.437   4.643   1.643
  174LYSH     N 2005   7.213   4.663   1.673
  174LYSH     H 2006   7.137   4.609   1.708
  174LYSH    CA 2007   7.208   4.807   1.705
  174LYSH    CB 2008   7.070   4.868   1.682
  174LYSH    CG 2009   7.036   4.880   1.533
  174LYSH    CD 2010   6.890   4.913   1.500
  174LYSH    CE 2011   6.844   4.870   1.361
  174LYSH    NZ 2012   6.871   4.730   1.324
  174LYSH   HZ1 2013   6.837   4.721   1.231
  174LYSH   HZ2 2014   6.967   4.703   1.317
  174LYSH   HZ3 2015   6.817   4.667   1.379
  174LYSH     C 2016   7.259   4.848   1.843
  174LYSH     O 2017   7.337   4.944   1.844
  175ASN      N 2018   7.240   4.763   1.943
  175ASN      H 2019   7.190   4.677   1.932
  175ASN     CA 2020   7.287   4.775   2.082
  175ASN     CB 2021   7.241   4.663   2.176
  175ASN     CG 2022   7.279   4.519   2.140
  175ASN    OD1 2023   7.388   4.483   2.097
  175ASN    ND2 2024   7.182   4.440   2.184
  175ASN   HD21 2025   7.089   4.464   2.212
  175ASN   HD22 2026   7.202   4.342   2.177
  175ASN      C 2027   7.438   4.794   2.094
  175ASN      O 2028   7.485   4.841   2.198
  176GL4      N 2029   7.517   4.755   1.995
  176GL4      H 2030   7.475   4.699   1.923
  176GL4     CA 2031   7.663   4.774   1.987
  176GL4     CB 2032   7.724   4.693   1.872
  176GL4     CG 2033   7.780   4.565   1.934
  176GL4     CD 2034   7.852   4.476   1.832
  176GL4    OE1 2035   7.783   4.399   1.762
  176GL4   HE11 2036   7.844   4.361   1.693
  176GL4   HE12 2037   7.684   4.394   1.779
  176GL4    OE2 2038   7.977   4.483   1.826
  176GL4   HE21 2039   8.009   4.394   1.793
  176GL4   HE22 2040   7.998   4.580   1.810
  176GL4      C 2041   7.702   4.919   1.963
  176GL4      O 2042   7.790   4.972   2.031
  177TYR      N 2043   7.627   4.997   1.886
  177TYR      H 2044   7.533   4.966   1.867
  177TYR     CA 2045   7.661   5.129   1.831
  177TYR     CB 2046   7.565   5.180   1.723
  177TYR     CG 2047   7.612   5.138   1.584
  177TYR    CD1 2048   7.598   5.010   1.533
  177TYR    HD1 2049   7.618   4.921   1.592
  177TYR    CD2 2050   7.637   5.248   1.502
  177TYR    HD2 2051   7.610   5.347   1.540
  177TYR    CE1 2052   7.603   4.997   1.394
  177TYR    HE1 2053   7.572   4.900   1.354
  177TYR    CE2 2054   7.650   5.227   1.366
  177TYR    HE2 2055   7.644   5.309   1.294
  177TYR     CZ 2056   7.637   5.101   1.309
  177TYR     OH 2057   7.620   5.079   1.175
  177TYR     HH 2058   7.569   5.153   1.132
  177TYR      C 2059   7.676   5.236   1.940
  177TYR      O 2060   7.582   5.254   2.018
  178ALA      N 2061   7.791   5.302   1.939
  178ALA      H 2062   7.866   5.276   1.879
  178ALA     CA 2063   7.813   5.413   2.033
  178ALA     CB 2064   7.851   5.350   2.167
  178ALA      C 2065   7.921   5.513   1.991
  178ALA      O 2066   7.989   5.483   1.892
  179CYS2     N 2067   7.911   5.635   2.044
  179CYS2     H 2068   7.847   5.654   2.118
  179CYS2    CA 2069   8.003   5.745   2.012
  179CYS2    CB 2070   7.916   5.862   1.968
  179CYS2    SG 2071   7.839   5.852   1.802
  179CYS2     C 2072   8.087   5.794   2.131
  179CYS2     O 2073   8.037   5.815   2.241
  180ARG      N 2074   8.218   5.792   2.107
  180ARG      H 2075   8.260   5.769   2.019
  180ARG     CA 2076   8.320   5.828   2.205
  180ARG     CB 2077   8.431   5.724   2.229
  180ARG     CG 2078   8.391   5.611   2.324
  180ARG     CD 2079   8.514   5.521   2.338
  180ARG     NE 2080   8.526   5.481   2.479
  180ARG     HE 2081   8.504   5.552   2.545
  180ARG     CZ 2082   8.573   5.364   2.525
  180ARG    NH1 2083   8.612   5.274   2.434
  180ARG   HH11 2084   8.611   5.303   2.338
  180ARG   HH12 2085   8.628   5.177   2.454
  180ARG    NH2 2086   8.568   5.333   2.656
  180ARG   HH21 2087   8.511   5.383   2.721
  180ARG   HH22 2088   8.619   5.258   2.698
  180ARG      C 2089   8.394   5.959   2.180
  180ARG      O 2090   8.450   5.968   2.072
  181VAL      N 2091   8.380   6.062   2.264
  181VAL      H 2092   8.338   6.060   2.355
  181VAL     CA 2093   8.424   6.198   2.232
  181VAL     CB 2094   8.392   6.305   2.336
  181VAL    CG1 2095   8.241   6.319   2.353
  181VAL    CG2 2096   8.466   6.295   2.470
  181VAL      C 2097   8.572   6.210   2.197
  181VAL      O 2098   8.654   6.157   2.272
  182ASN      N 2099   8.605   6.291   2.096
  182ASN      H 2100   8.538   6.327   2.032
  182ASN     CA 2101   8.748   6.319   2.075
  182ASN     CB 2102   8.772   6.259   1.936
  182ASN     CG 2103   8.913   6.240   1.880
  182ASN    OD1 2104   9.003   6.323   1.890
  182ASN    ND2 2105   8.921   6.128   1.808
  182ASN   HD21 2106   8.850   6.059   1.792
  182ASN   HD22 2107   8.995   6.137   1.742
  182ASN      C 2108   8.783   6.467   2.062
  182ASN      O 2109   8.724   6.548   1.990
  183HI0      N 2110   8.901   6.486   2.120
  183HI0      H 2111   8.958   6.414   2.159
  183HI0     CA 2112   8.957   6.621   2.136
  183HI0     CB 2113   9.048   6.627   2.259
  183HI0     CG 2114   9.099   6.760   2.315
  183HI0    ND1 2115   9.228   6.780   2.344
  183HI0    HD1 2116   9.293   6.709   2.370
  183HI0    CD2 2117   9.029   6.872   2.321
  183HI0    HD2 2118   8.935   6.900   2.274
  183HI0    CE1 2119   9.229   6.908   2.379
  183HI0    HE1 2120   9.318   6.939   2.433
  183HI0    NE2 2121   9.110   6.966   2.370
  183HI0    HE2 2122   9.085   7.052   2.415
  183HI0      C 2123   9.017   6.684   2.010
  183HI0      O 2124   9.128   6.738   2.008
  184VAL      N 2125   8.956   6.657   1.895
  184VAL      H 2126   8.908   6.569   1.888
  184VAL     CA 2127   8.974   6.745   1.779
  184VAL     CB 2128   8.973   6.677   1.642
  184VAL    CG1 2129   9.019   6.776   1.534
  184VAL    CG2 2130   9.052   6.546   1.644
  184VAL      C 2131   8.875   6.862   1.788
  184VAL      O 2132   8.757   6.830   1.778
  185THR      N 2133   8.917   6.985   1.758
  185THR      H 2134   9.007   7.013   1.725
  185THR     CA 2135   8.826   7.100   1.762
  185THR     CB 2136   8.896   7.224   1.819
  185THR    OG1 2137   9.008   7.260   1.738
  185THR    HG1 2138   9.026   7.356   1.762
  185THR    CG2 2139   8.946   7.208   1.962
  185THR      C 2140   8.769   7.142   1.626
  185THR      O 2141   8.822   7.123   1.517
  186LEU      N 2142   8.654   7.207   1.641
  186LEU      H 2143   8.611   7.212   1.731
  186LEU     CA 2144   8.568   7.246   1.529
  186LEU     CB 2145   8.609   7.378   1.462
  186LEU     CG 2146   8.545   7.503   1.521
  186LEU    CD1 2147   8.626   7.620   1.465
  186LEU    CD2 2148   8.394   7.509   1.495
  186LEU      C 2149   8.539   7.136   1.427
  186LEU      O 2150   8.610   7.116   1.328
  187SER      N 2151   8.434   7.061   1.456
  187SER      H 2152   8.392   7.085   1.544
  187SER     CA 2153   8.375   6.952   1.376
  187SER     CB 2154   8.253   6.891   1.446
  187SER     OG 2155   8.198   6.765   1.407
  187SER     HG 2156   8.192   6.704   1.486
  187SER      C 2157   8.321   7.007   1.244
  187SER      O 2158   8.289   7.126   1.235
  188GLN      N 2159   8.314   6.927   1.138
  188GLN      H 2160   8.382   6.853   1.137
  188GLN     CA 2161   8.229   6.948   1.020
  188GLN     CB 2162   8.301   6.875   0.906
  188GLN     CG 2163   8.234   6.884   0.769
  188GLN     CD 2164   8.298   6.793   0.664
  188GLN    OE1 2165   8.306   6.672   0.685
  188GLN    NE2 2166   8.309   6.840   0.541
  188GLN   HE21 2167   8.275   6.933   0.529
  188GLN   HE22 2168   8.368   6.794   0.474
  188GLN      C 2169   8.092   6.886   1.048
  188GLN      O 2170   8.076   6.764   1.037
  189PRO      N 2171   7.991   6.972   1.059
  189PRO     CA 2172   7.849   6.936   1.065
  189PRO     CB 2173   7.771   7.058   1.113
  189PRO     CG 2174   7.850   7.175   1.054
  189PRO     CD 2175   7.992   7.119   1.068
  189PRO      C 2176   7.794   6.881   0.933
  189PRO      O 2177   7.771   6.949   0.833
  190LYSH     N 2178   7.757   6.754   0.944
  190LYSH     H 2179   7.765   6.703   1.030
  190LYSH    CA 2180   7.717   6.677   0.825
  190LYSH    CB 2181   7.779   6.537   0.828
  190LYSH    CG 2182   7.932   6.533   0.832
  190LYSH    CD 2183   7.996   6.394   0.842
  190LYSH    CE 2184   8.142   6.423   0.876
  190LYSH    NZ 2185   8.225   6.306   0.907
  190LYSH   HZ1 2186   8.313   6.339   0.942
  190LYSH   HZ2 2187   8.183   6.242   0.971
  190LYSH   HZ3 2188   8.237   6.256   0.821
  190LYSH     C 2189   7.566   6.654   0.817
  190LYSH     O 2190   7.494   6.625   0.912
  191ILE      N 2191   7.516   6.678   0.695
  191ILE      H 2192   7.583   6.698   0.624
  191ILE     CA 2193   7.377   6.689   0.650
  191ILE     CB 2194   7.314   6.565   0.585
  191ILE    CG1 2195   7.354   6.425   0.631
  191ILE    CG2 2196   7.325   6.572   0.433
  191ILE     CD 2197   7.260   6.318   0.574
  191ILE      C 2198   7.280   6.770   0.737
  191ILE      O 2199   7.175   6.717   0.774
  192VAL      N 2200   7.323   6.886   0.786
  192VAL      H 2201   7.422   6.902   0.783
  192VAL     CA 2202   7.255   6.975   0.881
  192VAL     CB 2203   7.339   7.102   0.893
  192VAL    CG1 2204   7.273   7.217   0.970
  192VAL    CG2 2205   7.468   7.071   0.969
  192VAL      C 2206   7.109   6.993   0.839
  192VAL      O 2207   7.071   7.042   0.732
  193LYSH     N 2208   7.023   6.969   0.937
  193LYSH     H 2209   7.047   6.974   1.034
  193LYSH    CA 2210   6.878   6.958   0.911
  193LYSH    CB 2211   6.828   6.815   0.934
  193LYSH    CG 2212   6.688   6.803   0.874
  193LYSH    CD 2213   6.651   6.656   0.892
  193LYSH    CE 2214   6.543   6.621   0.789
  193LYSH    NZ 2215   6.554   6.481   0.748
  193LYSH   HZ1 2216   6.491   6.465   0.672
  193LYSH   HZ2 2217   6.649   6.456   0.727
  193LYSH   HZ3 2218   6.525   6.419   0.822
  193LYSH     C 2219   6.798   7.062   0.989
  193LYSH     O 2220   6.703   7.113   0.930
  194TRP      N 2221   6.813   7.069   1.121
  194TRP      H 2222   6.891   7.025   1.166
  194TRP     CA 2223   6.723   7.138   1.214
  194TRP     CB 2224   6.685   7.058   1.339
  194TRP     CG 2225   6.613   6.934   1.287
  194TRP    CD1 2226   6.667   6.812   1.293
  194TRP    HD1 2227   6.770   6.788   1.320
  194TRP    CD2 2228   6.481   6.915   1.246
  194TRP    NE1 2229   6.577   6.718   1.267
  194TRP    HE1 2230   6.596   6.621   1.254
  194TRP    CE2 2231   6.464   6.778   1.229
  194TRP    CE3 2232   6.374   7.001   1.227
  194TRP    HE3 2233   6.381   7.108   1.246
  194TRP    CZ2 2234   6.339   6.722   1.205
  194TRP    HZ2 2235   6.342   6.619   1.171
  194TRP    CZ3 2236   6.252   6.943   1.198
  194TRP    HZ3 2237   6.168   7.012   1.201
  194TRP    CH2 2238   6.230   6.806   1.184
  194TRP    HH2 2239   6.129   6.772   1.206
  194TRP      C 2240   6.777   7.270   1.270
  194TRP      O 2241   6.886   7.311   1.231
  195AS4      N 2242   6.684   7.362   1.298
  195AS4      H 2243   6.588   7.339   1.284
  195AS4     CA 2244   6.722   7.492   1.357
  195AS4     CB 2245   6.601   7.585   1.368
  195AS4     CG 2246   6.634   7.726   1.418
  195AS4    OD1 2247   6.607   7.762   1.534
  195AS4   HD11 2248   6.561   7.850   1.527
  195AS4   HD12 2249   6.646   7.694   1.597
  195AS4    OD2 2250   6.715   7.786   1.342
  195AS4   HD21 2251   6.706   7.881   1.370
  195AS4   HD22 2252   6.769   7.715   1.297
  195AS4      C 2253   6.789   7.471   1.492
  195AS4      O 2254   6.761   7.390   1.581
  196ARG      N 2255   6.867   7.576   1.512
  196ARG      H 2256   6.862   7.656   1.452
  196ARG     CA 2257   6.962   7.601   1.622
  196ARG     CB 2258   7.024   7.732   1.573
  196ARG     CG 2259   7.095   7.720   1.438
  196ARG     CD 2260   7.172   7.848   1.404
  196ARG     NE 2261   7.243   7.822   1.278
  196ARG     HE 2262   7.216   7.738   1.231
  196ARG     CZ 2263   7.329   7.900   1.212
  196ARG    NH1 2264   7.353   8.027   1.249
  196ARG   HH11 2265   7.295   8.072   1.317
  196ARG   HH12 2266   7.423   8.082   1.205
  196ARG    NH2 2267   7.412   7.849   1.120
  196ARG   HH21 2268   7.407   7.749   1.111
  196ARG   HH22 2269   7.466   7.907   1.059
  196ARG      C 2270   6.911   7.611   1.766
  196ARG      O 2271   6.997   7.623   1.853
  197AS4      N 2272   6.793   7.553   1.785
  197AS4      H 2273   6.750   7.504   1.709
  197AS4     CA 2274   6.711   7.553   1.907
  197AS4     CB 2275   6.587   7.638   1.877
  197AS4     CG 2276   6.506   7.676   2.002
  197AS4    OD1 2277   6.577   7.719   2.096
  197AS4   HD11 2278   6.520   7.757   2.169
  197AS4   HD12 2279   6.673   7.697   2.083
  197AS4    OD2 2280   6.384   7.689   1.980
  197AS4   HD21 2281   6.331   7.693   2.065
  197AS4   HD22 2282   6.366   7.709   1.884
  197AS4      C 2283   6.672   7.414   1.956
  197AS4      O 2284   6.674   7.318   1.878
  198MET      N 2285   6.658   7.395   2.087
  198MET      H 2286   6.637   7.465   2.155
  198MET     CA 2287   6.621   7.266   2.149
  198MET     CB 2288   6.743   7.184   2.189
  198MET     CG 2289   6.849   7.240   2.284
  198MET     SD 2290   7.006   7.148   2.270
  198MET     CE 2291   7.085   7.197   2.422
  198MET      C 2292   6.545   7.296   2.278
  198MET     O1 2293   6.479   7.199   2.321
  198MET   HO11 2294   6.443   7.212   2.414
  198MET   HO12 2295   6.479   7.129   2.250
  198MET     O2 2296   6.532   7.415   2.317
  198MET   HO21 2297   6.501   7.407   2.411
  198MET   HO22 2298   6.579   7.480   2.258
   9.48533   9.48533   6.70711   0.00000   0.00000   0.00000   0.00000   4.74265   4.74265
