# Supplementary material for: Interfacial Dynamics and Growth Modes of β2-Microglobulin Dimers
Source: J Chem Inf Model. 2023 May 3;63(14):4447–57. doi: 10.1021/acs.jcim.3c00399 (PMC10369489; doi:10.1021/acs.jcim.3c00399)
Supplement: Supplementary file 2 — ci3c00399_si_002.zip [file ci3c00399_si_002.zip › Supporting-Information/confs_end/End_conformation_BM-1_rep3.gro]

Protein in water t= 500000.00000 step= 5000000
 2298
    1ILE      N    1   8.800   8.374   3.252
    1ILE     H1    2   8.762   8.303   3.312
    1ILE     H2    3   8.896   8.384   3.278
    1ILE     H3    4   8.743   8.454   3.264
    1ILE     CA    5   8.779   8.329   3.114
    1ILE     CB    6   8.909   8.288   3.045
    1ILE    CG1    7   8.921   8.321   2.897
    1ILE    CG2    8   8.941   8.140   3.067
    1ILE     CD    9   8.933   8.473   2.881
    1ILE      C   10   8.663   8.230   3.106
    1ILE      O   11   8.664   8.144   3.194
    2GLN      N   12   8.586   8.232   2.998
    2GLN      H   13   8.590   8.309   2.933
    2GLN     CA   14   8.475   8.139   2.970
    2GLN     CB   15   8.395   8.188   2.850
    2GLN     CG   16   8.473   8.241   2.730
    2GLN     CD   17   8.390   8.296   2.614
    2GLN    OE1   18   8.388   8.416   2.588
    2GLN    NE2   19   8.303   8.215   2.554
    2GLN   HE21   20   8.303   8.117   2.574
    2GLN   HE22   21   8.241   8.258   2.488
    2GLN      C   22   8.518   7.993   2.961
    2GLN      O   23   8.603   7.961   2.878
    3ARG      N   24   8.442   7.903   3.024
    3ARG      H   25   8.379   7.939   3.093
    3ARG     CA   26   8.463   7.758   3.013
    3ARG     CB   27   8.391   7.680   3.124
    3ARG     CG   28   8.486   7.670   3.244
    3ARG     CD   29   8.422   7.627   3.376
    3ARG     NE   30   8.327   7.732   3.416
    3ARG     HE   31   8.283   7.787   3.345
    3ARG     CZ   32   8.300   7.755   3.545
    3ARG    NH1   33   8.358   7.684   3.643
    3ARG   HH11   34   8.428   7.621   3.607
    3ARG   HH12   35   8.353   7.703   3.741
    3ARG    NH2   36   8.230   7.863   3.582
    3ARG   HH21   37   8.189   7.930   3.522
    3ARG   HH22   38   8.211   7.874   3.680
    3ARG      C   39   8.425   7.695   2.880
    3ARG      O   40   8.428   7.572   2.871
    4THR      N   41   8.357   7.770   2.794
    4THR      H   42   8.360   7.869   2.808
    4THR     CA   43   8.307   7.724   2.664
    4THR     CB   44   8.257   7.840   2.578
    4THR    OG1   45   8.350   7.948   2.586
    4THR    HG1   46   8.442   7.911   2.575
    4THR    CG2   47   8.116   7.888   2.614
    4THR      C   48   8.409   7.648   2.578
    4THR      O   49   8.498   7.713   2.523
    5PRO      N   50   8.382   7.522   2.545
    5PRO     CA   51   8.471   7.437   2.464
    5PRO     CB   52   8.406   7.299   2.469
    5PRO     CG   53   8.261   7.327   2.508
    5PRO     CD   54   8.273   7.444   2.606
    5PRO      C   55   8.503   7.472   2.318
    5PRO      O   56   8.426   7.543   2.253
    6LYSH     N   57   8.622   7.432   2.274
    6LYSH     H   58   8.685   7.388   2.337
    6LYSH    CA   59   8.666   7.448   2.135
    6LYSH    CB   60   8.817   7.476   2.138
    6LYSH    CG   61   8.839   7.561   2.013
    6LYSH    CD   62   8.991   7.557   1.996
    6LYSH    CE   63   9.029   7.434   1.914
    6LYSH    NZ   64   9.134   7.470   1.817
    6LYSH   HZ1   65   9.171   7.390   1.771
    6LYSH   HZ2   66   9.104   7.528   1.741
    6LYSH   HZ3   67   9.200   7.519   1.874
    6LYSH     C   68   8.641   7.323   2.052
    6LYSH     O   69   8.672   7.209   2.088
    7ILE      N   70   8.592   7.347   1.930
    7ILE      H   71   8.602   7.438   1.890
    7ILE     CA   72   8.544   7.252   1.829
    7ILE     CB   73   8.641   7.232   1.713
    7ILE    CG1   74   8.782   7.201   1.762
    7ILE    CG2   75   8.632   7.351   1.617
    7ILE     CD   76   8.867   7.122   1.662
    7ILE      C   77   8.484   7.119   1.877
    7ILE      O   78   8.554   7.027   1.918
    8GLN      N   79   8.352   7.124   1.891
    8GLN      H   80   8.310   7.211   1.920
    8GLN     CA   81   8.259   7.011   1.906
    8GLN     CB   82   8.261   6.915   1.787
    8GLN     CG   83   8.218   6.987   1.659
    8GLN     CD   84   8.227   6.897   1.536
    8GLN    OE1   85   8.335   6.864   1.484
    8GLN    NE2   86   8.108   6.873   1.482
    8GLN   HE21   87   8.026   6.918   1.516
    8GLN   HE22   88   8.100   6.782   1.442
    8GLN      C   89   8.262   6.925   2.032
    8GLN      O   90   8.169   6.848   2.055
    9VAL      N   91   8.377   6.933   2.099
    9VAL      H   92   8.458   6.980   2.064
    9VAL     CA   93   8.389   6.873   2.232
    9VAL     CB   94   8.528   6.908   2.286
    9VAL    CG1   95   8.538   6.875   2.435
    9VAL    CG2   96   8.641   6.838   2.210
    9VAL      C   97   8.276   6.927   2.319
    9VAL      O   98   8.268   7.048   2.341
   10TYR      N   99   8.183   6.841   2.360
   10TYR      H  100   8.193   6.743   2.343
   10TYR     CA  101   8.066   6.880   2.442
   10TYR     CB  102   7.973   6.760   2.463
   10TYR     CG  103   7.922   6.694   2.335
   10TYR    CD1  104   7.842   6.764   2.246
   10TYR    HD1  105   7.776   6.842   2.285
   10TYR    CD2  106   7.967   6.569   2.294
   10TYR    HD2  107   8.001   6.496   2.367
   10TYR    CE1  108   7.822   6.726   2.114
   10TYR    HE1  109   7.761   6.791   2.051
   10TYR    CE2  110   7.940   6.522   2.166
   10TYR    HE2  111   7.980   6.424   2.142
   10TYR     CZ  112   7.872   6.603   2.075
   10TYR     OH  113   7.847   6.554   1.950
   10TYR     HH  114   7.893   6.466   1.941
   10TYR      C  115   8.091   6.941   2.580
   10TYR      O  116   8.016   7.025   2.630
   11SER      N  117   8.208   6.912   2.636
   11SER      H  118   8.287   6.877   2.586
   11SER     CA  119   8.241   6.936   2.777
   11SER     CB  120   8.317   6.823   2.847
   11SER     OG  121   8.431   6.787   2.769
   11SER     HG  122   8.402   6.702   2.724
   11SER      C  123   8.328   7.061   2.792
   11SER      O  124   8.423   7.090   2.720
   12ARG      N  125   8.317   7.114   2.913
   12ARG      H  126   8.279   7.076   2.998
   12ARG     CA  127   8.377   7.244   2.945
   12ARG     CB  128   8.314   7.286   3.078
   12ARG     CG  129   8.329   7.181   3.188
   12ARG     CD  130   8.257   7.221   3.317
   12ARG     NE  131   8.292   7.130   3.427
   12ARG     HE  132   8.318   7.036   3.405
   12ARG     CZ  133   8.279   7.156   3.557
   12ARG    NH1  134   8.229   7.274   3.599
   12ARG   HH11  135   8.188   7.334   3.531
   12ARG   HH12  136   8.215   7.291   3.696
   12ARG    NH2  137   8.309   7.062   3.648
   12ARG   HH21  138   8.339   6.973   3.614
   12ARG   HH22  139   8.332   7.082   3.743
   12ARG      C  140   8.530   7.245   2.953
   12ARG      O  141   8.595   7.155   3.006
   13HI0      N  142   8.592   7.350   2.902
   13HI0      H  143   8.546   7.430   2.864
   13HI0     CA  144   8.739   7.363   2.896
   13HI0     CB  145   8.809   7.260   2.807
   13HI0     CG  146   8.774   7.275   2.659
   13HI0    ND1  147   8.734   7.171   2.587
   13HI0    HD1  148   8.686   7.094   2.629
   13HI0    CD2  149   8.837   7.353   2.572
   13HI0    HD2  150   8.901   7.436   2.606
   13HI0    CE1  151   8.766   7.188   2.459
   13HI0    HE1  152   8.705   7.145   2.379
   13HI0    NE2  153   8.833   7.302   2.449
   13HI0    HE2  154   8.896   7.322   2.374
   13HI0      C  155   8.773   7.508   2.864
   13HI0      O  156   8.732   7.569   2.765
   14PRO      N  157   8.855   7.578   2.942
   14PRO     CA  158   8.877   7.723   2.928
   14PRO     CB  159   8.993   7.754   3.022
   14PRO     CG  160   8.978   7.654   3.137
   14PRO     CD  161   8.921   7.532   3.064
   14PRO      C  162   8.925   7.763   2.788
   14PRO      O  163   9.020   7.704   2.737
   15ALA      N  164   8.851   7.855   2.728
   15ALA      H  165   8.770   7.893   2.774
   15ALA     CA  166   8.877   7.895   2.589
   15ALA     CB  167   8.772   7.999   2.550
   15ALA      C  168   9.015   7.934   2.535
   15ALA      O  169   9.069   8.025   2.598
   16GL4      N  170   9.058   7.874   2.424
   16GL4      H  171   9.026   7.783   2.399
   16GL4     CA  172   9.179   7.917   2.353
   16GL4     CB  173   9.226   7.810   2.255
   16GL4     CG  174   9.314   7.708   2.327
   16GL4     CD  175   9.349   7.596   2.229
   16GL4    OE1  176   9.460   7.582   2.174
   16GL4   HE11  177   9.455   7.528   2.090
   16GL4   HE12  178   9.524   7.644   2.220
   16GL4    OE2  179   9.259   7.509   2.220
   16GL4   HE21  180   9.279   7.439   2.151
   16GL4   HE22  181   9.185   7.523   2.285
   16GL4      C  182   9.175   8.053   2.282
   16GL4      O  183   9.079   8.077   2.209
   17ASN      N  184   9.291   8.118   2.274
   17ASN      H  185   9.375   8.076   2.310
   17ASN     CA  186   9.307   8.251   2.214
   17ASN     CB  187   9.454   8.287   2.234
   17ASN     CG  188   9.491   8.349   2.369
   17ASN    OD1  189   9.427   8.320   2.470
   17ASN    ND2  190   9.590   8.439   2.371
   17ASN   HD21  191   9.637   8.462   2.286
   17ASN   HD22  192   9.619   8.488   2.453
   17ASN      C  193   9.267   8.276   2.069
   17ASN      O  194   9.277   8.187   1.985
   18GLY      N  195   9.206   8.394   2.056
   18GLY      H  196   9.200   8.444   2.142
   18GLY     CA  197   9.137   8.448   1.938
   18GLY      C  198   9.226   8.474   1.816
   18GLY      O  199   9.343   8.510   1.820
   19LYSH     N  200   9.166   8.461   1.698
   19LYSH     H  201   9.222   8.468   1.616
   19LYSH    CA  202   9.034   8.400   1.677
   19LYSH    CB  203   8.978   8.453   1.544
   19LYSH    CG  204   8.893   8.572   1.589
   19LYSH    CD  205   8.821   8.653   1.480
   19LYSH    CE  206   8.922   8.747   1.413
   19LYSH    NZ  207   8.866   8.812   1.293
   19LYSH   HZ1  208   8.815   8.742   1.242
   19LYSH   HZ2  209   8.816   8.895   1.319
   19LYSH   HZ3  210   8.928   8.844   1.223
   19LYSH     C  211   9.035   8.248   1.685
   19LYSH     O  212   9.105   8.181   1.608
   20SER      N  213   8.952   8.187   1.770
   20SER      H  214   8.885   8.236   1.824
   20SER     CA  215   8.922   8.043   1.779
   20SER     CB  216   8.898   7.994   1.922
   20SER     OG  217   9.010   7.910   1.951
   20SER     HG  218   9.067   7.960   2.017
   20SER      C  219   8.795   7.993   1.709
   20SER      O  220   8.687   7.983   1.766
   21ASN      N  221   8.829   7.953   1.586
   21ASN      H  222   8.919   7.972   1.547
   21ASN     CA  223   8.728   7.900   1.494
   21ASN     CB  224   8.768   7.931   1.349
   21ASN     CG  225   8.814   8.071   1.310
   21ASN    OD1  226   8.933   8.095   1.331
   21ASN    ND2  227   8.722   8.154   1.262
   21ASN   HD21  228   8.626   8.128   1.252
   21ASN   HD22  229   8.742   8.252   1.255
   21ASN      C  230   8.708   7.750   1.514
   21ASN      O  231   8.810   7.681   1.512
   22PHE      N  232   8.595   7.696   1.559
   22PHE      H  233   8.593   7.596   1.549
   22PHE     CA  234   8.472   7.757   1.610
   22PHE     CB  235   8.350   7.721   1.524
   22PHE     CG  236   8.324   7.570   1.521
   22PHE    CD1  237   8.237   7.507   1.608
   22PHE    HD1  238   8.210   7.569   1.694
   22PHE    CD2  239   8.369   7.498   1.410
   22PHE    HD2  240   8.458   7.531   1.356
   22PHE    CE1  241   8.188   7.379   1.584
   22PHE    HE1  242   8.115   7.329   1.648
   22PHE    CE2  243   8.326   7.370   1.381
   22PHE    HE2  244   8.378   7.303   1.313
   22PHE     CZ  245   8.227   7.319   1.465
   22PHE     HZ  246   8.188   7.219   1.451
   22PHE      C  247   8.450   7.725   1.758
   22PHE      O  248   8.511   7.633   1.812
   23LEU      N  249   8.392   7.815   1.838
   23LEU      H  250   8.371   7.909   1.813
   23LEU     CA  251   8.357   7.780   1.976
   23LEU     CB  252   8.369   7.905   2.063
   23LEU     CG  253   8.510   7.936   2.113
   23LEU    CD1  254   8.513   8.070   2.187
   23LEU    CD2  255   8.556   7.834   2.218
   23LEU      C  256   8.215   7.727   1.990
   23LEU      O  257   8.119   7.772   1.927
   24ASN      N  258   8.199   7.624   2.073
   24ASN      H  259   8.275   7.577   2.119
   24ASN     CA  260   8.066   7.573   2.110
   24ASN     CB  261   8.042   7.430   2.061
   24ASN     CG  262   8.144   7.330   2.116
   24ASN    OD1  263   8.258   7.329   2.067
   24ASN    ND2  264   8.121   7.275   2.234
   24ASN   HD21  265   8.048   7.296   2.299
   24ASN   HD22  266   8.193   7.223   2.280
   24ASN      C  267   8.029   7.582   2.258
   24ASN      O  268   8.105   7.625   2.344
   25CYS2     N  269   7.898   7.582   2.282
   25CYS2     H  270   7.833   7.615   2.214
   25CYS2    CA  271   7.844   7.585   2.419
   25CYS2    CB  272   7.693   7.600   2.400
   25CYS2    SG  273   7.570   7.636   2.531
   25CYS2     C  274   7.880   7.458   2.497
   25CYS2     O  275   7.914   7.357   2.435
   26TYR      N  276   7.837   7.452   2.623
   26TYR      H  277   7.782   7.520   2.672
   26TYR     CA  278   7.856   7.324   2.692
   26TYR     CB  279   7.960   7.341   2.802
   26TYR     CG  280   7.937   7.441   2.916
   26TYR    CD1  281   7.905   7.380   3.037
   26TYR    HD1  282   7.870   7.277   3.030
   26TYR    CD2  283   7.997   7.565   2.911
   26TYR    HD2  284   8.021   7.614   2.816
   26TYR    CE1  285   7.938   7.448   3.154
   26TYR    HE1  286   7.880   7.426   3.244
   26TYR    CE2  287   8.025   7.633   3.029
   26TYR    HE2  288   8.078   7.728   3.020
   26TYR     CZ  289   7.998   7.573   3.151
   26TYR     OH  290   8.040   7.638   3.263
   26TYR     HH  291   8.073   7.727   3.230
   26TYR      C  292   7.730   7.257   2.747
   26TYR      O  293   7.642   7.303   2.820
   27VAL      N  294   7.720   7.128   2.715
   27VAL      H  295   7.793   7.069   2.680
   27VAL     CA  296   7.587   7.066   2.714
   27VAL     CB  297   7.566   6.974   2.594
   27VAL    CG1  298   7.576   7.044   2.458
   27VAL    CG2  299   7.659   6.853   2.598
   27VAL      C  300   7.525   6.997   2.836
   27VAL      O  301   7.596   6.982   2.934
   28SER      N  302   7.393   7.005   2.850
   28SER      H  303   7.342   7.081   2.809
   28SER     CA  304   7.318   6.922   2.944
   28SER     CB  305   7.233   7.017   3.029
   28SER     OG  306   7.124   6.946   3.086
   28SER     HG  307   7.155   6.917   3.177
   28SER      C  308   7.240   6.818   2.863
   28SER      O  309   7.202   6.843   2.749
   29GLY      N  310   7.207   6.703   2.918
   29GLY      H  311   7.206   6.684   3.017
   29GLY     CA  312   7.156   6.584   2.848
   29GLY      C  313   7.005   6.587   2.820
   29GLY      O  314   6.933   6.584   2.920
   30PHE      N  315   6.972   6.617   2.695
   30PHE      H  316   7.035   6.618   2.617
   30PHE     CA  317   6.831   6.636   2.660
   30PHE     CB  318   6.819   6.744   2.552
   30PHE     CG  319   6.805   6.886   2.608
   30PHE    CD1  320   6.738   6.984   2.535
   30PHE    HD1  321   6.675   6.959   2.450
   30PHE    CD2  322   6.874   6.935   2.717
   30PHE    HD2  323   6.911   6.856   2.782
   30PHE    CE1  324   6.738   7.118   2.573
   30PHE    HE1  325   6.693   7.193   2.508
   30PHE    CE2  326   6.880   7.068   2.759
   30PHE    HE2  327   6.931   7.080   2.855
   30PHE     CZ  328   6.811   7.161   2.683
   30PHE     HZ  329   6.800   7.260   2.726
   30PHE      C  330   6.758   6.512   2.609
   30PHE      O  331   6.829   6.433   2.547
   31HI0      N  332   6.627   6.510   2.629
   31HI0      H  333   6.590   6.572   2.698
   31HI0     CA  334   6.541   6.411   2.562
   31HI0     CB  335   6.542   6.277   2.636
   31HI0     CG  336   6.510   6.165   2.536
   31HI0    ND1  337   6.587   6.136   2.431
   31HI0    HD1  338   6.676   6.180   2.418
   31HI0    CD2  339   6.398   6.096   2.519
   31HI0    HD2  340   6.318   6.099   2.593
   31HI0    CE1  341   6.528   6.042   2.358
   31HI0    HE1  342   6.562   5.998   2.264
   31HI0    NE2  343   6.408   6.019   2.411
   31HI0    HE2  344   6.327   5.988   2.361
   31HI0      C  345   6.400   6.468   2.561
   31HI0      O  346   6.354   6.502   2.670
   32PRO      N  347   6.334   6.486   2.447
   32PRO     CA  348   6.388   6.466   2.311
   32PRO     CB  349   6.263   6.432   2.230
   32PRO     CG  350   6.146   6.502   2.299
   32PRO     CD  351   6.189   6.505   2.446
   32PRO      C  352   6.456   6.590   2.252
   32PRO      O  353   6.457   6.689   2.325
   33SER      N  354   6.512   6.585   2.132
   33SER      H  355   6.491   6.508   2.071
   33SER     CA  356   6.594   6.694   2.078
   33SER     CB  357   6.661   6.651   1.947
   33SER     OG  358   6.559   6.625   1.850
   33SER     HG  359   6.571   6.537   1.804
   33SER      C  360   6.520   6.825   2.051
   33SER      O  361   6.583   6.930   2.041
   34AS4      N  362   6.394   6.798   2.015
   34AS4      H  363   6.370   6.704   1.990
   34AS4     CA  364   6.287   6.896   1.993
   34AS4     CB  365   6.157   6.820   2.017
   34AS4     CG  366   6.130   6.710   1.913
   34AS4    OD1  367   6.168   6.594   1.942
   34AS4   HD11  368   6.140   6.545   1.860
   34AS4   HD12  369   6.196   6.587   2.038
   34AS4    OD2  370   6.105   6.742   1.795
   34AS4   HD21  371   6.044   6.668   1.764
   34AS4   HD22  372   6.170   6.802   1.750
   34AS4      C  373   6.295   7.017   2.086
   34AS4      O  374   6.282   7.128   2.034
   35ILE      N  375   6.314   6.994   2.215
   35ILE      H  376   6.359   6.912   2.251
   35ILE     CA  377   6.308   7.106   2.311
   35ILE     CB  378   6.301   7.061   2.457
   35ILE    CG1  379   6.392   6.946   2.502
   35ILE    CG2  380   6.153   7.034   2.486
   35ILE     CD  381   6.412   6.956   2.653
   35ILE      C  382   6.417   7.212   2.300
   35ILE      O  383   6.532   7.169   2.289
   36GL4      N  384   6.371   7.337   2.301
   36GL4      H  385   6.272   7.352   2.300
   36GL4     CA  386   6.449   7.459   2.277
   36GL4     CB  387   6.358   7.580   2.260
   36GL4     CG  388   6.264   7.560   2.141
   36GL4     CD  389   6.126   7.510   2.185
   36GL4    OE1  390   6.029   7.582   2.153
   36GL4   HE11  391   5.937   7.545   2.171
   36GL4   HE12  392   6.075   7.666   2.125
   36GL4    OE2  393   6.109   7.393   2.226
   36GL4   HE21  394   6.013   7.373   2.205
   36GL4   HE22  395   6.191   7.354   2.268
   36GL4      C  396   6.541   7.487   2.396
   36GL4      O  397   6.496   7.467   2.509
   37VAL      N  398   6.659   7.544   2.371
   37VAL      H  399   6.664   7.610   2.297
   37VAL     CA  400   6.759   7.550   2.479
   37VAL     CB  401   6.890   7.500   2.416
   37VAL    CG1  402   6.957   7.589   2.311
   37VAL    CG2  403   6.980   7.443   2.526
   37VAL      C  404   6.776   7.694   2.530
   37VAL      O  405   6.743   7.796   2.470
   38AS4      N  406   6.796   7.686   2.661
   38AS4      H  407   6.797   7.604   2.717
   38AS4     CA  408   6.816   7.804   2.747
   38AS4     CB  409   6.732   7.787   2.874
   38AS4     CG  410   6.580   7.775   2.861
   38AS4    OD1  411   6.504   7.860   2.810
   38AS4   HD11  412   6.414   7.818   2.799
   38AS4   HD12  413   6.556   7.945   2.812
   38AS4    OD2  414   6.536   7.684   2.933
   38AS4   HD21  415   6.438   7.666   2.923
   38AS4   HD22  416   6.612   7.649   2.987
   38AS4      C  417   6.966   7.818   2.770
   38AS4      O  418   7.029   7.731   2.830
   39LEU      N  419   7.019   7.939   2.754
   39LEU      H  420   6.955   8.015   2.749
   39LEU     CA  421   7.164   7.967   2.754
   39LEU     CB  422   7.212   8.048   2.634
   39LEU     CG  423   7.168   7.988   2.500
   39LEU    CD1  424   7.189   8.084   2.382
   39LEU    CD2  425   7.237   7.853   2.480
   39LEU      C  426   7.204   8.030   2.887
   39LEU      O  427   7.211   8.153   2.891
   40LEU      N  428   7.224   7.943   2.985
   40LEU      H  429   7.207   7.846   2.972
   40LEU     CA  430   7.268   7.977   3.121
   40LEU     CB  431   7.256   7.860   3.218
   40LEU     CG  432   7.119   7.854   3.286
   40LEU    CD1  433   7.104   7.727   3.370
   40LEU    CD2  434   7.098   7.982   3.366
   40LEU      C  435   7.407   8.042   3.112
   40LEU      O  436   7.496   7.978   3.058
   41LYSH     N  437   7.408   8.174   3.133
   41LYSH     H  438   7.324   8.229   3.134
   41LYSH    CA  439   7.530   8.254   3.145
   41LYSH    CB  440   7.580   8.304   3.009
   41LYSH    CG  441   7.491   8.404   2.936
   41LYSH    CD  442   7.582   8.492   2.850
   41LYSH    CE  443   7.501   8.592   2.767
   41LYSH    NZ  444   7.579   8.693   2.695
   41LYSH   HZ1  445   7.649   8.643   2.643
   41LYSH   HZ2  446   7.528   8.740   2.622
   41LYSH   HZ3  447   7.637   8.763   2.739
   41LYSH     C  448   7.507   8.358   3.254
   41LYSH     O  449   7.393   8.400   3.276
   42ASN      N  450   7.614   8.396   3.324
   42ASN      H  451   7.676   8.322   3.352
   42ASN     CA  452   7.621   8.514   3.412
   42ASN     CB  453   7.768   8.532   3.450
   42ASN     CG  454   7.815   8.423   3.545
   42ASN    OD1  455   7.753   8.317   3.553
   42ASN    ND2  456   7.922   8.450   3.619
   42ASN   HD21  457   7.975   8.534   3.605
   42ASN   HD22  458   7.964   8.390   3.687
   42ASN      C  459   7.572   8.644   3.348
   42ASN      O  460   7.588   8.667   3.228
   43GLY      N  461   7.490   8.716   3.424
   43GLY      H  462   7.481   8.695   3.522
   43GLY     CA  463   7.422   8.839   3.380
   43GLY      C  464   7.312   8.797   3.282
   43GLY      O  465   7.206   8.758   3.331
   44GL4      N  466   7.334   8.828   3.155
   44GL4      H  467   7.422   8.867   3.129
   44GL4     CA  468   7.228   8.811   3.054
   44GL4     CB  469   7.245   8.904   2.934
   44GL4     CG  470   7.269   9.052   2.969
   44GL4     CD  471   7.261   9.133   2.840
   44GL4    OE1  472   7.364   9.194   2.806
   44GL4   HE11  473   7.335   9.264   2.740
   44GL4   HE12  474   7.443   9.154   2.852
   44GL4    OE2  475   7.155   9.164   2.782
   44GL4   HE21  476   7.174   9.202   2.692
   44GL4   HE22  477   7.077   9.153   2.845
   44GL4      C  478   7.185   8.669   3.018
   44GL4      O  479   7.239   8.607   2.926
   45ARG      N  480   7.066   8.639   3.069
   45ARG      H  481   7.010   8.708   3.114
   45ARG     CA  482   7.002   8.507   3.049
   45ARG     CB  483   6.942   8.458   3.181
   45ARG     CG  484   6.925   8.308   3.203
   45ARG     CD  485   6.867   8.283   3.342
   45ARG     NE  486   6.739   8.350   3.368
   45ARG     HE  487   6.667   8.322   3.304
   45ARG     CZ  488   6.715   8.441   3.463
   45ARG    NH1  489   6.813   8.467   3.551
   45ARG   HH11  490   6.904   8.432   3.529
   45ARG   HH12  491   6.797   8.507   3.642
   45ARG    NH2  492   6.615   8.530   3.458
   45ARG   HH21  493   6.551   8.531   3.381
   45ARG   HH22  494   6.605   8.591   3.537
   45ARG      C  495   6.915   8.495   2.923
   45ARG      O  496   6.797   8.532   2.925
   46ILE      N  497   6.979   8.438   2.822
   46ILE      H  498   7.069   8.394   2.829
   46ILE     CA  499   6.911   8.409   2.695
   46ILE     CB  500   7.014   8.389   2.583
   46ILE    CG1  501   7.112   8.506   2.575
   46ILE    CG2  502   6.936   8.391   2.451
   46ILE     CD  503   7.217   8.491   2.464
   46ILE      C  504   6.818   8.289   2.709
   46ILE      O  505   6.867   8.177   2.723
   47GL4      N  506   6.688   8.317   2.720
   47GL4      H  507   6.663   8.413   2.709
   47GL4     CA  508   6.582   8.216   2.735
   47GL4     CB  509   6.478   8.275   2.831
   47GL4     CG  510   6.539   8.345   2.952
   47GL4     CD  511   6.444   8.426   3.040
   47GL4    OE1  512   6.371   8.519   3.000
   47GL4   HE11  513   6.294   8.542   3.060
   47GL4   HE12  514   6.418   8.564   2.924
   47GL4    OE2  515   6.428   8.406   3.163
   47GL4   HE21  516   6.378   8.481   3.207
   47GL4   HE22  517   6.459   8.317   3.194
   47GL4      C  518   6.507   8.177   2.608
   47GL4      O  519   6.499   8.254   2.513
   48LYSH     N  520   6.484   8.046   2.597
   48LYSH     H  521   6.535   7.980   2.652
   48LYSH    CA  522   6.403   7.988   2.489
   48LYSH    CB  523   6.258   8.033   2.504
   48LYSH    CG  524   6.182   7.905   2.543
   48LYSH    CD  525   6.031   7.930   2.555
   48LYSH    CE  526   5.947   7.803   2.574
   48LYSH    NZ  527   5.942   7.719   2.454
   48LYSH   HZ1  528   6.027   7.723   2.401
   48LYSH   HZ2  529   5.920   7.626   2.484
   48LYSH   HZ3  530   5.866   7.741   2.393
   48LYSH     C  531   6.453   8.012   2.346
   48LYSH     O  532   6.385   8.079   2.269
   49VAL      N  533   6.572   7.957   2.321
   49VAL      H  534   6.623   7.903   2.389
   49VAL     CA  535   6.639   7.968   2.191
   49VAL     CB  536   6.786   7.999   2.220
   49VAL    CG1  537   6.892   7.938   2.128
   49VAL    CG2  538   6.788   8.152   2.210
   49VAL      C  539   6.624   7.835   2.118
   49VAL      O  540   6.670   7.728   2.158
   50GL4      N  541   6.580   7.857   1.994
   50GL4      H  542   6.581   7.947   1.949
   50GL4     CA  543   6.556   7.746   1.901
   50GL4     CB  544   6.423   7.770   1.830
   50GL4     CG  545   6.430   7.884   1.728
   50GL4     CD  546   6.483   8.018   1.780
   50GL4    OE1  547   6.594   8.061   1.743
   50GL4   HE11  548   6.613   8.153   1.778
   50GL4   HE12  549   6.631   7.997   1.676
   50GL4    OE2  550   6.409   8.081   1.858
   50GL4   HE21  551   6.418   8.180   1.850
   50GL4   HE22  552   6.356   8.027   1.923
   50GL4      C  553   6.665   7.727   1.795
   50GL4      O  554   6.681   7.613   1.750
   51HI0      N  555   6.755   7.823   1.776
   51HI0      H  556   6.729   7.920   1.783
   51HI0     CA  557   6.881   7.805   1.704
   51HI0     CB  558   6.940   7.935   1.648
   51HI0     CG  559   6.943   8.055   1.743
   51HI0    ND1  560   6.850   8.149   1.758
   51HI0    HD1  561   6.753   8.140   1.739
   51HI0    CD2  562   7.058   8.106   1.787
   51HI0    HD2  563   7.147   8.058   1.827
   51HI0    CE1  564   6.907   8.263   1.799
   51HI0    HE1  565   6.856   8.353   1.834
   51HI0    NE2  566   7.035   8.234   1.815
   51HI0    HE2  567   7.096   8.300   1.859
   51HI0      C  568   6.993   7.727   1.773
   51HI0      O  569   7.085   7.769   1.842
   52SER      N  570   6.991   7.598   1.738
   52SER      H  571   6.931   7.574   1.662
   52SER     CA  572   7.088   7.496   1.780
   52SER     CB  573   7.058   7.430   1.915
   52SER     OG  574   6.935   7.358   1.906
   52SER     HG  575   6.868   7.387   1.975
   52SER      C  576   7.089   7.381   1.679
   52SER      O  577   6.993   7.344   1.611
   53AS4      N  578   7.211   7.330   1.671
   53AS4      H  579   7.277   7.355   1.742
   53AS4     CA  580   7.244   7.206   1.599
   53AS4     CB  581   7.382   7.224   1.534
   53AS4     CG  582   7.414   7.156   1.401
   53AS4    OD1  583   7.490   7.219   1.324
   53AS4   HD11  584   7.534   7.154   1.262
   53AS4   HD12  585   7.491   7.318   1.337
   53AS4    OD2  586   7.399   7.032   1.403
   53AS4   HD21  587   7.386   7.003   1.308
   53AS4   HD22  588   7.397   7.009   1.500
   53AS4      C  589   7.233   7.084   1.690
   53AS4      O  590   7.286   7.080   1.801
   54LEU      N  591   7.207   6.972   1.624
   54LEU      H  592   7.212   6.968   1.524
   54LEU     CA  593   7.179   6.844   1.691
   54LEU     CB  594   7.052   6.775   1.641
   54LEU     CG  595   6.922   6.856   1.645
   54LEU    CD1  596   6.816   6.786   1.559
   54LEU    CD2  597   6.857   6.902   1.775
   54LEU      C  598   7.297   6.747   1.703
   54LEU      O  599   7.387   6.748   1.619
   55SER      N  600   7.280   6.660   1.802
   55SER      H  601   7.211   6.676   1.872
   55SER     CA  602   7.374   6.551   1.831
   55SER     CB  603   7.508   6.600   1.887
   55SER     OG  604   7.616   6.516   1.846
   55SER     HG  605   7.704   6.525   1.894
   55SER      C  606   7.327   6.460   1.944
   55SER      O  607   7.261   6.507   2.037
   56PHE      N  608   7.381   6.338   1.945
   56PHE      H  609   7.447   6.311   1.875
   56PHE     CA  610   7.335   6.235   2.039
   56PHE     CB  611   7.224   6.151   1.975
   56PHE     CG  612   7.153   6.036   2.046
   56PHE    CD1  613   7.025   6.056   2.095
   56PHE    HD1  614   6.992   6.160   2.101
   56PHE    CD2  615   7.188   5.903   2.024
   56PHE    HD2  616   7.287   5.890   1.982
   56PHE    CE1  617   6.934   5.953   2.116
   56PHE    HE1  618   6.830   5.972   2.139
   56PHE    CE2  619   7.105   5.794   2.050
   56PHE    HE2  620   7.152   5.695   2.051
   56PHE     CZ  621   6.973   5.824   2.082
   56PHE     HZ  622   6.901   5.742   2.091
   56PHE      C  623   7.445   6.143   2.093
   56PHE      O  624   7.564   6.148   2.063
   57SER      N  625   7.402   6.095   2.210
   57SER      H  626   7.321   6.127   2.258
   57SER     CA  627   7.478   5.995   2.287
   57SER     CB  628   7.489   6.012   2.438
   57SER     OG  629   7.550   5.900   2.505
   57SER     HG  630   7.485   5.839   2.549
   57SER      C  631   7.410   5.859   2.274
   57SER      O  632   7.289   5.853   2.293
   58LYSH     N  633   7.486   5.750   2.268
   58LYSH     H  634   7.585   5.759   2.266
   58LYSH    CA  635   7.437   5.616   2.232
   58LYSH    CB  636   7.552   5.522   2.197
   58LYSH    CG  637   7.570   5.491   2.049
   58LYSH    CD  638   7.458   5.399   2.000
   58LYSH    CE  639   7.488   5.318   1.874
   58LYSH    NZ  640   7.370   5.240   1.832
   58LYSH   HZ1  641   7.326   5.179   1.899
   58LYSH   HZ2  642   7.298   5.300   1.799
   58LYSH   HZ3  643   7.392   5.176   1.758
   58LYSH     C  644   7.345   5.545   2.332
   58LYSH     O  645   7.362   5.430   2.373
   59AS4      N  646   7.237   5.615   2.365
   59AS4      H  647   7.228   5.704   2.319
   59AS4     CA  648   7.140   5.592   2.473
   59AS4     CB  649   7.213   5.601   2.607
   59AS4     CG  650   7.302   5.721   2.639
   59AS4    OD1  651   7.421   5.699   2.669
   59AS4   HD11  652   7.466   5.777   2.714
   59AS4   HD12  653   7.438   5.601   2.659
   59AS4    OD2  654   7.256   5.837   2.627
   59AS4   HD21  655   7.333   5.899   2.647
   59AS4   HD22  656   7.158   5.844   2.613
   59AS4      C  657   7.007   5.666   2.458
   59AS4      O  658   6.907   5.598   2.437
   60TRP      N  659   7.010   5.798   2.468
   60TRP      H  660   7.098   5.845   2.463
   60TRP     CA  661   6.892   5.882   2.496
   60TRP     CB  662   6.816   5.854   2.626
   60TRP     CG  663   6.882   5.886   2.760
   60TRP    CD1  664   6.975   5.811   2.818
   60TRP    HD1  665   6.984   5.705   2.796
   60TRP    CD2  666   6.885   6.003   2.835
   60TRP    NE1  667   7.052   5.879   2.904
   60TRP    HE1  668   7.124   5.843   2.961
   60TRP    CE2  669   6.998   6.001   2.915
   60TRP    CE3  670   6.823   6.127   2.821
   60TRP    HE3  671   6.716   6.131   2.804
   60TRP    CZ2  672   7.058   6.115   2.966
   60TRP    HZ2  673   7.164   6.106   2.989
   60TRP    CZ3  674   6.878   6.242   2.876
   60TRP    HZ3  675   6.817   6.332   2.876
   60TRP    CH2  676   6.995   6.238   2.950
   60TRP    HH2  677   7.036   6.329   2.995
   60TRP      C  678   6.927   6.030   2.481
   60TRP      O  679   6.857   6.103   2.410
   61SER      N  680   7.032   6.071   2.551
   61SER      H  681   7.055   6.022   2.635
   61SER     CA  682   7.095   6.204   2.545
   61SER     CB  683   7.230   6.208   2.615
   61SER     OG  684   7.281   6.103   2.698
   61SER     HG  685   7.280   6.018   2.645
   61SER      C  686   7.114   6.274   2.410
   61SER      O  687   7.192   6.227   2.327
   62PHE      N  688   7.039   6.380   2.384
   62PHE      H  689   6.963   6.406   2.443
   62PHE     CA  690   7.069   6.479   2.279
   62PHE     CB  691   6.943   6.527   2.206
   62PHE     CG  692   6.857   6.425   2.132
   62PHE    CD1  693   6.876   6.406   1.995
   62PHE    HD1  694   6.943   6.470   1.937
   62PHE    CD2  695   6.761   6.353   2.202
   62PHE    HD2  696   6.751   6.388   2.305
   62PHE    CE1  697   6.796   6.318   1.923
   62PHE    HE1  698   6.802   6.305   1.815
   62PHE    CE2  699   6.678   6.269   2.128
   62PHE    HE2  700   6.600   6.216   2.181
   62PHE     CZ  701   6.696   6.249   1.991
   62PHE     HZ  702   6.649   6.166   1.939
   62PHE      C  703   7.148   6.598   2.333
   62PHE      O  704   7.117   6.637   2.446
   63TYR      N  705   7.252   6.644   2.264
   63TYR      H  706   7.275   6.607   2.174
   63TYR     CA  707   7.339   6.759   2.292
   63TYR     CB  708   7.482   6.705   2.277
   63TYR     CG  709   7.512   6.577   2.355
   63TYR    CD1  710   7.604   6.491   2.298
   63TYR    HD1  711   7.622   6.508   2.192
   63TYR    CD2  712   7.465   6.558   2.485
   63TYR    HD2  713   7.394   6.629   2.527
   63TYR    CE1  714   7.658   6.381   2.364
   63TYR    HE1  715   7.703   6.292   2.321
   63TYR    CE2  716   7.521   6.448   2.550
   63TYR    HE2  717   7.472   6.423   2.644
   63TYR     CZ  718   7.619   6.365   2.497
   63TYR     OH  719   7.692   6.282   2.575
   63TYR     HH  720   7.658   6.284   2.669
   63TYR      C  721   7.322   6.873   2.192
   63TYR      O  722   7.345   6.859   2.072
   64LEU      N  723   7.259   6.976   2.247
   64LEU      H  724   7.213   6.967   2.335
   64LEU     CA  725   7.212   7.090   2.167
   64LEU     CB  726   7.076   7.138   2.217
   64LEU     CG  727   6.960   7.060   2.155
   64LEU    CD1  728   6.934   6.919   2.206
   64LEU    CD2  729   6.829   7.139   2.151
   64LEU      C  730   7.311   7.207   2.160
   64LEU      O  731   7.321   7.298   2.243
   65LEU      N  732   7.402   7.175   2.069
   65LEU      H  733   7.376   7.099   2.010
   65LEU     CA  734   7.527   7.240   2.027
   65LEU     CB  735   7.600   7.129   1.950
   65LEU     CG  736   7.752   7.145   1.957
   65LEU    CD1  737   7.798   7.095   2.094
   65LEU    CD2  738   7.821   7.072   1.841
   65LEU      C  739   7.506   7.368   1.947
   65LEU      O  740   7.467   7.372   1.830
   66TYR      N  741   7.481   7.468   2.031
   66TYR      H  742   7.448   7.451   2.124
   66TYR     CA  743   7.477   7.609   1.989
   66TYR     CB  744   7.392   7.675   2.097
   66TYR     CG  745   7.419   7.824   2.122
   66TYR    CD1  746   7.520   7.865   2.208
   66TYR    HD1  747   7.563   7.787   2.271
   66TYR    CD2  748   7.345   7.919   2.053
   66TYR    HD2  749   7.297   7.902   1.957
   66TYR    CE1  750   7.563   7.993   2.238
   66TYR    HE1  751   7.665   8.009   2.273
   66TYR    CE2  752   7.387   8.049   2.080
   66TYR    HE2  753   7.316   8.125   2.047
   66TYR     CZ  754   7.490   8.087   2.166
   66TYR     OH  755   7.502   8.217   2.202
   66TYR     HH  756   7.560   8.212   2.284
   66TYR      C  757   7.614   7.674   1.970
   66TYR      O  758   7.697   7.671   2.061
   67TYR      N  759   7.633   7.719   1.846
   67TYR      H  760   7.573   7.700   1.768
   67TYR     CA  761   7.759   7.790   1.817
   67TYR     CB  762   7.775   7.801   1.666
   67TYR     CG  763   7.770   7.669   1.589
   67TYR    CD1  764   7.878   7.581   1.584
   67TYR    HD1  765   7.975   7.622   1.555
   67TYR    CD2  766   7.645   7.621   1.551
   67TYR    HD2  767   7.564   7.691   1.530
   67TYR    CE1  768   7.854   7.447   1.559
   67TYR    HE1  769   7.919   7.366   1.594
   67TYR    CE2  770   7.628   7.490   1.507
   67TYR    HE2  771   7.528   7.469   1.469
   67TYR     CZ  772   7.734   7.400   1.507
   67TYR     OH  773   7.718   7.269   1.477
   67TYR     HH  774   7.621   7.259   1.456
   67TYR      C  775   7.768   7.928   1.882
   67TYR      O  776   7.668   7.999   1.883
   68THR      N  777   7.890   7.963   1.924
   68THR      H  778   7.971   7.905   1.912
   68THR     CA  779   7.923   8.085   1.997
   68THR     CB  780   7.937   8.065   2.148
   68THR    OG1  781   7.936   8.194   2.210
   68THR    HG1  782   7.859   8.249   2.180
   68THR    CG2  783   8.059   7.986   2.196
   68THR      C  784   8.036   8.162   1.928
   68THR      O  785   8.109   8.110   1.844
   69GL4      N  786   8.049   8.290   1.962
   69GL4      H  787   8.000   8.324   2.042
   69GL4     CA  788   8.152   8.379   1.908
   69GL4     CB  789   8.146   8.514   1.980
   69GL4     CG  790   8.003   8.568   1.995
   69GL4     CD  791   8.002   8.716   2.036
   69GL4    OE1  792   8.053   8.760   2.140
   69GL4   HE11  793   8.004   8.838   2.178
   69GL4   HE12  794   8.124   8.696   2.170
   69GL4    OE2  795   7.966   8.792   1.944
   69GL4   HE21  796   7.980   8.885   1.978
   69GL4   HE22  797   7.962   8.744   1.856
   69GL4      C  798   8.293   8.319   1.908
   69GL4      O  799   8.339   8.270   2.011
   70PHE      N  800   8.371   8.360   1.808
   70PHE      H  801   8.328   8.407   1.731
   70PHE     CA  802   8.501   8.298   1.776
   70PHE     CB  803   8.535   8.319   1.629
   70PHE     CG  804   8.431   8.276   1.526
   70PHE    CD1  805   8.370   8.374   1.449
   70PHE    HD1  806   8.409   8.475   1.458
   70PHE    CD2  807   8.370   8.151   1.539
   70PHE    HD2  808   8.421   8.072   1.593
   70PHE    CE1  809   8.253   8.352   1.377
   70PHE    HE1  810   8.222   8.423   1.301
   70PHE    CE2  811   8.250   8.128   1.472
   70PHE    HE2  812   8.195   8.034   1.477
   70PHE     CZ  813   8.194   8.227   1.392
   70PHE     HZ  814   8.109   8.205   1.328
   70PHE      C  815   8.615   8.351   1.863
   70PHE      O  816   8.734   8.328   1.843
   71THR      N  817   8.579   8.411   1.976
   71THR      H  818   8.488   8.400   2.016
   71THR     CA  819   8.663   8.502   2.055
   71THR     CB  820   8.625   8.647   2.021
   71THR    OG1  821   8.486   8.680   2.025
   71THR    HG1  822   8.459   8.703   2.118
   71THR    CG2  823   8.691   8.676   1.886
   71THR      C  824   8.649   8.487   2.207
   71THR      O  825   8.540   8.510   2.259
   72PRO      N  826   8.748   8.448   2.287
   72PRO     CA  827   8.727   8.441   2.432
   72PRO     CB  828   8.830   8.338   2.478
   72PRO     CG  829   8.940   8.328   2.372
   72PRO     CD  830   8.865   8.369   2.246
   72PRO      C  831   8.718   8.571   2.513
   72PRO      O  832   8.792   8.663   2.480
   73THR      N  833   8.628   8.577   2.611
   73THR      H  834   8.549   8.519   2.628
   73THR     CA  835   8.609   8.687   2.707
   73THR     CB  836   8.527   8.806   2.655
   73THR    OG1  837   8.528   8.910   2.753
   73THR    HG1  838   8.448   8.970   2.753
   73THR    CG2  839   8.394   8.760   2.596
   73THR      C  840   8.564   8.632   2.842
   73THR      O  841   8.602   8.521   2.881
   74GL4      N  842   8.522   8.722   2.930
   74GL4      H  843   8.534   8.816   2.899
   74GL4     CA  844   8.449   8.701   3.056
   74GL4     CB  845   8.468   8.835   3.126
   74GL4     CG  846   8.613   8.861   3.167
   74GL4     CD  847   8.642   8.976   3.263
   74GL4    OE1  848   8.655   8.965   3.387
   74GL4   HE11  849   8.681   9.054   3.423
   74GL4   HE12  850   8.635   8.867   3.400
   74GL4    OE2  851   8.666   9.082   3.201
   74GL4   HE21  852   8.676   9.148   3.275
   74GL4   HE22  853   8.679   9.068   3.103
   74GL4      C  854   8.302   8.670   3.027
   74GL4      O  855   8.240   8.682   2.921
   75LYSH     N  856   8.240   8.641   3.141
   75LYSH     H  857   8.289   8.643   3.228
   75LYSH    CA  858   8.097   8.615   3.161
   75LYSH    CB  859   8.013   8.743   3.161
   75LYSH    CG  860   8.044   8.822   3.289
   75LYSH    CD  861   7.980   8.961   3.283
   75LYSH    CE  862   8.021   9.049   3.401
   75LYSH    NZ  863   8.157   9.098   3.377
   75LYSH   HZ1  864   8.171   9.123   3.281
   75LYSH   HZ2  865   8.169   9.179   3.435
   75LYSH   HZ3  866   8.226   9.028   3.398
   75LYSH     C  867   8.018   8.518   3.073
   75LYSH     O  868   7.912   8.475   3.118
   76ASN      N  869   8.069   8.489   2.954
   76ASN      H  870   8.138   8.543   2.907
   76ASN     CA  871   8.009   8.399   2.855
   76ASN     CB  872   8.055   8.436   2.714
   76ASN     CG  873   7.970   8.544   2.647
   76ASN    OD1  874   7.870   8.595   2.697
   76ASN    ND2  875   7.983   8.548   2.514
   76ASN   HD21  876   8.039   8.480   2.466
   76ASN   HD22  877   7.951   8.631   2.469
   76ASN      C  878   8.000   8.248   2.877
   76ASN      O  879   8.016   8.164   2.788
   77GL4      N  880   7.960   8.219   3.000
   77GL4      H  881   7.911   8.287   3.054
   77GL4     CA  882   7.961   8.081   3.052
   77GL4     CB  883   7.951   8.084   3.205
   77GL4     CG  884   8.085   8.102   3.277
   77GL4     CD  885   8.187   7.990   3.261
   77GL4    OE1  886   8.146   7.880   3.217
   77GL4   HE11  887   8.228   7.823   3.214
   77GL4   HE12  888   8.051   7.895   3.192
   77GL4    OE2  889   8.310   8.014   3.260
   77GL4   HE21  890   8.363   7.936   3.228
   77GL4   HE22  891   8.322   8.111   3.284
   77GL4      C  892   7.852   7.987   3.001
   77GL4      O  893   7.772   7.936   3.079
   78TYR      N  894   7.844   7.975   2.869
   78TYR      H  895   7.904   8.032   2.814
   78TYR     CA  896   7.741   7.907   2.789
   78TYR     CB  897   7.771   7.926   2.640
   78TYR     CG  898   7.720   8.057   2.580
   78TYR    CD1  899   7.800   8.161   2.533
   78TYR    HD1  900   7.902   8.138   2.501
   78TYR    CD2  901   7.583   8.083   2.580
   78TYR    HD2  902   7.514   7.999   2.568
   78TYR    CE1  903   7.752   8.286   2.495
   78TYR    HE1  904   7.826   8.360   2.464
   78TYR    CE2  905   7.532   8.209   2.551
   78TYR    HE2  906   7.429   8.241   2.565
   78TYR     CZ  907   7.617   8.312   2.513
   78TYR     OH  908   7.569   8.436   2.485
   78TYR     HH  909   7.630   8.503   2.443
   78TYR      C  910   7.715   7.761   2.825
   78TYR      O  911   7.766   7.670   2.761
   79ALA      N  912   7.629   7.745   2.926
   79ALA      H  913   7.631   7.818   2.995
   79ALA     CA  914   7.563   7.622   2.972
   79ALA     CB  915   7.580   7.617   3.124
   79ALA      C  916   7.423   7.589   2.920
   79ALA      O  917   7.329   7.657   2.961
   80CYS2     N  918   7.424   7.512   2.812
   80CYS2     H  919   7.510   7.475   2.776
   80CYS2    CA  920   7.305   7.471   2.735
   80CYS2    CB  921   7.360   7.424   2.599
   80CYS2    SG  922   7.398   7.545   2.468
   80CYS2     C  923   7.212   7.374   2.808
   80CYS2     O  924   7.246   7.258   2.829
   81ARG      N  925   7.113   7.432   2.875
   81ARG      H  926   7.083   7.524   2.851
   81ARG     CA  927   7.038   7.366   2.982
   81ARG     CB  928   7.087   7.421   3.116
   81ARG     CG  929   7.227   7.373   3.155
   81ARG     CD  930   7.286   7.402   3.293
   81ARG     NE  931   7.189   7.352   3.392
   81ARG     HE  932   7.108   7.318   3.345
   81ARG     CZ  933   7.183   7.383   3.522
   81ARG    NH1  934   7.264   7.462   3.593
   81ARG   HH11  935   7.336   7.516   3.551
   81ARG   HH12  936   7.259   7.460   3.693
   81ARG    NH2  937   7.079   7.328   3.587
   81ARG   HH21  938   7.002   7.288   3.537
   81ARG   HH22  939   7.069   7.312   3.685
   81ARG      C  940   6.888   7.374   2.953
   81ARG      O  941   6.846   7.435   2.856
   82VAL      N  942   6.807   7.300   3.028
   82VAL      H  943   6.831   7.217   3.079
   82VAL     CA  944   6.663   7.332   3.024
   82VAL     CB  945   6.587   7.231   2.938
   82VAL    CG1  946   6.575   7.093   3.003
   82VAL    CG2  947   6.453   7.271   2.877
   82VAL      C  948   6.612   7.361   3.165
   82VAL      O  949   6.612   7.276   3.253
   83ASN      N  950   6.600   7.493   3.176
   83ASN      H  951   6.623   7.547   3.095
   83ASN     CA  952   6.537   7.558   3.293
   83ASN     CB  953   6.616   7.688   3.302
   83ASN     CG  954   6.754   7.671   3.366
   83ASN    OD1  955   6.810   7.563   3.383
   83ASN    ND2  956   6.801   7.774   3.436
   83ASN   HD21  957   6.742   7.854   3.441
   83ASN   HD22  958   6.876   7.771   3.502
   83ASN      C  959   6.387   7.580   3.271
   83ASN      O  960   6.319   7.561   3.371
   84HI0      N  961   6.346   7.619   3.151
   84HI0      H  962   6.395   7.597   3.067
   84HI0     CA  963   6.204   7.648   3.123
   84HI0     CB  964   6.185   7.756   3.016
   84HI0     CG  965   6.231   7.891   3.072
   84HI0    ND1  966   6.357   7.927   3.051
   84HI0    HD1  967   6.427   7.901   2.985
   84HI0    CD2  968   6.178   7.946   3.182
   84HI0    HD2  969   6.079   7.921   3.219
   84HI0    CE1  970   6.384   8.004   3.157
   84HI0    HE1  971   6.472   8.067   3.169
   84HI0    NE2  972   6.279   8.010   3.239
   84HI0    HE2  973   6.268   8.041   3.333
   84HI0      C  974   6.115   7.530   3.084
   84HI0      O  975   6.023   7.525   3.003
   85VAL      N  976   6.132   7.436   3.178
   85VAL      H  977   6.210   7.444   3.240
   85VAL     CA  978   6.061   7.308   3.176
   85VAL     CB  979   6.107   7.216   3.290
   85VAL    CG1  980   6.254   7.180   3.266
   85VAL    CG2  981   6.087   7.283   3.426
   85VAL      C  982   5.908   7.306   3.178
   85VAL      O  983   5.853   7.220   3.109
   86THR      N  984   5.843   7.406   3.236
   86THR      H  985   5.885   7.461   3.308
   86THR     CA  986   5.699   7.427   3.212
   86THR     CB  987   5.625   7.522   3.306
   86THR    OG1  988   5.706   7.636   3.337
   86THR    HG1  989   5.658   7.703   3.393
   86THR    CG2  990   5.594   7.437   3.429
   86THR      C  991   5.669   7.476   3.071
   86THR      O  992   5.598   7.414   2.992
   87LEU      N  993   5.742   7.581   3.033
   87LEU      H  994   5.796   7.639   3.094
   87LEU     CA  995   5.718   7.643   2.902
   87LEU     CB  996   5.803   7.770   2.908
   87LEU     CG  997   5.747   7.873   3.006
   87LEU    CD1  998   5.869   7.952   3.054
   87LEU    CD2  999   5.641   7.968   2.950
   87LEU      C 1000   5.745   7.556   2.779
   87LEU      O 1001   5.679   7.588   2.680
   88SER      N 1002   5.846   7.470   2.785
   88SER      H 1003   5.909   7.465   2.862
   88SER     CA 1004   5.886   7.390   2.668
   88SER     CB 1005   6.037   7.388   2.646
   88SER     OG 1006   6.085   7.517   2.607
   88SER     HG 1007   6.178   7.530   2.642
   88SER      C 1008   5.837   7.245   2.662
   88SER      O 1009   5.865   7.161   2.748
   89GLN      N 1010   5.787   7.207   2.544
   89GLN      H 1011   5.799   7.267   2.465
   89GLN     CA 1012   5.738   7.070   2.527
   89GLN     CB 1013   5.585   7.072   2.531
   89GLN     CG 1014   5.520   7.123   2.660
   89GLN     CD 1015   5.374   7.078   2.667
   89GLN    OE1 1016   5.292   7.099   2.578
   89GLN    NE2 1017   5.341   7.000   2.770
   89GLN   HE21 1018   5.413   6.964   2.828
   89GLN   HE22 1019   5.250   6.959   2.778
   89GLN      C 1020   5.793   7.000   2.403
   89GLN      O 1021   5.845   7.060   2.309
   90PRO      N 1022   5.779   6.868   2.402
   90PRO     CA 1023   5.798   6.784   2.282
   90PRO     CB 1024   5.782   6.640   2.331
   90PRO     CG 1025   5.825   6.646   2.478
   90PRO     CD 1026   5.792   6.788   2.524
   90PRO      C 1027   5.694   6.812   2.174
   90PRO      O 1028   5.580   6.850   2.200
   91LYSH     N 1029   5.729   6.767   2.054
   91LYSH     H 1030   5.808   6.709   2.035
   91LYSH    CA 1031   5.633   6.786   1.945
   91LYSH    CB 1032   5.696   6.779   1.806
   91LYSH    CG 1033   5.825   6.860   1.798
   91LYSH    CD 1034   5.817   7.011   1.819
   91LYSH    CE 1035   5.950   7.061   1.762
   91LYSH    NZ 1036   5.955   7.207   1.785
   91LYSH   HZ1 1037   6.021   7.245   1.720
   91LYSH   HZ2 1038   5.871   7.257   1.766
   91LYSH   HZ3 1039   5.987   7.226   1.877
   91LYSH     C 1040   5.503   6.705   1.945
   91LYSH     O 1041   5.393   6.761   1.948
   92ILE      N 1042   5.515   6.576   1.974
   92ILE      H 1043   5.607   6.538   1.966
   92ILE     CA 1044   5.400   6.489   2.002
   92ILE     CB 1045   5.431   6.342   1.975
   92ILE    CG1 1046   5.565   6.285   2.021
   92ILE    CG2 1047   5.411   6.318   1.825
   92ILE     CD 1048   5.567   6.132   2.010
   92ILE      C 1049   5.314   6.508   2.127
   92ILE      O 1050   5.311   6.417   2.210
   93VAL      N 1051   5.276   6.635   2.141
   93VAL      H 1052   5.314   6.700   2.075
   93VAL     CA 1053   5.164   6.685   2.222
   93VAL     CB 1054   5.176   6.833   2.261
   93VAL    CG1 1055   5.295   6.841   2.356
   93VAL    CG2 1056   5.175   6.927   2.140
   93VAL      C 1057   5.021   6.656   2.175
   93VAL      O 1058   5.002   6.618   2.059
   94LYSH     N 1059   4.929   6.638   2.269
   94LYSH     H 1060   4.954   6.622   2.364
   94LYSH    CA 1061   4.787   6.619   2.237
   94LYSH    CB 1062   4.715   6.557   2.357
   94LYSH    CG 1063   4.745   6.408   2.374
   94LYSH    CD 1064   4.634   6.325   2.309
   94LYSH    CE 1065   4.667   6.177   2.326
   94LYSH    NZ 1066   4.571   6.088   2.259
   94LYSH   HZ1 1067   4.582   6.109   2.162
   94LYSH   HZ2 1068   4.597   5.992   2.266
   94LYSH   HZ3 1069   4.476   6.099   2.288
   94LYSH     C 1070   4.717   6.750   2.199
   94LYSH     O 1071   4.732   6.856   2.261
   95TRP      N 1072   4.660   6.748   2.079
   95TRP      H 1073   4.669   6.664   2.025
   95TRP     CA 1074   4.595   6.864   2.017
   95TRP     CB 1075   4.619   6.865   1.866
   95TRP     CG 1076   4.749   6.943   1.849
   95TRP    CD1 1077   4.874   6.905   1.876
   95TRP    HD1 1078   4.903   6.807   1.913
   95TRP    CD2 1079   4.756   7.056   1.768
   95TRP    NE1 1080   4.960   6.997   1.833
   95TRP    HE1 1081   5.057   6.990   1.855
   95TRP    CE2 1082   4.891   7.091   1.769
   95TRP    CE3 1083   4.666   7.152   1.722
   95TRP    HE3 1084   4.558   7.146   1.732
   95TRP    CZ2 1085   4.938   7.211   1.717
   95TRP    HZ2 1086   5.038   7.207   1.674
   95TRP    CZ3 1087   4.709   7.275   1.674
   95TRP    HZ3 1088   4.633   7.346   1.644
   95TRP    CH2 1089   4.846   7.302   1.666
   95TRP    HH2 1090   4.880   7.401   1.636
   95TRP      C 1091   4.451   6.905   2.045
   95TRP      O 1092   4.420   7.022   2.023
   96AS4      N 1093   4.367   6.817   2.098
   96AS4      H 1094   4.403   6.726   2.120
   96AS4     CA 1095   4.235   6.847   2.155
   96AS4     CB 1096   4.166   6.718   2.202
   96AS4     CG 1097   4.239   6.626   2.299
   96AS4    OD1 1098   4.345   6.571   2.261
   96AS4   HD11 1099   4.394   6.549   2.346
   96AS4   HD12 1100   4.346   6.552   2.163
   96AS4    OD2 1101   4.181   6.626   2.410
   96AS4   HD21 1102   4.229   6.555   2.462
   96AS4   HD22 1103   4.100   6.685   2.411
   96AS4      C 1104   4.245   6.938   2.278
   96AS4      O 1105   4.148   7.009   2.305
   97ARG      N 1106   4.347   6.909   2.358
   97ARG      H 1107   4.361   6.813   2.381
   97ARG     CA 1108   4.403   7.001   2.459
   97ARG     CB 1109   4.502   6.924   2.547
   97ARG     CG 1110   4.427   6.837   2.648
   97ARG     CD 1111   4.530   6.765   2.736
   97ARG     NE 1112   4.459   6.699   2.847
   97ARG     HE 1113   4.378   6.651   2.814
   97ARG     CZ 1114   4.498   6.684   2.974
   97ARG    NH1 1115   4.594   6.758   3.033
   97ARG   HH11 1116   4.630   6.838   2.986
   97ARG   HH12 1117   4.610   6.738   3.129
   97ARG    NH2 1118   4.457   6.578   3.044
   97ARG   HH21 1119   4.395   6.515   2.996
   97ARG   HH22 1120   4.469   6.574   3.143
   97ARG      C 1121   4.475   7.123   2.401
   97ARG      O 1122   4.531   7.115   2.292
   98AS4      N 1123   4.487   7.230   2.480
   98AS4      H 1124   4.433   7.234   2.564
   98AS4     CA 1125   4.544   7.360   2.443
   98AS4     CB 1126   4.434   7.463   2.417
   98AS4     CG 1127   4.459   7.563   2.303
   98AS4    OD1 1128   4.529   7.665   2.320
   98AS4   HD11 1129   4.494   7.737   2.261
   98AS4   HD12 1130   4.600   7.657   2.389
   98AS4    OD2 1131   4.392   7.531   2.202
   98AS4   HD21 1132   4.421   7.576   2.118
   98AS4   HD22 1133   4.316   7.474   2.234
   98AS4      C 1134   4.645   7.408   2.548
   98AS4      O 1135   4.691   7.325   2.626
   99MET      N 1136   4.698   7.527   2.521
   99MET      H 1137   4.650   7.586   2.456
   99MET     CA 1138   4.788   7.594   2.616
   99MET     CB 1139   4.872   7.701   2.547
   99MET     CG 1140   4.978   7.656   2.446
   99MET     SD 1141   4.928   7.569   2.293
   99MET     CE 1142   4.849   7.711   2.218
   99MET      C 1143   4.718   7.643   2.742
   99MET     O1 1144   4.743   7.592   2.853
   99MET   HO11 1145   4.828   7.541   2.841
   99MET   HO12 1146   4.699   7.639   2.930
   99MET     O2 1147   4.664   7.756   2.732
   99MET   HO21 1148   4.644   7.793   2.641
   99MET   HO22 1149   4.629   7.766   2.825
  100ILE      N 1150   5.098   7.507   3.045
  100ILE     H1 1151   5.073   7.600   3.071
  100ILE     H2 1152   5.080   7.453   3.127
  100ILE     H3 1153   5.196   7.509   3.029
  100ILE     CA 1154   5.034   7.457   2.922
  100ILE     CB 1155   5.136   7.410   2.817
  100ILE    CG1 1156   5.209   7.536   2.768
  100ILE    CG2 1157   5.062   7.335   2.706
  100ILE     CD 1158   5.348   7.497   2.719
  100ILE      C 1159   4.954   7.337   2.971
  100ILE      O 1160   4.983   7.263   3.066
  101GLN      N 1161   4.833   7.318   2.918
  101GLN      H 1162   4.803   7.378   2.845
  101GLN     CA 1163   4.755   7.195   2.939
  101GLN     CB 1164   4.608   7.233   2.921
  101GLN     CG 1165   4.549   7.348   3.003
  101GLN     CD 1166   4.425   7.406   2.935
  101GLN    OE1 1167   4.318   7.346   2.945
  101GLN    NE2 1168   4.446   7.509   2.855
  101GLN   HE21 1169   4.534   7.556   2.854
  101GLN   HE22 1170   4.370   7.529   2.792
  101GLN      C 1171   4.806   7.070   2.867
  101GLN      O 1172   4.783   6.961   2.916
  102ARG      N 1173   4.845   7.094   2.742
  102ARG      H 1174   4.827   7.179   2.692
  102ARG     CA 1175   4.903   6.992   2.653
  102ARG     CB 1176   4.960   7.048   2.523
  102ARG     CG 1177   4.846   7.094   2.432
  102ARG     CD 1178   4.892   7.160   2.302
  102ARG     NE 1179   4.782   7.170   2.205
  102ARG     HE 1180   4.705   7.107   2.217
  102ARG     CZ 1181   4.771   7.251   2.099
  102ARG    NH1 1182   4.873   7.323   2.051
  102ARG   HH11 1183   4.955   7.321   2.109
  102ARG   HH12 1184   4.859   7.380   1.970
  102ARG    NH2 1185   4.655   7.257   2.032
  102ARG   HH21 1186   4.578   7.196   2.051
  102ARG   HH22 1187   4.645   7.323   1.957
  102ARG      C 1188   4.996   6.886   2.712
  102ARG      O 1189   5.095   6.910   2.781
  103THR      N 1190   4.969   6.763   2.672
  103THR      H 1191   4.885   6.751   2.619
  103THR     CA 1192   5.031   6.637   2.717
  103THR     CB 1193   4.926   6.540   2.773
  103THR    OG1 1194   4.804   6.555   2.699
  103THR    HG1 1195   4.736   6.487   2.723
  103THR    CG2 1196   4.886   6.559   2.919
  103THR      C 1197   5.125   6.570   2.617
  103THR      O 1198   5.085   6.549   2.503
  104PRO      N 1199   5.252   6.561   2.655
  104PRO     CA 1200   5.349   6.497   2.565
  104PRO     CB 1201   5.481   6.568   2.597
  104PRO     CG 1202   5.449   6.692   2.681
  104PRO     CD 1203   5.324   6.643   2.755
  104PRO      C 1204   5.351   6.345   2.584
  104PRO      O 1205   5.360   6.289   2.693
  105LYSH     N 1206   5.326   6.276   2.473
  105LYSH     H 1207   5.306   6.322   2.386
  105LYSH    CA 1208   5.311   6.130   2.468
  105LYSH    CB 1209   5.249   6.118   2.328
  105LYSH    CG 1210   5.098   6.115   2.348
  105LYSH    CD 1211   5.026   6.097   2.214
  105LYSH    CE 1212   5.043   6.217   2.121
  105LYSH    NZ 1213   5.012   6.181   1.982
  105LYSH   HZ1 1214   4.998   6.267   1.933
  105LYSH   HZ2 1215   5.079   6.118   1.943
  105LYSH   HZ3 1216   4.921   6.143   1.997
  105LYSH     C 1217   5.437   6.045   2.489
  105LYSH     O 1218   5.545   6.097   2.516
  106ILE      N 1219   5.404   5.916   2.494
  106ILE      H 1220   5.316   5.880   2.525
  106ILE     CA 1221   5.513   5.819   2.478
  106ILE     CB 1222   5.456   5.679   2.503
  106ILE    CG1 1223   5.312   5.660   2.454
  106ILE    CG2 1224   5.491   5.655   2.650
  106ILE     CD 1225   5.256   5.527   2.506
  106ILE      C 1226   5.582   5.814   2.341
  106ILE      O 1227   5.521   5.849   2.241
  107GLN      N 1228   5.712   5.784   2.348
  107GLN      H 1229   5.760   5.774   2.435
  107GLN     CA 1230   5.795   5.750   2.232
  107GLN     CB 1231   5.937   5.754   2.289
  107GLN     CG 1232   6.048   5.708   2.194
  107GLN     CD 1233   6.192   5.730   2.241
  107GLN    OE1 1234   6.254   5.648   2.308
  107GLN    NE2 1235   6.246   5.846   2.204
  107GLN   HE21 1236   6.186   5.908   2.154
  107GLN   HE22 1237   6.338   5.867   2.237
  107GLN      C 1238   5.752   5.614   2.176
  107GLN      O 1239   5.677   5.542   2.241
  108VAL      N 1240   5.764   5.595   2.045
  108VAL      H 1241   5.812   5.664   1.990
  108VAL     CA 1242   5.726   5.476   1.969
  108VAL     CB 1243   5.694   5.508   1.823
  108VAL    CG1 1244   5.623   5.394   1.749
  108VAL    CG2 1245   5.619   5.640   1.800
  108VAL      C 1246   5.829   5.362   1.973
  108VAL      O 1247   5.801   5.249   2.013
  109TYR      N 1248   5.954   5.406   1.963
  109TYR      H 1249   5.981   5.502   1.952
  109TYR     CA 1250   6.074   5.323   1.956
  109TYR     CB 1251   6.188   5.397   1.885
  109TYR     CG 1252   6.318   5.317   1.887
  109TYR    CD1 1253   6.417   5.351   1.978
  109TYR    HD1 1254   6.401   5.425   2.057
  109TYR    CD2 1255   6.345   5.200   1.816
  109TYR    HD2 1256   6.274   5.157   1.746
  109TYR    CE1 1257   6.530   5.270   1.986
  109TYR    HE1 1258   6.607   5.308   2.053
  109TYR    CE2 1259   6.459   5.121   1.823
  109TYR    HE2 1260   6.469   5.030   1.763
  109TYR     CZ 1261   6.561   5.158   1.910
  109TYR     OH 1262   6.662   5.071   1.936
  109TYR     HH 1263   6.712   5.027   1.860
  109TYR      C 1264   6.113   5.269   2.094
  109TYR      O 1265   6.155   5.345   2.182
  110SER      N 1266   6.131   5.137   2.098
  110SER      H 1267   6.129   5.073   2.022
  110SER     CA 1268   6.167   5.081   2.230
  110SER     CB 1269   6.105   4.942   2.241
  110SER     OG 1270   6.127   4.880   2.368
  110SER     HG 1271   6.044   4.892   2.422
  110SER      C 1272   6.317   5.058   2.218
  110SER      O 1273   6.356   4.970   2.141
  111ARG      N 1274   6.393   5.105   2.317
  111ARG      H 1275   6.353   5.146   2.399
  111ARG     CA 1276   6.539   5.093   2.324
  111ARG     CB 1277   6.603   5.178   2.435
  111ARG     CG 1278   6.603   5.324   2.389
  111ARG     CD 1279   6.475   5.405   2.407
  111ARG     NE 1280   6.462   5.439   2.550
  111ARG     HE 1281   6.446   5.359   2.608
  111ARG     CZ 1282   6.461   5.557   2.612
  111ARG    NH1 1283   6.478   5.666   2.535
  111ARG   HH11 1284   6.503   5.666   2.438
  111ARG   HH12 1285   6.445   5.753   2.572
  111ARG    NH2 1286   6.485   5.572   2.743
  111ARG   HH21 1287   6.518   5.497   2.799
  111ARG   HH22 1288   6.486   5.668   2.772
  111ARG      C 1289   6.598   4.954   2.303
  111ARG      O 1290   6.570   4.857   2.373
  112HI0      N 1291   6.683   4.947   2.200
  112HI0      H 1292   6.692   5.014   2.126
  112HI0     CA 1293   6.746   4.819   2.167
  112HI0     CB 1294   6.857   4.843   2.064
  112HI0     CG 1295   6.884   4.712   1.990
  112HI0    ND1 1296   7.005   4.660   1.978
  112HI0    HD1 1297   7.091   4.711   1.985
  112HI0    CD2 1298   6.787   4.631   1.948
  112HI0    HD2 1299   6.682   4.650   1.928
  112HI0    CE1 1300   6.986   4.542   1.919
  112HI0    HE1 1301   7.059   4.490   1.857
  112HI0    NE2 1302   6.854   4.522   1.912
  112HI0    HE2 1303   6.806   4.435   1.907
  112HI0      C 1304   6.811   4.743   2.283
  112HI0      O 1305   6.909   4.799   2.333
  113PRO      N 1306   6.761   4.625   2.316
  113PRO     CA 1307   6.805   4.544   2.431
  113PRO     CB 1308   6.699   4.434   2.444
  113PRO     CG 1309   6.665   4.404   2.298
  113PRO     CD 1310   6.671   4.543   2.233
  113PRO      C 1311   6.948   4.491   2.418
  113PRO      O 1312   7.005   4.503   2.309
  114ALA      N 1313   7.003   4.436   2.525
  114ALA      H 1314   6.951   4.403   2.604
  114ALA     CA 1315   7.144   4.407   2.555
  114ALA     CB 1316   7.192   4.290   2.468
  114ALA      C 1317   7.248   4.519   2.539
  114ALA      O 1318   7.326   4.549   2.629
  115GL4      N 1319   7.240   4.594   2.429
  115GL4      H 1320   7.182   4.562   2.354
  115GL4     CA 1321   7.311   4.720   2.403
  115GL4     CB 1322   7.281   4.761   2.258
  115GL4     CG 1323   7.320   4.665   2.146
  115GL4     CD 1324   7.357   4.754   2.028
  115GL4    OE1 1325   7.475   4.748   1.987
  115GL4   HE11 1326   7.493   4.830   1.933
  115GL4   HE12 1327   7.509   4.658   2.016
  115GL4    OE2 1328   7.264   4.817   1.974
  115GL4   HE21 1329   7.305   4.895   1.925
  115GL4   HE22 1330   7.173   4.798   2.010
  115GL4      C 1331   7.268   4.826   2.505
  115GL4      O 1332   7.345   4.864   2.592
  116ASN      N 1333   7.138   4.857   2.505
  116ASN      H 1334   7.082   4.817   2.433
  116ASN     CA 1335   7.074   4.961   2.587
  116ASN     CB 1336   7.035   5.080   2.498
  116ASN     CG 1337   7.148   5.147   2.420
  116ASN    OD1 1338   7.190   5.105   2.312
  116ASN    ND2 1339   7.215   5.239   2.488
  116ASN   HD21 1340   7.220   5.251   2.587
  116ASN   HD22 1341   7.270   5.305   2.437
  116ASN      C 1342   6.957   4.910   2.670
  116ASN      O 1343   6.926   4.791   2.674
  117GLY      N 1344   6.901   5.000   2.750
  117GLY      H 1345   6.932   5.094   2.767
  117GLY     CA 1346   6.778   4.966   2.822
  117GLY      C 1347   6.671   5.074   2.801
  117GLY      O 1348   6.692   5.171   2.729
  118LYSH     N 1349   6.552   5.061   2.859
  118LYSH     H 1350   6.490   5.139   2.870
  118LYSH    CA 1351   6.514   4.938   2.930
  118LYSH    CB 1352   6.424   4.972   3.049
  118LYSH    CG 1353   6.517   5.019   3.161
  118LYSH    CD 1354   6.446   5.052   3.293
  118LYSH    CE 1355   6.546   5.126   3.382
  118LYSH    NZ 1356   6.583   5.044   3.498
  118LYSH   HZ1 1357   6.509   5.029   3.565
  118LYSH   HZ2 1358   6.613   4.952   3.473
  118LYSH   HZ3 1359   6.663   5.092   3.536
  118LYSH     C 1360   6.425   4.850   2.843
  118LYSH     O 1361   6.328   4.903   2.790
  119SER      N 1362   6.430   4.717   2.844
  119SER      H 1363   6.505   4.671   2.893
  119SER     CA 1364   6.361   4.631   2.747
  119SER     CB 1365   6.398   4.483   2.763
  119SER     OG 1366   6.382   4.431   2.895
  119SER     HG 1367   6.303   4.370   2.899
  119SER      C 1368   6.208   4.626   2.750
  119SER      O 1369   6.134   4.635   2.848
  120ASN      N 1370   6.157   4.635   2.627
  120ASN      H 1371   6.210   4.689   2.561
  120ASN     CA 1372   6.015   4.637   2.589
  120ASN     CB 1373   5.922   4.524   2.631
  120ASN     CG 1374   5.942   4.403   2.540
  120ASN    OD1 1375   5.993   4.301   2.585
  120ASN    ND2 1376   5.876   4.406   2.424
  120ASN   HD21 1377   5.825   4.490   2.405
  120ASN   HD22 1378   5.900   4.336   2.357
  120ASN      C 1379   5.942   4.768   2.621
  120ASN      O 1380   5.894   4.821   2.521
  121PHE      N 1381   5.962   4.812   2.744
  121PHE      H 1382   6.013   4.753   2.807
  121PHE     CA 1383   5.914   4.940   2.798
  121PHE     CB 1384   5.997   4.983   2.919
  121PHE     CG 1385   5.961   4.893   3.037
  121PHE    CD1 1386   6.066   4.816   3.084
  121PHE    HD1 1387   6.155   4.813   3.021
  121PHE    CD2 1388   5.856   4.920   3.125
  121PHE    HD2 1389   5.773   4.979   3.087
  121PHE    CE1 1390   6.066   4.768   3.214
  121PHE    HE1 1391   6.156   4.719   3.251
  121PHE    CE2 1392   5.855   4.878   3.257
  121PHE    HE2 1393   5.765   4.904   3.313
  121PHE     CZ 1394   5.961   4.798   3.300
  121PHE     HZ 1395   5.964   4.764   3.403
  121PHE      C 1396   5.906   5.058   2.701
  121PHE      O 1397   5.998   5.079   2.622
  122LEU      N 1398   5.815   5.153   2.720
  122LEU      H 1399   5.743   5.136   2.787
  122LEU     CA 1400   5.800   5.281   2.649
  122LEU     CB 1401   5.664   5.304   2.582
  122LEU     CG 1402   5.645   5.204   2.468
  122LEU    CD1 1403   5.511   5.232   2.400
  122LEU    CD2 1404   5.759   5.228   2.370
  122LEU      C 1405   5.850   5.401   2.729
  122LEU      O 1406   5.820   5.412   2.848
  123ASN      N 1407   5.950   5.474   2.679
  123ASN      H 1408   5.992   5.460   2.589
  123ASN     CA 1409   5.997   5.596   2.746
  123ASN     CB 1410   6.138   5.628   2.696
  123ASN     CG 1411   6.203   5.744   2.771
  123ASN    OD1 1412   6.290   5.809   2.714
  123ASN    ND2 1413   6.179   5.758   2.901
  123ASN   HD21 1414   6.121   5.691   2.946
  123ASN   HD22 1415   6.183   5.848   2.945
  123ASN      C 1416   5.897   5.709   2.718
  123ASN      O 1417   5.886   5.746   2.602
  124CYS2     N 1418   5.842   5.768   2.824
  124CYS2     H 1419   5.884   5.771   2.914
  124CYS2    CA 1420   5.744   5.877   2.813
  124CYS2    CB 1421   5.663   5.866   2.942
  124CYS2    SG 1422   5.498   5.946   2.952
  124CYS2     C 1423   5.815   6.012   2.808
  124CYS2     O 1424   5.891   6.035   2.902
  125TYR      N 1425   5.760   6.109   2.735
  125TYR      H 1426   5.683   6.081   2.677
  125TYR     CA 1427   5.827   6.236   2.705
  125TYR     CB 1428   5.800   6.288   2.564
  125TYR     CG 1429   5.875   6.218   2.450
  125TYR    CD1 1430   5.992   6.146   2.467
  125TYR    HD1 1431   6.016   6.092   2.559
  125TYR    CD2 1432   5.824   6.230   2.321
  125TYR    HD2 1433   5.741   6.300   2.310
  125TYR    CE1 1434   6.061   6.103   2.354
  125TYR    HE1 1435   6.146   6.036   2.370
  125TYR    CE2 1436   5.889   6.179   2.210
  125TYR    HE2 1437   5.836   6.168   2.115
  125TYR     CZ 1438   6.016   6.124   2.224
  125TYR     OH 1439   6.079   6.061   2.121
  125TYR     HH 1440   6.080   6.122   2.042
  125TYR      C 1441   5.822   6.344   2.814
  125TYR      O 1442   5.764   6.449   2.786
  126VAL      N 1443   5.868   6.317   2.934
  126VAL      H 1444   5.873   6.220   2.958
  126VAL     CA 1445   5.910   6.415   3.035
  126VAL     CB 1446   5.963   6.339   3.157
  126VAL    CG1 1447   5.931   6.417   3.284
  126VAL    CG2 1448   5.904   6.201   3.186
  126VAL      C 1449   6.023   6.501   2.976
  126VAL      O 1450   6.114   6.451   2.909
  127SER      N 1451   5.998   6.631   2.980
  127SER      H 1452   5.908   6.665   3.007
  127SER     CA 1453   6.087   6.740   2.938
  127SER     CB 1454   6.018   6.877   2.939
  127SER     OG 1455   5.948   6.893   3.063
  127SER     HG 1456   5.910   6.985   3.052
  127SER      C 1457   6.210   6.770   3.024
  127SER      O 1458   6.306   6.812   2.960
  128GLY      N 1459   6.213   6.732   3.152
  128GLY      H 1460   6.125   6.705   3.191
  128GLY     CA 1461   6.326   6.752   3.244
  128GLY      C 1462   6.297   6.690   3.381
  128GLY      O 1463   6.196   6.624   3.404
  129PHE      N 1464   6.374   6.741   3.477
  129PHE      H 1465   6.455   6.797   3.457
  129PHE     CA 1466   6.362   6.710   3.620
  129PHE     CB 1467   6.428   6.576   3.653
  129PHE     CG 1468   6.386   6.510   3.784
  129PHE    CD1 1469   6.252   6.476   3.798
  129PHE    HD1 1470   6.190   6.468   3.709
  129PHE    CD2 1471   6.484   6.484   3.879
  129PHE    HD2 1472   6.576   6.540   3.866
  129PHE    CE1 1473   6.211   6.410   3.914
  129PHE    HE1 1474   6.106   6.421   3.940
  129PHE    CE2 1475   6.445   6.402   3.984
  129PHE    HE2 1476   6.526   6.373   4.051
  129PHE     CZ 1477   6.311   6.368   4.001
  129PHE     HZ 1478   6.280   6.305   4.084
  129PHE      C 1479   6.403   6.819   3.720
  129PHE      O 1480   6.397   6.798   3.841
  130HI0      N 1481   6.433   6.940   3.674
  130HI0      H 1482   6.416   6.953   3.576
  130HI0     CA 1483   6.465   7.063   3.748
  130HI0     CB 1484   6.610   7.099   3.714
  130HI0     CG 1485   6.714   7.025   3.798
  130HI0    ND1 1486   6.766   7.066   3.913
  130HI0    HD1 1487   6.736   7.147   3.964
  130HI0    CD2 1488   6.779   6.917   3.756
  130HI0    HD2 1489   6.745   6.855   3.673
  130HI0    CE1 1490   6.865   6.982   3.942
  130HI0    HE1 1491   6.928   6.986   4.031
  130HI0    NE2 1492   6.876   6.893   3.844
  130HI0    HE2 1493   6.927   6.807   3.841
  130HI0      C 1494   6.370   7.176   3.709
  130HI0      O 1495   6.353   7.180   3.587
  131PRO      N 1496   6.327   7.270   3.793
  131PRO     CA 1497   6.360   7.273   3.937
  131PRO     CB 1498   6.304   7.411   3.972
  131PRO     CG 1499   6.184   7.430   3.879
  131PRO     CD 1500   6.245   7.382   3.747
  131PRO      C 1501   6.292   7.168   4.025
  131PRO      O 1502   6.205   7.090   3.987
  132SER      N 1503   6.325   7.175   4.154
  132SER      H 1504   6.371   7.250   4.201
  132SER     CA 1505   6.273   7.075   4.248
  132SER     CB 1506   6.326   7.089   4.391
  132SER     OG 1507   6.332   7.223   4.440
  132SER     HG 1508   6.425   7.234   4.474
  132SER      C 1509   6.121   7.070   4.263
  132SER      O 1510   6.048   6.973   4.285
  133AS4      N 1511   6.069   7.192   4.261
  133AS4      H 1512   6.118   7.279   4.257
  133AS4     CA 1513   5.925   7.222   4.272
  133AS4     CB 1514   5.901   7.373   4.263
  133AS4     CG 1515   5.997   7.464   4.339
  133AS4    OD1 1516   5.980   7.484   4.461
  133AS4   HD11 1517   6.026   7.566   4.492
  133AS4   HD12 1518   5.911   7.417   4.490
  133AS4    OD2 1519   6.098   7.492   4.270
  133AS4   HD21 1520   6.168   7.515   4.338
  133AS4   HD22 1521   6.083   7.511   4.173
  133AS4      C 1522   5.826   7.145   4.184
  133AS4      O 1523   5.705   7.158   4.199
  134ILE      N 1524   5.879   7.083   4.079
  134ILE      H 1525   5.976   7.061   4.067
  134ILE     CA 1526   5.804   7.010   3.976
  134ILE     CB 1527   5.883   6.965   3.852
  134ILE    CG1 1528   5.988   6.858   3.882
  134ILE    CG2 1529   5.934   7.088   3.776
  134ILE     CD 1530   6.023   6.787   3.751
  134ILE      C 1531   5.708   6.899   4.021
  134ILE      O 1532   5.721   6.840   4.128
  135GL4      N 1533   5.593   6.887   3.956
  135GL4      H 1534   5.573   6.961   3.891
  135GL4     CA 1535   5.488   6.784   3.966
  135GL4     CB 1536   5.366   6.853   4.028
  135GL4     CG 1537   5.254   6.757   4.069
  135GL4     CD 1538   5.144   6.842   4.133
  135GL4    OE1 1539   5.158   6.878   4.252
  135GL4   HE11 1540   5.092   6.951   4.272
  135GL4   HE12 1541   5.231   6.823   4.290
  135GL4    OE2 1542   5.037   6.868   4.074
  135GL4   HE21 1543   5.020   6.966   4.081
  135GL4   HE22 1544   5.015   6.787   4.019
  135GL4      C 1545   5.456   6.745   3.822
  135GL4      O 1546   5.426   6.825   3.733
  136VAL      N 1547   5.489   6.618   3.798
  136VAL      H 1548   5.566   6.578   3.847
  136VAL     CA 1549   5.459   6.561   3.666
  136VAL     CB 1550   5.574   6.473   3.615
  136VAL    CG1 1551   5.548   6.450   3.466
  136VAL    CG2 1552   5.705   6.551   3.625
  136VAL      C 1553   5.322   6.494   3.667
  136VAL      O 1554   5.293   6.403   3.745
  137AS4      N 1555   5.235   6.540   3.577
  137AS4      H 1556   5.263   6.609   3.510
  137AS4     CA 1557   5.102   6.481   3.556
  137AS4     CB 1558   4.997   6.580   3.504
  137AS4     CG 1559   4.935   6.687   3.594
  137AS4    OD1 1560   4.990   6.716   3.702
  137AS4   HD11 1561   4.928   6.785   3.739
  137AS4   HD12 1562   5.059   6.646   3.718
  137AS4    OD2 1563   4.816   6.723   3.578
  137AS4   HD21 1564   4.797   6.794   3.646
  137AS4   HD22 1565   4.775   6.678   3.499
  137AS4      C 1566   5.126   6.364   3.461
  137AS4      O 1567   5.161   6.380   3.345
  138LEU      N 1568   5.099   6.245   3.516
  138LEU      H 1569   5.069   6.230   3.610
  138LEU     CA 1570   5.109   6.117   3.446
  138LEU     CB 1571   5.168   6.008   3.536
  138LEU     CG 1572   5.296   6.045   3.610
  138LEU    CD1 1573   5.330   5.934   3.710
  138LEU    CD2 1574   5.416   6.059   3.516
  138LEU      C 1575   4.970   6.074   3.400
  138LEU      O 1576   4.896   6.048   3.495
  139LEU      N 1577   4.943   6.085   3.270
  139LEU      H 1578   5.014   6.112   3.205
  139LEU     CA 1579   4.811   6.049   3.217
  139LEU     CB 1580   4.761   6.148   3.113
  139LEU     CG 1581   4.692   6.279   3.151
  139LEU    CD1 1582   4.566   6.255   3.235
  139LEU    CD2 1583   4.795   6.365   3.224
  139LEU      C 1584   4.812   5.908   3.157
  139LEU      O 1585   4.884   5.896   3.058
  140LYSH     N 1586   4.731   5.821   3.218
  140LYSH     H 1587   4.701   5.853   3.308
  140LYSH    CA 1588   4.717   5.680   3.182
  140LYSH    CB 1589   4.749   5.590   3.301
  140LYSH    CG 1590   4.724   5.440   3.279
  140LYSH    CD 1591   4.670   5.371   3.405
  140LYSH    CE 1592   4.648   5.220   3.406
  140LYSH    NZ 1593   4.780   5.158   3.385
  140LYSH   HZ1 1594   4.787   5.069   3.430
  140LYSH   HZ2 1595   4.797   5.145   3.287
  140LYSH   HZ3 1596   4.849   5.210   3.435
  140LYSH     C 1597   4.574   5.650   3.136
  140LYSH     O 1598   4.486   5.668   3.220
  141ASN      N 1599   4.546   5.650   3.006
  141ASN      H 1600   4.619   5.645   2.938
  141ASN     CA 1601   4.412   5.648   2.946
  141ASN     CB 1602   4.339   5.519   2.981
  141ASN     CG 1603   4.232   5.487   2.877
  141ASN    OD1 1604   4.255   5.497   2.757
  141ASN    ND2 1605   4.117   5.429   2.912
  141ASN   HD21 1606   4.092   5.400   3.005
  141ASN   HD22 1607   4.051   5.405   2.842
  141ASN      C 1608   4.325   5.771   2.976
  141ASN      O 1609   4.202   5.776   2.980
  142GLY      N 1610   4.394   5.884   2.982
  142GLY      H 1611   4.474   5.891   2.923
  142GLY     CA 1612   4.329   6.012   3.017
  142GLY      C 1613   4.294   6.031   3.165
  142GLY      O 1614   4.199   6.105   3.191
  143GL4      N 1615   4.354   5.951   3.252
  143GL4      H 1616   4.390   5.863   3.219
  143GL4     CA 1617   4.350   5.958   3.399
  143GL4     CB 1618   4.278   5.833   3.451
  143GL4     CG 1619   4.132   5.827   3.407
  143GL4     CD 1620   4.053   5.700   3.442
  143GL4    OE1 1621   4.047   5.598   3.370
  143GL4   HE11 1622   4.027   5.518   3.428
  143GL4   HE12 1623   4.062   5.615   3.273
  143GL4    OE2 1624   4.001   5.701   3.555
  143GL4   HE21 1625   3.965   5.608   3.565
  143GL4   HE22 1626   4.021   5.786   3.604
  143GL4      C 1627   4.488   5.982   3.460
  143GL4      O 1628   4.585   5.913   3.429
  144ARG      N 1629   4.483   6.067   3.561
  144ARG      H 1630   4.411   6.136   3.569
  144ARG     CA 1631   4.602   6.092   3.644
  144ARG     CB 1632   4.588   6.238   3.690
  144ARG     CG 1633   4.726   6.298   3.715
  144ARG     CD 1634   4.726   6.402   3.827
  144ARG     NE 1635   4.862   6.457   3.836
  144ARG     HE 1636   4.908   6.492   3.755
  144ARG     CZ 1637   4.936   6.465   3.948
  144ARG    NH1 1638   4.894   6.428   4.070
  144ARG   HH11 1639   4.800   6.398   4.088
  144ARG   HH12 1640   4.956   6.413   4.147
  144ARG    NH2 1641   5.059   6.513   3.930
  144ARG   HH21 1642   5.082   6.523   3.833
  144ARG   HH22 1643   5.129   6.528   4.000
  144ARG      C 1644   4.633   5.998   3.761
  144ARG      O 1645   4.608   6.033   3.876
  145ILE      N 1646   4.744   5.931   3.734
  145ILE      H 1647   4.777   5.939   3.640
  145ILE     CA 1648   4.805   5.840   3.832
  145ILE     CB 1649   4.848   5.707   3.772
  145ILE    CG1 1650   4.939   5.744   3.654
  145ILE    CG2 1651   4.726   5.627   3.725
  145ILE     CD 1652   5.034   5.625   3.637
  145ILE      C 1653   4.914   5.900   3.922
  145ILE      O 1654   5.014   5.955   3.877
  146GL4      N 1655   4.901   5.860   4.048
  146GL4      H 1656   4.819   5.811   4.077
  146GL4     CA 1657   4.993   5.900   4.156
  146GL4     CB 1658   4.909   5.945   4.276
  146GL4     CG 1659   4.818   6.065   4.253
  146GL4     CD 1660   4.736   6.110   4.375
  146GL4    OE1 1661   4.788   6.175   4.468
  146GL4   HE11 1662   4.715   6.213   4.525
  146GL4   HE12 1663   4.885   6.180   4.445
  146GL4    OE2 1664   4.612   6.103   4.363
  146GL4   HE21 1665   4.569   6.165   4.428
  146GL4   HE22 1666   4.600   6.052   4.277
  146GL4      C 1667   5.106   5.801   4.186
  146GL4      O 1668   5.192   5.831   4.268
  147LYSH     N 1669   5.086   5.674   4.153
  147LYSH     H 1670   5.008   5.651   4.094
  147LYSH    CA 1671   5.185   5.566   4.162
  147LYSH    CB 1672   5.135   5.429   4.208
  147LYSH    CG 1673   5.042   5.429   4.329
  147LYSH    CD 1674   5.018   5.296   4.401
  147LYSH    CE 1675   4.935   5.310   4.529
  147LYSH    NZ 1676   4.946   5.186   4.608
  147LYSH   HZ1 1677   4.885   5.114   4.574
  147LYSH   HZ2 1678   5.039   5.151   4.614
  147LYSH   HZ3 1679   4.912   5.205   4.700
  147LYSH     C 1680   5.265   5.548   4.033
  147LYSH     O 1681   5.213   5.529   3.924
  148VAL      N 1682   5.397   5.546   4.050
  148VAL      H 1683   5.444   5.582   4.130
  148VAL     CA 1684   5.504   5.507   3.957
  148VAL     CB 1685   5.646   5.543   4.003
  148VAL    CG1 1686   5.692   5.458   4.121
  148VAL    CG2 1687   5.741   5.529   3.884
  148VAL      C 1688   5.495   5.367   3.895
  148VAL      O 1689   5.478   5.265   3.961
  149GL4      N 1690   5.496   5.372   3.762
  149GL4      H 1691   5.479   5.454   3.707
  149GL4     CA 1692   5.518   5.253   3.678
  149GL4     CB 1693   5.459   5.287   3.541
  149GL4     CG 1694   5.413   5.167   3.458
  149GL4     CD 1695   5.307   5.194   3.352
  149GL4    OE1 1696   5.272   5.092   3.288
  149GL4   HE11 1697   5.188   5.110   3.236
  149GL4   HE12 1698   5.345   5.023   3.289
  149GL4    OE2 1699   5.258   5.308   3.338
  149GL4   HE21 1700   5.190   5.295   3.267
  149GL4   HE22 1701   5.307   5.387   3.376
  149GL4      C 1702   5.656   5.187   3.673
  149GL4      O 1703   5.675   5.074   3.718
  150HI0      N 1704   5.749   5.267   3.623
  150HI0      H 1705   5.719   5.325   3.548
  150HI0     CA 1706   5.892   5.235   3.636
  150HI0     CB 1707   5.934   5.129   3.534
  150HI0     CG 1708   6.066   5.057   3.566
  150HI0    ND1 1709   6.081   4.939   3.624
  150HI0    HD1 1710   6.017   4.893   3.686
  150HI0    CD2 1711   6.185   5.100   3.524
  150HI0    HD2 1712   6.193   5.181   3.452
  150HI0    CE1 1713   6.212   4.915   3.624
  150HI0    HE1 1714   6.261   4.846   3.692
  150HI0    NE2 1715   6.277   5.011   3.559
  150HI0    HE2 1716   6.375   5.025   3.548
  150HI0      C 1717   5.966   5.366   3.606
  150HI0      O 1718   5.929   5.458   3.533
  151SER      N 1719   6.076   5.377   3.679
  151SER      H 1720   6.104   5.315   3.752
  151SER     CA 1721   6.155   5.501   3.671
  151SER     CB 1722   6.104   5.611   3.765
  151SER     OG 1723   6.120   5.581   3.904
  151SER     HG 1724   6.152   5.659   3.958
  151SER      C 1725   6.303   5.474   3.699
  151SER      O 1726   6.345   5.379   3.765
  152AS4      N 1727   6.386   5.570   3.661
  152AS4      H 1728   6.346   5.636   3.597
  152AS4     CA 1729   6.531   5.574   3.679
  152AS4     CB 1730   6.600   5.494   3.568
  152AS4     CG 1731   6.715   5.402   3.610
  152AS4    OD1 1732   6.835   5.434   3.596
  152AS4   HD11 1733   6.891   5.352   3.609
  152AS4   HD12 1734   6.844   5.530   3.570
  152AS4    OD2 1735   6.683   5.304   3.680
  152AS4   HD21 1736   6.768   5.265   3.714
  152AS4   HD22 1737   6.584   5.295   3.669
  152AS4      C 1738   6.578   5.719   3.662
  152AS4      O 1739   6.524   5.801   3.588
  153LEU      N 1740   6.681   5.751   3.740
  153LEU      H 1741   6.736   5.685   3.792
  153LEU     CA 1742   6.753   5.878   3.720
  153LEU     CB 1743   6.809   5.941   3.848
  153LEU     CG 1744   6.709   6.005   3.945
  153LEU    CD1 1745   6.796   6.042   4.066
  153LEU    CD2 1746   6.654   6.139   3.895
  153LEU      C 1747   6.867   5.858   3.620
  153LEU      O 1748   6.927   5.751   3.611
  154SER      N 1749   6.882   5.954   3.530
  154SER      H 1750   6.814   6.027   3.527
  154SER     CA 1751   6.999   5.972   3.443
  154SER     CB 1752   6.993   5.886   3.317
  154SER     OG 1753   7.047   5.757   3.348
  154SER     HG 1754   7.023   5.747   3.445
  154SER      C 1755   7.032   6.115   3.397
  154SER      O 1756   6.933   6.184   3.374
  155PHE      N 1757   7.156   6.142   3.358
  155PHE      H 1758   7.225   6.070   3.358
  155PHE     CA 1759   7.204   6.265   3.293
  155PHE     CB 1760   7.220   6.378   3.394
  155PHE     CG 1761   7.325   6.363   3.504
  155PHE    CD1 1762   7.462   6.372   3.479
  155PHE    HD1 1763   7.497   6.403   3.380
  155PHE    CD2 1764   7.277   6.312   3.624
  155PHE    HD2 1765   7.173   6.316   3.658
  155PHE    CE1 1766   7.549   6.310   3.567
  155PHE    HE1 1767   7.654   6.287   3.549
  155PHE    CE2 1768   7.366   6.261   3.718
  155PHE    HE2 1769   7.328   6.215   3.810
  155PHE     CZ 1770   7.501   6.253   3.685
  155PHE     HZ 1771   7.567   6.199   3.752
  155PHE      C 1772   7.342   6.242   3.232
  155PHE      O 1773   7.432   6.181   3.289
  156SER      N 1774   7.369   6.312   3.122
  156SER      H 1775   7.305   6.386   3.101
  156SER     CA 1776   7.497   6.308   3.049
  156SER     CB 1777   7.478   6.279   2.901
  156SER     OG 1778   7.597   6.250   2.827
  156SER     HG 1779   7.638   6.162   2.853
  156SER      C 1780   7.575   6.439   3.060
  156SER      O 1781   7.518   6.548   3.074
  157LYSH     N 1782   7.707   6.429   3.061
  157LYSH     H 1783   7.746   6.340   3.086
  157LYSH    CA 1784   7.808   6.536   3.058
  157LYSH    CB 1785   7.800   6.598   2.918
  157LYSH    CG 1786   7.824   6.500   2.803
  157LYSH    CD 1787   7.966   6.444   2.798
  157LYSH    CE 1788   8.015   6.378   2.668
  157LYSH    NZ 1789   7.957   6.248   2.632
  157LYSH   HZ1 1790   7.974   6.174   2.697
  157LYSH   HZ2 1791   7.859   6.247   2.612
  157LYSH   HZ3 1792   8.010   6.216   2.553
  157LYSH     C 1793   7.811   6.644   3.166
  157LYSH     O 1794   7.905   6.724   3.167
  158AS4      N 1795   7.697   6.663   3.233
  158AS4      H 1796   7.615   6.620   3.195
  158AS4     CA 1797   7.676   6.755   3.345
  158AS4     CB 1798   7.625   6.891   3.297
  158AS4     CG 1799   7.579   6.985   3.408
  158AS4    OD1 1800   7.458   7.017   3.413
  158AS4   HD11 1801   7.446   7.062   3.502
  158AS4   HD12 1802   7.422   6.986   3.325
  158AS4    OD2 1803   7.647   6.998   3.512
  158AS4   HD21 1804   7.585   7.043   3.576
  158AS4   HD22 1805   7.738   6.959   3.497
  158AS4      C 1806   7.569   6.697   3.438
  158AS4      O 1807   7.468   6.651   3.385
  159TRP      N 1808   7.575   6.733   3.565
  159TRP      H 1809   7.626   6.818   3.577
  159TRP     CA 1810   7.485   6.688   3.673
  159TRP     CB 1811   7.548   6.722   3.808
  159TRP     CG 1812   7.666   6.627   3.831
  159TRP    CD1 1813   7.663   6.502   3.877
  159TRP    HD1 1814   7.578   6.434   3.877
  159TRP    CD2 1815   7.798   6.671   3.834
  159TRP    NE1 1816   7.786   6.468   3.912
  159TRP    HE1 1817   7.816   6.376   3.939
  159TRP    CE2 1818   7.870   6.569   3.895
  159TRP    CE3 1819   7.856   6.785   3.780
  159TRP    HE3 1820   7.794   6.851   3.719
  159TRP    CZ2 1821   8.009   6.581   3.898
  159TRP    HZ2 1822   8.071   6.505   3.944
  159TRP    CZ3 1823   7.993   6.803   3.796
  159TRP    HZ3 1824   8.029   6.906   3.796
  159TRP    CH2 1825   8.067   6.697   3.847
  159TRP    HH2 1826   8.174   6.713   3.859
  159TRP      C 1827   7.340   6.737   3.681
  159TRP      O 1828   7.270   6.734   3.782
  160SER      N 1829   7.303   6.805   3.572
  160SER      H 1830   7.360   6.797   3.490
  160SER     CA 1831   7.167   6.855   3.553
  160SER     CB 1832   7.149   6.957   3.441
  160SER     OG 1833   7.216   6.908   3.325
  160SER     HG 1834   7.307   6.947   3.331
  160SER      C 1835   7.065   6.741   3.540
  160SER      O 1836   7.064   6.682   3.432
  161PHE      N 1837   7.000   6.692   3.645
  161PHE      H 1838   6.990   6.749   3.727
  161PHE     CA 1839   6.912   6.574   3.649
  161PHE     CB 1840   6.852   6.565   3.789
  161PHE     CG 1841   6.940   6.526   3.909
  161PHE    CD1 1842   6.953   6.389   3.931
  161PHE    HD1 1843   6.946   6.323   3.845
  161PHE    CD2 1844   6.947   6.614   4.016
  161PHE    HD2 1845   6.947   6.720   3.991
  161PHE    CE1 1846   6.975   6.349   4.062
  161PHE    HE1 1847   6.992   6.244   4.086
  161PHE    CE2 1848   6.972   6.574   4.147
  161PHE    HE2 1849   7.019   6.644   4.216
  161PHE     CZ 1850   6.992   6.438   4.168
  161PHE     HZ 1851   7.015   6.404   4.268
  161PHE      C 1852   6.798   6.568   3.548
  161PHE      O 1853   6.736   6.669   3.515
  162TYR      N 1854   6.779   6.457   3.476
  162TYR      H 1855   6.863   6.402   3.477
  162TYR     CA 1856   6.670   6.411   3.390
  162TYR     CB 1857   6.715   6.367   3.251
  162TYR     CG 1858   6.608   6.348   3.142
  162TYR    CD1 1859   6.592   6.217   3.098
  162TYR    HD1 1860   6.675   6.147   3.110
  162TYR    CD2 1861   6.533   6.448   3.082
  162TYR    HD2 1862   6.571   6.549   3.084
  162TYR    CE1 1863   6.490   6.189   3.008
  162TYR    HE1 1864   6.493   6.093   2.955
  162TYR    CE2 1865   6.439   6.420   2.983
  162TYR    HE2 1866   6.386   6.496   2.925
  162TYR     CZ 1867   6.408   6.287   2.955
  162TYR     OH 1868   6.301   6.249   2.880
  162TYR     HH 1869   6.254   6.332   2.851
  162TYR      C 1870   6.609   6.286   3.455
  162TYR      O 1871   6.679   6.199   3.507
  163LEU      N 1872   6.477   6.274   3.442
  163LEU      H 1873   6.428   6.341   3.386
  163LEU     CA 1874   6.402   6.159   3.494
  163LEU     CB 1875   6.274   6.213   3.558
  163LEU     CG 1876   6.183   6.095   3.592
  163LEU    CD1 1877   6.233   6.003   3.704
  163LEU    CD2 1878   6.040   6.148   3.609
  163LEU      C 1879   6.376   6.075   3.369
  163LEU      O 1880   6.293   6.105   3.283
  164LEU      N 1881   6.428   5.953   3.370
  164LEU      H 1882   6.489   5.926   3.445
  164LEU     CA 1883   6.380   5.849   3.278
  164LEU     CB 1884   6.495   5.754   3.245
  164LEU     CG 1885   6.596   5.804   3.142
  164LEU    CD1 1886   6.720   5.715   3.138
  164LEU    CD2 1887   6.539   5.809   3.000
  164LEU      C 1888   6.264   5.766   3.332
  164LEU      O 1889   6.274   5.654   3.382
  165TYR      N 1890   6.146   5.820   3.303
  165TYR      H 1891   6.142   5.910   3.261
  165TYR     CA 1892   6.023   5.744   3.331
  165TYR     CB 1893   5.914   5.851   3.345
  165TYR     CG 1894   5.785   5.800   3.409
  165TYR    CD1 1895   5.769   5.801   3.547
  165TYR    HD1 1896   5.856   5.842   3.599
  165TYR    CD2 1897   5.691   5.731   3.333
  165TYR    HD2 1898   5.702   5.734   3.225
  165TYR    CE1 1899   5.658   5.739   3.603
  165TYR    HE1 1900   5.657   5.723   3.711
  165TYR    CE2 1901   5.580   5.672   3.393
  165TYR    HE2 1902   5.527   5.597   3.335
  165TYR     CZ 1903   5.557   5.678   3.530
  165TYR     OH 1904   5.454   5.611   3.588
  165TYR     HH 1905   5.389   5.591   3.515
  165TYR      C 1906   5.981   5.650   3.218
  165TYR      O 1907   5.993   5.671   3.097
  166TYR      N 1908   5.952   5.530   3.268
  166TYR      H 1909   5.936   5.521   3.366
  166TYR     CA 1910   5.929   5.408   3.190
  166TYR     CB 1911   6.032   5.296   3.207
  166TYR     CG 1912   6.162   5.334   3.137
  166TYR    CD1 1913   6.274   5.387   3.201
  166TYR    HD1 1914   6.263   5.452   3.288
  166TYR    CD2 1915   6.176   5.300   3.003
  166TYR    HD2 1916   6.090   5.275   2.940
  166TYR    CE1 1917   6.397   5.398   3.137
  166TYR    HE1 1918   6.469   5.464   3.184
  166TYR    CE2 1919   6.299   5.303   2.939
  166TYR    HE2 1920   6.293   5.289   2.832
  166TYR     CZ 1921   6.408   5.360   3.004
  166TYR     OH 1922   6.529   5.365   2.943
  166TYR     HH 1923   6.599   5.365   3.014
  166TYR      C 1924   5.785   5.363   3.218
  166TYR      O 1925   5.745   5.345   3.333
  167THR      N 1926   5.720   5.336   3.106
  167THR      H 1927   5.766   5.349   3.018
  167THR     CA 1928   5.584   5.280   3.103
  167THR     CB 1929   5.481   5.382   3.055
  167THR    OG1 1930   5.348   5.333   3.074
  167THR    HG1 1931   5.335   5.306   3.170
  167THR    CG2 1932   5.486   5.418   2.907
  167THR      C 1933   5.570   5.153   3.019
  167THR      O 1934   5.644   5.141   2.921
  168GL4      N 1935   5.495   5.054   3.065
  168GL4      H 1936   5.462   5.043   3.160
  168GL4     CA 1937   5.487   4.928   2.991
  168GL4     CB 1938   5.419   4.828   3.085
  168GL4     CG 1939   5.507   4.793   3.205
  168GL4     CD 1940   5.442   4.685   3.292
  168GL4    OE1 1941   5.429   4.705   3.414
  168GL4   HE11 1942   5.377   4.633   3.460
  168GL4   HE12 1943   5.456   4.801   3.426
  168GL4    OE2 1944   5.412   4.574   3.242
  168GL4   HE21 1945   5.388   4.514   3.318
  168GL4   HE22 1946   5.454   4.566   3.151
  168GL4      C 1947   5.436   4.942   2.848
  168GL4      O 1948   5.353   5.031   2.830
  169PHE      N 1949   5.483   4.858   2.756
  169PHE      H 1950   5.513   4.768   2.786
  169PHE     CA 1951   5.450   4.872   2.613
  169PHE     CB 1952   5.510   4.748   2.547
  169PHE     CG 1953   5.513   4.758   2.394
  169PHE    CD1 1954   5.437   4.669   2.319
  169PHE    HD1 1955   5.399   4.578   2.365
  169PHE    CD2 1956   5.580   4.860   2.329
  169PHE    HD2 1957   5.647   4.922   2.389
  169PHE    CE1 1958   5.438   4.682   2.181
  169PHE    HE1 1959   5.366   4.614   2.134
  169PHE    CE2 1960   5.588   4.868   2.190
  169PHE    HE2 1961   5.638   4.955   2.147
  169PHE     CZ 1962   5.516   4.776   2.115
  169PHE     HZ 1963   5.535   4.754   2.010
  169PHE      C 1964   5.299   4.880   2.590
  169PHE      O 1965   5.220   4.804   2.646
  170THR      N 1966   5.266   4.957   2.486
  170THR      H 1967   5.328   4.994   2.417
  170THR     CA 1968   5.127   4.992   2.452
  170THR     CB 1969   5.125   5.068   2.319
  170THR    OG1 1970   5.215   5.006   2.227
  170THR    HG1 1971   5.163   5.016   2.142
  170THR    CG2 1972   5.140   5.219   2.332
  170THR      C 1973   5.020   4.883   2.445
  170THR      O 1974   4.989   4.837   2.335
  171PRO      N 1975   4.937   4.884   2.548
  171PRO     CA 1976   4.825   4.789   2.548
  171PRO     CB 1977   4.806   4.771   2.699
  171PRO     CG 1978   4.819   4.913   2.753
  171PRO     CD 1979   4.930   4.972   2.666
  171PRO      C 1980   4.710   4.830   2.456
  171PRO      O 1981   4.696   4.948   2.423
  172THR      N 1982   4.640   4.720   2.429
  172THR      H 1983   4.665   4.629   2.459
  172THR     CA 1984   4.524   4.721   2.338
  172THR     CB 1985   4.486   4.580   2.293
  172THR    OG1 1986   4.441   4.502   2.404
  172THR    HG1 1987   4.521   4.458   2.445
  172THR    CG2 1988   4.604   4.507   2.228
  172THR      C 1989   4.396   4.793   2.381
  172THR      O 1990   4.357   4.794   2.497
  173GL4      N 1991   4.335   4.865   2.286
  173GL4      H 1992   4.355   4.849   2.190
  173GL4     CA 1993   4.217   4.948   2.313
  173GL4     CB 1994   4.097   4.864   2.355
  173GL4     CG 1995   4.075   4.733   2.279
  173GL4     CD 1996   3.949   4.657   2.318
  173GL4    OE1 1997   3.953   4.546   2.377
  173GL4   HE11 1998   3.863   4.511   2.401
  173GL4   HE12 1999   4.049   4.517   2.382
  173GL4    OE2 2000   3.847   4.726   2.299
  173GL4   HE21 2001   3.760   4.688   2.331
  173GL4   HE22 2002   3.875   4.815   2.263
  173GL4      C 2003   4.231   5.073   2.400
  173GL4      O 2004   4.133   5.145   2.421
  174LYSH     N 2005   4.349   5.104   2.452
  174LYSH     H 2006   4.429   5.051   2.425
  174LYSH    CA 2007   4.384   5.207   2.552
  174LYSH    CB 2008   4.450   5.124   2.662
  174LYSH    CG 2009   4.371   5.009   2.725
  174LYSH    CD 2010   4.249   5.064   2.798
  174LYSH    CE 2011   4.157   4.943   2.815
  174LYSH    NZ 2012   4.032   4.983   2.880
  174LYSH   HZ1 2013   4.050   5.040   2.960
  174LYSH   HZ2 2014   3.977   5.033   2.813
  174LYSH   HZ3 2015   3.984   4.898   2.903
  174LYSH     C 2016   4.462   5.321   2.486
  174LYSH     O 2017   4.535   5.299   2.390
  175ASN      N 2018   4.423   5.440   2.530
  175ASN      H 2019   4.344   5.452   2.590
  175ASN     CA 2020   4.495   5.564   2.500
  175ASN     CB 2021   4.412   5.686   2.541
  175ASN     CG 2022   4.430   5.799   2.440
  175ASN    OD1 2023   4.530   5.867   2.419
  175ASN    ND2 2024   4.327   5.823   2.358
  175ASN   HD21 2025   4.242   5.772   2.362
  175ASN   HD22 2026   4.332   5.906   2.302
  175ASN      C 2027   4.637   5.577   2.554
  175ASN      O 2028   4.660   5.532   2.666
  176GL4      N 2029   4.723   5.648   2.481
  176GL4      H 2030   4.691   5.707   2.407
  176GL4     CA 2031   4.867   5.665   2.507
  176GL4     CB 2032   4.919   5.730   2.379
  176GL4     CG 2033   4.942   5.617   2.279
  176GL4     CD 2034   5.033   5.669   2.167
  176GL4    OE1 2035   5.144   5.613   2.161
  176GL4   HE11 2036   5.205   5.656   2.095
  176GL4   HE12 2037   5.150   5.534   2.223
  176GL4    OE2 2038   5.007   5.768   2.094
  176GL4   HE21 2039   5.089   5.793   2.044
  176GL4   HE22 2040   4.909   5.784   2.110
  176GL4      C 2041   4.897   5.750   2.630
  176GL4      O 2042   4.844   5.860   2.648
  177TYR      N 2043   4.995   5.695   2.701
  177TYR      H 2044   5.029   5.606   2.671
  177TYR     CA 2045   5.055   5.764   2.816
  177TYR     CB 2046   5.165   5.681   2.883
  177TYR     CG 2047   5.151   5.677   3.035
  177TYR    CD1 2048   5.083   5.574   3.098
  177TYR    HD1 2049   4.993   5.529   3.055
  177TYR    CD2 2050   5.227   5.758   3.119
  177TYR    HD2 2051   5.256   5.859   3.090
  177TYR    CE1 2052   5.101   5.542   3.232
  177TYR    HE1 2053   5.068   5.443   3.264
  177TYR    CE2 2054   5.244   5.730   3.254
  177TYR    HE2 2055   5.326   5.779   3.307
  177TYR     CZ 2056   5.184   5.619   3.313
  177TYR     OH 2057   5.261   5.554   3.404
  177TYR     HH 2058   5.272   5.461   3.370
  177TYR      C 2059   5.129   5.893   2.778
  177TYR      O 2060   5.228   5.884   2.706
  178ALA      N 2061   5.071   5.992   2.844
  178ALA      H 2062   4.983   5.972   2.889
  178ALA     CA 2063   5.132   6.126   2.849
  178ALA     CB 2064   5.009   6.211   2.819
  178ALA      C 2065   5.196   6.163   2.983
  178ALA      O 2066   5.149   6.127   3.091
  179CYS2     N 2067   5.303   6.241   2.972
  179CYS2     H 2068   5.340   6.267   2.883
  179CYS2    CA 2069   5.385   6.286   3.086
  179CYS2    CB 2070   5.522   6.218   3.088
  179CYS2    SG 2071   5.504   6.041   3.132
  179CYS2     C 2072   5.388   6.439   3.089
  179CYS2     O 2073   5.474   6.495   3.022
  180ARG      N 2074   5.290   6.507   3.147
  180ARG      H 2075   5.221   6.475   3.212
  180ARG     CA 2076   5.279   6.653   3.157
  180ARG     CB 2077   5.139   6.715   3.163
  180ARG     CG 2078   5.135   6.868   3.176
  180ARG     CD 2079   4.987   6.902   3.194
  180ARG     NE 2080   4.971   7.043   3.234
  180ARG     HE 2081   4.998   7.105   3.161
  180ARG     CZ 2082   4.912   7.081   3.348
  180ARG    NH1 2083   4.847   6.994   3.427
  180ARG   HH11 2084   4.850   6.903   3.386
  180ARG   HH12 2085   4.798   7.025   3.508
  180ARG    NH2 2086   4.961   7.187   3.414
  180ARG   HH21 2087   5.041   7.237   3.379
  180ARG   HH22 2088   4.919   7.224   3.497
  180ARG      C 2089   5.364   6.711   3.271
  180ARG      O 2090   5.344   6.684   3.389
  181VAL      N 2091   5.460   6.801   3.249
  181VAL      H 2092   5.489   6.826   3.157
  181VAL     CA 2093   5.535   6.870   3.354
  181VAL     CB 2094   5.674   6.898   3.295
  181VAL    CG1 2095   5.763   6.972   3.395
  181VAL    CG2 2096   5.742   6.765   3.262
  181VAL      C 2097   5.472   7.000   3.403
  181VAL      O 2098   5.451   7.095   3.328
  182ASN      N 2099   5.442   7.010   3.533
  182ASN      H 2100   5.466   6.936   3.595
  182ASN     CA 2101   5.368   7.117   3.600
  182ASN     CB 2102   5.236   7.044   3.629
  182ASN     CG 2103   5.120   7.132   3.676
  182ASN    OD1 2104   5.127   7.255   3.672
  182ASN    ND2 2105   5.031   7.067   3.750
  182ASN   HD21 2106   5.026   6.969   3.773
  182ASN   HD22 2107   4.974   7.125   3.808
  182ASN      C 2108   5.438   7.160   3.730
  182ASN      O 2109   5.549   7.114   3.753
  183HI0      N 2110   5.387   7.260   3.801
  183HI0      H 2111   5.295   7.293   3.778
  183HI0     CA 2112   5.436   7.305   3.932
  183HI0     CB 2113   5.420   7.454   3.966
  183HI0     CG 2114   5.474   7.534   3.848
  183HI0    ND1 2115   5.603   7.562   3.828
  183HI0    HD1 2116   5.681   7.536   3.884
  183HI0    CD2 2117   5.407   7.602   3.755
  183HI0    HD2 2118   5.302   7.584   3.732
  183HI0    CE1 2119   5.615   7.642   3.723
  183HI0    HE1 2120   5.710   7.692   3.700
  183HI0    NE2 2121   5.493   7.669   3.678
  183HI0    HE2 2122   5.463   7.726   3.602
  183HI0      C 2123   5.359   7.229   4.040
  183HI0      O 2124   5.257   7.164   4.016
  184VAL      N 2125   5.414   7.219   4.160
  184VAL      H 2126   5.513   7.213   4.171
  184VAL     CA 2127   5.347   7.179   4.285
  184VAL     CB 2128   5.443   7.223   4.396
  184VAL    CG1 2129   5.478   7.372   4.410
  184VAL    CG2 2130   5.390   7.159   4.525
  184VAL      C 2131   5.206   7.237   4.300
  184VAL      O 2132   5.190   7.347   4.352
  185THR      N 2133   5.104   7.167   4.252
  185THR      H 2134   5.122   7.076   4.215
  185THR     CA 2135   4.968   7.221   4.234
  185THR     CB 2136   4.934   7.264   4.092
  185THR    OG1 2137   4.951   7.168   3.987
  185THR    HG1 2138   5.048   7.144   3.988
  185THR    CG2 2139   5.010   7.394   4.063
  185THR      C 2140   4.855   7.134   4.290
  185THR      O 2141   4.767   7.198   4.347
  186LEU      N 2142   4.848   7.007   4.252
  186LEU      H 2143   4.920   6.962   4.200
  186LEU     CA 2144   4.750   6.908   4.299
  186LEU     CB 2145   4.659   6.868   4.182
  186LEU     CG 2146   4.550   6.777   4.239
  186LEU    CD1 2147   4.431   6.864   4.281
  186LEU    CD2 2148   4.508   6.683   4.126
  186LEU      C 2149   4.809   6.791   4.377
  186LEU      O 2150   4.764   6.783   4.492
  187SER      N 2151   4.920   6.733   4.333
  187SER      H 2152   4.968   6.776   4.256
  187SER     CA 2153   4.979   6.617   4.402
  187SER     CB 2154   4.881   6.500   4.402
  187SER     OG 2155   4.920   6.401   4.498
  187SER     HG 2156   4.866   6.320   4.478
  187SER      C 2157   5.107   6.564   4.338
  187SER      O 2158   5.103   6.521   4.222
  188GLN      N 2159   5.220   6.581   4.406
  188GLN      H 2160   5.234   6.668   4.453
  188GLN     CA 2161   5.335   6.494   4.379
  188GLN     CB 2162   5.450   6.521   4.476
  188GLN     CG 2163   5.406   6.513   4.622
  188GLN     CD 2164   5.531   6.536   4.706
  188GLN    OE1 2165   5.608   6.444   4.731
  188GLN    NE2 2166   5.543   6.651   4.773
  188GLN   HE21 2167   5.487   6.734   4.774
  188GLN   HE22 2168   5.626   6.657   4.829
  188GLN      C 2169   5.304   6.344   4.373
  188GLN      O 2170   5.219   6.294   4.447
  189PRO      N 2171   5.358   6.279   4.270
  189PRO     CA 2172   5.358   6.133   4.258
  189PRO     CB 2173   5.389   6.103   4.111
  189PRO     CG 2174   5.343   6.230   4.039
  189PRO     CD 2175   5.367   6.344   4.138
  189PRO      C 2176   5.444   6.062   4.363
  189PRO      O 2177   5.553   6.112   4.390
  190LYSH     N 2178   5.411   5.936   4.389
  190LYSH     H 2179   5.338   5.890   4.338
  190LYSH    CA 2180   5.487   5.835   4.465
  190LYSH    CB 2181   5.397   5.713   4.484
  190LYSH    CG 2182   5.448   5.615   4.589
  190LYSH    CD 2183   5.351   5.497   4.601
  190LYSH    CE 2184   5.389   5.417   4.727
  190LYSH    NZ 2185   5.442   5.494   4.841
  190LYSH   HZ1 2186   5.443   5.432   4.919
  190LYSH   HZ2 2187   5.534   5.531   4.826
  190LYSH   HZ3 2188   5.382   5.572   4.858
  190LYSH     C 2189   5.619   5.809   4.394
  190LYSH     O 2190   5.610   5.781   4.274
  191ILE      N 2191   5.730   5.807   4.467
  191ILE      H 2192   5.712   5.832   4.562
  191ILE     CA 2193   5.871   5.807   4.423
  191ILE     CB 2194   5.922   5.664   4.403
  191ILE    CG1 2195   5.976   5.593   4.527
  191ILE    CG2 2196   6.020   5.648   4.287
  191ILE     CD 2197   5.994   5.445   4.492
  191ILE      C 2198   5.919   5.904   4.315
  191ILE      O 2199   6.019   5.972   4.335
  192VAL      N 2200   5.838   5.938   4.214
  192VAL      H 2201   5.761   5.884   4.182
  192VAL     CA 2202   5.888   6.011   4.097
  192VAL     CB 2203   5.827   5.960   3.966
  192VAL    CG1 2204   5.912   5.841   3.923
  192VAL    CG2 2205   5.679   5.923   3.974
  192VAL      C 2206   5.885   6.164   4.112
  192VAL      O 2207   5.810   6.239   4.050
  193LYSH     N 2208   5.979   6.208   4.194
  193LYSH     H 2209   6.046   6.145   4.233
  193LYSH    CA 2210   5.993   6.341   4.257
  193LYSH    CB 2211   5.878   6.353   4.356
  193LYSH    CG 2212   5.894   6.241   4.459
  193LYSH    CD 2213   5.785   6.255   4.565
  193LYSH    CE 2214   5.797   6.138   4.663
  193LYSH    NZ 2215   5.702   6.160   4.773
  193LYSH   HZ1 2216   5.620   6.201   4.732
  193LYSH   HZ2 2217   5.666   6.073   4.807
  193LYSH   HZ3 2218   5.730   6.227   4.841
  193LYSH     C 2219   6.129   6.359   4.325
  193LYSH     O 2220   6.210   6.267   4.314
  194TRP      N 2221   6.157   6.477   4.380
  194TRP      H 2222   6.104   6.559   4.361
  194TRP     CA 2223   6.284   6.517   4.443
  194TRP     CB 2224   6.278   6.670   4.444
  194TRP     CG 2225   6.333   6.720   4.310
  194TRP    CD1 2226   6.273   6.730   4.192
  194TRP    HD1 2227   6.171   6.705   4.160
  194TRP    CD2 2228   6.469   6.734   4.290
  194TRP    NE1 2229   6.365   6.737   4.096
  194TRP    HE1 2230   6.351   6.739   3.997
  194TRP    CE2 2231   6.485   6.746   4.153
  194TRP    CE3 2232   6.583   6.740   4.371
  194TRP    HE3 2233   6.574   6.725   4.478
  194TRP    CZ2 2234   6.612   6.765   4.098
  194TRP    HZ2 2235   6.624   6.772   3.990
  194TRP    CZ3 2236   6.709   6.764   4.318
  194TRP    HZ3 2237   6.800   6.761   4.377
  194TRP    CH2 2238   6.723   6.781   4.180
  194TRP    HH2 2239   6.804   6.836   4.133
  194TRP      C 2240   6.301   6.474   4.589
  194TRP      O 2241   6.407   6.431   4.633
  195AS4      N 2242   6.193   6.486   4.666
  195AS4      H 2243   6.119   6.552   4.654
  195AS4     CA 2244   6.199   6.434   4.803
  195AS4     CB 2245   6.095   6.494   4.897
  195AS4     CG 2246   6.106   6.646   4.914
  195AS4    OD1 2247   6.052   6.705   4.818
  195AS4   HD11 2248   6.060   6.802   4.841
  195AS4   HD12 2249   6.037   6.640   4.743
  195AS4    OD2 2250   6.159   6.697   5.016
  195AS4   HD21 2251   6.211   6.778   4.992
  195AS4   HD22 2252   6.137   6.649   5.101
  195AS4      C 2253   6.182   6.282   4.818
  195AS4      O 2254   6.069   6.234   4.809
  196ARG      N 2255   6.291   6.207   4.827
  196ARG      H 2256   6.379   6.247   4.855
  196ARG     CA 2257   6.297   6.062   4.802
  196ARG     CB 2258   6.440   6.015   4.775
  196ARG     CG 2259   6.509   6.085   4.658
  196ARG     CD 2260   6.623   5.999   4.603
  196ARG     NE 2261   6.704   6.088   4.519
  196ARG     HE 2262   6.657   6.172   4.492
  196ARG     CZ 2263   6.822   6.060   4.462
  196ARG    NH1 2264   6.877   5.943   4.497
  196ARG   HH11 2265   6.835   5.892   4.572
  196ARG   HH12 2266   6.960   5.906   4.454
  196ARG    NH2 2267   6.899   6.152   4.403
  196ARG   HH21 2268   6.847   6.238   4.398
  196ARG   HH22 2269   6.997   6.141   4.388
  196ARG      C 2270   6.236   5.974   4.910
  196ARG      O 2271   6.287   5.961   5.021
  197AS4      N 2272   6.130   5.900   4.877
  197AS4      H 2273   6.078   5.906   4.792
  197AS4     CA 2274   6.058   5.821   4.978
  197AS4     CB 2275   5.931   5.760   4.917
  197AS4     CG 2276   5.818   5.861   4.899
  197AS4    OD1 2277   5.741   5.834   4.804
  197AS4   HD11 2278   5.723   5.928   4.776
  197AS4   HD12 2279   5.697   5.745   4.821
  197AS4    OD2 2280   5.800   5.951   4.985
  197AS4   HD21 2281   5.726   6.011   4.956
  197AS4   HD22 2282   5.859   5.929   5.063
  197AS4      C 2283   6.139   5.711   5.047
  197AS4      O 2284   6.219   5.643   4.984
  198MET      N 2285   6.090   5.673   5.165
  198MET      H 2286   6.007   5.701   5.214
  198MET     CA 2287   6.158   5.567   5.240
  198MET     CB 2288   6.224   5.616   5.369
  198MET     CG 2289   6.362   5.672   5.334
  198MET     SD 2290   6.450   5.747   5.476
  198MET     CE 2291   6.398   5.917   5.482
  198MET      C 2292   6.082   5.436   5.266
  198MET     O1 2293   5.957   5.432   5.268
  198MET   HO11 2294   5.927   5.343   5.301
  198MET   HO12 2295   5.924   5.521   5.238
  198MET     O2 2296   6.154   5.337   5.291
  198MET   HO21 2297   6.089   5.268   5.323
  198MET   HO22 2298   6.252   5.350   5.276
   9.48302   9.48302   6.70547   0.00000   0.00000   0.00000   0.00000   4.74150   4.74150
