# Supplementary material for: Interfacial Dynamics and Growth Modes of β2-Microglobulin Dimers
Source: J Chem Inf Model. 2023 May 3;63(14):4447–57. doi: 10.1021/acs.jcim.3c00399 (PMC10369489; doi:10.1021/acs.jcim.3c00399)
Supplement: Supplementary file 2 — ci3c00399_si_002.zip [file ci3c00399_si_002.zip › Supporting-Information/confs_end/End_conformation_BM-2_rep1.gro]

Protein in water t= 750000.00000 step= 5000000
 2298
    1ILE      N    1   6.558   9.113   5.605
    1ILE     H1    2   6.477   9.091   5.550
    1ILE     H2    3   6.532   9.093   5.700
    1ILE     H3    4   6.563   9.212   5.603
    1ILE     CA    5   6.680   9.047   5.558
    1ILE     CB    6   6.667   8.896   5.581
    1ILE    CG1    7   6.548   8.837   5.506
    1ILE    CG2    8   6.677   8.866   5.731
    1ILE     CD    9   6.542   8.685   5.525
    1ILE      C   10   6.701   9.087   5.412
    1ILE      O   11   6.609   9.136   5.346
    2GLN      N   12   6.819   9.070   5.352
    2GLN      H   13   6.895   9.020   5.395
    2GLN     CA   14   6.846   9.107   5.213
    2GLN     CB   15   6.995   9.111   5.180
    2GLN     CG   16   7.022   9.169   5.041
    2GLN     CD   17   7.162   9.145   4.985
    2GLN    OE1   18   7.264   9.153   5.053
    2GLN    NE2   19   7.167   9.149   4.852
    2GLN   HE21   20   7.080   9.160   4.803
    2GLN   HE22   21   7.251   9.116   4.809
    2GLN      C   22   6.774   9.020   5.109
    2GLN      O   23   6.796   8.899   5.107
    3ARG      N   24   6.677   9.086   5.046
    3ARG      H   25   6.667   9.183   5.068
    3ARG     CA   26   6.575   9.028   4.957
    3ARG     CB   27   6.473   9.138   4.928
    3ARG     CG   28   6.360   9.157   5.030
    3ARG     CD   29   6.254   9.048   5.039
    3ARG     NE   30   6.140   9.113   5.105
    3ARG     HE   31   6.146   9.213   5.111
    3ARG     CZ   32   6.019   9.056   5.115
    3ARG    NH1   33   5.984   8.950   5.041
    3ARG   HH11   34   6.052   8.912   4.978
    3ARG   HH12   35   5.898   8.901   5.050
    3ARG    NH2   36   5.925   9.114   5.191
    3ARG   HH21   37   5.944   9.192   5.250
    3ARG   HH22   38   5.831   9.078   5.188
    3ARG      C   39   6.612   8.961   4.825
    3ARG      O   40   6.528   8.904   4.756
    4THR      N   41   6.722   9.020   4.777
    4THR      H   42   6.763   9.102   4.816
    4THR     CA   43   6.792   8.964   4.660
    4THR     CB   44   6.876   9.067   4.585
    4THR    OG1   45   6.951   9.147   4.676
    4THR    HG1   46   6.928   9.243   4.655
    4THR    CG2   47   6.784   9.145   4.491
    4THR      C   48   6.896   8.861   4.706
    4THR      O   49   6.980   8.887   4.792
    5PRO      N   50   6.888   8.746   4.640
    5PRO     CA   51   6.990   8.641   4.633
    5PRO     CB   52   6.953   8.537   4.527
    5PRO     CG   53   6.815   8.585   4.483
    5PRO     CD   54   6.767   8.700   4.572
    5PRO      C   55   7.129   8.691   4.593
    5PRO      O   56   7.142   8.768   4.498
    6LYSH     N   57   7.236   8.637   4.651
    6LYSH     H   58   7.228   8.562   4.716
    6LYSH    CA   59   7.380   8.656   4.624
    6LYSH    CB   60   7.466   8.590   4.733
    6LYSH    CG   61   7.464   8.645   4.875
    6LYSH    CD   62   7.485   8.797   4.881
    6LYSH    CE   63   7.485   8.856   5.022
    6LYSH    NZ   64   7.513   9.000   5.037
    6LYSH   HZ1   65   7.503   9.028   5.133
    6LYSH   HZ2   66   7.608   9.012   5.008
    6LYSH   HZ3   67   7.460   9.057   4.975
    6LYSH     C   68   7.417   8.604   4.485
    6LYSH     O   69   7.347   8.524   4.424
    7ILE      N   70   7.529   8.656   4.434
    7ILE      H   71   7.587   8.722   4.482
    7ILE     CA   72   7.566   8.641   4.293
    7ILE     CB   73   7.616   8.774   4.235
    7ILE    CG1   74   7.737   8.833   4.308
    7ILE    CG2   75   7.491   8.860   4.215
    7ILE     CD   76   7.785   8.967   4.251
    7ILE      C   77   7.656   8.528   4.244
    7ILE      O   78   7.713   8.545   4.136
    8GLN      N   79   7.680   8.430   4.331
    8GLN      H   80   7.691   8.442   4.430
    8GLN     CA   81   7.735   8.304   4.279
    8GLN     CB   82   7.793   8.231   4.400
    8GLN     CG   83   7.868   8.102   4.367
    8GLN     CD   84   7.894   8.028   4.498
    8GLN    OE1   85   7.810   7.964   4.561
    8GLN    NE2   86   8.015   8.046   4.551
    8GLN   HE21   87   8.074   8.108   4.499
    8GLN   HE22   88   8.034   8.004   4.639
    8GLN      C   89   7.631   8.225   4.200
    8GLN      O   90   7.525   8.213   4.262
    9VAL      N   91   7.672   8.174   4.084
    9VAL      H   92   7.758   8.204   4.043
    9VAL     CA   93   7.592   8.076   4.009
    9VAL     CB   94   7.565   8.127   3.868
    9VAL    CG1   95   7.468   8.039   3.787
    9VAL    CG2   96   7.501   8.266   3.860
    9VAL      C   97   7.656   7.937   4.010
    9VAL      O   98   7.771   7.926   3.967
   10TYR      N   99   7.569   7.842   4.044
   10TYR      H  100   7.486   7.871   4.091
   10TYR     CA  101   7.608   7.700   4.054
   10TYR     CB  102   7.680   7.665   4.185
   10TYR     CG  103   7.613   7.695   4.319
   10TYR    CD1  104   7.560   7.588   4.391
   10TYR    HD1  105   7.605   7.490   4.375
   10TYR    CD2  106   7.581   7.823   4.363
   10TYR    HD2  107   7.641   7.907   4.327
   10TYR    CE1  108   7.489   7.611   4.508
   10TYR    HE1  109   7.462   7.529   4.575
   10TYR    CE2  110   7.493   7.849   4.467
   10TYR    HE2  111   7.469   7.949   4.505
   10TYR     CZ  112   7.450   7.740   4.542
   10TYR     OH  113   7.379   7.749   4.657
   10TYR     HH  114   7.386   7.668   4.716
   10TYR      C  115   7.493   7.601   4.038
   10TYR      O  116   7.503   7.495   3.976
   11SER      N  117   7.374   7.640   4.082
   11SER      H  118   7.351   7.735   4.104
   11SER     CA  119   7.248   7.564   4.087
   11SER     CB  120   7.217   7.527   4.233
   11SER     OG  121   7.135   7.410   4.235
   11SER     HG  122   7.194   7.330   4.220
   11SER      C  123   7.137   7.652   4.031
   11SER      O  124   7.086   7.739   4.101
   12ARG      N  125   7.104   7.648   3.902
   12ARG      H  126   7.039   7.718   3.871
   12ARG     CA  127   7.161   7.563   3.797
   12ARG     CB  128   7.049   7.505   3.711
   12ARG     CG  129   6.962   7.407   3.790
   12ARG     CD  130   7.030   7.272   3.810
   12ARG     NE  131   6.945   7.190   3.898
   12ARG     HE  132   6.849   7.216   3.891
   12ARG     CZ  133   6.982   7.085   3.973
   12ARG    NH1  134   7.109   7.042   3.981
   12ARG   HH11  135   7.195   7.082   3.950
   12ARG   HH12  136   7.126   6.959   4.035
   12ARG    NH2  137   6.887   7.032   4.050
   12ARG   HH21  138   6.798   7.076   4.058
   12ARG   HH22  139   6.916   6.953   4.104
   12ARG      C  140   7.263   7.630   3.704
   12ARG      O  141   7.248   7.749   3.678
   13HI0      N  142   7.365   7.554   3.663
   13HI0      H  143   7.365   7.456   3.682
   13HI0     CA  144   7.471   7.600   3.573
   13HI0     CB  145   7.595   7.511   3.589
   13HI0     CG  146   7.721   7.575   3.530
   13HI0    ND1  147   7.745   7.574   3.399
   13HI0    HD1  148   7.681   7.594   3.325
   13HI0    CD2  149   7.837   7.608   3.587
   13HI0    HD2  150   7.843   7.655   3.685
   13HI0    CE1  151   7.877   7.579   3.378
   13HI0    HE1  152   7.934   7.548   3.291
   13HI0    NE2  153   7.932   7.612   3.494
   13HI0    HE2  154   8.030   7.616   3.514
   13HI0      C  155   7.411   7.582   3.433
   13HI0      O  156   7.362   7.474   3.400
   14PRO      N  157   7.428   7.692   3.359
   14PRO     CA  158   7.383   7.694   3.219
   14PRO     CB  159   7.375   7.842   3.181
   14PRO     CG  160   7.484   7.900   3.272
   14PRO     CD  161   7.486   7.820   3.402
   14PRO      C  162   7.459   7.606   3.120
   14PRO      O  163   7.577   7.575   3.140
   15ALA      N  164   7.395   7.588   3.005
   15ALA      H  165   7.300   7.618   2.998
   15ALA     CA  166   7.457   7.527   2.887
   15ALA     CB  167   7.359   7.430   2.820
   15ALA      C  168   7.523   7.617   2.782
   15ALA      O  169   7.619   7.569   2.722
   16GL4      N  170   7.459   7.731   2.757
   16GL4      H  171   7.368   7.745   2.794
   16GL4     CA  172   7.514   7.838   2.673
   16GL4     CB  173   7.468   7.821   2.528
   16GL4     CG  174   7.568   7.905   2.448
   16GL4     CD  175   7.534   7.905   2.299
   16GL4    OE1  176   7.457   7.995   2.256
   16GL4   HE11  177   7.462   7.992   2.156
   16GL4   HE12  178   7.408   8.037   2.333
   16GL4    OE2  179   7.585   7.814   2.230
   16GL4   HE21  180   7.536   7.820   2.143
   16GL4   HE22  181   7.663   7.776   2.280
   16GL4      C  182   7.498   7.980   2.729
   16GL4      O  183   7.602   8.040   2.754
   17ASN      N  184   7.372   8.021   2.747
   17ASN      H  185   7.287   7.970   2.734
   17ASN     CA  186   7.348   8.152   2.809
   17ASN     CB  187   7.200   8.187   2.792
   17ASN     CG  188   7.154   8.203   2.646
   17ASN    OD1  189   7.166   8.308   2.585
   17ASN    ND2  190   7.099   8.099   2.584
   17ASN   HD21  191   7.087   8.011   2.631
   17ASN   HD22  192   7.073   8.102   2.488
   17ASN      C  193   7.376   8.166   2.959
   17ASN      O  194   7.297   8.126   3.044
   18GLY      N  195   7.504   8.195   2.982
   18GLY      H  196   7.559   8.224   2.903
   18GLY     CA  197   7.566   8.218   3.113
   18GLY      C  198   7.719   8.224   3.114
   18GLY      O  199   7.779   8.241   3.008
   19LYSH     N  200   7.786   8.233   3.229
   19LYSH     H  201   7.875   8.188   3.229
   19LYSH    CA  202   7.727   8.259   3.361
   19LYSH    CB  203   7.823   8.200   3.464
   19LYSH    CG  204   7.807   8.049   3.455
   19LYSH    CD  205   7.895   7.962   3.545
   19LYSH    CE  206   8.044   7.969   3.509
   19LYSH    NZ  207   8.113   7.883   3.606
   19LYSH   HZ1  208   8.062   7.878   3.692
   19LYSH   HZ2  209   8.138   7.794   3.568
   19LYSH   HZ3  210   8.201   7.926   3.627
   19LYSH     C  211   7.698   8.408   3.383
   19LYSH     O  212   7.783   8.496   3.391
   20SER      N  213   7.570   8.437   3.407
   20SER      H  214   7.504   8.367   3.434
   20SER     CA  215   7.522   8.572   3.439
   20SER     CB  216   7.478   8.649   3.314
   20SER     OG  217   7.476   8.792   3.328
   20SER     HG  218   7.497   8.838   3.242
   20SER      C  219   7.407   8.582   3.540
   20SER      O  220   7.364   8.479   3.593
   21ASN      N  221   7.377   8.705   3.579
   21ASN      H  222   7.434   8.777   3.539
   21ASN     CA  223   7.274   8.727   3.682
   21ASN     CB  224   7.344   8.757   3.814
   21ASN     CG  225   7.240   8.763   3.926
   21ASN    OD1  226   7.141   8.690   3.934
   21ASN    ND2  227   7.245   8.860   4.016
   21ASN   HD21  228   7.318   8.928   4.020
   21ASN   HD22  229   7.165   8.866   4.075
   21ASN      C  230   7.192   8.852   3.648
   21ASN      O  231   7.249   8.961   3.655
   22PHE      N  232   7.070   8.845   3.595
   22PHE      H  233   7.048   8.936   3.561
   22PHE     CA  234   6.986   8.729   3.560
   22PHE     CB  235   7.037   8.670   3.428
   22PHE     CG  236   6.990   8.748   3.306
   22PHE    CD1  237   6.854   8.751   3.277
   22PHE    HD1  238   6.780   8.705   3.343
   22PHE    CD2  239   7.071   8.831   3.229
   22PHE    HD2  240   7.176   8.840   3.258
   22PHE    CE1  241   6.812   8.842   3.180
   22PHE    HE1  242   6.713   8.815   3.145
   22PHE    CE2  243   7.030   8.925   3.135
   22PHE    HE2  244   7.105   8.984   3.082
   22PHE     CZ  245   6.893   8.930   3.109
   22PHE     HZ  246   6.846   8.988   3.031
   22PHE      C  247   6.940   8.628   3.665
   22PHE      O  248   7.013   8.534   3.695
   23LEU      N  249   6.824   8.649   3.725
   23LEU      H  250   6.771   8.734   3.716
   23LEU     CA  251   6.768   8.553   3.821
   23LEU     CB  252   6.634   8.603   3.877
   23LEU     CG  253   6.573   8.504   3.976
   23LEU    CD1  254   6.659   8.478   4.100
   23LEU    CD2  255   6.430   8.535   4.020
   23LEU      C  256   6.745   8.417   3.756
   23LEU      O  257   6.669   8.410   3.660
   24ASN      N  258   6.828   8.321   3.797
   24ASN      H  259   6.909   8.355   3.845
   24ASN     CA  260   6.832   8.177   3.768
   24ASN     CB  261   6.947   8.122   3.852
   24ASN     CG  262   6.999   7.993   3.788
   24ASN    OD1  263   6.964   7.880   3.819
   24ASN    ND2  264   7.118   8.005   3.729
   24ASN   HD21  265   7.168   8.092   3.723
   24ASN   HD22  266   7.159   7.923   3.689
   24ASN      C  267   6.705   8.109   3.818
   24ASN      O  268   6.680   8.107   3.938
   25CYS2     N  269   6.612   8.076   3.728
   25CYS2     H  270   6.628   8.081   3.630
   25CYS2    CA  271   6.493   7.997   3.765
   25CYS2    CB  272   6.358   8.059   3.727
   25CYS2    SG  273   6.354   8.216   3.820
   25CYS2     C  274   6.498   7.861   3.695
   25CYS2     O  275   6.507   7.860   3.573
   26TYR      N  276   6.487   7.761   3.783
   26TYR      H  277   6.475   7.761   3.882
   26TYR     CA  278   6.497   7.628   3.720
   26TYR     CB  279   6.601   7.540   3.789
   26TYR     CG  280   6.610   7.545   3.942
   26TYR    CD1  281   6.514   7.478   4.018
   26TYR    HD1  282   6.430   7.423   3.977
   26TYR    CD2  283   6.703   7.632   3.996
   26TYR    HD2  284   6.792   7.674   3.948
   26TYR    CE1  285   6.509   7.506   4.154
   26TYR    HE1  286   6.431   7.465   4.217
   26TYR    CE2  287   6.700   7.664   4.131
   26TYR    HE2  288   6.776   7.736   4.161
   26TYR     CZ  289   6.607   7.591   4.204
   26TYR     OH  290   6.615   7.591   4.340
   26TYR     HH  291   6.693   7.647   4.369
   26TYR      C  292   6.360   7.562   3.727
   26TYR      O  293   6.303   7.561   3.835
   27VAL      N  294   6.336   7.474   3.629
   27VAL      H  295   6.386   7.486   3.544
   27VAL     CA  296   6.234   7.369   3.622
   27VAL     CB  297   6.106   7.435   3.570
   27VAL    CG1  298   6.118   7.435   3.417
   27VAL    CG2  299   5.974   7.382   3.628
   27VAL      C  300   6.278   7.236   3.561
   27VAL      O  301   6.380   7.228   3.492
   28SER      N  302   6.198   7.130   3.569
   28SER      H  303   6.105   7.151   3.600
   28SER     CA  304   6.229   6.993   3.527
   28SER     CB  305   6.146   6.888   3.602
   28SER     OG  306   6.005   6.895   3.581
   28SER     HG  307   5.983   6.835   3.504
   28SER      C  308   6.239   6.963   3.377
   28SER      O  309   6.318   6.879   3.335
   29GLY      N  310   6.173   7.038   3.289
   29GLY      H  311   6.099   7.092   3.327
   29GLY     CA  312   6.172   7.029   3.142
   29GLY      C  313   6.040   7.061   3.072
   29GLY      O  314   6.033   7.156   2.994
   30PHE      N  315   5.957   6.957   3.071
   30PHE      H  316   5.982   6.886   3.136
   30PHE     CA  317   5.821   6.948   3.015
   30PHE     CB  318   5.777   6.802   3.018
   30PHE     CG  319   5.654   6.767   2.933
   30PHE    CD1  320   5.530   6.749   2.993
   30PHE    HD1  321   5.513   6.759   3.100
   30PHE    CD2  322   5.670   6.732   2.800
   30PHE    HD2  323   5.765   6.735   2.745
   30PHE    CE1  324   5.418   6.703   2.925
   30PHE    HE1  325   5.320   6.694   2.971
   30PHE    CE2  326   5.564   6.680   2.727
   30PHE    HE2  327   5.583   6.622   2.637
   30PHE     CZ  328   5.440   6.671   2.791
   30PHE     HZ  329   5.350   6.647   2.735
   30PHE      C  330   5.724   7.033   3.097
   30PHE      O  331   5.724   7.029   3.220
   31HI0      N  332   5.638   7.104   3.025
   31HI0      H  333   5.655   7.105   2.927
   31HI0     CA  334   5.523   7.182   3.075
   31HI0     CB  335   5.536   7.333   3.058
   31HI0     CG  336   5.662   7.374   3.136
   31HI0    ND1  337   5.782   7.378   3.081
   31HI0    HD1  338   5.806   7.377   2.984
   31HI0    CD2  339   5.672   7.381   3.269
   31HI0    HD2  340   5.591   7.401   3.338
   31HI0    CE1  341   5.863   7.386   3.186
   31HI0    HE1  342   5.971   7.381   3.167
   31HI0    NE2  343   5.800   7.393   3.303
   31HI0    HE2  344   5.838   7.423   3.391
   31HI0      C  345   5.392   7.123   3.021
   31HI0      O  346   5.392   7.083   2.905
   32PRO      N  347   5.296   7.084   3.103
   32PRO     CA  348   5.307   7.086   3.250
   32PRO     CB  349   5.163   7.096   3.300
   32PRO     CG  350   5.074   7.094   3.176
   32PRO     CD  351   5.162   7.039   3.063
   32PRO      C  352   5.382   6.971   3.317
   32PRO      O  353   5.366   6.854   3.281
   33SER      N  354   5.456   7.002   3.423
   33SER      H  355   5.449   7.097   3.452
   33SER     CA  356   5.523   6.913   3.519
   33SER     CB  357   5.663   6.965   3.551
   33SER     OG  358   5.759   6.871   3.602
   33SER     HG  359   5.853   6.901   3.585
   33SER      C  360   5.443   6.916   3.649
   33SER      O  361   5.331   6.966   3.652
   34AS4      N  362   5.494   6.847   3.751
   34AS4      H  363   5.575   6.791   3.734
   34AS4     CA  364   5.437   6.847   3.886
   34AS4     CB  365   5.475   6.733   3.981
   34AS4     CG  366   5.624   6.705   4.002
   34AS4    OD1  367   5.686   6.653   3.907
   34AS4   HD11  368   5.783   6.662   3.926
   34AS4   HD12  369   5.627   6.623   3.831
   34AS4    OD2  370   5.677   6.735   4.111
   34AS4   HD21  371   5.763   6.785   4.099
   34AS4   HD22  372   5.640   6.682   4.187
   34AS4      C  373   5.467   6.975   3.963
   34AS4      O  374   5.391   7.015   4.051
   35ILE      N  375   5.594   7.013   3.953
   35ILE      H  376   5.663   6.944   3.928
   35ILE     CA  377   5.654   7.139   4.000
   35ILE     CB  378   5.789   7.111   4.065
   35ILE    CG1  379   5.885   7.031   3.976
   35ILE    CG2  380   5.778   7.055   4.207
   35ILE     CD  381   6.026   7.031   4.035
   35ILE      C  382   5.650   7.256   3.901
   35ILE      O  383   5.675   7.230   3.784
   36GL4      N  384   5.624   7.376   3.951
   36GL4      H  385   5.597   7.385   4.046
   36GL4     CA  386   5.624   7.498   3.868
   36GL4     CB  387   5.479   7.517   3.824
   36GL4     CG  388   5.445   7.650   3.758
   36GL4     CD  389   5.529   7.653   3.629
   36GL4    OE1  390   5.500   7.580   3.532
   36GL4   HE11  391   5.570   7.585   3.461
   36GL4   HE12  392   5.406   7.547   3.541
   36GL4    OE2  393   5.633   7.721   3.622
   36GL4   HE21  394   5.685   7.701   3.539
   36GL4   HE22  395   5.643   7.781   3.701
   36GL4      C  396   5.692   7.608   3.950
   36GL4      O  397   5.687   7.613   4.073
   37VAL      N  398   5.760   7.702   3.885
   37VAL      H  399   5.740   7.713   3.788
   37VAL     CA  400   5.849   7.803   3.943
   37VAL     CB  401   5.972   7.847   3.862
   37VAL    CG1  402   6.104   7.787   3.910
   37VAL    CG2  403   5.964   7.830   3.710
   37VAL      C  404   5.774   7.928   3.988
   37VAL      O  405   5.718   7.993   3.900
   38AS4      N  406   5.756   7.953   4.118
   38AS4      H  407   5.791   7.891   4.188
   38AS4     CA  408   5.692   8.076   4.165
   38AS4     CB  409   5.647   8.063   4.310
   38AS4     CG  410   5.506   8.105   4.351
   38AS4    OD1  411   5.506   8.203   4.430
   38AS4   HD11  412   5.416   8.232   4.462
   38AS4   HD12  413   5.602   8.226   4.445
   38AS4    OD2  414   5.412   8.064   4.280
   38AS4   HD21  415   5.328   8.061   4.334
   38AS4   HD22  416   5.458   8.025   4.200
   38AS4      C  417   5.767   8.207   4.140
   38AS4      O  418   5.820   8.263   4.236
   39LEU      N  419   5.762   8.253   4.016
   39LEU      H  420   5.709   8.212   3.941
   39LEU     CA  421   5.852   8.361   3.971
   39LEU     CB  422   5.827   8.366   3.820
   39LEU     CG  423   5.933   8.286   3.745
   39LEU    CD1  424   5.871   8.241   3.613
   39LEU    CD2  425   6.049   8.378   3.705
   39LEU      C  426   5.809   8.498   4.024
   39LEU      O  427   5.721   8.575   3.986
   40LEU      N  428   5.893   8.555   4.109
   40LEU      H  429   5.972   8.502   4.141
   40LEU     CA  430   5.883   8.687   4.173
   40LEU     CB  431   5.885   8.672   4.325
   40LEU     CG  432   5.886   8.796   4.414
   40LEU    CD1  433   5.750   8.866   4.402
   40LEU    CD2  434   5.911   8.756   4.560
   40LEU      C  435   6.000   8.776   4.128
   40LEU      O  436   6.118   8.743   4.142
   41LYSH     N  437   5.963   8.895   4.083
   41LYSH     H  438   5.870   8.931   4.091
   41LYSH    CA  439   6.057   8.991   4.023
   41LYSH    CB  440   6.070   8.975   3.872
   41LYSH    CG  441   6.152   9.068   3.781
   41LYSH    CD  442   6.083   9.084   3.645
   41LYSH    CE  443   6.148   9.195   3.563
   41LYSH    NZ  444   6.103   9.206   3.424
   41LYSH   HZ1  445   6.145   9.286   3.380
   41LYSH   HZ2  446   6.134   9.129   3.369
   41LYSH   HZ3  447   6.003   9.209   3.422
   41LYSH     C  448   6.028   9.137   4.060
   41LYSH     O  449   5.941   9.201   4.000
   42ASN      N  450   6.109   9.185   4.153
   42ASN      H  451   6.182   9.131   4.195
   42ASN     CA  452   6.095   9.323   4.203
   42ASN     CB  453   6.163   9.427   4.112
   42ASN     CG  454   6.196   9.566   4.167
   42ASN    OD1  455   6.116   9.624   4.239
   42ASN    ND2  456   6.312   9.631   4.154
   42ASN   HD21  457   6.385   9.586   4.103
   42ASN   HD22  458   6.323   9.721   4.195
   42ASN      C  459   5.955   9.358   4.253
   42ASN      O  460   5.880   9.447   4.212
   43GLY      N  461   5.911   9.273   4.344
   43GLY      H  462   5.966   9.194   4.372
   43GLY     CA  463   5.779   9.284   4.408
   43GLY      C  464   5.660   9.242   4.321
   43GLY      O  465   5.556   9.207   4.376
   44GL4      N  466   5.678   9.246   4.190
   44GL4      H  467   5.742   9.308   4.144
   44GL4     CA  468   5.575   9.197   4.097
   44GL4     CB  469   5.585   9.270   3.962
   44GL4     CG  470   5.517   9.407   3.970
   44GL4     CD  471   5.481   9.477   3.839
   44GL4    OE1  472   5.573   9.535   3.776
   44GL4   HE11  473   5.561   9.523   3.678
   44GL4   HE12  474   5.626   9.581   3.847
   44GL4    OE2  475   5.373   9.448   3.783
   44GL4   HE21  476   5.319   9.532   3.776
   44GL4   HE22  477   5.364   9.349   3.788
   44GL4      C  478   5.573   9.046   4.075
   44GL4      O  479   5.676   8.981   4.088
   45ARG      N  480   5.451   8.996   4.052
   45ARG      H  481   5.367   9.050   4.057
   45ARG     CA  482   5.420   8.863   4.000
   45ARG     CB  483   5.284   8.805   4.040
   45ARG     CG  484   5.263   8.789   4.190
   45ARG     CD  485   5.121   8.746   4.227
   45ARG     NE  486   5.087   8.608   4.189
   45ARG     HE  487   5.136   8.539   4.243
   45ARG     CZ  488   4.986   8.570   4.110
   45ARG    NH1  489   4.899   8.648   4.045
   45ARG   HH11  490   4.899   8.748   4.056
   45ARG   HH12  491   4.828   8.604   3.991
   45ARG    NH2  492   4.983   8.440   4.075
   45ARG   HH21  493   5.057   8.379   4.104
   45ARG   HH22  494   4.907   8.398   4.025
   45ARG      C  495   5.435   8.832   3.851
   45ARG      O  496   5.351   8.876   3.773
   46ILE      N  497   5.558   8.804   3.807
   46ILE      H  498   5.624   8.778   3.876
   46ILE     CA  499   5.582   8.783   3.663
   46ILE     CB  500   5.716   8.842   3.620
   46ILE    CG1  501   5.837   8.761   3.669
   46ILE    CG2  502   5.719   8.992   3.651
   46ILE     CD  503   5.885   8.672   3.555
   46ILE      C  504   5.562   8.635   3.627
   46ILE      O  505   5.606   8.542   3.694
   47GL4      N  506   5.489   8.617   3.517
   47GL4      H  507   5.457   8.699   3.469
   47GL4     CA  508   5.449   8.489   3.457
   47GL4     CB  509   5.301   8.487   3.417
   47GL4     CG  510   5.262   8.583   3.305
   47GL4     CD  511   5.285   8.732   3.334
   47GL4    OE1  512   5.177   8.791   3.353
   47GL4   HE11  513   5.195   8.889   3.365
   47GL4   HE12  514   5.105   8.723   3.363
   47GL4    OE2  515   5.399   8.781   3.318
   47GL4   HE21  516   5.415   8.862   3.374
   47GL4   HE22  517   5.431   8.740   3.233
   47GL4      C  518   5.529   8.432   3.340
   47GL4      O  519   5.551   8.311   3.342
   48LYSH     N  520   5.591   8.517   3.259
   48LYSH     H  521   5.580   8.615   3.274
   48LYSH    CA  522   5.665   8.486   3.136
   48LYSH    CB  523   5.582   8.513   3.010
   48LYSH    CG  524   5.666   8.506   2.882
   48LYSH    CD  525   5.637   8.616   2.780
   48LYSH    CE  526   5.698   8.751   2.819
   48LYSH    NZ  527   5.838   8.760   2.776
   48LYSH   HZ1  528   5.879   8.844   2.811
   48LYSH   HZ2  529   5.878   8.675   2.811
   48LYSH   HZ3  530   5.831   8.773   2.677
   48LYSH     C  531   5.799   8.559   3.150
   48LYSH     O  532   5.787   8.681   3.158
   49VAL      N  533   5.907   8.481   3.138
   49VAL      H  534   5.907   8.395   3.087
   49VAL     CA  535   6.044   8.527   3.165
   49VAL     CB  536   6.145   8.415   3.187
   49VAL    CG1  537   6.092   8.330   3.302
   49VAL    CG2  538   6.173   8.313   3.076
   49VAL      C  539   6.101   8.623   3.060
   49VAL      O  540   6.033   8.650   2.961
   50GL4      N  541   6.223   8.672   3.076
   50GL4      H  542   6.255   8.709   3.163
   50GL4     CA  543   6.301   8.734   2.968
   50GL4     CB  544   6.384   8.852   3.021
   50GL4     CG  545   6.295   8.973   3.050
   50GL4     CD  546   6.212   8.982   3.178
   50GL4    OE1  547   6.095   9.023   3.162
   50GL4   HE11  548   6.065   9.053   3.252
   50GL4   HE12  549   6.071   8.995   3.069
   50GL4    OE2  550   6.253   8.932   3.285
   50GL4   HE21  551   6.190   8.956   3.358
   50GL4   HE22  552   6.330   8.870   3.266
   50GL4      C  553   6.395   8.639   2.894
   50GL4      O  554   6.413   8.668   2.775
   51HI0      N  555   6.458   8.533   2.944
   51HI0      H  556   6.474   8.534   3.043
   51HI0     CA  557   6.545   8.448   2.862
   51HI0     CB  558   6.692   8.490   2.872
   51HI0     CG  559   6.736   8.618   2.801
   51HI0    ND1  560   6.696   8.669   2.684
   51HI0    HD1  561   6.642   8.629   2.611
   51HI0    CD2  562   6.788   8.722   2.865
   51HI0    HD2  563   6.823   8.714   2.968
   51HI0    CE1  564   6.717   8.800   2.681
   51HI0    HE1  565   6.684   8.863   2.598
   51HI0    NE2  566   6.776   8.835   2.795
   51HI0    HE2  567   6.844   8.906   2.810
   51HI0      C  568   6.534   8.301   2.901
   51HI0      O  569   6.502   8.273   3.016
   52SER      N  570   6.576   8.212   2.811
   52SER      H  571   6.610   8.238   2.720
   52SER     CA  572   6.589   8.070   2.846
   52SER     CB  573   6.465   7.992   2.803
   52SER     OG  574   6.472   7.857   2.851
   52SER     HG  575   6.498   7.859   2.948
   52SER      C  576   6.720   8.006   2.799
   52SER      O  577   6.764   8.035   2.688
   53AS4      N  578   6.769   7.916   2.884
   53AS4      H  579   6.715   7.886   2.963
   53AS4     CA  580   6.869   7.812   2.856
   53AS4     CB  581   6.999   7.864   2.916
   53AS4     CG  582   7.114   7.807   2.832
   53AS4    OD1  583   7.188   7.728   2.894
   53AS4   HD11  584   7.263   7.687   2.841
   53AS4   HD12  585   7.163   7.739   2.990
   53AS4    OD2  586   7.148   7.844   2.717
   53AS4   HD21  587   7.235   7.797   2.702
   53AS4   HD22  588   7.068   7.875   2.665
   53AS4      C  589   6.835   7.676   2.916
   53AS4      O  590   6.716   7.660   2.939
   54LEU      N  591   6.936   7.590   2.932
   54LEU      H  592   7.032   7.611   2.913
   54LEU     CA  593   6.926   7.456   2.991
   54LEU     CB  594   6.901   7.350   2.883
   54LEU     CG  595   6.992   7.352   2.760
   54LEU    CD1  596   7.052   7.214   2.735
   54LEU    CD2  597   6.913   7.399   2.638
   54LEU      C  598   7.050   7.415   3.070
   54LEU      O  599   7.138   7.502   3.069
   55SER      N  600   7.038   7.314   3.155
   55SER      H  601   6.947   7.277   3.176
   55SER     CA  602   7.147   7.280   3.248
   55SER     CB  603   7.115   7.188   3.365
   55SER     OG  604   7.040   7.073   3.326
   55SER     HG  605   7.097   7.007   3.277
   55SER      C  606   7.262   7.213   3.172
   55SER      O  607   7.252   7.133   3.079
   56PHE      N  608   7.378   7.251   3.224
   56PHE      H  609   7.382   7.327   3.289
   56PHE     CA  610   7.508   7.202   3.177
   56PHE     CB  611   7.610   7.277   3.263
   56PHE     CG  612   7.756   7.254   3.221
   56PHE    CD1  613   7.843   7.206   3.318
   56PHE    HD1  614   7.807   7.153   3.406
   56PHE    CD2  615   7.811   7.311   3.107
   56PHE    HD2  616   7.752   7.341   3.021
   56PHE    CE1  617   7.979   7.224   3.296
   56PHE    HE1  618   8.046   7.176   3.368
   56PHE    CE2  619   7.947   7.335   3.090
   56PHE    HE2  620   7.987   7.393   3.007
   56PHE     CZ  621   8.035   7.293   3.189
   56PHE     HZ  622   8.140   7.320   3.186
   56PHE      C  623   7.514   7.050   3.199
   56PHE      O  624   7.457   6.990   3.290
   57SER      N  625   7.598   6.994   3.113
   57SER      H  626   7.630   7.048   3.035
   57SER     CA  627   7.629   6.851   3.103
   57SER     CB  628   7.637   6.799   2.959
   57SER     OG  629   7.510   6.814   2.894
   57SER     HG  630   7.527   6.790   2.798
   57SER      C  631   7.750   6.797   3.179
   57SER      O  632   7.863   6.807   3.131
   58LYSH     N  633   7.726   6.790   3.309
   58LYSH     H  634   7.655   6.842   3.356
   58LYSH    CA  635   7.815   6.715   3.399
   58LYSH    CB  636   7.844   6.799   3.523
   58LYSH    CG  637   7.967   6.888   3.507
   58LYSH    CD  638   7.979   6.979   3.629
   58LYSH    CE  639   8.117   7.027   3.672
   58LYSH    NZ  640   8.098   7.136   3.769
   58LYSH   HZ1  641   8.021   7.109   3.826
   58LYSH   HZ2  642   8.182   7.150   3.823
   58LYSH   HZ3  643   8.069   7.221   3.726
   58LYSH     C  644   7.752   6.585   3.450
   58LYSH     O  645   7.810   6.477   3.449
   59AS4      N  646   7.622   6.590   3.477
   59AS4      H  647   7.577   6.677   3.497
   59AS4     CA  648   7.536   6.471   3.487
   59AS4     CB  649   7.472   6.474   3.626
   59AS4     CG  650   7.396   6.347   3.666
   59AS4    OD1  651   7.277   6.346   3.705
   59AS4   HD11  652   7.248   6.256   3.739
   59AS4   HD12  653   7.238   6.437   3.688
   59AS4    OD2  654   7.446   6.240   3.626
   59AS4   HD21  655   7.393   6.168   3.670
   59AS4   HD22  656   7.528   6.256   3.570
   59AS4      C  657   7.423   6.470   3.384
   59AS4      O  658   7.402   6.559   3.302
   60TRP      N  659   7.355   6.356   3.371
   60TRP      H  660   7.369   6.287   3.442
   60TRP     CA  661   7.250   6.330   3.271
   60TRP     CB  662   7.244   6.178   3.250
   60TRP     CG  663   7.251   6.151   3.100
   60TRP    CD1  664   7.167   6.202   3.010
   60TRP    HD1  665   7.080   6.266   3.026
   60TRP    CD2  666   7.327   6.052   3.039
   60TRP    NE1  667   7.188   6.137   2.896
   60TRP    HE1  668   7.132   6.154   2.815
   60TRP    CE2  669   7.286   6.047   2.907
   60TRP    CE3  670   7.442   5.983   3.075
   60TRP    HE3  671   7.494   6.014   3.165
   60TRP    CZ2  672   7.353   5.973   2.810
   60TRP    HZ2  673   7.323   5.982   2.706
   60TRP    CZ3  674   7.511   5.909   2.979
   60TRP    HZ3  675   7.613   5.874   2.992
   60TRP    CH2  676   7.466   5.901   2.847
   60TRP    HH2  677   7.519   5.822   2.794
   60TRP      C  678   7.113   6.391   3.301
   60TRP      O  679   7.022   6.409   3.220
   61SER      N  680   7.098   6.426   3.428
   61SER      H  681   7.178   6.410   3.486
   61SER     CA  682   6.986   6.491   3.497
   61SER     CB  683   7.014   6.501   3.647
   61SER     OG  684   7.010   6.378   3.721
   61SER     HG  685   7.106   6.351   3.726
   61SER      C  686   6.960   6.630   3.438
   61SER      O  687   7.005   6.735   3.482
   62PHE      N  688   6.869   6.627   3.341
   62PHE      H  689   6.830   6.537   3.320
   62PHE     CA  690   6.835   6.745   3.261
   62PHE     CB  691   6.750   6.693   3.145
   62PHE     CG  692   6.703   6.799   3.045
   62PHE    CD1  693   6.577   6.859   3.047
   62PHE    HD1  694   6.507   6.838   3.128
   62PHE    CD2  695   6.790   6.845   2.947
   62PHE    HD2  696   6.881   6.790   2.924
   62PHE    CE1  697   6.537   6.958   2.958
   62PHE    HE1  698   6.430   6.977   2.959
   62PHE    CE2  699   6.754   6.951   2.863
   62PHE    HE2  700   6.821   6.978   2.782
   62PHE     CZ  701   6.628   7.008   2.866
   62PHE     HZ  702   6.597   7.098   2.813
   62PHE      C  703   6.742   6.840   3.337
   62PHE      O  704   6.643   6.807   3.402
   63TYR      N  705   6.777   6.969   3.337
   63TYR      H  706   6.871   7.002   3.329
   63TYR     CA  707   6.686   7.075   3.381
   63TYR     CB  708   6.747   7.136   3.508
   63TYR     CG  709   6.756   7.036   3.624
   63TYR    CD1  710   6.642   6.999   3.694
   63TYR    HD1  711   6.546   7.046   3.672
   63TYR    CD2  712   6.878   6.980   3.659
   63TYR    HD2  713   6.965   7.008   3.600
   63TYR    CE1  714   6.648   6.902   3.794
   63TYR    HE1  715   6.558   6.886   3.853
   63TYR    CE2  716   6.886   6.882   3.757
   63TYR    HE2  717   6.988   6.865   3.791
   63TYR     CZ  718   6.770   6.845   3.825
   63TYR     OH  719   6.775   6.758   3.929
   63TYR     HH  720   6.703   6.691   3.914
   63TYR      C  721   6.678   7.191   3.282
   63TYR      O  722   6.784   7.239   3.241
   64LEU      N  723   6.556   7.244   3.274
   64LEU      H  724   6.487   7.205   3.336
   64LEU     CA  725   6.513   7.360   3.196
   64LEU     CB  726   6.380   7.333   3.127
   64LEU     CG  727   6.370   7.417   2.999
   64LEU    CD1  728   6.483   7.384   2.902
   64LEU    CD2  729   6.232   7.403   2.935
   64LEU      C  730   6.509   7.502   3.253
   64LEU      O  731   6.426   7.520   3.343
   65LEU      N  732   6.618   7.571   3.226
   65LEU      H  733   6.661   7.568   3.136
   65LEU     CA  734   6.643   7.699   3.296
   65LEU     CB  735   6.796   7.703   3.285
   65LEU     CG  736   6.858   7.809   3.376
   65LEU    CD1  737   6.827   7.791   3.524
   65LEU    CD2  738   7.010   7.792   3.370
   65LEU      C  739   6.575   7.818   3.230
   65LEU      O  740   6.593   7.841   3.110
   66TYR      N  741   6.515   7.905   3.311
   66TYR      H  742   6.512   7.897   3.410
   66TYR     CA  743   6.446   8.026   3.263
   66TYR     CB  744   6.293   8.024   3.274
   66TYR     CG  745   6.231   7.920   3.181
   66TYR    CD1  746   6.217   7.789   3.225
   66TYR    HD1  747   6.242   7.766   3.328
   66TYR    CD2  748   6.192   7.954   3.052
   66TYR    HD2  749   6.218   8.047   3.002
   66TYR    CE1  750   6.151   7.690   3.153
   66TYR    HE1  751   6.150   7.584   3.178
   66TYR    CE2  752   6.123   7.858   2.978
   66TYR    HE2  753   6.110   7.878   2.872
   66TYR     CZ  754   6.099   7.732   3.031
   66TYR     OH  755   6.004   7.655   2.972
   66TYR     HH  756   5.966   7.703   2.893
   66TYR      C  757   6.512   8.140   3.341
   66TYR      O  758   6.553   8.125   3.456
   67TYR      N  759   6.541   8.254   3.279
   67TYR      H  760   6.511   8.270   3.185
   67TYR     CA  761   6.594   8.371   3.351
   67TYR     CB  762   6.730   8.407   3.292
   67TYR     CG  763   6.846   8.308   3.293
   67TYR    CD1  764   6.883   8.230   3.184
   67TYR    HD1  765   6.831   8.242   3.089
   67TYR    CD2  766   6.922   8.303   3.410
   67TYR    HD2  767   6.891   8.359   3.498
   67TYR    CE1  768   6.986   8.137   3.191
   67TYR    HE1  769   6.995   8.056   3.118
   67TYR    CE2  770   7.039   8.228   3.406
   67TYR    HE2  771   7.118   8.249   3.477
   67TYR     CZ  772   7.068   8.138   3.303
   67TYR     OH  773   7.197   8.096   3.292
   67TYR     HH  774   7.213   8.098   3.193
   67TYR      C  775   6.510   8.498   3.337
   67TYR      O  776   6.477   8.532   3.223
   68THR      N  777   6.514   8.570   3.448
   68THR      H  778   6.570   8.543   3.526
   68THR     CA  779   6.446   8.701   3.450
   68THR     CB  780   6.310   8.696   3.519
   68THR    OG1  781   6.259   8.829   3.529
   68THR    HG1  782   6.272   8.882   3.446
   68THR    CG2  783   6.321   8.647   3.663
   68THR      C  784   6.536   8.811   3.507
   68THR      O  785   6.624   8.783   3.588
   69GL4      N  786   6.526   8.927   3.444
   69GL4      H  787   6.456   8.934   3.372
   69GL4     CA  788   6.623   9.035   3.469
   69GL4     CB  789   6.593   9.169   3.401
   69GL4     CG  790   6.590   9.145   3.250
   69GL4     CD  791   6.577   9.286   3.192
   69GL4    OE1  792   6.686   9.340   3.165
   69GL4   HE11  793   6.673   9.439   3.154
   69GL4   HE12  794   6.753   9.267   3.155
   69GL4    OE2  795   6.464   9.339   3.188
   69GL4   HE21  796   6.473   9.425   3.139
   69GL4   HE22  797   6.394   9.290   3.241
   69GL4      C  798   6.630   9.069   3.618
   69GL4      O  799   6.525   9.068   3.682
   70PHE      N  800   6.751   9.109   3.658
   70PHE      H  801   6.820   9.120   3.587
   70PHE     CA  802   6.791   9.136   3.796
   70PHE     CB  803   6.885   9.020   3.832
   70PHE     CG  804   6.924   8.994   3.978
   70PHE    CD1  805   6.875   8.878   4.036
   70PHE    HD1  806   6.802   8.814   3.986
   70PHE    CD2  807   7.009   9.070   4.057
   70PHE    HD2  808   7.050   9.162   4.016
   70PHE    CE1  809   6.898   8.840   4.168
   70PHE    HE1  810   6.846   8.753   4.207
   70PHE    CE2  811   7.031   9.032   4.189
   70PHE    HE2  812   7.096   9.086   4.257
   70PHE     CZ  813   6.987   8.913   4.246
   70PHE     HZ  814   7.025   8.868   4.337
   70PHE      C  815   6.847   9.276   3.821
   70PHE      O  816   6.956   9.319   3.783
   71THR      N  817   6.762   9.347   3.895
   71THR      H  818   6.666   9.319   3.891
   71THR     CA  819   6.781   9.484   3.945
   71THR     CB  820   6.654   9.568   3.967
   71THR    OG1  821   6.569   9.511   4.066
   71THR    HG1  822   6.636   9.481   4.134
   71THR    CG2  823   6.572   9.600   3.842
   71THR      C  824   6.849   9.475   4.081
   71THR      O  825   6.783   9.429   4.175
   72PRO      N  826   6.966   9.536   4.096
   72PRO     CA  827   7.036   9.537   4.226
   72PRO     CB  828   7.170   9.606   4.203
   72PRO     CG  829   7.189   9.606   4.052
   72PRO     CD  830   7.049   9.599   3.992
   72PRO      C  831   6.981   9.616   4.344
   72PRO      O  832   6.981   9.738   4.354
   73THR      N  833   6.925   9.542   4.440
   73THR      H  834   6.963   9.451   4.459
   73THR     CA  835   6.852   9.604   4.551
   73THR     CB  836   6.713   9.640   4.499
   73THR    OG1  837   6.628   9.686   4.604
   73THR    HG1  838   6.580   9.772   4.584
   73THR    CG2  839   6.642   9.517   4.441
   73THR      C  840   6.839   9.521   4.680
   73THR      O  841   6.806   9.403   4.676
   74GL4      N  842   6.881   9.587   4.788
   74GL4      H  843   6.935   9.670   4.775
   74GL4     CA  844   6.875   9.543   4.928
   74GL4     CB  845   6.940   9.633   5.033
   74GL4     CG  846   6.991   9.552   5.152
   74GL4     CD  847   7.054   9.629   5.269
   74GL4    OE1  848   6.987   9.717   5.327
   74GL4   HE11  849   7.021   9.718   5.422
   74GL4   HE12  850   6.917   9.758   5.269
   74GL4    OE2  851   7.175   9.609   5.294
   74GL4   HE21  852   7.208   9.686   5.349
   74GL4   HE22  853   7.214   9.524   5.258
   74GL4      C  854   6.741   9.494   4.983
   74GL4      O  855   6.716   9.377   5.012
   75LYSH     N  856   6.646   9.578   4.941
   75LYSH     H  857   6.670   9.662   4.893
   75LYSH    CA  858   6.505   9.555   4.976
   75LYSH    CB  859   6.457   9.690   5.029
   75LYSH    CG  860   6.471   9.723   5.177
   75LYSH    CD  861   6.404   9.853   5.222
   75LYSH    CE  862   6.438   9.888   5.367
   75LYSH    NZ  863   6.388  10.019   5.413
   75LYSH   HZ1  864   6.291  10.031   5.432
   75LYSH   HZ2  865   6.438  10.040   5.497
   75LYSH   HZ3  866   6.417  10.096   5.357
   75LYSH     C  867   6.406   9.493   4.878
   75LYSH     O  868   6.306   9.448   4.934
   76ASN      N  869   6.419   9.525   4.749
   76ASN      H  870   6.494   9.565   4.697
   76ASN     CA  871   6.314   9.479   4.657
   76ASN     CB  872   6.297   9.566   4.533
   76ASN     CG  873   6.230   9.701   4.558
   76ASN    OD1  874   6.205   9.752   4.667
   76ASN    ND2  875   6.186   9.766   4.451
   76ASN   HD21  876   6.168   9.726   4.361
   76ASN   HD22  877   6.199   9.863   4.468
   76ASN      C  878   6.322   9.330   4.621
   76ASN      O  879   6.428   9.279   4.585
   77GL4      N  880   6.211   9.258   4.622
   77GL4      H  881   6.121   9.302   4.635
   77GL4     CA  882   6.213   9.112   4.641
   77GL4     CB  883   6.090   9.066   4.720
   77GL4     CG  884   5.951   9.129   4.710
   77GL4     CD  885   5.954   9.270   4.768
   77GL4    OE1  886   5.967   9.370   4.694
   77GL4   HE11  887   5.972   9.452   4.752
   77GL4   HE12  888   5.954   9.349   4.597
   77GL4    OE2  889   5.952   9.276   4.893
   77GL4   HE21  890   5.979   9.369   4.920
   77GL4   HE22  891   5.932   9.185   4.929
   77GL4      C  892   6.224   9.041   4.506
   77GL4      O  893   6.161   9.076   4.406
   78TYR      N  894   6.301   8.934   4.520
   78TYR      H  895   6.372   8.943   4.591
   78TYR     CA  896   6.327   8.837   4.413
   78TYR     CB  897   6.463   8.879   4.357
   78TYR     CG  898   6.446   8.972   4.237
   78TYR    CD1  899   6.470   9.109   4.249
   78TYR    HD1  900   6.430   9.168   4.332
   78TYR    CD2  901   6.453   8.921   4.108
   78TYR    HD2  902   6.427   8.816   4.094
   78TYR    CE1  903   6.494   9.192   4.140
   78TYR    HE1  904   6.495   9.299   4.163
   78TYR    CE2  905   6.471   9.001   3.996
   78TYR    HE2  906   6.477   8.961   3.894
   78TYR     CZ  907   6.493   9.137   4.013
   78TYR     OH  908   6.469   9.220   3.908
   78TYR     HH  909   6.459   9.158   3.830
   78TYR      C  910   6.343   8.690   4.454
   78TYR      O  911   6.421   8.672   4.547
   79ALA      N  912   6.270   8.601   4.386
   79ALA      H  913   6.208   8.624   4.311
   79ALA     CA  914   6.268   8.457   4.415
   79ALA     CB  915   6.181   8.449   4.540
   79ALA      C  916   6.195   8.384   4.303
   79ALA      O  917   6.117   8.446   4.230
   80CYS2     N  918   6.226   8.255   4.296
   80CYS2     H  919   6.315   8.230   4.335
   80CYS2    CA  920   6.160   8.158   4.207
   80CYS2    CB  921   6.195   8.170   4.058
   80CYS2    SG  922   6.371   8.152   4.013
   80CYS2     C  923   6.161   8.012   4.251
   80CYS2     O  924   6.233   7.925   4.204
   81ARG      N  925   6.095   7.991   4.365
   81ARG      H  926   6.043   8.065   4.408
   81ARG     CA  927   6.084   7.864   4.439
   81ARG     CB  928   6.041   7.889   4.584
   81ARG     CG  929   6.149   7.951   4.672
   81ARG     CD  930   6.099   7.989   4.812
   81ARG     NE  931   6.198   8.078   4.874
   81ARG     HE  932   6.285   8.032   4.894
   81ARG     CZ  933   6.180   8.208   4.903
   81ARG    NH1  934   6.063   8.270   4.885
   81ARG   HH11  935   5.983   8.212   4.869
   81ARG   HH12  936   6.048   8.368   4.898
   81ARG    NH2  937   6.276   8.285   4.956
   81ARG   HH21  938   6.370   8.259   4.978
   81ARG   HH22  939   6.263   8.382   4.975
   81ARG      C  940   5.998   7.758   4.371
   81ARG      O  941   5.885   7.792   4.333
   82VAL      N  942   6.056   7.641   4.348
   82VAL      H  943   6.153   7.618   4.353
   82VAL     CA  944   5.972   7.540   4.283
   82VAL     CB  945   6.050   7.428   4.214
   82VAL    CG1  946   6.095   7.476   4.076
   82VAL    CG2  947   6.174   7.397   4.299
   82VAL      C  948   5.867   7.484   4.379
   82VAL      O  949   5.895   7.450   4.494
   83ASN      N  950   5.741   7.500   4.339
   83ASN      H  951   5.728   7.541   4.249
   83ASN     CA  952   5.629   7.453   4.422
   83ASN     CB  953   5.555   7.572   4.484
   83ASN     CG  954   5.476   7.540   4.611
   83ASN    OD1  955   5.464   7.428   4.660
   83ASN    ND2  956   5.414   7.642   4.669
   83ASN   HD21  957   5.417   7.733   4.628
   83ASN   HD22  958   5.395   7.638   4.767
   83ASN      C  959   5.524   7.381   4.336
   83ASN      O  960   5.523   7.396   4.214
   84HI0      N  961   5.444   7.305   4.409
   84HI0      H  962   5.413   7.346   4.495
   84HI0     CA  963   5.348   7.212   4.348
   84HI0     CB  964   5.305   7.121   4.463
   84HI0     CG  965   5.217   7.004   4.419
   84HI0    ND1  966   5.248   6.940   4.307
   84HI0    HD1  967   5.333   6.886   4.299
   84HI0    CD2  968   5.086   6.998   4.440
   84HI0    HD2  969   5.039   7.041   4.529
   84HI0    CE1  970   5.134   6.903   4.249
   84HI0    HE1  971   5.117   6.862   4.150
   84HI0    NE2  972   5.036   6.939   4.331
   84HI0    HE2  973   4.941   6.940   4.301
   84HI0      C  974   5.236   7.288   4.275
   84HI0      O  975   5.203   7.402   4.306
   85VAL      N  976   5.206   7.224   4.162
   85VAL      H  977   5.258   7.147   4.125
   85VAL     CA  978   5.115   7.295   4.070
   85VAL     CB  979   5.109   7.232   3.931
   85VAL    CG1  980   5.243   7.226   3.858
   85VAL    CG2  981   5.039   7.096   3.935
   85VAL      C  982   4.973   7.331   4.116
   85VAL      O  983   4.907   7.412   4.052
   86THR      N  984   4.930   7.277   4.229
   86THR      H  985   4.968   7.193   4.269
   86THR     CA  986   4.812   7.331   4.299
   86THR     CB  987   4.761   7.244   4.415
   86THR    OG1  988   4.848   7.227   4.527
   86THR    HG1  989   4.813   7.164   4.596
   86THR    CG2  990   4.731   7.100   4.374
   86THR      C  991   4.823   7.476   4.346
   86THR      O  992   4.737   7.558   4.316
   87LEU      N  993   4.939   7.504   4.406
   87LEU      H  994   4.999   7.431   4.438
   87LEU     CA  995   4.971   7.636   4.463
   87LEU     CB  996   5.061   7.617   4.585
   87LEU     CG  997   4.993   7.527   4.688
   87LEU    CD1  998   5.098   7.454   4.772
   87LEU    CD2  999   4.908   7.623   4.771
   87LEU      C 1000   5.033   7.738   4.367
   87LEU      O 1001   5.001   7.857   4.370
   88SER      N 1002   5.105   7.693   4.264
   88SER      H 1003   5.143   7.601   4.253
   88SER     CA 1004   5.160   7.780   4.159
   88SER     CB 1005   5.313   7.784   4.167
   88SER     OG 1006   5.379   7.876   4.080
   88SER     HG 1007   5.399   7.953   4.141
   88SER      C 1008   5.121   7.714   4.027
   88SER      O 1009   5.198   7.637   3.969
   89GLN      N 1010   5.019   7.774   3.967
   89GLN      H 1011   4.973   7.855   4.005
   89GLN     CA 1012   4.958   7.722   3.844
   89GLN     CB 1013   4.848   7.817   3.798
   89GLN     CG 1014   4.726   7.800   3.888
   89GLN     CD 1015   4.744   7.859   4.028
   89GLN    OE1 1016   4.828   7.948   4.043
   89GLN    NE2 1017   4.674   7.808   4.129
   89GLN   HE21 1018   4.616   7.727   4.119
   89GLN   HE22 1019   4.672   7.873   4.205
   89GLN      C 1020   5.060   7.698   3.732
   89GLN      O 1021   5.150   7.776   3.702
   90PRO      N 1022   5.041   7.588   3.659
   90PRO     CA 1023   5.139   7.534   3.564
   90PRO     CB 1024   5.101   7.388   3.538
   90PRO     CG 1025   4.949   7.403   3.554
   90PRO     CD 1026   4.923   7.501   3.668
   90PRO      C 1027   5.151   7.610   3.432
   90PRO      O 1028   5.075   7.584   3.338
   91LYSH     N 1029   5.258   7.687   3.419
   91LYSH     H 1030   5.343   7.661   3.465
   91LYSH    CA 1031   5.275   7.788   3.313
   91LYSH    CB 1032   5.360   7.903   3.369
   91LYSH    CG 1033   5.289   7.987   3.476
   91LYSH    CD 1034   5.377   8.084   3.555
   91LYSH    CE 1035   5.449   8.016   3.671
   91LYSH    NZ 1036   5.370   7.965   3.784
   91LYSH   HZ1 1037   5.349   8.044   3.841
   91LYSH   HZ2 1038   5.283   7.920   3.762
   91LYSH   HZ3 1039   5.429   7.906   3.840
   91LYSH     C 1040   5.340   7.720   3.193
   91LYSH     O 1041   5.450   7.668   3.209
   92ILE      N 1042   5.265   7.716   3.083
   92ILE      H 1043   5.175   7.761   3.083
   92ILE     CA 1044   5.298   7.653   2.954
   92ILE     CB 1045   5.175   7.611   2.873
   92ILE    CG1 1046   5.074   7.722   2.845
   92ILE    CG2 1047   5.106   7.495   2.944
   92ILE     CD 1048   4.985   7.699   2.723
   92ILE      C 1049   5.397   7.730   2.866
   92ILE      O 1050   5.484   7.665   2.810
   93VAL      N 1051   5.368   7.860   2.865
   93VAL      H 1052   5.295   7.911   2.910
   93VAL     CA 1053   5.459   7.960   2.808
   93VAL     CB 1054   5.402   8.051   2.700
   93VAL    CG1 1055   5.511   8.123   2.620
   93VAL    CG2 1056   5.302   7.978   2.609
   93VAL      C 1057   5.530   8.042   2.916
   93VAL      O 1058   5.477   8.136   2.975
   94LYSH     N 1059   5.658   8.007   2.933
   94LYSH     H 1060   5.706   7.930   2.891
   94LYSH    CA 1061   5.751   8.088   3.012
   94LYSH    CB 1062   5.828   8.019   3.125
   94LYSH    CG 1063   5.736   7.968   3.235
   94LYSH    CD 1064   5.808   7.919   3.361
   94LYSH    CE 1065   5.848   7.773   3.339
   94LYSH    NZ 1066   5.732   7.685   3.324
   94LYSH   HZ1 1067   5.682   7.676   3.410
   94LYSH   HZ2 1068   5.672   7.731   3.258
   94LYSH   HZ3 1069   5.768   7.598   3.291
   94LYSH     C 1070   5.846   8.172   2.925
   94LYSH     O 1071   5.872   8.286   2.962
   95TRP      N 1072   5.889   8.121   2.810
   95TRP      H 1073   5.861   8.028   2.786
   95TRP     CA 1074   5.961   8.199   2.709
   95TRP     CB 1075   6.109   8.164   2.722
   95TRP     CG 1076   6.178   8.287   2.664
   95TRP    CD1 1077   6.157   8.412   2.705
   95TRP    HD1 1078   6.092   8.433   2.790
   95TRP    CD2 1079   6.266   8.301   2.557
   95TRP    NE1 1080   6.211   8.501   2.622
   95TRP    HE1 1081   6.186   8.598   2.618
   95TRP    CE2 1082   6.286   8.437   2.533
   95TRP    CE3 1083   6.326   8.213   2.467
   95TRP    HE3 1084   6.318   8.108   2.495
   95TRP    CZ2 1085   6.348   8.488   2.420
   95TRP    HZ2 1086   6.367   8.595   2.408
   95TRP    CZ3 1087   6.391   8.260   2.354
   95TRP    HZ3 1088   6.447   8.186   2.297
   95TRP    CH2 1089   6.399   8.396   2.329
   95TRP    HH2 1090   6.443   8.434   2.236
   95TRP      C 1091   5.915   8.159   2.569
   95TRP      O 1092   5.849   8.057   2.544
   96AS4      N 1093   5.965   8.236   2.473
   96AS4      H 1094   5.996   8.328   2.498
   96AS4     CA 1095   5.928   8.220   2.332
   96AS4     CB 1096   6.012   8.321   2.253
   96AS4     CG 1097   5.934   8.452   2.240
   96AS4    OD1 1098   5.885   8.476   2.127
   96AS4   HD11 1099   5.871   8.575   2.119
   96AS4   HD12 1100   5.867   8.389   2.082
   96AS4    OD2 1101   5.921   8.521   2.343
   96AS4   HD21 1102   5.852   8.591   2.324
   96AS4   HD22 1103   5.962   8.479   2.423
   96AS4      C 1104   5.940   8.084   2.264
   96AS4      O 1105   5.868   8.055   2.168
   97ARG      N 1106   6.049   8.020   2.305
   97ARG      H 1107   6.125   8.059   2.357
   97ARG     CA 1108   6.079   7.881   2.267
   97ARG     CB 1109   6.190   7.826   2.356
   97ARG     CG 1110   6.328   7.886   2.332
   97ARG     CD 1111   6.439   7.821   2.415
   97ARG     NE 1112   6.570   7.883   2.388
   97ARG     HE 1113   6.577   7.950   2.315
   97ARG     CZ 1114   6.690   7.859   2.442
   97ARG    NH1 1115   6.705   7.780   2.549
   97ARG   HH11 1116   6.629   7.728   2.588
   97ARG   HH12 1117   6.795   7.759   2.587
   97ARG    NH2 1118   6.793   7.922   2.383
   97ARG   HH21 1119   6.785   7.983   2.304
   97ARG   HH22 1120   6.885   7.899   2.414
   97ARG      C 1121   5.962   7.786   2.289
   97ARG      O 1122   5.912   7.738   2.187
   98AS4      N 1123   5.884   7.800   2.396
   98AS4      H 1124   5.893   7.877   2.460
   98AS4     CA 1125   5.806   7.694   2.461
   98AS4     CB 1126   5.758   7.749   2.595
   98AS4     CG 1127   5.867   7.766   2.702
   98AS4    OD1 1128   5.839   7.831   2.805
   98AS4   HD11 1129   5.923   7.867   2.846
   98AS4   HD12 1130   5.741   7.818   2.820
   98AS4    OD2 1131   5.966   7.691   2.695
   98AS4   HD21 1132   6.040   7.725   2.753
   98AS4   HD22 1133   5.948   7.614   2.634
   98AS4      C 1134   5.701   7.627   2.371
   98AS4      O 1135   5.716   7.514   2.327
   99MET      N 1136   5.602   7.707   2.333
   99MET      H 1137   5.596   7.799   2.372
   99MET     CA 1138   5.478   7.672   2.263
   99MET     CB 1139   5.387   7.603   2.365
   99MET     CG 1140   5.258   7.552   2.299
   99MET     SD 1141   5.130   7.479   2.406
   99MET     CE 1142   5.170   7.309   2.373
   99MET      C 1143   5.412   7.803   2.219
   99MET     O1 1144   5.323   7.800   2.131
   99MET   HO11 1145   5.305   7.704   2.110
   99MET   HO12 1146   5.303   7.895   2.105
   99MET     O2 1147   5.484   7.904   2.228
   99MET   HO21 1148   5.574   7.890   2.269
   99MET   HO22 1149   5.424   7.977   2.194
  100ILE      N 1150   7.393   5.938   3.761
  100ILE     H1 1151   7.432   5.928   3.670
  100ILE     H2 1152   7.375   6.032   3.789
  100ILE     H3 1153   7.462   5.906   3.826
  100ILE     CA 1154   7.273   5.859   3.795
  100ILE     CB 1155   7.152   5.930   3.734
  100ILE    CG1 1156   7.175   5.998   3.599
  100ILE    CG2 1157   7.091   6.027   3.835
  100ILE     CD 1158   7.186   5.901   3.481
  100ILE      C 1159   7.283   5.711   3.757
  100ILE      O 1160   7.335   5.665   3.656
  101GLN      N 1161   7.219   5.631   3.843
  101GLN      H 1162   7.200   5.664   3.936
  101GLN     CA 1163   7.192   5.488   3.821
  101GLN     CB 1164   7.139   5.424   3.950
  101GLN     CG 1165   7.242   5.401   4.061
  101GLN     CD 1166   7.320   5.276   4.022
  101GLN    OE1 1167   7.284   5.160   4.003
  101GLN    NE2 1168   7.450   5.305   4.019
  101GLN   HE21 1169   7.486   5.394   4.047
  101GLN   HE22 1170   7.524   5.238   4.019
  101GLN      C 1171   7.108   5.438   3.703
  101GLN      O 1172   7.038   5.519   3.642
  102ARG      N 1173   7.145   5.320   3.654
  102ARG      H 1174   7.239   5.286   3.660
  102ARG     CA 1175   7.066   5.233   3.565
  102ARG     CB 1176   6.927   5.194   3.617
  102ARG     CG 1177   6.954   5.113   3.744
  102ARG     CD 1178   6.824   5.062   3.805
  102ARG     NE 1179   6.869   4.977   3.916
  102ARG     HE 1180   6.956   5.001   3.958
  102ARG     CZ 1181   6.800   4.868   3.953
  102ARG    NH1 1182   6.671   4.854   3.917
  102ARG   HH11 1183   6.622   4.931   3.877
  102ARG   HH12 1184   6.631   4.765   3.940
  102ARG    NH2 1185   6.851   4.796   4.053
  102ARG   HH21 1186   6.936   4.821   4.101
  102ARG   HH22 1187   6.798   4.715   4.078
  102ARG      C 1188   7.059   5.273   3.418
  102ARG      O 1189   7.109   5.201   3.331
  103THR      N 1190   6.974   5.372   3.388
  103THR      H 1191   6.921   5.419   3.458
  103THR     CA 1192   6.948   5.428   3.255
  103THR     CB 1193   6.820   5.380   3.186
  103THR    OG1 1194   6.715   5.423   3.274
  103THR    HG1 1195   6.719   5.395   3.370
  103THR    CG2 1196   6.810   5.228   3.169
  103THR      C 1197   6.962   5.580   3.240
  103THR      O 1198   6.928   5.649   3.336
  104PRO      N 1199   7.027   5.623   3.132
  104PRO     CA 1200   7.050   5.766   3.106
  104PRO     CB 1201   7.123   5.769   2.971
  104PRO     CG 1202   7.211   5.644   2.975
  104PRO     CD 1203   7.114   5.547   3.042
  104PRO      C 1204   6.920   5.838   3.072
  104PRO      O 1205   6.819   5.774   3.042
  105LYSH     N 1206   6.921   5.968   3.098
  105LYSH     H 1207   7.007   6.015   3.114
  105LYSH    CA 1208   6.792   6.039   3.086
  105LYSH    CB 1209   6.791   6.166   3.171
  105LYSH    CG 1210   6.823   6.137   3.318
  105LYSH    CD 1211   6.705   6.068   3.387
  105LYSH    CE 1212   6.758   5.956   3.477
  105LYSH    NZ 1213   6.662   5.872   3.548
  105LYSH   HZ1 1214   6.600   5.928   3.604
  105LYSH   HZ2 1215   6.608   5.832   3.474
  105LYSH   HZ3 1216   6.703   5.798   3.601
  105LYSH     C 1217   6.765   6.078   2.941
  105LYSH     O 1218   6.853   6.100   2.858
  106ILE      N 1219   6.637   6.071   2.908
  106ILE      H 1220   6.570   6.019   2.962
  106ILE     CA 1221   6.584   6.121   2.780
  106ILE     CB 1222   6.458   6.050   2.728
  106ILE    CG1 1223   6.445   5.903   2.767
  106ILE    CG2 1224   6.471   6.069   2.577
  106ILE     CD 1225   6.323   5.831   2.707
  106ILE      C 1226   6.571   6.273   2.785
  106ILE      O 1227   6.473   6.333   2.829
  107GLN      N 1228   6.677   6.335   2.733
  107GLN      H 1229   6.746   6.289   2.677
  107GLN     CA 1230   6.684   6.482   2.729
  107GLN     CB 1231   6.831   6.524   2.717
  107GLN     CG 1232   6.905   6.476   2.842
  107GLN     CD 1233   7.036   6.549   2.871
  107GLN    OE1 1234   7.106   6.607   2.789
  107GLN    NE2 1235   7.079   6.557   2.996
  107GLN   HE21 1236   7.036   6.505   3.070
  107GLN   HE22 1237   7.149   6.624   3.021
  107GLN      C 1238   6.594   6.548   2.625
  107GLN      O 1239   6.582   6.518   2.506
  108VAL      N 1240   6.532   6.653   2.678
  108VAL      H 1241   6.530   6.680   2.774
  108VAL     CA 1242   6.436   6.730   2.598
  108VAL     CB 1243   6.346   6.800   2.700
  108VAL    CG1 1244   6.263   6.916   2.646
  108VAL    CG2 1245   6.263   6.696   2.775
  108VAL      C 1246   6.505   6.827   2.502
  108VAL      O 1247   6.587   6.907   2.546
  109TYR      N 1248   6.454   6.839   2.379
  109TYR      H 1249   6.365   6.800   2.359
  109TYR     CA 1250   6.496   6.936   2.277
  109TYR     CB 1251   6.452   6.887   2.139
  109TYR     CG 1252   6.542   6.784   2.070
  109TYR    CD1 1253   6.503   6.651   2.086
  109TYR    HD1 1254   6.414   6.630   2.144
  109TYR    CD2 1255   6.642   6.825   1.983
  109TYR    HD2 1256   6.681   6.927   1.989
  109TYR    CE1 1257   6.573   6.556   2.013
  109TYR    HE1 1258   6.533   6.454   2.016
  109TYR    CE2 1259   6.707   6.727   1.909
  109TYR    HE2 1260   6.806   6.747   1.868
  109TYR     CZ 1261   6.673   6.592   1.924
  109TYR     OH 1262   6.738   6.495   1.854
  109TYR     HH 1263   6.764   6.542   1.770
  109TYR      C 1264   6.444   7.074   2.318
  109TYR      O 1265   6.336   7.101   2.370
  110SER      N 1266   6.535   7.168   2.294
  110SER      H 1267   6.631   7.143   2.287
  110SER     CA 1268   6.506   7.312   2.309
  110SER     CB 1269   6.593   7.378   2.416
  110SER     OG 1270   6.531   7.505   2.434
  110SER     HG 1271   6.548   7.533   2.528
  110SER      C 1272   6.545   7.391   2.184
  110SER      O 1273   6.660   7.429   2.166
  111ARG      N 1274   6.455   7.418   2.090
  111ARG      H 1275   6.490   7.454   2.004
  111ARG     CA 1276   6.320   7.359   2.083
  111ARG     CB 1277   6.203   7.458   2.075
  111ARG     CG 1278   6.065   7.414   2.122
  111ARG     CD 1279   6.040   7.369   2.266
  111ARG     NE 1280   5.904   7.316   2.288
  111ARG     HE 1281   5.831   7.384   2.300
  111ARG     CZ 1282   5.875   7.189   2.317
  111ARG    NH1 1283   5.968   7.093   2.330
  111ARG   HH11 1284   6.065   7.111   2.317
  111ARG   HH12 1285   5.946   6.999   2.356
  111ARG    NH2 1286   5.747   7.153   2.338
  111ARG   HH21 1287   5.676   7.223   2.333
  111ARG   HH22 1288   5.726   7.055   2.337
  111ARG      C 1289   6.300   7.263   1.966
  111ARG      O 1290   6.253   7.152   1.992
  112HI0      N 1291   6.361   7.287   1.850
  112HI0      H 1292   6.437   7.352   1.852
  112HI0     CA 1293   6.346   7.227   1.717
  112HI0     CB 1294   6.332   7.322   1.598
  112HI0     CG 1295   6.263   7.456   1.627
  112HI0    ND1 1296   6.150   7.470   1.696
  112HI0    HD1 1297   6.096   7.406   1.750
  112HI0    CD2 1298   6.304   7.574   1.581
  112HI0    HD2 1299   6.399   7.604   1.538
  112HI0    CE1 1300   6.114   7.598   1.687
  112HI0    HE1 1301   6.043   7.647   1.753
  112HI0    NE2 1302   6.209   7.660   1.617
  112HI0    HE2 1303   6.209   7.755   1.589
  112HI0      C 1304   6.463   7.134   1.680
  112HI0      O 1305   6.567   7.179   1.633
  113PRO      N 1306   6.436   7.004   1.673
  113PRO     CA 1307   6.536   6.909   1.623
  113PRO     CB 1308   6.480   6.770   1.652
  113PRO     CG 1309   6.332   6.788   1.687
  113PRO     CD 1310   6.307   6.939   1.702
  113PRO      C 1311   6.562   6.926   1.473
  113PRO      O 1312   6.467   6.957   1.401
  114ALA      N 1313   6.688   6.909   1.434
  114ALA      H 1314   6.751   6.853   1.487
  114ALA     CA 1315   6.731   6.933   1.296
  114ALA     CB 1316   6.883   6.945   1.283
  114ALA      C 1317   6.693   6.816   1.205
  114ALA      O 1318   6.617   6.829   1.110
  115GL4      N 1319   6.728   6.694   1.247
  115GL4      H 1320   6.772   6.691   1.337
  115GL4     CA 1321   6.716   6.570   1.170
  115GL4     CB 1322   6.843   6.555   1.086
  115GL4     CG 1323   6.833   6.466   0.962
  115GL4     CD 1324   6.758   6.546   0.855
  115GL4    OE1 1325   6.634   6.537   0.838
  115GL4   HE11 1326   6.612   6.570   0.746
  115GL4   HE12 1327   6.591   6.521   0.927
  115GL4    OE2 1328   6.826   6.629   0.791
  115GL4   HE21 1329   6.788   6.651   0.702
  115GL4   HE22 1330   6.902   6.657   0.851
  115GL4      C 1331   6.683   6.441   1.246
  115GL4      O 1332   6.572   6.390   1.231
  116ASN      N 1333   6.772   6.405   1.337
  116ASN      H 1334   6.858   6.454   1.357
  116ASN     CA 1335   6.777   6.272   1.399
  116ASN     CB 1336   6.918   6.252   1.454
  116ASN     CG 1337   7.015   6.209   1.343
  116ASN    OD1 1338   7.034   6.264   1.235
  116ASN    ND2 1339   7.089   6.104   1.376
  116ASN   HD21 1340   7.088   6.066   1.469
  116ASN   HD22 1341   7.134   6.059   1.299
  116ASN      C 1342   6.673   6.243   1.508
  116ASN      O 1343   6.648   6.127   1.539
  117GLY      N 1344   6.606   6.348   1.554
  117GLY      H 1345   6.641   6.441   1.543
  117GLY     CA 1346   6.485   6.353   1.636
  117GLY      C 1347   6.350   6.318   1.573
  117GLY      O 1348   6.321   6.378   1.470
  118LYSH     N 1349   6.246   6.273   1.643
  118LYSH     H 1350   6.155   6.274   1.602
  118LYSH    CA 1351   6.253   6.241   1.786
  118LYSH    CB 1352   6.153   6.315   1.875
  118LYSH    CG 1353   6.180   6.466   1.878
  118LYSH    CD 1354   6.116   6.530   2.001
  118LYSH    CE 1355   5.963   6.540   1.999
  118LYSH    NZ 1356   5.927   6.632   1.890
  118LYSH   HZ1 1357   5.831   6.627   1.861
  118LYSH   HZ2 1358   5.948   6.728   1.910
  118LYSH   HZ3 1359   5.976   6.619   1.804
  118LYSH     C 1360   6.248   6.088   1.800
  118LYSH     O 1361   6.157   6.029   1.742
  119SER      N 1362   6.322   6.032   1.896
  119SER      H 1363   6.344   6.091   1.974
  119SER     CA 1364   6.340   5.887   1.907
  119SER     CB 1365   6.432   5.835   1.796
  119SER     OG 1366   6.436   5.692   1.787
  119SER     HG 1367   6.507   5.658   1.726
  119SER      C 1368   6.399   5.837   2.039
  119SER      O 1369   6.505   5.883   2.079
  120ASN      N 1370   6.342   5.732   2.097
  120ASN      H 1371   6.267   5.687   2.048
  120ASN     CA 1372   6.380   5.670   2.225
  120ASN     CB 1373   6.261   5.667   2.321
  120ASN     CG 1374   6.157   5.777   2.342
  120ASN    OD1 1375   6.042   5.736   2.327
  120ASN    ND2 1376   6.203   5.881   2.411
  120ASN   HD21 1377   6.299   5.885   2.437
  120ASN   HD22 1378   6.142   5.958   2.433
  120ASN      C 1379   6.428   5.526   2.207
  120ASN      O 1380   6.350   5.437   2.176
  121PHE      N 1381   6.552   5.483   2.230
  121PHE      H 1382   6.556   5.384   2.241
  121PHE     CA 1383   6.679   5.556   2.242
  121PHE     CB 1384   6.738   5.612   2.112
  121PHE     CG 1385   6.773   5.516   1.998
  121PHE    CD1 1386   6.670   5.454   1.928
  121PHE    HD1 1387   6.567   5.486   1.944
  121PHE    CD2 1388   6.906   5.490   1.969
  121PHE    HD2 1389   6.977   5.494   2.051
  121PHE    CE1 1390   6.698   5.360   1.830
  121PHE    HE1 1391   6.612   5.312   1.783
  121PHE    CE2 1392   6.930   5.406   1.861
  121PHE    HE2 1393   7.032   5.377   1.836
  121PHE     CZ 1394   6.830   5.334   1.796
  121PHE     HZ 1395   6.839   5.253   1.724
  121PHE      C 1396   6.714   5.654   2.354
  121PHE      O 1397   6.635   5.673   2.447
  122LEU      N 1398   6.844   5.676   2.368
  122LEU      H 1399   6.910   5.639   2.302
  122LEU     CA 1400   6.906   5.753   2.477
  122LEU     CB 1401   6.999   5.659   2.555
  122LEU     CG 1402   6.941   5.547   2.642
  122LEU    CD1 1403   7.047   5.447   2.685
  122LEU    CD2 1404   6.865   5.615   2.757
  122LEU      C 1405   6.996   5.863   2.421
  122LEU      O 1406   7.063   5.853   2.318
  123ASN      N 1407   6.990   5.977   2.490
  123ASN      H 1408   6.909   5.993   2.547
  123ASN     CA 1409   7.053   6.100   2.442
  123ASN     CB 1410   6.964   6.165   2.336
  123ASN     CG 1411   6.826   6.221   2.371
  123ASN    OD1 1412   6.789   6.225   2.488
  123ASN    ND2 1413   6.734   6.225   2.275
  123ASN   HD21 1414   6.755   6.206   2.179
  123ASN   HD22 1415   6.642   6.262   2.288
  123ASN      C 1416   7.108   6.195   2.550
  123ASN      O 1417   7.055   6.202   2.661
  124CYS2     N 1418   7.202   6.281   2.512
  124CYS2     H 1419   7.253   6.258   2.429
  124CYS2    CA 1420   7.261   6.382   2.600
  124CYS2    CB 1421   7.376   6.313   2.674
  124CYS2    SG 1422   7.449   6.425   2.798
  124CYS2     C 1423   7.306   6.506   2.522
  124CYS2     O 1424   7.375   6.495   2.421
  125TYR      N 1425   7.283   6.623   2.581
  125TYR      H 1426   7.253   6.617   2.676
  125TYR     CA 1427   7.329   6.751   2.525
  125TYR     CB 1428   7.256   6.871   2.585
  125TYR     CG 1429   7.122   6.901   2.518
  125TYR    CD1 1430   7.108   6.994   2.416
  125TYR    HD1 1431   7.187   7.048   2.364
  125TYR    CD2 1432   7.006   6.843   2.569
  125TYR    HD2 1433   7.014   6.787   2.662
  125TYR    CE1 1434   6.984   7.052   2.391
  125TYR    HE1 1435   6.990   7.142   2.329
  125TYR    CE2 1436   6.881   6.890   2.533
  125TYR    HE2 1437   6.792   6.829   2.551
  125TYR     CZ 1438   6.870   7.005   2.455
  125TYR     OH 1439   6.759   7.080   2.478
  125TYR     HH 1440   6.688   7.022   2.517
  125TYR      C 1441   7.480   6.768   2.538
  125TYR      O 1442   7.540   6.748   2.644
  126VAL      N 1443   7.530   6.840   2.438
  126VAL      H 1444   7.465   6.882   2.374
  126VAL     CA 1445   7.675   6.863   2.427
  126VAL     CB 1446   7.743   6.822   2.296
  126VAL    CG1 1447   7.892   6.857   2.297
  126VAL    CG2 1448   7.715   6.675   2.265
  126VAL      C 1449   7.687   7.011   2.460
  126VAL      O 1450   7.671   7.093   2.369
  127SER      N 1451   7.720   7.048   2.583
  127SER      H 1452   7.708   6.983   2.658
  127SER     CA 1453   7.728   7.186   2.634
  127SER     CB 1454   7.751   7.196   2.785
  127SER     OG 1455   7.663   7.112   2.859
  127SER     HG 1456   7.569   7.112   2.824
  127SER      C 1457   7.828   7.270   2.552
  127SER      O 1458   7.915   7.223   2.480
  128GLY      N 1459   7.821   7.398   2.587
  128GLY      H 1460   7.747   7.431   2.645
  128GLY     CA 1461   7.911   7.503   2.538
  128GLY      C 1462   7.893   7.561   2.397
  128GLY      O 1463   7.827   7.494   2.318
  129PHE      N 1464   7.942   7.683   2.376
  129PHE      H 1465   8.008   7.716   2.443
  129PHE     CA 1466   7.923   7.764   2.254
  129PHE     CB 1467   8.012   7.888   2.264
  129PHE     CG 1468   7.964   8.002   2.174
  129PHE    CD1 1469   8.049   8.070   2.088
  129PHE    HD1 1470   8.152   8.036   2.074
  129PHE    CD2 1471   7.847   8.065   2.213
  129PHE    HD2 1472   7.803   8.029   2.306
  129PHE    CE1 1473   8.001   8.189   2.034
  129PHE    HE1 1474   8.068   8.243   1.967
  129PHE    CE2 1475   7.802   8.189   2.168
  129PHE    HE2 1476   7.727   8.251   2.216
  129PHE     CZ 1477   7.880   8.248   2.069
  129PHE     HZ 1478   7.856   8.343   2.021
  129PHE      C 1479   7.923   7.697   2.117
  129PHE      O 1480   8.012   7.625   2.073
  130HI0      N 1481   7.818   7.738   2.046
  130HI0      H 1482   7.752   7.800   2.088
  130HI0     CA 1483   7.786   7.676   1.916
  130HI0     CB 1484   7.636   7.702   1.899
  130HI0     CG 1485   7.594   7.846   1.870
  130HI0    ND1 1486   7.541   7.926   1.962
  130HI0    HD1 1487   7.528   7.909   2.060
  130HI0    CD2 1488   7.561   7.895   1.751
  130HI0    HD2 1489   7.577   7.856   1.651
  130HI0    CE1 1490   7.466   8.019   1.902
  130HI0    HE1 1491   7.402   8.097   1.943
  130HI0    NE2 1492   7.481   8.000   1.771
  130HI0    HE2 1493   7.442   8.056   1.698
  130HI0      C 1494   7.862   7.701   1.786
  130HI0      O 1495   7.919   7.807   1.759
  131PRO      N 1496   7.882   7.598   1.705
  131PRO     CA 1497   7.851   7.457   1.735
  131PRO     CB 1498   7.830   7.398   1.596
  131PRO     CG 1499   7.940   7.470   1.519
  131PRO     CD 1500   7.941   7.614   1.572
  131PRO      C 1501   7.954   7.385   1.822
  131PRO      O 1502   8.075   7.409   1.814
  132SER      N 1503   7.898   7.320   1.923
  132SER      H 1504   7.799   7.311   1.936
  132SER     CA 1505   7.990   7.259   2.020
  132SER     CB 1506   7.912   7.205   2.140
  132SER     OG 1507   8.008   7.169   2.239
  132SER     HG 1508   7.979   7.193   2.332
  132SER      C 1509   8.059   7.133   1.966
  132SER      O 1510   8.017   7.075   1.867
  133AS4      N 1511   8.175   7.104   2.025
  133AS4      H 1512   8.212   7.158   2.101
  133AS4     CA 1513   8.248   6.983   1.985
  133AS4     CB 1514   8.382   6.990   2.059
  133AS4     CG 1515   8.471   6.880   2.004
  133AS4    OD1 1516   8.489   6.773   2.065
  133AS4   HD11 1517   8.543   6.709   2.010
  133AS4   HD12 1518   8.457   6.786   2.159
  133AS4    OD2 1519   8.549   6.921   1.914
  133AS4   HD21 1520   8.594   6.848   1.864
  133AS4   HD22 1521   8.553   7.021   1.913
  133AS4      C 1522   8.171   6.853   2.005
  133AS4      O 1523   8.145   6.822   2.121
  134ILE      N 1524   8.187   6.758   1.913
  134ILE      H 1525   8.230   6.788   1.828
  134ILE     CA 1526   8.137   6.620   1.919
  134ILE     CB 1527   8.105   6.571   1.778
  134ILE    CG1 1528   8.226   6.524   1.696
  134ILE    CG2 1529   8.026   6.661   1.683
  134ILE     CD 1530   8.181   6.432   1.582
  134ILE      C 1531   8.207   6.515   2.006
  134ILE      O 1532   8.144   6.412   2.026
  135GL4      N 1533   8.323   6.533   2.069
  135GL4      H 1534   8.382   6.612   2.052
  135GL4     CA 1535   8.407   6.424   2.120
  135GL4     CB 1536   8.557   6.454   2.110
  135GL4     CG 1537   8.620   6.447   1.971
  135GL4     CD 1538   8.771   6.423   1.968
  135GL4    OE1 1539   8.854   6.509   1.932
  135GL4   HE11 1540   8.945   6.472   1.953
  135GL4   HE12 1541   8.810   6.573   1.870
  135GL4    OE2 1542   8.801   6.303   1.988
  135GL4   HE21 1543   8.898   6.298   1.962
  135GL4   HE22 1544   8.737   6.253   2.046
  135GL4      C 1545   8.378   6.391   2.266
  135GL4      O 1546   8.458   6.321   2.328
  136VAL      N 1547   8.249   6.388   2.300
  136VAL      H 1548   8.184   6.407   2.226
  136VAL     CA 1549   8.197   6.358   2.434
  136VAL     CB 1550   8.047   6.389   2.440
  136VAL    CG1 1551   8.022   6.535   2.401
  136VAL    CG2 1552   7.950   6.299   2.362
  136VAL      C 1553   8.235   6.227   2.502
  136VAL      O 1554   8.238   6.124   2.435
  137AS4      N 1555   8.245   6.230   2.635
  137AS4      H 1556   8.226   6.316   2.682
  137AS4     CA 1557   8.275   6.114   2.720
  137AS4     CB 1558   8.383   6.163   2.817
  137AS4     CG 1559   8.528   6.137   2.776
  137AS4    OD1 1560   8.554   6.034   2.709
  137AS4   HD11 1561   8.649   6.002   2.714
  137AS4   HD12 1562   8.467   6.018   2.663
  137AS4    OD2 1563   8.617   6.216   2.812
  137AS4   HD21 1564   8.695   6.204   2.751
  137AS4   HD22 1565   8.607   6.252   2.905
  137AS4      C 1566   8.155   6.070   2.804
  137AS4      O 1567   8.113   6.142   2.895
  138LEU      N 1568   8.069   5.991   2.741
  138LEU      H 1569   8.066   6.004   2.642
  138LEU     CA 1570   7.946   5.931   2.795
  138LEU     CB 1571   7.852   5.874   2.689
  138LEU     CG 1572   7.804   5.979   2.588
  138LEU    CD1 1573   7.733   5.907   2.473
  138LEU    CD2 1574   7.722   6.091   2.652
  138LEU      C 1575   7.994   5.812   2.879
  138LEU      O 1576   8.037   5.710   2.826
  139LEU      N 1577   8.023   5.843   3.005
  139LEU      H 1578   7.980   5.922   3.048
  139LEU     CA 1579   8.084   5.742   3.094
  139LEU     CB 1580   8.161   5.799   3.213
  139LEU     CG 1581   8.283   5.880   3.168
  139LEU    CD1 1582   8.358   5.954   3.279
  139LEU    CD2 1583   8.379   5.781   3.101
  139LEU      C 1584   7.983   5.635   3.136
  139LEU      O 1585   7.865   5.666   3.148
  140LYSH     N 1586   8.036   5.514   3.154
  140LYSH     H 1587   8.119   5.474   3.117
  140LYSH    CA 1588   7.952   5.402   3.199
  140LYSH    CB 1589   7.900   5.316   3.084
  140LYSH    CG 1590   7.823   5.197   3.141
  140LYSH    CD 1591   7.803   5.092   3.032
  140LYSH    CE 1592   7.771   4.949   3.076
  140LYSH    NZ 1593   7.800   4.868   2.956
  140LYSH   HZ1 1594   7.811   4.772   2.983
  140LYSH   HZ2 1595   7.719   4.860   2.898
  140LYSH   HZ3 1596   7.876   4.905   2.903
  140LYSH     C 1597   8.036   5.328   3.303
  140LYSH     O 1598   8.145   5.279   3.273
  141ASN      N 1599   7.988   5.342   3.426
  141ASN      H 1600   7.891   5.366   3.436
  141ASN     CA 1601   8.051   5.318   3.556
  141ASN     CB 1602   8.107   5.178   3.579
  141ASN     CG 1603   7.979   5.094   3.589
  141ASN    OD1 1604   7.884   5.129   3.658
  141ASN    ND2 1605   7.957   5.003   3.495
  141ASN   HD21 1606   8.025   4.970   3.429
  141ASN   HD22 1607   7.865   4.965   3.492
  141ASN      C 1608   8.181   5.398   3.571
  141ASN      O 1609   8.180   5.486   3.657
  142GLY      N 1610   8.273   5.393   3.476
  142GLY      H 1611   8.259   5.324   3.405
  142GLY     CA 1612   8.400   5.467   3.471
  142GLY      C 1613   8.468   5.463   3.333
  142GLY      O 1614   8.528   5.562   3.293
  143GL4      N 1615   8.449   5.360   3.250
  143GL4      H 1616   8.431   5.267   3.281
  143GL4     CA 1617   8.488   5.355   3.109
  143GL4     CB 1618   8.518   5.210   3.069
  143GL4     CG 1619   8.662   5.182   3.028
  143GL4     CD 1620   8.683   5.241   2.888
  143GL4    OE1 1621   8.737   5.352   2.876
  143GL4   HE11 1622   8.705   5.389   2.788
  143GL4   HE12 1623   8.805   5.361   2.949
  143GL4    OE2 1624   8.659   5.169   2.788
  143GL4   HE21 1625   8.652   5.226   2.707
  143GL4   HE22 1626   8.672   5.075   2.820
  143GL4      C 1627   8.380   5.424   3.026
  143GL4      O 1628   8.261   5.414   3.052
  144ARG      N 1629   8.434   5.484   2.920
  144ARG      H 1630   8.533   5.497   2.923
  144ARG     CA 1631   8.346   5.548   2.822
  144ARG     CB 1632   8.436   5.626   2.726
  144ARG     CG 1633   8.371   5.698   2.608
  144ARG     CD 1634   8.474   5.752   2.508
  144ARG     NE 1635   8.575   5.650   2.474
  144ARG     HE 1636   8.598   5.577   2.538
  144ARG     CZ 1637   8.631   5.642   2.353
  144ARG    NH1 1638   8.619   5.738   2.259
  144ARG   HH11 1639   8.564   5.819   2.276
  144ARG   HH12 1640   8.685   5.740   2.185
  144ARG    NH2 1641   8.686   5.524   2.321
  144ARG   HH21 1642   8.683   5.446   2.383
  144ARG   HH22 1643   8.692   5.503   2.224
  144ARG      C 1644   8.259   5.450   2.742
  144ARG      O 1645   8.305   5.338   2.725
  145ILE      N 1646   8.139   5.490   2.701
  145ILE      H 1647   8.097   5.574   2.734
  145ILE     CA 1648   8.059   5.407   2.610
  145ILE     CB 1649   7.922   5.476   2.614
  145ILE    CG1 1650   7.846   5.431   2.739
  145ILE    CG2 1651   7.838   5.455   2.489
  145ILE     CD 1652   7.708   5.497   2.747
  145ILE      C 1653   8.118   5.390   2.470
  145ILE      O 1654   8.159   5.487   2.406
  146GL4      N 1655   8.109   5.267   2.421
  146GL4      H 1656   8.065   5.197   2.478
  146GL4     CA 1657   8.156   5.239   2.284
  146GL4     CB 1658   8.215   5.098   2.281
  146GL4     CG 1659   8.117   4.980   2.284
  146GL4     CD 1660   8.040   4.961   2.415
  146GL4    OE1 1661   7.932   5.019   2.438
  146GL4   HE11 1662   7.876   4.965   2.500
  146GL4   HE12 1663   7.926   5.108   2.391
  146GL4    OE2 1664   8.092   4.894   2.507
  146GL4   HE21 1665   8.025   4.827   2.540
  146GL4   HE22 1666   8.180   4.938   2.525
  146GL4      C 1667   8.039   5.270   2.191
  146GL4      O 1668   8.058   5.335   2.088
  147LYSH     N 1669   7.919   5.228   2.230
  147LYSH     H 1670   7.918   5.161   2.303
  147LYSH    CA 1671   7.789   5.232   2.161
  147LYSH    CB 1672   7.695   5.125   2.217
  147LYSH    CG 1673   7.736   4.989   2.160
  147LYSH    CD 1674   7.686   4.882   2.258
  147LYSH    CE 1675   7.691   4.748   2.185
  147LYSH    NZ 1676   7.580   4.658   2.221
  147LYSH   HZ1 1677   7.594   4.563   2.195
  147LYSH   HZ2 1678   7.558   4.673   2.318
  147LYSH   HZ3 1679   7.499   4.692   2.174
  147LYSH     C 1680   7.723   5.368   2.140
  147LYSH     O 1681   7.600   5.374   2.137
  148VAL      N 1682   7.807   5.467   2.109
  148VAL      H 1683   7.904   5.451   2.094
  148VAL     CA 1684   7.767   5.606   2.079
  148VAL     CB 1685   7.885   5.702   2.092
  148VAL    CG1 1686   7.914   5.717   2.242
  148VAL    CG2 1687   8.007   5.651   2.014
  148VAL      C 1688   7.704   5.614   1.940
  148VAL      O 1689   7.757   5.559   1.844
  149GL4      N 1690   7.606   5.704   1.932
  149GL4      H 1691   7.589   5.764   2.009
  149GL4     CA 1692   7.529   5.725   1.808
  149GL4     CB 1693   7.399   5.650   1.833
  149GL4     CG 1694   7.350   5.554   1.724
  149GL4     CD 1695   7.325   5.630   1.593
  149GL4    OE1 1696   7.230   5.710   1.583
  149GL4   HE11 1697   7.262   5.797   1.547
  149GL4   HE12 1698   7.144   5.674   1.620
  149GL4    OE2 1699   7.422   5.648   1.516
  149GL4   HE21 1700   7.392   5.704   1.439
  149GL4   HE22 1701   7.503   5.600   1.549
  149GL4      C 1702   7.527   5.871   1.760
  149GL4      O 1703   7.511   5.960   1.842
  150HI0      N 1704   7.504   5.890   1.630
  150HI0      H 1705   7.463   5.814   1.579
  150HI0     CA 1706   7.526   6.014   1.555
  150HI0     CB 1707   7.502   6.000   1.404
  150HI0     CG 1708   7.631   5.971   1.326
  150HI0    ND1 1709   7.646   5.992   1.196
  150HI0    HD1 1710   7.568   6.005   1.134
  150HI0    CD2 1711   7.754   5.950   1.371
  150HI0    HD2 1712   7.774   5.903   1.468
  150HI0    CE1 1713   7.771   5.976   1.153
  150HI0    HE1 1714   7.805   5.993   1.051
  150HI0    NE2 1715   7.837   5.956   1.267
  150HI0    HE2 1716   7.932   5.925   1.268
  150HI0      C 1717   7.447   6.133   1.609
  150HI0      O 1718   7.351   6.127   1.685
  151SER      N 1719   7.517   6.245   1.588
  151SER      H 1720   7.608   6.240   1.547
  151SER     CA 1721   7.485   6.374   1.649
  151SER     CB 1722   7.604   6.471   1.651
  151SER     OG 1723   7.659   6.473   1.519
  151SER     HG 1724   7.607   6.520   1.449
  151SER      C 1725   7.369   6.449   1.583
  151SER      O 1726   7.351   6.447   1.462
  152AS4      N 1727   7.302   6.533   1.662
  152AS4      H 1728   7.335   6.554   1.754
  152AS4     CA 1729   7.188   6.606   1.606
  152AS4     CB 1730   7.053   6.540   1.633
  152AS4     CG 1731   6.940   6.604   1.552
  152AS4    OD1 1732   6.967   6.620   1.431
  152AS4   HD11 1733   6.931   6.705   1.392
  152AS4   HD12 1734   7.032   6.552   1.397
  152AS4    OD2 1735   6.828   6.628   1.601
  152AS4   HD21 1736   6.775   6.673   1.529
  152AS4   HD22 1737   6.813   6.606   1.698
  152AS4      C 1738   7.185   6.746   1.669
  152AS4      O 1739   7.234   6.774   1.778
  153LEU      N 1740   7.130   6.845   1.599
  153LEU      H 1741   7.076   6.818   1.520
  153LEU     CA 1742   7.118   6.987   1.635
  153LEU     CB 1743   7.131   7.085   1.518
  153LEU     CG 1744   7.270   7.121   1.466
  153LEU    CD1 1745   7.255   7.216   1.347
  153LEU    CD2 1746   7.363   7.187   1.568
  153LEU      C 1747   6.981   7.020   1.695
  153LEU      O 1748   6.876   6.966   1.660
  154SER      N 1749   6.987   7.114   1.790
  154SER      H 1750   7.070   7.143   1.837
  154SER     CA 1751   6.865   7.173   1.846
  154SER     CB 1752   6.869   7.160   1.998
  154SER     OG 1753   6.740   7.187   2.053
  154SER     HG 1754   6.737   7.277   2.098
  154SER      C 1755   6.850   7.323   1.819
  154SER      O 1756   6.895   7.408   1.895
  155PHE      N 1757   6.759   7.357   1.727
  155PHE      H 1758   6.728   7.289   1.661
  155PHE     CA 1759   6.724   7.497   1.701
  155PHE     CB 1760   6.661   7.507   1.562
  155PHE     CG 1761   6.737   7.453   1.441
  155PHE    CD1 1762   6.875   7.471   1.430
  155PHE    HD1 1763   6.923   7.546   1.493
  155PHE    CD2 1764   6.669   7.377   1.346
  155PHE    HD2 1765   6.570   7.343   1.377
  155PHE    CE1 1766   6.943   7.419   1.321
  155PHE    HE1 1767   7.043   7.455   1.298
  155PHE    CE2 1768   6.740   7.322   1.240
  155PHE    HE2 1769   6.684   7.286   1.154
  155PHE     CZ 1770   6.878   7.334   1.232
  155PHE     HZ 1771   6.928   7.308   1.139
  155PHE      C 1772   6.629   7.569   1.797
  155PHE      O 1773   6.547   7.504   1.861
  156SER      N 1774   6.667   7.696   1.815
  156SER      H 1775   6.717   7.751   1.749
  156SER     CA 1776   6.594   7.781   1.910
  156SER     CB 1777   6.690   7.852   2.007
  156SER     OG 1778   6.619   7.947   2.086
  156SER     HG 1779   6.696   8.006   2.110
  156SER      C 1780   6.504   7.883   1.840
  156SER      O 1781   6.483   7.879   1.718
  157LYSH     N 1782   6.410   7.946   1.909
  157LYSH     H 1783   6.377   7.904   1.994
  157LYSH    CA 1784   6.349   8.073   1.868
  157LYSH    CB 1785   6.226   8.106   1.953
  157LYSH    CG 1786   6.116   8.021   1.889
  157LYSH    CD 1787   6.077   8.049   1.744
  157LYSH    CE 1788   5.957   7.967   1.695
  157LYSH    NZ 1789   5.828   8.036   1.703
  157LYSH   HZ1 1790   5.753   7.970   1.696
  157LYSH   HZ2 1791   5.806   8.087   1.786
  157LYSH   HZ3 1792   5.824   8.108   1.634
  157LYSH     C 1793   6.441   8.194   1.859
  157LYSH     O 1794   6.424   8.281   1.773
  158AS4      N 1795   6.533   8.209   1.954
  158AS4      H 1796   6.521   8.164   2.042
  158AS4     CA 1797   6.658   8.286   1.945
  158AS4     CB 1798   6.706   8.313   2.087
  158AS4     CG 1799   6.732   8.191   2.177
  158AS4    OD1 1800   6.658   8.182   2.278
  158AS4   HD11 1801   6.677   8.095   2.323
  158AS4   HD12 1802   6.582   8.246   2.271
  158AS4    OD2 1803   6.821   8.112   2.141
  158AS4   HD21 1804   6.872   8.092   2.225
  158AS4   HD22 1805   6.806   8.072   2.051
  158AS4      C 1806   6.765   8.230   1.850
  158AS4      O 1807   6.741   8.150   1.760
  159TRP      N 1808   6.890   8.266   1.877
  159TRP      H 1809   6.916   8.338   1.942
  159TRP     CA 1810   7.005   8.218   1.799
  159TRP     CB 1811   7.101   8.337   1.810
  159TRP     CG 1812   7.139   8.383   1.951
  159TRP    CD1 1813   7.228   8.324   2.030
  159TRP    HD1 1814   7.268   8.225   2.007
  159TRP    CD2 1815   7.095   8.489   2.030
  159TRP    NE1 1816   7.242   8.384   2.148
  159TRP    HE1 1817   7.288   8.352   2.231
  159TRP    CE2 1818   7.162   8.490   2.151
  159TRP    CE3 1819   6.991   8.579   2.007
  159TRP    HE3 1820   6.945   8.579   1.908
  159TRP    CZ2 1821   7.128   8.579   2.252
  159TRP    HZ2 1822   7.163   8.555   2.352
  159TRP    CZ3 1823   6.952   8.662   2.111
  159TRP    HZ3 1824   6.876   8.739   2.098
  159TRP    CH2 1825   7.018   8.663   2.233
  159TRP    HH2 1826   6.978   8.712   2.322
  159TRP      C 1827   7.073   8.083   1.822
  159TRP      O 1828   7.119   8.017   1.729
  160SER      N 1829   7.068   8.031   1.944
  160SER      H 1830   6.994   8.065   2.002
  160SER     CA 1831   7.139   7.914   1.998
  160SER     CB 1832   7.139   7.920   2.151
  160SER     OG 1833   7.205   8.039   2.196
  160SER     HG 1834   7.298   8.006   2.213
  160SER      C 1835   7.113   7.771   1.950
  160SER      O 1836   7.013   7.710   1.986
  161PHE      N 1837   7.176   7.739   1.838
  161PHE      H 1838   7.223   7.811   1.788
  161PHE     CA 1839   7.173   7.601   1.786
  161PHE     CB 1840   7.198   7.595   1.635
  161PHE     CG 1841   7.314   7.671   1.571
  161PHE    CD1 1842   7.282   7.793   1.513
  161PHE    HD1 1843   7.192   7.852   1.530
  161PHE    CD2 1844   7.420   7.592   1.528
  161PHE    HD2 1845   7.446   7.497   1.574
  161PHE    CE1 1846   7.350   7.837   1.400
  161PHE    HE1 1847   7.310   7.925   1.351
  161PHE    CE2 1848   7.480   7.635   1.409
  161PHE    HE2 1849   7.536   7.558   1.357
  161PHE     CZ 1850   7.451   7.756   1.348
  161PHE     HZ 1851   7.508   7.789   1.262
  161PHE      C 1852   7.248   7.499   1.872
  161PHE      O 1853   7.356   7.453   1.835
  162TYR      N 1854   7.164   7.447   1.961
  162TYR      H 1855   7.066   7.462   1.973
  162TYR     CA 1856   7.227   7.361   2.062
  162TYR     CB 1857   7.149   7.328   2.189
  162TYR     CG 1858   7.114   7.447   2.278
  162TYR    CD1 1859   6.990   7.505   2.256
  162TYR    HD1 1860   6.941   7.485   2.161
  162TYR    CD2 1861   7.195   7.498   2.379
  162TYR    HD2 1862   7.291   7.454   2.407
  162TYR    CE1 1863   6.947   7.608   2.340
  162TYR    HE1 1864   6.849   7.648   2.315
  162TYR    CE2 1865   7.151   7.599   2.463
  162TYR    HE2 1866   7.208   7.604   2.556
  162TYR     CZ 1867   7.028   7.659   2.441
  162TYR     OH 1868   6.988   7.766   2.516
  162TYR     HH 1869   7.057   7.785   2.585
  162TYR      C 1870   7.267   7.227   2.001
  162TYR      O 1871   7.209   7.196   1.897
  163LEU      N 1872   7.351   7.144   2.063
  163LEU      H 1873   7.422   7.180   2.123
  163LEU     CA 1874   7.378   7.009   2.009
  163LEU     CB 1875   7.527   7.015   1.977
  163LEU     CG 1876   7.584   6.902   1.891
  163LEU    CD1 1877   7.535   6.932   1.749
  163LEU    CD2 1878   7.737   6.906   1.888
  163LEU      C 1879   7.345   6.889   2.098
  163LEU      O 1880   7.355   6.915   2.218
  164LEU      N 1881   7.320   6.772   2.040
  164LEU      H 1882   7.286   6.774   1.946
  164LEU     CA 1883   7.287   6.644   2.104
  164LEU     CB 1884   7.139   6.613   2.085
  164LEU     CG 1885   7.035   6.670   2.182
  164LEU    CD1 1886   6.998   6.812   2.139
  164LEU    CD2 1887   6.904   6.593   2.199
  164LEU      C 1888   7.365   6.524   2.049
  164LEU      O 1889   7.400   6.528   1.931
  165TYR      N 1890   7.396   6.427   2.134
  165TYR      H 1891   7.418   6.445   2.230
  165TYR     CA 1892   7.459   6.302   2.091
  165TYR     CB 1893   7.603   6.301   2.144
  165TYR     CG 1894   7.711   6.249   2.050
  165TYR    CD1 1895   7.779   6.334   1.963
  165TYR    HD1 1896   7.769   6.440   1.987
  165TYR    CD2 1897   7.724   6.111   2.040
  165TYR    HD2 1898   7.681   6.047   2.117
  165TYR    CE1 1899   7.852   6.281   1.857
  165TYR    HE1 1900   7.927   6.344   1.809
  165TYR    CE2 1901   7.798   6.059   1.935
  165TYR    HE2 1902   7.824   5.953   1.925
  165TYR     CZ 1903   7.854   6.143   1.840
  165TYR     OH 1904   7.873   6.088   1.717
  165TYR     HH 1905   7.860   6.158   1.646
  165TYR      C 1906   7.380   6.187   2.154
  165TYR      O 1907   7.341   6.194   2.271
  166TYR      N 1908   7.369   6.080   2.076
  166TYR      H 1909   7.400   6.075   1.981
  166TYR     CA 1910   7.284   5.964   2.104
  166TYR     CB 1911   7.189   5.926   1.991
  166TYR     CG 1912   7.070   6.020   1.973
  166TYR    CD1 1913   6.950   5.969   2.022
  166TYR    HD1 1914   6.947   5.861   2.041
  166TYR    CD2 1915   7.072   6.146   1.915
  166TYR    HD2 1916   7.166   6.187   1.878
  166TYR    CE1 1917   6.838   6.050   2.031
  166TYR    HE1 1918   6.744   5.994   2.033
  166TYR    CE2 1919   6.959   6.228   1.925
  166TYR    HE2 1920   6.963   6.335   1.906
  166TYR     CZ 1921   6.842   6.179   1.981
  166TYR     OH 1922   6.732   6.257   2.000
  166TYR     HH 1923   6.741   6.345   1.954
  166TYR      C 1924   7.374   5.846   2.142
  166TYR      O 1925   7.495   5.844   2.120
  167THR      N 1926   7.306   5.758   2.214
  167THR      H 1927   7.212   5.777   2.243
  167THR     CA 1928   7.358   5.623   2.243
  167THR     CB 1929   7.452   5.619   2.364
  167THR    OG1 1930   7.503   5.486   2.379
  167THR    HG1 1931   7.561   5.480   2.298
  167THR    CG2 1932   7.381   5.682   2.484
  167THR      C 1933   7.253   5.513   2.255
  167THR      O 1934   7.140   5.545   2.290
  168GL4      N 1935   7.290   5.397   2.202
  168GL4      H 1936   7.380   5.387   2.159
  168GL4     CA 1937   7.210   5.274   2.199
  168GL4     CB 1938   7.297   5.156   2.157
  168GL4     CG 1939   7.336   5.152   2.009
  168GL4     CD 1940   7.351   5.010   1.954
  168GL4    OE1 1941   7.454   4.945   1.984
  168GL4   HE11 1942   7.447   4.865   1.925
  168GL4   HE12 1943   7.515   4.993   2.047
  168GL4    OE2 1944   7.252   4.949   1.908
  168GL4   HE21 1945   7.282   4.860   1.873
  168GL4   HE22 1946   7.167   5.001   1.913
  168GL4      C 1947   7.152   5.232   2.334
  168GL4      O 1948   7.220   5.248   2.435
  169PHE      N 1949   7.048   5.149   2.335
  169PHE      H 1950   6.998   5.124   2.252
  169PHE     CA 1951   6.983   5.101   2.458
  169PHE     CB 1952   6.866   5.018   2.407
  169PHE     CG 1953   6.783   4.938   2.508
  169PHE    CD1 1954   6.816   4.812   2.556
  169PHE    HD1 1955   6.908   4.770   2.514
  169PHE    CD2 1956   6.679   5.004   2.573
  169PHE    HD2 1957   6.661   5.111   2.561
  169PHE    CE1 1958   6.746   4.744   2.654
  169PHE    HE1 1959   6.746   4.635   2.644
  169PHE    CE2 1960   6.606   4.937   2.670
  169PHE    HE2 1961   6.513   4.981   2.707
  169PHE     CZ 1962   6.638   4.809   2.714
  169PHE     HZ 1963   6.557   4.754   2.762
  169PHE      C 1964   7.077   5.022   2.550
  169PHE      O 1965   7.133   4.921   2.509
  170THR      N 1966   7.045   5.040   2.678
  170THR      H 1967   6.962   5.088   2.707
  170THR     CA 1968   7.117   4.973   2.787
  170THR     CB 1969   7.214   5.067   2.860
  170THR    OG1 1970   7.299   4.998   2.951
  170THR    HG1 1971   7.338   5.077   2.998
  170THR    CG2 1972   7.147   5.188   2.926
  170THR      C 1973   7.020   4.907   2.884
  170THR      O 1974   6.927   4.979   2.921
  171PRO      N 1975   7.041   4.786   2.937
  171PRO     CA 1976   6.961   4.713   3.036
  171PRO     CB 1977   7.005   4.567   3.041
  171PRO     CG 1978   7.144   4.577   2.976
  171PRO     CD 1979   7.132   4.690   2.873
  171PRO      C 1980   6.969   4.779   3.174
  171PRO      O 1981   7.074   4.831   3.211
  172THR      N 1982   6.865   4.753   3.253
  172THR      H 1983   6.788   4.702   3.214
  172THR     CA 1984   6.850   4.813   3.387
  172THR     CB 1985   6.702   4.826   3.424
  172THR    OG1 1986   6.627   4.704   3.420
  172THR    HG1 1987   6.652   4.666   3.331
  172THR    CG2 1988   6.645   4.950   3.355
  172THR      C 1989   6.929   4.756   3.505
  172THR      O 1990   6.888   4.779   3.618
  173GL4      N 1991   7.038   4.684   3.481
  173GL4      H 1992   7.048   4.626   3.401
  173GL4     CA 1993   7.134   4.649   3.587
  173GL4     CB 1994   7.242   4.553   3.536
  173GL4     CG 1995   7.197   4.414   3.491
  173GL4     CD 1996   7.105   4.397   3.370
  173GL4    OE1 1997   7.144   4.324   3.276
  173GL4   HE11 1998   7.076   4.340   3.204
  173GL4   HE12 1999   7.233   4.289   3.306
  173GL4    OE2 2000   6.992   4.447   3.354
  173GL4   HE21 2001   6.977   4.469   3.257
  173GL4   HE22 2002   6.954   4.456   3.446
  173GL4      C 2003   7.201   4.759   3.669
  173GL4      O 2004   7.197   4.873   3.624
  174LYSH     N 2005   7.257   4.728   3.786
  174LYSH     H 2006   7.246   4.640   3.832
  174LYSH    CA 2007   7.325   4.829   3.868
  174LYSH    CB 2008   7.348   4.756   4.000
  174LYSH    CG 2009   7.415   4.841   4.107
  174LYSH    CD 2010   7.427   4.777   4.245
  174LYSH    CE 2011   7.460   4.875   4.358
  174LYSH    NZ 2012   7.543   4.804   4.456
  174LYSH   HZ1 2013   7.604   4.743   4.405
  174LYSH   HZ2 2014   7.601   4.861   4.514
  174LYSH   HZ3 2015   7.490   4.743   4.514
  174LYSH     C 2016   7.452   4.885   3.803
  174LYSH     O 2017   7.560   4.828   3.819
  175ASN      N 2018   7.439   4.988   3.720
  175ASN      H 2019   7.350   4.995   3.676
  175ASN     CA 2020   7.553   5.057   3.658
  175ASN     CB 2021   7.580   5.037   3.509
  175ASN     CG 2022   7.619   4.897   3.462
  175ASN    OD1 2023   7.727   4.845   3.489
  175ASN    ND2 2024   7.539   4.827   3.382
  175ASN   HD21 2025   7.450   4.866   3.356
  175ASN   HD22 2026   7.570   4.733   3.367
  175ASN      C 2027   7.528   5.206   3.680
  175ASN      O 2028   7.415   5.254   3.674
  176GL4      N 2029   7.635   5.285   3.678
  176GL4      H 2030   7.727   5.246   3.677
  176GL4     CA 2031   7.625   5.432   3.676
  176GL4     CB 2032   7.714   5.466   3.795
  176GL4     CG 2033   7.764   5.610   3.809
  176GL4     CD 2034   7.663   5.724   3.820
  176GL4    OE1 2035   7.693   5.834   3.770
  176GL4   HE11 2036   7.607   5.886   3.778
  176GL4   HE12 2037   7.780   5.825   3.721
  176GL4    OE2 2038   7.559   5.728   3.889
  176GL4   HE21 2039   7.502   5.806   3.861
  176GL4   HE22 2040   7.570   5.651   3.951
  176GL4      C 2041   7.662   5.505   3.546
  176GL4      O 2042   7.732   5.449   3.463
  177TYR      N 2043   7.580   5.606   3.520
  177TYR      H 2044   7.509   5.630   3.587
  177TYR     CA 2045   7.598   5.682   3.395
  177TYR     CB 2046   7.486   5.652   3.296
  177TYR     CG 2047   7.471   5.505   3.257
  177TYR    CD1 2048   7.525   5.470   3.133
  177TYR    HD1 2049   7.575   5.549   3.078
  177TYR    CD2 2050   7.412   5.412   3.341
  177TYR    HD2 2051   7.350   5.443   3.426
  177TYR    CE1 2052   7.521   5.339   3.086
  177TYR    HE1 2053   7.536   5.325   2.979
  177TYR    CE2 2054   7.406   5.283   3.290
  177TYR    HE2 2055   7.383   5.206   3.364
  177TYR     CZ 2056   7.448   5.249   3.162
  177TYR     OH 2057   7.443   5.118   3.127
  177TYR     HH 2058   7.398   5.059   3.194
  177TYR      C 2059   7.623   5.827   3.434
  177TYR      O 2060   7.546   5.882   3.513
  178ALA      N 2061   7.719   5.886   3.364
  178ALA      H 2062   7.765   5.831   3.293
  178ALA     CA 2063   7.763   6.026   3.360
  178ALA     CB 2064   7.893   6.040   3.439
  178ALA      C 2065   7.787   6.071   3.216
  178ALA      O 2066   7.874   6.014   3.151
  179CYS2     N 2067   7.740   6.189   3.175
  179CYS2     H 2068   7.683   6.242   3.238
  179CYS2    CA 2069   7.778   6.253   3.049
  179CYS2    CB 2070   7.645   6.309   2.998
  179CYS2    SG 2071   7.644   6.370   2.826
  179CYS2     C 2072   7.877   6.368   3.072
  179CYS2     O 2073   7.856   6.458   3.153
  180ARG      N 2074   7.990   6.369   3.003
  180ARG      H 2075   8.027   6.299   2.941
  180ARG     CA 2076   8.088   6.479   3.010
  180ARG     CB 2077   8.221   6.429   3.066
  180ARG     CG 2078   8.197   6.407   3.215
  180ARG     CD 2079   8.334   6.390   3.282
  180ARG     NE 2080   8.289   6.382   3.421
  180ARG     HE 2081   8.190   6.371   3.428
  180ARG     CZ 2082   8.366   6.381   3.531
  180ARG    NH1 2083   8.498   6.403   3.523
  180ARG   HH11 2084   8.543   6.422   3.435
  180ARG   HH12 2085   8.542   6.429   3.609
  180ARG    NH2 2086   8.306   6.339   3.643
  180ARG   HH21 2087   8.209   6.316   3.644
  180ARG   HH22 2088   8.362   6.305   3.718
  180ARG      C 2089   8.122   6.535   2.871
  180ARG      O 2090   8.149   6.460   2.778
  181VAL      N 2091   8.149   6.665   2.864
  181VAL      H 2092   8.154   6.719   2.948
  181VAL     CA 2093   8.178   6.742   2.742
  181VAL     CB 2094   8.070   6.851   2.744
  181VAL    CG1 2095   7.932   6.786   2.738
  181VAL    CG2 2096   8.081   6.946   2.863
  181VAL      C 2097   8.323   6.790   2.730
  181VAL      O 2098   8.394   6.798   2.830
  182ASN      N 2099   8.360   6.833   2.610
  182ASN      H 2100   8.296   6.858   2.537
  182ASN     CA 2101   8.500   6.872   2.588
  182ASN     CB 2102   8.528   6.867   2.438
  182ASN     CG 2103   8.672   6.836   2.397
  182ASN    OD1 2104   8.765   6.883   2.463
  182ASN    ND2 2105   8.688   6.774   2.281
  182ASN   HD21 2106   8.599   6.758   2.237
  182ASN   HD22 2107   8.766   6.766   2.219
  182ASN      C 2108   8.528   7.011   2.645
  182ASN      O 2109   8.450   7.057   2.729
  183HI0      N 2110   8.641   7.073   2.611
  183HI0      H 2111   8.713   7.021   2.565
  183HI0     CA 2112   8.700   7.199   2.657
  183HI0     CB 2113   8.848   7.200   2.618
  183HI0     CG 2114   8.938   7.297   2.696
  183HI0    ND1 2115   8.997   7.273   2.812
  183HI0    HD1 2116   8.998   7.185   2.860
  183HI0    CD2 2117   8.981   7.413   2.646
  183HI0    HD2 2118   9.003   7.428   2.541
  183HI0    CE1 2119   9.068   7.382   2.839
  183HI0    HE1 2120   9.130   7.402   2.927
  183HI0    NE2 2121   9.063   7.466   2.736
  183HI0    HE2 2122   9.141   7.524   2.714
  183HI0      C 2123   8.619   7.321   2.612
  183HI0      O 2124   8.671   7.412   2.547
  184VAL      N 2125   8.504   7.347   2.673
  184VAL      H 2126   8.498   7.307   2.764
  184VAL     CA 2127   8.402   7.440   2.621
  184VAL     CB 2128   8.265   7.372   2.609
  184VAL    CG1 2129   8.270   7.266   2.499
  184VAL    CG2 2130   8.213   7.327   2.746
  184VAL      C 2131   8.383   7.578   2.683
  184VAL      O 2132   8.424   7.612   2.794
  185THR      N 2133   8.350   7.669   2.591
  185THR      H 2134   8.349   7.635   2.497
  185THR     CA 2135   8.320   7.807   2.629
  185THR     CB 2136   8.389   7.901   2.531
  185THR    OG1 2137   8.387   7.853   2.396
  185THR    HG1 2138   8.381   7.933   2.335
  185THR    CG2 2139   8.535   7.913   2.576
  185THR      C 2140   8.169   7.833   2.636
  185THR      O 2141   8.091   7.780   2.557
  186LEU      N 2142   8.126   7.927   2.720
  186LEU      H 2143   8.177   7.961   2.799
  186LEU     CA 2144   7.985   7.968   2.730
  186LEU     CB 2145   7.935   7.930   2.869
  186LEU     CG 2146   7.889   7.788   2.903
  186LEU    CD1 2147   8.006   7.690   2.918
  186LEU    CD2 2148   7.793   7.800   3.021
  186LEU      C 2149   7.975   8.119   2.708
  186LEU      O 2150   8.073   8.182   2.669
  187SER      N 2151   7.855   8.175   2.717
  187SER      H 2152   7.773   8.137   2.759
  187SER     CA 2153   7.827   8.308   2.660
  187SER     CB 2154   7.779   8.309   2.515
  187SER     OG 2155   7.770   8.437   2.451
  187SER     HG 2156   7.693   8.437   2.387
  187SER      C 2157   7.731   8.393   2.743
  187SER      O 2158   7.617   8.350   2.763
  188GLN      N 2159   7.763   8.518   2.776
  188GLN      H 2160   7.854   8.557   2.768
  188GLN     CA 2161   7.690   8.596   2.877
  188GLN     CB 2162   7.790   8.706   2.913
  188GLN     CG 2163   7.823   8.702   3.063
  188GLN     CD 2164   7.934   8.791   3.119
  188GLN    OE1 2165   8.054   8.766   3.126
  188GLN    NE2 2166   7.892   8.916   3.139
  188GLN   HE21 2167   7.801   8.950   3.115
  188GLN   HE22 2168   7.953   8.978   3.187
  188GLN      C 2169   7.567   8.664   2.819
  188GLN      O 2170   7.563   8.677   2.696
  189PRO      N 2171   7.459   8.666   2.897
  189PRO     CA 2172   7.356   8.769   2.878
  189PRO     CB 2173   7.222   8.711   2.925
  189PRO     CG 2174   7.270   8.610   3.030
  189PRO     CD 2175   7.403   8.557   2.977
  189PRO      C 2176   7.383   8.900   2.952
  189PRO      O 2177   7.342   8.912   3.068
  190LYSH     N 2178   7.455   8.988   2.883
  190LYSH     H 2179   7.486   8.960   2.792
  190LYSH    CA 2180   7.497   9.119   2.934
  190LYSH    CB 2181   7.377   9.206   2.976
  190LYSH    CG 2182   7.286   9.238   2.858
  190LYSH    CD 2183   7.344   9.355   2.779
  190LYSH    CE 2184   7.280   9.393   2.645
  190LYSH    NZ 2185   7.305   9.288   2.544
  190LYSH   HZ1 2186   7.310   9.198   2.586
  190LYSH   HZ2 2187   7.229   9.278   2.481
  190LYSH   HZ3 2188   7.389   9.311   2.495
  190LYSH     C 2189   7.595   9.105   3.051
  190LYSH     O 2190   7.629   8.997   3.099
  191ILE      N 2191   7.655   9.221   3.077
  191ILE      H 2192   7.674   9.287   3.004
  191ILE     CA 2193   7.723   9.248   3.204
  191ILE     CB 2194   7.752   9.398   3.222
  191ILE    CG1 2195   7.839   9.418   3.346
  191ILE    CG2 2196   7.633   9.494   3.217
  191ILE     CD 2197   7.985   9.401   3.305
  191ILE      C 2198   7.654   9.199   3.332
  191ILE      O 2199   7.532   9.204   3.346
  192VAL      N 2200   7.729   9.117   3.405
  192VAL      H 2201   7.825   9.104   3.383
  192VAL     CA 2202   7.685   9.045   3.526
  192VAL     CB 2203   7.788   8.949   3.584
  192VAL    CG1 2204   7.730   8.877   3.706
  192VAL    CG2 2205   7.809   8.839   3.480
  192VAL      C 2206   7.643   9.141   3.638
  192VAL      O 2207   7.722   9.222   3.686
  193LYSH     N 2208   7.515   9.128   3.672
  193LYSH     H 2209   7.455   9.062   3.626
  193LYSH    CA 2210   7.452   9.216   3.772
  193LYSH    CB 2211   7.309   9.257   3.737
  193LYSH    CG 2212   7.295   9.346   3.613
  193LYSH    CD 2213   7.224   9.479   3.638
  193LYSH    CE 2214   7.248   9.579   3.524
  193LYSH    NZ 2215   7.162   9.696   3.551
  193LYSH   HZ1 2216   7.069   9.663   3.531
  193LYSH   HZ2 2217   7.169   9.729   3.645
  193LYSH   HZ3 2218   7.192   9.763   3.483
  193LYSH     C 2219   7.460   9.166   3.916
  193LYSH     O 2220   7.450   9.047   3.947
  194TRP      N 2221   7.508   9.258   3.999
  194TRP      H 2222   7.553   9.341   3.964
  194TRP     CA 2223   7.539   9.246   4.142
  194TRP     CB 2224   7.634   9.358   4.183
  194TRP     CG 2225   7.605   9.493   4.116
  194TRP    CD1 2226   7.550   9.598   4.177
  194TRP    HD1 2227   7.525   9.610   4.282
  194TRP    CD2 2228   7.630   9.535   3.987
  194TRP    NE1 2229   7.541   9.704   4.098
  194TRP    HE1 2230   7.504   9.795   4.121
  194TRP    CE2 2231   7.592   9.669   3.980
  194TRP    CE3 2232   7.691   9.480   3.875
  194TRP    HE3 2233   7.713   9.373   3.874
  194TRP    CZ2 2234   7.614   9.738   3.862
  194TRP    HZ2 2235   7.595   9.846   3.859
  194TRP    CZ3 2236   7.708   9.548   3.755
  194TRP    HZ3 2237   7.731   9.484   3.669
  194TRP    CH2 2238   7.679   9.684   3.752
  194TRP    HH2 2239   7.686   9.751   3.666
  194TRP      C 2240   7.415   9.241   4.231
  194TRP      O 2241   7.308   9.285   4.190
  195AS4      N 2242   7.432   9.199   4.356
  195AS4      H 2243   7.518   9.175   4.402
  195AS4     CA 2244   7.318   9.182   4.447
  195AS4     CB 2245   7.331   9.069   4.550
  195AS4     CG 2246   7.455   9.087   4.637
  195AS4    OD1 2247   7.567   9.053   4.593
  195AS4   HD11 2248   7.638   9.102   4.645
  195AS4   HD12 2249   7.567   8.971   4.536
  195AS4    OD2 2250   7.432   9.133   4.751
  195AS4   HD21 2251   7.520   9.157   4.793
  195AS4   HD22 2252   7.334   9.128   4.770
  195AS4      C 2253   7.254   9.308   4.505
  195AS4      O 2254   7.140   9.347   4.481
  196ARG      N 2255   7.314   9.361   4.612
  196ARG      H 2256   7.378   9.305   4.665
  196ARG     CA 2257   7.301   9.500   4.656
  196ARG     CB 2258   7.355   9.526   4.796
  196ARG     CG 2259   7.492   9.461   4.818
  196ARG     CD 2260   7.543   9.480   4.961
  196ARG     NE 2261   7.575   9.620   4.994
  196ARG     HE 2262   7.508   9.684   5.031
  196ARG     CZ 2263   7.698   9.671   4.980
  196ARG    NH1 2264   7.809   9.600   4.956
  196ARG   HH11 2265   7.810   9.500   4.951
  196ARG   HH12 2266   7.895   9.648   4.940
  196ARG    NH2 2267   7.707   9.804   4.989
  196ARG   HH21 2268   7.634   9.856   5.033
  196ARG   HH22 2269   7.783   9.842   4.937
  196ARG      C 2270   7.349   9.607   4.557
  196ARG      O 2271   7.442   9.577   4.481
  197AS4      N 2272   7.303   9.730   4.574
  197AS4      H 2273   7.221   9.757   4.625
  197AS4     CA 2274   7.370   9.842   4.507
  197AS4     CB 2275   7.295   9.971   4.540
  197AS4     CG 2276   7.342  10.097   4.468
  197AS4    OD1 2277   7.306  10.118   4.350
  197AS4   HD11 2278   7.327  10.214   4.334
  197AS4   HD12 2279   7.257  10.037   4.315
  197AS4    OD2 2280   7.424  10.169   4.528
  197AS4   HD21 2281   7.444  10.252   4.476
  197AS4   HD22 2282   7.457  10.109   4.601
  197AS4      C 2283   7.518   9.851   4.545
  197AS4      O 2284   7.555   9.816   4.657
  198MET      N 2285   7.589   9.907   4.447
  198MET      H 2286   7.538   9.967   4.386
  198MET     CA 2287   7.735   9.896   4.433
  198MET     CB 2288   7.783   9.764   4.373
  198MET     CG 2289   7.922   9.730   4.427
  198MET     SD 2290   7.932   9.650   4.591
  198MET     CE 2291   8.099   9.590   4.577
  198MET      C 2292   7.791  10.011   4.349
  198MET     O1 2293   7.712  10.092   4.296
  198MET   HO11 2294   7.765  10.176   4.288
  198MET   HO12 2295   7.617  10.062   4.304
  198MET     O2 2296   7.915  10.023   4.333
  198MET   HO21 2297   7.961   9.946   4.379
  198MET   HO22 2298   7.939  10.097   4.271
   9.09781   9.09781   6.43303   0.00000   0.00000   0.00000   0.00000   4.54890   4.54890
