# Supplementary material for: Interfacial Dynamics and Growth Modes of β2-Microglobulin Dimers
Source: J Chem Inf Model. 2023 May 3;63(14):4447–57. doi: 10.1021/acs.jcim.3c00399 (PMC10369489; doi:10.1021/acs.jcim.3c00399)
Supplement: Supplementary file 2 — ci3c00399_si_002.zip [file ci3c00399_si_002.zip › Supporting-Information/confs_end/End_conformation_BM-2_rep2.gro]

Protein in water t= 500000.00000 step= 5000000
 2298
    1ILE      N    1   8.746   6.639   3.397
    1ILE     H1    2   8.673   6.580   3.433
    1ILE     H2    3   8.754   6.612   3.301
    1ILE     H3    4   8.825   6.615   3.455
    1ILE     CA    5   8.707   6.777   3.426
    1ILE     CB    6   8.633   6.832   3.303
    1ILE    CG1    7   8.518   6.754   3.238
    1ILE    CG2    8   8.737   6.867   3.196
    1ILE     CD    9   8.380   6.806   3.278
    1ILE      C   10   8.614   6.766   3.547
    1ILE      O   11   8.566   6.657   3.574
    2GLN      N   12   8.598   6.877   3.619
    2GLN      H   13   8.654   6.958   3.598
    2GLN     CA   14   8.501   6.879   3.729
    2GLN     CB   15   8.577   6.886   3.862
    2GLN     CG   16   8.664   7.009   3.887
    2GLN     CD   17   8.676   7.016   4.039
    2GLN    OE1   18   8.749   6.938   4.101
    2GLN    NE2   19   8.604   7.103   4.110
    2GLN   HE21   20   8.548   7.174   4.068
    2GLN   HE22   21   8.632   7.120   4.205
    2GLN      C   22   8.387   6.980   3.729
    2GLN      O   23   8.413   7.094   3.691
    3ARG      N   24   8.275   6.945   3.793
    3ARG      H   25   8.251   6.851   3.820
    3ARG     CA   26   8.166   7.041   3.819
    3ARG     CB   27   8.068   7.011   3.705
    3ARG     CG   28   8.020   7.152   3.667
    3ARG     CD   29   7.909   7.150   3.561
    3ARG     NE   30   7.891   7.296   3.545
    3ARG     HE   31   7.965   7.337   3.491
    3ARG     CZ   32   7.785   7.372   3.573
    3ARG    NH1   33   7.664   7.319   3.599
    3ARG   HH11   34   7.645   7.221   3.598
    3ARG   HH12   35   7.587   7.374   3.629
    3ARG    NH2   36   7.810   7.502   3.595
    3ARG   HH21   37   7.900   7.545   3.588
    3ARG   HH22   38   7.740   7.568   3.624
    3ARG      C   39   8.105   7.021   3.958
    3ARG      O   40   8.071   6.914   4.007
    4THR      N   41   8.087   7.135   4.026
    4THR      H   42   8.112   7.221   3.983
    4THR     CA   43   8.030   7.136   4.162
    4THR     CB   44   8.044   7.273   4.229
    4THR    OG1   45   7.995   7.383   4.153
    4THR    HG1   46   7.991   7.466   4.209
    4THR    CG2   47   8.181   7.315   4.284
    4THR      C   48   7.884   7.091   4.165
    4THR      O   49   7.804   7.145   4.089
    5PRO      N   50   7.840   7.011   4.262
    5PRO     CA   51   7.697   6.978   4.273
    5PRO     CB   52   7.694   6.864   4.375
    5PRO     CG   53   7.808   6.896   4.471
    5PRO     CD   54   7.913   6.945   4.370
    5PRO      C   55   7.607   7.096   4.312
    5PRO      O   56   7.638   7.157   4.413
    6LYSH     N   57   7.482   7.080   4.266
    6LYSH     H   58   7.451   6.997   4.221
    6LYSH    CA   59   7.384   7.190   4.281
    6LYSH    CB   60   7.301   7.205   4.153
    6LYSH    CG   61   7.384   7.259   4.036
    6LYSH    CD   62   7.443   7.393   4.078
    6LYSH    CE   63   7.531   7.451   3.967
    6LYSH    NZ   64   7.608   7.572   4.001
    6LYSH   HZ1   65   7.651   7.561   4.091
    6LYSH   HZ2   66   7.666   7.598   3.924
    6LYSH   HZ3   67   7.542   7.646   4.005
    6LYSH     C   68   7.291   7.160   4.399
    6LYSH     O   69   7.276   7.047   4.442
    7ILE      N   70   7.209   7.257   4.441
    7ILE      H   71   7.200   7.337   4.382
    7ILE     CA   72   7.116   7.243   4.553
    7ILE     CB   73   7.145   7.347   4.661
    7ILE    CG1   74   7.162   7.487   4.602
    7ILE    CG2   75   7.248   7.299   4.764
    7ILE     CD   76   7.135   7.586   4.715
    7ILE      C   77   6.968   7.243   4.514
    7ILE      O   78   6.894   7.167   4.577
    8GLN      N   79   6.926   7.313   4.409
    8GLN      H   80   6.978   7.376   4.351
    8GLN     CA   81   6.782   7.322   4.383
    8GLN     CB   82   6.765   7.436   4.282
    8GLN     CG   83   6.682   7.548   4.344
    8GLN     CD   84   6.530   7.528   4.348
    8GLN    OE1   85   6.460   7.499   4.251
    8GLN    NE2   86   6.472   7.573   4.459
    8GLN   HE21   87   6.530   7.587   4.540
    8GLN   HE22   88   6.372   7.572   4.462
    8GLN      C   89   6.715   7.194   4.331
    8GLN      O   90   6.728   7.157   4.214
    9VAL      N   91   6.604   7.174   4.400
    9VAL      H   92   6.601   7.222   4.489
    9VAL     CA   93   6.510   7.066   4.367
    9VAL     CB   94   6.401   7.070   4.473
    9VAL    CG1   95   6.328   7.205   4.471
    9VAL    CG2   96   6.297   6.959   4.456
    9VAL      C   97   6.457   7.072   4.223
    9VAL      O   98   6.427   6.969   4.162
   10TYR      N   99   6.429   7.187   4.163
   10TYR      H  100   6.450   7.275   4.205
   10TYR     CA  101   6.383   7.199   4.024
   10TYR     CB  102   6.285   7.315   4.011
   10TYR     CG  103   6.157   7.295   4.092
   10TYR    CD1  104   6.076   7.184   4.071
   10TYR    HD1  105   6.098   7.120   3.985
   10TYR    CD2  106   6.105   7.396   4.172
   10TYR    HD2  107   6.161   7.487   4.194
   10TYR    CE1  108   5.954   7.166   4.135
   10TYR    HE1  109   5.890   7.083   4.107
   10TYR    CE2  110   5.985   7.377   4.241
   10TYR    HE2  111   5.973   7.442   4.327
   10TYR     CZ  112   5.908   7.261   4.224
   10TYR     OH  113   5.804   7.238   4.309
   10TYR     HH  114   5.740   7.176   4.264
   10TYR      C  115   6.475   7.214   3.903
   10TYR      O  116   6.434   7.187   3.790
   11SER      N  117   6.598   7.251   3.937
   11SER      H  118   6.624   7.260   4.033
   11SER     CA  119   6.704   7.251   3.835
   11SER     CB  120   6.771   7.385   3.804
   11SER     OG  121   6.800   7.464   3.920
   11SER     HG  122   6.711   7.493   3.955
   11SER      C  123   6.818   7.156   3.874
   11SER      O  124   6.902   7.194   3.955
   12ARG      N  125   6.819   7.037   3.815
   12ARG      H  126   6.893   6.976   3.846
   12ARG     CA  127   6.722   6.972   3.726
   12ARG     CB  128   6.802   6.886   3.628
   12ARG     CG  129   6.886   6.962   3.526
   12ARG     CD  130   6.813   6.985   3.393
   12ARG     NE  131   6.888   7.049   3.285
   12ARG     HE  132   6.896   6.996   3.202
   12ARG     CZ  133   6.944   7.172   3.274
   12ARG    NH1  134   6.910   7.267   3.362
   12ARG   HH11  135   6.841   7.240   3.430
   12ARG   HH12  136   6.951   7.357   3.352
   12ARG    NH2  137   7.050   7.204   3.199
   12ARG   HH21  138   7.081   7.135   3.134
   12ARG   HH22  139   7.087   7.297   3.190
   12ARG      C  140   6.619   6.885   3.797
   12ARG      O  141   6.646   6.834   3.905
   13HI0      N  142   6.506   6.853   3.734
   13HI0      H  143   6.490   6.900   3.648
   13HI0     CA  144   6.402   6.781   3.808
   13HI0     CB  145   6.264   6.830   3.763
   13HI0     CG  146   6.176   6.864   3.883
   13HI0    ND1  147   6.218   6.869   4.009
   13HI0    HD1  148   6.309   6.888   4.044
   13HI0    CD2  149   6.044   6.870   3.874
   13HI0    HD2  150   5.973   6.892   3.793
   13HI0    CE1  151   6.106   6.855   4.080
   13HI0    HE1  152   6.106   6.855   4.189
   13HI0    NE2  153   6.002   6.850   3.998
   13HI0    HE2  154   5.908   6.826   4.024
   13HI0      C  155   6.408   6.629   3.791
   13HI0      O  156   6.443   6.577   3.685
   14PRO      N  157   6.379   6.546   3.891
   14PRO     CA  158   6.396   6.402   3.869
   14PRO     CB  159   6.404   6.341   4.009
   14PRO     CG  160   6.328   6.438   4.099
   14PRO     CD  161   6.355   6.575   4.034
   14PRO      C  162   6.279   6.334   3.797
   14PRO      O  163   6.166   6.382   3.793
   15ALA      N  164   6.312   6.223   3.731
   15ALA      H  165   6.407   6.191   3.729
   15ALA     CA  166   6.214   6.145   3.655
   15ALA     CB  167   6.285   6.098   3.528
   15ALA      C  168   6.124   6.037   3.716
   15ALA      O  169   6.002   6.053   3.708
   16GL4      N  170   6.196   5.945   3.781
   16GL4      H  171   6.289   5.962   3.813
   16GL4     CA  172   6.139   5.819   3.829
   16GL4     CB  173   6.170   5.697   3.743
   16GL4     CG  174   6.100   5.699   3.607
   16GL4     CD  175   6.170   5.598   3.514
   16GL4    OE1  176   6.115   5.487   3.502
   16GL4   HE11  177   6.159   5.443   3.423
   16GL4   HE12  178   6.054   5.480   3.580
   16GL4    OE2  179   6.263   5.643   3.443
   16GL4   HE21  180   6.287   5.572   3.377
   16GL4   HE22  181   6.293   5.733   3.476
   16GL4      C  182   6.185   5.796   3.973
   16GL4      O  183   6.118   5.824   4.073
   17ASN      N  184   6.315   5.771   3.985
   17ASN      H  185   6.379   5.789   3.910
   17ASN     CA  186   6.378   5.715   4.105
   17ASN     CB  187   6.491   5.622   4.060
   17ASN     CG  188   6.440   5.503   3.980
   17ASN    OD1  189   6.360   5.421   4.025
   17ASN    ND2  190   6.478   5.506   3.853
   17ASN   HD21  191   6.527   5.587   3.820
   17ASN   HD22  192   6.458   5.435   3.785
   17ASN      C  193   6.428   5.819   4.205
   17ASN      O  194   6.431   5.789   4.324
   18GLY      N  195   6.487   5.931   4.166
   18GLY      H  196   6.479   5.966   4.072
   18GLY     CA  197   6.538   6.038   4.254
   18GLY      C  198   6.665   6.023   4.338
   18GLY      O  199   6.750   5.938   4.308
   19LYSH     N  200   6.690   6.101   4.442
   19LYSH     H  201   6.780   6.138   4.463
   19LYSH    CA  202   6.581   6.164   4.518
   19LYSH    CB  203   6.567   6.101   4.656
   19LYSH    CG  204   6.519   5.955   4.644
   19LYSH    CD  205   6.399   5.927   4.735
   19LYSH    CE  206   6.380   5.775   4.736
   19LYSH    NZ  207   6.279   5.733   4.834
   19LYSH   HZ1  208   6.320   5.747   4.924
   19LYSH   HZ2  209   6.193   5.782   4.817
   19LYSH   HZ3  210   6.256   5.636   4.820
   19LYSH     C  211   6.614   6.313   4.532
   19LYSH     O  212   6.718   6.351   4.586
   20SER      N  213   6.515   6.393   4.493
   20SER      H  214   6.421   6.362   4.483
   20SER     CA  215   6.538   6.538   4.470
   20SER     CB  216   6.424   6.611   4.399
   20SER     OG  217   6.310   6.605   4.484
   20SER     HG  218   6.227   6.567   4.443
   20SER      C  219   6.579   6.634   4.582
   20SER      O  220   6.649   6.729   4.549
   21ASN      N  221   6.569   6.593   4.708
   21ASN      H  222   6.518   6.510   4.729
   21ASN     CA  223   6.622   6.678   4.816
   21ASN     CB  224   6.555   6.643   4.949
   21ASN     CG  225   6.570   6.496   4.989
   21ASN    OD1  226   6.510   6.402   4.938
   21ASN    ND2  227   6.659   6.466   5.083
   21ASN   HD21  228   6.723   6.535   5.116
   21ASN   HD22  229   6.654   6.375   5.124
   21ASN      C  230   6.773   6.695   4.830
   21ASN      O  231   6.822   6.789   4.892
   22PHE      N  232   6.841   6.593   4.781
   22PHE      H  233   6.800   6.507   4.749
   22PHE     CA  234   6.988   6.586   4.782
   22PHE     CB  235   7.012   6.435   4.783
   22PHE     CG  236   6.955   6.360   4.903
   22PHE    CD1  237   6.836   6.291   4.884
   22PHE    HD1  238   6.761   6.327   4.814
   22PHE    CD2  239   7.034   6.330   5.014
   22PHE    HD2  240   7.124   6.389   5.038
   22PHE    CE1  241   6.791   6.195   4.973
   22PHE    HE1  242   6.688   6.157   4.963
   22PHE    CE2  243   6.991   6.233   5.102
   22PHE    HE2  244   7.041   6.218   5.198
   22PHE     CZ  245   6.872   6.163   5.081
   22PHE     HZ  246   6.838   6.094   5.160
   22PHE      C  247   7.054   6.660   4.666
   22PHE      O  248   6.993   6.673   4.560
   23LEU      N  249   7.175   6.712   4.690
   23LEU      H  250   7.217   6.716   4.781
   23LEU     CA  251   7.260   6.775   4.589
   23LEU     CB  252   7.401   6.809   4.639
   23LEU     CG  253   7.406   6.912   4.753
   23LEU    CD1  254   7.386   6.839   4.886
   23LEU    CD2  255   7.528   7.003   4.740
   23LEU      C  256   7.283   6.695   4.460
   23LEU      O  257   7.318   6.577   4.471
   24ASN      N  258   7.249   6.759   4.349
   24ASN      H  259   7.239   6.858   4.348
   24ASN     CA  260   7.243   6.701   4.214
   24ASN     CB  261   7.124   6.739   4.126
   24ASN     CG  262   7.111   6.877   4.061
   24ASN    OD1  263   7.163   6.903   3.953
   24ASN    ND2  264   7.032   6.961   4.126
   24ASN   HD21  265   6.985   6.945   4.213
   24ASN   HD22  266   7.022   7.044   4.071
   24ASN      C  267   7.371   6.726   4.135
   24ASN      O  268   7.421   6.837   4.138
   25CYS2     N  269   7.425   6.614   4.086
   25CYS2     H  270   7.408   6.521   4.120
   25CYS2    CA  271   7.530   6.620   3.984
   25CYS2    CB  272   7.649   6.528   4.014
   25CYS2    SG  273   7.740   6.601   4.155
   25CYS2     C  274   7.470   6.596   3.845
   25CYS2     O  275   7.451   6.480   3.807
   26TYR      N  276   7.405   6.695   3.785
   26TYR      H  277   7.364   6.774   3.831
   26TYR     CA  278   7.375   6.694   3.641
   26TYR     CB  279   7.292   6.819   3.610
   26TYR     CG  280   7.248   6.826   3.464
   26TYR    CD1  281   7.176   6.726   3.398
   26TYR    HD1  282   7.161   6.635   3.454
   26TYR    CD2  283   7.291   6.935   3.389
   26TYR    HD2  284   7.346   7.016   3.438
   26TYR    CE1  285   7.134   6.745   3.267
   26TYR    HE1  286   7.087   6.663   3.213
   26TYR    CE2  287   7.264   6.950   3.253
   26TYR    HE2  288   7.269   7.052   3.214
   26TYR     CZ  289   7.183   6.853   3.195
   26TYR     OH  290   7.147   6.878   3.066
   26TYR     HH  291   7.097   6.799   3.032
   26TYR      C  292   7.501   6.685   3.555
   26TYR      O  293   7.585   6.774   3.546
   27VAL      N  294   7.499   6.580   3.474
   27VAL      H  295   7.411   6.537   3.450
   27VAL     CA  296   7.609   6.548   3.383
   27VAL     CB  297   7.665   6.410   3.422
   27VAL    CG1  298   7.778   6.362   3.331
   27VAL    CG2  299   7.731   6.413   3.560
   27VAL      C  300   7.558   6.565   3.240
   27VAL      O  301   7.458   6.509   3.194
   28SER      N  302   7.627   6.659   3.176
   28SER      H  303   7.683   6.722   3.230
   28SER     CA  304   7.597   6.702   3.039
   28SER     CB  305   7.676   6.830   3.010
   28SER     OG  306   7.613   6.938   3.080
   28SER     HG  307   7.534   6.961   3.024
   28SER      C  308   7.623   6.608   2.922
   28SER      O  309   7.716   6.618   2.843
   29GLY      N  310   7.543   6.502   2.929
   29GLY      H  311   7.488   6.472   3.007
   29GLY     CA  312   7.538   6.403   2.820
   29GLY      C  313   7.424   6.305   2.847
   29GLY      O  314   7.371   6.282   2.956
   30PHE      N  315   7.353   6.273   2.739
   30PHE      H  316   7.380   6.305   2.648
   30PHE     CA  317   7.235   6.184   2.740
   30PHE     CB  318   7.147   6.208   2.617
   30PHE     CG  319   7.215   6.215   2.480
   30PHE    CD1  320   7.255   6.098   2.416
   30PHE    HD1  321   7.221   6.003   2.458
   30PHE    CD2  322   7.258   6.335   2.426
   30PHE    HD2  323   7.207   6.429   2.449
   30PHE    CE1  324   7.332   6.107   2.301
   30PHE    HE1  325   7.345   6.019   2.238
   30PHE    CE2  326   7.350   6.338   2.322
   30PHE    HE2  327   7.403   6.432   2.303
   30PHE     CZ  328   7.391   6.224   2.254
   30PHE     HZ  329   7.438   6.241   2.157
   30PHE      C  330   7.270   6.035   2.751
   30PHE      O  331   7.363   5.987   2.686
   31HI0      N  332   7.186   5.962   2.824
   31HI0      H  333   7.122   6.017   2.878
   31HI0     CA  334   7.192   5.817   2.844
   31HI0     CB  335   7.084   5.803   2.951
   31HI0     CG  336   7.055   5.662   3.002
   31HI0    ND1  337   6.952   5.584   2.968
   31HI0    HD1  338   6.884   5.605   2.898
   31HI0    CD2  339   7.130   5.594   3.089
   31HI0    HD2  340   7.222   5.626   3.138
   31HI0    CE1  341   6.966   5.469   3.033
   31HI0    HE1  342   6.918   5.378   2.999
   31HI0    NE2  343   7.074   5.476   3.112
   31HI0    HE2  344   7.123   5.402   3.156
   31HI0      C  345   7.172   5.733   2.718
   31HI0      O  346   7.064   5.740   2.660
   32PRO      N  347   7.263   5.649   2.669
   32PRO     CA  348   7.394   5.615   2.725
   32PRO     CB  349   7.416   5.466   2.696
   32PRO     CG  350   7.347   5.452   2.560
   32PRO     CD  351   7.220   5.532   2.590
   32PRO      C  352   7.508   5.708   2.681
   32PRO      O  353   7.549   5.709   2.565
   33SER      N  354   7.587   5.752   2.778
   33SER      H  355   7.583   5.718   2.872
   33SER     CA  356   7.712   5.824   2.749
   33SER     CB  357   7.697   5.971   2.789
   33SER     OG  358   7.769   6.045   2.691
   33SER     HG  359   7.703   6.080   2.626
   33SER      C  360   7.835   5.773   2.824
   33SER      O  361   7.823   5.702   2.925
   34AS4      N  362   7.953   5.826   2.792
   34AS4      H  363   7.965   5.891   2.717
   34AS4     CA  364   8.081   5.768   2.837
   34AS4     CB  365   8.172   5.759   2.715
   34AS4     CG  366   8.221   5.892   2.656
   34AS4    OD1  367   8.209   5.996   2.724
   34AS4   HD11  368   8.268   6.067   2.685
   34AS4   HD12  369   8.142   5.976   2.796
   34AS4    OD2  370   8.247   5.893   2.534
   34AS4   HD21  371   8.309   5.966   2.507
   34AS4   HD22  372   8.189   5.823   2.494
   34AS4      C  373   8.136   5.837   2.962
   34AS4      O  374   8.253   5.833   2.999
   35ILE      N  375   8.044   5.888   3.044
   35ILE      H  376   7.946   5.869   3.033
   35ILE     CA  377   8.070   5.983   3.151
   35ILE     CB  378   8.041   6.127   3.105
   35ILE    CG1  379   7.917   6.142   3.017
   35ILE    CG2  380   8.165   6.162   3.022
   35ILE     CD  381   7.882   6.289   2.991
   35ILE      C  382   8.006   5.950   3.286
   35ILE      O  383   7.887   5.917   3.287
   36GL4      N  384   8.091   5.936   3.388
   36GL4      H  385   8.190   5.923   3.377
   36GL4     CA  386   8.051   5.913   3.527
   36GL4     CB  387   8.098   5.771   3.565
   36GL4     CG  388   8.002   5.657   3.530
   36GL4     CD  389   7.882   5.652   3.625
   36GL4    OE1  390   7.769   5.629   3.575
   36GL4   HE11  391   7.700   5.636   3.647
   36GL4   HE12  392   7.774   5.590   3.483
   36GL4    OE2  393   7.905   5.681   3.744
   36GL4   HE21  394   7.817   5.691   3.792
   36GL4   HE22  395   7.994   5.725   3.755
   36GL4      C  396   8.114   6.014   3.623
   36GL4      O  397   8.221   6.073   3.605
   37VAL      N  398   8.045   6.032   3.735
   37VAL      H  399   7.952   5.997   3.743
   37VAL     CA  400   8.096   6.098   3.857
   37VAL     CB  401   7.978   6.145   3.942
   37VAL    CG1  402   7.894   6.254   3.874
   37VAL    CG2  403   7.895   6.035   4.009
   37VAL      C  404   8.209   6.037   3.940
   37VAL      O  405   8.189   5.928   3.996
   38AS4      N  406   8.314   6.118   3.955
   38AS4      H  407   8.352   6.181   3.888
   38AS4     CA  408   8.396   6.098   4.075
   38AS4     CB  409   8.546   6.111   4.047
   38AS4     CG  410   8.619   5.983   4.003
   38AS4    OD1  411   8.714   5.959   4.081
   38AS4   HD11  412   8.772   5.899   4.027
   38AS4   HD12  413   8.697   6.001   4.170
   38AS4    OD2  414   8.575   5.910   3.913
   38AS4   HD21  415   8.609   5.817   3.930
   38AS4   HD22  416   8.521   5.948   3.838
   38AS4      C  417   8.367   6.193   4.191
   38AS4      O  418   8.380   6.315   4.180
   39LEU      N  419   8.318   6.136   4.300
   39LEU      H  420   8.315   6.035   4.304
   39LEU     CA  421   8.277   6.212   4.420
   39LEU     CB  422   8.179   6.122   4.497
   39LEU     CG  423   8.056   6.096   4.410
   39LEU    CD1  424   7.981   5.973   4.462
   39LEU    CD2  425   7.967   6.219   4.419
   39LEU      C  426   8.389   6.261   4.511
   39LEU      O  427   8.413   6.205   4.618
   40LEU      N  428   8.455   6.367   4.463
   40LEU      H  429   8.445   6.400   4.369
   40LEU     CA  430   8.586   6.400   4.521
   40LEU     CB  431   8.686   6.437   4.411
   40LEU     CG  432   8.765   6.309   4.384
   40LEU    CD1  433   8.842   6.326   4.252
   40LEU    CD2  434   8.865   6.275   4.495
   40LEU      C  435   8.582   6.511   4.627
   40LEU      O  436   8.520   6.612   4.593
   41LYSH     N  437   8.667   6.511   4.730
   41LYSH     H  438   8.729   6.435   4.717
   41LYSH    CA  439   8.677   6.594   4.851
   41LYSH    CB  440   8.563   6.575   4.950
   41LYSH    CG  441   8.538   6.431   5.001
   41LYSH    CD  442   8.426   6.434   5.105
   41LYSH    CE  443   8.324   6.320   5.101
   41LYSH    NZ  444   8.391   6.195   5.141
   41LYSH   HZ1  445   8.409   6.178   5.238
   41LYSH   HZ2  446   8.338   6.120   5.103
   41LYSH   HZ3  447   8.481   6.195   5.097
   41LYSH     C  448   8.814   6.567   4.911
   41LYSH     O  449   8.876   6.466   4.879
   42ASN      N  450   8.867   6.655   4.996
   42ASN      H  451   8.820   6.740   5.016
   42ASN     CA  452   9.005   6.646   5.046
   42ASN     CB  453   9.045   6.775   5.117
   42ASN     CG  454   9.021   6.910   5.049
   42ASN    OD1  455   8.919   6.976   5.063
   42ASN    ND2  456   9.101   6.934   4.945
   42ASN   HD21  457   9.181   6.877   4.927
   42ASN   HD22  458   9.067   7.007   4.886
   42ASN      C  459   9.022   6.528   5.143
   42ASN      O  460   9.137   6.503   5.179
   43GLY      N  461   8.916   6.490   5.214
   43GLY      H  462   8.836   6.549   5.230
   43GLY     CA  463   8.910   6.358   5.278
   43GLY      C  464   8.866   6.247   5.182
   43GLY      O  465   8.817   6.274   5.072
   44GL4      N  466   8.867   6.124   5.232
   44GL4      H  467   8.855   6.108   5.330
   44GL4     CA  468   8.847   6.000   5.156
   44GL4     CB  469   8.836   5.879   5.250
   44GL4     CG  470   8.934   5.874   5.367
   44GL4     CD  471   8.911   5.978   5.476
   44GL4    OE1  472   9.010   6.006   5.548
   44GL4   HE11  473   8.970   6.046   5.631
   44GL4   HE12  474   9.095   5.969   5.511
   44GL4    OE2  475   8.806   6.046   5.478
   44GL4   HE21  476   8.808   6.100   5.562
   44GL4   HE22  477   8.750   6.025   5.397
   44GL4      C  478   8.734   5.989   5.054
   44GL4      O  479   8.623   6.035   5.079
   45ARG      N  480   8.757   5.942   4.932
   45ARG      H  481   8.855   5.930   4.912
   45ARG     CA  482   8.665   5.926   4.818
   45ARG     CB  483   8.737   5.931   4.684
   45ARG     CG  484   8.636   5.931   4.569
   45ARG     CD  485   8.718   5.885   4.448
   45ARG     NE  486   8.769   5.747   4.454
   45ARG     HE  487   8.795   5.719   4.547
   45ARG     CZ  488   8.779   5.667   4.347
   45ARG    NH1  489   8.745   5.704   4.223
   45ARG   HH11  490   8.707   5.792   4.196
   45ARG   HH12  491   8.765   5.638   4.150
   45ARG    NH2  492   8.827   5.545   4.370
   45ARG   HH21  493   8.859   5.521   4.462
   45ARG   HH22  494   8.829   5.478   4.296
   45ARG      C  495   8.601   5.787   4.831
   45ARG      O  496   8.668   5.684   4.835
   46ILE      N  497   8.468   5.787   4.828
   46ILE      H  498   8.414   5.869   4.845
   46ILE     CA  499   8.373   5.678   4.802
   46ILE     CB  500   8.240   5.728   4.859
   46ILE    CG1  501   8.149   5.610   4.892
   46ILE    CG2  502   8.166   5.844   4.792
   46ILE     CD  503   8.223   5.510   4.981
   46ILE      C  504   8.360   5.636   4.655
   46ILE      O  505   8.400   5.716   4.570
   47GL4      N  506   8.340   5.508   4.628
   47GL4      H  507   8.354   5.437   4.698
   47GL4     CA  508   8.319   5.461   4.490
   47GL4     CB  509   8.404   5.334   4.476
   47GL4     CG  510   8.354   5.214   4.555
   47GL4     CD  511   8.374   5.193   4.705
   47GL4    OE1  512   8.402   5.282   4.787
   47GL4   HE11  513   8.407   5.249   4.881
   47GL4   HE12  514   8.423   5.360   4.727
   47GL4    OE2  515   8.359   5.077   4.750
   47GL4   HE21  516   8.361   5.077   4.850
   47GL4   HE22  517   8.357   5.016   4.671
   47GL4      C  518   8.174   5.434   4.450
   47GL4      O  519   8.140   5.358   4.358
   48LYSH     N  520   8.084   5.483   4.535
   48LYSH     H  521   8.108   5.539   4.614
   48LYSH    CA  522   7.938   5.483   4.514
   48LYSH    CB  523   7.858   5.405   4.619
   48LYSH    CG  524   7.894   5.259   4.645
   48LYSH    CD  525   7.832   5.188   4.766
   48LYSH    CE  526   7.897   5.052   4.796
   48LYSH    NZ  527   7.822   4.979   4.899
   48LYSH   HZ1  528   7.861   4.887   4.901
   48LYSH   HZ2  529   7.842   5.020   4.988
   48LYSH   HZ3  530   7.725   4.972   4.877
   48LYSH     C  531   7.877   5.622   4.528
   48LYSH     O  532   7.923   5.704   4.608
   49VAL      N  533   7.762   5.636   4.462
   49VAL      H  534   7.730   5.560   4.406
   49VAL     CA  535   7.671   5.750   4.485
   49VAL     CB  536   7.606   5.791   4.352
   49VAL    CG1  537   7.517   5.685   4.285
   49VAL    CG2  538   7.540   5.928   4.367
   49VAL      C  539   7.570   5.719   4.595
   49VAL      O  540   7.533   5.604   4.613
   50GL4      N  541   7.521   5.819   4.669
   50GL4      H  542   7.573   5.903   4.680
   50GL4     CA  543   7.399   5.801   4.748
   50GL4     CB  544   7.361   5.907   4.851
   50GL4     CG  545   7.482   5.913   4.945
   50GL4     CD  546   7.578   6.028   4.917
   50GL4    OE1  547   7.578   6.120   5.003
   50GL4   HE11  548   7.651   6.186   4.993
   50GL4   HE12  549   7.524   6.082   5.079
   50GL4    OE2  550   7.652   6.035   4.817
   50GL4   HE21  551   7.701   6.122   4.829
   50GL4   HE22  552   7.631   5.966   4.749
   50GL4      C  553   7.276   5.759   4.669
   50GL4      O  554   7.203   5.669   4.712
   51HI0      N  555   7.246   5.847   4.574
   51HI0      H  556   7.283   5.938   4.569
   51HI0     CA  557   7.130   5.825   4.486
   51HI0     CB  558   7.013   5.909   4.539
   51HI0     CG  559   6.932   5.857   4.658
   51HI0    ND1  560   6.862   5.743   4.659
   51HI0    HD1  561   6.871   5.671   4.590
   51HI0    CD2  562   6.904   5.928   4.766
   51HI0    HD2  563   6.946   6.024   4.799
   51HI0    CE1  564   6.790   5.751   4.770
   51HI0    HE1  565   6.712   5.676   4.790
   51HI0    NE2  566   6.812   5.864   4.836
   51HI0    HE2  567   6.763   5.891   4.919
   51HI0      C  568   7.160   5.851   4.338
   51HI0      O  569   7.253   5.924   4.308
   52SER      N  570   7.063   5.808   4.257
   52SER      H  571   6.982   5.760   4.291
   52SER     CA  572   7.069   5.819   4.110
   52SER     CB  573   7.152   5.702   4.057
   52SER     OG  574   7.173   5.712   3.916
   52SER     HG  575   7.269   5.740   3.911
   52SER      C  576   6.936   5.818   4.036
   52SER      O  577   6.855   5.728   4.057
   53AS4      N  578   6.929   5.895   3.927
   53AS4      H  579   7.002   5.962   3.918
   53AS4     CA  580   6.821   5.907   3.829
   53AS4     CB  581   6.706   5.985   3.893
   53AS4     CG  582   6.561   5.952   3.857
   53AS4    OD1  583   6.538   5.851   3.786
   53AS4   HD11  584   6.438   5.848   3.783
   53AS4   HD12  585   6.625   5.808   3.766
   53AS4    OD2  586   6.471   6.032   3.891
   53AS4   HD21  587   6.379   5.996   3.881
   53AS4   HD22  588   6.509   6.120   3.923
   53AS4      C  589   6.845   5.966   3.691
   53AS4      O  590   6.963   5.986   3.659
   54LEU      N  591   6.743   5.990   3.609
   54LEU      H  592   6.656   5.945   3.628
   54LEU     CA  593   6.750   6.069   3.484
   54LEU     CB  594   6.693   5.993   3.365
   54LEU     CG  595   6.770   5.875   3.306
   54LEU    CD1  596   6.692   5.817   3.188
   54LEU    CD2  597   6.914   5.912   3.270
   54LEU      C  598   6.685   6.204   3.515
   54LEU      O  599   6.588   6.218   3.589
   55SER      N  600   6.735   6.306   3.447
   55SER      H  601   6.827   6.299   3.409
   55SER     CA  602   6.675   6.440   3.460
   55SER     CB  603   6.794   6.532   3.482
   55SER     OG  604   6.894   6.521   3.380
   55SER     HG  605   6.887   6.605   3.328
   55SER      C  606   6.602   6.473   3.330
   55SER      O  607   6.668   6.469   3.226
   56PHE      N  608   6.504   6.560   3.349
   56PHE      H  609   6.498   6.618   3.430
   56PHE     CA  610   6.409   6.598   3.244
   56PHE     CB  611   6.279   6.649   3.308
   56PHE     CG  612   6.167   6.549   3.342
   56PHE    CD1  613   6.159   6.508   3.474
   56PHE    HD1  614   6.252   6.520   3.530
   56PHE    CD2  615   6.079   6.518   3.240
   56PHE    HD2  616   6.099   6.554   3.139
   56PHE    CE1  617   6.052   6.424   3.507
   56PHE    HE1  618   6.024   6.398   3.609
   56PHE    CE2  619   5.984   6.423   3.273
   56PHE    HE2  620   5.917   6.379   3.199
   56PHE     CZ  621   5.968   6.382   3.405
   56PHE     HZ  622   5.889   6.313   3.437
   56PHE      C  623   6.476   6.698   3.148
   56PHE      O  624   6.519   6.805   3.192
   57SER      N  625   6.518   6.638   3.037
   57SER      H  626   6.495   6.542   3.014
   57SER     CA  627   6.598   6.714   2.940
   57SER     CB  628   6.694   6.622   2.863
   57SER     OG  629   6.643   6.502   2.804
   57SER     HG  630   6.722   6.441   2.807
   57SER      C  631   6.520   6.803   2.844
   57SER      O  632   6.404   6.836   2.869
   58LYSH     N  633   6.584   6.868   2.747
   58LYSH     H  634   6.684   6.875   2.745
   58LYSH    CA  635   6.517   6.938   2.637
   58LYSH    CB  636   6.524   7.090   2.654
   58LYSH    CG  637   6.449   7.173   2.549
   58LYSH    CD  638   6.454   7.324   2.568
   58LYSH    CE  639   6.355   7.393   2.474
   58LYSH    NZ  640   6.353   7.539   2.495
   58LYSH   HZ1  641   6.395   7.589   2.419
   58LYSH   HZ2  642   6.260   7.573   2.506
   58LYSH   HZ3  643   6.406   7.570   2.573
   58LYSH     C  644   6.569   6.885   2.503
   58LYSH     O  645   6.619   6.958   2.418
   59AS4      N  646   6.552   6.753   2.495
   59AS4      H  647   6.517   6.701   2.573
   59AS4     CA  648   6.598   6.669   2.383
   59AS4     CB  649   6.746   6.637   2.406
   59AS4     CG  650   6.840   6.757   2.400
   59AS4    OD1  651   6.883   6.792   2.288
   59AS4   HD11  652   6.911   6.888   2.282
   59AS4   HD12  653   6.867   6.715   2.226
   59AS4    OD2  654   6.876   6.810   2.509
   59AS4   HD21  655   6.951   6.876   2.499
   59AS4   HD22  656   6.808   6.798   2.580
   59AS4      C  657   6.516   6.542   2.365
   59AS4      O  658   6.414   6.525   2.432
   60TRP      N  659   6.559   6.461   2.268
   60TRP      H  660   6.647   6.467   2.222
   60TRP     CA  661   6.495   6.330   2.251
   60TRP     CB  662   6.538   6.272   2.115
   60TRP     CG  663   6.543   6.378   2.005
   60TRP    CD1  664   6.649   6.434   1.948
   60TRP    HD1  665   6.750   6.434   1.988
   60TRP    CD2  666   6.433   6.422   1.932
   60TRP    NE1  667   6.610   6.513   1.848
   60TRP    HE1  668   6.678   6.564   1.795
   60TRP    CE2  669   6.478   6.516   1.839
   60TRP    CE3  670   6.297   6.395   1.930
   60TRP    HE3  671   6.272   6.311   1.994
   60TRP    CZ2  672   6.386   6.584   1.760
   60TRP    HZ2  673   6.418   6.674   1.708
   60TRP    CZ3  674   6.206   6.458   1.845
   60TRP    HZ3  675   6.100   6.452   1.869
   60TRP    CH2  676   6.251   6.551   1.752
   60TRP    HH2  677   6.186   6.595   1.677
   60TRP      C  678   6.522   6.226   2.360
   60TRP      O  679   6.439   6.145   2.398
   61SER      N  680   6.649   6.227   2.401
   61SER      H  681   6.709   6.302   2.373
   61SER     CA  682   6.700   6.142   2.510
   61SER     CB  683   6.815   6.055   2.458
   61SER     OG  684   6.846   5.950   2.550
   61SER     HG  685   6.928   5.902   2.520
   61SER      C  686   6.731   6.214   2.641
   61SER      O  687   6.780   6.327   2.644
   62PHE      N  688   6.697   6.136   2.744
   62PHE      H  689   6.680   6.039   2.747
   62PHE     CA  690   6.725   6.188   2.879
   62PHE     CB  691   6.649   6.111   2.987
   62PHE     CG  692   6.508   6.163   3.015
   62PHE    CD1  693   6.430   6.222   2.917
   62PHE    HD1  694   6.475   6.254   2.823
   62PHE    CD2  695   6.445   6.125   3.133
   62PHE    HD2  696   6.504   6.045   3.178
   62PHE    CE1  697   6.293   6.239   2.935
   62PHE    HE1  698   6.230   6.274   2.854
   62PHE    CE2  699   6.309   6.143   3.153
   62PHE    HE2  700   6.256   6.112   3.244
   62PHE     CZ  701   6.231   6.202   3.055
   62PHE     HZ  702   6.127   6.222   3.080
   62PHE      C  703   6.871   6.193   2.926
   62PHE      O  704   6.950   6.103   2.898
   63TYR      N  705   6.901   6.267   3.033
   63TYR      H  706   6.833   6.306   3.095
   63TYR     CA  707   7.037   6.294   3.081
   63TYR     CB  708   7.083   6.438   3.063
   63TYR     CG  709   7.096   6.490   2.919
   63TYR    CD1  710   7.187   6.594   2.910
   63TYR    HD1  711   7.265   6.594   2.986
   63TYR    CD2  712   7.008   6.478   2.813
   63TYR    HD2  713   6.923   6.410   2.819
   63TYR    CE1  714   7.178   6.690   2.809
   63TYR    HE1  715   7.261   6.760   2.796
   63TYR    CE2  716   7.012   6.561   2.702
   63TYR    HE2  717   6.956   6.542   2.611
   63TYR     CZ  718   7.092   6.674   2.701
   63TYR     OH  719   7.113   6.740   2.584
   63TYR     HH  720   7.022   6.771   2.555
   63TYR      C  721   7.054   6.251   3.227
   63TYR      O  722   6.956   6.219   3.295
   64LEU      N  723   7.183   6.240   3.258
   64LEU      H  724   7.255   6.274   3.198
   64LEU     CA  725   7.234   6.178   3.381
   64LEU     CB  726   7.378   6.132   3.359
   64LEU     CG  727   7.412   6.051   3.234
   64LEU    CD1  728   7.560   6.013   3.234
   64LEU    CD2  729   7.336   5.917   3.237
   64LEU      C  730   7.222   6.273   3.502
   64LEU      O  731   7.283   6.379   3.493
   65LEU      N  732   7.179   6.209   3.611
   65LEU      H  733   7.138   6.120   3.598
   65LEU     CA  734   7.145   6.275   3.738
   65LEU     CB  735   6.997   6.309   3.720
   65LEU     CG  736   6.933   6.392   3.831
   65LEU    CD1  737   6.984   6.535   3.811
   65LEU    CD2  738   6.782   6.379   3.849
   65LEU      C  739   7.183   6.197   3.863
   65LEU      O  740   7.099   6.120   3.909
   66TYR      N  741   7.301   6.222   3.918
   66TYR      H  742   7.351   6.303   3.886
   66TYR     CA  743   7.342   6.155   4.042
   66TYR     CB  744   7.495   6.145   4.035
   66TYR     CG  745   7.545   6.074   3.909
   66TYR    CD1  746   7.588   6.150   3.801
   66TYR    HD1  747   7.573   6.257   3.789
   66TYR    CD2  748   7.574   5.938   3.912
   66TYR    HD2  749   7.539   5.872   3.991
   66TYR    CE1  750   7.657   6.087   3.697
   66TYR    HE1  751   7.685   6.143   3.608
   66TYR    CE2  752   7.648   5.878   3.810
   66TYR    HE2  753   7.709   5.791   3.833
   66TYR     CZ  754   7.687   5.952   3.699
   66TYR     OH  755   7.734   5.891   3.586
   66TYR     HH  756   7.739   5.794   3.608
   66TYR      C  757   7.302   6.240   4.161
   66TYR      O  758   7.318   6.362   4.161
   67TYR      N  759   7.281   6.184   4.280
   67TYR      H  760   7.290   6.086   4.297
   67TYR     CA  761   7.241   6.264   4.397
   67TYR     CB  762   7.092   6.237   4.422
   67TYR     CG  763   7.001   6.319   4.330
   67TYR    CD1  764   6.915   6.246   4.249
   67TYR    HD1  765   6.932   6.143   4.218
   67TYR    CD2  766   6.984   6.455   4.347
   67TYR    HD2  767   7.057   6.511   4.406
   67TYR    CE1  768   6.806   6.310   4.190
   67TYR    HE1  769   6.745   6.252   4.121
   67TYR    CE2  770   6.879   6.518   4.282
   67TYR    HE2  771   6.870   6.627   4.296
   67TYR     CZ  772   6.792   6.448   4.201
   67TYR     OH  773   6.682   6.511   4.152
   67TYR     HH  774   6.692   6.608   4.162
   67TYR      C  775   7.305   6.223   4.530
   67TYR      O  776   7.342   6.108   4.549
   68THR      N  777   7.348   6.330   4.596
   68THR      H  778   7.323   6.424   4.574
   68THR     CA  779   7.444   6.312   4.706
   68THR     CB  780   7.587   6.340   4.660
   68THR    OG1  781   7.680   6.299   4.761
   68THR    HG1  782   7.658   6.204   4.782
   68THR    CG2  783   7.605   6.483   4.612
   68THR      C  784   7.411   6.406   4.822
   68THR      O  785   7.346   6.509   4.808
   69GL4      N  786   7.444   6.355   4.941
   69GL4      H  787   7.493   6.268   4.952
   69GL4     CA  788   7.415   6.421   5.068
   69GL4     CB  789   7.390   6.320   5.179
   69GL4     CG  790   7.306   6.383   5.291
   69GL4     CD  791   7.260   6.285   5.400
   69GL4    OE1  792   7.149   6.233   5.381
   69GL4   HE11  793   7.122   6.180   5.462
   69GL4   HE12  794   7.108   6.268   5.297
   69GL4    OE2  795   7.343   6.268   5.493
   69GL4   HE21  796   7.317   6.178   5.526
   69GL4   HE22  797   7.414   6.337   5.483
   69GL4      C  798   7.512   6.532   5.112
   69GL4      O  799   7.466   6.643   5.135
   70PHE      N  800   7.641   6.501   5.109
   70PHE      H  801   7.670   6.413   5.069
   70PHE     CA  802   7.752   6.584   5.156
   70PHE     CB  803   7.880   6.506   5.131
   70PHE     CG  804   7.993   6.554   5.222
   70PHE    CD1  805   8.096   6.631   5.167
   70PHE    HD1  806   8.130   6.626   5.064
   70PHE    CD2  807   7.980   6.551   5.360
   70PHE    HD2  808   7.901   6.490   5.405
   70PHE    CE1  809   8.188   6.700   5.245
   70PHE    HE1  810   8.235   6.789   5.205
   70PHE    CE2  811   8.085   6.608   5.431
   70PHE    HE2  812   8.101   6.589   5.537
   70PHE     CZ  813   8.192   6.683   5.383
   70PHE     HZ  814   8.280   6.718   5.437
   70PHE      C  815   7.761   6.725   5.095
   70PHE      O  816   7.762   6.742   4.973
   71THR      N  817   7.793   6.823   5.179
   71THR      H  818   7.819   6.806   5.275
   71THR     CA  819   7.808   6.962   5.136
   71THR     CB  820   7.716   7.053   5.218
   71THR    OG1  821   7.746   7.035   5.357
   71THR    HG1  822   7.749   6.937   5.377
   71THR    CG2  823   7.569   7.021   5.190
   71THR      C  824   7.957   6.993   5.154
   71THR      O  825   8.020   6.985   5.259
   72PRO      N  826   8.004   7.070   5.057
   72PRO     CA  827   8.142   7.120   5.069
   72PRO     CB  828   8.178   7.188   4.938
   72PRO     CG  829   8.052   7.183   4.850
   72PRO     CD  830   7.965   7.076   4.915
   72PRO      C  831   8.179   7.215   5.183
   72PRO      O  832   8.095   7.271   5.253
   73THR      N  833   8.309   7.228   5.208
   73THR      H  834   8.375   7.171   5.158
   73THR     CA  835   8.367   7.322   5.305
   73THR     CB  836   8.374   7.278   5.451
   73THR    OG1  837   8.448   7.156   5.458
   73THR    HG1  838   8.415   7.089   5.524
   73THR    CG2  839   8.241   7.273   5.527
   73THR      C  840   8.509   7.358   5.261
   73THR      O  841   8.563   7.299   5.169
   74GL4      N  842   8.581   7.434   5.344
   74GL4      H  843   8.542   7.511   5.393
   74GL4     CA  844   8.726   7.454   5.333
   74GL4     CB  845   8.762   7.584   5.404
   74GL4     CG  846   8.723   7.702   5.314
   74GL4     CD  847   8.587   7.768   5.340
   74GL4    OE1  848   8.489   7.708   5.388
   74GL4   HE11  849   8.410   7.714   5.327
   74GL4   HE12  850   8.515   7.671   5.477
   74GL4    OE2  851   8.592   7.891   5.320
   74GL4   HE21  852   8.508   7.942   5.341
   74GL4   HE22  853   8.680   7.923   5.286
   74GL4      C  854   8.804   7.327   5.367
   74GL4      O  855   8.908   7.301   5.307
   75LYSH     N  856   8.777   7.270   5.484
   75LYSH     H  857   8.734   7.320   5.558
   75LYSH    CA  858   8.819   7.134   5.523
   75LYSH    CB  859   8.759   7.098   5.659
   75LYSH    CG  860   8.799   6.958   5.707
   75LYSH    CD  861   8.742   6.931   5.846
   75LYSH    CE  862   8.808   6.806   5.902
   75LYSH    NZ  863   8.727   6.736   6.003
   75LYSH   HZ1  864   8.661   6.669   5.972
   75LYSH   HZ2  865   8.791   6.695   6.069
   75LYSH   HZ3  866   8.671   6.804   6.050
   75LYSH     C  867   8.790   7.021   5.425
   75LYSH     O  868   8.873   6.931   5.409
   76ASN      N  869   8.673   7.021   5.363
   76ASN      H  870   8.598   7.080   5.394
   76ASN     CA  871   8.631   6.931   5.255
   76ASN     CB  872   8.549   6.817   5.314
   76ASN     CG  873   8.643   6.704   5.358
   76ASN    OD1  874   8.738   6.671   5.287
   76ASN    ND2  875   8.618   6.643   5.474
   76ASN   HD21  876   8.535   6.669   5.523
   76ASN   HD22  877   8.691   6.593   5.518
   76ASN      C  878   8.571   6.986   5.126
   76ASN      O  879   8.450   7.008   5.111
   77GL4      N  880   8.655   7.028   5.032
   77GL4      H  881   8.755   7.023   5.039
   77GL4     CA  882   8.630   7.083   4.898
   77GL4     CB  883   8.756   7.146   4.840
   77GL4     CG  884   8.785   7.285   4.897
   77GL4     CD  885   8.905   7.344   4.821
   77GL4    OE1  886   9.010   7.363   4.886
   77GL4   HE11  887   9.085   7.313   4.842
   77GL4   HE12  888   8.986   7.433   4.953
   77GL4    OE2  889   8.888   7.385   4.704
   77GL4   HE21  890   8.904   7.483   4.703
   77GL4   HE22  891   8.861   7.313   4.640
   77GL4      C  892   8.566   6.992   4.793
   77GL4      O  893   8.634   6.938   4.706
   78TYR      N  894   8.441   6.955   4.824
   78TYR      H  895   8.385   7.016   4.881
   78TYR     CA  896   8.364   6.854   4.751
   78TYR     CB  897   8.239   6.812   4.828
   78TYR     CG  898   8.168   6.686   4.779
   78TYR    CD1  899   8.030   6.674   4.779
   78TYR    HD1  900   7.962   6.759   4.781
   78TYR    CD2  901   8.236   6.567   4.758
   78TYR    HD2  902   8.345   6.556   4.761
   78TYR    CE1  903   7.964   6.554   4.753
   78TYR    HE1  904   7.860   6.572   4.725
   78TYR    CE2  905   8.172   6.445   4.731
   78TYR    HE2  906   8.220   6.350   4.713
   78TYR     CZ  907   8.034   6.436   4.727
   78TYR     OH  908   7.973   6.315   4.737
   78TYR     HH  909   7.883   6.323   4.779
   78TYR      C  910   8.326   6.891   4.607
   78TYR      O  911   8.308   7.011   4.587
   79ALA      N  912   8.327   6.794   4.516
   79ALA      H  913   8.383   6.712   4.520
   79ALA     CA  914   8.297   6.815   4.373
   79ALA     CB  915   8.415   6.878   4.300
   79ALA      C  916   8.279   6.681   4.300
   79ALA      O  917   8.370   6.598   4.307
   80CYS2     N  918   8.180   6.679   4.212
   80CYS2     H  919   8.104   6.744   4.219
   80CYS2    CA  920   8.163   6.583   4.102
   80CYS2    CB  921   8.018   6.580   4.054
   80CYS2    SG  922   7.920   6.511   4.193
   80CYS2     C  923   8.257   6.598   3.982
   80CYS2     O  924   8.227   6.674   3.890
   81ARG      N  925   8.373   6.535   3.988
   81ARG      H  926   8.397   6.482   4.070
   81ARG     CA  927   8.460   6.504   3.873
   81ARG     CB  928   8.600   6.465   3.920
   81ARG     CG  929   8.686   6.428   3.800
   81ARG     CD  930   8.829   6.396   3.846
   81ARG     NE  931   8.900   6.313   3.749
   81ARG     HE  932   8.907   6.355   3.658
   81ARG     CZ  933   8.956   6.197   3.785
   81ARG    NH1  934   8.972   6.148   3.908
   81ARG   HH11  935   8.963   6.209   3.987
   81ARG   HH12  936   8.989   6.051   3.928
   81ARG    NH2  937   8.991   6.105   3.693
   81ARG   HH21  938   8.987   6.112   3.593
   81ARG   HH22  939   9.036   6.028   3.737
   81ARG      C  940   8.396   6.417   3.766
   81ARG      O  941   8.398   6.295   3.784
   82VAL      N  942   8.381   6.469   3.645
   82VAL      H  943   8.425   6.556   3.619
   82VAL     CA  944   8.324   6.400   3.529
   82VAL     CB  945   8.251   6.493   3.431
   82VAL    CG1  946   8.214   6.419   3.303
   82VAL    CG2  947   8.128   6.555   3.497
   82VAL      C  948   8.441   6.320   3.469
   82VAL      O  949   8.534   6.382   3.417
   83ASN      N  950   8.433   6.191   3.495
   83ASN      H  951   8.348   6.155   3.533
   83ASN     CA  952   8.542   6.097   3.465
   83ASN     CB  953   8.598   6.049   3.599
   83ASN     CG  954   8.725   5.965   3.587
   83ASN    OD1  955   8.787   5.938   3.485
   83ASN    ND2  956   8.762   5.898   3.696
   83ASN   HD21  957   8.701   5.900   3.775
   83ASN   HD22  958   8.844   5.841   3.700
   83ASN      C  959   8.484   5.980   3.386
   83ASN      O  960   8.371   5.937   3.408
   84HI0      N  961   8.562   5.931   3.290
   84HI0      H  962   8.655   5.966   3.278
   84HI0     CA  963   8.524   5.832   3.188
   84HI0     CB  964   8.630   5.812   3.080
   84HI0     CG  965   8.591   5.726   2.959
   84HI0    ND1  966   8.488   5.747   2.878
   84HI0    HD1  967   8.422   5.820   2.899
   84HI0    CD2  968   8.672   5.639   2.900
   84HI0    HD2  969   8.762   5.607   2.954
   84HI0    CE1  970   8.515   5.685   2.764
   84HI0    HE1  971   8.453   5.676   2.674
   84HI0    NE2  972   8.626   5.614   2.777
   84HI0    HE2  973   8.673   5.567   2.702
   84HI0      C  974   8.464   5.708   3.255
   84HI0      O  975   8.514   5.659   3.356
   85VAL      N  976   8.367   5.649   3.185
   85VAL      H  977   8.325   5.699   3.108
   85VAL     CA  978   8.283   5.546   3.247
   85VAL     CB  979   8.163   5.520   3.155
   85VAL    CG1  980   8.203   5.458   3.021
   85VAL    CG2  981   8.046   5.450   3.223
   85VAL      C  982   8.342   5.420   3.311
   85VAL      O  983   8.321   5.396   3.429
   86THR      N  984   8.438   5.358   3.242
   86THR      H  985   8.456   5.396   3.151
   86THR     CA  986   8.516   5.242   3.283
   86THR     CB  987   8.602   5.194   3.166
   86THR    OG1  988   8.686   5.294   3.107
   86THR    HG1  989   8.751   5.244   3.050
   86THR    CG2  990   8.520   5.115   3.063
   86THR      C  991   8.610   5.268   3.401
   86THR      O  992   8.590   5.212   3.509
   87LEU      N  993   8.673   5.386   3.395
   87LEU      H  994   8.676   5.441   3.312
   87LEU     CA  995   8.761   5.435   3.502
   87LEU     CB  996   8.833   5.560   3.454
   87LEU     CG  997   8.929   5.549   3.335
   87LEU    CD1  998   8.954   5.695   3.292
   87LEU    CD2  999   9.058   5.476   3.373
   87LEU      C 1000   8.689   5.472   3.632
   87LEU      O 1001   8.719   5.426   3.743
   88SER      N 1002   8.579   5.545   3.615
   88SER      H 1003   8.566   5.596   3.530
   88SER     CA 1004   8.498   5.598   3.725
   88SER     CB 1005   8.417   5.723   3.687
   88SER     OG 1006   8.349   5.780   3.799
   88SER     HG 1007   8.407   5.850   3.841
   88SER      C 1008   8.401   5.501   3.791
   88SER      O 1009   8.375   5.517   3.910
   89GLN      N 1010   8.375   5.389   3.723
   89GLN      H 1011   8.414   5.379   3.632
   89GLN     CA 1012   8.294   5.273   3.764
   89GLN     CB 1013   8.354   5.185   3.875
   89GLN     CG 1014   8.308   5.212   4.018
   89GLN     CD 1015   8.373   5.111   4.112
   89GLN    OE1 1016   8.312   5.028   4.180
   89GLN    NE2 1017   8.506   5.105   4.114
   89GLN   HE21 1018   8.559   5.167   4.054
   89GLN   HE22 1019   8.541   5.053   4.191
   89GLN      C 1020   8.149   5.323   3.765
   89GLN      O 1021   8.113   5.400   3.854
   90PRO      N 1022   8.064   5.250   3.694
   90PRO     CA 1023   7.923   5.285   3.671
   90PRO     CB 1024   7.873   5.178   3.576
   90PRO     CG 1025   7.999   5.146   3.495
   90PRO     CD 1026   8.100   5.135   3.610
   90PRO      C 1027   7.840   5.295   3.800
   90PRO      O 1028   7.808   5.195   3.864
   91LYSH     N 1029   7.803   5.421   3.813
   91LYSH     H 1030   7.820   5.493   3.744
   91LYSH    CA 1031   7.704   5.461   3.915
   91LYSH    CB 1032   7.776   5.562   4.005
   91LYSH    CG 1033   7.887   5.503   4.091
   91LYSH    CD 1034   7.982   5.612   4.141
   91LYSH    CE 1035   8.122   5.604   4.082
   91LYSH    NZ 1036   8.134   5.676   3.954
   91LYSH   HZ1 1037   8.172   5.768   3.967
   91LYSH   HZ2 1038   8.192   5.625   3.892
   91LYSH   HZ3 1039   8.043   5.694   3.916
   91LYSH     C 1040   7.558   5.494   3.887
   91LYSH     O 1041   7.472   5.466   3.970
   92ILE      N 1042   7.528   5.546   3.768
   92ILE      H 1043   7.591   5.597   3.708
   92ILE     CA 1044   7.389   5.556   3.721
   92ILE     CB 1045   7.380   5.605   3.576
   92ILE    CG1 1046   7.489   5.548   3.484
   92ILE    CG2 1047   7.392   5.757   3.566
   92ILE     CD 1048   7.450   5.565   3.337
   92ILE      C 1049   7.303   5.433   3.747
   92ILE      O 1050   7.342   5.317   3.735
   93VAL      N 1051   7.178   5.473   3.764
   93VAL      H 1052   7.156   5.560   3.806
   93VAL     CA 1053   7.062   5.382   3.766
   93VAL     CB 1054   6.933   5.459   3.791
   93VAL    CG1 1055   6.907   5.565   3.684
   93VAL    CG2 1056   6.805   5.379   3.815
   93VAL      C 1057   7.053   5.282   3.651
   93VAL      O 1058   7.064   5.322   3.535
   94LYSH     N 1059   7.038   5.157   3.694
   94LYSH     H 1060   7.032   5.134   3.792
   94LYSH    CA 1061   7.040   5.032   3.617
   94LYSH    CB 1062   6.924   5.038   3.518
   94LYSH    CG 1063   6.790   5.027   3.591
   94LYSH    CD 1064   6.662   5.044   3.508
   94LYSH    CE 1065   6.631   4.933   3.408
   94LYSH    NZ 1066   6.501   4.952   3.341
   94LYSH   HZ1 1067   6.483   4.887   3.268
   94LYSH   HZ2 1068   6.432   4.950   3.413
   94LYSH   HZ3 1069   6.499   5.041   3.294
   94LYSH     C 1070   7.170   4.980   3.554
   94LYSH     O 1071   7.155   4.889   3.473
   95TRP      N 1072   7.287   5.042   3.572
   95TRP      H 1073   7.291   5.121   3.632
   95TRP     CA 1074   7.417   5.001   3.516
   95TRP     CB 1075   7.484   5.115   3.441
   95TRP     CG 1076   7.412   5.174   3.319
   95TRP    CD1 1077   7.309   5.258   3.320
   95TRP    HD1 1078   7.272   5.325   3.397
   95TRP    CD2 1079   7.448   5.152   3.186
   95TRP    NE1 1080   7.278   5.289   3.194
   95TRP    HE1 1081   7.199   5.350   3.184
   95TRP    CE2 1082   7.367   5.236   3.111
   95TRP    CE3 1083   7.538   5.072   3.118
   95TRP    HE3 1084   7.611   5.015   3.177
   95TRP    CZ2 1085   7.380   5.247   2.973
   95TRP    HZ2 1086   7.305   5.301   2.914
   95TRP    CZ3 1087   7.552   5.082   2.980
   95TRP    HZ3 1088   7.625   5.018   2.930
   95TRP    CH2 1089   7.473   5.169   2.906
   95TRP    HH2 1090   7.472   5.174   2.797
   95TRP      C 1091   7.512   4.928   3.611
   95TRP      O 1092   7.572   4.987   3.700
   96AS4      N 1093   7.547   4.807   3.567
   96AS4      H 1094   7.508   4.762   3.487
   96AS4     CA 1095   7.640   4.723   3.642
   96AS4     CB 1096   7.617   4.587   3.573
   96AS4     CG 1097   7.669   4.474   3.661
   96AS4    OD1 1098   7.594   4.432   3.752
   96AS4   HD11 1099   7.648   4.365   3.803
   96AS4   HD12 1100   7.505   4.476   3.760
   96AS4    OD2 1101   7.783   4.431   3.632
   96AS4   HD21 1102   7.796   4.339   3.671
   96AS4   HD22 1103   7.839   4.499   3.585
   96AS4      C 1104   7.785   4.770   3.626
   96AS4      O 1105   7.818   4.865   3.556
   97ARG      N 1106   7.865   4.714   3.716
   97ARG      H 1107   7.828   4.631   3.759
   97ARG     CA 1108   8.008   4.738   3.739
   97ARG     CB 1109   8.055   4.683   3.873
   97ARG     CG 1110   7.990   4.768   3.982
   97ARG     CD 1111   8.016   4.917   3.978
   97ARG     NE 1112   7.902   4.983   4.044
   97ARG     HE 1113   7.808   4.972   4.014
   97ARG     CZ 1114   7.910   5.070   4.147
   97ARG    NH1 1115   8.021   5.090   4.219
   97ARG   HH11 1116   8.108   5.041   4.212
   97ARG   HH12 1117   8.018   5.152   4.298
   97ARG    NH2 1118   7.798   5.126   4.192
   97ARG   HH21 1119   7.715   5.108   4.138
   97ARG   HH22 1120   7.796   5.209   4.249
   97ARG      C 1121   8.104   4.707   3.624
   97ARG      O 1122   8.180   4.791   3.577
   98AS4      N 1123   8.089   4.586   3.569
   98AS4      H 1124   8.018   4.527   3.607
   98AS4     CA 1125   8.167   4.535   3.456
   98AS4     CB 1126   8.135   4.386   3.441
   98AS4     CG 1127   8.180   4.303   3.561
   98AS4    OD1 1128   8.092   4.238   3.623
   98AS4   HD11 1129   8.149   4.179   3.682
   98AS4   HD12 1130   8.001   4.273   3.600
   98AS4    OD2 1131   8.297   4.292   3.605
   98AS4   HD21 1132   8.298   4.245   3.693
   98AS4   HD22 1133   8.360   4.337   3.541
   98AS4      C 1134   8.141   4.617   3.330
   98AS4      O 1135   8.025   4.626   3.288
   99MET      N 1136   8.247   4.653   3.258
   99MET      H 1137   8.342   4.637   3.283
   99MET     CA 1138   8.239   4.735   3.135
   99MET     CB 1139   8.224   4.881   3.177
   99MET     CG 1140   8.084   4.938   3.199
   99MET     SD 1141   7.995   4.968   3.043
   99MET     CE 1142   8.090   5.112   3.002
   99MET      C 1143   8.360   4.711   3.045
   99MET     O1 1144   8.358   4.766   2.932
   99MET   HO11 1145   8.419   4.726   2.865
   99MET   HO12 1146   8.289   4.839   2.934
   99MET     O2 1147   8.444   4.622   3.067
   99MET   HO21 1148   8.416   4.565   3.145
   99MET   HO22 1149   8.513   4.613   2.995
  100ILE      N 1150   6.778   7.982   0.747
  100ILE     H1 1151   6.796   7.949   0.840
  100ILE     H2 1152   6.852   8.035   0.707
  100ILE     H3 1153   6.694   8.033   0.732
  100ILE     CA 1154   6.746   7.873   0.653
  100ILE     CB 1155   6.846   7.865   0.537
  100ILE    CG1 1156   6.989   7.860   0.592
  100ILE    CG2 1157   6.822   7.983   0.443
  100ILE     CD 1158   7.083   7.824   0.477
  100ILE      C 1159   6.743   7.739   0.726
  100ILE      O 1160   6.741   7.735   0.849
  101GLN      N 1161   6.699   7.633   0.659
  101GLN      H 1162   6.662   7.645   0.566
  101GLN     CA 1163   6.678   7.499   0.715
  101GLN     CB 1164   6.607   7.412   0.611
  101GLN     CG 1165   6.458   7.443   0.617
  101GLN     CD 1166   6.376   7.365   0.514
  101GLN    OE1 1167   6.345   7.248   0.536
  101GLN    NE2 1168   6.322   7.435   0.415
  101GLN   HE21 1169   6.331   7.534   0.402
  101GLN   HE22 1170   6.255   7.386   0.359
  101GLN      C 1171   6.797   7.433   0.786
  101GLN      O 1172   6.896   7.407   0.718
  102ARG      N 1173   6.763   7.387   0.906
  102ARG      H 1174   6.677   7.406   0.952
  102ARG     CA 1175   6.855   7.323   1.002
  102ARG     CB 1176   6.866   7.399   1.134
  102ARG     CG 1177   6.893   7.549   1.117
  102ARG     CD 1178   6.841   7.637   1.231
  102ARG     NE 1179   6.895   7.770   1.202
  102ARG     HE 1180   6.887   7.794   1.105
  102ARG     CZ 1181   6.957   7.857   1.283
  102ARG    NH1 1182   7.000   7.810   1.401
  102ARG   HH11 1183   6.971   7.715   1.409
  102ARG   HH12 1184   7.056   7.860   1.467
  102ARG    NH2 1185   6.933   7.989   1.274
  102ARG   HH21 1186   6.871   8.016   1.201
  102ARG   HH22 1187   6.957   8.050   1.350
  102ARG      C 1188   6.828   7.175   1.032
  102ARG      O 1189   6.713   7.143   1.061
  103THR      N 1190   6.932   7.096   1.060
  103THR      H 1191   7.006   7.130   1.118
  103THR     CA 1192   6.899   6.954   1.074
  103THR     CB 1193   7.011   6.867   1.016
  103THR    OG1 1194   7.141   6.925   1.034
  103THR    HG1 1195   7.146   7.010   0.980
  103THR    CG2 1196   6.992   6.820   0.872
  103THR      C 1197   6.895   6.925   1.224
  103THR      O 1198   6.983   6.973   1.295
  104PRO      N 1199   6.794   6.852   1.271
  104PRO     CA 1200   6.788   6.793   1.405
  104PRO     CB 1201   6.663   6.705   1.412
  104PRO     CG 1202   6.625   6.678   1.267
  104PRO     CD 1203   6.679   6.801   1.194
  104PRO      C 1204   6.907   6.716   1.462
  104PRO      O 1205   7.006   6.684   1.396
  105LYSH     N 1206   6.911   6.691   1.592
  105LYSH     H 1207   6.837   6.709   1.658
  105LYSH    CA 1208   7.020   6.618   1.658
  105LYSH    CB 1209   7.052   6.694   1.787
  105LYSH    CG 1210   7.158   6.802   1.765
  105LYSH    CD 1211   7.096   6.940   1.743
  105LYSH    CE 1212   7.192   7.054   1.709
  105LYSH    NZ 1213   7.255   7.036   1.577
  105LYSH   HZ1 1214   7.338   6.982   1.588
  105LYSH   HZ2 1215   7.199   6.992   1.507
  105LYSH   HZ3 1216   7.275   7.129   1.546
  105LYSH     C 1217   6.992   6.469   1.679
  105LYSH     O 1218   6.890   6.440   1.741
  106ILE      N 1219   7.090   6.385   1.646
  106ILE      H 1220   7.185   6.417   1.639
  106ILE     CA 1221   7.078   6.239   1.651
  106ILE     CB 1222   7.174   6.185   1.545
  106ILE    CG1 1223   7.146   6.228   1.401
  106ILE    CG2 1224   7.156   6.033   1.541
  106ILE     CD 1225   7.267   6.210   1.309
  106ILE      C 1226   7.125   6.196   1.790
  106ILE      O 1227   7.243   6.204   1.822
  107GLN      N 1228   7.035   6.136   1.868
  107GLN      H 1229   6.949   6.112   1.823
  107GLN     CA 1230   7.062   6.099   2.008
  107GLN     CB 1231   6.974   6.184   2.100
  107GLN     CG 1232   7.030   6.326   2.089
  107GLN     CD 1233   6.955   6.425   2.179
  107GLN    OE1 1234   6.848   6.406   2.236
  107GLN    NE2 1235   7.018   6.536   2.214
  107GLN   HE21 1236   7.118   6.538   2.205
  107GLN   HE22 1237   6.968   6.611   2.258
  107GLN      C 1238   7.033   5.950   2.029
  107GLN      O 1239   6.942   5.891   1.971
  108VAL      N 1240   7.125   5.883   2.098
  108VAL      H 1241   7.222   5.907   2.092
  108VAL     CA 1242   7.092   5.747   2.142
  108VAL     CB 1243   7.225   5.675   2.167
  108VAL    CG1 1244   7.299   5.655   2.034
  108VAL    CG2 1245   7.314   5.735   2.275
  108VAL      C 1246   6.997   5.743   2.262
  108VAL      O 1247   7.007   5.826   2.352
  109TYR      N 1248   6.922   5.633   2.274
  109TYR      H 1249   6.941   5.557   2.213
  109TYR     CA 1250   6.816   5.604   2.371
  109TYR     CB 1251   6.691   5.566   2.292
  109TYR     CG 1252   6.707   5.449   2.194
  109TYR    CD1 1253   6.764   5.463   2.069
  109TYR    HD1 1254   6.768   5.562   2.024
  109TYR    CD2 1255   6.693   5.320   2.245
  109TYR    HD2 1256   6.652   5.303   2.344
  109TYR    CE1 1257   6.787   5.353   1.986
  109TYR    HE1 1258   6.836   5.365   1.889
  109TYR    CE2 1259   6.727   5.211   2.166
  109TYR    HE2 1260   6.759   5.120   2.217
  109TYR     CZ 1261   6.769   5.224   2.034
  109TYR     OH 1262   6.797   5.112   1.962
  109TYR     HH 1263   6.735   5.037   1.984
  109TYR      C 1264   6.842   5.493   2.473
  109TYR      O 1265   6.942   5.421   2.464
  110SER      N 1266   6.756   5.497   2.574
  110SER      H 1267   6.680   5.562   2.564
  110SER     CA 1268   6.758   5.406   2.689
  110SER     CB 1269   6.666   5.454   2.801
  110SER     OG 1270   6.705   5.588   2.831
  110SER     HG 1271   6.621   5.636   2.855
  110SER      C 1272   6.721   5.261   2.655
  110SER      O 1273   6.633   5.229   2.576
  111ARG      N 1274   6.783   5.164   2.721
  111ARG      H 1275   6.738   5.076   2.736
  111ARG     CA 1276   6.914   5.175   2.787
  111ARG     CB 1277   6.909   5.097   2.919
  111ARG     CG 1278   7.022   5.122   3.018
  111ARG     CD 1279   7.019   5.052   3.154
  111ARG     NE 1280   7.041   4.910   3.121
  111ARG     HE 1281   6.970   4.871   3.063
  111ARG     CZ 1282   7.144   4.830   3.151
  111ARG    NH1 1283   7.254   4.885   3.205
  111ARG   HH11 1284   7.264   4.981   3.228
  111ARG   HH12 1285   7.331   4.825   3.230
  111ARG    NH2 1286   7.140   4.697   3.132
  111ARG   HH21 1287   7.052   4.662   3.100
  111ARG   HH22 1288   7.217   4.636   3.149
  111ARG      C 1289   7.028   5.134   2.693
  111ARG      O 1290   7.133   5.198   2.687
  112HI0      N 1291   7.003   5.027   2.619
  112HI0      H 1292   6.928   4.964   2.640
  112HI0     CA 1293   7.106   4.986   2.522
  112HI0     CB 1294   7.158   4.845   2.549
  112HI0     CG 1295   7.237   4.837   2.680
  112HI0    ND1 1296   7.363   4.873   2.701
  112HI0    HD1 1297   7.421   4.928   2.641
  112HI0    CD2 1298   7.197   4.763   2.783
  112HI0    HD2 1299   7.099   4.718   2.796
  112HI0    CE1 1300   7.403   4.817   2.815
  112HI0    HE1 1301   7.494   4.839   2.870
  112HI0    NE2 1302   7.300   4.751   2.867
  112HI0    HE2 1303   7.300   4.676   2.934
  112HI0      C 1304   7.059   5.013   2.379
  112HI0      O 1305   6.940   4.993   2.357
  113PRO      N 1306   7.136   5.093   2.306
  113PRO     CA 1307   7.099   5.139   2.171
  113PRO     CB 1308   7.193   5.257   2.149
  113PRO     CG 1309   7.321   5.223   2.225
  113PRO     CD 1310   7.266   5.148   2.346
  113PRO      C 1311   7.126   5.026   2.072
  113PRO      O 1312   7.236   5.005   2.020
  114ALA      N 1313   7.028   4.937   2.059
  114ALA      H 1314   6.943   4.957   2.107
  114ALA     CA 1315   7.031   4.822   1.967
  114ALA     CB 1316   6.909   4.733   1.992
  114ALA      C 1317   7.042   4.851   1.818
  114ALA      O 1318   7.113   4.779   1.748
  115GL4      N 1319   6.987   4.967   1.781
  115GL4      H 1320   6.936   5.024   1.846
  115GL4     CA 1321   6.996   5.027   1.647
  115GL4     CB 1322   6.856   5.066   1.599
  115GL4     CG 1323   6.783   4.942   1.547
  115GL4     CD 1324   6.646   4.962   1.481
  115GL4    OE1 1325   6.628   5.054   1.398
  115GL4   HE11 1326   6.546   5.034   1.345
  115GL4   HE12 1327   6.701   5.122   1.396
  115GL4    OE2 1328   6.555   4.886   1.520
  115GL4   HE21 1329   6.488   4.867   1.448
  115GL4   HE22 1330   6.568   4.880   1.619
  115GL4      C 1331   7.089   5.148   1.651
  115GL4      O 1332   7.077   5.226   1.745
  116ASN      N 1333   7.155   5.179   1.540
  116ASN      H 1334   7.131   5.147   1.448
  116ASN     CA 1335   7.260   5.282   1.534
  116ASN     CB 1336   7.363   5.257   1.425
  116ASN     CG 1337   7.491   5.341   1.434
  116ASN    OD1 1338   7.491   5.455   1.389
  116ASN    ND2 1339   7.593   5.273   1.486
  116ASN   HD21 1340   7.581   5.181   1.523
  116ASN   HD22 1341   7.685   5.308   1.466
  116ASN      C 1342   7.214   5.427   1.520
  116ASN      O 1343   7.208   5.478   1.409
  117GLY      N 1344   7.166   5.491   1.627
  117GLY      H 1345   7.132   5.422   1.691
  117GLY     CA 1346   7.130   5.632   1.648
  117GLY      C 1347   7.000   5.638   1.729
  117GLY      O 1348   7.000   5.582   1.838
  118LYSH     N 1349   6.885   5.671   1.672
  118LYSH     H 1350   6.800   5.680   1.724
  118LYSH    CA 1351   6.863   5.687   1.527
  118LYSH    CB 1352   6.766   5.582   1.473
  118LYSH    CG 1353   6.792   5.437   1.514
  118LYSH    CD 1354   6.670   5.351   1.483
  118LYSH    CE 1355   6.555   5.362   1.584
  118LYSH    NZ 1356   6.454   5.258   1.562
  118LYSH   HZ1 1357   6.505   5.172   1.554
  118LYSH   HZ2 1358   6.387   5.255   1.636
  118LYSH   HZ3 1359   6.412   5.278   1.474
  118LYSH     C 1360   6.828   5.825   1.470
  118LYSH     O 1361   6.775   5.913   1.536
  119SER      N 1362   6.870   5.854   1.347
  119SER      H 1363   6.942   5.795   1.309
  119SER     CA 1364   6.831   5.971   1.267
  119SER     CB 1365   6.932   5.997   1.155
  119SER     OG 1366   6.928   5.901   1.050
  119SER     HG 1367   7.014   5.851   1.062
  119SER      C 1368   6.688   5.963   1.215
  119SER      O 1369   6.610   6.051   1.252
  120ASN      N 1370   6.654   5.850   1.155
  120ASN      H 1371   6.725   5.784   1.133
  120ASN     CA 1372   6.521   5.814   1.101
  120ASN     CB 1373   6.510   5.799   0.950
  120ASN     CG 1374   6.381   5.745   0.886
  120ASN    OD1 1375   6.366   5.624   0.874
  120ASN    ND2 1376   6.284   5.832   0.859
  120ASN   HD21 1377   6.282   5.932   0.866
  120ASN   HD22 1378   6.200   5.784   0.837
  120ASN      C 1379   6.490   5.679   1.168
  120ASN      O 1380   6.551   5.575   1.145
  121PHE      N 1381   6.391   5.680   1.257
  121PHE      H 1382   6.380   5.590   1.298
  121PHE     CA 1383   6.308   5.787   1.314
  121PHE     CB 1384   6.162   5.745   1.328
  121PHE     CG 1385   6.082   5.723   1.199
  121PHE    CD1 1386   6.088   5.601   1.133
  121PHE    HD1 1387   6.145   5.517   1.173
  121PHE    CD2 1388   5.991   5.815   1.148
  121PHE    HD2 1389   5.990   5.909   1.202
  121PHE    CE1 1390   6.005   5.579   1.024
  121PHE    HE1 1391   6.022   5.503   0.947
  121PHE    CE2 1392   5.909   5.797   1.037
  121PHE    HE2 1393   5.835   5.867   0.999
  121PHE     CZ 1394   5.909   5.670   0.982
  121PHE     HZ 1395   5.830   5.641   0.912
  121PHE      C 1396   6.366   5.825   1.450
  121PHE      O 1397   6.397   5.745   1.539
  122LEU      N 1398   6.332   5.951   1.475
  122LEU      H 1399   6.248   5.992   1.441
  122LEU     CA 1400   6.379   6.032   1.589
  122LEU     CB 1401   6.345   6.180   1.575
  122LEU     CG 1402   6.435   6.267   1.486
  122LEU    CD1 1403   6.383   6.409   1.467
  122LEU    CD2 1404   6.577   6.274   1.543
  122LEU      C 1405   6.320   5.981   1.720
  122LEU      O 1406   6.199   5.978   1.742
  123ASN      N 1407   6.407   5.914   1.794
  123ASN      H 1408   6.496   5.884   1.758
  123ASN     CA 1409   6.358   5.835   1.908
  123ASN     CB 1410   6.452   5.715   1.926
  123ASN     CG 1411   6.603   5.733   1.915
  123ASN    OD1 1412   6.673   5.698   1.820
  123ASN    ND2 1413   6.660   5.798   2.016
  123ASN   HD21 1414   6.605   5.834   2.092
  123ASN   HD22 1415   6.754   5.831   2.007
  123ASN      C 1416   6.337   5.916   2.036
  123ASN      O 1417   6.430   5.922   2.116
  124CYS2     N 1418   6.222   5.976   2.062
  124CYS2     H 1419   6.153   5.977   1.989
  124CYS2    CA 1420   6.198   6.049   2.187
  124CYS2    CB 1421   6.094   6.158   2.167
  124CYS2    SG 1422   6.103   6.265   2.315
  124CYS2     C 1423   6.154   5.949   2.294
  124CYS2     O 1424   6.044   5.893   2.293
  125TYR      N 1425   6.247   5.913   2.383
  125TYR      H 1426   6.341   5.942   2.368
  125TYR     CA 1427   6.224   5.830   2.502
  125TYR     CB 1428   6.364   5.799   2.555
  125TYR     CG 1429   6.388   5.745   2.696
  125TYR    CD1 1430   6.407   5.837   2.799
  125TYR    HD1 1431   6.430   5.939   2.771
  125TYR    CD2 1432   6.358   5.615   2.738
  125TYR    HD2 1433   6.324   5.554   2.654
  125TYR    CE1 1434   6.401   5.800   2.933
  125TYR    HE1 1435   6.399   5.881   3.006
  125TYR    CE2 1436   6.354   5.573   2.870
  125TYR    HE2 1437   6.317   5.474   2.898
  125TYR     CZ 1438   6.389   5.666   2.967
  125TYR     OH 1439   6.363   5.644   3.099
  125TYR     HH 1440   6.357   5.729   3.151
  125TYR      C 1441   6.133   5.895   2.605
  125TYR      O 1442   6.110   6.016   2.611
  126VAL      N 1443   6.074   5.807   2.685
  126VAL      H 1444   6.069   5.711   2.657
  126VAL     CA 1445   5.998   5.853   2.802
  126VAL     CB 1446   5.849   5.840   2.770
  126VAL    CG1 1447   5.801   5.942   2.665
  126VAL    CG2 1448   5.795   5.698   2.759
  126VAL      C 1449   6.027   5.783   2.935
  126VAL      O 1450   6.076   5.670   2.936
  127SER      N 1451   5.978   5.845   3.043
  127SER      H 1452   5.921   5.926   3.036
  127SER     CA 1453   5.977   5.797   3.182
  127SER     CB 1454   5.962   5.922   3.267
  127SER     OG 1455   5.875   6.019   3.208
  127SER     HG 1456   5.835   6.068   3.286
  127SER      C 1457   5.861   5.701   3.210
  127SER      O 1458   5.743   5.725   3.186
  128GLY      N 1459   5.890   5.603   3.295
  128GLY      H 1460   5.977   5.598   3.345
  128GLY     CA 1461   5.791   5.507   3.346
  128GLY      C 1462   5.751   5.394   3.252
  128GLY      O 1463   5.816   5.377   3.149
  129PHE      N 1464   5.666   5.313   3.315
  129PHE      H 1465   5.635   5.329   3.409
  129PHE     CA 1466   5.621   5.190   3.250
  129PHE     CB 1467   5.607   5.075   3.350
  129PHE     CG 1468   5.618   4.939   3.281
  129PHE    CD1 1469   5.511   4.872   3.223
  129PHE    HD1 1470   5.411   4.908   3.249
  129PHE    CD2 1471   5.748   4.895   3.258
  129PHE    HD2 1472   5.834   4.935   3.310
  129PHE    CE1 1473   5.529   4.762   3.141
  129PHE    HE1 1474   5.454   4.738   3.066
  129PHE    CE2 1475   5.765   4.780   3.182
  129PHE    HE2 1476   5.866   4.766   3.142
  129PHE     CZ 1477   5.658   4.713   3.123
  129PHE     HZ 1478   5.663   4.605   3.109
  129PHE      C 1479   5.504   5.217   3.156
  129PHE      O 1480   5.404   5.274   3.199
  130HI0      N 1481   5.513   5.175   3.030
  130HI0      H 1482   5.599   5.147   2.987
  130HI0     CA 1483   5.406   5.188   2.930
  130HI0     CB 1484   5.448   5.127   2.796
  130HI0     CG 1485   5.461   4.975   2.795
  130HI0    ND1 1486   5.363   4.887   2.780
  130HI0    HD1 1487   5.276   4.918   2.742
  130HI0    CD2 1488   5.579   4.913   2.799
  130HI0    HD2 1489   5.674   4.966   2.795
  130HI0    CE1 1490   5.425   4.770   2.768
  130HI0    HE1 1491   5.367   4.678   2.765
  130HI0    NE2 1492   5.557   4.784   2.779
  130HI0    HE2 1493   5.625   4.711   2.772
  130HI0      C 1494   5.273   5.125   2.972
  130HI0      O 1495   5.274   5.029   3.049
  131PRO      N 1496   5.161   5.194   2.953
  131PRO     CA 1497   5.154   5.339   2.925
  131PRO     CB 1498   5.022   5.363   2.853
  131PRO     CG 1499   4.933   5.260   2.924
  131PRO     CD 1500   5.024   5.140   2.953
  131PRO      C 1501   5.165   5.445   3.035
  131PRO      O 1502   5.106   5.435   3.142
  132SER      N 1503   5.240   5.550   3.001
  132SER      H 1504   5.249   5.571   2.903
  132SER     CA 1505   5.287   5.655   3.092
  132SER     CB 1506   5.440   5.664   3.085
  132SER     OG 1507   5.482   5.723   3.208
  132SER     HG 1508   5.582   5.724   3.202
  132SER      C 1509   5.202   5.781   3.074
  132SER      O 1510   5.166   5.816   2.962
  133AS4      N 1511   5.177   5.846   3.188
  133AS4      H 1512   5.219   5.831   3.277
  133AS4     CA 1513   5.089   5.963   3.184
  133AS4     CB 1514   5.039   5.993   3.326
  133AS4     CG 1515   5.135   6.029   3.439
  133AS4    OD1 1516   5.154   6.149   3.468
  133AS4   HD11 1517   5.245   6.171   3.505
  133AS4   HD12 1518   5.059   6.179   3.478
  133AS4    OD2 1519   5.185   5.934   3.502
  133AS4   HD21 1520   5.241   5.975   3.574
  133AS4   HD22 1521   5.182   5.850   3.447
  133AS4      C 1522   5.145   6.090   3.119
  133AS4      O 1523   5.108   6.201   3.156
  134ILE      N 1524   5.208   6.072   3.004
  134ILE      H 1525   5.199   5.977   2.974
  134ILE     CA 1526   5.307   6.171   2.957
  134ILE     CB 1527   5.437   6.102   2.916
  134ILE    CG1 1528   5.428   5.991   2.812
  134ILE    CG2 1529   5.512   6.038   3.033
  134ILE     CD 1530   5.421   6.048   2.670
  134ILE      C 1531   5.251   6.272   2.857
  134ILE      O 1532   5.142   6.271   2.798
  135GL4      N 1533   5.331   6.377   2.842
  135GL4      H 1534   5.401   6.407   2.907
  135GL4     CA 1535   5.304   6.471   2.732
  135GL4     CB 1536   5.248   6.604   2.783
  135GL4     CG 1537   5.162   6.620   2.908
  135GL4     CD 1538   5.119   6.766   2.916
  135GL4    OE1 1539   5.204   6.857   2.930
  135GL4   HE11 1540   5.163   6.943   2.900
  135GL4   HE12 1541   5.281   6.823   2.984
  135GL4    OE2 1542   4.997   6.789   2.929
  135GL4   HE21 1543   4.976   6.887   2.925
  135GL4   HE22 1544   4.943   6.706   2.946
  135GL4      C 1545   5.442   6.491   2.669
  135GL4      O 1546   5.527   6.554   2.731
  136VAL      N 1547   5.458   6.424   2.555
  136VAL      H 1548   5.385   6.368   2.516
  136VAL     CA 1549   5.567   6.458   2.462
  136VAL     CB 1550   5.623   6.341   2.380
  136VAL    CG1 1551   5.726   6.258   2.457
  136VAL    CG2 1552   5.530   6.255   2.296
  136VAL      C 1553   5.544   6.581   2.374
  136VAL      O 1554   5.495   6.572   2.261
  137AS4      N 1555   5.587   6.698   2.421
  137AS4      H 1556   5.628   6.700   2.511
  137AS4     CA 1557   5.579   6.821   2.341
  137AS4     CB 1558   5.584   6.943   2.433
  137AS4     CG 1559   5.454   6.954   2.514
  137AS4    OD1 1560   5.375   7.048   2.491
  137AS4   HD11 1561   5.296   7.046   2.553
  137AS4   HD12 1562   5.420   7.109   2.426
  137AS4    OD2 1563   5.440   6.885   2.617
  137AS4   HD21 1564   5.344   6.883   2.646
  137AS4   HD22 1565   5.530   6.851   2.645
  137AS4      C 1566   5.695   6.832   2.241
  137AS4      O 1567   5.813   6.832   2.275
  138LEU      N 1568   5.644   6.812   2.119
  138LEU      H 1569   5.552   6.774   2.107
  138LEU     CA 1570   5.714   6.841   1.993
  138LEU     CB 1571   5.647   6.773   1.874
  138LEU     CG 1572   5.690   6.631   1.837
  138LEU    CD1 1573   5.623   6.590   1.706
  138LEU    CD2 1574   5.842   6.617   1.845
  138LEU      C 1575   5.733   6.991   1.970
  138LEU      O 1576   5.638   7.059   1.931
  139LEU      N 1577   5.849   7.038   2.014
  139LEU      H 1578   5.922   6.974   2.035
  139LEU     CA 1579   5.887   7.179   1.994
  139LEU     CB 1580   5.991   7.215   2.100
  139LEU     CG 1581   5.920   7.233   2.234
  139LEU    CD1 1582   6.026   7.251   2.343
  139LEU    CD2 1583   5.830   7.357   2.247
  139LEU      C 1584   5.944   7.214   1.856
  139LEU      O 1585   6.051   7.166   1.820
  140LYSH     N 1586   5.862   7.284   1.779
  140LYSH     H 1587   5.768   7.309   1.803
  140LYSH    CA 1588   5.892   7.310   1.637
  140LYSH    CB 1589   5.789   7.250   1.542
  140LYSH    CG 1590   5.845   7.243   1.400
  140LYSH    CD 1591   5.761   7.172   1.294
  140LYSH    CE 1592   5.840   7.177   1.163
  140LYSH    NZ 1593   5.761   7.150   1.041
  140LYSH   HZ1 1594   5.677   7.204   1.032
  140LYSH   HZ2 1595   5.812   7.175   0.959
  140LYSH   HZ3 1596   5.740   7.053   1.038
  140LYSH     C 1597   5.913   7.460   1.618
  140LYSH     O 1598   5.829   7.538   1.663
  141ASN      N 1599   6.042   7.489   1.611
  141ASN      H 1600   6.114   7.423   1.630
  141ASN     CA 1601   6.096   7.626   1.599
  141ASN     CB 1602   6.045   7.703   1.477
  141ASN     CG 1603   6.092   7.643   1.344
  141ASN    OD1 1604   6.208   7.605   1.329
  141ASN    ND2 1605   5.999   7.624   1.252
  141ASN   HD21 1606   5.906   7.658   1.268
  141ASN   HD22 1607   6.024   7.587   1.162
  141ASN      C 1608   6.090   7.714   1.724
  141ASN      O 1609   6.116   7.834   1.715
  142GLY      N 1610   6.045   7.650   1.832
  142GLY      H 1611   6.048   7.551   1.842
  142GLY     CA 1612   6.015   7.721   1.957
  142GLY      C 1613   5.872   7.692   2.003
  142GLY      O 1614   5.850   7.701   2.124
  143GL4      N 1615   5.779   7.661   1.913
  143GL4      H 1616   5.806   7.665   1.817
  143GL4     CA 1617   5.636   7.639   1.942
  143GL4     CB 1618   5.546   7.728   1.855
  143GL4     CG 1619   5.566   7.874   1.896
  143GL4     CD 1620   5.456   7.968   1.847
  143GL4    OE1 1621   5.498   8.079   1.808
  143GL4   HE11 1622   5.417   8.117   1.764
  143GL4   HE12 1623   5.587   8.089   1.852
  143GL4    OE2 1624   5.334   7.946   1.861
  143GL4   HE21 1625   5.274   7.986   1.792
  143GL4   HE22 1626   5.318   7.904   1.951
  143GL4      C 1627   5.590   7.494   1.939
  143GL4      O 1628   5.625   7.418   1.848
  144ARG      N 1629   5.518   7.457   2.045
  144ARG      H 1630   5.509   7.522   2.120
  144ARG     CA 1631   5.424   7.344   2.050
  144ARG     CB 1632   5.351   7.361   2.183
  144ARG     CG 1633   5.274   7.237   2.230
  144ARG     CD 1634   5.210   7.251   2.368
  144ARG     NE 1635   5.110   7.358   2.365
  144ARG     HE 1636   5.089   7.401   2.277
  144ARG     CZ 1637   5.044   7.401   2.473
  144ARG    NH1 1638   5.055   7.361   2.601
  144ARG   HH11 1639   5.124   7.295   2.627
  144ARG   HH12 1640   4.986   7.384   2.670
  144ARG    NH2 1641   4.950   7.492   2.444
  144ARG   HH21 1642   4.923   7.529   2.355
  144ARG   HH22 1643   4.902   7.526   2.525
  144ARG      C 1644   5.318   7.331   1.940
  144ARG      O 1645   5.236   7.422   1.926
  145ILE      N 1646   5.338   7.217   1.876
  145ILE      H 1647   5.417   7.163   1.908
  145ILE     CA 1648   5.261   7.162   1.764
  145ILE     CB 1649   5.343   7.143   1.636
  145ILE    CG1 1650   5.464   7.051   1.656
  145ILE    CG2 1651   5.395   7.277   1.585
  145ILE     CD 1652   5.490   6.975   1.526
  145ILE      C 1653   5.189   7.031   1.798
  145ILE      O 1654   5.187   6.999   1.917
  146GL4      N 1655   5.130   6.964   1.699
  146GL4      H 1656   5.136   6.997   1.605
  146GL4     CA 1657   5.063   6.836   1.726
  146GL4     CB 1658   5.004   6.791   1.593
  146GL4     CG 1659   4.875   6.864   1.555
  146GL4     CD 1660   4.903   6.996   1.484
  146GL4    OE1 1661   4.892   7.108   1.539
  146GL4   HE11 1662   4.922   7.176   1.473
  146GL4   HE12 1663   4.870   7.097   1.636
  146GL4    OE2 1664   4.935   6.987   1.363
  146GL4   HE21 1665   4.944   7.080   1.327
  146GL4   HE22 1666   4.952   6.891   1.341
  146GL4      C 1667   5.157   6.733   1.788
  146GL4      O 1668   5.263   6.704   1.733
  147LYSH     N 1669   5.121   6.684   1.906
  147LYSH     H 1670   5.025   6.696   1.934
  147LYSH    CA 1671   5.206   6.585   1.973
  147LYSH    CB 1672   5.178   6.582   2.123
  147LYSH    CG 1673   5.184   6.722   2.186
  147LYSH    CD 1674   5.159   6.713   2.337
  147LYSH    CE 1675   5.137   6.856   2.388
  147LYSH    NZ 1676   5.123   6.862   2.534
  147LYSH   HZ1 1677   5.077   6.943   2.570
  147LYSH   HZ2 1678   5.070   6.781   2.560
  147LYSH   HZ3 1679   5.215   6.859   2.574
  147LYSH     C 1680   5.203   6.447   1.906
  147LYSH     O 1681   5.096   6.396   1.873
  148VAL      N 1682   5.318   6.381   1.919
  148VAL      H 1683   5.392   6.420   1.974
  148VAL     CA 1684   5.354   6.251   1.860
  148VAL     CB 1685   5.503   6.230   1.838
  148VAL    CG1 1686   5.605   6.250   1.951
  148VAL    CG2 1687   5.540   6.101   1.765
  148VAL      C 1688   5.279   6.134   1.925
  148VAL      O 1689   5.258   6.125   2.046
  149GL4      N 1690   5.201   6.070   1.839
  149GL4      H 1691   5.186   6.100   1.745
  149GL4     CA 1692   5.114   5.954   1.867
  149GL4     CB 1693   4.978   5.968   1.799
  149GL4     CG 1694   4.961   6.046   1.669
  149GL4     CD 1695   5.070   6.009   1.568
  149GL4    OE1 1696   5.172   6.081   1.562
  149GL4   HE11 1697   5.232   6.062   1.485
  149GL4   HE12 1698   5.176   6.148   1.636
  149GL4    OE2 1699   5.050   5.926   1.477
  149GL4   HE21 1700   5.135   5.909   1.427
  149GL4   HE22 1701   4.962   5.883   1.493
  149GL4      C 1702   5.182   5.821   1.837
  149GL4      O 1703   5.167   5.724   1.911
  150HI0      N 1704   5.260   5.824   1.729
  150HI0      H 1705   5.240   5.895   1.661
  150HI0     CA 1706   5.356   5.722   1.687
  150HI0     CB 1707   5.439   5.765   1.566
  150HI0     CG 1708   5.473   5.646   1.475
  150HI0    ND1 1709   5.385   5.587   1.395
  150HI0    HD1 1710   5.290   5.612   1.375
  150HI0    CD2 1711   5.582   5.571   1.483
  150HI0    HD2 1712   5.633   5.554   1.577
  150HI0    CE1 1713   5.452   5.493   1.329
  150HI0    HE1 1714   5.424   5.437   1.240
  150HI0    NE2 1715   5.573   5.483   1.384
  150HI0    HE2 1716   5.653   5.443   1.338
  150HI0      C 1717   5.447   5.676   1.801
  150HI0      O 1718   5.527   5.754   1.854
  151SER      N 1719   5.459   5.545   1.823
  151SER      H 1720   5.427   5.485   1.750
  151SER     CA 1721   5.525   5.488   1.941
  151SER     CB 1722   5.435   5.480   2.065
  151SER     OG 1723   5.503   5.435   2.182
  151SER     HG 1724   5.599   5.464   2.186
  151SER      C 1725   5.560   5.342   1.917
  151SER      O 1726   5.476   5.255   1.895
  152AS4      N 1727   5.682   5.301   1.953
  152AS4      H 1728   5.747   5.365   1.992
  152AS4     CA 1729   5.728   5.160   1.957
  152AS4     CB 1730   5.807   5.121   1.832
  152AS4     CG 1731   5.822   4.972   1.799
  152AS4    OD1 1732   5.754   4.892   1.868
  152AS4   HD11 1733   5.671   4.869   1.817
  152AS4   HD12 1734   5.811   4.884   1.950
  152AS4    OD2 1735   5.913   4.937   1.722
  152AS4   HD21 1736   5.938   4.845   1.753
  152AS4   HD22 1737   5.905   4.992   1.639
  152AS4      C 1738   5.815   5.136   2.080
  152AS4      O 1739   5.871   5.229   2.137
  153LEU      N 1740   5.820   5.009   2.118
  153LEU      H 1741   5.779   4.943   2.054
  153LEU     CA 1742   5.909   4.960   2.224
  153LEU     CB 1743   5.849   4.832   2.283
  153LEU     CG 1744   5.733   4.869   2.375
  153LEU    CD1 1745   5.662   4.741   2.419
  153LEU    CD2 1746   5.782   4.947   2.495
  153LEU      C 1747   6.052   4.926   2.182
  153LEU      O 1748   6.080   4.890   2.068
  154SER      N 1749   6.147   4.949   2.273
  154SER      H 1750   6.137   5.014   2.348
  154SER     CA 1751   6.285   4.901   2.268
  154SER     CB 1752   6.388   5.011   2.294
  154SER     OG 1753   6.513   4.967   2.240
  154SER     HG 1754   6.574   4.958   2.319
  154SER      C 1755   6.314   4.800   2.380
  154SER      O 1756   6.296   4.829   2.498
  155PHE      N 1757   6.386   4.697   2.337
  155PHE      H 1758   6.387   4.676   2.239
  155PHE     CA 1759   6.459   4.601   2.420
  155PHE     CB 1760   6.368   4.479   2.431
  155PHE     CG 1761   6.418   4.352   2.499
  155PHE    CD1 1762   6.503   4.265   2.433
  155PHE    HD1 1763   6.555   4.291   2.341
  155PHE    CD2 1764   6.369   4.322   2.626
  155PHE    HD2 1765   6.302   4.388   2.681
  155PHE    CE1 1766   6.526   4.141   2.493
  155PHE    HE1 1767   6.586   4.069   2.440
  155PHE    CE2 1768   6.403   4.204   2.691
  155PHE    HE2 1769   6.399   4.199   2.800
  155PHE     CZ 1770   6.486   4.116   2.624
  155PHE     HZ 1771   6.517   4.029   2.682
  155PHE      C 1772   6.595   4.568   2.357
  155PHE      O 1773   6.618   4.584   2.237
  156SER      N 1774   6.691   4.561   2.448
  156SER      H 1775   6.662   4.556   2.543
  156SER     CA 1776   6.830   4.521   2.423
  156SER     CB 1777   6.903   4.623   2.336
  156SER     OG 1778   7.025   4.558   2.297
  156SER     HG 1779   6.983   4.505   2.223
  156SER      C 1780   6.910   4.493   2.549
  156SER      O 1781   6.914   4.578   2.638
  157LYSH     N 1782   6.964   4.371   2.554
  157LYSH     H 1783   6.950   4.309   2.477
  157LYSH    CA 1784   7.051   4.330   2.665
  157LYSH    CB 1785   7.181   4.411   2.664
  157LYSH    CG 1786   7.284   4.394   2.552
  157LYSH    CD 1787   7.405   4.486   2.564
  157LYSH    CE 1788   7.511   4.460   2.457
  157LYSH    NZ 1789   7.640   4.518   2.495
  157LYSH   HZ1 1790   7.667   4.517   2.591
  157LYSH   HZ2 1791   7.714   4.469   2.450
  157LYSH   HZ3 1792   7.655   4.613   2.467
  157LYSH     C 1793   7.001   4.309   2.808
  157LYSH     O 1794   7.011   4.202   2.869
  158AS4      N 1795   6.948   4.417   2.864
  158AS4      H 1796   6.952   4.507   2.819
  158AS4     CA 1797   6.881   4.410   2.994
  158AS4     CB 1798   6.882   4.541   3.072
  158AS4     CG 1799   6.794   4.648   3.006
  158AS4    OD1 1800   6.859   4.744   2.959
  158AS4   HD11 1801   6.800   4.806   2.908
  158AS4   HD12 1802   6.953   4.730   2.991
  158AS4    OD2 1803   6.670   4.655   3.021
  158AS4   HD21 1804   6.642   4.743   2.981
  158AS4   HD22 1805   6.634   4.571   3.061
  158AS4      C 1806   6.741   4.348   2.993
  158AS4      O 1807   6.703   4.305   2.884
  159TRP      N 1808   6.699   4.308   3.112
  159TRP      H 1809   6.759   4.311   3.192
  159TRP     CA 1810   6.569   4.240   3.128
  159TRP     CB 1811   6.557   4.188   3.272
  159TRP     CG 1812   6.578   4.294   3.380
  159TRP    CD1 1813   6.491   4.389   3.414
  159TRP    HD1 1814   6.386   4.391   3.384
  159TRP    CD2 1815   6.697   4.326   3.445
  159TRP    NE1 1816   6.547   4.484   3.489
  159TRP    HE1 1817   6.508   4.566   3.529
  159TRP    CE2 1818   6.675   4.450   3.503
  159TRP    CE3 1819   6.815   4.254   3.461
  159TRP    HE3 1820   6.846   4.171   3.398
  159TRP    CZ2 1821   6.782   4.513   3.565
  159TRP    HZ2 1822   6.762   4.604   3.622
  159TRP    CZ3 1823   6.914   4.312   3.539
  159TRP    HZ3 1824   7.000   4.258   3.579
  159TRP    CH2 1825   6.900   4.442   3.586
  159TRP    HH2 1826   6.989   4.499   3.613
  159TRP      C 1827   6.441   4.317   3.096
  159TRP      O 1828   6.329   4.266   3.092
  160SER      N 1829   6.451   4.446   3.065
  160SER      H 1830   6.534   4.493   3.037
  160SER     CA 1831   6.332   4.532   3.071
  160SER     CB 1832   6.355   4.644   3.174
  160SER     OG 1833   6.471   4.727   3.168
  160SER     HG 1834   6.551   4.673   3.140
  160SER      C 1835   6.300   4.599   2.937
  160SER      O 1836   6.387   4.610   2.851
  161PHE      N 1837   6.180   4.655   2.931
  161PHE      H 1838   6.115   4.639   3.006
  161PHE     CA 1839   6.131   4.724   2.811
  161PHE     CB 1840   5.989   4.673   2.789
  161PHE     CG 1841   6.014   4.549   2.703
  161PHE    CD1 1842   6.036   4.560   2.566
  161PHE    HD1 1843   6.048   4.661   2.526
  161PHE    CD2 1844   5.988   4.421   2.749
  161PHE    HD2 1845   5.975   4.406   2.857
  161PHE    CE1 1846   6.027   4.450   2.481
  161PHE    HE1 1847   6.073   4.449   2.382
  161PHE    CE2 1848   5.982   4.308   2.670
  161PHE    HE2 1849   5.947   4.208   2.699
  161PHE     CZ 1850   5.994   4.326   2.532
  161PHE     HZ 1851   5.978   4.245   2.462
  161PHE      C 1852   6.138   4.875   2.834
  161PHE      O 1853   6.112   4.920   2.946
  162TYR      N 1854   6.153   4.942   2.721
  162TYR      H 1855   6.206   4.900   2.647
  162TYR     CA 1856   6.158   5.089   2.718
  162TYR     CB 1857   6.301   5.140   2.702
  162TYR     CG 1858   6.403   5.092   2.805
  162TYR    CD1 1859   6.456   4.965   2.788
  162TYR    HD1 1860   6.416   4.900   2.710
  162TYR    CD2 1861   6.449   5.165   2.914
  162TYR    HD2 1862   6.414   5.266   2.935
  162TYR    CE1 1863   6.539   4.902   2.880
  162TYR    HE1 1864   6.535   4.793   2.885
  162TYR    CE2 1865   6.546   5.114   3.000
  162TYR    HE2 1866   6.573   5.162   3.094
  162TYR     CZ 1867   6.586   4.982   2.984
  162TYR     OH 1868   6.667   4.930   3.080
  162TYR     HH 1869   6.679   4.833   3.062
  162TYR      C 1870   6.070   5.151   2.609
  162TYR      O 1871   6.074   5.102   2.497
  163LEU      N 1872   5.988   5.248   2.649
  163LEU      H 1873   5.991   5.284   2.742
  163LEU     CA 1874   5.892   5.322   2.565
  163LEU     CB 1875   5.761   5.350   2.639
  163LEU     CG 1876   5.648   5.408   2.553
  163LEU    CD1 1877   5.589   5.292   2.473
  163LEU    CD2 1878   5.540   5.474   2.638
  163LEU      C 1879   5.952   5.442   2.492
  163LEU      O 1880   5.994   5.542   2.550
  164LEU      N 1881   5.938   5.431   2.361
  164LEU      H 1882   5.877   5.358   2.330
  164LEU     CA 1883   5.989   5.526   2.262
  164LEU     CB 1884   6.095   5.450   2.182
  164LEU     CG 1885   6.241   5.459   2.227
  164LEU    CD1 1886   6.271   5.393   2.361
  164LEU    CD2 1887   6.329   5.408   2.113
  164LEU      C 1888   5.877   5.581   2.172
  164LEU      O 1889   5.772   5.523   2.145
  165TYR      N 1890   5.892   5.710   2.144
  165TYR      H 1891   5.937   5.764   2.215
  165TYR     CA 1892   5.807   5.786   2.051
  165TYR     CB 1893   5.726   5.894   2.122
  165TYR     CG 1894   5.622   5.844   2.223
  165TYR    CD1 1895   5.489   5.828   2.189
  165TYR    HD1 1896   5.468   5.831   2.082
  165TYR    CD2 1897   5.656   5.819   2.356
  165TYR    HD2 1898   5.759   5.833   2.387
  165TYR    CE1 1899   5.390   5.801   2.283
  165TYR    HE1 1900   5.286   5.793   2.252
  165TYR    CE2 1901   5.562   5.780   2.451
  165TYR    HE2 1902   5.583   5.775   2.557
  165TYR     CZ 1903   5.428   5.770   2.413
  165TYR     OH 1904   5.352   5.675   2.473
  165TYR     HH 1905   5.261   5.673   2.433
  165TYR      C 1906   5.886   5.837   1.931
  165TYR      O 1907   5.994   5.895   1.944
  166TYR      N 1908   5.822   5.820   1.815
  166TYR      H 1909   5.726   5.792   1.810
  166TYR     CA 1910   5.895   5.834   1.688
  166TYR     CB 1911   5.914   5.699   1.619
  166TYR     CG 1912   6.006   5.603   1.696
  166TYR    CD1 1913   6.140   5.628   1.673
  166TYR    HD1 1914   6.175   5.731   1.673
  166TYR    CD2 1915   5.960   5.487   1.757
  166TYR    HD2 1916   5.855   5.464   1.776
  166TYR    CE1 1917   6.232   5.528   1.704
  166TYR    HE1 1918   6.338   5.546   1.687
  166TYR    CE2 1919   6.052   5.385   1.774
  166TYR    HE2 1920   6.021   5.289   1.817
  166TYR     CZ 1921   6.187   5.405   1.752
  166TYR     OH 1922   6.271   5.298   1.754
  166TYR     HH 1923   6.218   5.214   1.746
  166TYR      C 1924   5.846   5.944   1.594
  166TYR      O 1925   5.734   5.931   1.546
  167THR      N 1926   5.942   6.033   1.569
  167THR      H 1927   6.019   6.043   1.632
  167THR     CA 1928   5.910   6.129   1.462
  167THR     CB 1929   5.880   6.269   1.515
  167THR    OG1 1930   5.815   6.354   1.420
  167THR    HG1 1931   5.716   6.366   1.435
  167THR    CG2 1932   6.008   6.336   1.565
  167THR      C 1933   6.011   6.133   1.347
  167THR      O 1934   6.109   6.061   1.365
  168GL4      N 1935   5.998   6.200   1.233
  168GL4      H 1936   5.916   6.257   1.224
  168GL4     CA 1937   6.104   6.204   1.131
  168GL4     CB 1938   6.015   6.226   1.008
  168GL4     CG 1939   6.056   6.134   0.892
  168GL4     CD 1940   6.172   6.191   0.810
  168GL4    OE1 1941   6.144   6.273   0.719
  168GL4   HE11 1942   6.204   6.352   0.720
  168GL4   HE12 1943   6.068   6.249   0.659
  168GL4    OE2 1944   6.284   6.141   0.831
  168GL4   HE21 1945   6.334   6.139   0.744
  168GL4   HE22 1946   6.286   6.118   0.928
  168GL4      C 1947   6.207   6.316   1.140
  168GL4      O 1948   6.191   6.408   1.221
  169PHE      N 1949   6.311   6.308   1.058
  169PHE      H 1950   6.301   6.254   0.975
  169PHE     CA 1951   6.431   6.394   1.057
  169PHE     CB 1952   6.555   6.313   1.018
  169PHE     CG 1953   6.684   6.385   1.058
  169PHE    CD1 1954   6.760   6.455   0.966
  169PHE    HD1 1955   6.715   6.500   0.877
  169PHE    CD2 1956   6.746   6.351   1.177
  169PHE    HD2 1957   6.685   6.295   1.248
  169PHE    CE1 1958   6.897   6.474   0.982
  169PHE    HE1 1959   6.966   6.491   0.900
  169PHE    CE2 1960   6.877   6.390   1.204
  169PHE    HE2 1961   6.910   6.372   1.306
  169PHE     CZ 1962   6.955   6.451   1.106
  169PHE     HZ 1963   7.049   6.498   1.135
  169PHE      C 1964   6.415   6.523   0.976
  169PHE      O 1965   6.486   6.559   0.882
  170THR      N 1966   6.311   6.594   1.020
  170THR      H 1967   6.254   6.559   1.094
  170THR     CA 1968   6.247   6.717   0.972
  170THR     CB 1969   6.115   6.741   1.045
  170THR    OG1 1970   6.045   6.617   1.044
  170THR    HG1 1971   5.991   6.620   1.129
  170THR    CG2 1972   6.028   6.853   0.988
  170THR      C 1973   6.331   6.845   0.987
  170THR      O 1974   6.352   6.899   1.095
  171PRO      N 1975   6.370   6.894   0.869
  171PRO     CA 1976   6.446   7.019   0.859
  171PRO     CB 1977   6.498   7.024   0.715
  171PRO     CG 1978   6.403   6.937   0.632
  171PRO     CD 1979   6.344   6.840   0.735
  171PRO      C 1980   6.356   7.136   0.901
  171PRO      O 1981   6.259   7.174   0.836
  172THR      N 1982   6.392   7.183   1.019
  172THR      H 1983   6.468   7.149   1.076
  172THR     CA 1984   6.339   7.308   1.077
  172THR     CB 1985   6.334   7.293   1.229
  172THR    OG1 1986   6.462   7.243   1.271
  172THR    HG1 1987   6.531   7.312   1.248
  172THR    CG2 1988   6.213   7.207   1.266
  172THR      C 1989   6.419   7.433   1.039
  172THR      O 1990   6.537   7.439   1.071
  173GL4      N 1991   6.340   7.533   1.001
  173GL4      H 1992   6.240   7.535   1.010
  173GL4     CA 1993   6.387   7.664   0.954
  173GL4     CB 1994   6.294   7.731   0.853
  173GL4     CG 1995   6.149   7.758   0.895
  173GL4     CD 1996   6.070   7.627   0.893
  173GL4    OE1 1997   6.004   7.599   0.791
  173GL4   HE11 1998   5.951   7.516   0.807
  173GL4   HE12 1999   6.000   7.680   0.732
  173GL4    OE2 2000   6.054   7.560   0.997
  173GL4   HE21 2001   6.021   7.468   0.980
  173GL4   HE22 2002   6.086   7.613   1.076
  173GL4      C 2003   6.444   7.774   1.044
  173GL4      O 2004   6.525   7.855   1.000
  174LYSH     N 2005   6.404   7.786   1.171
  174LYSH     H 2006   6.346   7.721   1.220
  174LYSH    CA 2007   6.459   7.878   1.271
  174LYSH    CB 2008   6.337   7.944   1.335
  174LYSH    CG 2009   6.263   8.033   1.234
  174LYSH    CD 2010   6.135   8.099   1.287
  174LYSH    CE 2011   6.072   8.164   1.164
  174LYSH    NZ 2012   5.929   8.178   1.195
  174LYSH   HZ1 2013   5.892   8.258   1.148
  174LYSH   HZ2 2014   5.886   8.091   1.173
  174LYSH   HZ3 2015   5.924   8.182   1.295
  174LYSH     C 2016   6.559   7.821   1.373
  174LYSH     O 2017   6.671   7.871   1.389
  175ASN      N 2018   6.508   7.728   1.452
  175ASN      H 2019   6.426   7.675   1.428
  175ASN     CA 2020   6.587   7.663   1.557
  175ASN     CB 2021   6.554   7.723   1.694
  175ASN     CG 2022   6.670   7.728   1.794
  175ASN    OD1 2023   6.712   7.620   1.835
  175ASN    ND2 2024   6.729   7.845   1.820
  175ASN   HD21 2025   6.690   7.930   1.785
  175ASN   HD22 2026   6.803   7.855   1.886
  175ASN      C 2027   6.535   7.519   1.568
  175ASN      O 2028   6.420   7.480   1.546
  176GL4      N 2029   6.637   7.434   1.577
  176GL4      H 2030   6.728   7.474   1.591
  176GL4     CA 2031   6.630   7.288   1.580
  176GL4     CB 2032   6.755   7.215   1.631
  176GL4     CG 2033   6.879   7.251   1.549
  176GL4     CD 2034   6.962   7.373   1.588
  176GL4    OE1 2035   7.052   7.351   1.673
  176GL4   HE11 2036   7.069   7.425   1.737
  176GL4   HE12 2037   7.065   7.252   1.673
  176GL4    OE2 2038   6.929   7.482   1.538
  176GL4   HE21 2039   6.956   7.562   1.592
  176GL4   HE22 2040   6.861   7.461   1.468
  176GL4      C 2041   6.509   7.221   1.646
  176GL4      O 2042   6.462   7.271   1.749
  177TYR      N 2043   6.439   7.137   1.571
  177TYR      H 2044   6.440   7.139   1.471
  177TYR     CA 2045   6.336   7.046   1.621
  177TYR     CB 2046   6.309   6.944   1.510
  177TYR     CG 2047   6.171   6.881   1.499
  177TYR    CD1 2048   6.174   6.760   1.431
  177TYR    HD1 2049   6.261   6.728   1.374
  177TYR    CD2 2050   6.058   6.912   1.575
  177TYR    HD2 2051   6.046   6.999   1.640
  177TYR    CE1 2052   6.065   6.675   1.416
  177TYR    HE1 2053   6.067   6.576   1.371
  177TYR    CE2 2054   5.947   6.830   1.565
  177TYR    HE2 2055   5.862   6.838   1.632
  177TYR     CZ 2056   5.952   6.715   1.486
  177TYR     OH 2057   5.842   6.636   1.479
  177TYR     HH 2058   5.868   6.557   1.423
  177TYR      C 2059   6.374   6.968   1.747
  177TYR      O 2060   6.488   6.925   1.763
  178ALA      N 2061   6.295   6.982   1.854
  178ALA      H 2062   6.222   7.050   1.847
  178ALA     CA 2063   6.310   6.926   1.989
  178ALA     CB 2064   6.390   7.023   2.076
  178ALA      C 2065   6.186   6.861   2.051
  178ALA      O 2066   6.073   6.893   2.015
  179CYS2     N 2067   6.216   6.764   2.137
  179CYS2     H 2068   6.307   6.725   2.134
  179CYS2    CA 2069   6.131   6.691   2.233
  179CYS2    CB 2070   6.147   6.543   2.200
  179CYS2    SG 2071   6.009   6.436   2.256
  179CYS2     C 2072   6.140   6.726   2.382
  179CYS2     O 2073   6.249   6.749   2.434
  180ARG      N 2074   6.025   6.735   2.448
  180ARG      H 2075   5.939   6.732   2.398
  180ARG     CA 2076   6.001   6.771   2.589
  180ARG     CB 2077   5.954   6.916   2.595
  180ARG     CG 2078   6.061   7.006   2.658
  180ARG     CD 2079   6.086   6.971   2.804
  180ARG     NE 2080   5.964   7.006   2.877
  180ARG     HE 2081   5.898   7.053   2.818
  180ARG     CZ 2082   5.942   6.973   3.005
  180ARG    NH1 2083   6.037   6.902   3.068
  180ARG   HH11 2084   6.123   6.883   3.020
  180ARG   HH12 2085   6.020   6.862   3.158
  180ARG    NH2 2086   5.833   7.003   3.076
  180ARG   HH21 2087   5.751   7.049   3.042
  180ARG   HH22 2088   5.830   6.981   3.174
  180ARG      C 2089   5.903   6.672   2.653
  180ARG      O 2090   5.787   6.661   2.612
  181VAL      N 2091   5.941   6.621   2.769
  181VAL      H 2092   6.035   6.636   2.802
  181VAL     CA 2093   5.851   6.532   2.844
  181VAL     CB 2094   5.918   6.396   2.865
  181VAL    CG1 2095   5.807   6.297   2.904
  181VAL    CG2 2096   5.989   6.349   2.738
  181VAL      C 2097   5.802   6.596   2.974
  181VAL      O 2098   5.872   6.657   3.055
  182ASN      N 2099   5.669   6.597   2.985
  182ASN      H 2100   5.609   6.601   2.906
  182ASN     CA 2101   5.601   6.634   3.110
  182ASN     CB 2102   5.531   6.764   3.071
  182ASN     CG 2103   5.471   6.839   3.190
  182ASN    OD1 2104   5.532   6.842   3.297
  182ASN    ND2 2105   5.355   6.896   3.163
  182ASN   HD21 2106   5.310   6.874   3.076
  182ASN   HD22 2107   5.329   6.979   3.212
  182ASN      C 2108   5.504   6.523   3.152
  182ASN      O 2109   5.476   6.434   3.072
  183HI0      N 2110   5.452   6.531   3.273
  183HI0      H 2111   5.459   6.618   3.322
  183HI0     CA 2112   5.347   6.438   3.320
  183HI0     CB 2113   5.403   6.360   3.439
  183HI0     CG 2114   5.495   6.243   3.402
  183HI0    ND1 2115   5.453   6.117   3.402
  183HI0    HD1 2116   5.364   6.078   3.426
  183HI0    CD2 2117   5.628   6.249   3.402
  183HI0    HD2 2118   5.681   6.344   3.407
  183HI0    CE1 2119   5.567   6.048   3.405
  183HI0    HE1 2120   5.575   5.940   3.390
  183HI0    NE2 2121   5.675   6.125   3.398
  183HI0    HE2 2122   5.772   6.098   3.397
  183HI0      C 2123   5.219   6.510   3.361
  183HI0      O 2124   5.230   6.624   3.407
  184VAL      N 2125   5.107   6.438   3.357
  184VAL      H 2126   5.102   6.358   3.298
  184VAL     CA 2127   4.982   6.486   3.418
  184VAL     CB 2128   4.850   6.443   3.355
  184VAL    CG1 2129   4.828   6.505   3.217
  184VAL    CG2 2130   4.842   6.291   3.341
  184VAL      C 2131   4.969   6.462   3.568
  184VAL      O 2132   4.914   6.530   3.655
  185THR      N 2133   5.047   6.364   3.614
  185THR      H 2134   5.100   6.308   3.551
  185THR     CA 2135   5.064   6.330   3.756
  185THR     CB 2136   5.101   6.184   3.783
  185THR    OG1 2137   5.231   6.163   3.727
  185THR    HG1 2138   5.207   6.140   3.633
  185THR    CG2 2139   5.001   6.072   3.756
  185THR      C 2140   5.147   6.427   3.840
  185THR      O 2141   5.130   6.440   3.961
  186LEU      N 2142   5.232   6.502   3.769
  186LEU      H 2143   5.261   6.482   3.676
  186LEU     CA 2144   5.290   6.628   3.816
  186LEU     CB 2145   5.417   6.603   3.898
  186LEU     CG 2146   5.452   6.712   4.000
  186LEU    CD1 2147   5.552   6.633   4.085
  186LEU    CD2 2148   5.513   6.833   3.929
  186LEU      C 2149   5.331   6.705   3.690
  186LEU      O 2150   5.411   6.655   3.612
  187SER      N 2151   5.266   6.818   3.659
  187SER      H 2152   5.192   6.840   3.721
  187SER     CA 2153   5.293   6.911   3.549
  187SER     CB 2154   5.166   6.990   3.518
  187SER     OG 2155   5.194   7.077   3.408
  187SER     HG 2156   5.115   7.086   3.348
  187SER      C 2157   5.399   7.015   3.588
  187SER      O 2158   5.387   7.096   3.679
  188GLN      N 2159   5.517   7.004   3.528
  188GLN      H 2160   5.530   6.934   3.458
  188GLN     CA 2161   5.641   7.076   3.560
  188GLN     CB 2162   5.753   7.027   3.468
  188GLN     CG 2163   5.826   6.911   3.537
  188GLN     CD 2164   5.891   6.839   3.419
  188GLN    OE1 2165   5.954   6.900   3.332
  188GLN    NE2 2166   5.862   6.711   3.401
  188GLN   HE21 2167   5.822   6.653   3.473
  188GLN   HE22 2168   5.879   6.670   3.311
  188GLN      C 2169   5.635   7.229   3.557
  188GLN      O 2170   5.599   7.291   3.457
  189PRO      N 2171   5.633   7.290   3.674
  189PRO     CA 2172   5.621   7.437   3.686
  189PRO     CB 2173   5.631   7.458   3.837
  189PRO     CG 2174   5.709   7.339   3.893
  189PRO     CD 2175   5.660   7.225   3.803
  189PRO      C 2176   5.730   7.517   3.615
  189PRO      O 2177   5.846   7.484   3.594
  190LYSH     N 2178   5.685   7.636   3.576
  190LYSH     H 2179   5.599   7.683   3.595
  190LYSH    CA 2180   5.771   7.714   3.486
  190LYSH    CB 2181   5.703   7.849   3.461
  190LYSH    CG 2182   5.764   7.927   3.344
  190LYSH    CD 2183   5.729   8.076   3.343
  190LYSH    CE 2184   5.806   8.148   3.232
  190LYSH    NZ 2185   5.744   8.281   3.224
  190LYSH   HZ1 2186   5.647   8.268   3.202
  190LYSH   HZ2 2187   5.754   8.332   3.310
  190LYSH   HZ3 2188   5.789   8.325   3.147
  190LYSH     C 2189   5.919   7.724   3.523
  190LYSH     O 2190   6.001   7.735   3.432
  191ILE      N 2191   5.957   7.741   3.649
  191ILE      H 2192   5.895   7.784   3.715
  191ILE     CA 2193   6.098   7.751   3.688
  191ILE     CB 2194   6.114   7.798   3.833
  191ILE    CG1 2195   6.034   7.718   3.935
  191ILE    CG2 2196   6.107   7.950   3.848
  191ILE     CD 2197   6.093   7.741   4.075
  191ILE      C 2198   6.189   7.631   3.660
  191ILE      O 2199   6.311   7.643   3.673
  192VAL      N 2200   6.132   7.511   3.647
  192VAL      H 2201   6.033   7.504   3.657
  192VAL     CA 2202   6.209   7.391   3.612
  192VAL     CB 2203   6.119   7.267   3.606
  192VAL    CG1 2204   6.192   7.137   3.571
  192VAL    CG2 2205   6.047   7.241   3.739
  192VAL      C 2206   6.287   7.397   3.481
  192VAL      O 2207   6.229   7.407   3.373
  193LYSH     N 2208   6.417   7.421   3.497
  193LYSH     H 2209   6.442   7.476   3.576
  193LYSH    CA 2210   6.512   7.430   3.385
  193LYSH    CB 2211   6.643   7.488   3.438
  193LYSH    CG 2212   6.624   7.627   3.499
  193LYSH    CD 2213   6.614   7.729   3.385
  193LYSH    CE 2214   6.597   7.873   3.434
  193LYSH    NZ 2215   6.631   7.969   3.329
  193LYSH   HZ1 2216   6.626   7.939   3.233
  193LYSH   HZ2 2217   6.564   8.043   3.324
  193LYSH   HZ3 2218   6.725   7.999   3.347
  193LYSH     C 2219   6.530   7.296   3.315
  193LYSH     O 2220   6.591   7.207   3.373
  194TRP      N 2221   6.443   7.270   3.218
  194TRP      H 2222   6.356   7.319   3.213
  194TRP     CA 2223   6.466   7.170   3.112
  194TRP     CB 2224   6.334   7.127   3.048
  194TRP     CG 2225   6.233   7.230   2.998
  194TRP    CD1 2226   6.243   7.297   2.883
  194TRP    HD1 2227   6.326   7.305   2.814
  194TRP    CD2 2228   6.110   7.252   3.060
  194TRP    NE1 2229   6.126   7.355   2.858
  194TRP    HE1 2230   6.105   7.395   2.769
  194TRP    CE2 2231   6.049   7.335   2.965
  194TRP    CE3 2232   6.064   7.234   3.190
  194TRP    HE3 2233   6.120   7.163   3.251
  194TRP    CZ2 2234   5.933   7.401   3.001
  194TRP    HZ2 2235   5.894   7.478   2.935
  194TRP    CZ3 2236   5.943   7.295   3.217
  194TRP    HZ3 2237   5.899   7.284   3.316
  194TRP    CH2 2238   5.875   7.374   3.125
  194TRP    HH2 2239   5.782   7.425   3.151
  194TRP      C 2240   6.563   7.216   3.003
  194TRP      O 2241   6.638   7.129   2.957
  195AS4      N 2242   6.568   7.345   2.973
  195AS4      H 2243   6.493   7.411   2.982
  195AS4     CA 2244   6.678   7.409   2.899
  195AS4     CB 2245   6.649   7.559   2.905
  195AS4     CG 2246   6.544   7.588   2.797
  195AS4    OD1 2247   6.424   7.572   2.828
  195AS4   HD11 2248   6.371   7.605   2.750
  195AS4   HD12 2249   6.425   7.535   2.921
  195AS4    OD2 2250   6.590   7.611   2.683
  195AS4   HD21 2251   6.520   7.616   2.612
  195AS4   HD22 2252   6.690   7.615   2.689
  195AS4      C 2253   6.817   7.381   2.957
  195AS4      O 2254   6.829   7.381   3.079
  196ARG      N 2255   6.918   7.407   2.875
  196ARG      H 2256   6.892   7.415   2.779
  196ARG     CA 2257   7.061   7.380   2.899
  196ARG     CB 2258   7.149   7.398   2.775
  196ARG     CG 2259   7.288   7.335   2.791
  196ARG     CD 2260   7.383   7.380   2.680
  196ARG     NE 2261   7.523   7.342   2.700
  196ARG     HE 2262   7.551   7.358   2.795
  196ARG     CZ 2263   7.603   7.270   2.621
  196ARG    NH1 2264   7.557   7.214   2.508
  196ARG   HH11 2265   7.463   7.243   2.488
  196ARG   HH12 2266   7.611   7.146   2.458
  196ARG    NH2 2267   7.724   7.225   2.657
  196ARG   HH21 2268   7.769   7.244   2.744
  196ARG   HH22 2269   7.770   7.164   2.593
  196ARG      C 2270   7.135   7.457   3.008
  196ARG      O 2271   7.237   7.410   3.057
  197AS4      N 2272   7.083   7.573   3.048
  197AS4      H 2273   7.022   7.630   2.992
  197AS4     CA 2274   7.141   7.647   3.160
  197AS4     CB 2275   7.066   7.780   3.175
  197AS4     CG 2276   7.085   7.870   3.053
  197AS4    OD1 2277   7.202   7.881   3.008
  197AS4   HD11 2278   7.220   7.966   2.959
  197AS4   HD12 2279   7.257   7.799   3.023
  197AS4    OD2 2280   6.985   7.925   3.002
  197AS4   HD21 2281   7.009   7.943   2.906
  197AS4   HD22 2282   6.910   7.917   3.067
  197AS4      C 2283   7.147   7.573   3.294
  197AS4      O 2284   7.049   7.545   3.362
  198MET      N 2285   7.266   7.586   3.353
  198MET      H 2286   7.335   7.657   3.340
  198MET     CA 2287   7.301   7.508   3.472
  198MET     CB 2288   7.317   7.360   3.435
  198MET     CG 2289   7.310   7.276   3.562
  198MET     SD 2290   7.140   7.229   3.613
  198MET     CE 2291   7.173   7.131   3.757
  198MET      C 2292   7.406   7.582   3.554
  198MET     O1 2293   7.461   7.679   3.497
  198MET   HO11 2294   7.433   7.687   3.401
  198MET   HO12 2295   7.520   7.729   3.561
  198MET     O2 2296   7.423   7.553   3.675
  198MET   HO21 2297   7.489   7.618   3.712
  198MET   HO22 2298   7.351   7.487   3.698
   9.09117   9.09117   6.42842   0.00000   0.00000   0.00000   0.00000   4.54560   4.54560
