# Supplementary material for: Interfacial Dynamics and Growth Modes of β2-Microglobulin Dimers
Source: J Chem Inf Model. 2023 May 3;63(14):4447–57. doi: 10.1021/acs.jcim.3c00399 (PMC10369489; doi:10.1021/acs.jcim.3c00399)
Supplement: Supplementary file 2 — ci3c00399_si_002.zip [file ci3c00399_si_002.zip › Supporting-Information/confs_end/End_conformation_BM-2_rep3.gro]

Protein in water t= 500000.00000 step= 5000000
 2298
    1ILE      N    1   8.281   5.839   1.271
    1ILE     H1    2   8.239   5.927   1.247
    1ILE     H2    3   8.379   5.849   1.254
    1ILE     H3    4   8.236   5.772   1.212
    1ILE     CA    5   8.258   5.801   1.411
    1ILE     CB    6   8.233   5.929   1.491
    1ILE    CG1    7   8.350   6.026   1.503
    1ILE    CG2    8   8.182   5.915   1.635
    1ILE     CD    9   8.472   5.971   1.577
    1ILE      C   10   8.134   5.711   1.408
    1ILE      O   11   8.061   5.704   1.309
    2GLN      N   12   8.132   5.624   1.508
    2GLN      H   13   8.210   5.609   1.569
    2GLN     CA   14   8.011   5.544   1.533
    2GLN     CB   15   8.024   5.419   1.445
    2GLN     CG   16   7.897   5.337   1.422
    2GLN     CD   17   7.807   5.313   1.543
    2GLN    OE1   18   7.696   5.364   1.556
    2GLN    NE2   19   7.843   5.211   1.621
    2GLN   HE21   20   7.925   5.155   1.606
    2GLN   HE22   21   7.782   5.192   1.698
    2GLN      C   22   7.997   5.497   1.678
    2GLN      O   23   7.918   5.555   1.752
    3ARG      N   24   8.105   5.443   1.735
    3ARG      H   25   8.192   5.454   1.688
    3ARG     CA   26   8.112   5.384   1.869
    3ARG     CB   27   8.238   5.301   1.890
    3ARG     CG   28   8.238   5.163   1.824
    3ARG     CD   29   8.384   5.118   1.827
    3ARG     NE   30   8.453   5.149   1.701
    3ARG     HE   31   8.413   5.220   1.643
    3ARG     CZ   32   8.572   5.096   1.672
    3ARG    NH1   33   8.632   4.999   1.743
    3ARG   HH11   34   8.594   4.958   1.826
    3ARG   HH12   35   8.715   4.962   1.701
    3ARG    NH2   36   8.655   5.155   1.586
    3ARG   HH21   37   8.618   5.238   1.544
    3ARG   HH22   38   8.743   5.114   1.562
    3ARG      C   39   8.084   5.479   1.986
    3ARG      O   40   8.028   5.436   2.087
    4THR      N   41   8.117   5.605   1.960
    4THR      H   42   8.163   5.632   1.875
    4THR     CA   43   8.110   5.711   2.061
    4THR     CB   44   8.233   5.803   2.066
    4THR    OG1   45   8.348   5.718   2.075
    4THR    HG1   46   8.329   5.668   2.159
    4THR    CG2   47   8.224   5.891   2.190
    4THR      C   48   7.991   5.801   2.027
    4THR      O   49   7.992   5.860   1.919
    5PRO      N   50   7.894   5.788   2.116
    5PRO     CA   51   7.772   5.866   2.090
    5PRO     CB   52   7.674   5.821   2.199
    5PRO     CG   53   7.715   5.674   2.212
    5PRO     CD   54   7.868   5.683   2.215
    5PRO      C   55   7.789   6.017   2.108
    5PRO      O   56   7.887   6.059   2.170
    6LYSH     N   57   7.698   6.093   2.046
    6LYSH     H   58   7.608   6.057   2.024
    6LYSH    CA   59   7.695   6.239   2.033
    6LYSH    CB   60   7.596   6.271   1.921
    6LYSH    CG   61   7.577   6.417   1.879
    6LYSH    CD   62   7.467   6.437   1.774
    6LYSH    CE   63   7.323   6.430   1.825
    6LYSH    NZ   64   7.242   6.479   1.713
    6LYSH   HZ1   65   7.144   6.466   1.732
    6LYSH   HZ2   66   7.239   6.579   1.711
    6LYSH   HZ3   67   7.265   6.442   1.624
    6LYSH     C   68   7.671   6.314   2.164
    6LYSH     O   69   7.599   6.263   2.249
    7ILE      N   70   7.746   6.422   2.185
    7ILE      H   71   7.826   6.424   2.125
    7ILE     CA   72   7.717   6.528   2.283
    7ILE     CB   73   7.834   6.625   2.298
    7ILE    CG1   74   7.969   6.557   2.326
    7ILE    CG2   75   7.782   6.720   2.406
    7ILE     CD   76   8.087   6.653   2.309
    7ILE      C   77   7.587   6.590   2.232
    7ILE      O   78   7.589   6.637   2.119
    8GLN      N   79   7.492   6.620   2.321
    8GLN      H   80   7.489   6.585   2.414
    8GLN     CA   81   7.361   6.681   2.292
    8GLN     CB   82   7.252   6.637   2.389
    8GLN     CG   83   7.234   6.485   2.394
    8GLN     CD   84   7.178   6.424   2.265
    8GLN    OE1   85   7.074   6.470   2.217
    8GLN    NE2   86   7.240   6.315   2.221
    8GLN   HE21   87   7.317   6.280   2.274
    8GLN   HE22   88   7.209   6.266   2.140
    8GLN      C   89   7.378   6.833   2.281
    8GLN      O   90   7.418   6.898   2.377
    9VAL      N   91   7.367   6.884   2.159
    9VAL      H   92   7.294   6.854   2.097
    9VAL     CA   93   7.399   7.024   2.126
    9VAL     CB   94   7.526   7.024   2.041
    9VAL    CG1   95   7.651   7.009   2.128
    9VAL    CG2   96   7.534   6.942   1.912
    9VAL      C   97   7.291   7.105   2.055
    9VAL      O   98   7.229   7.055   1.961
   10TYR      N   99   7.276   7.232   2.091
   10TYR      H  100   7.339   7.277   2.154
   10TYR     CA  101   7.170   7.320   2.040
   10TYR     CB  102   7.171   7.349   1.890
   10TYR     CG  103   7.303   7.411   1.843
   10TYR    CD1  104   7.405   7.327   1.800
   10TYR    HD1  105   7.386   7.231   1.752
   10TYR    CD2  106   7.322   7.547   1.859
   10TYR    HD2  107   7.240   7.615   1.881
   10TYR    CE1  108   7.533   7.377   1.779
   10TYR    HE1  109   7.614   7.315   1.740
   10TYR    CE2  110   7.447   7.599   1.826
   10TYR    HE2  111   7.483   7.694   1.864
   10TYR     CZ  112   7.551   7.515   1.786
   10TYR     OH  113   7.671   7.560   1.742
   10TYR     HH  114   7.729   7.486   1.707
   10TYR      C  115   7.031   7.287   2.094
   10TYR      O  116   7.027   7.208   2.188
   11SER      N  117   6.927   7.359   2.052
   11SER      H  118   6.944   7.446   2.006
   11SER     CA  119   6.788   7.323   2.085
   11SER     CB  120   6.691   7.419   2.015
   11SER     OG  121   6.675   7.544   2.082
   11SER     HG  122   6.757   7.599   2.062
   11SER      C  123   6.740   7.180   2.058
   11SER      O  124   6.750   7.137   1.944
   12ARG      N  125   6.678   7.110   2.153
   12ARG      H  126   6.629   7.028   2.124
   12ARG     CA  127   6.674   7.135   2.298
   12ARG     CB  128   6.568   7.036   2.347
   12ARG     CG  129   6.420   7.068   2.327
   12ARG     CD  130   6.329   6.970   2.400
   12ARG     NE  131   6.189   7.015   2.397
   12ARG     HE  132   6.160   7.066   2.316
   12ARG     CZ  133   6.112   7.037   2.505
   12ARG    NH1  134   6.153   7.017   2.631
   12ARG   HH11  135   6.248   6.988   2.644
   12ARG   HH12  136   6.093   7.032   2.709
   12ARG    NH2  137   5.997   7.105   2.490
   12ARG   HH21  138   5.969   7.147   2.404
   12ARG   HH22  139   5.939   7.102   2.571
   12ARG      C  140   6.798   7.129   2.386
   12ARG      O  141   6.857   7.021   2.389
   13HI0      N  142   6.808   7.223   2.480
   13HI0      H  143   6.728   7.272   2.514
   13HI0     CA  144   6.926   7.243   2.565
   13HI0     CB  145   6.921   7.382   2.629
   13HI0     CG  146   6.941   7.492   2.525
   13HI0    ND1  147   7.057   7.536   2.477
   13HI0    HD1  148   7.147   7.499   2.501
   13HI0    CD2  149   6.845   7.571   2.479
   13HI0    HD2  150   6.740   7.575   2.510
   13HI0    CE1  151   7.036   7.640   2.397
   13HI0    HE1  152   7.107   7.698   2.338
   13HI0    NE2  153   6.905   7.658   2.398
   13HI0    HE2  154   6.866   7.742   2.361
   13HI0      C  155   6.926   7.146   2.684
   13HI0      O  156   6.825   7.128   2.753
   14PRO      N  157   7.035   7.073   2.707
   14PRO     CA  158   7.048   6.992   2.828
   14PRO     CB  159   7.169   6.903   2.799
   14PRO     CG  160   7.193   6.910   2.648
   14PRO     CD  161   7.138   7.046   2.605
   14PRO      C  162   7.067   7.074   2.956
   14PRO      O  163   7.132   7.179   2.955
   15ALA      N  164   7.030   7.009   3.066
   15ALA      H  165   6.979   6.923   3.059
   15ALA     CA  166   7.069   7.051   3.201
   15ALA     CB  167   6.983   6.969   3.298
   15ALA      C  168   7.216   7.038   3.240
   15ALA      O  169   7.292   6.957   3.186
   16GL4      N  170   7.261   7.129   3.326
   16GL4      H  171   7.218   7.217   3.341
   16GL4     CA  172   7.402   7.122   3.367
   16GL4     CB  173   7.494   7.224   3.298
   16GL4     CG  174   7.633   7.162   3.286
   16GL4     CD  175   7.741   7.232   3.203
   16GL4    OE1  176   7.799   7.336   3.243
   16GL4   HE11  177   7.889   7.344   3.200
   16GL4   HE12  178   7.750   7.382   3.317
   16GL4    OE2  179   7.769   7.188   3.090
   16GL4   HE21  180   7.854   7.235   3.064
   16GL4   HE22  181   7.736   7.094   3.081
   16GL4      C  182   7.420   7.153   3.515
   16GL4      O  183   7.410   7.269   3.555
   17ASN      N  184   7.473   7.051   3.583
   17ASN      H  185   7.468   6.964   3.535
   17ASN     CA  186   7.524   7.057   3.721
   17ASN     CB  187   7.490   6.931   3.801
   17ASN     CG  188   7.527   6.909   3.948
   17ASN    OD1  189   7.491   6.991   4.032
   17ASN    ND2  190   7.567   6.787   3.983
   17ASN   HD21  191   7.576   6.723   3.907
   17ASN   HD22  192   7.612   6.775   4.071
   17ASN      C  193   7.675   7.081   3.725
   17ASN      O  194   7.726   7.141   3.818
   18GLY      N  195   7.746   7.024   3.627
   18GLY      H  196   7.710   6.940   3.585
   18GLY     CA  197   7.888   7.039   3.592
   18GLY      C  198   7.993   6.962   3.673
   18GLY      O  199   7.959   6.903   3.775
   19LYSH     N  200   8.114   6.943   3.621
   19LYSH     H  201   8.176   6.881   3.669
   19LYSH    CA  202   8.169   6.996   3.496
   19LYSH    CB  203   8.283   7.095   3.521
   19LYSH    CG  204   8.389   7.043   3.618
   19LYSH    CD  205   8.500   7.148   3.607
   19LYSH    CE  206   8.637   7.114   3.668
   19LYSH    NZ  207   8.724   7.226   3.630
   19LYSH   HZ1  208   8.819   7.206   3.655
   19LYSH   HZ2  209   8.718   7.250   3.533
   19LYSH   HZ3  210   8.694   7.310   3.674
   19LYSH     C  211   8.215   6.902   3.385
   19LYSH     O  212   8.292   6.810   3.411
   20SER      N  213   8.187   6.942   3.261
   20SER      H  214   8.158   7.037   3.249
   20SER     CA  215   8.215   6.863   3.141
   20SER     CB  216   8.350   6.899   3.078
   20SER     OG  217   8.354   6.867   2.939
   20SER     HG  218   8.402   6.939   2.889
   20SER      C  219   8.180   6.714   3.137
   20SER      O  220   8.127   6.663   3.236
   21ASN      N  221   8.167   6.674   3.011
   21ASN      H  222   8.196   6.733   2.936
   21ASN     CA  223   8.117   6.542   2.970
   21ASN     CB  224   8.124   6.516   2.819
   21ASN     CG  225   8.120   6.643   2.734
   21ASN    OD1  226   8.211   6.723   2.716
   21ASN    ND2  227   8.010   6.655   2.660
   21ASN   HD21  228   7.940   6.584   2.651
   21ASN   HD22  229   8.000   6.740   2.609
   21ASN      C  230   8.183   6.429   3.047
   21ASN      O  231   8.301   6.445   3.076
   22PHE      N  232   8.107   6.334   3.103
   22PHE      H  233   8.158   6.265   3.154
   22PHE     CA  234   7.964   6.302   3.100
   22PHE     CB  235   7.880   6.372   3.208
   22PHE     CG  236   7.883   6.284   3.333
   22PHE    CD1  237   7.992   6.277   3.419
   22PHE    HD1  238   8.078   6.343   3.411
   22PHE    CD2  239   7.781   6.191   3.348
   22PHE    HD2  240   7.679   6.208   3.314
   22PHE    CE1  241   7.999   6.179   3.518
   22PHE    HE1  242   8.076   6.192   3.593
   22PHE    CE2  243   7.782   6.094   3.448
   22PHE    HE2  244   7.702   6.022   3.467
   22PHE     CZ  245   7.894   6.089   3.530
   22PHE     HZ  246   7.892   6.012   3.607
   22PHE      C  247   7.885   6.296   2.969
   22PHE      O  248   7.829   6.393   2.917
   23LEU      N  249   7.870   6.174   2.917
   23LEU      H  250   7.867   6.095   2.977
   23LEU     CA  251   7.819   6.154   2.780
   23LEU     CB  252   7.873   6.021   2.728
   23LEU     CG  253   7.870   6.017   2.575
   23LEU    CD1  254   7.948   6.135   2.516
   23LEU    CD2  255   7.938   5.892   2.519
   23LEU      C  256   7.666   6.148   2.789
   23LEU      O  257   7.614   6.060   2.857
   24ASN      N  258   7.599   6.242   2.723
   24ASN      H  259   7.645   6.308   2.662
   24ASN     CA  260   7.454   6.256   2.734
   24ASN     CB  261   7.407   6.398   2.767
   24ASN     CG  262   7.460   6.524   2.698
   24ASN    OD1  263   7.517   6.514   2.589
   24ASN    ND2  264   7.468   6.632   2.773
   24ASN   HD21  265   7.440   6.630   2.869
   24ASN   HD22  266   7.498   6.721   2.736
   24ASN      C  267   7.374   6.181   2.627
   24ASN      O  268   7.396   6.192   2.506
   25CYS2     N  269   7.268   6.115   2.674
   25CYS2     H  270   7.256   6.103   2.772
   25CYS2    CA  271   7.167   6.053   2.587
   25CYS2    CB  272   7.145   5.906   2.622
   25CYS2    SG  273   7.298   5.807   2.602
   25CYS2     C  274   7.026   6.112   2.591
   25CYS2     O  275   6.974   6.138   2.699
   26TYR      N  276   6.962   6.125   2.475
   26TYR      H  277   6.980   6.062   2.399
   26TYR     CA  278   6.836   6.198   2.460
   26TYR     CB  279   6.832   6.295   2.341
   26TYR     CG  280   6.708   6.382   2.324
   26TYR    CD1  281   6.692   6.503   2.390
   26TYR    HD1  282   6.771   6.542   2.454
   26TYR    CD2  283   6.615   6.348   2.226
   26TYR    HD2  284   6.654   6.280   2.150
   26TYR    CE1  285   6.584   6.587   2.365
   26TYR    HE1  286   6.590   6.693   2.389
   26TYR    CE2  287   6.505   6.430   2.203
   26TYR    HE2  288   6.431   6.402   2.129
   26TYR     CZ  289   6.491   6.553   2.267
   26TYR     OH  290   6.429   6.650   2.194
   26TYR     HH  291   6.370   6.616   2.121
   26TYR      C  292   6.727   6.095   2.429
   26TYR      O  293   6.739   5.992   2.363
   27VAL      N  294   6.609   6.124   2.483
   27VAL      H  295   6.588   6.201   2.544
   27VAL     CA  296   6.491   6.045   2.446
   27VAL     CB  297   6.405   6.013   2.568
   27VAL    CG1  298   6.282   5.932   2.528
   27VAL    CG2  299   6.477   5.939   2.681
   27VAL      C  300   6.401   6.121   2.348
   27VAL      O  301   6.359   6.233   2.376
   28SER      N  302   6.360   6.047   2.245
   28SER      H  303   6.412   5.966   2.220
   28SER     CA  304   6.278   6.105   2.138
   28SER     CB  305   6.271   6.007   2.020
   28SER     OG  306   6.392   6.029   1.947
   28SER     HG  307   6.476   6.012   1.998
   28SER      C  308   6.134   6.149   2.166
   28SER      O  309   6.036   6.110   2.103
   29GLY      N  310   6.118   6.240   2.262
   29GLY      H  311   6.197   6.271   2.315
   29GLY     CA  312   5.985   6.299   2.286
   29GLY      C  313   5.950   6.284   2.434
   29GLY      O  314   5.998   6.193   2.502
   30PHE      N  315   5.857   6.370   2.476
   30PHE      H  316   5.784   6.400   2.416
   30PHE     CA  317   5.822   6.399   2.616
   30PHE     CB  318   5.724   6.516   2.619
   30PHE     CG  319   5.601   6.512   2.527
   30PHE    CD1  320   5.588   6.553   2.394
   30PHE    HD1  321   5.664   6.606   2.336
   30PHE    CD2  322   5.497   6.438   2.582
   30PHE    HD2  323   5.500   6.388   2.678
   30PHE    CE1  324   5.468   6.527   2.330
   30PHE    HE1  325   5.451   6.575   2.233
   30PHE    CE2  326   5.377   6.418   2.515
   30PHE    HE2  327   5.295   6.371   2.570
   30PHE     CZ  328   5.361   6.455   2.382
   30PHE     HZ  329   5.272   6.441   2.321
   30PHE      C  330   5.772   6.294   2.715
   30PHE      O  331   5.688   6.212   2.681
   31HI0      N  332   5.811   6.306   2.842
   31HI0      H  333   5.845   6.395   2.873
   31HI0     CA  334   5.783   6.207   2.947
   31HI0     CB  335   5.885   6.234   3.058
   31HI0     CG  336   5.891   6.115   3.154
   31HI0    ND1  337   5.923   5.989   3.123
   31HI0    HD1  338   5.953   5.954   3.034
   31HI0    CD2  339   5.857   6.123   3.282
   31HI0    HD2  340   5.873   6.205   3.353
   31HI0    CE1  341   5.904   5.915   3.232
   31HI0    HE1  342   5.930   5.810   3.233
   31HI0    NE2  343   5.857   5.997   3.325
   31HI0    HE2  344   5.827   5.962   3.414
   31HI0      C  345   5.640   6.214   3.000
   31HI0      O  346   5.599   6.322   3.042
   32PRO      N  347   5.574   6.099   3.015
   32PRO     CA  348   5.606   5.970   2.953
   32PRO     CB  349   5.550   5.864   3.049
   32PRO     CG  350   5.435   5.940   3.115
   32PRO     CD  351   5.471   6.089   3.120
   32PRO      C  352   5.545   5.946   2.815
   32PRO      O  353   5.475   6.030   2.758
   33SER      N  354   5.583   5.838   2.749
   33SER      H  355   5.645   5.770   2.789
   33SER     CA  356   5.547   5.816   2.608
   33SER     CB  357   5.628   5.906   2.514
   33SER     OG  358   5.567   6.034   2.497
   33SER     HG  359   5.578   6.075   2.588
   33SER      C  360   5.553   5.666   2.579
   33SER      O  361   5.543   5.583   2.669
   34AS4      N  362   5.525   5.631   2.453
   34AS4      H  363   5.483   5.685   2.380
   34AS4     CA  364   5.534   5.494   2.402
   34AS4     CB  365   5.451   5.504   2.274
   34AS4     CG  366   5.303   5.536   2.296
   34AS4    OD1  367   5.229   5.443   2.333
   34AS4   HD11  368   5.148   5.444   2.275
   34AS4   HD12  369   5.282   5.390   2.399
   34AS4    OD2  370   5.269   5.652   2.263
   34AS4   HD21  371   5.190   5.639   2.203
   34AS4   HD22  372   5.331   5.722   2.298
   34AS4      C  373   5.676   5.438   2.387
   34AS4      O  374   5.700   5.318   2.377
   35ILE      N  375   5.758   5.521   2.323
   35ILE      H  376   5.722   5.603   2.279
   35ILE     CA  377   5.905   5.511   2.320
   35ILE     CB  378   5.970   5.590   2.207
   35ILE    CG1  379   5.910   5.730   2.192
   35ILE    CG2  380   5.959   5.504   2.081
   35ILE     CD  381   5.934   5.820   2.313
   35ILE      C  382   5.970   5.533   2.457
   35ILE      O  383   5.903   5.584   2.547
   36GL4      N  384   6.088   5.474   2.470
   36GL4      H  385   6.108   5.409   2.397
   36GL4     CA  386   6.176   5.472   2.587
   36GL4     CB  387   6.117   5.389   2.701
   36GL4     CG  388   6.124   5.452   2.840
   36GL4     CD  389   6.261   5.426   2.904
   36GL4    OE1  390   6.354   5.501   2.868
   36GL4   HE11  391   6.437   5.445   2.873
   36GL4   HE12  392   6.320   5.588   2.834
   36GL4    OE2  393   6.277   5.338   2.991
   36GL4   HE21  394   6.373   5.312   2.995
   36GL4   HE22  395   6.195   5.326   3.048
   36GL4      C  396   6.314   5.423   2.542
   36GL4      O  397   6.328   5.392   2.424
   37VAL      N  398   6.419   5.457   2.617
   37VAL      H  399   6.410   5.497   2.708
   37VAL     CA  400   6.557   5.441   2.568
   37VAL     CB  401   6.640   5.567   2.589
   37VAL    CG1  402   6.640   5.650   2.460
   37VAL    CG2  403   6.630   5.640   2.723
   37VAL      C  404   6.632   5.321   2.627
   37VAL      O  405   6.649   5.293   2.745
   38AS4      N  406   6.691   5.242   2.538
   38AS4      H  407   6.682   5.268   2.442
   38AS4     CA  408   6.770   5.121   2.566
   38AS4     CB  409   6.749   5.012   2.461
   38AS4     CG  410   6.785   4.875   2.519
   38AS4    OD1  411   6.692   4.792   2.529
   38AS4   HD11  412   6.728   4.707   2.567
   38AS4   HD12  413   6.608   4.831   2.492
   38AS4    OD2  414   6.893   4.863   2.580
   38AS4   HD21  415   6.919   4.766   2.572
   38AS4   HD22  416   6.908   4.956   2.614
   38AS4      C  417   6.916   5.167   2.566
   38AS4      O  418   6.969   5.215   2.466
   39LEU      N  419   6.960   5.191   2.690
   39LEU      H  420   6.906   5.161   2.768
   39LEU     CA  421   7.091   5.248   2.726
   39LEU     CB  422   7.067   5.329   2.853
   39LEU     CG  423   6.981   5.454   2.834
   39LEU    CD1  424   6.993   5.547   2.955
   39LEU    CD2  425   7.013   5.533   2.707
   39LEU      C  426   7.198   5.140   2.743
   39LEU      O  427   7.189   5.065   2.841
   40LEU      N  428   7.269   5.125   2.632
   40LEU      H  429   7.256   5.186   2.554
   40LEU     CA  430   7.387   5.039   2.614
   40LEU     CB  431   7.411   5.010   2.466
   40LEU     CG  432   7.317   4.915   2.392
   40LEU    CD1  433   7.294   4.778   2.456
   40LEU    CD2  434   7.185   4.981   2.353
   40LEU      C  435   7.505   5.119   2.669
   40LEU      O  436   7.539   5.218   2.604
   41LYSH     N  437   7.582   5.045   2.748
   41LYSH     H  438   7.560   4.952   2.776
   41LYSH    CA  439   7.707   5.087   2.814
   41LYSH    CB  440   7.679   5.122   2.961
   41LYSH    CG  441   7.779   5.226   3.010
   41LYSH    CD  442   7.773   5.236   3.163
   41LYSH    CE  443   7.908   5.288   3.213
   41LYSH    NZ  444   7.924   5.285   3.359
   41LYSH   HZ1  445   7.871   5.361   3.398
   41LYSH   HZ2  446   7.898   5.194   3.389
   41LYSH   HZ3  447   8.019   5.298   3.389
   41LYSH     C  448   7.810   4.975   2.798
   41LYSH     O  449   7.771   4.863   2.831
   42ASN      N  450   7.931   5.009   2.757
   42ASN      H  451   7.951   5.106   2.753
   42ASN     CA  452   8.041   4.911   2.750
   42ASN     CB  453   8.113   4.887   2.883
   42ASN     CG  454   8.192   5.012   2.922
   42ASN    OD1  455   8.148   5.091   3.006
   42ASN    ND2  456   8.319   5.025   2.884
   42ASN   HD21  457   8.370   4.956   2.833
   42ASN   HD22  458   8.378   5.086   2.936
   42ASN      C  459   7.996   4.781   2.684
   42ASN      O  460   7.994   4.677   2.750
   43GLY      N  461   7.944   4.787   2.562
   43GLY      H  462   7.944   4.870   2.506
   43GLY     CA  463   7.875   4.679   2.490
   43GLY      C  464   7.737   4.630   2.533
   43GLY      O  465   7.657   4.596   2.446
   44GL4      N  466   7.698   4.647   2.659
   44GL4      H  467   7.744   4.710   2.722
   44GL4     CA  468   7.578   4.590   2.722
   44GL4     CB  469   7.634   4.497   2.830
   44GL4     CG  470   7.542   4.399   2.904
   44GL4     CD  471   7.456   4.323   2.803
   44GL4    OE1  472   7.516   4.265   2.710
   44GL4   HE11  473   7.449   4.220   2.650
   44GL4   HE12  474   7.615   4.264   2.724
   44GL4    OE2  475   7.332   4.338   2.809
   44GL4   HE21  476   7.289   4.251   2.785
   44GL4   HE22  477   7.316   4.429   2.848
   44GL4      C  478   7.475   4.681   2.789
   44GL4      O  479   7.499   4.792   2.836
   45ARG      N  480   7.348   4.642   2.792
   45ARG      H  481   7.327   4.544   2.789
   45ARG     CA  482   7.229   4.706   2.849
   45ARG     CB  483   7.100   4.627   2.821
   45ARG     CG  484   7.099   4.567   2.681
   45ARG     CD  485   6.975   4.478   2.679
   45ARG     NE  486   6.844   4.545   2.685
   45ARG     HE  487   6.830   4.624   2.625
   45ARG     CZ  488   6.726   4.507   2.735
   45ARG    NH1  489   6.712   4.391   2.800
   45ARG   HH11  490   6.789   4.331   2.824
   45ARG   HH12  491   6.618   4.358   2.794
   45ARG    NH2  492   6.624   4.593   2.735
   45ARG   HH21  493   6.635   4.684   2.696
   45ARG   HH22  494   6.532   4.562   2.759
   45ARG      C  495   7.240   4.720   3.001
   45ARG      O  496   7.254   4.623   3.075
   46ILE      N  497   7.198   4.839   3.044
   46ILE      H  498   7.172   4.903   2.972
   46ILE     CA  499   7.196   4.888   3.183
   46ILE     CB  500   7.308   4.987   3.218
   46ILE    CG1  501   7.320   5.117   3.138
   46ILE    CG2  502   7.440   4.930   3.167
   46ILE     CD  503   7.411   5.217   3.211
   46ILE      C  504   7.063   4.940   3.236
   46ILE      O  505   6.993   5.004   3.156
   47GL4      N  506   7.038   4.916   3.364
   47GL4      H  507   7.093   4.853   3.418
   47GL4     CA  508   6.929   4.981   3.439
   47GL4     CB  509   6.856   4.867   3.510
   47GL4     CG  510   6.932   4.801   3.626
   47GL4     CD  511   6.883   4.663   3.670
   47GL4    OE1  512   6.769   4.650   3.720
   47GL4   HE11  513   6.751   4.552   3.734
   47GL4   HE12  514   6.722   4.738   3.716
   47GL4    OE2  515   6.963   4.568   3.657
   47GL4   HE21  516   6.938   4.492   3.717
   47GL4   HE22  517   7.035   4.605   3.599
   47GL4      C  518   6.980   5.097   3.524
   47GL4      O  519   6.915   5.201   3.529
   48LYSH     N  520   7.093   5.070   3.590
   48LYSH     H  521   7.141   4.985   3.568
   48LYSH    CA  522   7.177   5.163   3.665
   48LYSH    CB  523   7.285   5.096   3.751
   48LYSH    CG  524   7.245   5.090   3.898
   48LYSH    CD  525   7.363   5.032   3.976
   48LYSH    CE  526   7.350   4.880   3.969
   48LYSH    NZ  527   7.425   4.813   4.076
   48LYSH   HZ1  528   7.413   4.863   4.162
   48LYSH   HZ2  529   7.390   4.724   4.104
   48LYSH   HZ3  530   7.521   4.794   4.057
   48LYSH     C  531   7.249   5.266   3.577
   48LYSH     O  532   7.348   5.230   3.513
   49VAL      N  533   7.182   5.379   3.560
   49VAL      H  534   7.092   5.383   3.604
   49VAL     CA  535   7.238   5.503   3.506
   49VAL     CB  536   7.121   5.586   3.451
   49VAL    CG1  537   7.164   5.721   3.393
   49VAL    CG2  538   7.046   5.509   3.341
   49VAL      C  539   7.311   5.581   3.616
   49VAL      O  540   7.273   5.580   3.733
   50GL4      N  541   7.413   5.655   3.575
   50GL4      H  542   7.446   5.646   3.481
   50GL4     CA  543   7.499   5.733   3.665
   50GL4     CB  544   7.625   5.780   3.592
   50GL4     CG  545   7.750   5.691   3.588
   50GL4     CD  546   7.758   5.571   3.494
   50GL4    OE1  547   7.769   5.592   3.371
   50GL4   HE11  548   7.725   5.531   3.304
   50GL4   HE12  549   7.818   5.678   3.360
   50GL4    OE2  550   7.728   5.457   3.535
   50GL4   HE21  551   7.706   5.391   3.463
   50GL4   HE22  552   7.711   5.471   3.632
   50GL4      C  553   7.428   5.859   3.716
   50GL4      O  554   7.406   5.884   3.834
   51HI0      N  555   7.353   5.919   3.625
   51HI0      H  556   7.347   5.879   3.534
   51HI0     CA  557   7.286   6.047   3.656
   51HI0     CB  558   7.373   6.171   3.634
   51HI0     CG  559   7.463   6.200   3.754
   51HI0    ND1  560   7.418   6.256   3.866
   51HI0    HD1  561   7.320   6.269   3.886
   51HI0    CD2  562   7.596   6.204   3.758
   51HI0    HD2  563   7.656   6.158   3.679
   51HI0    CE1  564   7.521   6.292   3.942
   51HI0    HE1  565   7.513   6.302   4.050
   51HI0    NE2  566   7.630   6.250   3.878
   51HI0    HE2  567   7.724   6.242   3.912
   51HI0      C  568   7.169   6.072   3.560
   51HI0      O  569   7.187   6.048   3.441
   52SER      N  570   7.070   6.150   3.602
   52SER      H  571   7.069   6.192   3.692
   52SER     CA  572   6.944   6.164   3.528
   52SER     CB  573   6.827   6.078   3.577
   52SER     OG  574   6.776   6.086   3.710
   52SER     HG  575   6.837   6.136   3.771
   52SER      C  576   6.906   6.312   3.539
   52SER      O  577   6.909   6.375   3.644
   53AS4      N  578   6.865   6.368   3.426
   53AS4      H  579   6.837   6.312   3.348
   53AS4     CA  580   6.830   6.510   3.408
   53AS4     CB  581   6.955   6.582   3.359
   53AS4     CG  582   7.038   6.634   3.477
   53AS4    OD1  583   7.143   6.570   3.500
   53AS4   HD11  584   7.179   6.618   3.579
   53AS4   HD12  585   7.141   6.489   3.441
   53AS4    OD2  586   6.976   6.730   3.528
   53AS4   HD21  587   7.032   6.766   3.602
   53AS4   HD22  588   6.879   6.739   3.506
   53AS4      C  589   6.724   6.529   3.299
   53AS4      O  590   6.682   6.428   3.242
   54LEU      N  591   6.687   6.656   3.291
   54LEU      H  592   6.681   6.714   3.372
   54LEU     CA  593   6.592   6.703   3.190
   54LEU     CB  594   6.491   6.803   3.246
   54LEU     CG  595   6.390   6.752   3.348
   54LEU    CD1  596   6.291   6.862   3.387
   54LEU    CD2  597   6.331   6.613   3.321
   54LEU      C  598   6.658   6.768   3.068
   54LEU      O  599   6.778   6.780   3.047
   55SER      N  600   6.576   6.803   2.969
   55SER      H  601   6.481   6.773   2.982
   55SER     CA  602   6.615   6.877   2.849
   55SER     CB  603   6.589   6.784   2.730
   55SER     OG  604   6.627   6.846   2.607
   55SER     HG  605   6.727   6.850   2.600
   55SER      C  606   6.515   6.992   2.838
   55SER      O  607   6.394   6.969   2.832
   56PHE      N  608   6.567   7.105   2.791
   56PHE      H  609   6.662   7.102   2.763
   56PHE     CA  610   6.496   7.234   2.794
   56PHE     CB  611   6.551   7.324   2.905
   56PHE     CG  612   6.556   7.264   3.045
   56PHE    CD1  613   6.675   7.264   3.118
   56PHE    HD1  614   6.765   7.294   3.065
   56PHE    CD2  615   6.435   7.234   3.105
   56PHE    HD2  616   6.346   7.221   3.043
   56PHE    CE1  617   6.673   7.225   3.252
   56PHE    HE1  618   6.769   7.202   3.299
   56PHE    CE2  619   6.439   7.191   3.237
   56PHE    HE2  620   6.345   7.167   3.288
   56PHE     CZ  621   6.556   7.182   3.312
   56PHE     HZ  622   6.561   7.123   3.404
   56PHE      C  623   6.476   7.295   2.655
   56PHE      O  624   6.568   7.318   2.577
   57SER      N  625   6.373   7.377   2.668
   57SER      H  626   6.317   7.395   2.750
   57SER     CA  627   6.331   7.473   2.565
   57SER     CB  628   6.272   7.402   2.443
   57SER     OG  629   6.329   7.472   2.332
   57SER     HG  630   6.414   7.521   2.350
   57SER      C  631   6.224   7.564   2.626
   57SER      O  632   6.194   7.557   2.745
   58LYSH     N  633   6.156   7.645   2.546
   58LYSH     H  634   6.190   7.679   2.458
   58LYSH    CA  635   6.049   7.730   2.601
   58LYSH    CB  636   6.016   7.843   2.504
   58LYSH    CG  637   5.969   7.971   2.573
   58LYSH    CD  638   5.935   8.068   2.461
   58LYSH    CE  639   6.041   8.120   2.364
   58LYSH    NZ  640   5.983   8.221   2.274
   58LYSH   HZ1  641   6.036   8.232   2.190
   58LYSH   HZ2  642   5.896   8.189   2.238
   58LYSH   HZ3  643   5.972   8.314   2.309
   58LYSH     C  644   5.920   7.663   2.651
   58LYSH     O  645   5.867   7.687   2.759
   59AS4      N  646   5.872   7.565   2.575
   59AS4      H  647   5.920   7.526   2.496
   59AS4     CA  648   5.743   7.503   2.607
   59AS4     CB  649   5.709   7.412   2.489
   59AS4     CG  650   5.565   7.360   2.476
   59AS4    OD1  651   5.484   7.429   2.411
   59AS4   HD11  652   5.416   7.374   2.363
   59AS4   HD12  653   5.510   7.525   2.421
   59AS4    OD2  654   5.541   7.244   2.517
   59AS4   HD21  655   5.441   7.238   2.512
   59AS4   HD22  656   5.622   7.207   2.562
   59AS4      C  657   5.734   7.435   2.744
   59AS4      O  658   5.839   7.390   2.789
   60TRP      N  659   5.612   7.411   2.790
   60TRP      H  660   5.531   7.451   2.747
   60TRP     CA  661   5.589   7.336   2.914
   60TRP     CB  662   5.445   7.362   2.958
   60TRP     CG  663   5.423   7.391   3.107
   60TRP    CD1  664   5.443   7.304   3.206
   60TRP    HD1  665   5.484   7.204   3.194
   60TRP    CD2  666   5.416   7.515   3.170
   60TRP    NE1  667   5.438   7.364   3.324
   60TRP    HE1  668   5.438   7.317   3.413
   60TRP    CE2  669   5.420   7.494   3.307
   60TRP    CE3  670   5.410   7.646   3.123
   60TRP    HE3  671   5.412   7.666   3.016
   60TRP    CZ2  672   5.413   7.598   3.400
   60TRP    HZ2  673   5.428   7.571   3.505
   60TRP    CZ3  674   5.392   7.749   3.213
   60TRP    HZ3  675   5.389   7.852   3.177
   60TRP    CH2  676   5.392   7.726   3.350
   60TRP    HH2  677   5.352   7.804   3.415
   60TRP      C  678   5.617   7.185   2.914
   60TRP      O  679   5.617   7.123   3.020
   61SER      N  680   5.619   7.128   2.794
   61SER      H  681   5.617   7.180   2.709
   61SER     CA  682   5.662   6.987   2.786
   61SER     CB  683   5.653   6.933   2.643
   61SER     OG  684   5.718   7.016   2.546
   61SER     HG  685   5.661   7.093   2.516
   61SER      C  686   5.796   6.956   2.852
   61SER      O  687   5.904   6.992   2.805
   62PHE      N  688   5.785   6.844   2.923
   62PHE      H  689   5.693   6.808   2.939
   62PHE     CA  690   5.893   6.783   3.002
   62PHE     CB  691   5.818   6.748   3.131
   62PHE     CG  692   5.920   6.716   3.240
   62PHE    CD1  693   5.949   6.582   3.263
   62PHE    HD1  694   5.963   6.514   3.179
   62PHE    CD2  695   5.921   6.807   3.346
   62PHE    HD2  696   5.901   6.913   3.328
   62PHE    CE1  697   5.975   6.532   3.390
   62PHE    HE1  698   5.988   6.426   3.408
   62PHE    CE2  699   5.945   6.755   3.473
   62PHE    HE2  700   5.911   6.819   3.554
   62PHE     CZ  701   5.974   6.622   3.496
   62PHE     HZ  702   5.998   6.598   3.600
   62PHE      C  703   5.953   6.660   2.934
   62PHE      O  704   5.890   6.554   2.926
   63TYR      N  705   6.079   6.673   2.893
   63TYR      H  706   6.128   6.745   2.943
   63TYR     CA  707   6.155   6.565   2.827
   63TYR     CB  708   6.212   6.630   2.700
   63TYR     CG  709   6.128   6.647   2.574
   63TYR    CD1  710   6.165   6.580   2.458
   63TYR    HD1  711   6.248   6.509   2.450
   63TYR    CD2  712   6.021   6.736   2.569
   63TYR    HD2  713   5.994   6.794   2.657
   63TYR    CE1  714   6.095   6.613   2.342
   63TYR    HE1  715   6.124   6.580   2.242
   63TYR    CE2  716   5.948   6.769   2.456
   63TYR    HE2  717   5.879   6.853   2.450
   63TYR     CZ  718   5.990   6.704   2.340
   63TYR     OH  719   5.945   6.752   2.221
   63TYR     HH  720   5.889   6.833   2.241
   63TYR      C  721   6.277   6.525   2.910
   63TYR      O  722   6.358   6.606   2.955
   64LEU      N  723   6.296   6.394   2.922
   64LEU      H  724   6.228   6.324   2.900
   64LEU     CA  725   6.412   6.344   2.997
   64LEU     CB  726   6.366   6.207   3.046
   64LEU     CG  727   6.322   6.192   3.192
   64LEU    CD1  728   6.259   6.055   3.220
   64LEU    CD2  729   6.442   6.218   3.282
   64LEU      C  730   6.541   6.327   2.916
   64LEU      O  731   6.535   6.353   2.796
   65LEU      N  732   6.648   6.312   2.994
   65LEU      H  733   6.650   6.311   3.094
   65LEU     CA  734   6.787   6.307   2.946
   65LEU     CB  735   6.840   6.450   2.961
   65LEU     CG  736   6.975   6.465   2.890
   65LEU    CD1  737   6.966   6.506   2.743
   65LEU    CD2  738   7.057   6.571   2.963
   65LEU      C  739   6.870   6.215   3.037
   65LEU      O  740   6.858   6.214   3.159
   66TYR      N  741   6.952   6.128   2.979
   66TYR      H  742   6.946   6.108   2.881
   66TYR     CA  743   7.043   6.045   3.058
   66TYR     CB  744   7.018   5.898   3.022
   66TYR     CG  745   6.881   5.855   3.077
   66TYR    CD1  746   6.837   5.866   3.208
   66TYR    HD1  747   6.907   5.892   3.287
   66TYR    CD2  748   6.783   5.843   2.979
   66TYR    HD2  749   6.822   5.838   2.877
   66TYR    CE1  750   6.703   5.851   3.243
   66TYR    HE1  751   6.672   5.860   3.347
   66TYR    CE2  752   6.647   5.839   3.009
   66TYR    HE2  753   6.569   5.846   2.933
   66TYR     CZ  754   6.608   5.839   3.143
   66TYR     OH  755   6.482   5.790   3.160
   66TYR     HH  756   6.447   5.800   3.253
   66TYR      C  757   7.193   6.071   3.051
   66TYR      O  758   7.245   6.049   2.941
   67TYR      N  759   7.252   6.098   3.167
   67TYR      H  760   7.205   6.101   3.255
   67TYR     CA  761   7.396   6.130   3.177
   67TYR     CB  762   7.410   6.254   3.266
   67TYR     CG  763   7.401   6.390   3.196
   67TYR    CD1  764   7.510   6.439   3.126
   67TYR    HD1  765   7.581   6.367   3.085
   67TYR    CD2  766   7.288   6.465   3.227
   67TYR    HD2  767   7.209   6.427   3.292
   67TYR    CE1  768   7.507   6.573   3.087
   67TYR    HE1  769   7.604   6.607   3.052
   67TYR    CE2  770   7.288   6.599   3.190
   67TYR    HE2  771   7.212   6.660   3.237
   67TYR     CZ  772   7.396   6.650   3.117
   67TYR     OH  773   7.398   6.771   3.056
   67TYR     HH  774   7.353   6.841   3.111
   67TYR      C  775   7.479   6.009   3.220
   67TYR      O  776   7.444   5.958   3.326
   68THR      N  777   7.545   5.947   3.123
   68THR      H  778   7.565   6.000   3.041
   68THR     CA  779   7.636   5.833   3.138
   68THR     CB  780   7.626   5.721   3.033
   68THR    OG1  781   7.715   5.614   3.065
   68THR    HG1  782   7.702   5.585   3.160
   68THR    CG2  783   7.660   5.763   2.890
   68THR      C  784   7.782   5.878   3.147
   68THR      O  785   7.815   5.994   3.121
   69GL4      N  786   7.869   5.801   3.210
   69GL4      H  787   7.845   5.730   3.276
   69GL4     CA  788   8.014   5.820   3.195
   69GL4     CB  789   8.090   5.716   3.277
   69GL4     CG  790   8.123   5.759   3.421
   69GL4     CD  791   8.244   5.681   3.473
   69GL4    OE1  792   8.229   5.626   3.584
   69GL4   HE11  793   8.319   5.608   3.624
   69GL4   HE12  794   8.135   5.633   3.616
   69GL4    OE2  795   8.348   5.673   3.404
   69GL4   HE21  796   8.416   5.612   3.444
   69GL4   HE22  797   8.338   5.726   3.320
   69GL4      C  798   8.075   5.820   3.055
   69GL4      O  799   8.065   5.735   2.966
   70PHE      N  800   8.163   5.919   3.045
   70PHE      H  801   8.189   5.954   3.135
   70PHE     CA  802   8.239   5.954   2.924
   70PHE     CB  803   8.321   6.082   2.941
   70PHE     CG  804   8.375   6.146   2.813
   70PHE    CD1  805   8.507   6.131   2.773
   70PHE    HD1  806   8.567   6.058   2.827
   70PHE    CD2  807   8.293   6.235   2.744
   70PHE    HD2  808   8.188   6.241   2.774
   70PHE    CE1  809   8.556   6.203   2.665
   70PHE    HE1  810   8.660   6.186   2.637
   70PHE    CE2  811   8.341   6.310   2.638
   70PHE    HE2  812   8.272   6.348   2.562
   70PHE     CZ  813   8.473   6.292   2.598
   70PHE     HZ  814   8.500   6.357   2.514
   70PHE      C  815   8.333   5.849   2.866
   70PHE      O  816   8.385   5.771   2.945
   71THR      N  817   8.356   5.851   2.735
   71THR      H  818   8.309   5.920   2.680
   71THR     CA  819   8.443   5.759   2.660
   71THR     CB  820   8.368   5.637   2.606
   71THR    OG1  821   8.448   5.543   2.534
   71THR    HG1  822   8.500   5.507   2.611
   71THR    CG2  823   8.245   5.675   2.523
   71THR      C  824   8.505   5.826   2.538
   71THR      O  825   8.438   5.917   2.490
   72PRO      N  826   8.638   5.822   2.526
   72PRO     CA  827   8.719   5.870   2.414
   72PRO     CB  828   8.856   5.809   2.442
   72PRO     CG  829   8.867   5.820   2.595
   72PRO     CD  830   8.725   5.787   2.639
   72PRO      C  831   8.668   5.799   2.288
   72PRO      O  832   8.620   5.686   2.282
   73THR      N  833   8.707   5.864   2.179
   73THR      H  834   8.783   5.928   2.178
   73THR     CA  835   8.663   5.842   2.040
   73THR     CB  836   8.732   5.924   1.931
   73THR    OG1  837   8.866   5.956   1.970
   73THR    HG1  838   8.886   6.039   1.917
   73THR    CG2  839   8.650   6.053   1.926
   73THR      C  840   8.691   5.697   1.998
   73THR      O  841   8.807   5.662   1.979
   74GL4      N  842   8.582   5.628   1.965
   74GL4      H  843   8.493   5.667   1.985
   74GL4     CA  844   8.583   5.493   1.907
   74GL4     CB  845   8.624   5.492   1.760
   74GL4     CG  846   8.549   5.573   1.653
   74GL4     CD  847   8.401   5.545   1.677
   74GL4    OE1  848   8.343   5.633   1.744
   74GL4   HE11  849   8.275   5.587   1.800
   74GL4   HE12  850   8.386   5.718   1.712
   74GL4    OE2  851   8.350   5.463   1.597
   74GL4   HE21  852   8.252   5.452   1.614
   74GL4   HE22  853   8.415   5.447   1.523
   74GL4      C  854   8.654   5.383   1.987
   74GL4      O  855   8.685   5.276   1.937
   75LYSH     N  856   8.650   5.406   2.118
   75LYSH     H  857   8.626   5.493   2.161
   75LYSH    CA  858   8.710   5.314   2.216
   75LYSH    CB  859   8.744   5.370   2.354
   75LYSH    CG  860   8.877   5.446   2.351
   75LYSH    CD  861   8.998   5.365   2.305
   75LYSH    CE  862   9.119   5.459   2.304
   75LYSH    NZ  863   9.250   5.398   2.275
   75LYSH   HZ1  864   9.329   5.449   2.309
   75LYSH   HZ2  865   9.255   5.301   2.298
   75LYSH   HZ3  866   9.261   5.406   2.175
   75LYSH     C  867   8.634   5.185   2.246
   75LYSH     O  868   8.663   5.089   2.174
   76ASN      N  869   8.519   5.208   2.309
   76ASN      H  870   8.480   5.300   2.301
   76ASN     CA  871   8.416   5.116   2.358
   76ASN     CB  872   8.405   5.136   2.510
   76ASN     CG  873   8.541   5.091   2.566
   76ASN    OD1  874   8.594   4.981   2.552
   76ASN    ND2  875   8.603   5.180   2.643
   76ASN   HD21  876   8.558   5.266   2.664
   76ASN   HD22  877   8.690   5.146   2.678
   76ASN      C  878   8.285   5.126   2.280
   76ASN      O  879   8.245   5.240   2.255
   77GL4      N  880   8.208   5.018   2.265
   77GL4      H  881   8.227   4.929   2.307
   77GL4     CA  882   8.071   5.028   2.213
   77GL4     CB  883   8.021   4.895   2.155
   77GL4     CG  884   8.103   4.831   2.043
   77GL4     CD  885   8.048   4.697   1.993
   77GL4    OE1  886   8.042   4.607   2.080
   77GL4   HE11  887   8.020   4.518   2.039
   77GL4   HE12  888   8.080   4.647   2.163
   77GL4    OE2  889   8.018   4.683   1.872
   77GL4   HE21  890   7.984   4.592   1.851
   77GL4   HE22  891   8.056   4.761   1.821
   77GL4      C  892   7.969   5.081   2.314
   77GL4      O  893   7.928   5.014   2.409
   78TYR      N  894   7.928   5.205   2.290
   78TYR      H  895   7.977   5.265   2.227
   78TYR     CA  896   7.816   5.268   2.360
   78TYR     CB  897   7.865   5.389   2.441
   78TYR     CG  898   7.908   5.379   2.587
   78TYR    CD1  899   7.866   5.481   2.671
   78TYR    HD1  900   7.767   5.524   2.655
   78TYR    CD2  901   8.022   5.309   2.623
   78TYR    HD2  902   8.074   5.256   2.544
   78TYR    CE1  903   7.934   5.513   2.788
   78TYR    HE1  904   7.871   5.568   2.858
   78TYR    CE2  905   8.094   5.343   2.738
   78TYR    HE2  906   8.192   5.305   2.765
   78TYR     CZ  907   8.050   5.445   2.822
   78TYR     OH  908   8.135   5.491   2.918
   78TYR     HH  909   8.097   5.577   2.953
   78TYR      C  910   7.693   5.309   2.278
   78TYR      O  911   7.709   5.329   2.158
   79ALA      N  912   7.575   5.320   2.338
   79ALA      H  913   7.559   5.306   2.436
   79ALA     CA  914   7.461   5.367   2.259
   79ALA     CB  915   7.413   5.259   2.162
   79ALA      C  916   7.347   5.416   2.349
   79ALA      O  917   7.355   5.414   2.472
   80CYS2     N  918   7.247   5.479   2.289
   80CYS2     H  919   7.252   5.495   2.190
   80CYS2    CA  920   7.123   5.529   2.350
   80CYS2    CB  921   7.133   5.681   2.366
   80CYS2    SG  922   7.297   5.752   2.406
   80CYS2     C  923   6.997   5.499   2.268
   80CYS2     O  924   6.926   5.589   2.224
   81ARG      N  925   6.974   5.372   2.237
   81ARG      H  926   6.985   5.310   2.315
   81ARG     CA  927   6.884   5.328   2.129
   81ARG     CB  928   6.887   5.177   2.105
   81ARG     CG  929   7.019   5.115   2.058
   81ARG     CD  930   6.988   4.967   2.033
   81ARG     NE  931   7.108   4.882   2.042
   81ARG     HE  932   7.189   4.913   1.993
   81ARG     CZ  933   7.110   4.751   2.070
   81ARG    NH1  934   6.997   4.682   2.088
   81ARG   HH11  935   6.906   4.725   2.091
   81ARG   HH12  936   7.003   4.585   2.109
   81ARG    NH2  937   7.224   4.688   2.037
   81ARG   HH21  938   7.294   4.749   2.000
   81ARG   HH22  939   7.234   4.590   2.058
   81ARG      C  940   6.739   5.347   2.174
   81ARG      O  941   6.717   5.346   2.295
   82VAL      N  942   6.648   5.369   2.080
   82VAL      H  943   6.671   5.361   1.983
   82VAL     CA  944   6.503   5.360   2.102
   82VAL     CB  945   6.430   5.429   1.987
   82VAL    CG1  946   6.458   5.579   2.001
   82VAL    CG2  947   6.455   5.388   1.842
   82VAL      C  948   6.451   5.218   2.122
   82VAL      O  949   6.480   5.126   2.046
   83ASN      N  950   6.383   5.196   2.234
   83ASN      H  951   6.368   5.273   2.296
   83ASN     CA  952   6.308   5.073   2.263
   83ASN     CB  953   6.386   4.988   2.364
   83ASN     CG  954   6.344   4.841   2.353
   83ASN    OD1  955   6.241   4.790   2.309
   83ASN    ND2  956   6.431   4.752   2.399
   83ASN   HD21  957   6.517   4.768   2.448
   83ASN   HD22  958   6.405   4.658   2.380
   83ASN      C  959   6.171   5.116   2.318
   83ASN      O  960   6.129   5.231   2.315
   84HI0      N  961   6.079   5.021   2.302
   84HI0      H  962   6.102   4.948   2.238
   84HI0     CA  963   5.946   5.026   2.363
   84HI0     CB  964   5.850   4.912   2.327
   84HI0     CG  965   5.704   4.952   2.350
   84HI0    ND1  966   5.638   5.055   2.298
   84HI0    HD1  967   5.676   5.130   2.244
   84HI0    CD2  968   5.620   4.872   2.416
   84HI0    HD2  969   5.640   4.768   2.444
   84HI0    CE1  970   5.509   5.035   2.326
   84HI0    HE1  971   5.427   5.096   2.289
   84HI0    NE2  972   5.501   4.928   2.405
   84HI0    HE2  973   5.422   4.890   2.452
   84HI0      C  974   5.958   5.025   2.515
   84HI0      O  975   6.045   4.966   2.578
   85VAL      N  976   5.860   5.096   2.572
   85VAL      H  977   5.796   5.147   2.515
   85VAL     CA  978   5.839   5.118   2.716
   85VAL     CB  979   5.709   5.191   2.749
   85VAL    CG1  980   5.719   5.340   2.716
   85VAL    CG2  981   5.598   5.139   2.657
   85VAL      C  982   5.860   5.008   2.820
   85VAL      O  983   5.961   5.021   2.889
   86THR      N  984   5.799   4.893   2.793
   86THR      H  985   5.723   4.887   2.728
   86THR     CA  986   5.822   4.771   2.872
   86THR     CB  987   5.712   4.667   2.846
   86THR    OG1  988   5.710   4.615   2.713
   86THR    HG1  989   5.664   4.527   2.716
   86THR    CG2  990   5.576   4.713   2.900
   86THR      C  991   5.961   4.711   2.848
   86THR      O  992   6.022   4.653   2.937
   87LEU      N  993   5.998   4.688   2.723
   87LEU      H  994   5.926   4.688   2.653
   87LEU     CA  995   6.124   4.626   2.679
   87LEU     CB  996   6.130   4.578   2.534
   87LEU     CG  997   6.061   4.443   2.518
   87LEU    CD1  998   6.100   4.349   2.633
   87LEU    CD2  999   5.913   4.478   2.501
   87LEU      C 1000   6.251   4.698   2.725
   87LEU      O 1001   6.345   4.628   2.761
   88SER      N 1002   6.250   4.830   2.746
   88SER      H 1003   6.163   4.877   2.737
   88SER     CA 1004   6.348   4.911   2.820
   88SER     CB 1005   6.309   5.059   2.806
   88SER     OG 1006   6.404   5.135   2.882
   88SER     HG 1007   6.357   5.214   2.920
   88SER      C 1008   6.353   4.881   2.970
   88SER      O 1009   6.249   4.854   3.031
   89GLN      N 1010   6.473   4.881   3.027
   89GLN      H 1011   6.549   4.910   2.969
   89GLN     CA 1012   6.495   4.837   3.166
   89GLN     CB 1013   6.640   4.790   3.183
   89GLN     CG 1014   6.667   4.664   3.101
   89GLN     CD 1015   6.813   4.620   3.116
   89GLN    OE1 1016   6.901   4.677   3.051
   89GLN    NE2 1017   6.837   4.527   3.208
   89GLN   HE21 1018   6.775   4.493   3.279
   89GLN   HE22 1019   6.927   4.484   3.206
   89GLN      C 1020   6.466   4.957   3.256
   89GLN      O 1021   6.514   5.064   3.218
   90PRO      N 1022   6.387   4.952   3.363
   90PRO     CA 1023   6.334   5.060   3.447
   90PRO     CB 1024   6.257   4.990   3.559
   90PRO     CG 1025   6.232   4.844   3.523
   90PRO     CD 1026   6.338   4.823   3.415
   90PRO      C 1027   6.456   5.129   3.506
   90PRO      O 1028   6.537   5.081   3.585
   91LYSH     N 1029   6.451   5.259   3.478
   91LYSH     H 1030   6.375   5.306   3.435
   91LYSH    CA 1031   6.568   5.345   3.503
   91LYSH    CB 1032   6.550   5.475   3.423
   91LYSH    CG 1033   6.518   5.452   3.276
   91LYSH    CD 1034   6.657   5.427   3.217
   91LYSH    CE 1035   6.669   5.404   3.066
   91LYSH    NZ 1036   6.610   5.275   3.026
   91LYSH   HZ1 1037   6.515   5.293   3.002
   91LYSH   HZ2 1038   6.666   5.249   2.947
   91LYSH   HZ3 1039   6.611   5.208   3.101
   91LYSH     C 1040   6.585   5.380   3.651
   91LYSH     O 1041   6.505   5.447   3.715
   92ILE      N 1042   6.686   5.314   3.708
   92ILE      H 1043   6.740   5.240   3.670
   92ILE     CA 1044   6.734   5.348   3.843
   92ILE     CB 1045   6.744   5.220   3.927
   92ILE    CG1 1046   6.833   5.116   3.860
   92ILE    CG2 1047   6.606   5.188   3.985
   92ILE     CD 1048   6.830   4.977   3.925
   92ILE      C 1049   6.865   5.427   3.840
   92ILE      O 1050   6.940   5.420   3.743
   93VAL      N 1051   6.874   5.514   3.940
   93VAL      H 1052   6.813   5.513   4.019
   93VAL     CA 1053   6.990   5.604   3.938
   93VAL     CB 1054   6.940   5.744   3.901
   93VAL    CG1 1055   6.863   5.748   3.769
   93VAL    CG2 1056   6.862   5.801   4.020
   93VAL      C 1057   7.102   5.582   4.040
   93VAL      O 1058   7.082   5.497   4.127
   94LYSH     N 1059   7.228   5.612   4.010
   94LYSH     H 1060   7.258   5.615   3.915
   94LYSH    CA 1061   7.341   5.606   4.104
   94LYSH    CB 1062   7.470   5.557   4.038
   94LYSH    CG 1063   7.472   5.404   4.038
   94LYSH    CD 1064   7.610   5.357   3.991
   94LYSH    CE 1065   7.626   5.369   3.839
   94LYSH    NZ 1066   7.751   5.313   3.786
   94LYSH   HZ1 1067   7.826   5.343   3.845
   94LYSH   HZ2 1068   7.745   5.213   3.784
   94LYSH   HZ3 1069   7.760   5.363   3.699
   94LYSH     C 1070   7.361   5.738   4.179
   94LYSH     O 1071   7.304   5.761   4.286
   95TRP      N 1072   7.430   5.835   4.120
   95TRP      H 1073   7.443   5.832   4.021
   95TRP     CA 1074   7.485   5.952   4.189
   95TRP     CB 1075   7.609   6.002   4.114
   95TRP     CG 1076   7.720   5.897   4.112
   95TRP    CD1 1077   7.782   5.859   4.001
   95TRP    HD1 1078   7.749   5.887   3.900
   95TRP    CD2 1079   7.779   5.831   4.220
   95TRP    NE1 1080   7.867   5.761   4.028
   95TRP    HE1 1081   7.921   5.723   3.952
   95TRP    CE2 1082   7.873   5.749   4.160
   95TRP    CE3 1083   7.752   5.821   4.356
   95TRP    HE3 1084   7.691   5.900   4.399
   95TRP    CZ2 1085   7.950   5.665   4.240
   95TRP    HZ2 1086   8.031   5.614   4.188
   95TRP    CZ3 1087   7.824   5.731   4.434
   95TRP    HZ3 1088   7.808   5.729   4.542
   95TRP    CH2 1089   7.928   5.660   4.377
   95TRP    HH2 1090   7.970   5.583   4.442
   95TRP      C 1091   7.389   6.066   4.224
   95TRP      O 1092   7.422   6.142   4.314
   96AS4      N 1093   7.268   6.058   4.169
   96AS4      H 1094   7.235   5.985   4.109
   96AS4     CA 1095   7.160   6.152   4.204
   96AS4     CB 1096   7.049   6.136   4.100
   96AS4     CG 1097   7.045   6.225   3.975
   96AS4    OD1 1098   7.143   6.238   3.899
   96AS4   HD11 1099   7.115   6.291   3.819
   96AS4   HD12 1100   7.220   6.191   3.942
   96AS4    OD2 1101   6.930   6.254   3.937
   96AS4   HD21 1102   6.931   6.325   3.867
   96AS4   HD22 1103   6.869   6.197   3.993
   96AS4      C 1104   7.096   6.142   4.342
   96AS4      O 1105   7.101   6.034   4.400
   97ARG      N 1106   7.034   6.254   4.377
   97ARG      H 1107   7.046   6.336   4.322
   97ARG     CA 1108   6.964   6.272   4.505
   97ARG     CB 1109   6.977   6.415   4.557
   97ARG     CG 1110   7.121   6.445   4.598
   97ARG     CD 1111   7.171   6.374   4.724
   97ARG     NE 1112   7.298   6.441   4.752
   97ARG     HE 1113   7.299   6.529   4.800
   97ARG     CZ 1114   7.419   6.388   4.729
   97ARG    NH1 1115   7.436   6.259   4.695
   97ARG   HH11 1116   7.360   6.195   4.682
   97ARG   HH12 1117   7.530   6.228   4.687
   97ARG    NH2 1118   7.528   6.450   4.775
   97ARG   HH21 1119   7.523   6.525   4.842
   97ARG   HH22 1120   7.616   6.432   4.731
   97ARG      C 1121   6.816   6.235   4.498
   97ARG      O 1122   6.731   6.308   4.446
   98AS4      N 1123   6.782   6.159   4.602
   98AS4      H 1124   6.836   6.171   4.685
   98AS4     CA 1125   6.653   6.089   4.608
   98AS4     CB 1126   6.675   5.942   4.643
   98AS4     CG 1127   6.557   5.846   4.624
   98AS4    OD1 1128   6.538   5.765   4.717
   98AS4   HD11 1129   6.516   5.677   4.676
   98AS4   HD12 1130   6.506   5.825   4.791
   98AS4    OD2 1131   6.484   5.859   4.524
   98AS4   HD21 1132   6.474   5.774   4.474
   98AS4   HD22 1133   6.446   5.951   4.518
   98AS4      C 1134   6.557   6.156   4.707
   98AS4      O 1135   6.606   6.195   4.813
   99MET      N 1136   6.427   6.146   4.680
   99MET      H 1137   6.389   6.067   4.632
   99MET     CA 1138   6.315   6.210   4.749
   99MET     CB 1139   6.294   6.352   4.698
   99MET     CG 1140   6.257   6.465   4.795
   99MET     SD 1141   6.256   6.630   4.716
   99MET     CE 1142   6.144   6.707   4.830
   99MET      C 1143   6.188   6.124   4.748
   99MET     O1 1144   6.078   6.183   4.759
   99MET   HO11 1145   6.008   6.112   4.753
   99MET   HO12 1146   6.098   6.280   4.743
   99MET     O2 1147   6.194   6.007   4.704
   99MET   HO21 1148   6.290   5.985   4.686
   99MET   HO22 1149   6.102   5.970   4.691
  100ILE      N 1150   5.384   7.698   2.078
  100ILE     H1 1151   5.479   7.703   2.049
  100ILE     H2 1152   5.335   7.627   2.026
  100ILE     H3 1153   5.339   7.786   2.064
  100ILE     CA 1154   5.387   7.665   2.221
  100ILE     CB 1155   5.459   7.766   2.310
  100ILE    CG1 1156   5.423   7.909   2.270
  100ILE    CG2 1157   5.609   7.738   2.301
  100ILE     CD 1158   5.467   8.010   2.377
  100ILE      C 1159   5.246   7.640   2.274
  100ILE      O 1160   5.149   7.692   2.218
  101GLN      N 1161   5.227   7.537   2.356
  101GLN      H 1162   5.303   7.485   2.395
  101GLN     CA 1163   5.095   7.490   2.399
  101GLN     CB 1164   5.114   7.358   2.473
  101GLN     CG 1165   5.145   7.235   2.388
  101GLN     CD 1166   5.156   7.118   2.486
  101GLN    OE1 1167   5.065   7.035   2.487
  101GLN    NE2 1168   5.275   7.098   2.541
  101GLN   HE21 1169   5.349   7.158   2.511
  101GLN   HE22 1170   5.283   7.007   2.582
  101GLN      C 1171   4.998   7.581   2.475
  101GLN      O 1172   5.030   7.656   2.567
  102ARG      N 1173   4.872   7.558   2.442
  102ARG      H 1174   4.845   7.491   2.373
  102ARG     CA 1175   4.756   7.621   2.508
  102ARG     CB 1176   4.645   7.683   2.423
  102ARG     CG 1177   4.705   7.790   2.331
  102ARG     CD 1178   4.595   7.841   2.238
  102ARG     NE 1179   4.642   7.952   2.154
  102ARG     HE 1180   4.670   8.031   2.209
  102ARG     CZ 1181   4.629   7.951   2.021
  102ARG    NH1 1182   4.577   7.843   1.959
  102ARG   HH11 1183   4.543   7.773   2.021
  102ARG   HH12 1184   4.588   7.828   1.861
  102ARG    NH2 1185   4.657   8.061   1.949
  102ARG   HH21 1186   4.681   8.142   2.002
  102ARG   HH22 1187   4.652   8.068   1.850
  102ARG      C 1188   4.691   7.543   2.622
  102ARG      O 1189   4.639   7.432   2.616
  103THR      N 1190   4.708   7.604   2.739
  103THR      H 1191   4.703   7.704   2.736
  103THR     CA 1192   4.683   7.551   2.874
  103THR     CB 1193   4.538   7.579   2.916
  103THR    OG1 1194   4.503   7.713   2.881
  103THR    HG1 1195   4.404   7.725   2.875
  103THR    CG2 1196   4.529   7.574   3.069
  103THR      C 1197   4.720   7.405   2.898
  103THR      O 1198   4.629   7.322   2.907
  104PRO      N 1199   4.849   7.374   2.900
  104PRO     CA 1200   4.898   7.237   2.884
  104PRO     CB 1201   5.043   7.261   2.840
  104PRO     CG 1202   5.085   7.387   2.916
  104PRO     CD 1203   4.958   7.472   2.911
  104PRO      C 1204   4.880   7.148   3.008
  104PRO      O 1205   4.832   7.202   3.107
  105LYSH     N 1206   4.914   7.021   2.990
  105LYSH     H 1207   4.929   6.978   2.901
  105LYSH    CA 1208   4.919   6.933   3.108
  105LYSH    CB 1209   4.941   6.793   3.052
  105LYSH    CG 1210   4.830   6.726   2.971
  105LYSH    CD 1211   4.869   6.579   2.954
  105LYSH    CE 1212   4.752   6.487   2.919
  105LYSH    NZ 1213   4.668   6.457   3.035
  105LYSH   HZ1 1214   4.618   6.536   3.071
  105LYSH   HZ2 1215   4.595   6.392   3.016
  105LYSH   HZ3 1216   4.729   6.426   3.109
  105LYSH     C 1217   5.035   6.965   3.203
  105LYSH     O 1218   5.143   7.011   3.165
  106ILE      N 1219   5.014   6.929   3.329
  106ILE      H 1220   4.933   6.885   3.368
  106ILE     CA 1221   5.123   6.945   3.425
  106ILE     CB 1222   5.068   6.920   3.565
  106ILE    CG1 1223   4.995   6.787   3.589
  106ILE    CG2 1224   4.991   7.045   3.609
  106ILE     CD 1225   5.098   6.694   3.652
  106ILE      C 1226   5.252   6.870   3.389
  106ILE      O 1227   5.245   6.761   3.333
  107GLN      N 1228   5.365   6.926   3.430
  107GLN      H 1229   5.359   6.994   3.503
  107GLN     CA 1230   5.491   6.851   3.424
  107GLN     CB 1231   5.604   6.945   3.467
  107GLN     CG 1232   5.626   7.056   3.364
  107GLN     CD 1233   5.750   7.144   3.381
  107GLN    OE1 1234   5.842   7.135   3.462
  107GLN    NE2 1235   5.757   7.234   3.283
  107GLN   HE21 1236   5.698   7.236   3.203
  107GLN   HE22 1237   5.838   7.292   3.271
  107GLN      C 1238   5.492   6.730   3.518
  107GLN      O 1239   5.432   6.740   3.625
  108VAL      N 1240   5.556   6.620   3.479
  108VAL      H 1241   5.580   6.609   3.382
  108VAL     CA 1242   5.575   6.497   3.558
  108VAL     CB 1243   5.646   6.383   3.485
  108VAL    CG1 1244   5.685   6.266   3.575
  108VAL    CG2 1245   5.565   6.338   3.363
  108VAL      C 1246   5.644   6.529   3.691
  108VAL      O 1247   5.747   6.597   3.686
  109TYR      N 1248   5.600   6.479   3.806
  109TYR      H 1249   5.520   6.419   3.814
  109TYR     CA 1250   5.661   6.500   3.939
  109TYR     CB 1251   5.564   6.476   4.054
  109TYR     CG 1252   5.463   6.590   4.075
  109TYR    CD1 1253   5.353   6.596   3.990
  109TYR    HD1 1254   5.316   6.513   3.931
  109TYR    CD2 1255   5.505   6.702   4.146
  109TYR    HD2 1256   5.597   6.694   4.204
  109TYR    CE1 1257   5.283   6.716   3.989
  109TYR    HE1 1258   5.192   6.720   3.928
  109TYR    CE2 1259   5.429   6.818   4.150
  109TYR    HE2 1260   5.463   6.903   4.208
  109TYR     CZ 1261   5.315   6.824   4.070
  109TYR     OH 1262   5.243   6.938   4.088
  109TYR     HH 1263   5.151   6.941   4.050
  109TYR      C 1264   5.796   6.430   3.960
  109TYR      O 1265   5.798   6.336   4.039
  110SER      N 1266   5.895   6.487   3.892
  110SER      H 1267   5.879   6.564   3.831
  110SER     CA 1268   6.035   6.443   3.907
  110SER     CB 1269   6.089   6.394   3.773
  110SER     OG 1270   6.197   6.302   3.797
  110SER     HG 1271   6.279   6.358   3.786
  110SER      C 1272   6.115   6.558   3.968
  110SER      O 1273   6.186   6.631   3.899
  111ARG      N 1274   6.122   6.570   4.100
  111ARG      H 1275   6.162   6.650   4.144
  111ARG     CA 1276   6.074   6.472   4.199
  111ARG     CB 1277   6.197   6.439   4.284
  111ARG     CG 1278   6.281   6.329   4.218
  111ARG     CD 1279   6.408   6.287   4.291
  111ARG     NE 1280   6.482   6.186   4.214
  111ARG     HE 1281   6.454   6.091   4.202
  111ARG     CZ 1282   6.592   6.226   4.148
  111ARG    NH1 1283   6.632   6.354   4.143
  111ARG   HH11 1284   6.573   6.425   4.182
  111ARG   HH12 1285   6.702   6.398   4.087
  111ARG    NH2 1286   6.670   6.137   4.085
  111ARG   HH21 1287   6.639   6.042   4.084
  111ARG   HH22 1288   6.758   6.172   4.053
  111ARG      C 1289   5.962   6.538   4.280
  111ARG      O 1290   5.902   6.637   4.239
  112HI0      N 1291   5.933   6.472   4.392
  112HI0      H 1292   5.976   6.386   4.417
  112HI0     CA 1293   5.818   6.510   4.474
  112HI0     CB 1294   5.784   6.408   4.583
  112HI0     CG 1295   5.715   6.282   4.531
  112HI0    ND1 1296   5.773   6.175   4.475
  112HI0    HD1 1297   5.867   6.165   4.444
  112HI0    CD2 1298   5.594   6.241   4.568
  112HI0    HD2 1299   5.529   6.305   4.626
  112HI0    CE1 1300   5.683   6.078   4.463
  112HI0    HE1 1301   5.697   5.979   4.420
  112HI0    NE2 1302   5.570   6.118   4.522
  112HI0    HE2 1303   5.484   6.068   4.525
  112HI0      C 1304   5.838   6.650   4.534
  112HI0      O 1305   5.944   6.711   4.528
  113PRO      N 1306   5.731   6.716   4.576
  113PRO     CA 1307   5.742   6.840   4.655
  113PRO     CB 1308   5.605   6.907   4.637
  113PRO     CG 1309   5.504   6.803   4.587
  113PRO     CD 1310   5.597   6.703   4.517
  113PRO      C 1311   5.764   6.806   4.803
  113PRO      O 1312   5.737   6.697   4.853
  114ALA      N 1313   5.812   6.909   4.872
  114ALA      H 1314   5.821   6.997   4.825
  114ALA     CA 1315   5.832   6.917   5.018
  114ALA     CB 1316   5.935   7.027   5.042
  114ALA      C 1317   5.700   6.951   5.086
  114ALA      O 1318   5.665   6.888   5.186
  115GL4      N 1319   5.623   7.040   5.024
  115GL4      H 1320   5.662   7.114   4.969
  115GL4     CA 1321   5.481   7.060   5.054
  115GL4     CB 1322   5.436   7.204   5.029
  115GL4     CG 1323   5.489   7.289   5.144
  115GL4     CD 1324   5.450   7.435   5.123
  115GL4    OE1 1325   5.345   7.476   5.176
  115GL4   HE11 1326   5.331   7.570   5.146
  115GL4   HE12 1327   5.297   7.394   5.208
  115GL4    OE2 1328   5.544   7.511   5.090
  115GL4   HE21 1329   5.522   7.608   5.101
  115GL4   HE22 1330   5.624   7.458   5.061
  115GL4      C 1331   5.383   6.963   4.987
  115GL4      O 1332   5.397   6.921   4.872
  116ASN      N 1333   5.267   6.943   5.049
  116ASN      H 1334   5.266   6.937   5.149
  116ASN     CA 1335   5.150   6.879   4.987
  116ASN     CB 1336   5.058   6.848   5.106
  116ASN     CG 1337   4.941   6.756   5.072
  116ASN    OD1 1338   4.954   6.661   4.995
  116ASN    ND2 1339   4.833   6.767   5.148
  116ASN   HD21 1340   4.842   6.838   5.218
  116ASN   HD22 1341   4.757   6.702   5.139
  116ASN      C 1342   5.086   6.973   4.884
  116ASN      O 1343   5.066   7.093   4.898
  117GLY      N 1344   5.048   6.900   4.779
  117GLY      H 1345   5.091   6.811   4.765
  117GLY     CA 1346   4.997   6.963   4.656
  117GLY      C 1347   5.107   6.991   4.552
  117GLY      O 1348   5.193   6.908   4.527
  118LYSH     N 1349   5.080   7.093   4.470
  118LYSH     H 1350   5.149   7.106   4.399
  118LYSH    CA 1351   4.963   7.182   4.468
  118LYSH    CB 1352   4.992   7.332   4.451
  118LYSH    CG 1353   5.088   7.392   4.554
  118LYSH    CD 1354   5.049   7.371   4.701
  118LYSH    CE 1355   5.161   7.375   4.805
  118LYSH    NZ 1356   5.125   7.374   4.947
  118LYSH   HZ1 1357   5.084   7.290   4.983
  118LYSH   HZ2 1358   5.201   7.403   5.006
  118LYSH   HZ3 1359   5.057   7.447   4.950
  118LYSH     C 1360   4.877   7.136   4.351
  118LYSH     O 1361   4.916   7.123   4.235
  119SER      N 1362   4.747   7.125   4.380
  119SER      H 1363   4.714   7.159   4.468
  119SER     CA 1364   4.642   7.059   4.302
  119SER     CB 1365   4.518   7.032   4.387
  119SER     OG 1366   4.410   6.963   4.321
  119SER     HG 1367   4.338   6.952   4.390
  119SER      C 1368   4.597   7.141   4.181
  119SER      O 1369   4.520   7.236   4.193
  120ASN      N 1370   4.681   7.125   4.078
  120ASN      H 1371   4.778   7.112   4.099
  120ASN     CA 1372   4.651   7.177   3.944
  120ASN     CB 1373   4.573   7.075   3.862
  120ASN     CG 1374   4.583   7.102   3.711
  120ASN    OD1 1375   4.686   7.136   3.654
  120ASN    ND2 1376   4.463   7.104   3.653
  120ASN   HD21 1377   4.382   7.086   3.707
  120ASN   HD22 1378   4.469   7.125   3.555
  120ASN      C 1379   4.609   7.322   3.922
  120ASN      O 1380   4.489   7.342   3.903
  121PHE      N 1381   4.696   7.422   3.933
  121PHE      H 1382   4.660   7.506   3.973
  121PHE     CA 1383   4.843   7.434   3.938
  121PHE     CB 1384   4.901   7.428   4.079
  121PHE     CG 1385   4.846   7.523   4.186
  121PHE    CD1 1386   4.730   7.490   4.255
  121PHE    HD1 1387   4.710   7.385   4.275
  121PHE    CD2 1388   4.891   7.654   4.172
  121PHE    HD2 1389   4.972   7.678   4.103
  121PHE    CE1 1390   4.653   7.594   4.307
  121PHE    HE1 1391   4.552   7.576   4.344
  121PHE    CE2 1392   4.812   7.757   4.221
  121PHE    HE2 1393   4.814   7.861   4.187
  121PHE     CZ 1394   4.695   7.725   4.288
  121PHE     HZ 1395   4.660   7.805   4.353
  121PHE      C 1396   4.936   7.371   3.835
  121PHE      O 1397   4.969   7.253   3.852
  122LEU      N 1398   4.968   7.449   3.733
  122LEU      H 1399   4.933   7.542   3.721
  122LEU     CA 1400   5.089   7.423   3.653
  122LEU     CB 1401   5.078   7.510   3.528
  122LEU     CG 1402   4.991   7.459   3.413
  122LEU    CD1 1403   4.980   7.558   3.296
  122LEU    CD2 1404   5.041   7.330   3.348
  122LEU      C 1405   5.230   7.439   3.710
  122LEU      O 1406   5.272   7.546   3.751
  123ASN      N 1407   5.289   7.326   3.751
  123ASN      H 1408   5.241   7.241   3.730
  123ASN     CA 1409   5.430   7.315   3.791
  123ASN     CB 1410   5.458   7.180   3.857
  123ASN     CG 1411   5.419   7.055   3.778
  123ASN    OD1 1412   5.339   7.064   3.684
  123ASN    ND2 1413   5.471   6.935   3.803
  123ASN   HD21 1414   5.538   6.910   3.873
  123ASN   HD22 1415   5.432   6.862   3.747
  123ASN      C 1416   5.534   7.341   3.683
  123ASN      O 1417   5.533   7.286   3.573
  124CYS2     N 1418   5.637   7.417   3.720
  124CYS2     H 1419   5.631   7.472   3.803
  124CYS2    CA 1420   5.760   7.416   3.640
  124CYS2    CB 1421   5.776   7.549   3.566
  124CYS2    SG 1422   5.896   7.527   3.429
  124CYS2     C 1423   5.893   7.382   3.707
  124CYS2     O 1424   5.941   7.460   3.788
  125TYR      N 1425   5.949   7.269   3.664
  125TYR      H 1426   5.917   7.215   3.586
  125TYR     CA 1427   6.077   7.224   3.721
  125TYR     CB 1428   6.090   7.077   3.680
  125TYR     CG 1429   6.004   6.988   3.769
  125TYR    CD1 1430   6.057   6.949   3.891
  125TYR    HD1 1431   6.162   6.971   3.909
  125TYR    CD2 1432   5.871   6.949   3.752
  125TYR    HD2 1433   5.816   6.984   3.665
  125TYR    CE1 1434   5.985   6.893   3.997
  125TYR    HE1 1435   6.036   6.875   4.091
  125TYR    CE2 1436   5.796   6.888   3.852
  125TYR    HE2 1437   5.714   6.835   3.804
  125TYR     CZ 1438   5.852   6.860   3.976
  125TYR     OH 1439   5.768   6.830   4.079
  125TYR     HH 1440   5.822   6.772   4.140
  125TYR      C 1441   6.188   7.316   3.670
  125TYR      O 1442   6.247   7.287   3.566
  126VAL      N 1443   6.218   7.420   3.748
  126VAL      H 1444   6.155   7.451   3.818
  126VAL     CA 1445   6.335   7.502   3.712
  126VAL     CB 1446   6.307   7.649   3.745
  126VAL    CG1 1447   6.417   7.745   3.701
  126VAL    CG2 1448   6.184   7.699   3.669
  126VAL      C 1449   6.457   7.442   3.782
  126VAL      O 1450   6.479   7.452   3.903
  127SER      N 1451   6.533   7.372   3.699
  127SER      H 1452   6.516   7.367   3.600
  127SER     CA 1453   6.667   7.320   3.731
  127SER     CB 1454   6.741   7.228   3.634
  127SER     OG 1455   6.672   7.104   3.624
  127SER     HG 1456   6.684   7.050   3.707
  127SER      C 1457   6.756   7.442   3.759
  127SER      O 1458   6.743   7.541   3.687
  128GLY      N 1459   6.832   7.425   3.867
  128GLY      H 1460   6.815   7.364   3.944
  128GLY     CA 1461   6.912   7.544   3.900
  128GLY      C 1462   6.999   7.511   4.021
  128GLY      O 1463   6.983   7.403   4.078
  129PHE      N 1464   7.105   7.590   4.030
  129PHE      H 1465   7.143   7.635   3.950
  129PHE     CA 1466   7.205   7.602   4.138
  129PHE     CB 1467   7.325   7.683   4.088
  129PHE     CG 1468   7.412   7.604   3.990
  129PHE    CD1 1469   7.407   7.622   3.853
  129PHE    HD1 1470   7.366   7.715   3.812
  129PHE    CD2 1471   7.479   7.489   4.030
  129PHE    HD2 1472   7.481   7.471   4.138
  129PHE    CE1 1473   7.466   7.538   3.758
  129PHE    HE1 1474   7.471   7.570   3.654
  129PHE    CE2 1475   7.539   7.402   3.940
  129PHE    HE2 1476   7.606   7.322   3.973
  129PHE     CZ 1477   7.529   7.422   3.803
  129PHE     HZ 1478   7.550   7.348   3.726
  129PHE      C 1479   7.156   7.667   4.268
  129PHE      O 1480   7.069   7.754   4.273
  130HI0      N 1481   7.209   7.612   4.376
  130HI0      H 1482   7.254   7.523   4.377
  130HI0     CA 1483   7.163   7.652   4.510
  130HI0     CB 1484   7.125   7.521   4.579
  130HI0     CG 1485   7.032   7.544   4.699
  130HI0    ND1 1486   7.064   7.557   4.827
  130HI0    HD1 1487   7.155   7.568   4.868
  130HI0    CD2 1488   6.900   7.546   4.684
  130HI0    HD2 1489   6.840   7.518   4.598
  130HI0    CE1 1490   6.951   7.567   4.896
  130HI0    HE1 1491   6.943   7.566   5.005
  130HI0    NE2 1492   6.852   7.564   4.807
  130HI0    HE2 1493   6.758   7.591   4.830
  130HI0      C 1494   7.287   7.712   4.576
  130HI0      O 1495   7.392   7.649   4.574
  131PRO      N 1496   7.281   7.843   4.600
  131PRO     CA 1497   7.173   7.938   4.572
  131PRO     CB 1498   7.200   8.053   4.670
  131PRO     CG 1499   7.352   8.050   4.689
  131PRO     CD 1500   7.388   7.901   4.682
  131PRO      C 1501   7.167   7.990   4.428
  131PRO      O 1502   7.262   7.970   4.352
  132SER      N 1503   7.050   8.041   4.391
  132SER      H 1504   6.967   8.008   4.435
  132SER     CA 1505   7.021   8.123   4.273
  132SER     CB 1506   6.963   8.041   4.157
  132SER     OG 1507   7.046   7.939   4.102
  132SER     HG 1508   7.066   7.879   4.180
  132SER      C 1509   6.930   8.242   4.303
  132SER      O 1510   6.821   8.228   4.359
  133AS4      N 1511   6.982   8.362   4.278
  133AS4      H 1512   7.076   8.365   4.245
  133AS4     CA 1513   6.915   8.491   4.302
  133AS4     CB 1514   7.023   8.599   4.314
  133AS4     CG 1515   7.103   8.578   4.442
  133AS4    OD1 1516   7.089   8.674   4.522
  133AS4   HD11 1517   7.166   8.675   4.586
  133AS4   HD12 1518   7.016   8.736   4.493
  133AS4    OD2 1519   7.206   8.507   4.438
  133AS4   HD21 1520   7.261   8.499   4.521
  133AS4   HD22 1521   7.206   8.458   4.351
  133AS4      C 1522   6.803   8.527   4.205
  133AS4      O 1523   6.702   8.584   4.247
  134ILE      N 1524   6.818   8.494   4.077
  134ILE      H 1525   6.894   8.438   4.045
  134ILE     CA 1526   6.733   8.537   3.965
  134ILE     CB 1527   6.812   8.510   3.837
  134ILE    CG1 1528   6.945   8.582   3.851
  134ILE    CG2 1529   6.741   8.552   3.707
  134ILE     CD 1530   7.048   8.515   3.760
  134ILE      C 1531   6.601   8.461   3.953
  134ILE      O 1532   6.601   8.338   3.957
  135GL4      N 1533   6.488   8.533   3.949
  135GL4      H 1534   6.484   8.615   4.006
  135GL4     CA 1535   6.356   8.486   3.904
  135GL4     CB 1536   6.252   8.580   3.964
  135GL4     CG 1537   6.286   8.727   3.939
  135GL4     CD 1538   6.352   8.783   4.065
  135GL4    OE1 1539   6.477   8.789   4.068
  135GL4   HE11 1540   6.501   8.880   4.101
  135GL4   HE12 1541   6.518   8.713   4.017
  135GL4    OE2 1542   6.281   8.815   4.162
  135GL4   HE21 1543   6.338   8.864   4.228
  135GL4   HE22 1544   6.184   8.802   4.142
  135GL4      C 1545   6.327   8.457   3.757
  135GL4      O 1546   6.354   8.543   3.673
  136VAL      N 1547   6.290   8.332   3.731
  136VAL      H 1548   6.277   8.265   3.805
  136VAL     CA 1549   6.263   8.281   3.596
  136VAL     CB 1550   6.257   8.129   3.577
  136VAL    CG1 1551   6.402   8.081   3.589
  136VAL    CG2 1552   6.161   8.065   3.678
  136VAL      C 1553   6.142   8.342   3.525
  136VAL      O 1554   6.034   8.360   3.582
  137AS4      N 1555   6.155   8.339   3.393
  137AS4      H 1556   6.233   8.301   3.343
  137AS4     CA 1557   6.060   8.393   3.294
  137AS4     CB 1558   6.147   8.416   3.170
  137AS4     CG 1559   6.251   8.527   3.188
  137AS4    OD1 1560   6.220   8.643   3.155
  137AS4   HD11 1561   6.293   8.700   3.195
  137AS4   HD12 1562   6.138   8.637   3.098
  137AS4    OD2 1563   6.362   8.488   3.230
  137AS4   HD21 1564   6.425   8.566   3.234
  137AS4   HD22 1565   6.363   8.389   3.239
  137AS4      C 1566   5.942   8.304   3.256
  137AS4      O 1567   5.957   8.203   3.187
  138LEU      N 1568   5.844   8.303   3.346
  138LEU      H 1569   5.863   8.323   3.442
  138LEU     CA 1570   5.715   8.237   3.321
  138LEU     CB 1571   5.637   8.212   3.450
  138LEU     CG 1572   5.690   8.109   3.550
  138LEU    CD1 1573   5.596   8.101   3.670
  138LEU    CD2 1574   5.699   7.968   3.490
  138LEU      C 1575   5.633   8.324   3.225
  138LEU      O 1576   5.582   8.428   3.266
  139LEU      N 1577   5.596   8.261   3.114
  139LEU      H 1578   5.597   8.162   3.102
  139LEU     CA 1579   5.522   8.340   3.015
  139LEU     CB 1580   5.584   8.321   2.876
  139LEU     CG 1581   5.728   8.366   2.850
  139LEU    CD1 1582   5.750   8.508   2.903
  139LEU    CD2 1583   5.840   8.264   2.875
  139LEU      C 1584   5.377   8.291   3.017
  139LEU      O 1585   5.353   8.171   3.029
  140LYSH     N 1586   5.298   8.389   2.976
  140LYSH     H 1587   5.338   8.478   2.955
  140LYSH    CA 1588   5.152   8.373   2.965
  140LYSH    CB 1589   5.086   8.391   3.102
  140LYSH    CG 1590   4.933   8.402   3.099
  140LYSH    CD 1591   4.871   8.415   3.238
  140LYSH    CE 1592   4.719   8.414   3.227
  140LYSH    NZ 1593   4.653   8.428   3.358
  140LYSH   HZ1 1594   4.557   8.455   3.354
  140LYSH   HZ2 1595   4.649   8.342   3.409
  140LYSH   HZ3 1596   4.697   8.502   3.409
  140LYSH     C 1597   5.106   8.485   2.871
  140LYSH     O 1598   5.110   8.606   2.891
  141ASN      N 1599   5.084   8.435   2.749
  141ASN      H 1600   5.105   8.339   2.732
  141ASN     CA 1601   5.047   8.514   2.631
  141ASN     CB 1602   4.905   8.570   2.646
  141ASN     CG 1603   4.792   8.467   2.662
  141ASN    OD1 1604   4.780   8.356   2.612
  141ASN    ND2 1605   4.694   8.511   2.740
  141ASN   HD21 1606   4.694   8.602   2.780
  141ASN   HD22 1607   4.626   8.444   2.771
  141ASN      C 1608   5.147   8.625   2.595
  141ASN      O 1609   5.114   8.743   2.604
  142GLY      N 1610   5.273   8.589   2.578
  142GLY      H 1611   5.288   8.490   2.579
  142GLY     CA 1612   5.388   8.675   2.545
  142GLY      C 1613   5.428   8.771   2.657
  142GLY      O 1614   5.542   8.817   2.668
  143GL4      N 1615   5.338   8.806   2.748
  143GL4      H 1616   5.248   8.762   2.744
  143GL4     CA 1617   5.371   8.878   2.871
  143GL4     CB 1618   5.252   8.969   2.903
  143GL4     CG 1619   5.267   9.078   3.009
  143GL4     CD 1620   5.388   9.165   2.975
  143GL4    OE1 1621   5.504   9.136   3.011
  143GL4   HE11 1622   5.572   9.199   2.973
  143GL4   HE12 1623   5.501   9.044   3.051
  143GL4    OE2 1624   5.362   9.269   2.911
  143GL4   HE21 1625   5.448   9.314   2.890
  143GL4   HE22 1626   5.263   9.269   2.894
  143GL4      C 1627   5.414   8.788   2.987
  143GL4      O 1628   5.364   8.677   3.005
  144ARG      N 1629   5.504   8.839   3.070
  144ARG      H 1630   5.510   8.939   3.074
  144ARG     CA 1631   5.560   8.755   3.176
  144ARG     CB 1632   5.702   8.808   3.192
  144ARG     CG 1633   5.793   8.756   3.303
  144ARG     CD 1634   5.939   8.801   3.295
  144ARG     NE 1635   5.998   8.779   3.428
  144ARG     HE 1636   5.936   8.762   3.505
  144ARG     CZ 1637   6.124   8.810   3.463
  144ARG    NH1 1638   6.200   8.873   3.372
  144ARG   HH11 1639   6.168   8.906   3.284
  144ARG   HH12 1640   6.297   8.885   3.395
  144ARG    NH2 1641   6.160   8.801   3.591
  144ARG   HH21 1642   6.097   8.764   3.660
  144ARG   HH22 1643   6.234   8.857   3.627
  144ARG      C 1644   5.481   8.775   3.306
  144ARG      O 1645   5.437   8.884   3.344
  145ILE      N 1646   5.481   8.664   3.379
  145ILE      H 1647   5.497   8.574   3.341
  145ILE     CA 1648   5.426   8.654   3.516
  145ILE     CB 1649   5.379   8.511   3.541
  145ILE    CG1 1650   5.303   8.454   3.421
  145ILE    CG2 1651   5.313   8.497   3.678
  145ILE     CD 1652   5.262   8.308   3.441
  145ILE      C 1653   5.525   8.707   3.620
  145ILE      O 1654   5.618   8.635   3.655
  146GL4      N 1655   5.506   8.837   3.641
  146GL4      H 1656   5.425   8.885   3.609
  146GL4     CA 1657   5.585   8.915   3.738
  146GL4     CB 1658   5.537   9.059   3.722
  146GL4     CG 1659   5.602   9.115   3.595
  146GL4     CD 1660   5.550   9.258   3.580
  146GL4    OE1 1661   5.559   9.340   3.674
  146GL4   HE11 1662   5.538   9.432   3.639
  146GL4   HE12 1663   5.603   9.301   3.755
  146GL4    OE2 1664   5.509   9.279   3.464
  146GL4   HE21 1665   5.539   9.368   3.432
  146GL4   HE22 1666   5.446   9.206   3.436
  146GL4      C 1667   5.604   8.871   3.883
  146GL4      O 1668   5.650   8.955   3.960
  147LYSH     N 1669   5.532   8.766   3.922
  147LYSH     H 1670   5.465   8.717   3.867
  147LYSH    CA 1671   5.527   8.712   4.058
  147LYSH    CB 1672   5.440   8.798   4.150
  147LYSH    CG 1673   5.472   8.781   4.299
  147LYSH    CD 1674   5.598   8.852   4.346
  147LYSH    CE 1675   5.604   8.902   4.491
  147LYSH    NZ 1676   5.607   8.793   4.589
  147LYSH   HZ1 1677   5.678   8.726   4.565
  147LYSH   HZ2 1678   5.623   8.828   4.682
  147LYSH   HZ3 1679   5.518   8.749   4.594
  147LYSH     C 1680   5.461   8.574   4.053
  147LYSH     O 1681   5.346   8.566   4.012
  148VAL      N 1682   5.536   8.480   4.111
  148VAL      H 1683   5.631   8.503   4.130
  148VAL     CA 1684   5.491   8.341   4.130
  148VAL     CB 1685   5.604   8.242   4.160
  148VAL    CG1 1686   5.683   8.206   4.034
  148VAL    CG2 1687   5.698   8.285   4.272
  148VAL      C 1688   5.381   8.324   4.236
  148VAL      O 1689   5.391   8.397   4.334
  149GL4      N 1690   5.283   8.238   4.210
  149GL4      H 1691   5.230   8.246   4.126
  149GL4     CA 1692   5.196   8.194   4.320
  149GL4     CB 1693   5.090   8.098   4.265
  149GL4     CG 1694   4.977   8.170   4.192
  149GL4     CD 1695   5.007   8.226   4.052
  149GL4    OE1 1696   4.929   8.315   4.012
  149GL4   HE11 1697   4.920   8.300   3.914
  149GL4   HE12 1698   4.920   8.392   4.076
  149GL4    OE2 1699   5.110   8.201   3.986
  149GL4   HE21 1700   5.119   8.266   3.911
  149GL4   HE22 1701   5.160   8.128   4.033
  149GL4      C 1702   5.263   8.115   4.433
  149GL4      O 1703   5.235   8.146   4.549
  150HI0      N 1704   5.325   8.001   4.407
  150HI0      H 1705   5.326   7.972   4.311
  150HI0     CA 1706   5.384   7.901   4.497
  150HI0     CB 1707   5.305   7.770   4.499
  150HI0     CG 1708   5.175   7.783   4.579
  150HI0    ND1 1709   5.150   7.823   4.703
  150HI0    HD1 1710   5.214   7.862   4.769
  150HI0    CD2 1711   5.061   7.759   4.516
  150HI0    HD2 1712   5.044   7.749   4.408
  150HI0    CE1 1713   5.018   7.807   4.718
  150HI0    HE1 1714   4.967   7.858   4.799
  150HI0    NE2 1715   4.961   7.774   4.603
  150HI0    HE2 1716   4.863   7.770   4.582
  150HI0      C 1717   5.530   7.868   4.466
  150HI0      O 1718   5.562   7.863   4.347
  151SER      N 1719   5.602   7.820   4.567
  151SER      H 1720   5.559   7.816   4.657
  151SER     CA 1721   5.742   7.777   4.555
  151SER     CB 1722   5.844   7.890   4.544
  151SER     OG 1723   5.819   7.997   4.636
  151SER     HG 1724   5.760   8.066   4.593
  151SER      C 1725   5.789   7.676   4.660
  151SER      O 1726   5.756   7.686   4.778
  152AS4      N 1727   5.825   7.560   4.605
  152AS4      H 1728   5.811   7.545   4.507
  152AS4     CA 1729   5.887   7.446   4.674
  152AS4     CB 1730   5.806   7.322   4.635
  152AS4     CG 1731   5.788   7.223   4.749
  152AS4    OD1 1732   5.681   7.227   4.813
  152AS4   HD11 1733   5.688   7.174   4.898
  152AS4   HD12 1734   5.617   7.279   4.757
  152AS4    OD2 1735   5.891   7.166   4.792
  152AS4   HD21 1736   5.859   7.091   4.850
  152AS4   HD22 1737   5.971   7.184   4.734
  152AS4      C 1738   6.033   7.428   4.631
  152AS4      O 1739   6.079   7.503   4.546
  153LEU      N 1740   6.095   7.323   4.685
  153LEU      H 1741   6.045   7.261   4.746
  153LEU     CA 1742   6.233   7.290   4.647
  153LEU     CB 1743   6.329   7.357   4.746
  153LEU     CG 1744   6.476   7.349   4.702
  153LEU    CD1 1745   6.506   7.430   4.576
  153LEU    CD2 1746   6.566   7.359   4.825
  153LEU      C 1747   6.259   7.139   4.641
  153LEU      O 1748   6.289   7.076   4.741
  154SER      N 1749   6.270   7.083   4.521
  154SER      H 1750   6.283   7.135   4.436
  154SER     CA 1751   6.284   6.939   4.498
  154SER     CB 1752   6.212   6.908   4.367
  154SER     OG 1753   6.177   6.781   4.313
  154SER     HG 1754   6.097   6.741   4.358
  154SER      C 1755   6.428   6.888   4.485
  154SER      O 1756   6.504   6.958   4.418
  155PHE      N 1757   6.479   6.774   4.530
  155PHE      H 1758   6.415   6.710   4.574
  155PHE     CA 1759   6.616   6.722   4.516
  155PHE     CB 1760   6.627   6.621   4.631
  155PHE     CG 1761   6.683   6.672   4.764
  155PHE    CD1 1762   6.814   6.647   4.803
  155PHE    HD1 1763   6.891   6.618   4.732
  155PHE    CD2 1764   6.592   6.736   4.848
  155PHE    HD2 1765   6.508   6.797   4.817
  155PHE    CE1 1766   6.860   6.683   4.929
  155PHE    HE1 1767   6.967   6.690   4.947
  155PHE    CE2 1768   6.638   6.760   4.977
  155PHE    HE2 1769   6.562   6.761   5.055
  155PHE     CZ 1770   6.769   6.737   5.019
  155PHE     HZ 1771   6.800   6.763   5.120
  155PHE      C 1772   6.650   6.656   4.382
  155PHE      O 1773   6.568   6.590   4.320
  156SER      N 1774   6.778   6.685   4.357
  156SER      H 1775   6.833   6.729   4.428
  156SER     CA 1776   6.838   6.650   4.227
  156SER     CB 1777   6.830   6.767   4.128
  156SER     OG 1778   6.871   6.720   4.000
  156SER     HG 1779   6.801   6.659   3.964
  156SER      C 1780   6.982   6.600   4.224
  156SER      O 1781   6.999   6.480   4.207
  157LYSH     N 1782   7.079   6.688   4.251
  157LYSH     H 1783   7.050   6.778   4.283
  157LYSH    CA 1784   7.223   6.663   4.255
  157LYSH    CB 1785   7.286   6.665   4.115
  157LYSH    CG 1786   7.256   6.535   4.041
  157LYSH    CD 1787   7.262   6.570   3.892
  157LYSH    CE 1788   7.156   6.650   3.818
  157LYSH    NZ 1789   7.035   6.568   3.801
  157LYSH   HZ1 1790   7.025   6.552   3.703
  157LYSH   HZ2 1791   7.043   6.476   3.841
  157LYSH   HZ3 1792   6.955   6.616   3.835
  157LYSH     C 1793   7.299   6.750   4.355
  157LYSH     O 1794   7.243   6.820   4.439
  158AS4      N 1795   7.425   6.715   4.383
  158AS4      H 1796   7.459   6.634   4.335
  158AS4     CA 1797   7.521   6.785   4.470
  158AS4     CB 1798   7.661   6.730   4.443
  158AS4     CG 1799   7.684   6.729   4.291
  158AS4    OD1 1800   7.744   6.824   4.235
  158AS4   HD11 1801   7.739   6.807   4.137
  158AS4   HD12 1802   7.785   6.880   4.307
  158AS4    OD2 1803   7.663   6.628   4.222
  158AS4   HD21 1804   7.627   6.651   4.131
  158AS4   HD22 1805   7.703   6.547   4.264
  158AS4      C 1806   7.519   6.937   4.463
  158AS4      O 1807   7.528   6.996   4.571
  159TRP      N 1808   7.520   6.998   4.345
  159TRP      H 1809   7.559   6.953   4.264
  159TRP     CA 1810   7.492   7.143   4.341
  159TRP     CB 1811   7.604   7.214   4.264
  159TRP     CG 1812   7.640   7.352   4.320
  159TRP    CD1 1813   7.587   7.421   4.420
  159TRP    HD1 1814   7.501   7.395   4.482
  159TRP    CD2 1815   7.745   7.429   4.273
  159TRP    NE1 1816   7.655   7.534   4.441
  159TRP    HE1 1817   7.638   7.582   4.527
  159TRP    CE2 1818   7.747   7.547   4.346
  159TRP    CE3 1819   7.850   7.400   4.186
  159TRP    HE3 1820   7.854   7.313   4.120
  159TRP    CZ2 1821   7.840   7.647   4.322
  159TRP    HZ2 1822   7.843   7.738   4.382
  159TRP    CZ3 1823   7.938   7.503   4.154
  159TRP    HZ3 1824   8.006   7.488   4.070
  159TRP    CH2 1825   7.935   7.624   4.223
  159TRP    HH2 1826   7.997   7.703   4.181
  159TRP      C 1827   7.357   7.196   4.292
  159TRP      O 1828   7.297   7.282   4.356
  160SER      N 1829   7.306   7.114   4.201
  160SER      H 1830   7.368   7.049   4.157
  160SER     CA 1831   7.173   7.127   4.140
  160SER     CB 1832   7.171   7.051   4.008
  160SER     OG 1833   7.050   7.081   3.937
  160SER     HG 1834   7.089   7.144   3.871
  160SER      C 1835   7.048   7.091   4.221
  160SER      O 1836   7.055   6.987   4.286
  161PHE      N 1837   6.941   7.170   4.223
  161PHE      H 1838   6.949   7.251   4.165
  161PHE     CA 1839   6.812   7.136   4.286
  161PHE     CB 1840   6.825   7.193   4.427
  161PHE     CG 1841   6.907   7.118   4.533
  161PHE    CD1 1842   7.044   7.137   4.552
  161PHE    HD1 1843   7.093   7.210   4.487
  161PHE    CD2 1844   6.827   7.064   4.633
  161PHE    HD2 1845   6.721   7.050   4.612
  161PHE    CE1 1846   7.104   7.106   4.673
  161PHE    HE1 1847   7.194   7.161   4.701
  161PHE    CE2 1848   6.885   7.029   4.754
  161PHE    HE2 1849   6.827   6.992   4.838
  161PHE     CZ 1850   7.021   7.054   4.771
  161PHE     HZ 1851   7.068   7.034   4.868
  161PHE      C 1852   6.700   7.196   4.201
  161PHE      O 1853   6.722   7.288   4.122
  162TYR      N 1854   6.583   7.132   4.204
  162TYR      H 1855   6.573   7.063   4.275
  162TYR     CA 1856   6.462   7.159   4.125
  162TYR     CB 1857   6.377   7.039   4.083
  162TYR     CG 1858   6.446   6.943   3.985
  162TYR    CD1 1859   6.447   6.984   3.852
  162TYR    HD1 1860   6.427   7.086   3.818
  162TYR    CD2 1861   6.472   6.811   4.020
  162TYR    HD2 1862   6.485   6.783   4.124
  162TYR    CE1 1863   6.487   6.892   3.756
  162TYR    HE1 1864   6.484   6.923   3.652
  162TYR    CE2 1865   6.516   6.719   3.926
  162TYR    HE2 1866   6.502   6.613   3.946
  162TYR     CZ 1867   6.529   6.765   3.795
  162TYR     OH 1868   6.586   6.680   3.706
  162TYR     HH 1869   6.647   6.736   3.649
  162TYR      C 1870   6.368   7.250   4.205
  162TYR      O 1871   6.279   7.220   4.284
  163LEU      N 1872   6.381   7.373   4.156
  163LEU      H 1873   6.442   7.388   4.078
  163LEU     CA 1874   6.295   7.488   4.188
  163LEU     CB 1875   6.369   7.615   4.143
  163LEU     CG 1876   6.474   7.657   4.246
  163LEU    CD1 1877   6.618   7.680   4.199
  163LEU    CD2 1878   6.410   7.758   4.342
  163LEU      C 1879   6.154   7.475   4.130
  163LEU      O 1880   6.135   7.522   4.018
  164LEU      N 1881   6.070   7.413   4.212
  164LEU      H 1882   6.104   7.384   4.301
  164LEU     CA 1883   5.928   7.387   4.183
  164LEU     CB 1884   5.882   7.271   4.271
  164LEU     CG 1885   5.747   7.222   4.219
  164LEU    CD1 1886   5.740   7.198   4.068
  164LEU    CD2 1887   5.708   7.104   4.309
  164LEU      C 1888   5.847   7.515   4.206
  164LEU      O 1889   5.821   7.550   4.321
  165TYR      N 1890   5.834   7.581   4.091
  165TYR      H 1891   5.872   7.549   4.004
  165TYR     CA 1892   5.765   7.710   4.082
  165TYR     CB 1893   5.844   7.805   3.992
  165TYR     CG 1894   5.949   7.863   4.087
  165TYR    CD1 1895   5.911   7.939   4.196
  165TYR    HD1 1896   5.805   7.958   4.213
  165TYR    CD2 1897   6.076   7.878   4.032
  165TYR    HD2 1898   6.109   7.807   3.956
  165TYR    CE1 1899   6.000   8.029   4.254
  165TYR    HE1 1900   5.967   8.098   4.330
  165TYR    CE2 1901   6.167   7.968   4.086
  165TYR    HE2 1902   6.261   7.981   4.031
  165TYR     CZ 1903   6.130   8.034   4.202
  165TYR     OH 1904   6.209   8.135   4.245
  165TYR     HH 1905   6.295   8.141   4.194
  165TYR      C 1906   5.630   7.675   4.019
  165TYR      O 1907   5.621   7.606   3.918
  166TYR      N 1908   5.529   7.714   4.097
  166TYR      H 1909   5.538   7.755   4.187
  166TYR     CA 1910   5.391   7.693   4.051
  166TYR     CB 1911   5.301   7.621   4.152
  166TYR     CG 1912   5.339   7.475   4.176
  166TYR    CD1 1913   5.416   7.429   4.283
  166TYR    HD1 1914   5.500   7.491   4.312
  166TYR    CD2 1915   5.255   7.386   4.111
  166TYR    HD2 1916   5.200   7.407   4.020
  166TYR    CE1 1917   5.405   7.298   4.327
  166TYR    HE1 1918   5.459   7.267   4.417
  166TYR    CE2 1919   5.250   7.253   4.149
  166TYR    HE2 1920   5.172   7.190   4.107
  166TYR     CZ 1921   5.327   7.208   4.256
  166TYR     OH 1922   5.313   7.083   4.308
  166TYR     HH 1923   5.276   7.027   4.234
  166TYR      C 1924   5.318   7.817   4.000
  166TYR      O 1925   5.321   7.919   4.068
  167THR      N 1926   5.234   7.795   3.899
  167THR      H 1927   5.239   7.710   3.847
  167THR     CA 1928   5.143   7.900   3.849
  167THR     CB 1929   5.200   7.981   3.733
  167THR    OG1 1930   5.145   8.113   3.737
  167THR    HG1 1931   5.142   8.147   3.831
  167THR    CG2 1932   5.182   7.921   3.593
  167THR      C 1933   4.998   7.862   3.818
  167THR      O 1934   4.972   7.749   3.779
  168GL4      N 1935   4.907   7.951   3.856
  168GL4      H 1936   4.931   8.044   3.885
  168GL4     CA 1937   4.762   7.926   3.856
  168GL4     CB 1938   4.704   8.065   3.879
  168GL4     CG 1939   4.555   8.060   3.916
  168GL4     CD 1940   4.495   8.200   3.934
  168GL4    OE1 1941   4.479   8.255   3.823
  168GL4   HE11 1942   4.540   8.334   3.824
  168GL4   HE12 1943   4.419   8.191   3.775
  168GL4    OE2 1944   4.458   8.248   4.043
  168GL4   HE21 1945   4.409   8.331   4.017
  168GL4   HE22 1946   4.462   8.183   4.118
  168GL4      C 1947   4.715   7.873   3.720
  168GL4      O 1948   4.758   7.930   3.620
  169PHE      N 1949   4.642   7.762   3.716
  169PHE      H 1950   4.608   7.726   3.803
  169PHE     CA 1951   4.583   7.706   3.594
  169PHE     CB 1952   4.579   7.557   3.630
  169PHE     CG 1953   4.500   7.470   3.533
  169PHE    CD1 1954   4.382   7.414   3.580
  169PHE    HD1 1955   4.339   7.468   3.664
  169PHE    CD2 1956   4.553   7.430   3.411
  169PHE    HD2 1957   4.621   7.497   3.358
  169PHE    CE1 1958   4.307   7.322   3.507
  169PHE    HE1 1959   4.207   7.303   3.548
  169PHE    CE2 1960   4.477   7.342   3.335
  169PHE    HE2 1961   4.517   7.294   3.246
  169PHE     CZ 1962   4.356   7.290   3.381
  169PHE     HZ 1963   4.285   7.238   3.317
  169PHE      C 1964   4.450   7.775   3.563
  169PHE      O 1965   4.358   7.784   3.644
  170THR      N 1966   4.440   7.816   3.436
  170THR      H 1967   4.522   7.818   3.379
  170THR     CA 1968   4.315   7.875   3.388
  170THR     CB 1969   4.330   7.990   3.288
  170THR    OG1 1970   4.402   7.951   3.171
  170THR    HG1 1971   4.374   7.866   3.126
  170THR    CG2 1972   4.407   8.105   3.354
  170THR      C 1973   4.211   7.781   3.326
  170THR      O 1974   4.242   7.739   3.215
  171PRO      N 1975   4.117   7.725   3.402
  171PRO     CA 1976   4.031   7.612   3.367
  171PRO     CB 1977   3.942   7.591   3.490
  171PRO     CG 1978   3.931   7.731   3.550
  171PRO     CD 1979   4.074   7.781   3.531
  171PRO      C 1980   3.943   7.643   3.245
  171PRO      O 1981   3.879   7.746   3.225
  172THR      N 1982   3.979   7.558   3.150
  172THR      H 1983   4.042   7.486   3.177
  172THR     CA 1984   3.934   7.572   3.011
  172THR     CB 1985   3.788   7.554   2.967
  172THR    OG1 1986   3.690   7.635   3.032
  172THR    HG1 1987   3.718   7.731   3.040
  172THR    CG2 1988   3.762   7.404   2.979
  172THR      C 1989   3.985   7.690   2.928
  172THR      O 1990   4.003   7.671   2.808
  173GL4      N 1991   3.993   7.813   2.978
  173GL4      H 1992   3.938   7.832   3.060
  173GL4     CA 1993   4.055   7.927   2.911
  173GL4     CB 1994   4.077   8.034   3.019
  173GL4     CG 1995   3.960   8.093   3.098
  173GL4     CD 1996   4.004   8.208   3.188
  173GL4    OE1 1997   3.926   8.304   3.203
  173GL4   HE11 1998   3.975   8.385   3.172
  173GL4   HE12 1999   3.844   8.261   3.240
  173GL4    OE2 2000   4.115   8.208   3.245
  173GL4   HE21 2001   4.104   8.232   3.342
  173GL4   HE22 2002   4.177   8.155   3.187
  173GL4      C 2003   4.190   7.886   2.853
  173GL4      O 2004   4.262   7.813   2.920
  174LYSH     N 2005   4.212   7.911   2.724
  174LYSH     H 2006   4.154   7.983   2.687
  174LYSH    CA 2007   4.325   7.865   2.642
  174LYSH    CB 2008   4.290   7.830   2.498
  174LYSH    CG 2009   4.257   7.682   2.476
  174LYSH    CD 2010   4.227   7.663   2.327
  174LYSH    CE 2011   4.190   7.517   2.299
  174LYSH    NZ 2012   4.212   7.477   2.160
  174LYSH   HZ1 2013   4.136   7.496   2.098
  174LYSH   HZ2 2014   4.299   7.514   2.129
  174LYSH   HZ3 2015   4.219   7.377   2.158
  174LYSH     C 2016   4.437   7.969   2.630
  174LYSH     O 2017   4.436   8.043   2.532
  175ASN      N 2018   4.508   7.983   2.742
  175ASN      H 2019   4.506   7.910   2.809
  175ASN     CA 2020   4.629   8.067   2.734
  175ASN     CB 2021   4.650   8.130   2.872
  175ASN     CG 2022   4.538   8.227   2.910
  175ASN    OD1 2023   4.514   8.332   2.851
  175ASN    ND2 2024   4.456   8.190   3.009
  175ASN   HD21 2025   4.456   8.108   3.067
  175ASN   HD22 2026   4.390   8.262   3.029
  175ASN      C 2027   4.756   7.997   2.688
  175ASN      O 2028   4.779   7.883   2.728
  176GL4      N 2029   4.827   8.055   2.592
  176GL4      H 2030   4.780   8.105   2.519
  176GL4     CA 2031   4.960   8.012   2.546
  176GL4     CB 2032   4.994   8.081   2.413
  176GL4     CG 2033   5.024   7.998   2.288
  176GL4     CD 2034   5.018   8.087   2.164
  176GL4    OE1 2035   5.122   8.139   2.118
  176GL4   HE11 2036   5.092   8.201   2.046
  176GL4   HE12 2037   5.208   8.092   2.141
  176GL4    OE2 2038   4.910   8.127   2.115
  176GL4   HE21 2039   4.929   8.178   2.031
  176GL4   HE22 2040   4.836   8.101   2.177
  176GL4      C 2041   5.060   8.030   2.660
  176GL4      O 2042   5.132   8.129   2.653
  177TYR      N 2043   5.078   7.926   2.741
  177TYR      H 2044   5.019   7.846   2.731
  177TYR     CA 2045   5.177   7.926   2.851
  177TYR     CB 2046   5.127   7.838   2.966
  177TYR     CG 2047   5.014   7.888   3.057
  177TYR    CD1 2048   4.883   7.853   3.025
  177TYR    HD1 2049   4.851   7.815   2.929
  177TYR    CD2 2050   5.038   7.936   3.185
  177TYR    HD2 2051   5.137   7.981   3.193
  177TYR    CE1 2052   4.783   7.858   3.121
  177TYR    HE1 2053   4.678   7.835   3.102
  177TYR    CE2 2054   4.939   7.939   3.282
  177TYR    HE2 2055   4.961   7.969   3.384
  177TYR     CZ 2056   4.809   7.898   3.252
  177TYR     OH 2057   4.729   7.860   3.355
  177TYR     HH 2058   4.787   7.859   3.436
  177TYR      C 2059   5.316   7.891   2.798
  177TYR      O 2060   5.334   7.820   2.700
  178ALA      N 2061   5.417   7.934   2.873
  178ALA      H 2062   5.396   8.000   2.946
  178ALA     CA 2063   5.554   7.885   2.853
  178ALA     CB 2064   5.618   7.952   2.731
  178ALA      C 2065   5.643   7.907   2.976
  178ALA      O 2066   5.619   7.999   3.054
  179CYS2     N 2067   5.748   7.827   2.988
  179CYS2     H 2068   5.785   7.771   2.913
  179CYS2    CA 2069   5.834   7.840   3.107
  179CYS2    CB 2070   5.809   7.715   3.191
  179CYS2    SG 2071   5.910   7.711   3.344
  179CYS2     C 2072   5.976   7.841   3.049
  179CYS2     O 2073   6.046   7.740   3.047
  180ARG      N 2074   6.025   7.960   3.014
  180ARG      H 2075   5.981   8.050   3.020
  180ARG     CA 2076   6.168   7.971   2.986
  180ARG     CB 2077   6.195   8.099   2.907
  180ARG     CG 2078   6.336   8.098   2.847
  180ARG     CD 2079   6.365   8.228   2.772
  180ARG     NE 2080   6.488   8.203   2.697
  180ARG     HE 2081   6.494   8.105   2.677
  180ARG     CZ 2082   6.596   8.280   2.676
  180ARG    NH1 2083   6.615   8.400   2.733
  180ARG   HH11 2084   6.558   8.419   2.812
  180ARG   HH12 2085   6.680   8.470   2.704
  180ARG    NH2 2086   6.648   8.273   2.552
  180ARG   HH21 2087   6.605   8.202   2.496
  180ARG   HH22 2088   6.721   8.331   2.517
  180ARG      C 2089   6.254   7.964   3.113
  180ARG      O 2090   6.305   8.065   3.161
  181VAL      N 2091   6.274   7.844   3.167
  181VAL      H 2092   6.224   7.766   3.131
  181VAL     CA 2093   6.365   7.810   3.277
  181VAL     CB 2094   6.389   7.659   3.280
  181VAL    CG1 2095   6.262   7.576   3.298
  181VAL    CG2 2096   6.464   7.594   3.163
  181VAL      C 2097   6.503   7.876   3.269
  181VAL      O 2098   6.584   7.867   3.360
  182ASN      N 2099   6.546   7.919   3.151
  182ASN      H 2100   6.488   7.890   3.075
  182ASN     CA 2101   6.665   7.994   3.106
  182ASN     CB 2102   6.701   8.117   3.190
  182ASN     CG 2103   6.615   8.237   3.149
  182ASN    OD1 2104   6.539   8.243   3.052
  182ASN    ND2 2105   6.595   8.321   3.249
  182ASN   HD21 2106   6.644   8.299   3.333
  182ASN   HD22 2107   6.533   8.398   3.231
  182ASN      C 2108   6.792   7.908   3.101
  182ASN      O 2109   6.877   7.922   3.014
  183HI0      N 2110   6.799   7.811   3.192
  183HI0      H 2111   6.723   7.800   3.256
  183HI0     CA 2112   6.909   7.716   3.215
  183HI0     CB 2113   6.865   7.621   3.326
  183HI0     CG 2114   6.976   7.531   3.380
  183HI0    ND1 2115   7.064   7.566   3.473
  183HI0    HD1 2116   7.057   7.655   3.519
  183HI0    CD2 2117   7.012   7.413   3.330
  183HI0    HD2 2118   6.954   7.358   3.256
  183HI0    CE1 2119   7.160   7.474   3.473
  183HI0    HE1 2120   7.249   7.466   3.535
  183HI0    NE2 2121   7.128   7.378   3.386
  183HI0    HE2 2122   7.195   7.315   3.347
  183HI0      C 2123   6.963   7.639   3.094
  183HI0      O 2124   6.881   7.583   3.022
  184VAL      N 2125   7.088   7.674   3.062
  184VAL      H 2126   7.142   7.720   3.132
  184VAL     CA 2127   7.162   7.625   2.946
  184VAL     CB 2128   7.197   7.744   2.856
  184VAL    CG1 2129   7.083   7.776   2.758
  184VAL    CG2 2130   7.227   7.874   2.930
  184VAL      C 2131   7.292   7.551   2.982
  184VAL      O 2132   7.344   7.556   3.094
  185THR      N 2133   7.332   7.458   2.897
  185THR      H 2134   7.272   7.416   2.829
  185THR     CA 2135   7.467   7.400   2.912
  185THR     CB 2136   7.492   7.281   2.819
  185THR    OG1 2137   7.459   7.298   2.681
  185THR    HG1 2138   7.466   7.205   2.645
  185THR    CG2 2139   7.461   7.148   2.888
  185THR      C 2140   7.582   7.499   2.895
  185THR      O 2141   7.583   7.575   2.798
  186LEU      N 2142   7.666   7.508   2.997
  186LEU      H 2143   7.656   7.452   3.079
  186LEU     CA 2144   7.779   7.601   2.998
  186LEU     CB 2145   7.804   7.677   3.128
  186LEU     CG 2146   7.685   7.771   3.145
  186LEU    CD1 2147   7.700   7.823   3.288
  186LEU    CD2 2148   7.710   7.883   3.043
  186LEU      C 2149   7.917   7.543   2.964
  186LEU      O 2150   8.008   7.619   2.929
  187SER      N 2151   7.934   7.419   3.008
  187SER      H 2152   7.875   7.385   3.081
  187SER     CA 2153   8.066   7.356   2.993
  187SER     CB 2154   8.125   7.302   3.123
  187SER     OG 2155   8.057   7.190   3.180
  187SER     HG 2156   7.966   7.216   3.212
  187SER      C 2157   8.095   7.250   2.886
  187SER      O 2158   8.206   7.229   2.838
  188GLN      N 2159   7.998   7.167   2.848
  188GLN      H 2160   7.907   7.177   2.889
  188GLN     CA 2161   8.001   7.075   2.734
  188GLN     CB 2162   7.873   6.996   2.706
  188GLN     CG 2163   7.837   6.922   2.835
  188GLN     CD 2164   7.691   6.875   2.836
  188GLN    OE1 2165   7.624   6.873   2.733
  188GLN    NE2 2166   7.630   6.859   2.953
  188GLN   HE21 2167   7.690   6.864   3.033
  188GLN   HE22 2168   7.531   6.845   2.960
  188GLN      C 2169   8.029   7.138   2.597
  188GLN      O 2170   7.957   7.227   2.551
  189PRO      N 2171   8.140   7.096   2.537
  189PRO     CA 2172   8.169   7.141   2.401
  189PRO     CB 2173   8.317   7.107   2.382
  189PRO     CG 2174   8.338   6.989   2.477
  189PRO     CD 2175   8.255   7.028   2.599
  189PRO      C 2176   8.079   7.087   2.290
  189PRO      O 2177   7.977   7.027   2.324
  190LYSH     N 2178   8.111   7.105   2.162
  190LYSH     H 2179   8.197   7.151   2.137
  190LYSH    CA 2180   8.017   7.083   2.052
  190LYSH    CB 2181   7.987   7.218   1.986
  190LYSH    CG 2182   7.901   7.309   2.074
  190LYSH    CD 2183   7.866   7.444   2.012
  190LYSH    CE 2184   7.990   7.531   1.989
  190LYSH    NZ 2185   7.972   7.664   1.928
  190LYSH   HZ1 2186   7.931   7.734   1.985
  190LYSH   HZ2 2187   8.062   7.702   1.909
  190LYSH   HZ3 2188   7.910   7.656   1.850
  190LYSH     C 2189   8.048   6.978   1.946
  190LYSH     O 2190   7.951   6.926   1.891
  191ILE      N 2191   8.178   6.948   1.938
  191ILE      H 2192   8.245   7.006   1.983
  191ILE     CA 2193   8.225   6.843   1.847
  191ILE     CB 2194   8.320   6.885   1.735
  191ILE    CG1 2195   8.452   6.948   1.781
  191ILE    CG2 2196   8.249   6.965   1.626
  191ILE     CD 2197   8.555   6.975   1.670
  191ILE      C 2198   8.284   6.724   1.923
  191ILE      O 2199   8.340   6.740   2.032
  192VAL      N 2200   8.281   6.602   1.872
  192VAL      H 2201   8.211   6.574   1.807
  192VAL     CA 2202   8.346   6.492   1.945
  192VAL     CB 2203   8.322   6.362   1.867
  192VAL    CG1 2204   8.407   6.330   1.744
  192VAL    CG2 2205   8.306   6.240   1.959
  192VAL      C 2206   8.493   6.513   1.985
  192VAL      O 2207   8.581   6.546   1.905
  193LYSH     N 2208   8.514   6.514   2.116
  193LYSH     H 2209   8.438   6.487   2.175
  193LYSH    CA 2210   8.648   6.504   2.176
  193LYSH    CB 2211   8.644   6.552   2.322
  193LYSH    CG 2212   8.619   6.702   2.336
  193LYSH    CD 2213   8.613   6.738   2.484
  193LYSH    CE 2214   8.506   6.675   2.573
  193LYSH    NZ 2215   8.493   6.731   2.708
  193LYSH   HZ1 2216   8.587   6.764   2.720
  193LYSH   HZ2 2217   8.420   6.800   2.712
  193LYSH   HZ3 2218   8.477   6.667   2.783
  193LYSH     C 2219   8.717   6.369   2.164
  193LYSH     O 2220   8.661   6.266   2.125
  194TRP      N 2221   8.848   6.369   2.190
  194TRP      H 2222   8.880   6.444   2.247
  194TRP     CA 2223   8.931   6.248   2.182
  194TRP     CB 2224   9.047   6.279   2.087
  194TRP     CG 2225   9.047   6.208   1.952
  194TRP    CD1 2226   9.141   6.122   1.914
  194TRP    HD1 2227   9.223   6.092   1.979
  194TRP    CD2 2228   8.965   6.242   1.845
  194TRP    NE1 2229   9.132   6.104   1.782
  194TRP    HE1 2230   9.193   6.044   1.730
  194TRP    CE2 2231   9.026   6.173   1.742
  194TRP    CE3 2232   8.856   6.328   1.831
  194TRP    HE3 2233   8.784   6.325   1.913
  194TRP    CZ2 2234   8.983   6.202   1.613
  194TRP    HZ2 2235   9.033   6.148   1.533
  194TRP    CZ3 2236   8.813   6.356   1.702
  194TRP    HZ3 2237   8.724   6.415   1.684
  194TRP    CH2 2238   8.876   6.290   1.597
  194TRP    HH2 2239   8.834   6.317   1.500
  194TRP      C 2240   8.985   6.209   2.320
  194TRP      O 2241   9.009   6.090   2.342
  195AS4      N 2242   9.043   6.309   2.386
  195AS4      H 2243   9.048   6.403   2.352
  195AS4     CA 2244   9.091   6.297   2.524
  195AS4     CB 2245   9.207   6.397   2.526
  195AS4     CG 2246   9.301   6.408   2.646
  195AS4    OD1 2247   9.414   6.354   2.636
  195AS4   HD11 2248   9.467   6.365   2.720
  195AS4   HD12 2249   9.424   6.339   2.537
  195AS4    OD2 2250   9.273   6.500   2.725
  195AS4   HD21 2251   9.345   6.528   2.788
  195AS4   HD22 2252   9.176   6.525   2.713
  195AS4      C 2253   8.979   6.324   2.624
  195AS4      O 2254   8.889   6.403   2.597
  196ARG      N 2255   8.987   6.259   2.740
  196ARG      H 2256   9.064   6.200   2.762
  196ARG     CA 2257   8.893   6.276   2.851
  196ARG     CB 2258   8.873   6.140   2.918
  196ARG     CG 2259   8.776   6.113   3.034
  196ARG     CD 2260   8.768   5.965   3.069
  196ARG     NE 2261   8.701   5.947   3.199
  196ARG     HE 2262   8.607   5.918   3.185
  196ARG     CZ 2263   8.758   5.957   3.320
  196ARG    NH1 2264   8.890   5.974   3.331
  196ARG   HH11 2265   8.963   5.989   3.265
  196ARG   HH12 2266   8.929   5.950   3.420
  196ARG    NH2 2267   8.683   5.968   3.431
  196ARG   HH21 2268   8.584   5.977   3.431
  196ARG   HH22 2269   8.735   5.983   3.515
  196ARG      C 2270   8.950   6.380   2.947
  196ARG      O 2271   9.030   6.344   3.034
  197AS4      N 2272   8.916   6.508   2.932
  197AS4      H 2273   8.847   6.531   2.863
  197AS4     CA 2274   8.940   6.618   3.027
  197AS4     CB 2275   8.932   6.756   2.961
  197AS4     CG 2276   8.811   6.785   2.873
  197AS4    OD1 2277   8.713   6.851   2.913
  197AS4   HD11 2278   8.632   6.842   2.855
  197AS4   HD12 2279   8.732   6.896   3.000
  197AS4    OD2 2280   8.825   6.749   2.754
  197AS4   HD21 2281   8.748   6.780   2.698
  197AS4   HD22 2282   8.908   6.693   2.751
  197AS4      C 2283   8.841   6.598   3.142
  197AS4      O 2284   8.723   6.627   3.126
  198MET      N 2285   8.878   6.498   3.222
  198MET      H 2286   8.947   6.430   3.196
  198MET     CA 2287   8.822   6.463   3.353
  198MET     CB 2288   8.709   6.361   3.337
  198MET     CG 2289   8.624   6.350   3.463
  198MET     SD 2290   8.442   6.326   3.459
  198MET     CE 2291   8.371   6.469   3.379
  198MET      C 2292   8.932   6.391   3.431
  198MET     O1 2293   8.959   6.426   3.548
  198MET   HO11 2294   9.020   6.361   3.595
  198MET   HO12 2295   8.900   6.500   3.578
  198MET     O2 2296   9.010   6.317   3.367
  198MET   HO21 2297   9.078   6.265   3.419
  198MET   HO22 2298   8.990   6.334   3.270
   9.09306   9.09306   6.42977   0.00000   0.00000   0.00000   0.00000   4.54656   4.54656
