# Supplementary material for: Interfacial Dynamics and Growth Modes of β2-Microglobulin Dimers
Source: J Chem Inf Model. 2023 May 3;63(14):4447–57. doi: 10.1021/acs.jcim.3c00399 (PMC10369489; doi:10.1021/acs.jcim.3c00399)
Supplement: Supplementary file 2 — ci3c00399_si_002.zip [file ci3c00399_si_002.zip › Supporting-Information/confs_end/End_conformation_BM-3_rep1.gro]

Protein in water t= 750000.00000 step= 5000000
 2298
    1ILE      N    1   7.039   5.681   2.769
    1ILE     H1    2   6.995   5.613   2.828
    1ILE     H2    3   6.988   5.767   2.769
    1ILE     H3    4   7.051   5.647   2.676
    1ILE     CA    5   7.177   5.686   2.820
    1ILE     CB    6   7.273   5.584   2.758
    1ILE    CG1    7   7.295   5.609   2.609
    1ILE    CG2    8   7.238   5.441   2.799
    1ILE     CD    9   7.410   5.534   2.541
    1ILE      C   10   7.239   5.825   2.803
    1ILE      O   11   7.169   5.906   2.743
    2GLN      N   12   7.362   5.855   2.845
    2GLN      H   13   7.417   5.785   2.890
    2GLN     CA   14   7.422   5.989   2.838
    2GLN     CB   15   7.451   6.040   2.979
    2GLN     CG   16   7.315   6.078   3.038
    2GLN     CD   17   7.334   6.129   3.181
    2GLN    OE1   18   7.424   6.206   3.215
    2GLN    NE2   19   7.233   6.097   3.261
    2GLN   HE21   20   7.157   6.051   3.216
    2GLN   HE22   21   7.221   6.120   3.358
    2GLN      C   22   7.557   5.992   2.764
    2GLN      O   23   7.658   5.954   2.822
    3ARG      N   24   7.557   6.019   2.634
    3ARG      H   25   7.474   6.019   2.579
    3ARG     CA   26   7.679   6.049   2.558
    3ARG     CB   27   7.652   6.030   2.409
    3ARG     CG   28   7.635   5.880   2.387
    3ARG     CD   29   7.585   5.835   2.250
    3ARG     NE   30   7.603   5.689   2.244
    3ARG     HE   31   7.698   5.658   2.243
    3ARG     CZ   32   7.506   5.602   2.213
    3ARG    NH1   33   7.381   5.636   2.181
    3ARG   HH11   34   7.358   5.731   2.159
    3ARG   HH12   35   7.301   5.577   2.193
    3ARG    NH2   36   7.544   5.474   2.203
    3ARG   HH21   37   7.642   5.456   2.213
    3ARG   HH22   38   7.479   5.412   2.160
    3ARG      C   39   7.761   6.175   2.587
    3ARG      O   40   7.766   6.268   2.506
    4THR      N   41   7.840   6.167   2.693
    4THR      H   42   7.843   6.084   2.749
    4THR     CA   43   7.935   6.265   2.749
    4THR     CB   44   7.986   6.224   2.887
    4THR    OG1   45   8.030   6.088   2.878
    4THR    HG1   46   8.084   6.063   2.958
    4THR    CG2   47   7.883   6.243   2.999
    4THR      C   48   8.059   6.303   2.668
    4THR      O   49   8.147   6.221   2.643
    5PRO      N   50   8.062   6.432   2.634
    5PRO     CA   51   8.182   6.498   2.582
    5PRO     CB   52   8.124   6.627   2.523
    5PRO     CG   53   8.005   6.662   2.612
    5PRO     CD   54   7.946   6.522   2.624
    5PRO      C   55   8.288   6.528   2.688
    5PRO      O   56   8.261   6.540   2.808
    6LYSH     N   57   8.408   6.543   2.634
    6LYSH     H   58   8.425   6.522   2.538
    6LYSH    CA   59   8.538   6.569   2.699
    6LYSH    CB   60   8.651   6.569   2.596
    6LYSH    CG   61   8.703   6.426   2.592
    6LYSH    CD   62   8.835   6.421   2.513
    6LYSH    CE   63   8.942   6.500   2.589
    6LYSH    NZ   64   9.068   6.499   2.514
    6LYSH   HZ1   65   9.137   6.560   2.553
    6LYSH   HZ2   66   9.102   6.405   2.515
    6LYSH   HZ3   67   9.041   6.531   2.423
    6LYSH     C   68   8.558   6.691   2.789
    6LYSH     O   69   8.667   6.726   2.835
    7ILE      N   70   8.450   6.768   2.803
    7ILE      H   71   8.363   6.734   2.768
    7ILE     CA   72   8.440   6.886   2.890
    7ILE     CB   73   8.319   6.956   2.828
    7ILE    CG1   74   8.333   7.108   2.829
    7ILE    CG2   75   8.179   6.929   2.885
    7ILE     CD   76   8.442   7.169   2.741
    7ILE      C   77   8.430   6.860   3.041
    7ILE      O   78   8.367   6.762   3.078
    8GLN      N   79   8.491   6.952   3.116
    8GLN      H   80   8.562   7.010   3.075
    8GLN     CA   81   8.512   6.946   3.261
    8GLN     CB   82   8.562   7.087   3.291
    8GLN     CG   83   8.551   7.140   3.434
    8GLN     CD   84   8.638   7.061   3.531
    8GLN    OE1   85   8.729   6.987   3.495
    8GLN    NE2   86   8.611   7.081   3.660
    8GLN   HE21   87   8.559   7.157   3.699
    8GLN   HE22   88   8.646   7.009   3.720
    8GLN      C   89   8.381   6.920   3.336
    8GLN      O   90   8.278   6.986   3.324
    9VAL      N   91   8.379   6.813   3.416
    9VAL      H   92   8.463   6.759   3.414
    9VAL     CA   93   8.269   6.759   3.496
    9VAL     CB   94   8.327   6.630   3.554
    9VAL    CG1   95   8.426   6.656   3.668
    9VAL    CG2   96   8.212   6.531   3.579
    9VAL      C   97   8.216   6.861   3.598
    9VAL      O   98   8.288   6.949   3.643
   10TYR      N   99   8.089   6.861   3.636
   10TYR      H  100   8.022   6.799   3.594
   10TYR     CA  101   8.036   6.934   3.751
   10TYR     CB  102   7.883   6.947   3.742
   10TYR     CG  103   7.814   7.043   3.645
   10TYR    CD1  104   7.706   7.111   3.700
   10TYR    HD1  105   7.656   7.060   3.783
   10TYR    CD2  106   7.874   7.086   3.528
   10TYR    HD2  107   7.936   7.018   3.469
   10TYR    CE1  108   7.654   7.226   3.642
   10TYR    HE1  109   7.558   7.267   3.672
   10TYR    CE2  110   7.825   7.203   3.473
   10TYR    HE2  111   7.882   7.242   3.388
   10TYR     CZ  112   7.719   7.274   3.529
   10TYR     OH  113   7.674   7.392   3.478
   10TYR     HH  114   7.700   7.392   3.381
   10TYR      C  115   8.070   6.873   3.887
   10TYR      O  116   8.067   6.752   3.907
   11SER      N  117   8.091   6.966   3.980
   11SER      H  118   8.133   7.054   3.955
   11SER     CA  119   8.113   6.950   4.124
   11SER     CB  120   8.248   6.889   4.162
   11SER     OG  121   8.266   6.888   4.304
   11SER     HG  122   8.359   6.916   4.326
   11SER      C  123   8.080   7.071   4.212
   11SER      O  124   8.164   7.156   4.240
   12ARG      N  125   7.958   7.095   4.261
   12ARG      H  126   7.948   7.157   4.339
   12ARG     CA  127   7.837   7.014   4.243
   12ARG     CB  128   7.767   7.002   4.378
   12ARG     CG  129   7.828   6.898   4.473
   12ARG     CD  130   7.822   6.758   4.411
   12ARG     NE  131   7.861   6.652   4.505
   12ARG     HE  132   7.895   6.690   4.590
   12ARG     CZ  133   7.862   6.518   4.501
   12ARG    NH1  134   7.821   6.454   4.390
   12ARG   HH11  135   7.790   6.506   4.311
   12ARG   HH12  136   7.827   6.354   4.385
   12ARG    NH2  137   7.915   6.442   4.597
   12ARG   HH21  138   7.961   6.495   4.669
   12ARG   HH22  139   7.889   6.347   4.618
   12ARG      C  140   7.745   7.067   4.133
   12ARG      O  141   7.771   7.178   4.085
   13HI0      N  142   7.618   7.029   4.124
   13HI0      H  143   7.583   6.951   4.175
   13HI0     CA  144   7.519   7.102   4.044
   13HI0     CB  145   7.412   7.004   3.995
   13HI0     CG  146   7.371   7.037   3.851
   13HI0    ND1  147   7.405   6.972   3.740
   13HI0    HD1  148   7.454   6.885   3.734
   13HI0    CD2  149   7.276   7.127   3.832
   13HI0    HD2  150   7.254   7.205   3.905
   13HI0    CE1  151   7.330   7.031   3.648
   13HI0    HE1  152   7.345   7.020   3.541
   13HI0    NE2  153   7.247   7.120   3.702
   13HI0    HE2  154   7.185   7.175   3.646
   13HI0      C  155   7.451   7.224   4.107
   13HI0      O  156   7.385   7.207   4.209
   14PRO      N  157   7.483   7.345   4.061
   14PRO     CA  158   7.446   7.467   4.134
   14PRO     CB  159   7.488   7.582   4.043
   14PRO     CG  160   7.609   7.529   3.967
   14PRO     CD  161   7.573   7.381   3.951
   14PRO      C  162   7.297   7.483   4.165
   14PRO      O  163   7.217   7.427   4.090
   15ALA      N  164   7.269   7.569   4.263
   15ALA      H  165   7.344   7.615   4.309
   15ALA     CA  166   7.135   7.616   4.302
   15ALA     CB  167   7.165   7.706   4.423
   15ALA      C  168   7.069   7.700   4.192
   15ALA      O  169   7.132   7.741   4.094
   16GL4      N  170   6.945   7.741   4.215
   16GL4      H  171   6.904   7.724   4.304
   16GL4     CA  172   6.863   7.822   4.123
   16GL4     CB  173   6.715   7.809   4.161
   16GL4     CG  174   6.671   7.836   4.305
   16GL4     CD  175   6.713   7.742   4.418
   16GL4    OE1  176   6.829   7.756   4.460
   16GL4   HE11  177   6.835   7.713   4.551
   16GL4   HE12  178   6.882   7.801   4.388
   16GL4    OE2  179   6.627   7.696   4.496
   16GL4   HE21  180   6.657   7.617   4.550
   16GL4   HE22  181   6.538   7.741   4.489
   16GL4      C  182   6.901   7.969   4.104
   16GL4      O  183   6.827   8.036   4.033
   17ASN      N  184   6.998   8.019   4.180
   17ASN      H  185   7.050   7.967   4.248
   17ASN     CA  186   7.059   8.152   4.165
   17ASN     CB  187   7.099   8.202   4.304
   17ASN     CG  188   7.181   8.100   4.383
   17ASN    OD1  189   7.268   8.027   4.335
   17ASN    ND2  190   7.173   8.114   4.515
   17ASN   HD21  191   7.119   8.192   4.548
   17ASN   HD22  192   7.204   8.032   4.563
   17ASN      C  193   7.166   8.167   4.057
   17ASN      O  194   7.168   8.255   3.971
   18GLY      N  195   7.266   8.080   4.064
   18GLY      H  196   7.274   8.028   4.149
   18GLY     CA  197   7.386   8.076   3.979
   18GLY      C  198   7.475   7.961   4.026
   18GLY      O  199   7.466   7.909   4.137
   19LYSH     N  200   7.572   7.920   3.944
   19LYSH     H  201   7.651   7.884   3.994
   19LYSH    CA  202   7.587   7.960   3.803
   19LYSH    CB  203   7.718   8.035   3.779
   19LYSH    CG  204   7.749   8.147   3.878
   19LYSH    CD  205   7.869   8.234   3.837
   19LYSH    CE  206   7.901   8.332   3.950
   19LYSH    NZ  207   7.927   8.467   3.897
   19LYSH   HZ1  208   8.004   8.468   3.833
   19LYSH   HZ2  209   7.851   8.502   3.842
   19LYSH   HZ3  210   7.943   8.531   3.972
   19LYSH     C  211   7.592   7.837   3.712
   19LYSH     O  212   7.671   7.743   3.716
   20SER      N  213   7.488   7.839   3.630
   20SER      H  214   7.428   7.918   3.616
   20SER     CA  215   7.442   7.728   3.545
   20SER     CB  216   7.291   7.715   3.528
   20SER     OG  217   7.234   7.674   3.653
   20SER     HG  218   7.240   7.577   3.677
   20SER      C  219   7.502   7.730   3.405
   20SER      O  220   7.501   7.835   3.341
   21ASN      N  221   7.575   7.624   3.370
   21ASN      H  222   7.584   7.544   3.429
   21ASN     CA  223   7.620   7.614   3.231
   21ASN     CB  224   7.530   7.537   3.133
   21ASN     CG  225   7.562   7.387   3.123
   21ASN    OD1  226   7.610   7.329   3.220
   21ASN    ND2  227   7.553   7.323   3.007
   21ASN   HD21  228   7.535   7.373   2.922
   21ASN   HD22  229   7.567   7.226   2.989
   21ASN      C  230   7.691   7.727   3.155
   21ASN      O  231   7.640   7.773   3.053
   22PHE      N  232   7.806   7.780   3.195
   22PHE      H  233   7.832   7.854   3.134
   22PHE     CA  234   7.907   7.756   3.300
   22PHE     CB  235   7.863   7.825   3.429
   22PHE     CG  236   7.878   7.978   3.426
   22PHE    CD1  237   7.769   8.063   3.409
   22PHE    HD1  238   7.669   8.024   3.392
   22PHE    CD2  239   8.005   8.031   3.442
   22PHE    HD2  240   8.086   7.957   3.438
   22PHE    CE1  241   7.794   8.199   3.396
   22PHE    HE1  242   7.718   8.276   3.398
   22PHE    CE2  243   8.025   8.168   3.443
   22PHE    HE2  244   8.121   8.210   3.473
   22PHE     CZ  245   7.921   8.255   3.413
   22PHE     HZ  246   7.922   8.363   3.425
   22PHE      C  247   7.964   7.615   3.316
   22PHE      O  248   7.901   7.517   3.355
   23LEU      N  249   8.097   7.618   3.322
   23LEU      H  250   8.142   7.701   3.288
   23LEU     CA  251   8.181   7.514   3.383
   23LEU     CB  252   8.313   7.488   3.311
   23LEU     CG  253   8.309   7.441   3.166
   23LEU    CD1  254   8.449   7.464   3.109
   23LEU    CD2  255   8.271   7.293   3.160
   23LEU      C  256   8.221   7.560   3.523
   23LEU      O  257   8.255   7.676   3.548
   24ASN      N  258   8.242   7.464   3.612
   24ASN      H  259   8.261   7.369   3.587
   24ASN     CA  260   8.291   7.495   3.748
   24ASN     CB  261   8.175   7.475   3.845
   24ASN     CG  262   8.091   7.347   3.841
   24ASN    OD1  263   8.129   7.243   3.894
   24ASN    ND2  264   7.974   7.349   3.779
   24ASN   HD21  265   7.943   7.435   3.738
   24ASN   HD22  266   7.910   7.272   3.785
   24ASN      C  267   8.408   7.407   3.789
   24ASN      O  268   8.426   7.294   3.745
   25CYS2     N  269   8.505   7.474   3.852
   25CYS2     H  270   8.493   7.572   3.868
   25CYS2    CA  271   8.626   7.405   3.897
   25CYS2    CB  272   8.746   7.443   3.810
   25CYS2    SG  273   8.749   7.365   3.645
   25CYS2     C  274   8.658   7.415   4.046
   25CYS2     O  275   8.615   7.511   4.111
   26TYR      N  276   8.734   7.317   4.094
   26TYR      H  277   8.746   7.236   4.036
   26TYR     CA  278   8.789   7.329   4.230
   26TYR     CB  279   8.680   7.327   4.337
   26TYR     CG  280   8.714   7.375   4.478
   26TYR    CD1  281   8.720   7.508   4.518
   26TYR    HD1  282   8.686   7.580   4.444
   26TYR    CD2  283   8.731   7.280   4.578
   26TYR    HD2  284   8.731   7.175   4.550
   26TYR    CE1  285   8.749   7.543   4.649
   26TYR    HE1  286   8.757   7.648   4.676
   26TYR    CE2  287   8.770   7.311   4.708
   26TYR    HE2  288   8.809   7.232   4.773
   26TYR     CZ  289   8.783   7.445   4.742
   26TYR     OH  290   8.816   7.480   4.869
   26TYR     HH  291   8.813   7.580   4.875
   26TYR      C  292   8.898   7.222   4.238
   26TYR      O  293   8.876   7.108   4.196
   27VAL      N  294   8.994   7.240   4.328
   27VAL      H  295   9.029   7.333   4.335
   27VAL     CA  296   9.089   7.136   4.370
   27VAL     CB  297   9.225   7.204   4.391
   27VAL    CG1  298   9.329   7.100   4.433
   27VAL    CG2  299   9.271   7.276   4.264
   27VAL      C  300   9.035   7.061   4.492
   27VAL      O  301   9.065   7.083   4.609
   28SER      N  302   8.954   6.961   4.458
   28SER      H  303   8.916   6.954   4.366
   28SER     CA  304   8.911   6.854   4.549
   28SER     CB  305   8.765   6.810   4.534
   28SER     OG  306   8.682   6.927   4.539
   28SER     HG  307   8.683   6.962   4.633
   28SER      C  308   9.004   6.733   4.542
   28SER      O  309   9.008   6.643   4.459
   29GLY      N  310   9.086   6.735   4.647
   29GLY      H  311   9.053   6.778   4.730
   29GLY     CA  312   9.208   6.652   4.654
   29GLY      C  313   9.321   6.715   4.736
   29GLY      O  314   9.362   6.678   4.846
   30PHE      N  315   9.413   6.769   4.658
   30PHE      H  316   9.412   6.754   4.559
   30PHE     CA  317   9.531   6.845   4.702
   30PHE     CB  318   9.604   6.904   4.582
   30PHE     CG  319   9.756   6.917   4.592
   30PHE    CD1  320   9.839   6.805   4.578
   30PHE    HD1  321   9.806   6.708   4.541
   30PHE    CD2  322   9.803   7.045   4.619
   30PHE    HD2  323   9.740   7.131   4.638
   30PHE    CE1  324   9.977   6.823   4.586
   30PHE    HE1  325  10.044   6.741   4.561
   30PHE    CE2  326   9.941   7.058   4.631
   30PHE    HE2  327   9.973   7.160   4.653
   30PHE     CZ  328  10.026   6.950   4.611
   30PHE     HZ  329  10.132   6.974   4.624
   30PHE      C  330   9.509   6.958   4.803
   30PHE      O  331   9.403   7.020   4.801
   31HI0      N  332   9.616   6.999   4.870
   31HI0      H  333   9.707   6.958   4.876
   31HI0     CA  334   9.604   7.107   4.969
   31HI0     CB  335   9.630   7.048   5.108
   31HI0     CG  336   9.532   6.947   5.169
   31HI0    ND1  337   9.490   6.949   5.295
   31HI0    HD1  338   9.527   7.010   5.365
   31HI0    CD2  339   9.468   6.847   5.108
   31HI0    HD2  340   9.493   6.800   5.013
   31HI0    CE1  341   9.408   6.846   5.313
   31HI0    HE1  342   9.366   6.814   5.408
   31HI0    NE2  343   9.395   6.782   5.197
   31HI0    HE2  344   9.362   6.688   5.191
   31HI0      C  345   9.707   7.219   4.949
   31HI0      O  346   9.820   7.183   4.919
   32PRO      N  347   9.667   7.345   4.960
   32PRO     CA  348   9.533   7.402   4.977
   32PRO     CB  349   9.537   7.551   5.013
   32PRO     CG  350   9.683   7.583   4.981
   32PRO     CD  351   9.764   7.454   4.978
   32PRO      C  352   9.436   7.377   4.861
   32PRO      O  353   9.473   7.383   4.744
   33SER      N  354   9.310   7.366   4.903
   33SER      H  355   9.283   7.377   4.998
   33SER     CA  356   9.200   7.345   4.807
   33SER     CB  357   9.086   7.276   4.883
   33SER     OG  358   9.135   7.148   4.923
   33SER     HG  359   9.180   7.112   4.841
   33SER      C  360   9.140   7.464   4.733
   33SER      O  361   9.124   7.470   4.611
   34AS4      N  362   9.139   7.576   4.805
   34AS4      H  363   9.163   7.573   4.902
   34AS4     CA  364   9.096   7.711   4.768
   34AS4     CB  365   9.086   7.788   4.900
   34AS4     CG  366   8.965   7.734   4.976
   34AS4    OD1  367   8.988   7.680   5.086
   34AS4   HD11  368   8.899   7.676   5.131
   34AS4   HD12  369   9.084   7.653   5.096
   34AS4    OD2  370   8.854   7.731   4.917
   34AS4   HD21  371   8.771   7.710   4.969
   34AS4   HD22  372   8.880   7.743   4.821
   34AS4      C  373   9.180   7.790   4.668
   34AS4      O  374   9.146   7.902   4.628
   35ILE      N  375   9.274   7.725   4.599
   35ILE      H  376   9.266   7.626   4.588
   35ILE     CA  377   9.360   7.789   4.498
   35ILE     CB  378   9.501   7.732   4.509
   35ILE    CG1  379   9.499   7.579   4.502
   35ILE    CG2  380   9.579   7.790   4.627
   35ILE     CD  381   9.536   7.534   4.361
   35ILE      C  382   9.301   7.808   4.358
   35ILE      O  383   9.231   7.716   4.315
   36GL4      N  384   9.357   7.898   4.279
   36GL4      H  385   9.427   7.956   4.321
   36GL4     CA  386   9.320   7.917   4.138
   36GL4     CB  387   9.400   8.044   4.108
   36GL4     CG  388   9.344   8.122   3.989
   36GL4     CD  389   9.451   8.228   3.961
   36GL4    OE1  390   9.570   8.190   3.960
   36GL4   HE11  391   9.631   8.235   3.896
   36GL4   HE12  392   9.579   8.118   4.029
   36GL4    OE2  393   9.411   8.340   3.921
   36GL4   HE21  394   9.477   8.415   3.920
   36GL4   HE22  395   9.312   8.342   3.923
   36GL4      C  396   9.374   7.802   4.051
   36GL4      O  397   9.496   7.794   4.041
   37VAL      N  398   9.282   7.710   4.026
   37VAL      H  399   9.214   7.697   4.099
   37VAL     CA  400   9.318   7.595   3.942
   37VAL     CB  401   9.200   7.499   3.964
   37VAL    CG1  402   9.066   7.560   3.924
   37VAL    CG2  403   9.222   7.360   3.904
   37VAL      C  404   9.355   7.606   3.794
   37VAL      O  405   9.312   7.700   3.727
   38AS4      N  406   9.455   7.528   3.754
   38AS4      H  407   9.510   7.479   3.822
   38AS4     CA  408   9.503   7.533   3.615
   38AS4     CB  409   9.641   7.470   3.598
   38AS4     CG  410   9.737   7.550   3.686
   38AS4    OD1  411   9.721   7.530   3.809
   38AS4   HD11  412   9.761   7.602   3.866
   38AS4   HD12  413   9.674   7.443   3.828
   38AS4    OD2  414   9.831   7.620   3.644
   38AS4   HD21  415   9.855   7.685   3.717
   38AS4   HD22  416   9.861   7.576   3.559
   38AS4      C  417   9.404   7.475   3.513
   38AS4      O  418   9.376   7.355   3.506
   39LEU      N  419   9.366   7.564   3.422
   39LEU      H  420   9.411   7.653   3.418
   39LEU     CA  421   9.267   7.541   3.315
   39LEU     CB  422   9.165   7.654   3.309
   39LEU     CG  423   9.040   7.611   3.233
   39LEU    CD1  424   8.938   7.525   3.310
   39LEU    CD2  425   8.977   7.738   3.176
   39LEU      C  426   9.331   7.500   3.182
   39LEU      O  427   9.389   7.579   3.108
   40LEU      N  428   9.330   7.370   3.153
   40LEU      H  429   9.266   7.310   3.201
   40LEU     CA  430   9.364   7.315   3.021
   40LEU     CB  431   9.370   7.165   3.051
   40LEU     CG  432   9.431   7.086   2.936
   40LEU    CD1  433   9.584   7.096   2.941
   40LEU    CD2  434   9.376   6.945   2.915
   40LEU      C  435   9.258   7.351   2.917
   40LEU      O  436   9.143   7.308   2.930
   41LYSH     N  437   9.296   7.450   2.837
   41LYSH     H  438   9.387   7.491   2.846
   41LYSH    CA  439   9.217   7.490   2.720
   41LYSH    CB  440   9.218   7.642   2.698
   41LYSH    CG  441   9.182   7.724   2.822
   41LYSH    CD  442   9.180   7.872   2.784
   41LYSH    CE  443   9.121   7.939   2.909
   41LYSH    NZ  444   9.075   8.075   2.879
   41LYSH   HZ1  445   8.994   8.067   2.820
   41LYSH   HZ2  446   9.044   8.130   2.956
   41LYSH   HZ3  447   9.149   8.130   2.842
   41LYSH     C  448   9.251   7.428   2.584
   41LYSH     O  449   9.365   7.391   2.559
   42ASN      N  450   9.159   7.440   2.489
   42ASN      H  451   9.062   7.453   2.511
   42ASN     CA  452   9.176   7.385   2.354
   42ASN     CB  453   9.072   7.441   2.257
   42ASN     CG  454   8.932   7.380   2.266
   42ASN    OD1  455   8.884   7.317   2.360
   42ASN    ND2  456   8.859   7.400   2.157
   42ASN   HD21  457   8.877   7.450   2.073
   42ASN   HD22  458   8.773   7.347   2.157
   42ASN      C  459   9.315   7.392   2.291
   42ASN      O  460   9.378   7.498   2.287
   43GLY      N  461   9.355   7.275   2.242
   43GLY      H  462   9.305   7.190   2.256
   43GLY     CA  463   9.490   7.254   2.185
   43GLY      C  464   9.602   7.255   2.289
   43GLY      O  465   9.693   7.336   2.278
   44GL4      N  466   9.570   7.199   2.406
   44GL4      H  467   9.484   7.149   2.413
   44GL4     CA  468   9.653   7.182   2.526
   44GL4     CB  469   9.741   7.057   2.520
   44GL4     CG  470   9.670   6.929   2.564
   44GL4     CD  471   9.776   6.820   2.545
   44GL4    OE1  472   9.857   6.802   2.639
   44GL4   HE11  473   9.915   6.725   2.615
   44GL4   HE12  474   9.849   6.875   2.708
   44GL4    OE2  475   9.774   6.770   2.431
   44GL4   HE21  476   9.804   6.675   2.440
   44GL4   HE22  477   9.721   6.834   2.375
   44GL4      C  478   9.718   7.307   2.586
   44GL4      O  479   9.831   7.313   2.635
   45ARG      N  480   9.635   7.407   2.615
   45ARG      H  481   9.538   7.405   2.590
   45ARG     CA  482   9.670   7.542   2.662
   45ARG     CB  483   9.636   7.652   2.562
   45ARG     CG  484   9.729   7.641   2.441
   45ARG     CD  485   9.678   7.735   2.331
   45ARG     NE  486   9.765   7.718   2.214
   45ARG     HE  487   9.856   7.759   2.214
   45ARG     CZ  488   9.732   7.647   2.105
   45ARG    NH1  489   9.619   7.576   2.094
   45ARG   HH11  490   9.547   7.588   2.162
   45ARG   HH12  491   9.616   7.505   2.023
   45ARG    NH2  492   9.788   7.667   1.985
   45ARG   HH21  493   9.843   7.749   1.969
   45ARG   HH22  494   9.765   7.618   1.901
   45ARG      C  495   9.647   7.581   2.808
   45ARG      O  496   9.531   7.597   2.846
   46ILE      N  497   9.749   7.555   2.889
   46ILE      H  498   9.844   7.551   2.856
   46ILE     CA  499   9.744   7.578   3.034
   46ILE     CB  500   9.855   7.500   3.106
   46ILE    CG1  501   9.848   7.348   3.099
   46ILE    CG2  502   9.866   7.534   3.255
   46ILE     CD  503   9.754   7.277   3.197
   46ILE      C  504   9.731   7.726   3.072
   46ILE      O  505   9.812   7.809   3.030
   47GL4      N  506   9.609   7.763   3.109
   47GL4      H  507   9.541   7.691   3.098
   47GL4     CA  508   9.564   7.894   3.157
   47GL4     CB  509   9.476   7.972   3.059
   47GL4     CG  510   9.558   8.065   2.969
   47GL4     CD  511   9.477   8.156   2.876
   47GL4    OE1  512   9.518   8.178   2.760
   47GL4   HE11  513   9.471   8.253   2.711
   47GL4   HE12  514   9.587   8.109   2.739
   47GL4    OE2  515   9.382   8.223   2.923
   47GL4   HE21  516   9.346   8.279   2.848
   47GL4   HE22  517   9.360   8.182   3.011
   47GL4      C  518   9.506   7.876   3.298
   47GL4      O  519   9.523   7.774   3.366
   48LYSH     N  520   9.446   7.985   3.343
   48LYSH     H  521   9.454   8.078   3.306
   48LYSH    CA  522   9.386   7.982   3.477
   48LYSH    CB  523   9.450   8.075   3.581
   48LYSH    CG  524   9.593   8.036   3.618
   48LYSH    CD  525   9.583   7.943   3.739
   48LYSH    CE  526   9.722   7.938   3.803
   48LYSH    NZ  527   9.736   7.829   3.901
   48LYSH   HZ1  528   9.737   7.741   3.854
   48LYSH   HZ2  529   9.821   7.838   3.953
   48LYSH   HZ3  530   9.656   7.822   3.960
   48LYSH     C  531   9.241   8.028   3.460
   48LYSH     O  532   9.202   8.106   3.374
   49VAL      N  533   9.155   7.970   3.543
   49VAL      H  534   9.197   7.903   3.605
   49VAL     CA  535   9.013   8.004   3.561
   49VAL     CB  536   8.940   7.912   3.659
   49VAL    CG1  537   8.944   7.764   3.620
   49VAL    CG2  538   9.010   7.914   3.795
   49VAL      C  539   8.984   8.150   3.593
   49VAL      O  540   9.043   8.210   3.683
   50GL4      N  541   8.873   8.193   3.534
   50GL4      H  542   8.842   8.144   3.452
   50GL4     CA  543   8.814   8.326   3.558
   50GL4     CB  544   8.696   8.353   3.466
   50GL4     CG  545   8.734   8.388   3.321
   50GL4     CD  546   8.725   8.260   3.238
   50GL4    OE1  547   8.618   8.234   3.180
   50GL4   HE11  548   8.616   8.136   3.160
   50GL4   HE12  549   8.584   8.322   3.148
   50GL4    OE2  550   8.828   8.189   3.236
   50GL4   HE21  551   8.816   8.101   3.190
   50GL4   HE22  552   8.899   8.239   3.285
   50GL4      C  553   8.775   8.357   3.702
   50GL4      O  554   8.865   8.401   3.773
   51HI0      N  555   8.651   8.351   3.752
   51HI0      H  556   8.580   8.292   3.715
   51HI0     CA  557   8.616   8.422   3.876
   51HI0     CB  558   8.484   8.499   3.862
   51HI0     CG  559   8.365   8.426   3.800
   51HI0    ND1  560   8.330   8.458   3.676
   51HI0    HD1  561   8.365   8.532   3.618
   51HI0    CD2  562   8.267   8.351   3.850
   51HI0    HD2  563   8.289   8.283   3.932
   51HI0    CE1  564   8.212   8.401   3.653
   51HI0    HE1  565   8.155   8.424   3.563
   51HI0    NE2  566   8.170   8.335   3.760
   51HI0    HE2  567   8.075   8.307   3.773
   51HI0      C  568   8.589   8.314   3.981
   51HI0      O  569   8.564   8.199   3.946
   52SER      N  570   8.588   8.357   4.107
   52SER      H  571   8.629   8.446   4.125
   52SER     CA  572   8.539   8.269   4.214
   52SER     CB  573   8.645   8.260   4.324
   52SER     OG  574   8.681   8.388   4.378
   52SER     HG  575   8.725   8.384   4.467
   52SER      C  576   8.416   8.324   4.286
   52SER      O  577   8.407   8.444   4.312
   53AS4      N  578   8.330   8.233   4.333
   53AS4      H  579   8.363   8.140   4.319
   53AS4     CA  580   8.192   8.257   4.379
   53AS4     CB  581   8.094   8.274   4.263
   53AS4     CG  582   7.973   8.356   4.308
   53AS4    OD1  583   7.859   8.325   4.268
   53AS4   HD11  584   7.803   8.374   4.335
   53AS4   HD12  585   7.878   8.268   4.188
   53AS4    OD2  586   7.993   8.449   4.388
   53AS4   HD21  587   7.936   8.528   4.363
   53AS4   HD22  588   8.066   8.419   4.449
   53AS4      C  589   8.145   8.146   4.473
   53AS4      O  590   8.155   8.027   4.445
   54LEU      N  591   8.066   8.188   4.572
   54LEU      H  592   8.048   8.286   4.578
   54LEU     CA  593   8.009   8.097   4.672
   54LEU     CB  594   7.976   8.175   4.800
   54LEU     CG  595   8.099   8.219   4.879
   54LEU    CD1  596   8.074   8.315   4.995
   54LEU    CD2  597   8.168   8.092   4.930
   54LEU      C  598   7.895   8.012   4.615
   54LEU      O  599   7.779   8.052   4.619
   55SER      N  600   7.932   7.884   4.609
   55SER      H  601   8.023   7.860   4.644
   55SER     CA  602   7.851   7.773   4.559
   55SER     CB  603   7.845   7.770   4.407
   55SER     OG  604   7.759   7.672   4.350
   55SER     HG  605   7.774   7.660   4.252
   55SER      C  606   7.889   7.633   4.608
   55SER      O  607   8.000   7.599   4.646
   56PHE      N  608   7.795   7.539   4.603
   56PHE      H  609   7.722   7.552   4.536
   56PHE     CA  610   7.807   7.398   4.643
   56PHE     CB  611   7.675   7.326   4.617
   56PHE     CG  612   7.547   7.391   4.671
   56PHE    CD1  613   7.537   7.479   4.778
   56PHE    HD1  614   7.622   7.533   4.819
   56PHE    CD2  615   7.425   7.357   4.614
   56PHE    HD2  616   7.428   7.326   4.509
   56PHE    CE1  617   7.416   7.529   4.825
   56PHE    HE1  618   7.423   7.597   4.910
   56PHE    CE2  619   7.302   7.386   4.672
   56PHE    HE2  620   7.217   7.318   4.664
   56PHE     CZ  621   7.297   7.478   4.776
   56PHE     HZ  622   7.201   7.509   4.818
   56PHE      C  623   7.916   7.323   4.567
   56PHE      O  624   7.920   7.314   4.444
   57SER      N  625   8.010   7.268   4.643
   57SER      H  626   8.015   7.299   4.738
   57SER     CA  627   8.115   7.176   4.595
   57SER     CB  628   8.235   7.263   4.556
   57SER     OG  629   8.311   7.184   4.465
   57SER     HG  630   8.280   7.215   4.375
   57SER      C  631   8.146   7.058   4.687
   57SER      O  632   8.114   7.059   4.806
   58LYSH     N  633   8.220   6.964   4.628
   58LYSH     H  634   8.273   6.982   4.546
   58LYSH    CA  635   8.227   6.828   4.683
   58LYSH    CB  636   8.364   6.814   4.750
   58LYSH    CG  637   8.395   6.676   4.810
   58LYSH    CD  638   8.531   6.690   4.878
   58LYSH    CE  639   8.594   6.562   4.935
   58LYSH    NZ  640   8.726   6.595   4.991
   58LYSH   HZ1  641   8.756   6.664   4.925
   58LYSH   HZ2  642   8.723   6.621   5.087
   58LYSH   HZ3  643   8.778   6.511   4.977
   58LYSH     C  644   8.112   6.777   4.770
   58LYSH     O  645   8.008   6.745   4.714
   59AS4      N  646   8.124   6.789   4.902
   59AS4      H  647   8.196   6.839   4.950
   59AS4     CA  648   8.035   6.746   5.011
   59AS4     CB  649   8.115   6.731   5.141
   59AS4     CG  650   8.181   6.867   5.168
   59AS4    OD1  651   8.293   6.890   5.118
   59AS4   HD11  652   8.309   6.989   5.128
   59AS4   HD12  653   8.354   6.811   5.117
   59AS4    OD2  654   8.128   6.932   5.261
   59AS4   HD21  655   8.197   6.992   5.301
   59AS4   HD22  656   8.042   6.888   5.287
   59AS4      C  657   7.904   6.820   5.037
   59AS4      O  658   7.848   6.830   5.146
   60TRP      N  659   7.858   6.885   4.930
   60TRP      H  660   7.895   6.848   4.845
   60TRP     CA  661   7.754   6.988   4.913
   60TRP     CB  662   7.617   6.923   4.931
   60TRP     CG  663   7.582   6.840   4.808
   60TRP    CD1  664   7.542   6.884   4.689
   60TRP    HD1  665   7.510   6.984   4.659
   60TRP    CD2  666   7.585   6.701   4.801
   60TRP    NE1  667   7.512   6.777   4.616
   60TRP    HE1  668   7.465   6.782   4.528
   60TRP    CE2  669   7.542   6.662   4.675
   60TRP    CE3  670   7.612   6.606   4.899
   60TRP    HE3  671   7.677   6.629   4.984
   60TRP    CZ2  672   7.529   6.528   4.640
   60TRP    HZ2  673   7.465   6.492   4.559
   60TRP    CZ3  674   7.604   6.472   4.861
   60TRP    HZ3  675   7.636   6.390   4.924
   60TRP    CH2  676   7.557   6.432   4.736
   60TRP    HH2  677   7.532   6.328   4.715
   60TRP      C  678   7.765   7.114   4.999
   60TRP      O  679   7.664   7.179   5.022
   61SER      N  680   7.888   7.148   5.037
   61SER      H  681   7.966   7.086   5.032
   61SER     CA  682   7.910   7.272   5.114
   61SER     CB  683   8.026   7.240   5.209
   61SER     OG  684   7.989   7.142   5.307
   61SER     HG  685   8.043   7.061   5.285
   61SER      C  686   7.960   7.386   5.026
   61SER      O  687   8.025   7.367   4.923
   62PHE      N  688   7.953   7.503   5.089
   62PHE      H  689   7.908   7.508   5.178
   62PHE     CA  690   7.977   7.633   5.025
   62PHE     CB  691   7.903   7.739   5.108
   62PHE     CG  692   7.763   7.766   5.053
   62PHE    CD1  693   7.653   7.698   5.104
   62PHE    HD1  694   7.655   7.602   5.155
   62PHE    CD2  695   7.741   7.881   4.977
   62PHE    HD2  696   7.829   7.921   4.926
   62PHE    CE1  697   7.523   7.747   5.089
   62PHE    HE1  698   7.434   7.710   5.139
   62PHE    CE2  699   7.613   7.926   4.946
   62PHE    HE2  700   7.590   8.025   4.907
   62PHE     CZ  701   7.508   7.858   5.008
   62PHE     HZ  702   7.406   7.870   4.970
   62PHE      C  703   8.120   7.676   4.990
   62PHE      O  704   8.179   7.754   5.065
   63TYR      N  705   8.172   7.617   4.883
   63TYR      H  706   8.109   7.582   4.814
   63TYR     CA  707   8.314   7.645   4.856
   63TYR     CB  708   8.389   7.525   4.796
   63TYR     CG  709   8.411   7.421   4.905
   63TYR    CD1  710   8.506   7.432   5.007
   63TYR    HD1  711   8.555   7.529   5.012
   63TYR    CD2  712   8.338   7.303   4.904
   63TYR    HD2  713   8.234   7.291   4.874
   63TYR    CE1  714   8.521   7.333   5.103
   63TYR    HE1  715   8.566   7.366   5.197
   63TYR    CE2  716   8.367   7.202   4.995
   63TYR    HE2  717   8.299   7.116   4.997
   63TYR     CZ  718   8.458   7.209   5.099
   63TYR     OH  719   8.490   7.111   5.188
   63TYR     HH  720   8.426   7.036   5.167
   63TYR      C  721   8.324   7.770   4.769
   63TYR      O  722   8.231   7.806   4.697
   64LEU      N  723   8.450   7.805   4.743
   64LEU      H  724   8.519   7.768   4.805
   64LEU     CA  725   8.507   7.905   4.652
   64LEU     CB  726   8.653   7.931   4.691
   64LEU     CG  727   8.683   8.080   4.712
   64LEU    CD1  728   8.633   8.126   4.849
   64LEU    CD2  729   8.833   8.106   4.711
   64LEU      C  730   8.518   7.841   4.514
   64LEU      O  731   8.625   7.808   4.463
   65LEU      N  732   8.400   7.809   4.460
   65LEU      H  733   8.313   7.831   4.505
   65LEU     CA  734   8.388   7.765   4.321
   65LEU     CB  735   8.244   7.725   4.288
   65LEU     CG  736   8.215   7.576   4.313
   65LEU    CD1  737   8.073   7.541   4.266
   65LEU    CD2  738   8.314   7.485   4.240
   65LEU      C  739   8.451   7.859   4.218
   65LEU      O  740   8.413   7.975   4.218
   66TYR      N  741   8.554   7.801   4.156
   66TYR      H  742   8.598   7.723   4.201
   66TYR     CA  743   8.627   7.865   4.046
   66TYR     CB  744   8.772   7.815   4.049
   66TYR     CG  745   8.849   7.895   4.154
   66TYR    CD1  746   8.908   8.018   4.130
   66TYR    HD1  747   8.884   8.076   4.041
   66TYR    CD2  748   8.865   7.843   4.282
   66TYR    HD2  749   8.831   7.741   4.298
   66TYR    CE1  750   8.984   8.079   4.229
   66TYR    HE1  751   9.048   8.159   4.194
   66TYR    CE2  752   8.934   7.904   4.386
   66TYR    HE2  753   8.920   7.871   4.489
   66TYR     CZ  754   8.997   8.024   4.357
   66TYR     OH  755   9.093   8.073   4.440
   66TYR     HH  756   9.103   8.000   4.508
   66TYR      C  757   8.557   7.849   3.911
   66TYR      O  758   8.573   7.747   3.845
   67TYR      N  759   8.472   7.948   3.881
   67TYR      H  760   8.471   8.041   3.917
   67TYR     CA  761   8.384   7.943   3.764
   67TYR     CB  762   8.252   8.018   3.785
   67TYR     CG  763   8.153   7.960   3.887
   67TYR    CD1  764   8.134   8.004   4.017
   67TYR    HD1  765   8.182   8.098   4.045
   67TYR    CD2  766   8.068   7.864   3.835
   67TYR    HD2  767   8.099   7.828   3.736
   67TYR    CE1  768   8.035   7.945   4.095
   67TYR    HE1  769   8.048   7.945   4.203
   67TYR    CE2  770   7.963   7.812   3.910
   67TYR    HE2  771   7.916   7.720   3.876
   67TYR     CZ  772   7.948   7.851   4.042
   67TYR     OH  773   7.827   7.841   4.103
   67TYR     HH  774   7.819   7.932   4.146
   67TYR      C  775   8.452   7.990   3.636
   67TYR      O  776   8.515   8.096   3.638
   68THR      N  777   8.442   7.921   3.523
   68THR      H  778   8.387   7.837   3.516
   68THR     CA  779   8.494   7.974   3.396
   68THR     CB  780   8.613   7.889   3.351
   68THR    OG1  781   8.670   7.947   3.234
   68THR    HG1  782   8.708   8.037   3.254
   68THR    CG2  783   8.573   7.744   3.325
   68THR      C  784   8.373   7.989   3.304
   68THR      O  785   8.305   7.889   3.282
   69GL4      N  786   8.376   8.103   3.236
   69GL4      H  787   8.464   8.146   3.212
   69GL4     CA  788   8.273   8.145   3.140
   69GL4     CB  789   8.270   8.295   3.114
   69GL4     CG  790   8.260   8.371   3.246
   69GL4     CD  791   8.224   8.519   3.229
   69GL4    OE1  792   8.133   8.556   3.307
   69GL4   HE11  793   8.118   8.654   3.306
   69GL4   HE12  794   8.111   8.477   3.365
   69GL4    OE2  795   8.297   8.601   3.171
   69GL4   HE21  796   8.266   8.697   3.174
   69GL4   HE22  797   8.372   8.551   3.128
   69GL4      C  798   8.299   8.071   3.009
   69GL4      O  799   8.361   8.122   2.916
   70PHE      N  800   8.261   7.943   3.004
   70PHE      H  801   8.259   7.897   3.093
   70PHE     CA  802   8.258   7.860   2.883
   70PHE     CB  803   8.379   7.766   2.882
   70PHE     CG  804   8.415   7.724   2.739
   70PHE    CD1  805   8.495   7.801   2.656
   70PHE    HD1  806   8.554   7.887   2.689
   70PHE    CD2  807   8.391   7.592   2.702
   70PHE    HD2  808   8.348   7.525   2.776
   70PHE    CE1  809   8.554   7.753   2.540
   70PHE    HE1  810   8.637   7.810   2.497
   70PHE    CE2  811   8.446   7.547   2.583
   70PHE    HE2  812   8.414   7.448   2.550
   70PHE     CZ  813   8.530   7.622   2.502
   70PHE     HZ  814   8.576   7.564   2.421
   70PHE      C  815   8.138   7.765   2.886
   70PHE      O  816   8.112   7.704   2.990
   71THR      N  817   8.056   7.767   2.782
   71THR      H  818   8.045   7.846   2.722
   71THR     CA  819   7.949   7.667   2.769
   71THR     CB  820   7.843   7.690   2.662
   71THR    OG1  821   7.892   7.758   2.546
   71THR    HG1  822   7.831   7.832   2.517
   71THR    CG2  823   7.719   7.757   2.723
   71THR      C  824   8.004   7.524   2.757
   71THR      O  825   8.108   7.502   2.695
   72PRO      N  826   7.956   7.432   2.841
   72PRO     CA  827   7.973   7.287   2.819
   72PRO     CB  828   7.888   7.226   2.931
   72PRO     CG  829   7.907   7.328   3.042
   72PRO     CD  830   7.896   7.463   2.971
   72PRO      C  831   7.925   7.226   2.688
   72PRO      O  832   7.810   7.209   2.648
   73THR      N  833   8.028   7.195   2.609
   73THR      H  834   8.121   7.175   2.641
   73THR     CA  835   8.015   7.163   2.467
   73THR     CB  836   8.058   7.287   2.387
   73THR    OG1  837   8.185   7.335   2.431
   73THR    HG1  838   8.162   7.397   2.506
   73THR    CG2  839   7.952   7.397   2.386
   73THR      C  840   8.108   7.051   2.419
   73THR      O  841   8.199   7.002   2.486
   74GL4      N  842   8.050   6.988   2.317
   74GL4      H  843   7.974   7.034   2.271
   74GL4     CA  844   8.117   6.885   2.237
   74GL4     CB  845   8.026   6.845   2.121
   74GL4     CG  846   7.975   6.701   2.132
   74GL4     CD  847   8.091   6.601   2.126
   74GL4    OE1  848   8.134   6.545   2.229
   74GL4   HE11  849   8.158   6.449   2.214
   74GL4   HE12  850   8.155   6.613   2.299
   74GL4    OE2  851   8.150   6.590   2.017
   74GL4   HE21  852   8.248   6.599   2.037
   74GL4   HE22  853   8.090   6.595   1.937
   74GL4      C  854   8.252   6.928   2.180
   74GL4      O  855   8.278   7.046   2.159
   75LYSH     N  856   8.337   6.834   2.138
   75LYSH     H  857   8.310   6.738   2.148
   75LYSH    CA  858   8.474   6.845   2.087
   75LYSH    CB  859   8.490   6.895   1.944
   75LYSH    CG  860   8.437   6.802   1.835
   75LYSH    CD  861   8.497   6.847   1.702
   75LYSH    CE  862   8.442   6.761   1.588
   75LYSH    NZ  863   8.298   6.777   1.566
   75LYSH   HZ1  864   8.273   6.709   1.497
   75LYSH   HZ2  865   8.236   6.766   1.644
   75LYSH   HZ3  866   8.285   6.870   1.531
   75LYSH     C  867   8.574   6.918   2.178
   75LYSH     O  868   8.688   6.878   2.195
   76ASN      N  869   8.534   7.027   2.244
   76ASN      H  870   8.440   7.056   2.228
   76ASN     CA  871   8.625   7.116   2.318
   76ASN     CB  872   8.549   7.244   2.357
   76ASN     CG  873   8.517   7.331   2.235
   76ASN    OD1  874   8.595   7.355   2.143
   76ASN    ND2  875   8.398   7.389   2.242
   76ASN   HD21  876   8.350   7.379   2.329
   76ASN   HD22  877   8.366   7.449   2.168
   76ASN      C  878   8.689   7.049   2.439
   76ASN      O  879   8.623   7.009   2.534
   77GL4      N  880   8.818   7.015   2.428
   77GL4      H  881   8.864   7.009   2.340
   77GL4     CA  882   8.892   6.948   2.536
   77GL4     CB  883   9.031   6.904   2.488
   77GL4     CG  884   9.111   7.028   2.446
   77GL4     CD  885   9.226   6.988   2.353
   77GL4    OE1  886   9.219   7.015   2.231
   77GL4   HE11  887   9.307   7.031   2.187
   77GL4   HE12  888   9.122   7.025   2.208
   77GL4    OE2  889   9.327   6.944   2.412
   77GL4   HE21  890   9.376   6.888   2.345
   77GL4   HE22  891   9.333   6.983   2.504
   77GL4      C  892   8.918   7.002   2.677
   77GL4      O  893   9.013   6.975   2.750
   78TYR      N  894   8.841   7.104   2.712
   78TYR      H  895   8.767   7.131   2.649
   78TYR     CA  896   8.853   7.200   2.823
   78TYR     CB  897   8.738   7.300   2.816
   78TYR     CG  898   8.771   7.439   2.760
   78TYR    CD1  899   8.773   7.550   2.843
   78TYR    HD1  900   8.706   7.539   2.928
   78TYR    CD2  901   8.806   7.460   2.627
   78TYR    HD2  902   8.800   7.373   2.562
   78TYR    CE1  903   8.816   7.673   2.795
   78TYR    HE1  904   8.837   7.751   2.868
   78TYR    CE2  905   8.843   7.584   2.576
   78TYR    HE2  906   8.873   7.593   2.471
   78TYR     CZ  907   8.857   7.691   2.663
   78TYR     OH  908   8.904   7.806   2.606
   78TYR     HH  909   8.841   7.880   2.632
   78TYR      C  910   8.830   7.129   2.957
   78TYR      O  911   8.728   7.064   2.979
   79ALA      N  912   8.930   7.136   3.045
   79ALA      H  913   9.008   7.190   3.013
   79ALA     CA  914   8.936   7.066   3.174
   79ALA     CB  915   8.991   6.928   3.138
   79ALA      C  916   9.025   7.127   3.282
   79ALA      O  917   9.119   7.203   3.257
   80CYS2     N  918   9.006   7.082   3.405
   80CYS2     H  919   8.916   7.052   3.438
   80CYS2    CA  920   9.088   7.117   3.522
   80CYS2    CB  921   8.990   7.152   3.633
   80CYS2    SG  922   8.946   7.328   3.607
   80CYS2     C  923   9.195   7.014   3.562
   80CYS2     O  924   9.154   6.915   3.623
   81ARG      N  925   9.315   7.072   3.557
   81ARG      H  926   9.332   7.167   3.532
   81ARG     CA  927   9.437   6.997   3.589
   81ARG     CB  928   9.563   7.035   3.512
   81ARG     CG  929   9.550   7.007   3.362
   81ARG     CD  930   9.535   6.861   3.319
   81ARG     NE  931   9.655   6.778   3.338
   81ARG     HE  932   9.735   6.807   3.287
   81ARG     CZ  933   9.673   6.663   3.405
   81ARG    NH1  934   9.579   6.611   3.485
   81ARG   HH11  935   9.504   6.666   3.523
   81ARG   HH12  936   9.561   6.514   3.474
   81ARG    NH2  937   9.783   6.590   3.381
   81ARG   HH21  938   9.855   6.617   3.317
   81ARG   HH22  939   9.789   6.500   3.424
   81ARG      C  940   9.469   6.968   3.736
   81ARG      O  941   9.584   6.938   3.765
   82VAL      N  942   9.364   6.936   3.811
   82VAL      H  943   9.277   6.918   3.764
   82VAL     CA  944   9.337   6.941   3.956
   82VAL     CB  945   9.191   6.908   3.989
   82VAL    CG1  946   9.096   7.024   3.958
   82VAL    CG2  947   9.149   6.775   3.927
   82VAL      C  948   9.430   6.880   4.061
   82VAL      O  949   9.443   6.919   4.177
   83ASN      N  950   9.517   6.792   4.011
   83ASN      H  951   9.522   6.762   3.916
   83ASN     CA  952   9.632   6.730   4.079
   83ASN     CB  953   9.643   6.581   4.047
   83ASN     CG  954   9.669   6.552   3.899
   83ASN    OD1  955   9.643   6.632   3.809
   83ASN    ND2  956   9.732   6.438   3.871
   83ASN   HD21  957   9.781   6.381   3.937
   83ASN   HD22  958   9.742   6.405   3.777
   83ASN      C  959   9.761   6.812   4.072
   83ASN      O  960   9.805   6.863   4.174
   84HI0      N  961   9.817   6.824   3.952
   84HI0      H  962   9.781   6.775   3.872
   84HI0     CA  963   9.929   6.911   3.916
   84HI0     CB  964   9.995   6.870   3.785
   84HI0     CG  965  10.024   6.720   3.772
   84HI0    ND1  966  10.025   6.658   3.655
   84HI0    HD1  967  10.010   6.706   3.569
   84HI0    CD2  968  10.056   6.628   3.862
   84HI0    HD2  969  10.029   6.643   3.967
   84HI0    CE1  970  10.057   6.530   3.667
   84HI0    HE1  971  10.056   6.454   3.588
   84HI0    NE2  972  10.077   6.514   3.797
   84HI0    HE2  973  10.092   6.425   3.839
   84HI0      C  974   9.894   7.060   3.910
   84HI0      O  975   9.966   7.146   3.858
   85VAL      N  976   9.810   7.114   3.998
   85VAL      H  977   9.749   7.062   4.057
   85VAL     CA  978   9.793   7.260   4.007
   85VAL     CB  979   9.660   7.292   4.075
   85VAL    CG1  980   9.543   7.242   3.989
   85VAL    CG2  981   9.652   7.208   4.203
   85VAL      C  982   9.910   7.335   4.071
   85VAL      O  983   9.949   7.301   4.182
   86THR      N  984   9.935   7.449   4.007
   86THR      H  985   9.870   7.473   3.935
   86THR     CA  986  10.039   7.548   4.039
   86THR     CB  987  10.083   7.626   3.914
   86THR    OG1  988   9.980   7.709   3.860
   86THR    HG1  989   9.962   7.674   3.768
   86THR    CG2  990  10.147   7.541   3.804
   86THR      C  991   9.986   7.652   4.138
   86THR      O  992   9.880   7.714   4.125
   87LEU      N  993  10.046   7.646   4.257
   87LEU      H  994  10.137   7.606   4.261
   87LEU     CA  995   9.989   7.702   4.380
   87LEU     CB  996  10.060   7.646   4.504
   87LEU     CG  997  10.018   7.505   4.548
   87LEU    CD1  998  10.124   7.454   4.646
   87LEU    CD2  999   9.879   7.493   4.610
   87LEU      C 1000   9.984   7.855   4.380
   87LEU      O 1001  10.060   7.929   4.442
   88SER      N 1002   9.885   7.904   4.306
   88SER      H 1003   9.836   7.837   4.251
   88SER     CA 1004   9.848   8.046   4.303
   88SER     CB 1005   9.763   8.073   4.179
   88SER     OG 1006   9.737   8.212   4.160
   88SER     HG 1007   9.675   8.224   4.083
   88SER      C 1008   9.777   8.089   4.432
   88SER      O 1009   9.723   8.011   4.510
   89GLN      N 1010   9.770   8.221   4.447
   89GLN      H 1011   9.785   8.283   4.370
   89GLN     CA 1012   9.713   8.285   4.566
   89GLN     CB 1013   9.761   8.430   4.564
   89GLN     CG 1014   9.749   8.488   4.705
   89GLN     CD 1015   9.819   8.624   4.711
   89GLN    OE1 1016   9.937   8.638   4.681
   89GLN    NE2 1017   9.757   8.718   4.782
   89GLN   HE21 1018   9.675   8.699   4.836
   89GLN   HE22 1019   9.805   8.805   4.782
   89GLN      C 1020   9.561   8.271   4.552
   89GLN      O 1021   9.520   8.274   4.436
   90PRO      N 1022   9.476   8.240   4.649
   90PRO     CA 1023   9.330   8.226   4.630
   90PRO     CB 1024   9.267   8.184   4.763
   90PRO     CG 1025   9.381   8.099   4.818
   90PRO     CD 1026   9.506   8.177   4.778
   90PRO      C 1027   9.260   8.350   4.574
   90PRO      O 1028   9.293   8.460   4.619
   91LYSH     N 1029   9.160   8.335   4.488
   91LYSH     H 1030   9.114   8.251   4.458
   91LYSH    CA 1031   9.088   8.454   4.442
   91LYSH    CB 1032   9.036   8.441   4.298
   91LYSH    CG 1033   9.142   8.455   4.189
   91LYSH    CD 1034   9.085   8.428   4.049
   91LYSH    CE 1035   9.148   8.520   3.944
   91LYSH    NZ 1036   9.141   8.463   3.809
   91LYSH   HZ1 1037   9.150   8.364   3.809
   91LYSH   HZ2 1038   9.050   8.493   3.778
   91LYSH   HZ3 1039   9.212   8.502   3.750
   91LYSH     C 1040   8.966   8.493   4.525
   91LYSH     O 1041   8.887   8.402   4.551
   92ILE      N 1042   8.955   8.620   4.561
   92ILE      H 1043   9.027   8.688   4.545
   92ILE     CA 1044   8.844   8.666   4.646
   92ILE     CB 1045   8.862   8.809   4.700
   92ILE    CG1 1046   8.896   8.915   4.596
   92ILE    CG2 1047   8.976   8.810   4.802
   92ILE     CD 1048   8.893   9.057   4.653
   92ILE      C 1049   8.706   8.667   4.582
   92ILE      O 1050   8.706   8.686   4.461
   93VAL      N 1051   8.604   8.644   4.665
   93VAL      H 1052   8.618   8.618   4.760
   93VAL     CA 1053   8.462   8.662   4.628
   93VAL     CB 1054   8.372   8.565   4.704
   93VAL    CG1 1055   8.227   8.580   4.657
   93VAL    CG2 1056   8.416   8.420   4.688
   93VAL      C 1057   8.431   8.811   4.645
   93VAL      O 1058   8.480   8.875   4.738
   94LYSH     N 1059   8.384   8.869   4.535
   94LYSH     H 1060   8.356   8.821   4.452
   94LYSH    CA 1061   8.354   9.013   4.540
   94LYSH    CB 1062   8.400   9.068   4.406
   94LYSH    CG 1063   8.548   9.062   4.367
   94LYSH    CD 1064   8.574   9.173   4.266
   94LYSH    CE 1065   8.722   9.178   4.230
   94LYSH    NZ 1066   8.741   9.281   4.127
   94LYSH   HZ1 1067   8.741   9.237   4.037
   94LYSH   HZ2 1068   8.684   9.363   4.127
   94LYSH   HZ3 1069   8.836   9.312   4.123
   94LYSH     C 1070   8.207   9.053   4.555
   94LYSH     O 1071   8.128   9.018   4.467
   95TRP      N 1072   8.180   9.111   4.671
   95TRP      H 1073   8.251   9.125   4.740
   95TRP     CA 1074   8.042   9.148   4.707
   95TRP     CB 1075   8.000   9.117   4.851
   95TRP     CG 1076   8.022   8.970   4.887
   95TRP    CD1 1077   7.937   8.877   4.842
   95TRP    HD1 1078   7.862   8.882   4.764
   95TRP    CD2 1079   8.130   8.914   4.954
   95TRP    NE1 1080   7.986   8.759   4.880
   95TRP    HE1 1081   7.938   8.679   4.845
   95TRP    CE2 1082   8.092   8.781   4.957
   95TRP    CE3 1083   8.244   8.961   5.018
   95TRP    HE3 1084   8.272   9.066   5.025
   95TRP    CZ2 1085   8.169   8.695   5.035
   95TRP    HZ2 1086   8.131   8.598   5.067
   95TRP    CZ3 1087   8.329   8.869   5.079
   95TRP    HZ3 1088   8.433   8.901   5.085
   95TRP    CH2 1089   8.288   8.737   5.093
   95TRP    HH2 1090   8.351   8.667   5.149
   95TRP      C 1091   8.006   9.290   4.662
   95TRP      O 1092   7.970   9.377   4.740
   96AS4      N 1093   8.031   9.305   4.532
   96AS4      H 1094   8.051   9.223   4.478
   96AS4     CA 1095   8.031   9.430   4.454
   96AS4     CB 1096   8.108   9.408   4.324
   96AS4     CG 1097   8.145   9.537   4.250
   96AS4    OD1 1098   8.136   9.541   4.126
   96AS4   HD11 1099   8.227   9.552   4.085
   96AS4   HD12 1100   8.044   9.517   4.096
   96AS4    OD2 1101   8.173   9.640   4.314
   96AS4   HD21 1102   8.152   9.714   4.249
   96AS4   HD22 1103   8.212   9.618   4.403
   96AS4      C 1104   7.890   9.476   4.414
   96AS4      O 1105   7.794   9.400   4.424
   97ARG      N 1106   7.874   9.601   4.371
   97ARG      H 1107   7.957   9.646   4.338
   97ARG     CA 1108   7.745   9.660   4.334
   97ARG     CB 1109   7.696   9.722   4.464
   97ARG     CG 1110   7.552   9.775   4.468
   97ARG     CD 1111   7.461   9.652   4.483
   97ARG     NE 1112   7.319   9.688   4.485
   97ARG     HE 1113   7.308   9.787   4.494
   97ARG     CZ 1114   7.217   9.605   4.457
   97ARG    NH1 1115   7.229   9.477   4.419
   97ARG   HH11 1116   7.315   9.443   4.380
   97ARG   HH12 1117   7.150   9.416   4.410
   97ARG    NH2 1118   7.096   9.657   4.477
   97ARG   HH21 1119   7.093   9.750   4.516
   97ARG   HH22 1120   7.016   9.619   4.430
   97ARG      C 1121   7.752   9.763   4.220
   97ARG      O 1122   7.807   9.872   4.233
   98AS4      N 1123   7.726   9.712   4.100
   98AS4      H 1124   7.694   9.620   4.078
   98AS4     CA 1125   7.715   9.801   3.983
   98AS4     CB 1126   7.795   9.739   3.868
   98AS4     CG 1127   7.846   9.840   3.765
   98AS4    OD1 1128   7.811   9.820   3.647
   98AS4   HD11 1129   7.856   9.888   3.589
   98AS4   HD12 1130   7.747   9.744   3.638
   98AS4    OD2 1131   7.886   9.951   3.805
   98AS4   HD21 1132   7.938   9.988   3.728
   98AS4   HD22 1133   7.903   9.948   3.904
   98AS4      C 1134   7.572   9.832   3.939
   98AS4      O 1135   7.497   9.735   3.927
   99MET      N 1136   7.555   9.938   3.860
   99MET      H 1137   7.629  10.005   3.855
   99MET     CA 1138   7.428   9.980   3.799
   99MET     CB 1139   7.310  10.004   3.894
   99MET     CG 1140   7.341  10.099   4.009
   99MET     SD 1141   7.406  10.011   4.156
   99MET     CE 1142   7.248   9.956   4.217
   99MET      C 1143   7.463  10.106   3.719
   99MET     O1 1144   7.395  10.133   3.617
   99MET   HO11 1145   7.411  10.230   3.600
   99MET   HO12 1146   7.325  10.064   3.601
   99MET     O2 1147   7.539  10.187   3.776
   99MET   HO21 1148   7.546  10.148   3.868
   99MET   HO22 1149   7.568  10.265   3.721
  100ILE      N 1150   5.110   5.418   2.278
  100ILE     H1 1151   5.162   5.382   2.201
  100ILE     H2 1152   5.094   5.343   2.343
  100ILE     H3 1153   5.015   5.432   2.248
  100ILE     CA 1154   5.167   5.531   2.353
  100ILE     CB 1155   5.273   5.609   2.276
  100ILE    CG1 1156   5.225   5.653   2.137
  100ILE    CG2 1157   5.404   5.531   2.282
  100ILE     CD 1158   5.329   5.747   2.078
  100ILE      C 1159   5.052   5.621   2.399
  100ILE      O 1160   4.959   5.659   2.328
  101GLN      N 1161   5.072   5.673   2.520
  101GLN      H 1162   5.162   5.683   2.564
  101GLN     CA 1163   4.970   5.752   2.590
  101GLN     CB 1164   4.994   5.743   2.740
  101GLN     CG 1165   4.971   5.612   2.815
  101GLN     CD 1166   4.998   5.634   2.963
  101GLN    OE1 1167   4.907   5.624   3.046
  101GLN    NE2 1168   5.122   5.671   2.992
  101GLN   HE21 1169   5.194   5.693   2.927
  101GLN   HE22 1170   5.154   5.657   3.086
  101GLN      C 1171   4.948   5.896   2.545
  101GLN      O 1172   5.031   5.949   2.470
  102ARG      N 1173   4.836   5.958   2.579
  102ARG      H 1174   4.775   5.912   2.644
  102ARG     CA 1175   4.788   6.090   2.535
  102ARG     CB 1176   4.709   6.153   2.650
  102ARG     CG 1177   4.585   6.069   2.685
  102ARG     CD 1178   4.479   6.157   2.750
  102ARG     NE 1179   4.530   6.211   2.877
  102ARG     HE 1180   4.575   6.143   2.935
  102ARG     CZ 1181   4.558   6.339   2.905
  102ARG    NH1 1182   4.548   6.432   2.808
  102ARG   HH11 1183   4.518   6.400   2.718
  102ARG   HH12 1184   4.563   6.530   2.821
  102ARG    NH2 1185   4.545   6.374   3.033
  102ARG   HH21 1186   4.515   6.304   3.098
  102ARG   HH22 1187   4.549   6.471   3.059
  102ARG      C 1188   4.902   6.189   2.512
  102ARG      O 1189   4.967   6.224   2.610
  103THR      N 1190   4.934   6.229   2.389
  103THR      H 1191   4.860   6.247   2.324
  103THR     CA 1192   5.062   6.298   2.368
  103THR     CB 1193   5.134   6.263   2.237
  103THR    OG1 1194   5.269   6.307   2.259
  103THR    HG1 1195   5.319   6.264   2.184
  103THR    CG2 1196   5.068   6.330   2.117
  103THR      C 1197   5.069   6.450   2.388
  103THR      O 1198   4.982   6.518   2.335
  104PRO      N 1199   5.158   6.499   2.473
  104PRO     CA 1200   5.154   6.640   2.512
  104PRO     CB 1201   5.221   6.633   2.649
  104PRO     CG 1202   5.332   6.529   2.627
  104PRO     CD 1203   5.254   6.421   2.553
  104PRO      C 1204   5.210   6.736   2.405
  104PRO      O 1205   5.314   6.705   2.348
  105LYSH     N 1206   5.170   6.861   2.424
  105LYSH     H 1207   5.135   6.893   2.512
  105LYSH    CA 1208   5.218   6.964   2.329
  105LYSH    CB 1209   5.133   7.091   2.341
  105LYSH    CG 1210   4.982   7.073   2.326
  105LYSH    CD 1211   4.914   7.196   2.387
  105LYSH    CE 1212   4.767   7.161   2.412
  105LYSH    NZ 1213   4.700   7.276   2.473
  105LYSH   HZ1 1214   4.607   7.253   2.500
  105LYSH   HZ2 1215   4.741   7.321   2.553
  105LYSH   HZ3 1216   4.699   7.335   2.392
  105LYSH     C 1217   5.347   7.024   2.386
  105LYSH     O 1218   5.368   7.011   2.506
  106ILE      N 1219   5.432   7.083   2.303
  106ILE      H 1220   5.417   7.074   2.204
  106ILE     CA 1221   5.553   7.150   2.353
  106ILE     CB 1222   5.636   7.184   2.229
  106ILE    CG1 1223   5.560   7.268   2.127
  106ILE    CG2 1224   5.702   7.056   2.176
  106ILE     CD 1225   5.648   7.299   2.006
  106ILE      C 1226   5.533   7.274   2.440
  106ILE      O 1227   5.425   7.334   2.440
  107GLN      N 1228   5.643   7.302   2.509
  107GLN      H 1229   5.731   7.262   2.484
  107GLN     CA 1230   5.672   7.408   2.607
  107GLN     CB 1231   5.664   7.540   2.530
  107GLN     CG 1232   5.784   7.554   2.436
  107GLN     CD 1233   5.795   7.662   2.329
  107GLN    OE1 1234   5.765   7.643   2.211
  107GLN    NE2 1235   5.869   7.767   2.365
  107GLN   HE21 1236   5.903   7.766   2.459
  107GLN   HE22 1237   5.890   7.844   2.305
  107GLN      C 1238   5.584   7.411   2.732
  107GLN      O 1239   5.631   7.462   2.834
  108VAL      N 1240   5.453   7.391   2.727
  108VAL      H 1241   5.415   7.368   2.637
  108VAL     CA 1242   5.362   7.398   2.842
  108VAL     CB 1243   5.218   7.409   2.791
  108VAL    CG1 1244   5.163   7.548   2.760
  108VAL    CG2 1245   5.176   7.317   2.676
  108VAL      C 1246   5.378   7.295   2.953
  108VAL      O 1247   5.300   7.295   3.049
  109TYR      N 1248   5.476   7.207   2.935
  109TYR      H 1249   5.553   7.215   2.870
  109TYR     CA 1250   5.488   7.099   3.034
  109TYR     CB 1251   5.495   6.959   2.972
  109TYR     CG 1252   5.356   6.907   2.935
  109TYR    CD1 1253   5.298   6.952   2.817
  109TYR    HD1 1254   5.358   6.993   2.737
  109TYR    CD2 1255   5.275   6.853   3.034
  109TYR    HD2 1256   5.313   6.803   3.123
  109TYR    CE1 1257   5.160   6.946   2.797
  109TYR    HE1 1258   5.121   6.987   2.703
  109TYR    CE2 1259   5.137   6.848   3.014
  109TYR    HE2 1260   5.073   6.800   3.088
  109TYR     CZ 1261   5.078   6.902   2.900
  109TYR     OH 1262   4.945   6.930   2.904
  109TYR     HH 1263   4.909   6.896   2.991
  109TYR      C 1264   5.616   7.113   3.116
  109TYR      O 1265   5.722   7.126   3.055
  110SER      N 1266   5.610   7.085   3.246
  110SER      H 1267   5.518   7.083   3.284
  110SER     CA 1268   5.731   7.090   3.329
  110SER     CB 1269   5.692   7.111   3.476
  110SER     OG 1270   5.795   7.137   3.571
  110SER     HG 1271   5.840   7.049   3.591
  110SER      C 1272   5.795   6.951   3.323
  110SER      O 1273   5.728   6.848   3.334
  111ARG      N 1274   5.926   6.948   3.303
  111ARG      H 1275   5.975   6.861   3.311
  111ARG     CA 1276   6.009   7.066   3.273
  111ARG     CB 1277   6.119   7.084   3.378
  111ARG     CG 1278   6.167   7.228   3.399
  111ARG     CD 1279   6.062   7.315   3.468
  111ARG     NE 1280   6.122   7.441   3.513
  111ARG     HE 1281   6.214   7.465   3.481
  111ARG     CZ 1282   6.077   7.521   3.611
  111ARG    NH1 1283   5.981   7.475   3.693
  111ARG   HH11 1284   5.942   7.385   3.674
  111ARG   HH12 1285   5.937   7.543   3.752
  111ARG    NH2 1286   6.135   7.638   3.636
  111ARG   HH21 1287   6.215   7.669   3.584
  111ARG   HH22 1288   6.103   7.687   3.718
  111ARG      C 1289   6.068   7.072   3.132
  111ARG      O 1290   6.174   7.014   3.107
  112HI0      N 1291   5.994   7.130   3.038
  112HI0      H 1292   5.898   7.154   3.054
  112HI0     CA 1293   6.055   7.134   2.904
  112HI0     CB 1294   5.944   7.150   2.801
  112HI0     CG 1295   5.895   7.015   2.749
  112HI0    ND1 1296   5.921   6.960   2.631
  112HI0    HD1 1297   5.976   7.002   2.559
  112HI0    CD2 1298   5.841   6.920   2.826
  112HI0    HD2 1299   5.811   6.924   2.931
  112HI0    CE1 1300   5.880   6.833   2.634
  112HI0    HE1 1301   5.886   6.773   2.543
  112HI0    NE2 1302   5.831   6.808   2.755
  112HI0    HE2 1303   5.802   6.719   2.789
  112HI0      C 1304   6.163   7.240   2.883
  112HI0      O 1305   6.161   7.346   2.946
  113PRO      N 1306   6.255   7.218   2.789
  113PRO     CA 1307   6.360   7.312   2.750
  113PRO     CB 1308   6.467   7.230   2.677
  113PRO     CG 1309   6.394   7.102   2.633
  113PRO     CD 1310   6.287   7.083   2.740
  113PRO      C 1311   6.311   7.418   2.651
  113PRO      O 1312   6.199   7.404   2.602
  114ALA      N 1313   6.379   7.532   2.638
  114ALA      H 1314   6.440   7.565   2.709
  114ALA     CA 1315   6.342   7.637   2.541
  114ALA     CB 1316   6.451   7.745   2.539
  114ALA      C 1317   6.311   7.594   2.398
  114ALA      O 1318   6.210   7.627   2.336
  115GL4      N 1319   6.384   7.489   2.362
  115GL4      H 1320   6.465   7.464   2.415
  115GL4     CA 1321   6.369   7.422   2.232
  115GL4     CB 1322   6.495   7.335   2.235
  115GL4     CG 1323   6.642   7.377   2.234
  115GL4     CD 1324   6.692   7.441   2.364
  115GL4    OE1 1325   6.754   7.548   2.344
  115GL4   HE11 1326   6.781   7.584   2.434
  115GL4   HE12 1327   6.744   7.577   2.249
  115GL4    OE2 1328   6.665   7.391   2.476
  115GL4   HE21 1329   6.711   7.435   2.553
  115GL4   HE22 1330   6.591   7.324   2.470
  115GL4      C 1331   6.243   7.337   2.219
  115GL4      O 1332   6.206   7.254   2.303
  116ASN      N 1333   6.179   7.354   2.104
  116ASN      H 1334   6.224   7.413   2.036
  116ASN     CA 1335   6.051   7.295   2.062
  116ASN     CB 1336   5.987   7.364   1.942
  116ASN     CG 1337   6.066   7.380   1.812
  116ASN    OD1 1338   6.188   7.399   1.808
  116ASN    ND2 1339   6.001   7.392   1.696
  116ASN   HD21 1340   5.901   7.392   1.696
  116ASN   HD22 1341   6.054   7.401   1.612
  116ASN      C 1342   6.056   7.145   2.029
  116ASN      O 1343   6.068   7.098   1.916
  117GLY      N 1344   6.069   7.072   2.140
  117GLY      H 1345   6.123   7.106   2.217
  117GLY     CA 1346   6.065   6.926   2.152
  117GLY      C 1347   6.075   6.910   2.304
  117GLY      O 1348   6.037   6.994   2.386
  118LYSH     N 1349   6.138   6.801   2.346
  118LYSH     H 1350   6.154   6.776   2.442
  118LYSH    CA 1351   6.221   6.712   2.264
  118LYSH    CB 1352   6.363   6.712   2.320
  118LYSH    CG 1353   6.445   6.839   2.294
  118LYSH    CD 1354   6.597   6.821   2.308
  118LYSH    CE 1355   6.655   6.955   2.263
  118LYSH    NZ 1356   6.794   6.982   2.306
  118LYSH   HZ1 1357   6.795   7.013   2.401
  118LYSH   HZ2 1358   6.843   6.895   2.305
  118LYSH   HZ3 1359   6.845   7.043   2.246
  118LYSH     C 1360   6.162   6.571   2.262
  118LYSH     O 1361   6.144   6.505   2.364
  119SER      N 1362   6.136   6.519   2.142
  119SER      H 1363   6.169   6.567   2.060
  119SER     CA 1364   6.076   6.390   2.106
  119SER     CB 1365   6.164   6.266   2.122
  119SER     OG 1366   6.199   6.232   2.256
  119SER     HG 1367   6.263   6.156   2.241
  119SER      C 1368   5.937   6.348   2.155
  119SER      O 1369   5.873   6.272   2.083
  120ASN      N 1370   5.902   6.379   2.279
  120ASN      H 1371   5.970   6.433   2.328
  120ASN     CA 1372   5.770   6.369   2.342
  120ASN     CB 1373   5.674   6.482   2.303
  120ASN     CG 1374   5.716   6.616   2.364
  120ASN    OD1 1375   5.790   6.698   2.310
  120ASN    ND2 1376   5.680   6.636   2.491
  120ASN   HD21 1377   5.622   6.571   2.541
  120ASN   HD22 1378   5.734   6.704   2.540
  120ASN      C 1379   5.698   6.234   2.344
  120ASN      O 1380   5.663   6.183   2.237
  121PHE      N 1381   5.684   6.163   2.455
  121PHE      H 1382   5.639   6.075   2.442
  121PHE     CA 1383   5.742   6.171   2.590
  121PHE     CB 1384   5.891   6.140   2.592
  121PHE     CG 1385   5.921   5.994   2.554
  121PHE    CD1 1386   5.885   5.893   2.642
  121PHE    HD1 1387   5.867   5.922   2.745
  121PHE    CD2 1388   5.988   5.955   2.439
  121PHE    HD2 1389   6.016   6.031   2.366
  121PHE    CE1 1390   5.913   5.759   2.615
  121PHE    HE1 1391   5.914   5.689   2.698
  121PHE    CE2 1392   6.019   5.824   2.406
  121PHE    HE2 1393   6.038   5.796   2.303
  121PHE     CZ 1394   5.985   5.727   2.500
  121PHE     HZ 1395   6.021   5.625   2.493
  121PHE      C 1396   5.703   6.297   2.668
  121PHE      O 1397   5.639   6.393   2.625
  122LEU      N 1398   5.752   6.296   2.792
  122LEU      H 1399   5.779   6.213   2.840
  122LEU     CA 1400   5.760   6.422   2.866
  122LEU     CB 1401   5.688   6.420   3.001
  122LEU     CG 1402   5.623   6.554   3.039
  122LEU    CD1 1403   5.493   6.564   2.959
  122LEU    CD2 1404   5.593   6.565   3.188
  122LEU      C 1405   5.908   6.449   2.896
  122LEU      O 1406   5.988   6.356   2.896
  123ASN      N 1407   5.951   6.575   2.888
  123ASN      H 1408   5.886   6.650   2.875
  123ASN     CA 1409   6.090   6.609   2.921
  123ASN     CB 1410   6.166   6.702   2.824
  123ASN     CG 1411   6.189   6.647   2.683
  123ASN    OD1 1412   6.199   6.729   2.592
  123ASN    ND2 1413   6.174   6.518   2.657
  123ASN   HD21 1414   6.150   6.455   2.731
  123ASN   HD22 1415   6.179   6.482   2.564
  123ASN      C 1416   6.111   6.674   3.058
  123ASN      O 1417   6.026   6.731   3.126
  124CYS2     N 1418   6.222   6.637   3.121
  124CYS2     H 1419   6.280   6.561   3.092
  124CYS2    CA 1420   6.273   6.696   3.246
  124CYS2    CB 1421   6.268   6.592   3.358
  124CYS2    SG 1422   6.212   6.676   3.511
  124CYS2     C 1423   6.411   6.762   3.238
  124CYS2     O 1424   6.514   6.698   3.255
  125TYR      N 1425   6.405   6.887   3.191
  125TYR      H 1426   6.319   6.913   3.148
  125TYR     CA 1427   6.524   6.971   3.171
  125TYR     CB 1428   6.482   7.085   3.078
  125TYR     CG 1429   6.568   7.212   3.087
  125TYR    CD1 1430   6.676   7.231   3.002
  125TYR    HD1 1431   6.714   7.143   2.950
  125TYR    CD2 1432   6.524   7.321   3.161
  125TYR    HD2 1433   6.438   7.305   3.226
  125TYR    CE1 1434   6.747   7.350   2.989
  125TYR    HE1 1435   6.835   7.356   2.925
  125TYR    CE2 1436   6.593   7.441   3.154
  125TYR    HE2 1437   6.561   7.517   3.224
  125TYR     CZ 1438   6.702   7.454   3.068
  125TYR     OH 1439   6.753   7.580   3.055
  125TYR     HH 1440   6.809   7.580   2.972
  125TYR      C 1441   6.586   7.027   3.299
  125TYR      O 1442   6.521   7.081   3.388
  126VAL      N 1443   6.713   6.994   3.320
  126VAL      H 1444   6.761   6.926   3.264
  126VAL     CA 1445   6.796   7.052   3.427
  126VAL     CB 1446   6.866   6.942   3.508
  126VAL    CG1 1447   6.964   7.000   3.610
  126VAL    CG2 1448   6.770   6.843   3.575
  126VAL      C 1449   6.903   7.139   3.360
  126VAL      O 1450   6.978   7.087   3.277
  127SER      N 1451   6.916   7.265   3.401
  127SER      H 1452   6.857   7.299   3.475
  127SER     CA 1453   6.996   7.365   3.329
  127SER     CB 1454   6.963   7.509   3.368
  127SER     OG 1455   6.946   7.519   3.509
  127SER     HG 1456   7.028   7.558   3.551
  127SER      C 1457   7.148   7.352   3.339
  127SER      O 1458   7.215   7.455   3.342
  128GLY      N 1459   7.202   7.231   3.330
  128GLY      H 1460   7.145   7.156   3.298
  128GLY     CA 1461   7.347   7.207   3.337
  128GLY      C 1462   7.398   7.067   3.303
  128GLY      O 1463   7.324   6.971   3.278
  129PHE      N 1464   7.527   7.070   3.271
  129PHE      H 1465   7.572   7.152   3.238
  129PHE     CA 1466   7.608   6.950   3.244
  129PHE     CB 1467   7.747   6.993   3.195
  129PHE     CG 1468   7.844   6.893   3.133
  129PHE    CD1 1469   7.942   6.837   3.214
  129PHE    HD1 1470   7.950   6.860   3.321
  129PHE    CD2 1471   7.823   6.842   3.005
  129PHE    HD2 1472   7.741   6.889   2.951
  129PHE    CE1 1473   8.010   6.727   3.164
  129PHE    HE1 1474   8.105   6.710   3.215
  129PHE    CE2 1475   7.889   6.730   2.956
  129PHE    HE2 1476   7.862   6.687   2.859
  129PHE     CZ 1477   7.986   6.674   3.038
  129PHE     HZ 1478   8.040   6.583   3.013
  129PHE      C 1479   7.598   6.841   3.350
  129PHE      O 1480   7.549   6.852   3.463
  130HI0      N 1481   7.661   6.730   3.314
  130HI0      H 1482   7.729   6.731   3.241
  130HI0     CA 1483   7.676   6.608   3.396
  130HI0     CB 1484   7.728   6.503   3.298
  130HI0     CG 1485   7.744   6.362   3.356
  130HI0    ND1 1486   7.677   6.249   3.334
  130HI0    HD1 1487   7.593   6.242   3.280
  130HI0    CD2 1488   7.862   6.327   3.406
  130HI0    HD2 1489   7.944   6.397   3.423
  130HI0    CE1 1490   7.744   6.148   3.389
  130HI0    HE1 1491   7.711   6.045   3.382
  130HI0    NE2 1492   7.863   6.196   3.425
  130HI0    HE2 1493   7.932   6.141   3.472
  130HI0      C 1494   7.767   6.633   3.516
  130HI0      O 1495   7.871   6.697   3.504
  131PRO      N 1496   7.730   6.582   3.633
  131PRO     CA 1497   7.605   6.512   3.669
  131PRO     CB 1498   7.655   6.399   3.759
  131PRO     CG 1499   7.764   6.468   3.842
  131PRO     CD 1500   7.826   6.567   3.744
  131PRO      C 1501   7.499   6.600   3.735
  131PRO      O 1502   7.522   6.721   3.741
  132SER      N 1503   7.386   6.545   3.780
  132SER      H 1504   7.339   6.464   3.745
  132SER     CA 1505   7.290   6.633   3.849
  132SER     CB 1506   7.171   6.677   3.763
  132SER     OG 1507   7.085   6.565   3.740
  132SER     HG 1508   7.065   6.545   3.835
  132SER      C 1509   7.237   6.591   3.986
  132SER      O 1510   7.133   6.524   3.987
  133AS4      N 1511   7.319   6.616   4.087
  133AS4      H 1512   7.402   6.659   4.052
  133AS4     CA 1513   7.305   6.581   4.229
  133AS4     CB 1514   7.440   6.613   4.294
  133AS4     CG 1515   7.511   6.742   4.253
  133AS4    OD1 1516   7.513   6.841   4.330
  133AS4   HD11 1517   7.581   6.900   4.287
  133AS4   HD12 1518   7.466   6.833   4.418
  133AS4    OD2 1519   7.572   6.741   4.144
  133AS4   HD21 1520   7.597   6.835   4.119
  133AS4   HD22 1521   7.597   6.646   4.126
  133AS4      C 1522   7.185   6.634   4.307
  133AS4      O 1523   7.183   6.637   4.430
  134ILE      N 1524   7.081   6.668   4.232
  134ILE      H 1525   7.080   6.651   4.134
  134ILE     CA 1526   6.959   6.741   4.269
  134ILE     CB 1527   6.948   6.878   4.202
  134ILE    CG1 1528   6.978   6.873   4.052
  134ILE    CG2 1529   7.035   6.980   4.275
  134ILE     CD 1530   6.944   7.004   3.980
  134ILE      C 1531   6.835   6.661   4.231
  134ILE      O 1532   6.836   6.578   4.140
  135GL4      N 1533   6.730   6.673   4.312
  135GL4      H 1534   6.718   6.753   4.371
  135GL4     CA 1535   6.609   6.590   4.303
  135GL4     CB 1536   6.533   6.611   4.434
  135GL4     CG 1537   6.408   6.528   4.466
  135GL4     CD 1538   6.350   6.544   4.606
  135GL4    OE1 1539   6.284   6.446   4.647
  135GL4   HE11 1540   6.271   6.465   4.744
  135GL4   HE12 1541   6.285   6.369   4.582
  135GL4    OE2 1542   6.341   6.657   4.659
  135GL4   HE21 1543   6.294   6.638   4.746
  135GL4   HE22 1544   6.382   6.730   4.605
  135GL4      C 1545   6.526   6.617   4.177
  135GL4      O 1546   6.455   6.718   4.169
  136VAL      N 1547   6.544   6.529   4.080
  136VAL      H 1548   6.613   6.460   4.101
  136VAL     CA 1549   6.462   6.523   3.958
  136VAL     CB 1550   6.547   6.490   3.835
  136VAL    CG1 1551   6.463   6.525   3.712
  136VAL    CG2 1552   6.689   6.545   3.838
  136VAL      C 1553   6.352   6.419   3.984
  136VAL      O 1554   6.370   6.298   3.975
  137AS4      N 1555   6.232   6.474   4.005
  137AS4      H 1556   6.221   6.572   3.990
  137AS4     CA 1557   6.118   6.393   4.052
  137AS4     CB 1558   6.095   6.434   4.197
  137AS4     CG 1559   6.053   6.316   4.286
  137AS4    OD1 1560   5.994   6.341   4.394
  137AS4   HD11 1561   5.945   6.260   4.422
  137AS4   HD12 1562   5.987   6.438   4.418
  137AS4    OD2 1563   6.087   6.203   4.244
  137AS4   HD21 1564   6.027   6.136   4.288
  137AS4   HD22 1565   6.168   6.218   4.188
  137AS4      C 1566   5.989   6.416   3.974
  137AS4      O 1567   5.955   6.525   3.926
  138LEU      N 1568   5.916   6.306   3.978
  138LEU      H 1569   5.946   6.213   4.001
  138LEU     CA 1570   5.784   6.310   3.913
  138LEU     CB 1571   5.763   6.174   3.846
  138LEU     CG 1572   5.840   6.140   3.719
  138LEU    CD1 1573   5.793   5.999   3.682
  138LEU    CD2 1574   5.832   6.236   3.600
  138LEU      C 1575   5.658   6.352   3.989
  138LEU      O 1576   5.658   6.361   4.111
  139LEU      N 1577   5.563   6.410   3.916
  139LEU      H 1578   5.575   6.446   3.824
  139LEU     CA 1579   5.432   6.451   3.969
  139LEU     CB 1580   5.442   6.603   3.991
  139LEU     CG 1581   5.355   6.651   4.107
  139LEU    CD1 1582   5.442   6.630   4.231
  139LEU    CD2 1583   5.309   6.795   4.083
  139LEU      C 1584   5.313   6.431   3.875
  139LEU      O 1585   5.329   6.440   3.753
  140LYSH     N 1586   5.202   6.393   3.937
  140LYSH     H 1587   5.210   6.385   4.036
  140LYSH    CA 1588   5.071   6.383   3.870
  140LYSH    CB 1589   5.031   6.236   3.857
  140LYSH    CG 1590   4.934   6.194   3.746
  140LYSH    CD 1591   4.908   6.045   3.765
  140LYSH    CE 1592   4.859   6.013   3.906
  140LYSH    NZ 1593   4.798   5.881   3.927
  140LYSH   HZ1 1594   4.710   5.887   3.879
  140LYSH   HZ2 1595   4.855   5.817   3.877
  140LYSH   HZ3 1596   4.777   5.869   4.025
  140LYSH     C 1597   4.964   6.463   3.944
  140LYSH     O 1598   4.916   6.417   4.047
  141ASN      N 1599   4.919   6.580   3.899
  141ASN      H 1600   4.925   6.610   3.804
  141ASN     CA 1601   4.838   6.673   3.978
  141ASN     CB 1602   4.690   6.635   3.963
  141ASN     CG 1603   4.635   6.666   3.823
  141ASN    OD1 1604   4.647   6.586   3.731
  141ASN    ND2 1605   4.598   6.793   3.804
  141ASN   HD21 1606   4.590   6.863   3.874
  141ASN   HD22 1607   4.582   6.822   3.710
  141ASN      C 1608   4.888   6.696   4.121
  141ASN      O 1609   4.996   6.753   4.133
  142GLY      N 1610   4.811   6.672   4.227
  142GLY      H 1611   4.714   6.654   4.211
  142GLY     CA 1612   4.852   6.655   4.367
  142GLY      C 1613   4.953   6.545   4.401
  142GLY      O 1614   5.021   6.557   4.503
  143GL4      N 1615   4.963   6.437   4.324
  143GL4      H 1616   4.933   6.433   4.228
  143GL4     CA 1617   5.032   6.314   4.363
  143GL4     CB 1618   4.961   6.180   4.344
  143GL4     CG 1619   4.832   6.184   4.427
  143GL4     CD 1620   4.746   6.058   4.426
  143GL4    OE1 1621   4.799   5.945   4.419
  143GL4   HE11 1622   4.739   5.877   4.462
  143GL4   HE12 1623   4.896   5.953   4.396
  143GL4    OE2 1624   4.622   6.074   4.428
  143GL4   HE21 1625   4.577   5.988   4.451
  143GL4   HE22 1626   4.592   6.170   4.429
  143GL4      C 1627   5.172   6.302   4.303
  143GL4      O 1628   5.209   6.364   4.204
  144ARG      N 1629   5.251   6.217   4.367
  144ARG      H 1630   5.215   6.166   4.445
  144ARG     CA 1631   5.393   6.194   4.337
  144ARG     CB 1632   5.474   6.210   4.466
  144ARG     CG 1633   5.474   6.351   4.524
  144ARG     CD 1634   5.552   6.365   4.655
  144ARG     NE 1635   5.693   6.325   4.638
  144ARG     HE 1636   5.731   6.341   4.547
  144ARG     CZ 1637   5.790   6.320   4.731
  144ARG    NH1 1638   5.760   6.367   4.852
  144ARG   HH11 1639   5.668   6.399   4.873
  144ARG   HH12 1640   5.833   6.369   4.921
  144ARG    NH2 1641   5.914   6.292   4.688
  144ARG   HH21 1642   5.939   6.267   4.595
  144ARG   HH22 1643   5.992   6.300   4.750
  144ARG      C 1644   5.413   6.049   4.293
  144ARG      O 1645   5.339   5.959   4.331
  145ILE      N 1646   5.520   6.027   4.216
  145ILE      H 1647   5.560   6.108   4.174
  145ILE     CA 1648   5.572   5.896   4.173
  145ILE     CB 1649   5.553   5.892   4.021
  145ILE    CG1 1650   5.427   5.946   3.953
  145ILE    CG2 1651   5.586   5.753   3.967
  145ILE     CD 1652   5.300   5.881   4.008
  145ILE      C 1653   5.721   5.896   4.207
  145ILE      O 1654   5.797   5.984   4.167
  146GL4      N 1655   5.774   5.787   4.260
  146GL4      H 1656   5.715   5.720   4.305
  146GL4     CA 1657   5.917   5.766   4.286
  146GL4     CB 1658   5.940   5.650   4.382
  146GL4     CG 1659   5.864   5.665   4.514
  146GL4     CD 1660   5.920   5.568   4.618
  146GL4    OE1 1661   5.845   5.476   4.658
  146GL4   HE11 1662   5.901   5.413   4.713
  146GL4   HE12 1663   5.758   5.475   4.610
  146GL4    OE2 1664   6.022   5.596   4.684
  146GL4   HE21 1665   6.009   5.537   4.763
  146GL4   HE22 1666   6.065   5.684   4.663
  146GL4      C 1667   6.009   5.759   4.163
  146GL4      O 1668   6.062   5.652   4.132
  147LYSH     N 1669   6.066   5.875   4.135
  147LYSH     H 1670   6.032   5.958   4.180
  147LYSH    CA 1671   6.166   5.908   4.032
  147LYSH    CB 1672   6.309   5.882   4.080
  147LYSH    CG 1673   6.342   5.953   4.212
  147LYSH    CD 1674   6.450   5.882   4.293
  147LYSH    CE 1675   6.399   5.750   4.351
  147LYSH    NZ 1676   6.505   5.677   4.420
  147LYSH   HZ1 1677   6.535   5.731   4.498
  147LYSH   HZ2 1678   6.471   5.588   4.450
  147LYSH   HZ3 1679   6.583   5.654   4.362
  147LYSH     C 1680   6.159   5.869   3.884
  147LYSH     O 1681   6.070   5.796   3.842
  148VAL      N 1682   6.221   5.954   3.802
  148VAL      H 1683   6.283   6.023   3.839
  148VAL     CA 1684   6.228   5.958   3.655
  148VAL     CB 1685   6.301   6.085   3.612
  148VAL    CG1 1686   6.233   6.201   3.685
  148VAL    CG2 1687   6.449   6.086   3.650
  148VAL      C 1688   6.291   5.827   3.609
  148VAL      O 1689   6.337   5.739   3.682
  149GL4      N 1690   6.241   5.794   3.491
  149GL4      H 1691   6.156   5.832   3.456
  149GL4     CA 1692   6.277   5.672   3.416
  149GL4     CB 1693   6.181   5.622   3.307
  149GL4     CG 1694   6.043   5.586   3.361
  149GL4     CD 1695   5.945   5.703   3.371
  149GL4    OE1 1696   5.959   5.788   3.461
  149GL4   HE11 1697   5.904   5.872   3.454
  149GL4   HE12 1698   6.033   5.755   3.520
  149GL4    OE2 1699   5.860   5.720   3.281
  149GL4   HE21 1700   5.777   5.767   3.310
  149GL4   HE22 1701   5.914   5.701   3.199
  149GL4      C 1702   6.418   5.680   3.358
  149GL4      O 1703   6.518   5.646   3.421
  150HI0      N 1704   6.428   5.740   3.240
  150HI0      H 1705   6.360   5.803   3.202
  150HI0     CA 1706   6.550   5.737   3.159
  150HI0     CB 1707   6.514   5.694   3.016
  150HI0     CG 1708   6.499   5.551   2.965
  150HI0    ND1 1709   6.592   5.469   2.917
  150HI0    HD1 1710   6.689   5.489   2.932
  150HI0    CD2 1711   6.379   5.492   2.967
  150HI0    HD2 1712   6.300   5.521   3.036
  150HI0    CE1 1713   6.530   5.358   2.881
  150HI0    HE1 1714   6.567   5.276   2.819
  150HI0    NE2 1715   6.402   5.371   2.916
  150HI0    HE2 1716   6.336   5.297   2.908
  150HI0      C 1717   6.630   5.868   3.162
  150HI0      O 1718   6.579   5.969   3.211
  151SER      N 1719   6.746   5.878   3.098
  151SER      H 1720   6.783   5.797   3.052
  151SER     CA 1721   6.825   6.001   3.087
  151SER     CB 1722   6.918   6.012   3.208
  151SER     OG 1723   7.031   5.924   3.207
  151SER     HG 1724   7.013   5.854   3.277
  151SER      C 1725   6.897   6.017   2.953
  151SER      O 1726   6.923   5.926   2.875
  152AS4      N 1727   6.919   6.142   2.911
  152AS4      H 1728   6.865   6.215   2.953
  152AS4     CA 1729   6.998   6.174   2.792
  152AS4     CB 1730   6.905   6.197   2.672
  152AS4     CG 1731   6.973   6.189   2.535
  152AS4    OD1 1732   7.027   6.294   2.494
  152AS4   HD11 1733   7.114   6.272   2.449
  152AS4   HD12 1734   6.963   6.366   2.520
  152AS4    OD2 1735   6.934   6.100   2.457
  152AS4   HD21 1736   6.982   6.122   2.372
  152AS4   HD22 1737   6.843   6.065   2.481
  152AS4      C 1738   7.064   6.308   2.827
  152AS4      O 1739   7.031   6.383   2.919
  153LEU      N 1740   7.164   6.349   2.749
  153LEU      H 1741   7.193   6.302   2.666
  153LEU     CA 1742   7.238   6.475   2.758
  153LEU     CB 1743   7.389   6.452   2.766
  153LEU     CG 1744   7.478   6.564   2.819
  153LEU    CD1 1745   7.468   6.593   2.969
  153LEU    CD2 1746   7.620   6.528   2.772
  153LEU      C 1747   7.219   6.556   2.629
  153LEU      O 1748   7.270   6.520   2.523
  154SER      N 1749   7.154   6.670   2.644
  154SER      H 1750   7.154   6.726   2.727
  154SER     CA 1751   7.100   6.742   2.528
  154SER     CB 1752   6.950   6.768   2.544
  154SER     OG 1753   6.890   6.738   2.418
  154SER     HG 1754   6.873   6.639   2.418
  154SER      C 1755   7.162   6.877   2.491
  154SER      O 1756   7.212   6.941   2.584
  155PHE      N 1757   7.186   6.904   2.363
  155PHE      H 1758   7.161   6.834   2.296
  155PHE     CA 1759   7.245   7.031   2.319
  155PHE     CB 1760   7.343   6.999   2.206
  155PHE     CG 1761   7.282   6.928   2.085
  155PHE    CD1 1762   7.253   7.006   1.974
  155PHE    HD1 1763   7.252   7.114   1.987
  155PHE    CD2 1764   7.288   6.790   2.069
  155PHE    HD2 1765   7.321   6.727   2.153
  155PHE    CE1 1766   7.254   6.951   1.846
  155PHE    HE1 1767   7.266   7.018   1.761
  155PHE    CE2 1768   7.279   6.735   1.942
  155PHE    HE2 1769   7.240   6.634   1.931
  155PHE     CZ 1770   7.266   6.814   1.828
  155PHE     HZ 1771   7.207   6.774   1.745
  155PHE      C 1772   7.155   7.152   2.295
  155PHE      O 1773   7.050   7.124   2.238
  156SER      N 1774   7.170   7.266   2.362
  156SER      H 1775   7.228   7.276   2.443
  156SER     CA 1776   7.083   7.381   2.337
  156SER     CB 1777   7.115   7.488   2.442
  156SER     OG 1778   7.236   7.557   2.411
  156SER     HG 1779   7.240   7.640   2.466
  156SER      C 1780   7.093   7.438   2.195
  156SER      O 1781   7.171   7.400   2.109
  157LYSH     N 1782   7.018   7.546   2.178
  157LYSH     H 1783   6.921   7.533   2.202
  157LYSH    CA 1784   7.049   7.641   2.071
  157LYSH    CB 1785   6.961   7.766   2.061
  157LYSH    CG 1786   6.814   7.730   2.081
  157LYSH    CD 1787   6.743   7.860   2.122
  157LYSH    CE 1788   6.596   7.837   2.159
  157LYSH    NZ 1789   6.525   7.964   2.180
  157LYSH   HZ1 1790   6.551   7.994   2.271
  157LYSH   HZ2 1791   6.553   8.036   2.116
  157LYSH   HZ3 1792   6.426   7.951   2.169
  157LYSH     C 1793   7.189   7.703   2.061
  157LYSH     O 1794   7.257   7.679   1.961
  158AS4      N 1795   7.250   7.733   2.175
  158AS4      H 1796   7.199   7.721   2.260
  158AS4     CA 1797   7.387   7.785   2.181
  158AS4     CB 1798   7.390   7.902   2.280
  158AS4     CG 1799   7.298   7.893   2.402
  158AS4    OD1 1800   7.193   7.960   2.407
  158AS4   HD11 1801   7.123   7.908   2.456
  158AS4   HD12 1802   7.207   8.044   2.355
  158AS4    OD2 1803   7.323   7.808   2.491
  158AS4   HD21 1804   7.258   7.826   2.564
  158AS4   HD22 1805   7.398   7.743   2.478
  158AS4      C 1806   7.488   7.676   2.216
  158AS4      O 1807   7.591   7.691   2.283
  159TRP      N 1808   7.457   7.557   2.166
  159TRP      H 1809   7.394   7.549   2.090
  159TRP     CA 1810   7.532   7.430   2.171
  159TRP     CB 1811   7.660   7.450   2.090
  159TRP     CG 1812   7.700   7.342   1.989
  159TRP    CD1 1813   7.632   7.251   1.921
  159TRP    HD1 1814   7.527   7.233   1.944
  159TRP    CD2 1815   7.832   7.333   1.946
  159TRP    NE1 1816   7.713   7.181   1.841
  159TRP    HE1 1817   7.681   7.116   1.772
  159TRP    CE2 1818   7.836   7.229   1.853
  159TRP    CE3 1819   7.952   7.384   1.994
  159TRP    HE3 1820   7.951   7.469   2.062
  159TRP    CZ2 1821   7.957   7.180   1.806
  159TRP    HZ2 1822   7.970   7.086   1.751
  159TRP    CZ3 1823   8.073   7.326   1.960
  159TRP    HZ3 1824   8.159   7.322   2.027
  159TRP    CH2 1825   8.075   7.230   1.859
  159TRP    HH2 1826   8.164   7.173   1.833
  159TRP      C 1827   7.560   7.374   2.311
  159TRP      O 1828   7.620   7.267   2.319
  160SER      N 1829   7.502   7.429   2.416
  160SER      H 1830   7.414   7.475   2.400
  160SER     CA 1831   7.526   7.395   2.557
  160SER     CB 1832   7.476   7.508   2.648
  160SER     OG 1833   7.513   7.495   2.785
  160SER     HG 1834   7.468   7.573   2.828
  160SER      C 1835   7.466   7.259   2.592
  160SER      O 1836   7.343   7.250   2.596
  161PHE      N 1837   7.549   7.164   2.633
  161PHE      H 1838   7.647   7.181   2.626
  161PHE     CA 1839   7.517   7.030   2.684
  161PHE     CB 1840   7.634   6.937   2.652
  161PHE     CG 1841   7.614   6.862   2.520
  161PHE    CD1 1842   7.526   6.755   2.506
  161PHE    HD1 1843   7.430   6.768   2.557
  161PHE    CD2 1844   7.698   6.893   2.414
  161PHE    HD2 1845   7.767   6.976   2.407
  161PHE    CE1 1846   7.537   6.667   2.399
  161PHE    HE1 1847   7.487   6.571   2.410
  161PHE    CE2 1848   7.684   6.821   2.296
  161PHE    HE2 1849   7.722   6.877   2.211
  161PHE     CZ 1850   7.613   6.702   2.288
  161PHE     HZ 1851   7.621   6.629   2.208
  161PHE      C 1852   7.458   7.018   2.825
  161PHE      O 1853   7.519   7.053   2.926
  162TYR      N 1854   7.328   6.992   2.836
  162TYR      H 1855   7.272   6.990   2.754
  162TYR     CA 1856   7.241   7.000   2.954
  162TYR     CB 1857   7.152   7.125   2.946
  162TYR     CG 1858   7.043   7.134   2.839
  162TYR    CD1 1859   6.947   7.036   2.816
  162TYR    HD1 1860   6.935   6.953   2.886
  162TYR    CD2 1861   7.032   7.250   2.764
  162TYR    HD2 1862   7.104   7.330   2.779
  162TYR    CE1 1863   6.851   7.043   2.716
  162TYR    HE1 1864   6.772   6.970   2.699
  162TYR    CE2 1865   6.941   7.268   2.660
  162TYR    HE2 1866   6.936   7.358   2.600
  162TYR     CZ 1867   6.852   7.163   2.644
  162TYR     OH 1868   6.785   7.161   2.526
  162TYR     HH 1869   6.739   7.249   2.522
  162TYR      C 1870   7.166   6.869   2.977
  162TYR      O 1871   7.151   6.792   2.882
  163LEU      N 1872   7.150   6.833   3.104
  163LEU      H 1873   7.191   6.877   3.184
  163LEU     CA 1874   7.082   6.708   3.140
  163LEU     CB 1875   7.131   6.660   3.277
  163LEU     CG 1876   7.195   6.521   3.266
  163LEU    CD1 1877   7.298   6.497   3.377
  163LEU    CD2 1878   7.090   6.410   3.272
  163LEU      C 1879   6.930   6.715   3.132
  163LEU      O 1880   6.865   6.800   3.193
  164LEU      N 1881   6.881   6.624   3.048
  164LEU      H 1882   6.953   6.572   3.002
  164LEU     CA 1883   6.741   6.606   3.005
  164LEU     CB 1884   6.748   6.627   2.854
  164LEU     CG 1885   6.612   6.634   2.783
  164LEU    CD1 1886   6.556   6.772   2.814
  164LEU    CD2 1887   6.607   6.608   2.632
  164LEU      C 1888   6.696   6.463   3.035
  164LEU      O 1889   6.725   6.363   2.969
  165TYR      N 1890   6.625   6.457   3.147
  165TYR      H 1891   6.604   6.540   3.199
  165TYR     CA 1892   6.570   6.329   3.194
  165TYR     CB 1893   6.550   6.338   3.345
  165TYR     CG 1894   6.683   6.329   3.420
  165TYR    CD1 1895   6.737   6.451   3.457
  165TYR    HD1 1896   6.674   6.537   3.435
  165TYR    CD2 1897   6.741   6.211   3.464
  165TYR    HD2 1898   6.695   6.112   3.454
  165TYR    CE1 1899   6.855   6.457   3.530
  165TYR    HE1 1900   6.902   6.553   3.553
  165TYR    CE2 1901   6.855   6.218   3.543
  165TYR    HE2 1902   6.908   6.123   3.555
  165TYR     CZ 1903   6.917   6.339   3.571
  165TYR     OH 1904   7.045   6.342   3.615
  165TYR     HH 1905   7.057   6.434   3.654
  165TYR      C 1906   6.439   6.298   3.122
  165TYR      O 1907   6.363   6.387   3.084
  166TYR      N 1908   6.434   6.172   3.080
  166TYR      H 1909   6.494   6.102   3.117
  166TYR     CA 1910   6.315   6.120   3.010
  166TYR     CB 1911   6.348   6.016   2.904
  166TYR     CG 1912   6.362   6.084   2.768
  166TYR    CD1 1913   6.253   6.083   2.681
  166TYR    HD1 1914   6.183   5.999   2.683
  166TYR    CD2 1915   6.476   6.156   2.734
  166TYR    HD2 1916   6.563   6.151   2.800
  166TYR    CE1 1917   6.259   6.173   2.575
  166TYR    HE1 1918   6.178   6.174   2.501
  166TYR    CE2 1919   6.477   6.246   2.628
  166TYR    HE2 1920   6.572   6.285   2.592
  166TYR     CZ 1921   6.363   6.262   2.550
  166TYR     OH 1922   6.364   6.337   2.437
  166TYR     HH 1923   6.282   6.327   2.381
  166TYR      C 1924   6.229   6.047   3.114
  166TYR      O 1925   6.271   5.948   3.173
  167THR      N 1926   6.104   6.059   3.068
  167THR      H 1927   6.075   6.112   2.988
  167THR     CA 1928   5.991   5.998   3.139
  167THR     CB 1929   5.955   6.077   3.265
  167THR    OG1 1930   5.860   6.004   3.343
  167THR    HG1 1931   5.888   5.915   3.378
  167THR    CG2 1932   5.903   6.218   3.237
  167THR      C 1933   5.867   5.986   3.049
  167THR      O 1934   5.866   6.046   2.942
  168GL4      N 1935   5.782   5.891   3.087
  168GL4      H 1936   5.804   5.837   3.169
  168GL4     CA 1937   5.661   5.858   3.011
  168GL4     CB 1938   5.580   5.758   3.094
  168GL4     CG 1939   5.573   5.610   3.058
  168GL4     CD 1940   5.510   5.595   2.919
  168GL4    OE1 1941   5.569   5.525   2.835
  168GL4   HE11 1942   5.497   5.491   2.775
  168GL4   HE12 1943   5.667   5.518   2.853
  168GL4    OE2 1944   5.408   5.662   2.891
  168GL4   HE21 1945   5.413   5.684   2.794
  168GL4   HE22 1946   5.361   5.679   2.978
  168GL4      C 1947   5.568   5.973   2.972
  168GL4      O 1948   5.599   6.091   2.981
  169PHE      N 1949   5.467   5.928   2.898
  169PHE      H 1950   5.447   5.830   2.893
  169PHE     CA 1951   5.369   6.021   2.839
  169PHE     CB 1952   5.315   5.952   2.714
  169PHE     CG 1953   5.410   5.928   2.597
  169PHE    CD1 1954   5.370   5.982   2.475
  169PHE    HD1 1955   5.264   6.004   2.467
  169PHE    CD2 1956   5.521   5.845   2.609
  169PHE    HD2 1957   5.547   5.789   2.699
  169PHE    CE1 1958   5.438   5.948   2.359
  169PHE    HE1 1959   5.405   5.979   2.260
  169PHE    CE2 1960   5.582   5.815   2.487
  169PHE    HE2 1961   5.668   5.748   2.493
  169PHE     CZ 1962   5.546   5.860   2.361
  169PHE     HZ 1963   5.608   5.857   2.272
  169PHE      C 1964   5.267   6.073   2.940
  169PHE      O 1965   5.255   6.025   3.053
  170THR      N 1966   5.178   6.155   2.886
  170THR      H 1967   5.185   6.167   2.787
  170THR     CA 1968   5.073   6.213   2.971
  170THR     CB 1969   5.010   6.352   2.956
  170THR    OG1 1970   4.917   6.356   2.848
  170THR    HG1 1971   4.949   6.299   2.772
  170THR    CG2 1972   5.122   6.456   2.952
  170THR      C 1973   4.966   6.106   2.995
  170THR      O 1974   4.917   6.048   2.898
  171PRO      N 1975   4.929   6.072   3.118
  171PRO     CA 1976   4.851   5.950   3.147
  171PRO     CB 1977   4.822   5.949   3.297
  171PRO     CG 1978   4.859   6.091   3.339
  171PRO     CD 1979   4.945   6.161   3.234
  171PRO      C 1980   4.732   5.927   3.054
  171PRO      O 1981   4.670   6.024   3.009
  172THR      N 1982   4.687   5.802   3.052
  172THR      H 1983   4.750   5.726   3.068
  172THR     CA 1984   4.562   5.766   2.984
  172THR     CB 1985   4.534   5.616   2.978
  172THR    OG1 1986   4.555   5.549   3.103
  172THR    HG1 1987   4.489   5.474   3.098
  172THR    CG2 1988   4.637   5.556   2.882
  172THR      C 1989   4.440   5.828   3.053
  172THR      O 1990   4.354   5.886   2.986
  173GL4      N 1991   4.431   5.838   3.185
  173GL4      H 1992   4.481   5.785   3.254
  173GL4     CA 1993   4.321   5.912   3.248
  173GL4     CB 1994   4.324   5.875   3.397
  173GL4     CG 1995   4.226   5.937   3.496
  173GL4     CD 1996   4.081   5.900   3.463
  173GL4    OE1 1997   4.027   5.804   3.523
  173GL4   HE11 1998   3.937   5.789   3.481
  173GL4   HE12 1999   4.098   5.781   3.589
  173GL4    OE2 2000   4.027   5.957   3.365
  173GL4   HE21 2001   3.945   5.902   3.350
  173GL4   HE22 2002   4.071   6.042   3.338
  173GL4      C 2003   4.334   6.062   3.222
  173GL4      O 2004   4.442   6.117   3.199
  174LYSH     N 2005   4.225   6.133   3.251
  174LYSH     H 2006   4.140   6.086   3.275
  174LYSH    CA 2007   4.221   6.279   3.234
  174LYSH    CB 2008   4.080   6.316   3.279
  174LYSH    CG 2009   4.046   6.463   3.301
  174LYSH    CD 2010   3.897   6.499   3.315
  174LYSH    CE 2011   3.875   6.650   3.305
  174LYSH    NZ 2012   3.734   6.679   3.279
  174LYSH   HZ1 2013   3.698   6.772   3.284
  174LYSH   HZ2 2014   3.700   6.636   3.195
  174LYSH   HZ3 2015   3.682   6.629   3.349
  174LYSH     C 2016   4.333   6.352   3.309
  174LYSH     O 2017   4.354   6.469   3.277
  175ASN      N 2018   4.404   6.293   3.405
  175ASN      H 2019   4.382   6.202   3.441
  175ASN     CA 2020   4.509   6.362   3.481
  175ASN     CB 2021   4.574   6.280   3.592
  175ASN     CG 2022   4.469   6.248   3.699
  175ASN    OD1 2023   4.359   6.195   3.682
  175ASN    ND2 2024   4.482   6.331   3.802
  175ASN   HD21 2025   4.555   6.400   3.807
  175ASN   HD22 2026   4.405   6.342   3.865
  175ASN      C 2027   4.624   6.423   3.400
  175ASN      O 2028   4.672   6.361   3.305
  176GL4      N 2029   4.682   6.527   3.459
  176GL4      H 2030   4.668   6.538   3.557
  176GL4     CA 2031   4.805   6.590   3.406
  176GL4     CB 2032   4.777   6.739   3.423
  176GL4     CG 2033   4.875   6.816   3.335
  176GL4     CD 2034   4.810   6.838   3.199
  176GL4    OE1 2035   4.840   6.756   3.109
  176GL4   HE11 2036   4.765   6.739   3.045
  176GL4   HE12 2037   4.937   6.734   3.119
  176GL4    OE2 2038   4.730   6.932   3.178
  176GL4   HE21 2039   4.675   6.906   3.098
  176GL4   HE22 2040   4.727   6.997   3.254
  176GL4      C 2041   4.933   6.564   3.486
  176GL4      O 2042   4.955   6.586   3.605
  177TYR      N 2043   5.026   6.520   3.402
  177TYR      H 2044   4.996   6.497   3.310
  177TYR     CA 2045   5.166   6.484   3.430
  177TYR     CB 2046   5.207   6.358   3.354
  177TYR     CG 2047   5.343   6.297   3.390
  177TYR    CD1 2048   5.361   6.250   3.519
  177TYR    HD1 2049   5.273   6.253   3.583
  177TYR    CD2 2050   5.434   6.272   3.288
  177TYR    HD2 2051   5.419   6.311   3.188
  177TYR    CE1 2052   5.466   6.160   3.539
  177TYR    HE1 2053   5.473   6.099   3.629
  177TYR    CE2 2054   5.542   6.187   3.309
  177TYR    HE2 2055   5.614   6.179   3.227
  177TYR     CZ 2056   5.552   6.128   3.435
  177TYR     OH 2057   5.618   6.010   3.440
  177TYR     HH 2058   5.713   6.012   3.411
  177TYR      C 2059   5.268   6.598   3.418
  177TYR      O 2060   5.286   6.658   3.313
  178ALA      N 2061   5.359   6.596   3.515
  178ALA      H 2062   5.356   6.528   3.588
  178ALA     CA 2063   5.462   6.698   3.538
  178ALA     CB 2064   5.402   6.795   3.640
  178ALA      C 2065   5.583   6.631   3.605
  178ALA      O 2066   5.570   6.526   3.668
  179CYS2     N 2067   5.697   6.684   3.562
  179CYS2     H 2068   5.701   6.742   3.481
  179CYS2    CA 2069   5.829   6.651   3.616
  179CYS2    CB 2070   5.918   6.585   3.509
  179CYS2    SG 2071   6.079   6.540   3.583
  179CYS2     C 2072   5.897   6.777   3.670
  179CYS2     O 2073   5.884   6.886   3.615
  180ARG      N 2074   5.960   6.768   3.786
  180ARG      H 2075   5.950   6.684   3.840
  180ARG     CA 2076   6.018   6.882   3.858
  180ARG     CB 2077   5.918   6.911   3.969
  180ARG     CG 2078   5.902   6.815   4.087
  180ARG     CD 2079   5.808   6.893   4.179
  180ARG     NE 2080   5.784   6.819   4.304
  180ARG     HE 2081   5.856   6.753   4.323
  180ARG     CZ 2082   5.686   6.837   4.394
  180ARG    NH1 2083   5.581   6.920   4.381
  180ARG   HH11 2084   5.577   6.986   4.305
  180ARG   HH12 2085   5.509   6.935   4.449
  180ARG    NH2 2086   5.676   6.752   4.496
  180ARG   HH21 2087   5.729   6.667   4.499
  180ARG   HH22 2088   5.626   6.774   4.580
  180ARG      C 2089   6.155   6.850   3.919
  180ARG      O 2090   6.181   6.742   3.972
  181VAL      N 2091   6.222   6.964   3.928
  181VAL      H 2092   6.179   7.053   3.914
  181VAL     CA 2093   6.363   6.970   3.971
  181VAL     CB 2094   6.452   7.031   3.863
  181VAL    CG1 2095   6.600   7.035   3.900
  181VAL    CG2 2096   6.435   6.982   3.719
  181VAL      C 2097   6.373   7.048   4.102
  181VAL      O 2098   6.318   7.156   4.122
  182ASN      N 2099   6.443   6.987   4.197
  182ASN      H 2100   6.448   6.887   4.202
  182ASN     CA 2101   6.451   7.054   4.328
  182ASN     CB 2102   6.388   6.958   4.429
  182ASN     CG 2103   6.241   6.929   4.398
  182ASN    OD1 2104   6.164   7.005   4.340
  182ASN    ND2 2105   6.203   6.817   4.458
  182ASN   HD21 2106   6.263   6.770   4.523
  182ASN   HD22 2107   6.126   6.769   4.417
  182ASN      C 2108   6.599   7.081   4.358
  182ASN      O 2109   6.677   6.988   4.381
  183HI0      N 2110   6.624   7.210   4.339
  183HI0      H 2111   6.551   7.277   4.325
  183HI0     CA 2112   6.762   7.257   4.358
  183HI0     CB 2113   6.783   7.389   4.284
  183HI0     CG 2114   6.810   7.370   4.135
  183HI0    ND1 2115   6.930   7.376   4.078
  183HI0    HD1 2116   7.016   7.392   4.127
  183HI0    CD2 2117   6.714   7.377   4.043
  183HI0    HD2 2118   6.619   7.325   4.050
  183HI0    CE1 2119   6.909   7.396   3.948
  183HI0    HE1 2120   6.980   7.384   3.867
  183HI0    NE2 2121   6.777   7.398   3.928
  183HI0    HE2 2122   6.729   7.405   3.840
  183HI0      C 2123   6.832   7.247   4.494
  183HI0      O 2124   6.944   7.200   4.511
  184VAL      N 2125   6.767   7.307   4.594
  184VAL      H 2126   6.708   7.386   4.580
  184VAL     CA 2127   6.834   7.320   4.725
  184VAL     CB 2128   6.838   7.467   4.764
  184VAL    CG1 2129   6.943   7.543   4.682
  184VAL    CG2 2130   6.702   7.538   4.755
  184VAL      C 2131   6.797   7.233   4.845
  184VAL      O 2132   6.884   7.200   4.925
  185THR      N 2133   6.666   7.217   4.864
  185THR      H 2134   6.597   7.256   4.803
  185THR     CA 2135   6.622   7.146   4.985
  185THR     CB 2136   6.541   7.223   5.089
  185THR    OG1 2137   6.474   7.332   5.026
  185THR    HG1 2138   6.382   7.296   5.012
  185THR    CG2 2139   6.629   7.279   5.201
  185THR      C 2140   6.550   7.013   4.959
  185THR      O 2141   6.429   6.995   4.967
  186LEU      N 2142   6.636   6.918   4.922
  186LEU      H 2143   6.733   6.939   4.911
  186LEU     CA 2144   6.602   6.782   4.880
  186LEU     CB 2145   6.722   6.688   4.863
  186LEU     CG 2146   6.803   6.699   4.733
  186LEU    CD1 2147   6.878   6.832   4.721
  186LEU    CD2 2148   6.900   6.582   4.720
  186LEU      C 2149   6.514   6.715   4.986
  186LEU      O 2150   6.543   6.721   5.105
  187SER      N 2151   6.400   6.661   4.944
  187SER      H 2152   6.364   6.674   4.851
  187SER     CA 2153   6.317   6.571   5.026
  187SER     CB 2154   6.167   6.589   5.000
  187SER     OG 2155   6.132   6.554   4.866
  187SER     HG 2156   6.198   6.578   4.795
  187SER      C 2157   6.349   6.422   5.024
  187SER      O 2158   6.292   6.356   5.111
  188GLN      N 2159   6.392   6.374   4.908
  188GLN      H 2160   6.369   6.424   4.824
  188GLN     CA 2161   6.457   6.243   4.890
  188GLN     CB 2162   6.449   6.202   4.743
  188GLN     CG 2163   6.314   6.133   4.722
  188GLN     CD 2164   6.281   6.090   4.579
  188GLN    OE1 2165   6.267   5.969   4.561
  188GLN    NE2 2166   6.230   6.181   4.497
  188GLN   HE21 2167   6.221   6.271   4.540
  188GLN   HE22 2168   6.189   6.151   4.411
  188GLN      C 2169   6.604   6.241   4.934
  188GLN      O 2170   6.661   6.349   4.949
  189PRO      N 2171   6.674   6.129   4.950
  189PRO     CA 2172   6.817   6.119   4.981
  189PRO     CB 2173   6.865   5.975   5.000
  189PRO     CG 2174   6.729   5.915   5.036
  189PRO     CD 2175   6.620   5.993   4.961
  189PRO      C 2176   6.914   6.177   4.878
  189PRO      O 2177   6.884   6.216   4.765
  190LYSH     N 2178   7.029   6.205   4.939
  190LYSH     H 2179   7.024   6.221   5.038
  190LYSH    CA 2180   7.148   6.265   4.876
  190LYSH    CB 2181   7.240   6.308   4.990
  190LYSH    CG 2182   7.202   6.445   5.048
  190LYSH    CD 2183   7.245   6.545   4.941
  190LYSH    CE 2184   7.228   6.685   5.001
  190LYSH    NZ 2185   7.291   6.790   4.920
  190LYSH   HZ1 2186   7.267   6.883   4.949
  190LYSH   HZ2 2187   7.390   6.779   4.921
  190LYSH   HZ3 2188   7.265   6.787   4.823
  190LYSH     C 2189   7.221   6.181   4.771
  190LYSH     O 2190   7.334   6.134   4.787
  191ILE      N 2191   7.139   6.150   4.672
  191ILE      H 2192   7.039   6.152   4.680
  191ILE     CA 2193   7.191   6.076   4.556
  191ILE     CB 2194   7.097   5.963   4.513
  191ILE    CG1 2195   6.951   6.007   4.507
  191ILE    CG2 2196   7.124   5.845   4.608
  191ILE     CD 2197   6.849   5.894   4.490
  191ILE      C 2198   7.225   6.160   4.433
  191ILE      O 2199   7.171   6.267   4.404
  192VAL      N 2200   7.291   6.084   4.346
  192VAL      H 2201   7.320   5.995   4.380
  192VAL     CA 2202   7.323   6.122   4.208
  192VAL     CB 2203   7.472   6.119   4.171
  192VAL    CG1 2204   7.512   6.201   4.049
  192VAL    CG2 2205   7.557   6.163   4.290
  192VAL      C 2206   7.242   6.042   4.105
  192VAL      O 2207   7.212   6.095   3.999
  193LYSH     N 2208   7.242   5.909   4.117
  193LYSH     H 2209   7.311   5.857   4.167
  193LYSH    CA 2210   7.158   5.825   4.030
  193LYSH    CB 2211   7.216   5.683   4.036
  193LYSH    CG 2212   7.179   5.612   3.906
  193LYSH    CD 2213   7.249   5.675   3.785
  193LYSH    CE 2214   7.231   5.595   3.656
  193LYSH    NZ 2215   7.234   5.676   3.534
  193LYSH   HZ1 2216   7.260   5.772   3.548
  193LYSH   HZ2 2217   7.300   5.646   3.465
  193LYSH   HZ3 2218   7.144   5.674   3.491
  193LYSH     C 2219   7.006   5.830   4.039
  193LYSH     O 2220   6.938   5.765   4.119
  194TRP      N 2221   6.957   5.939   3.982
  194TRP      H 2222   7.015   6.018   3.962
  194TRP     CA 2223   6.811   5.961   3.978
  194TRP     CB 2224   6.778   6.110   3.967
  194TRP     CG 2225   6.835   6.199   4.078
  194TRP    CD1 2226   6.957   6.249   4.090
  194TRP    HD1 2227   7.025   6.269   4.007
  194TRP    CD2 2228   6.770   6.218   4.199
  194TRP    NE1 2229   6.970   6.308   4.209
  194TRP    HE1 2230   7.051   6.354   4.242
  194TRP    CE2 2231   6.861   6.282   4.282
  194TRP    CE3 2232   6.647   6.181   4.253
  194TRP    HE3 2233   6.569   6.131   4.196
  194TRP    CZ2 2234   6.829   6.315   4.413
  194TRP    HZ2 2235   6.900   6.366   4.477
  194TRP    CZ3 2236   6.612   6.213   4.384
  194TRP    HZ3 2237   6.512   6.184   4.416
  194TRP    CH2 2238   6.706   6.277   4.465
  194TRP    HH2 2239   6.697   6.262   4.572
  194TRP      C 2240   6.727   5.888   3.873
  194TRP      O 2241   6.605   5.871   3.884
  195AS4      N 2242   6.795   5.845   3.767
  195AS4      H 2243   6.889   5.872   3.748
  195AS4     CA 2244   6.741   5.769   3.654
  195AS4     CB 2245   6.783   5.838   3.524
  195AS4     CG 2246   6.934   5.836   3.496
  195AS4    OD1 2247   6.972   5.760   3.404
  195AS4   HD11 2248   7.064   5.774   3.369
  195AS4   HD12 2249   6.891   5.711   3.371
  195AS4    OD2 2250   7.016   5.889   3.574
  195AS4   HD21 2251   7.111   5.873   3.546
  195AS4   HD22 2252   6.963   5.924   3.651
  195AS4      C 2253   6.787   5.623   3.661
  195AS4      O 2254   6.897   5.600   3.711
  196ARG      N 2255   6.704   5.534   3.607
  196ARG      H 2256   6.608   5.560   3.595
  196ARG     CA 2257   6.735   5.391   3.591
  196ARG     CB 2258   6.599   5.320   3.584
  196ARG     CG 2259   6.511   5.352   3.705
  196ARG     CD 2260   6.372   5.297   3.676
  196ARG     NE 2261   6.273   5.390   3.732
  196ARG     HE 2262   6.309   5.430   3.817
  196ARG     CZ 2263   6.149   5.421   3.692
  196ARG    NH1 2264   6.090   5.357   3.590
  196ARG   HH11 2265   6.131   5.280   3.541
  196ARG   HH12 2266   5.994   5.371   3.566
  196ARG    NH2 2267   6.071   5.512   3.751
  196ARG   HH21 2268   6.098   5.574   3.825
  196ARG   HH22 2269   5.977   5.515   3.718
  196ARG      C 2270   6.833   5.349   3.482
  196ARG      O 2271   6.853   5.228   3.473
  197AS4      N 2272   6.879   5.440   3.396
  197AS4      H 2273   6.854   5.537   3.400
  197AS4     CA 2274   6.970   5.409   3.285
  197AS4     CB 2275   6.968   5.519   3.179
  197AS4     CG 2276   6.904   5.482   3.045
  197AS4    OD1 2277   6.849   5.571   2.977
  197AS4   HD11 2278   6.810   5.532   2.894
  197AS4   HD12 2279   6.878   5.661   3.011
  197AS4    OD2 2280   6.893   5.361   3.016
  197AS4   HD21 2281   6.799   5.349   2.984
  197AS4   HD22 2282   6.981   5.315   3.029
  197AS4      C 2283   7.110   5.362   3.326
  197AS4      O 2284   7.152   5.375   3.441
  198MET      N 2285   7.167   5.296   3.225
  198MET      H 2286   7.114   5.283   3.141
  198MET     CA 2287   7.306   5.248   3.222
  198MET     CB 2288   7.342   5.176   3.092
  198MET     CG 2289   7.267   5.043   3.077
  198MET     SD 2290   7.264   4.935   3.224
  198MET     CE 2291   7.108   4.851   3.209
  198MET      C 2292   7.410   5.360   3.223
  198MET     O1 2293   7.386   5.468   3.165
  198MET   HO11 2294   7.287   5.477   3.154
  198MET   HO12 2295   7.471   5.518   3.147
  198MET     O2 2296   7.519   5.331   3.276
  198MET   HO21 2297   7.524   5.241   3.320
  198MET   HO22 2298   7.583   5.407   3.267
   9.76541   9.76541   6.90520   0.00000   0.00000   0.00000   0.00000   4.88271   4.88271
