# Supplementary material for: Interfacial Dynamics and Growth Modes of β2-Microglobulin Dimers
Source: J Chem Inf Model. 2023 May 3;63(14):4447–57. doi: 10.1021/acs.jcim.3c00399 (PMC10369489; doi:10.1021/acs.jcim.3c00399)
Supplement: Supplementary file 2 — ci3c00399_si_002.zip [file ci3c00399_si_002.zip › Supporting-Information/confs_end/End_conformation_BM-3_rep2.gro]

Protein in water t= 500000.00000 step= 5000000
 2298
    1ILE      N    1   6.540   5.842   2.462
    1ILE     H1    2   6.592   5.762   2.433
    1ILE     H2    3   6.476   5.861   2.388
    1ILE     H3    4   6.610   5.913   2.470
    1ILE     CA    5   6.465   5.826   2.588
    1ILE     CB    6   6.539   5.895   2.702
    1ILE    CG1    7   6.586   6.041   2.694
    1ILE    CG2    8   6.662   5.825   2.761
    1ILE     CD    9   6.469   6.139   2.694
    1ILE      C   10   6.318   5.866   2.586
    1ILE      O   11   6.274   5.933   2.493
    2GLN      N   12   6.240   5.798   2.670
    2GLN      H   13   6.279   5.716   2.712
    2GLN     CA   14   6.098   5.825   2.692
    2GLN     CB   15   6.027   5.718   2.775
    2GLN     CG   16   6.005   5.593   2.690
    2GLN     CD   17   5.914   5.492   2.761
    2GLN    OE1   18   5.802   5.521   2.802
    2GLN    NE2   19   5.955   5.366   2.765
    2GLN   HE21   20   6.043   5.336   2.728
    2GLN   HE22   21   5.888   5.299   2.795
    2GLN      C   22   6.065   5.968   2.739
    2GLN      O   23   6.158   6.025   2.796
    3ARG      N   24   5.941   6.014   2.729
    3ARG      H   25   5.873   5.956   2.684
    3ARG     CA   26   5.907   6.149   2.777
    3ARG     CB   27   5.769   6.198   2.734
    3ARG     CG   28   5.764   6.263   2.596
    3ARG     CD   29   5.816   6.407   2.589
    3ARG     NE   30   5.737   6.504   2.667
    3ARG     HE   31   5.763   6.508   2.764
    3ARG     CZ   32   5.648   6.594   2.625
    3ARG    NH1   33   5.614   6.603   2.496
    3ARG   HH11   34   5.667   6.549   2.431
    3ARG   HH12   35   5.538   6.660   2.465
    3ARG    NH2   36   5.587   6.668   2.719
    3ARG   HH21   37   5.613   6.650   2.814
    3ARG   HH22   38   5.556   6.760   2.695
    3ARG      C   39   5.925   6.169   2.927
    3ARG      O   40   5.980   6.273   2.961
    4THR      N   41   5.884   6.064   2.998
    4THR      H   42   5.796   6.021   2.980
    4THR     CA   43   5.942   6.050   3.133
    4THR     CB   44   5.837   6.042   3.244
    4THR    OG1   45   5.745   5.934   3.228
    4THR    HG1   46   5.777   5.848   3.266
    4THR    CG2   47   5.769   6.178   3.265
    4THR      C   48   6.034   5.927   3.128
    4THR      O   49   5.977   5.819   3.116
    5PRO      N   50   6.166   5.940   3.131
    5PRO     CA   51   6.259   5.835   3.086
    5PRO     CB   52   6.393   5.909   3.089
    5PRO     CG   53   6.356   6.056   3.070
    5PRO     CD   54   6.232   6.068   3.159
    5PRO      C   55   6.271   5.717   3.182
    5PRO      O   56   6.274   5.733   3.304
    6LYSH     N   57   6.287   5.594   3.132
    6LYSH     H   58   6.298   5.587   3.033
    6LYSH    CA   59   6.288   5.469   3.209
    6LYSH    CB   60   6.261   5.363   3.102
    6LYSH    CG   61   6.264   5.219   3.154
    6LYSH    CD   62   6.249   5.135   3.028
    6LYSH    CE   63   6.157   5.018   3.065
    6LYSH    NZ   64   6.141   4.928   2.950
    6LYSH   HZ1   65   6.070   4.862   2.974
    6LYSH   HZ2   66   6.108   4.980   2.872
    6LYSH   HZ3   67   6.227   4.885   2.923
    6LYSH     C   68   6.414   5.461   3.295
    6LYSH     O   69   6.401   5.421   3.411
    7ILE      N   70   6.531   5.496   3.243
    7ILE      H   71   6.543   5.483   3.145
    7ILE     CA   72   6.651   5.533   3.319
    7ILE     CB   73   6.766   5.552   3.220
    7ILE    CG1   74   6.728   5.651   3.110
    7ILE    CG2   75   6.810   5.417   3.161
    7ILE     CD   76   6.833   5.682   3.003
    7ILE      C   77   6.625   5.658   3.402
    7ILE      O   78   6.550   5.746   3.361
    8GLN      N   79   6.684   5.673   3.521
    8GLN      H   80   6.732   5.595   3.562
    8GLN     CA   81   6.681   5.806   3.584
    8GLN     CB   82   6.698   5.780   3.733
    8GLN     CG   83   6.722   5.913   3.806
    8GLN     CD   84   6.712   5.903   3.958
    8GLN    OE1   85   6.736   5.801   4.024
    8GLN    NE2   86   6.661   6.005   4.027
    8GLN   HE21   87   6.641   6.087   3.974
    8GLN   HE22   88   6.654   5.993   4.126
    8GLN      C   89   6.787   5.895   3.519
    8GLN      O   90   6.907   5.870   3.527
    9VAL      N   91   6.748   6.012   3.467
    9VAL      H   92   6.651   6.036   3.472
    9VAL     CA   93   6.834   6.089   3.377
    9VAL     CB   94   6.755   6.145   3.258
    9VAL    CG1   95   6.761   6.040   3.147
    9VAL    CG2   96   6.611   6.181   3.293
    9VAL      C   97   6.893   6.200   3.463
    9VAL      O   98   6.841   6.247   3.565
   10TYR      N   99   6.994   6.259   3.400
   10TYR      H  100   7.026   6.218   3.315
   10TYR     CA  101   7.068   6.370   3.462
   10TYR     CB  102   7.202   6.410   3.402
   10TYR     CG  103   7.197   6.489   3.270
   10TYR    CD1  104   7.233   6.430   3.150
   10TYR    HD1  105   7.244   6.321   3.145
   10TYR    CD2  106   7.208   6.627   3.281
   10TYR    HD2  107   7.184   6.678   3.374
   10TYR    CE1  108   7.295   6.498   3.046
   10TYR    HE1  109   7.355   6.448   2.970
   10TYR    CE2  110   7.255   6.702   3.174
   10TYR    HE2  111   7.249   6.811   3.186
   10TYR     CZ  112   7.303   6.636   3.061
   10TYR     OH  113   7.367   6.707   2.965
   10TYR     HH  114   7.417   6.646   2.903
   10TYR      C  115   6.994   6.501   3.492
   10TYR      O  116   6.945   6.565   3.400
   11SER      N  117   7.020   6.555   3.611
   11SER      H  118   7.076   6.521   3.686
   11SER     CA  119   6.973   6.692   3.639
   11SER     CB  120   6.822   6.687   3.661
   11SER     OG  121   6.751   6.803   3.708
   11SER     HG  122   6.656   6.786   3.683
   11SER      C  123   7.042   6.738   3.768
   11SER      O  124   7.030   6.668   3.868
   12ARG      N  125   7.082   6.865   3.773
   12ARG      H  126   7.106   6.892   3.867
   12ARG     CA  127   7.099   6.969   3.671
   12ARG     CB  128   7.110   7.105   3.741
   12ARG     CG  129   7.245   7.116   3.812
   12ARG     CD  130   7.261   7.213   3.930
   12ARG     NE  131   7.230   7.350   3.888
   12ARG     HE  132   7.139   7.370   3.851
   12ARG     CZ  133   7.306   7.458   3.915
   12ARG    NH1  134   7.420   7.446   3.984
   12ARG   HH11  135   7.454   7.357   4.015
   12ARG   HH12  136   7.483   7.520   4.009
   12ARG    NH2  137   7.261   7.576   3.871
   12ARG   HH21  138   7.173   7.589   3.825
   12ARG   HH22  139   7.322   7.654   3.888
   12ARG      C  140   7.221   6.938   3.584
   12ARG      O  141   7.300   6.846   3.603
   13HI0      N  142   7.230   7.017   3.477
   13HI0      H  143   7.157   7.079   3.447
   13HI0     CA  144   7.354   7.021   3.398
   13HI0     CB  145   7.334   7.100   3.269
   13HI0     CG  146   7.447   7.127   3.169
   13HI0    ND1  147   7.524   7.235   3.175
   13HI0    HD1  148   7.541   7.296   3.253
   13HI0    CD2  149   7.466   7.066   3.052
   13HI0    HD2  150   7.407   6.980   3.021
   13HI0    CE1  151   7.584   7.241   3.057
   13HI0    HE1  152   7.638   7.328   3.019
   13HI0    NE2  153   7.554   7.136   2.982
   13HI0    HE2  154   7.603   7.110   2.898
   13HI0      C  155   7.465   7.085   3.482
   13HI0      O  156   7.443   7.162   3.575
   14PRO      N  157   7.587   7.032   3.468
   14PRO     CA  158   7.705   7.096   3.526
   14PRO     CB  159   7.820   7.014   3.466
   14PRO     CG  160   7.755   6.876   3.473
   14PRO     CD  161   7.610   6.892   3.428
   14PRO      C  162   7.724   7.248   3.517
   14PRO      O  163   7.685   7.306   3.416
   15ALA      N  164   7.760   7.303   3.632
   15ALA      H  165   7.778   7.244   3.711
   15ALA     CA  166   7.791   7.446   3.644
   15ALA     CB  167   7.768   7.490   3.789
   15ALA      C  168   7.924   7.491   3.583
   15ALA      O  169   8.013   7.405   3.580
   16GL4      N  170   7.941   7.620   3.556
   16GL4      H  171   7.866   7.684   3.539
   16GL4     CA  172   8.068   7.679   3.511
   16GL4     CB  173   8.064   7.830   3.488
   16GL4     CG  174   7.973   7.897   3.384
   16GL4     CD  175   7.836   7.939   3.437
   16GL4    OE1  176   7.782   7.853   3.509
   16GL4   HE11  177   7.692   7.889   3.535
   16GL4   HE12  178   7.836   7.770   3.519
   16GL4    OE2  179   7.790   8.048   3.396
   16GL4   HE21  180   7.695   8.050   3.427
   16GL4   HE22  181   7.862   8.098   3.347
   16GL4      C  182   8.199   7.635   3.576
   16GL4      O  183   8.299   7.663   3.509
   17ASN      N  184   8.204   7.589   3.700
   17ASN      H  185   8.131   7.587   3.769
   17ASN     CA  186   8.323   7.529   3.763
   17ASN     CB  187   8.320   7.563   3.912
   17ASN     CG  188   8.199   7.492   3.974
   17ASN    OD1  189   8.081   7.522   3.958
   17ASN    ND2  190   8.225   7.379   4.041
   17ASN   HD21  191   8.317   7.339   4.039
   17ASN   HD22  192   8.155   7.320   4.081
   17ASN      C  193   8.336   7.378   3.738
   17ASN      O  194   8.450   7.335   3.724
   18GLY      N  195   8.230   7.299   3.723
   18GLY      H  196   8.139   7.341   3.717
   18GLY     CA  197   8.237   7.155   3.695
   18GLY      C  198   8.103   7.087   3.727
   18GLY      O  199   7.997   7.146   3.746
   19LYSH     N  200   8.104   6.955   3.715
   19LYSH     H  201   8.015   6.912   3.729
   19LYSH    CA  202   8.203   6.864   3.655
   19LYSH    CB  203   8.236   6.753   3.755
   19LYSH    CG  204   8.361   6.791   3.834
   19LYSH    CD  205   8.332   6.902   3.936
   19LYSH    CE  206   8.450   6.940   4.025
   19LYSH    NZ  207   8.478   6.828   4.116
   19LYSH   HZ1  208   8.504   6.743   4.070
   19LYSH   HZ2  209   8.551   6.861   4.176
   19LYSH   HZ3  210   8.405   6.805   4.180
   19LYSH     C  211   8.150   6.796   3.529
   19LYSH     O  212   8.028   6.785   3.517
   20SER      N  213   8.237   6.749   3.440
   20SER      H  214   8.332   6.737   3.470
   20SER     CA  215   8.202   6.698   3.306
   20SER     CB  216   8.322   6.692   3.211
   20SER     OG  217   8.278   6.722   3.079
   20SER     HG  218   8.312   6.812   3.052
   20SER      C  219   8.117   6.571   3.311
   20SER      O  220   8.156   6.473   3.375
   21ASN      N  221   8.025   6.570   3.215
   21ASN      H  222   8.014   6.652   3.158
   21ASN     CA  223   7.935   6.458   3.185
   21ASN     CB  224   7.823   6.507   3.094
   21ASN     CG  225   7.729   6.603   3.168
   21ASN    OD1  226   7.727   6.725   3.151
   21ASN    ND2  227   7.634   6.553   3.246
   21ASN   HD21  228   7.620   6.454   3.250
   21ASN   HD22  229   7.573   6.619   3.289
   21ASN      C  230   7.985   6.331   3.115
   21ASN      O  231   8.061   6.341   3.019
   22PHE      N  232   7.952   6.207   3.150
   22PHE      H  233   7.978   6.141   3.081
   22PHE     CA  234   7.889   6.140   3.265
   22PHE     CB  235   7.969   6.156   3.394
   22PHE     CG  236   8.111   6.098   3.391
   22PHE    CD1  237   8.149   5.980   3.327
   22PHE    HD1  238   8.070   5.926   3.275
   22PHE    CD2  239   8.201   6.145   3.485
   22PHE    HD2  240   8.189   6.235   3.546
   22PHE    CE1  241   8.274   5.923   3.343
   22PHE    HE1  242   8.300   5.838   3.280
   22PHE    CE2  243   8.324   6.088   3.515
   22PHE    HE2  244   8.366   6.117   3.612
   22PHE     CZ  245   8.362   5.982   3.434
   22PHE     HZ  246   8.451   5.924   3.459
   22PHE      C  247   7.741   6.173   3.288
   22PHE      O  248   7.686   6.268   3.233
   23LEU      N  249   7.667   6.089   3.360
   23LEU      H  250   7.713   6.020   3.416
   23LEU     CA  251   7.526   6.113   3.390
   23LEU     CB  252   7.450   5.991   3.336
   23LEU     CG  253   7.298   5.991   3.355
   23LEU    CD1  254   7.240   5.867   3.286
   23LEU    CD2  255   7.265   5.974   3.504
   23LEU      C  256   7.525   6.142   3.540
   23LEU      O  257   7.596   6.078   3.618
   24ASN      N  258   7.474   6.260   3.573
   24ASN      H  259   7.463   6.335   3.507
   24ASN     CA  260   7.469   6.313   3.709
   24ASN     CB  261   7.549   6.443   3.719
   24ASN     CG  262   7.523   6.546   3.609
   24ASN    OD1  263   7.499   6.512   3.493
   24ASN    ND2  264   7.506   6.669   3.656
   24ASN   HD21  265   7.525   6.686   3.753
   24ASN   HD22  266   7.452   6.733   3.602
   24ASN      C  267   7.334   6.332   3.778
   24ASN      O  268   7.262   6.427   3.749
   25CYS2     N  269   7.290   6.219   3.834
   25CYS2     H  270   7.349   6.139   3.847
   25CYS2    CA  271   7.162   6.213   3.906
   25CYS2    CB  272   7.119   6.069   3.931
   25CYS2    SG  273   7.242   5.970   4.024
   25CYS2     C  274   7.157   6.297   4.034
   25CYS2     O  275   7.254   6.307   4.110
   26TYR      N  276   7.029   6.322   4.057
   26TYR      H  277   6.959   6.298   3.990
   26TYR     CA  278   6.979   6.402   4.170
   26TYR     CB  279   6.856   6.482   4.125
   26TYR     CG  280   6.775   6.579   4.211
   26TYR    CD1  281   6.815   6.712   4.200
   26TYR    HD1  282   6.900   6.736   4.136
   26TYR    CD2  283   6.675   6.548   4.302
   26TYR    HD2  284   6.665   6.441   4.321
   26TYR    CE1  285   6.753   6.809   4.277
   26TYR    HE1  286   6.772   6.913   4.250
   26TYR    CE2  287   6.620   6.645   4.384
   26TYR    HE2  288   6.546   6.613   4.457
   26TYR     CZ  289   6.656   6.779   4.372
   26TYR     OH  290   6.580   6.875   4.432
   26TYR     HH  291   6.612   6.966   4.409
   26TYR      C  292   6.967   6.312   4.293
   26TYR      O  293   6.933   6.194   4.286
   27VAL      N  294   6.990   6.375   4.408
   27VAL      H  295   7.023   6.469   4.406
   27VAL     CA  296   6.961   6.333   4.546
   27VAL     CB  297   6.960   6.442   4.654
   27VAL    CG1  298   7.103   6.464   4.704
   27VAL    CG2  299   6.897   6.567   4.594
   27VAL      C  300   6.834   6.249   4.564
   27VAL      O  301   6.729   6.287   4.512
   28SER      N  302   6.859   6.146   4.643
   28SER      H  303   6.956   6.143   4.667
   28SER     CA  304   6.765   6.046   4.697
   28SER     CB  305   6.834   5.911   4.719
   28SER     OG  306   6.747   5.819   4.785
   28SER     HG  307   6.665   5.815   4.728
   28SER      C  308   6.726   6.091   4.838
   28SER      O  309   6.806   6.106   4.931
   29GLY      N  310   6.597   6.071   4.861
   29GLY      H  311   6.541   6.027   4.790
   29GLY     CA  312   6.522   6.113   4.980
   29GLY      C  313   6.540   6.034   5.110
   29GLY      O  314   6.442   5.987   5.167
   30PHE      N  315   6.665   5.991   5.124
   30PHE      H  316   6.726   5.984   5.046
   30PHE     CA  317   6.729   5.951   5.251
   30PHE     CB  318   6.864   5.885   5.223
   30PHE     CG  319   6.927   5.792   5.328
   30PHE    CD1  320   6.867   5.672   5.365
   30PHE    HD1  321   6.763   5.654   5.335
   30PHE    CD2  322   7.045   5.826   5.392
   30PHE    HD2  323   7.097   5.920   5.371
   30PHE    CE1  324   6.939   5.580   5.440
   30PHE    HE1  325   6.897   5.479   5.441
   30PHE    CE2  326   7.109   5.739   5.479
   30PHE    HE2  327   7.186   5.780   5.544
   30PHE     CZ  328   7.058   5.611   5.503
   30PHE     HZ  329   7.116   5.540   5.562
   30PHE      C  330   6.741   6.075   5.340
   30PHE      O  331   6.748   6.188   5.292
   31HI0      N  332   6.749   6.054   5.471
   31HI0      H  333   6.765   5.962   5.507
   31HI0     CA  334   6.788   6.163   5.562
   31HI0     CB  335   6.678   6.204   5.659
   31HI0     CG  336   6.545   6.211   5.583
   31HI0    ND1  337   6.462   6.110   5.556
   31HI0    HD1  338   6.473   6.019   5.596
   31HI0    CD2  339   6.478   6.312   5.530
   31HI0    HD2  340   6.528   6.408   5.512
   31HI0    CE1  341   6.356   6.144   5.483
   31HI0    HE1  342   6.305   6.078   5.413
   31HI0    NE2  343   6.369   6.275   5.463
   31HI0    HE2  344   6.330   6.319   5.383
   31HI0      C  345   6.909   6.121   5.646
   31HI0      O  346   6.909   6.000   5.670
   32PRO      N  347   7.017   6.198   5.657
   32PRO     CA  348   7.054   6.308   5.566
   32PRO     CB  349   7.162   6.392   5.635
   32PRO     CG  350   7.221   6.291   5.733
   32PRO     CD  351   7.113   6.189   5.768
   32PRO      C  352   7.098   6.255   5.430
   32PRO      O  353   7.157   6.147   5.425
   33SER      N  354   7.083   6.342   5.330
   33SER      H  355   7.033   6.427   5.346
   33SER     CA  356   7.105   6.309   5.188
   33SER     CB  357   7.017   6.394   5.096
   33SER     OG  358   7.041   6.531   5.127
   33SER     HG  359   6.964   6.594   5.113
   33SER      C  360   7.245   6.301   5.129
   33SER      O  361   7.251   6.229   5.029
   34AS4      N  362   7.346   6.355   5.197
   34AS4      H  363   7.324   6.429   5.261
   34AS4     CA  364   7.487   6.351   5.154
   34AS4     CB  365   7.556   6.466   5.228
   34AS4     CG  366   7.471   6.591   5.252
   34AS4    OD1  367   7.506   6.694   5.191
   34AS4   HD11  368   7.427   6.754   5.204
   34AS4   HD12  369   7.593   6.684   5.143
   34AS4    OD2  370   7.398   6.595   5.353
   34AS4   HD21  371   7.394   6.691   5.381
   34AS4   HD22  372   7.377   6.504   5.388
   34AS4      C  373   7.565   6.219   5.158
   34AS4      O  374   7.681   6.220   5.197
   35ILE      N  375   7.498   6.105   5.143
   35ILE      H  376   7.410   6.100   5.097
   35ILE     CA  377   7.559   5.971   5.143
   35ILE     CB  378   7.463   5.883   5.222
   35ILE    CG1  379   7.510   5.737   5.227
   35ILE    CG2  380   7.321   5.886   5.165
   35ILE     CD  381   7.427   5.663   5.332
   35ILE      C  382   7.576   5.924   4.999
   35ILE      O  383   7.489   5.956   4.918
   36GL4      N  384   7.671   5.837   4.965
   36GL4      H  385   7.738   5.803   5.031
   36GL4     CA  386   7.691   5.800   4.824
   36GL4     CB  387   7.838   5.768   4.793
   36GL4     CG  388   7.926   5.892   4.806
   36GL4     CD  389   8.072   5.859   4.773
   36GL4    OE1  390   8.105   5.867   4.652
   36GL4   HE11  391   8.202   5.892   4.657
   36GL4   HE12  392   8.044   5.823   4.587
   36GL4    OE2  393   8.159   5.874   4.861
   36GL4   HE21  394   8.247   5.846   4.823
   36GL4   HE22  395   8.117   5.884   4.952
   36GL4      C  396   7.609   5.675   4.795
   36GL4      O  397   7.641   5.569   4.847
   37VAL      N  398   7.538   5.683   4.682
   37VAL      H  399   7.568   5.724   4.596
   37VAL     CA  400   7.411   5.610   4.671
   37VAL     CB  401   7.295   5.695   4.622
   37VAL    CG1  402   7.256   5.785   4.740
   37VAL    CG2  403   7.317   5.750   4.481
   37VAL      C  404   7.433   5.490   4.579
   37VAL      O  405   7.523   5.497   4.495
   38AS4      N  406   7.340   5.395   4.582
   38AS4      H  407   7.265   5.411   4.646
   38AS4     CA  408   7.349   5.275   4.498
   38AS4     CB  409   7.302   5.147   4.568
   38AS4     CG  410   7.375   5.104   4.695
   38AS4    OD1  411   7.477   5.035   4.671
   38AS4   HD11  412   7.514   5.006   4.759
   38AS4   HD12  413   7.476   5.014   4.573
   38AS4    OD2  414   7.298   5.078   4.789
   38AS4   HD21  415   7.338   5.112   4.874
   38AS4   HD22  416   7.210   5.044   4.757
   38AS4      C  417   7.268   5.293   4.369
   38AS4      O  418   7.189   5.385   4.349
   39LEU      N  419   7.306   5.209   4.274
   39LEU      H  420   7.384   5.147   4.283
   39LEU     CA  421   7.247   5.217   4.139
   39LEU     CB  422   7.352   5.221   4.028
   39LEU     CG  423   7.318   5.302   3.903
   39LEU    CD1  424   7.298   5.453   3.921
   39LEU    CD2  425   7.424   5.273   3.797
   39LEU      C  426   7.164   5.092   4.109
   39LEU      O  427   7.209   4.980   4.085
   40LEU      N  428   7.036   5.106   4.140
   40LEU      H  429   7.003   5.188   4.185
   40LEU     CA  430   6.935   5.000   4.126
   40LEU     CB  431   6.801   5.044   4.186
   40LEU     CG  432   6.793   4.998   4.332
   40LEU    CD1  433   6.908   5.049   4.419
   40LEU    CD2  434   6.655   5.013   4.396
   40LEU      C  435   6.910   4.962   3.980
   40LEU      O  436   6.906   5.049   3.893
   41LYSH     N  437   6.898   4.832   3.955
   41LYSH     H  438   6.878   4.767   4.029
   41LYSH    CA  439   6.903   4.767   3.823
   41LYSH    CB  440   7.051   4.741   3.791
   41LYSH    CG  441   7.080   4.701   3.647
   41LYSH    CD  442   7.223   4.645   3.648
   41LYSH    CE  443   7.243   4.581   3.510
   41LYSH    NZ  444   7.152   4.470   3.476
   41LYSH   HZ1  445   7.066   4.510   3.445
   41LYSH   HZ2  446   7.198   4.421   3.401
   41LYSH   HZ3  447   7.132   4.416   3.558
   41LYSH     C  448   6.829   4.634   3.830
   41LYSH     O  449   6.805   4.573   3.934
   42ASN      N  450   6.778   4.602   3.712
   42ASN      H  451   6.791   4.659   3.631
   42ASN     CA  452   6.725   4.470   3.673
   42ASN     CB  453   6.652   4.473   3.538
   42ASN     CG  454   6.556   4.588   3.505
   42ASN    OD1  455   6.538   4.692   3.567
   42ASN    ND2  456   6.508   4.587   3.381
   42ASN   HD21  457   6.548   4.511   3.330
   42ASN   HD22  458   6.428   4.637   3.350
   42ASN      C  459   6.838   4.369   3.691
   42ASN      O  460   6.955   4.389   3.659
   43GLY      N  461   6.797   4.260   3.757
   43GLY      H  462   6.701   4.249   3.781
   43GLY     CA  463   6.887   4.158   3.811
   43GLY      C  464   6.960   4.213   3.934
   43GLY      O  465   6.914   4.304   4.002
   44GL4      N  466   7.081   4.162   3.956
   44GL4      H  467   7.110   4.076   3.914
   44GL4     CA  468   7.179   4.218   4.050
   44GL4     CB  469   7.304   4.130   4.044
   44GL4     CG  470   7.272   3.986   4.086
   44GL4     CD  471   7.251   3.890   3.969
   44GL4    OE1  472   7.147   3.892   3.900
   44GL4   HE11  473   7.119   3.804   3.863
   44GL4   HE12  474   7.104   3.983   3.899
   44GL4    OE2  475   7.347   3.817   3.936
   44GL4   HE21  476   7.330   3.787   3.842
   44GL4   HE22  477   7.418   3.831   4.005
   44GL4      C  478   7.218   4.364   4.023
   44GL4      O  479   7.244   4.401   3.909
   45ARG      N  480   7.250   4.435   4.131
   45ARG      H  481   7.261   4.392   4.221
   45ARG     CA  482   7.267   4.581   4.137
   45ARG     CB  483   7.189   4.636   4.256
   45ARG     CG  484   7.042   4.595   4.264
   45ARG     CD  485   6.993   4.653   4.397
   45ARG     NE  486   6.858   4.616   4.442
   45ARG     HE  487   6.785   4.631   4.376
   45ARG     CZ  488   6.826   4.563   4.561
   45ARG    NH1  489   6.923   4.551   4.652
   45ARG   HH11  490   7.010   4.599   4.642
   45ARG   HH12  491   6.896   4.488   4.725
   45ARG    NH2  492   6.705   4.505   4.575
   45ARG   HH21  493   6.644   4.514   4.496
   45ARG   HH22  494   6.677   4.452   4.654
   45ARG      C  495   7.411   4.634   4.131
   45ARG      O  496   7.497   4.573   4.193
   46ILE      N  497   7.417   4.751   4.069
   46ILE      H  498   7.337   4.807   4.051
   46ILE     CA  499   7.547   4.821   4.070
   46ILE     CB  500   7.555   4.898   3.938
   46ILE    CG1  501   7.566   4.793   3.828
   46ILE    CG2  502   7.677   4.991   3.930
   46ILE     CD  503   7.534   4.840   3.686
   46ILE      C  504   7.562   4.906   4.196
   46ILE      O  505   7.481   4.993   4.228
   47GL4      N  506   7.631   4.844   4.292
   47GL4      H  507   7.662   4.749   4.287
   47GL4     CA  508   7.662   4.898   4.425
   47GL4     CB  509   7.714   4.804   4.533
   47GL4     CG  510   7.625   4.679   4.532
   47GL4     CD  511   7.669   4.580   4.639
   47GL4    OE1  512   7.597   4.565   4.740
   47GL4   HE11  513   7.623   4.484   4.793
   47GL4   HE12  514   7.529   4.638   4.747
   47GL4    OE2  515   7.779   4.522   4.627
   47GL4   HE21  516   7.779   4.423   4.643
   47GL4   HE22  517   7.846   4.589   4.595
   47GL4      C  518   7.758   5.017   4.415
   47GL4      O  519   7.851   5.027   4.336
   48LYSH     N  520   7.713   5.117   4.490
   48LYSH     H  521   7.635   5.103   4.551
   48LYSH    CA  522   7.769   5.253   4.483
   48LYSH    CB  523   7.857   5.270   4.608
   48LYSH    CG  524   7.933   5.399   4.638
   48LYSH    CD  525   8.066   5.418   4.566
   48LYSH    CE  526   8.110   5.561   4.595
   48LYSH    NZ  527   8.208   5.607   4.495
   48LYSH   HZ1  528   8.284   5.542   4.490
   48LYSH   HZ2  529   8.159   5.610   4.408
   48LYSH   HZ3  530   8.229   5.699   4.528
   48LYSH     C  531   7.813   5.319   4.353
   48LYSH     O  532   7.922   5.293   4.302
   49VAL      N  533   7.751   5.434   4.325
   49VAL      H  534   7.673   5.477   4.371
   49VAL     CA  535   7.773   5.522   4.210
   49VAL     CB  536   7.680   5.642   4.193
   49VAL    CG1  537   7.536   5.597   4.169
   49VAL    CG2  538   7.669   5.726   4.320
   49VAL      C  539   7.919   5.567   4.194
   49VAL      O  540   7.978   5.612   4.292
   50GL4      N  541   7.967   5.596   4.074
   50GL4      H  542   7.920   5.582   3.987
   50GL4     CA  543   8.113   5.617   4.064
   50GL4     CB  544   8.156   5.623   3.917
   50GL4     CG  545   8.150   5.488   3.845
   50GL4     CD  546   8.015   5.458   3.781
   50GL4    OE1  547   8.017   5.454   3.656
   50GL4   HE11  548   7.931   5.434   3.610
   50GL4   HE12  549   8.111   5.480   3.631
   50GL4    OE2  550   7.918   5.420   3.851
   50GL4   HE21  551   7.846   5.388   3.790
   50GL4   HE22  552   7.925   5.446   3.947
   50GL4      C  553   8.184   5.731   4.137
   50GL4      O  554   8.272   5.705   4.219
   51HI0      N  555   8.135   5.852   4.110
   51HI0      H  556   8.051   5.865   4.057
   51HI0     CA  557   8.178   5.970   4.185
   51HI0     CB  558   8.256   6.062   4.090
   51HI0     CG  559   8.406   6.035   4.082
   51HI0    ND1  560   8.489   6.024   4.186
   51HI0    HD1  561   8.479   6.070   4.274
   51HI0    CD2  562   8.470   5.984   3.978
   51HI0    HD2  563   8.444   6.010   3.875
   51HI0    CE1  564   8.602   5.967   4.145
   51HI0    HE1  565   8.687   5.945   4.209
   51HI0    NE2  566   8.589   5.939   4.016
   51HI0    HE2  567   8.648   5.882   3.958
   51HI0      C  568   8.057   6.042   4.245
   51HI0      O  569   7.943   6.006   4.216
   52SER      N  570   8.079   6.138   4.334
   52SER      H  571   8.170   6.170   4.360
   52SER     CA  572   7.971   6.220   4.391
   52SER     CB  573   7.903   6.163   4.516
   52SER     OG  574   7.994   6.144   4.625
   52SER     HG  575   8.033   6.053   4.618
   52SER      C  576   8.019   6.362   4.420
   52SER      O  577   8.092   6.382   4.517
   53AS4      N  578   7.974   6.461   4.342
   53AS4      H  579   7.903   6.446   4.274
   53AS4     CA  580   8.021   6.600   4.351
   53AS4     CB  581   8.112   6.623   4.230
   53AS4     CG  582   8.167   6.765   4.226
   53AS4    OD1  583   8.243   6.792   4.322
   53AS4   HD11  584   8.257   6.890   4.334
   53AS4   HD12  585   8.272   6.708   4.368
   53AS4    OD2  586   8.107   6.855   4.163
   53AS4   HD21  587   8.157   6.941   4.159
   53AS4   HD22  588   8.014   6.825   4.141
   53AS4      C  589   7.908   6.698   4.380
   53AS4      O  590   7.803   6.679   4.319
   54LEU      N  591   7.942   6.815   4.434
   54LEU      H  592   8.035   6.842   4.412
   54LEU     CA  593   7.848   6.916   4.486
   54LEU     CB  594   7.927   6.999   4.588
   54LEU     CG  595   7.939   6.937   4.727
   54LEU    CD1  596   8.045   7.018   4.800
   54LEU    CD2  597   7.812   6.922   4.812
   54LEU      C  598   7.781   7.006   4.383
   54LEU      O  599   7.841   7.032   4.279
   55SER      N  600   7.665   7.060   4.421
   55SER      H  601   7.598   7.018   4.483
   55SER     CA  602   7.602   7.172   4.351
   55SER     CB  603   7.554   7.122   4.215
   55SER     OG  604   7.540   7.230   4.122
   55SER     HG  605   7.595   7.213   4.041
   55SER      C  606   7.487   7.240   4.426
   55SER      O  607   7.411   7.177   4.501
   56PHE      N  608   7.459   7.366   4.393
   56PHE      H  609   7.517   7.415   4.329
   56PHE     CA  610   7.362   7.445   4.470
   56PHE     CB  611   7.430   7.571   4.524
   56PHE     CG  612   7.504   7.666   4.429
   56PHE    CD1  613   7.426   7.763   4.368
   56PHE    HD1  614   7.317   7.760   4.369
   56PHE    CD2  615   7.642   7.684   4.432
   56PHE    HD2  616   7.701   7.604   4.475
   56PHE    CE1  617   7.487   7.878   4.318
   56PHE    HE1  618   7.427   7.964   4.290
   56PHE    CE2  619   7.706   7.799   4.387
   56PHE    HE2  620   7.811   7.806   4.417
   56PHE     CZ  621   7.624   7.895   4.329
   56PHE     HZ  622   7.675   7.979   4.281
   56PHE      C  623   7.242   7.495   4.389
   56PHE      O  624   7.242   7.494   4.266
   57SER      N  625   7.125   7.489   4.453
   57SER      H  626   7.121   7.482   4.553
   57SER     CA  627   6.998   7.519   4.386
   57SER     CB  628   6.899   7.463   4.489
   57SER     OG  629   6.895   7.553   4.599
   57SER     HG  630   6.806   7.552   4.644
   57SER      C  631   6.964   7.664   4.352
   57SER      O  632   7.043   7.751   4.389
   58LYSH     N  633   6.844   7.679   4.297
   58LYSH     H  634   6.801   7.598   4.256
   58LYSH    CA  635   6.782   7.811   4.282
   58LYSH    CB  636   6.663   7.802   4.186
   58LYSH    CG  637   6.703   7.794   4.038
   58LYSH    CD  638   6.581   7.774   3.948
   58LYSH    CE  639   6.539   7.911   3.893
   58LYSH    NZ  640   6.413   7.890   3.822
   58LYSH   HZ1  641   6.383   7.983   3.799
   58LYSH   HZ2  642   6.430   7.835   3.739
   58LYSH   HZ3  643   6.348   7.843   3.882
   58LYSH     C  644   6.754   7.890   4.411
   58LYSH     O  645   6.753   8.012   4.418
   59AS4      N  646   6.728   7.817   4.519
   59AS4      H  647   6.707   7.720   4.515
   59AS4     CA  648   6.715   7.872   4.655
   59AS4     CB  649   6.604   7.791   4.723
   59AS4     CG  650   6.643   7.645   4.739
   59AS4    OD1  651   6.626   7.566   4.644
   59AS4   HD11  652   6.670   7.478   4.660
   59AS4   HD12  653   6.603   7.621   4.563
   59AS4    OD2  654   6.686   7.613   4.852
   59AS4   HD21  655   6.705   7.515   4.862
   59AS4   HD22  656   6.706   7.694   4.908
   59AS4      C  657   6.837   7.873   4.747
   59AS4      O  658   6.825   7.882   4.869
   60TRP      N  659   6.950   7.839   4.685
   60TRP      H  660   6.941   7.807   4.591
   60TRP     CA  661   7.085   7.837   4.743
   60TRP     CB  662   7.133   7.976   4.788
   60TRP     CG  663   7.167   8.082   4.683
   60TRP    CD1  664   7.091   8.128   4.584
   60TRP    HD1  665   6.989   8.098   4.561
   60TRP    CD2  666   7.288   8.149   4.685
   60TRP    NE1  667   7.159   8.224   4.522
   60TRP    HE1  668   7.140   8.245   4.426
   60TRP    CE2  669   7.278   8.238   4.579
   60TRP    CE3  670   7.411   8.134   4.750
   60TRP    HE3  671   7.421   8.059   4.828
   60TRP    CZ2  672   7.387   8.315   4.540
   60TRP    HZ2  673   7.381   8.392   4.463
   60TRP    CZ3  674   7.523   8.196   4.696
   60TRP    HZ3  675   7.622   8.151   4.712
   60TRP    CH2  676   7.511   8.295   4.599
   60TRP    HH2  677   7.591   8.361   4.566
   60TRP      C  678   7.130   7.722   4.833
   60TRP      O  679   7.233   7.730   4.899
   61SER      N  680   7.074   7.603   4.812
   61SER      H  681   7.017   7.593   4.730
   61SER     CA  682   7.085   7.484   4.897
   61SER     CB  683   6.953   7.420   4.941
   61SER     OG  684   6.979   7.299   5.013
   61SER     HG  685   7.034   7.310   5.097
   61SER      C  686   7.176   7.382   4.826
   61SER      O  687   7.146   7.339   4.715
   62PHE      N  688   7.283   7.344   4.895
   62PHE      H  689   7.308   7.400   4.974
   62PHE     CA  690   7.381   7.244   4.849
   62PHE     CB  691   7.521   7.247   4.911
   62PHE     CG  692   7.619   7.349   4.854
   62PHE    CD1  693   7.594   7.484   4.829
   62PHE    HD1  694   7.506   7.537   4.864
   62PHE    CD2  695   7.737   7.288   4.812
   62PHE    HD2  696   7.770   7.200   4.868
   62PHE    CE1  697   7.696   7.549   4.759
   62PHE    HE1  698   7.677   7.651   4.727
   62PHE    CE2  699   7.841   7.352   4.745
   62PHE    HE2  700   7.924   7.295   4.704
   62PHE     CZ  701   7.812   7.485   4.717
   62PHE     HZ  702   7.864   7.527   4.630
   62PHE      C  703   7.338   7.097   4.849
   62PHE      O  704   7.313   7.043   4.957
   63TYR      N  705   7.342   7.040   4.729
   63TYR      H  706   7.367   7.096   4.650
   63TYR     CA  707   7.303   6.900   4.705
   63TYR     CB  708   7.160   6.894   4.653
   63TYR     CG  709   7.144   6.934   4.506
   63TYR    CD1  710   7.141   6.844   4.401
   63TYR    HD1  711   7.171   6.742   4.422
   63TYR    CD2  712   7.102   7.061   4.469
   63TYR    HD2  713   7.128   7.145   4.534
   63TYR    CE1  714   7.090   6.873   4.274
   63TYR    HE1  715   7.096   6.804   4.190
   63TYR    CE2  716   7.056   7.096   4.342
   63TYR    HE2  717   7.037   7.201   4.321
   63TYR     CZ  718   7.047   7.001   4.240
   63TYR     OH  719   7.003   7.044   4.119
   63TYR     HH  720   6.939   7.113   4.151
   63TYR      C  721   7.408   6.822   4.624
   63TYR      O  722   7.489   6.892   4.564
   64LEU      N  723   7.421   6.691   4.645
   64LEU      H  724   7.404   6.645   4.732
   64LEU     CA  725   7.509   6.606   4.563
   64LEU     CB  726   7.530   6.472   4.632
   64LEU     CG  727   7.643   6.476   4.735
   64LEU    CD1  728   7.667   6.336   4.792
   64LEU    CD2  729   7.775   6.533   4.682
   64LEU      C  730   7.454   6.577   4.423
   64LEU      O  731   7.341   6.529   4.409
   65LEU      N  732   7.534   6.589   4.318
   65LEU      H  733   7.618   6.643   4.327
   65LEU     CA  734   7.514   6.522   4.188
   65LEU     CB  735   7.538   6.618   4.071
   65LEU     CG  736   7.442   6.736   4.058
   65LEU    CD1  737   7.477   6.827   3.940
   65LEU    CD2  738   7.296   6.693   4.045
   65LEU      C  739   7.601   6.396   4.173
   65LEU      O  740   7.723   6.409   4.176
   66TYR      N  741   7.535   6.285   4.142
   66TYR      H  742   7.436   6.279   4.132
   66TYR     CA  743   7.603   6.155   4.152
   66TYR     CB  744   7.515   6.052   4.222
   66TYR     CG  745   7.480   6.086   4.367
   66TYR    CD1  746   7.369   6.164   4.392
   66TYR    HD1  747   7.312   6.228   4.323
   66TYR    CD2  748   7.550   6.035   4.476
   66TYR    HD2  749   7.608   5.948   4.446
   66TYR    CE1  750   7.324   6.181   4.523
   66TYR    HE1  751   7.251   6.260   4.543
   66TYR    CE2  752   7.524   6.063   4.610
   66TYR    HE2  753   7.601   6.046   4.684
   66TYR     CZ  754   7.404   6.133   4.625
   66TYR     OH  755   7.362   6.165   4.750
   66TYR     HH  756   7.422   6.111   4.809
   66TYR      C  757   7.656   6.110   4.016
   66TYR      O  758   7.588   6.050   3.932
   67TYR      N  759   7.777   6.150   3.979
   67TYR      H  760   7.821   6.224   4.030
   67TYR     CA  761   7.836   6.110   3.850
   67TYR     CB  762   7.966   6.190   3.850
   67TYR     CG  763   7.961   6.343   3.837
   67TYR    CD1  764   7.951   6.403   3.713
   67TYR    HD1  765   7.944   6.341   3.624
   67TYR    CD2  766   7.946   6.419   3.952
   67TYR    HD2  767   7.963   6.372   4.049
   67TYR    CE1  768   7.921   6.539   3.704
   67TYR    HE1  769   7.949   6.584   3.609
   67TYR    CE2  770   7.913   6.554   3.942
   67TYR    HE2  771   7.863   6.597   4.029
   67TYR     CZ  772   7.902   6.615   3.818
   67TYR     OH  773   7.838   6.735   3.814
   67TYR     HH  774   7.849   6.781   3.902
   67TYR      C  775   7.866   5.962   3.828
   67TYR      O  776   7.945   5.901   3.899
   68THR      N  777   7.779   5.904   3.746
   68THR      H  778   7.704   5.959   3.709
   68THR     CA  779   7.785   5.766   3.696
   68THR     CB  780   7.672   5.690   3.767
   68THR    OG1  781   7.687   5.552   3.734
   68THR    HG1  782   7.755   5.513   3.795
   68THR    CG2  783   7.531   5.742   3.738
   68THR      C  784   7.770   5.753   3.544
   68THR      O  785   7.717   5.838   3.474
   69GL4      N  786   7.837   5.650   3.494
   69GL4      H  787   7.892   5.593   3.555
   69GL4     CA  788   7.842   5.618   3.350
   69GL4     CB  789   7.986   5.633   3.300
   69GL4     CG  790   7.975   5.628   3.147
   69GL4     CD  791   8.120   5.626   3.096
   69GL4    OE1  792   8.165   5.739   3.067
   69GL4   HE11  793   8.261   5.720   3.046
   69GL4   HE12  794   8.092   5.807   3.062
   69GL4    OE2  795   8.175   5.517   3.073
   69GL4   HE21  796   8.269   5.524   3.040
   69GL4   HE22  797   8.100   5.451   3.081
   69GL4      C  798   7.778   5.484   3.315
   69GL4      O  799   7.854   5.388   3.304
   70PHE      N  800   7.645   5.489   3.316
   70PHE      H  801   7.601   5.579   3.314
   70PHE     CA  802   7.569   5.366   3.289
   70PHE     CB  803   7.460   5.343   3.394
   70PHE     CG  804   7.354   5.453   3.405
   70PHE    CD1  805   7.252   5.466   3.311
   70PHE    HD1  806   7.256   5.427   3.209
   70PHE    CD2  807   7.337   5.515   3.528
   70PHE    HD2  808   7.429   5.544   3.578
   70PHE    CE1  809   7.139   5.539   3.345
   70PHE    HE1  810   7.091   5.587   3.260
   70PHE    CE2  811   7.218   5.577   3.563
   70PHE    HE2  812   7.193   5.593   3.668
   70PHE     CZ  813   7.113   5.588   3.473
   70PHE     HZ  814   7.011   5.606   3.508
   70PHE      C  815   7.531   5.358   3.141
   70PHE      O  816   7.596   5.426   3.062
   71THR      N  817   7.440   5.267   3.108
   71THR      H  818   7.392   5.213   3.178
   71THR     CA  819   7.401   5.245   2.968
   71THR     CB  820   7.402   5.100   2.918
   71THR    OG1  821   7.295   5.025   2.976
   71THR    HG1  822   7.337   5.009   3.065
   71THR    CG2  823   7.539   5.036   2.945
   71THR      C  824   7.264   5.306   2.941
   71THR      O  825   7.177   5.272   3.021
   72PRO      N  826   7.261   5.408   2.855
   72PRO     CA  827   7.134   5.475   2.825
   72PRO     CB  828   7.178   5.588   2.732
   72PRO     CG  829   7.308   5.550   2.661
   72PRO     CD  830   7.366   5.449   2.761
   72PRO      C  831   7.024   5.392   2.758
   72PRO      O  832   6.911   5.438   2.767
   73THR      N  833   7.054   5.290   2.678
   73THR      H  834   7.148   5.273   2.648
   73THR     CA  835   6.950   5.207   2.615
   73THR     CB  836   7.009   5.104   2.519
   73THR    OG1  837   7.124   5.042   2.579
   73THR    HG1  838   7.205   5.091   2.548
   73THR    CG2  839   7.049   5.182   2.394
   73THR      C  840   6.848   5.144   2.710
   73THR      O  841   6.886   5.055   2.787
   74GL4      N  842   6.721   5.185   2.708
   74GL4      H  843   6.684   5.226   2.624
   74GL4     CA  844   6.623   5.165   2.815
   74GL4     CB  845   6.506   5.259   2.786
   74GL4     CG  846   6.536   5.406   2.813
   74GL4     CD  847   6.421   5.490   2.759
   74GL4    OE1  848   6.408   5.479   2.635
   74GL4   HE11  849   6.323   5.521   2.602
   74GL4   HE12  850   6.483   5.422   2.600
   74GL4    OE2  851   6.368   5.581   2.826
   74GL4   HE21  852   6.278   5.593   2.784
   74GL4   HE22  853   6.426   5.616   2.900
   74GL4      C  854   6.580   5.021   2.845
   74GL4      O  855   6.463   4.988   2.865
   75LYSH     N  856   6.674   4.927   2.851
   75LYSH     H  857   6.763   4.957   2.817
   75LYSH    CA  858   6.659   4.792   2.907
   75LYSH    CB  859   6.763   4.694   2.851
   75LYSH    CG  860   6.754   4.555   2.913
   75LYSH    CD  861   6.867   4.476   2.847
   75LYSH    CE  862   6.846   4.333   2.897
   75LYSH    NZ  863   6.943   4.236   2.845
   75LYSH   HZ1  864   6.976   4.257   2.752
   75LYSH   HZ2  865   7.028   4.246   2.897
   75LYSH   HZ3  866   6.913   4.142   2.830
   75LYSH     C  867   6.648   4.793   3.059
   75LYSH     O  868   6.565   4.719   3.112
   76ASN      N  869   6.715   4.875   3.139
   76ASN      H  870   6.741   4.968   3.114
   76ASN     CA  871   6.730   4.866   3.285
   76ASN     CB  872   6.880   4.861   3.313
   76ASN     CG  873   6.945   4.726   3.283
   76ASN    OD1  874   6.961   4.633   3.363
   76ASN    ND2  875   7.010   4.702   3.169
   76ASN   HD21  876   7.024   4.759   3.088
   76ASN   HD22  877   7.069   4.622   3.168
   76ASN      C  878   6.670   4.993   3.346
   76ASN      O  879   6.688   5.103   3.293
   77GL4      N  880   6.582   4.983   3.445
   77GL4      H  881   6.533   4.897   3.456
   77GL4     CA  882   6.552   5.102   3.527
   77GL4     CB  883   6.413   5.095   3.591
   77GL4     CG  884   6.295   5.117   3.496
   77GL4     CD  885   6.163   5.050   3.533
   77GL4    OE1  886   6.120   4.984   3.436
   77GL4   HE11  887   6.030   4.944   3.455
   77GL4   HE12  888   6.190   4.984   3.364
   77GL4    OE2  889   6.122   5.052   3.651
   77GL4   HE21  890   6.099   4.957   3.674
   77GL4   HE22  891   6.125   5.147   3.683
   77GL4      C  892   6.657   5.138   3.632
   77GL4      O  893   6.625   5.146   3.751
   78TYR      N  894   6.759   5.203   3.576
   78TYR      H  895   6.752   5.245   3.486
   78TYR     CA  896   6.876   5.239   3.656
   78TYR     CB  897   6.999   5.275   3.572
   78TYR     CG  898   7.068   5.158   3.502
   78TYR    CD1  899   7.043   5.155   3.365
   78TYR    HD1  900   6.968   5.225   3.330
   78TYR    CD2  901   7.189   5.115   3.556
   78TYR    HD2  902   7.199   5.121   3.664
   78TYR    CE1  903   7.135   5.099   3.277
   78TYR    HE1  904   7.110   5.109   3.171
   78TYR    CE2  905   7.281   5.061   3.467
   78TYR    HE2  906   7.371   5.014   3.508
   78TYR     CZ  907   7.253   5.051   3.331
   78TYR     OH  908   7.346   5.005   3.243
   78TYR     HH  909   7.424   4.992   3.305
   78TYR      C  910   6.840   5.363   3.739
   78TYR      O  911   6.789   5.462   3.690
   79ALA      N  912   6.857   5.346   3.870
   79ALA      H  913   6.898   5.261   3.904
   79ALA     CA  914   6.809   5.446   3.965
   79ALA     CB  915   6.669   5.406   4.014
   79ALA      C  916   6.900   5.475   4.085
   79ALA      O  917   6.942   5.383   4.155
   80CYS2     N  918   6.916   5.603   4.118
   80CYS2     H  919   6.862   5.676   4.074
   80CYS2    CA  920   6.994   5.647   4.233
   80CYS2    CB  921   7.048   5.788   4.208
   80CYS2    SG  922   7.152   5.790   4.057
   80CYS2     C  923   6.915   5.642   4.364
   80CYS2     O  924   6.858   5.737   4.418
   81ARG      N  925   6.943   5.531   4.432
   81ARG      H  926   7.006   5.460   4.400
   81ARG     CA  927   6.857   5.490   4.544
   81ARG     CB  928   6.761   5.378   4.504
   81ARG     CG  929   6.655   5.417   4.402
   81ARG     CD  930   6.539   5.509   4.441
   81ARG     NE  931   6.432   5.480   4.344
   81ARG     HE  932   6.444   5.392   4.298
   81ARG     CZ  933   6.324   5.555   4.318
   81ARG    NH1  934   6.284   5.671   4.373
   81ARG   HH11  935   6.349   5.736   4.411
   81ARG   HH12  936   6.186   5.674   4.393
   81ARG    NH2  937   6.240   5.511   4.223
   81ARG   HH21  938   6.266   5.432   4.168
   81ARG   HH22  939   6.141   5.524   4.219
   81ARG      C  940   6.940   5.425   4.656
   81ARG      O  941   7.018   5.338   4.618
   82VAL      N  942   6.941   5.476   4.779
   82VAL      H  943   6.899   5.565   4.796
   82VAL     CA  944   7.022   5.423   4.889
   82VAL     CB  945   7.028   5.511   5.014
   82VAL    CG1  946   7.152   5.457   5.085
   82VAL    CG2  947   7.031   5.662   4.992
   82VAL      C  948   6.949   5.294   4.930
   82VAL      O  949   6.833   5.304   4.967
   83ASN      N  950   7.005   5.176   4.904
   83ASN      H  951   7.087   5.152   4.852
   83ASN     CA  952   6.937   5.051   4.940
   83ASN     CB  953   6.908   4.987   4.804
   83ASN     CG  954   6.796   4.883   4.817
   83ASN    OD1  955   6.819   4.768   4.855
   83ASN    ND2  956   6.669   4.915   4.794
   83ASN   HD21  957   6.639   5.010   4.784
   83ASN   HD22  958   6.615   4.836   4.764
   83ASN      C  959   7.028   4.976   5.037
   83ASN      O  960   7.028   4.989   5.159
   84HI0      N  961   7.137   4.923   4.982
   84HI0      H  962   7.164   4.954   4.891
   84HI0     CA  963   7.235   4.840   5.053
   84HI0     CB  964   7.350   4.804   4.958
   84HI0     CG  965   7.293   4.751   4.826
   84HI0    ND1  966   7.333   4.798   4.708
   84HI0    HD1  967   7.401   4.870   4.698
   84HI0    CD2  968   7.199   4.659   4.805
   84HI0    HD2  969   7.138   4.611   4.882
   84HI0    CE1  970   7.279   4.723   4.613
   84HI0    HE1  971   7.307   4.727   4.507
   84HI0    NE2  972   7.191   4.644   4.674
   84HI0    HE2  973   7.108   4.600   4.638
   84HI0      C  974   7.307   4.920   5.161
   84HI0      O  975   7.318   4.866   5.271
   85VAL      N  976   7.340   5.046   5.135
   85VAL      H  977   7.320   5.094   5.050
   85VAL     CA  978   7.424   5.121   5.230
   85VAL     CB  979   7.520   5.219   5.161
   85VAL    CG1  980   7.646   5.133   5.147
   85VAL    CG2  981   7.477   5.263   5.021
   85VAL      C  982   7.368   5.202   5.347
   85VAL      O  983   7.440   5.282   5.407
   86THR      N  984   7.261   5.154   5.410
   86THR      H  985   7.248   5.055   5.411
   86THR     CA  986   7.191   5.226   5.517
   86THR     CB  987   7.062   5.145   5.534
   86THR    OG1  988   7.091   5.006   5.548
   86THR    HG1  989   7.049   4.968   5.631
   86THR    CG2  990   6.958   5.153   5.422
   86THR      C  991   7.260   5.240   5.653
   86THR      O  992   7.239   5.342   5.717
   87LEU      N  993   7.349   5.149   5.691
   87LEU      H  994   7.339   5.057   5.652
   87LEU     CA  995   7.440   5.159   5.806
   87LEU     CB  996   7.507   5.027   5.846
   87LEU     CG  997   7.415   4.910   5.882
   87LEU    CD1  998   7.488   4.778   5.913
   87LEU    CD2  999   7.314   4.958   5.986
   87LEU      C 1000   7.554   5.258   5.781
   87LEU      O 1001   7.606   5.308   5.881
   88SER      N 1002   7.584   5.302   5.659
   88SER      H 1003   7.526   5.280   5.581
   88SER     CA 1004   7.697   5.391   5.629
   88SER     CB 1005   7.745   5.377   5.484
   88SER     OG 1006   7.887   5.389   5.470
   88SER     HG 1007   7.907   5.428   5.380
   88SER      C 1008   7.669   5.538   5.660
   88SER      O 1009   7.555   5.585   5.653
   89GLN      N 1010   7.773   5.604   5.711
   89GLN      H 1011   7.864   5.565   5.704
   89GLN     CA 1012   7.763   5.744   5.753
   89GLN     CB 1013   7.880   5.776   5.846
   89GLN     CG 1014   7.893   5.910   5.918
   89GLN     CD 1015   8.008   5.916   6.020
   89GLN    OE1 1016   8.023   5.825   6.101
   89GLN    NE2 1017   8.074   6.031   6.025
   89GLN   HE21 1018   8.053   6.096   5.952
   89GLN   HE22 1019   8.138   6.054   6.098
   89GLN      C 1020   7.773   5.833   5.628
   89GLN      O 1021   7.856   5.800   5.544
   90PRO      N 1022   7.698   5.943   5.620
   90PRO     CA 1023   7.710   6.048   5.518
   90PRO     CB 1024   7.604   6.153   5.550
   90PRO     CG 1025   7.500   6.056   5.609
   90PRO     CD 1026   7.575   5.959   5.700
   90PRO      C 1027   7.851   6.108   5.507
   90PRO      O 1028   7.921   6.119   5.607
   91LYSH     N 1029   7.886   6.166   5.392
   91LYSH     H 1030   7.823   6.176   5.315
   91LYSH    CA 1031   8.023   6.212   5.365
   91LYSH    CB 1032   8.055   6.240   5.218
   91LYSH    CG 1033   8.006   6.140   5.112
   91LYSH    CD 1034   8.026   6.205   4.975
   91LYSH    CE 1035   8.172   6.187   4.936
   91LYSH    NZ 1036   8.198   6.248   4.805
   91LYSH   HZ1 1037   8.130   6.209   4.743
   91LYSH   HZ2 1038   8.180   6.346   4.802
   91LYSH   HZ3 1039   8.292   6.233   4.774
   91LYSH     C 1040   8.067   6.331   5.449
   91LYSH     O 1041   7.986   6.420   5.474
   92ILE      N 1042   8.190   6.328   5.500
   92ILE      H 1043   8.234   6.238   5.494
   92ILE     CA 1044   8.253   6.438   5.575
   92ILE     CB 1045   8.339   6.379   5.687
   92ILE    CG1 1046   8.264   6.262   5.752
   92ILE    CG2 1047   8.389   6.478   5.793
   92ILE     CD 1048   8.342   6.212   5.874
   92ILE      C 1049   8.330   6.534   5.484
   92ILE      O 1050   8.347   6.650   5.521
   93VAL      N 1051   8.365   6.478   5.368
   93VAL      H 1052   8.380   6.380   5.362
   93VAL     CA 1053   8.433   6.552   5.261
   93VAL     CB 1054   8.580   6.514   5.239
   93VAL    CG1 1055   8.653   6.599   5.134
   93VAL    CG2 1056   8.656   6.549   5.367
   93VAL      C 1057   8.358   6.542   5.129
   93VAL      O 1058   8.365   6.438   5.064
   94LYSH     N 1059   8.260   6.632   5.117
   94LYSH     H 1060   8.275   6.724   5.153
   94LYSH    CA 1061   8.148   6.621   5.023
   94LYSH    CB 1062   8.044   6.728   5.055
   94LYSH    CG 1063   7.973   6.676   5.181
   94LYSH    CD 1064   7.877   6.785   5.230
   94LYSH    CE 1065   7.810   6.757   5.364
   94LYSH    NZ 1066   7.704   6.850   5.405
   94LYSH   HZ1 1067   7.749   6.915   5.467
   94LYSH   HZ2 1068   7.667   6.904   5.330
   94LYSH   HZ3 1069   7.632   6.792   5.442
   94LYSH     C 1070   8.167   6.608   4.872
   94LYSH     O 1071   8.102   6.526   4.807
   95TRP      N 1072   8.269   6.684   4.832
   95TRP      H 1073   8.320   6.747   4.890
   95TRP     CA 1074   8.306   6.706   4.692
   95TRP     CB 1075   8.396   6.828   4.672
   95TRP     CG 1076   8.506   6.855   4.775
   95TRP    CD1 1077   8.617   6.782   4.785
   95TRP    HD1 1078   8.649   6.716   4.704
   95TRP    CD2 1079   8.498   6.924   4.896
   95TRP    NE1 1080   8.688   6.824   4.890
   95TRP    HE1 1081   8.779   6.794   4.915
   95TRP    CE2 1082   8.619   6.911   4.964
   95TRP    CE3 1083   8.387   6.971   4.963
   95TRP    HE3 1084   8.291   6.995   4.916
   95TRP    CZ2 1085   8.640   6.955   5.094
   95TRP    HZ2 1086   8.739   6.962   5.139
   95TRP    CZ3 1087   8.405   7.011   5.095
   95TRP    HZ3 1088   8.322   7.046   5.156
   95TRP    CH2 1089   8.529   7.008   5.158
   95TRP    HH2 1090   8.531   7.028   5.266
   95TRP      C 1091   8.392   6.589   4.644
   95TRP      O 1092   8.461   6.528   4.725
   96AS4      N 1093   8.386   6.562   4.514
   96AS4      H 1094   8.327   6.608   4.447
   96AS4     CA 1095   8.475   6.464   4.451
   96AS4     CB 1096   8.392   6.369   4.365
   96AS4     CG 1097   8.435   6.226   4.399
   96AS4    OD1 1098   8.554   6.191   4.390
   96AS4   HD11 1099   8.559   6.094   4.416
   96AS4   HD12 1100   8.609   6.271   4.367
   96AS4    OD2 1101   8.347   6.144   4.435
   96AS4   HD21 1102   8.388   6.060   4.470
   96AS4   HD22 1103   8.259   6.186   4.415
   96AS4      C 1104   8.577   6.540   4.365
   96AS4      O 1105   8.570   6.660   4.338
   97ARG      N 1106   8.661   6.453   4.310
   97ARG      H 1107   8.650   6.354   4.319
   97ARG     CA 1108   8.773   6.490   4.223
   97ARG     CB 1109   8.850   6.370   4.168
   97ARG     CG 1110   8.770   6.271   4.084
   97ARG     CD 1111   8.860   6.211   3.976
   97ARG     NE 1112   8.769   6.120   3.904
   97ARG     HE 1113   8.713   6.066   3.966
   97ARG     CZ 1114   8.771   6.099   3.772
   97ARG    NH1 1115   8.846   6.184   3.699
   97ARG   HH11 1116   8.886   6.266   3.739
   97ARG   HH12 1117   8.861   6.162   3.603
   97ARG    NH2 1118   8.689   6.009   3.716
   97ARG   HH21 1119   8.609   5.983   3.770
   97ARG   HH22 1120   8.721   5.947   3.644
   97ARG      C 1121   8.724   6.570   4.102
   97ARG      O 1122   8.609   6.565   4.061
   98AS4      N 1123   8.815   6.657   4.058
   98AS4      H 1124   8.885   6.699   4.116
   98AS4     CA 1125   8.794   6.735   3.935
   98AS4     CB 1126   8.910   6.835   3.934
   98AS4     CG 1127   8.915   6.933   4.051
   98AS4    OD1 1128   8.862   7.047   4.048
   98AS4   HD11 1129   8.882   7.087   4.137
   98AS4   HD12 1130   8.817   7.055   3.959
   98AS4    OD2 1131   8.978   6.894   4.151
   98AS4   HD21 1132   8.980   6.962   4.224
   98AS4   HD22 1133   9.004   6.799   4.131
   98AS4      C 1134   8.810   6.646   3.811
   98AS4      O 1135   8.897   6.560   3.821
   99MET      N 1136   8.723   6.672   3.714
   99MET      H 1137   8.672   6.758   3.718
   99MET     CA 1138   8.699   6.596   3.590
   99MET     CB 1139   8.631   6.459   3.603
   99MET     CG 1140   8.494   6.458   3.671
   99MET     SD 1141   8.489   6.349   3.818
   99MET     CE 1142   8.338   6.398   3.900
   99MET      C 1143   8.615   6.678   3.492
   99MET     O1 1144   8.518   6.746   3.532
   99MET   HO11 1145   8.466   6.769   3.450
   99MET   HO12 1146   8.500   6.721   3.627
   99MET     O2 1147   8.654   6.681   3.373
   99MET   HO21 1148   8.722   6.610   3.359
   99MET   HO22 1149   8.598   6.747   3.322
  100ILE      N 1150   8.496   8.975   1.688
  100ILE     H1 1151   8.518   9.070   1.713
  100ILE     H2 1152   8.583   8.926   1.689
  100ILE     H3 1153   8.445   8.974   1.602
  100ILE     CA 1154   8.402   8.919   1.786
  100ILE     CB 1155   8.461   8.875   1.921
  100ILE    CG1 1156   8.356   8.804   2.007
  100ILE    CG2 1157   8.540   8.975   2.004
  100ILE     CD 1158   8.317   8.667   1.951
  100ILE      C 1159   8.294   9.025   1.809
  100ILE      O 1160   8.322   9.124   1.876
  101GLN      N 1161   8.175   8.990   1.759
  101GLN      H 1162   8.166   8.892   1.742
  101GLN     CA 1163   8.049   9.064   1.769
  101GLN     CB 1164   7.946   8.993   1.682
  101GLN     CG 1165   7.963   9.021   1.533
  101GLN     CD 1166   7.846   8.973   1.447
  101GLN    OE1 1167   7.852   8.904   1.345
  101GLN    NE2 1168   7.722   9.008   1.480
  101GLN   HE21 1169   7.693   9.068   1.555
  101GLN   HE22 1170   7.647   8.965   1.430
  101GLN      C 1171   7.991   9.089   1.909
  101GLN      O 1172   8.030   9.022   2.004
  102ARG      N 1173   7.879   9.160   1.918
  102ARG      H 1174   7.858   9.225   1.845
  102ARG     CA 1175   7.812   9.193   2.044
  102ARG     CB 1176   7.686   9.273   2.009
  102ARG     CG 1177   7.725   9.415   2.051
  102ARG     CD 1178   7.615   9.514   2.013
  102ARG     NE 1179   7.668   9.651   2.017
  102ARG     HE 1180   7.765   9.661   1.994
  102ARG     CZ 1181   7.595   9.761   1.995
  102ARG    NH1 1182   7.463   9.748   1.975
  102ARG   HH11 1183   7.424   9.656   1.969
  102ARG   HH12 1184   7.409   9.832   1.965
  102ARG    NH2 1185   7.639   9.879   2.039
  102ARG   HH21 1186   7.733   9.888   2.070
  102ARG   HH22 1187   7.589   9.965   2.037
  102ARG      C 1188   7.752   9.075   2.121
  102ARG      O 1189   7.775   9.053   2.240
  103THR      N 1190   7.702   8.981   2.041
  103THR      H 1191   7.686   8.999   1.944
  103THR     CA 1192   7.646   8.855   2.091
  103THR     CB 1193   7.495   8.835   2.081
  103THR    OG1 1194   7.453   8.853   1.946
  103THR    HG1 1195   7.490   8.941   1.918
  103THR    CG2 1196   7.419   8.923   2.181
  103THR      C 1197   7.696   8.733   2.013
  103THR      O 1198   7.702   8.736   1.890
  104PRO      N 1199   7.763   8.645   2.086
  104PRO     CA 1200   7.809   8.514   2.039
  104PRO     CB 1201   7.849   8.443   2.169
  104PRO     CG 1202   7.921   8.557   2.242
  104PRO     CD 1203   7.825   8.673   2.217
  104PRO      C 1204   7.697   8.439   1.967
  104PRO      O 1205   7.589   8.455   2.024
  105LYSH     N 1206   7.721   8.352   1.869
  105LYSH     H 1207   7.819   8.346   1.849
  105LYSH    CA 1208   7.631   8.262   1.794
  105LYSH    CB 1209   7.605   8.310   1.651
  105LYSH    CG 1210   7.518   8.433   1.626
  105LYSH    CD 1211   7.402   8.441   1.724
  105LYSH    CE 1212   7.292   8.544   1.699
  105LYSH    NZ 1213   7.327   8.670   1.767
  105LYSH   HZ1 1214   7.260   8.743   1.754
  105LYSH   HZ2 1215   7.344   8.661   1.865
  105LYSH   HZ3 1216   7.413   8.704   1.728
  105LYSH     C 1217   7.687   8.120   1.786
  105LYSH     O 1218   7.807   8.103   1.770
  106ILE      N 1219   7.584   8.036   1.777
  106ILE      H 1220   7.491   8.069   1.760
  106ILE     CA 1221   7.589   7.891   1.755
  106ILE     CB 1222   7.651   7.857   1.620
  106ILE    CG1 1223   7.543   7.897   1.519
  106ILE    CG2 1224   7.706   7.715   1.601
  106ILE     CD 1225   7.602   7.949   1.388
  106ILE      C 1226   7.648   7.811   1.872
  106ILE      O 1227   7.767   7.816   1.903
  107GLN      N 1228   7.555   7.748   1.943
  107GLN      H 1229   7.460   7.778   1.932
  107GLN     CA 1230   7.578   7.657   2.056
  107GLN     CB 1231   7.688   7.554   2.026
  107GLN     CG 1232   7.634   7.432   1.952
  107GLN     CD 1233   7.576   7.318   2.036
  107GLN    OE1 1234   7.555   7.317   2.157
  107GLN    NE2 1235   7.541   7.211   1.964
  107GLN   HE21 1236   7.557   7.199   1.867
  107GLN   HE22 1237   7.509   7.141   2.028
  107GLN      C 1238   7.613   7.727   2.187
  107GLN      O 1239   7.562   7.696   2.294
  108VAL      N 1240   7.679   7.841   2.167
  108VAL      H 1241   7.711   7.875   2.079
  108VAL     CA 1242   7.721   7.922   2.283
  108VAL     CB 1243   7.874   7.933   2.283
  108VAL    CG1 1244   7.925   8.037   2.183
  108VAL    CG2 1245   7.922   7.971   2.423
  108VAL      C 1246   7.640   8.051   2.269
  108VAL      O 1247   7.625   8.105   2.159
  109TYR      N 1248   7.582   8.099   2.378
  109TYR      H 1249   7.610   8.060   2.466
  109TYR     CA 1250   7.484   8.208   2.396
  109TYR     CB 1251   7.549   8.343   2.368
  109TYR     CG 1252   7.633   8.382   2.490
  109TYR    CD1 1253   7.765   8.342   2.503
  109TYR    HD1 1254   7.814   8.279   2.429
  109TYR    CD2 1255   7.567   8.454   2.589
  109TYR    HD2 1256   7.467   8.494   2.571
  109TYR    CE1 1257   7.826   8.374   2.624
  109TYR    HE1 1258   7.920   8.323   2.646
  109TYR    CE2 1259   7.634   8.488   2.705
  109TYR    HE2 1260   7.586   8.562   2.770
  109TYR     CZ 1261   7.768   8.453   2.723
  109TYR     OH 1262   7.855   8.539   2.783
  109TYR     HH 1263   7.945   8.525   2.743
  109TYR      C 1264   7.349   8.200   2.324
  109TYR      O 1265   7.245   8.220   2.388
  110SER      N 1266   7.346   8.167   2.195
  110SER      H 1267   7.426   8.120   2.158
  110SER     CA 1268   7.228   8.180   2.108
  110SER     CB 1269   7.243   8.187   1.956
  110SER     OG 1270   7.278   8.066   1.890
  110SER     HG 1271   7.287   8.090   1.793
  110SER      C 1272   7.096   8.111   2.140
  110SER      O 1273   6.999   8.186   2.138
  111ARG      N 1274   7.085   7.982   2.173
  111ARG      H 1275   6.993   7.956   2.203
  111ARG     CA 1276   7.185   7.876   2.189
  111ARG     CB 1277   7.160   7.807   2.324
  111ARG     CG 1278   7.182   7.900   2.443
  111ARG     CD 1279   7.222   7.821   2.568
  111ARG     NE 1280   7.361   7.774   2.572
  111ARG     HE 1281   7.420   7.852   2.593
  111ARG     CZ 1282   7.412   7.651   2.553
  111ARG    NH1 1283   7.341   7.550   2.501
  111ARG   HH11 1284   7.245   7.556   2.471
  111ARG   HH12 1285   7.384   7.461   2.488
  111ARG    NH2 1286   7.540   7.619   2.570
  111ARG   HH21 1287   7.607   7.682   2.608
  111ARG   HH22 1288   7.574   7.532   2.531
  111ARG      C 1289   7.184   7.771   2.078
  111ARG      O 1290   7.228   7.660   2.106
  112HI0      N 1291   7.149   7.810   1.956
  112HI0      H 1292   7.186   7.894   1.917
  112HI0     CA 1293   7.119   7.719   1.844
  112HI0     CB 1294   7.096   7.804   1.719
  112HI0     CG 1295   6.959   7.871   1.710
  112HI0    ND1 1296   6.851   7.818   1.655
  112HI0    HD1 1297   6.852   7.744   1.587
  112HI0    CD2 1298   6.923   7.974   1.787
  112HI0    HD2 1299   6.991   8.056   1.808
  112HI0    CE1 1300   6.747   7.886   1.701
  112HI0    HE1 1301   6.640   7.865   1.691
  112HI0    NE2 1302   6.790   7.985   1.779
  112HI0    HE2 1303   6.737   8.048   1.835
  112HI0      C 1304   7.225   7.613   1.813
  112HI0      O 1305   7.339   7.657   1.795
  113PRO      N 1306   7.185   7.492   1.774
  113PRO     CA 1307   7.284   7.388   1.741
  113PRO     CB 1308   7.203   7.261   1.716
  113PRO     CG 1309   7.108   7.272   1.835
  113PRO     CD 1310   7.065   7.418   1.817
  113PRO      C 1311   7.375   7.420   1.622
  113PRO      O 1312   7.495   7.393   1.631
  114ALA      N 1313   7.325   7.498   1.527
  114ALA      H 1314   7.231   7.532   1.536
  114ALA     CA 1315   7.391   7.527   1.398
  114ALA     CB 1316   7.380   7.409   1.301
  114ALA      C 1317   7.333   7.643   1.316
  114ALA      O 1318   7.398   7.692   1.223
  115GL4      N 1319   7.212   7.685   1.350
  115GL4      H 1320   7.158   7.642   1.422
  115GL4     CA 1321   7.142   7.796   1.283
  115GL4     CB 1322   6.994   7.798   1.322
  115GL4     CG 1323   6.938   7.656   1.304
  115GL4     CD 1324   6.920   7.583   1.437
  115GL4    OE1 1325   7.020   7.559   1.509
  115GL4   HE11 1326   6.987   7.519   1.594
  115GL4   HE12 1327   7.101   7.598   1.465
  115GL4    OE2 1328   6.802   7.590   1.477
  115GL4   HE21 1329   6.796   7.574   1.576
  115GL4   HE22 1330   6.741   7.607   1.400
  115GL4      C 1331   7.201   7.933   1.317
  115GL4      O 1332   7.230   7.954   1.435
  116ASN      N 1333   7.194   8.023   1.219
  116ASN      H 1334   7.139   8.015   1.136
  116ASN     CA 1335   7.269   8.149   1.225
  116ASN     CB 1336   7.285   8.216   1.088
  116ASN     CG 1337   7.347   8.117   0.989
  116ASN    OD1 1338   7.447   8.054   1.023
  116ASN    ND2 1339   7.288   8.080   0.876
  116ASN   HD21 1340   7.193   8.096   0.852
  116ASN   HD22 1341   7.358   8.051   0.810
  116ASN      C 1342   7.197   8.244   1.321
  116ASN      O 1343   7.266   8.300   1.406
  117GLY      N 1344   7.068   8.267   1.298
  117GLY      H 1345   7.034   8.264   1.204
  117GLY     CA 1346   6.984   8.341   1.394
  117GLY      C 1347   6.968   8.278   1.532
  117GLY      O 1348   7.061   8.265   1.612
  118LYSH     N 1349   6.846   8.236   1.563
  118LYSH     H 1350   6.827   8.186   1.648
  118LYSH    CA 1351   6.729   8.273   1.481
  118LYSH    CB 1352   6.634   8.155   1.461
  118LYSH    CG 1353   6.685   8.050   1.362
  118LYSH    CD 1354   6.567   7.986   1.288
  118LYSH    CE 1355   6.608   7.843   1.252
  118LYSH    NZ 1356   6.482   7.768   1.265
  118LYSH   HZ1 1357   6.476   7.711   1.347
  118LYSH   HZ2 1358   6.398   7.823   1.266
  118LYSH   HZ3 1359   6.457   7.708   1.189
  118LYSH     C 1360   6.662   8.385   1.561
  118LYSH     O 1361   6.698   8.414   1.675
  119SER      N 1362   6.581   8.468   1.495
  119SER      H 1363   6.599   8.484   1.398
  119SER     CA 1364   6.490   8.566   1.556
  119SER     CB 1365   6.457   8.699   1.488
  119SER     OG 1366   6.490   8.669   1.352
  119SER     HG 1367   6.516   8.748   1.296
  119SER      C 1368   6.357   8.496   1.586
  119SER      O 1369   6.301   8.525   1.691
  120ASN      N 1370   6.311   8.405   1.500
  120ASN      H 1371   6.357   8.366   1.420
  120ASN     CA 1372   6.177   8.346   1.512
  120ASN     CB 1373   6.083   8.412   1.411
  120ASN     CG 1374   5.940   8.409   1.466
  120ASN    OD1 1375   5.868   8.310   1.453
  120ASN    ND2 1376   5.905   8.528   1.514
  120ASN   HD21 1377   5.959   8.612   1.521
  120ASN   HD22 1378   5.809   8.525   1.544
  120ASN      C 1379   6.187   8.199   1.469
  120ASN      O 1380   6.219   8.177   1.352
  121PHE      N 1381   6.203   8.107   1.564
  121PHE      H 1382   6.226   8.014   1.537
  121PHE     CA 1383   6.200   8.128   1.709
  121PHE     CB 1384   6.099   8.044   1.788
  121PHE     CG 1385   6.119   7.893   1.784
  121PHE    CD1 1386   6.220   7.829   1.856
  121PHE    HD1 1387   6.286   7.887   1.919
  121PHE    CD2 1388   6.051   7.825   1.684
  121PHE    HD2 1389   5.990   7.886   1.617
  121PHE    CE1 1390   6.258   7.700   1.821
  121PHE    HE1 1391   6.331   7.644   1.879
  121PHE    CE2 1392   6.083   7.694   1.652
  121PHE    HE2 1393   6.010   7.641   1.591
  121PHE     CZ 1394   6.187   7.633   1.721
  121PHE     HZ 1395   6.212   7.533   1.685
  121PHE      C 1396   6.341   8.103   1.764
  121PHE      O 1397   6.414   8.012   1.724
  122LEU      N 1398   6.384   8.202   1.842
  122LEU      H 1399   6.340   8.291   1.855
  122LEU     CA 1400   6.516   8.197   1.907
  122LEU     CB 1401   6.561   8.332   1.963
  122LEU     CG 1402   6.702   8.331   2.023
  122LEU    CD1 1403   6.818   8.314   1.925
  122LEU    CD2 1404   6.719   8.454   2.114
  122LEU      C 1405   6.489   8.099   2.021
  122LEU      O 1406   6.413   8.120   2.115
  123ASN      N 1407   6.567   7.991   2.010
  123ASN      H 1408   6.626   7.976   1.931
  123ASN     CA 1409   6.567   7.876   2.101
  123ASN     CB 1410   6.589   7.760   2.003
  123ASN     CG 1411   6.598   7.621   2.066
  123ASN    OD1 1412   6.580   7.614   2.188
  123ASN    ND2 1413   6.606   7.508   1.997
  123ASN   HD21 1414   6.600   7.513   1.897
  123ASN   HD22 1415   6.598   7.422   2.046
  123ASN      C 1416   6.680   7.883   2.203
  123ASN      O 1417   6.792   7.921   2.170
  124CYS2     N 1418   6.636   7.881   2.329
  124CYS2     H 1419   6.540   7.884   2.356
  124CYS2    CA 1420   6.718   7.873   2.451
  124CYS2    CB 1421   6.666   7.961   2.565
  124CYS2    SG 1422   6.664   8.137   2.514
  124CYS2     C 1423   6.763   7.734   2.495
  124CYS2     O 1424   6.762   7.702   2.614
  125TYR      N 1425   6.780   7.642   2.400
  125TYR      H 1426   6.758   7.668   2.306
  125TYR     CA 1427   6.837   7.507   2.406
  125TYR     CB 1428   6.900   7.488   2.268
  125TYR     CG 1429   6.978   7.362   2.228
  125TYR    CD1 1430   7.116   7.375   2.236
  125TYR    HD1 1431   7.171   7.463   2.204
  125TYR    CD2 1432   6.927   7.233   2.225
  125TYR    HD2 1433   6.824   7.216   2.190
  125TYR    CE1 1434   7.200   7.264   2.241
  125TYR    HE1 1435   7.308   7.278   2.251
  125TYR    CE2 1436   7.013   7.124   2.226
  125TYR    HE2 1437   6.975   7.022   2.218
  125TYR     CZ 1438   7.151   7.135   2.243
  125TYR     OH 1439   7.232   7.028   2.220
  125TYR     HH 1440   7.191   6.940   2.240
  125TYR      C 1441   6.942   7.470   2.510
  125TYR      O 1442   7.045   7.536   2.521
  126VAL      N 1443   6.897   7.416   2.624
  126VAL      H 1444   6.806   7.443   2.658
  126VAL     CA 1445   6.985   7.353   2.724
  126VAL     CB 1446   7.005   7.449   2.841
  126VAL    CG1 1447   7.111   7.552   2.800
  126VAL    CG2 1448   6.881   7.518   2.898
  126VAL      C 1449   6.940   7.216   2.774
  126VAL      O 1450   6.825   7.178   2.752
  127SER      N 1451   7.029   7.139   2.837
  127SER      H 1452   7.114   7.180   2.869
  127SER     CA 1453   7.006   6.998   2.870
  127SER     CB 1454   7.118   6.905   2.823
  127SER     OG 1455   7.250   6.944   2.861
  127SER     HG 1456   7.305   6.872   2.903
  127SER      C 1457   6.963   6.976   3.015
  127SER      O 1458   7.000   7.052   3.105
  128GLY      N 1459   6.901   6.861   3.039
  128GLY      H 1460   6.841   6.811   2.975
  128GLY     CA 1461   6.869   6.823   3.177
  128GLY      C 1462   6.722   6.788   3.203
  128GLY      O 1463   6.636   6.819   3.120
  129PHE      N 1464   6.694   6.705   3.302
  129PHE      H 1465   6.765   6.644   3.336
  129PHE     CA 1466   6.561   6.653   3.337
  129PHE     CB 1467   6.574   6.525   3.420
  129PHE     CG 1468   6.437   6.470   3.459
  129PHE    CD1 1469   6.369   6.392   3.366
  129PHE    HD1 1470   6.401   6.378   3.263
  129PHE    CD2 1471   6.394   6.493   3.589
  129PHE    HD2 1472   6.457   6.528   3.671
  129PHE    CE1 1473   6.240   6.352   3.400
  129PHE    HE1 1474   6.175   6.323   3.318
  129PHE    CE2 1475   6.267   6.446   3.620
  129PHE    HE2 1476   6.233   6.461   3.723
  129PHE     CZ 1477   6.190   6.378   3.527
  129PHE     HZ 1478   6.093   6.335   3.551
  129PHE      C 1479   6.476   6.755   3.414
  129PHE      O 1480   6.535   6.807   3.508
  130HI0      N 1481   6.364   6.790   3.351
  130HI0      H 1482   6.358   6.757   3.256
  130HI0     CA 1483   6.264   6.887   3.396
  130HI0     CB 1484   6.168   6.920   3.281
  130HI0     CG 1485   6.099   7.055   3.302
  130HI0    ND1 1486   5.971   7.060   3.335
  130HI0    HD1 1487   5.905   6.999   3.380
  130HI0    CD2 1488   6.138   7.176   3.264
  130HI0    HD2 1489   6.244   7.203   3.257
  130HI0    CE1 1490   5.931   7.184   3.309
  130HI0    HE1 1491   5.828   7.218   3.315
  130HI0    NE2 1492   6.033   7.257   3.264
  130HI0    HE2 1493   6.031   7.349   3.225
  130HI0      C 1494   6.186   6.831   3.516
  130HI0      O 1495   6.146   6.715   3.509
  131PRO      N 1496   6.170   6.906   3.625
  131PRO     CA 1497   6.234   7.034   3.656
  131PRO     CB 1498   6.139   7.096   3.759
  131PRO     CG 1499   6.083   6.977   3.837
  131PRO     CD 1500   6.084   6.862   3.735
  131PRO      C 1501   6.372   7.023   3.722
  131PRO      O 1502   6.405   6.920   3.780
  132SER      N 1503   6.458   7.115   3.679
  132SER      H 1504   6.436   7.173   3.601
  132SER     CA 1505   6.601   7.123   3.711
  132SER     CB 1506   6.664   7.090   3.576
  132SER     OG 1507   6.800   7.048   3.596
  132SER     HG 1508   6.799   6.955   3.631
  132SER      C 1509   6.645   7.264   3.753
  132SER      O 1510   6.583   7.361   3.710
  133AS4      N 1511   6.736   7.275   3.849
  133AS4      H 1512   6.743   7.190   3.901
  133AS4     CA 1513   6.797   7.404   3.887
  133AS4     CB 1514   6.855   7.389   4.028
  133AS4     CG 1515   6.762   7.345   4.142
  133AS4    OD1 1516   6.783   7.226   4.176
  133AS4   HD11 1517   6.707   7.190   4.229
  133AS4   HD12 1518   6.867   7.194   4.132
  133AS4    OD2 1519   6.706   7.438   4.204
  133AS4   HD21 1520   6.679   7.407   4.296
  133AS4   HD22 1521   6.706   7.525   4.155
  133AS4      C 1522   6.887   7.486   3.795
  133AS4      O 1523   7.010   7.473   3.796
  134ILE      N 1524   6.818   7.553   3.704
  134ILE      H 1525   6.718   7.549   3.697
  134ILE     CA 1526   6.882   7.654   3.618
  134ILE     CB 1527   6.913   7.602   3.478
  134ILE    CG1 1528   6.791   7.537   3.413
  134ILE    CG2 1529   7.041   7.518   3.484
  134ILE     CD 1530   6.831   7.493   3.272
  134ILE      C 1531   6.800   7.783   3.604
  134ILE      O 1532   6.679   7.787   3.621
  135GL4      N 1533   6.876   7.890   3.584
  135GL4      H 1534   6.976   7.896   3.594
  135GL4     CA 1535   6.808   8.018   3.555
  135GL4     CB 1536   6.861   8.139   3.633
  135GL4     CG 1537   6.765   8.189   3.741
  135GL4     CD 1538   6.813   8.317   3.809
  135GL4    OE1 1539   6.868   8.403   3.737
  135GL4   HE11 1540   6.865   8.492   3.781
  135GL4   HE12 1541   6.878   8.360   3.647
  135GL4    OE2 1542   6.806   8.319   3.934
  135GL4   HE21 1543   6.810   8.412   3.970
  135GL4   HE22 1544   6.804   8.221   3.951
  135GL4      C 1545   6.817   8.035   3.404
  135GL4      O 1546   6.926   8.019   3.349
  136VAL      N 1547   6.705   8.070   3.341
  136VAL      H 1548   6.614   8.054   3.379
  136VAL     CA 1549   6.700   8.099   3.197
  136VAL     CB 1550   6.617   7.985   3.137
  136VAL    CG1 1551   6.604   8.001   2.985
  136VAL    CG2 1552   6.679   7.847   3.161
  136VAL      C 1553   6.643   8.236   3.163
  136VAL      O 1554   6.529   8.273   3.194
  137AS4      N 1555   6.731   8.325   3.117
  137AS4      H 1556   6.813   8.279   3.082
  137AS4     CA 1557   6.695   8.458   3.066
  137AS4     CB 1558   6.744   8.565   3.164
  137AS4     CG 1559   6.667   8.569   3.296
  137AS4    OD1 1560   6.581   8.658   3.308
  137AS4   HD11 1561   6.493   8.613   3.326
  137AS4   HD12 1562   6.620   8.742   3.273
  137AS4    OD2 1563   6.696   8.495   3.393
  137AS4   HD21 1564   6.657   8.535   3.476
  137AS4   HD22 1565   6.720   8.402   3.366
  137AS4      C 1566   6.752   8.486   2.928
  137AS4      O 1567   6.798   8.401   2.852
  138LEU      N 1568   6.718   8.605   2.877
  138LEU      H 1569   6.660   8.671   2.925
  138LEU     CA 1570   6.772   8.650   2.748
  138LEU     CB 1571   6.650   8.710   2.677
  138LEU     CG 1572   6.556   8.598   2.633
  138LEU    CD1 1573   6.425   8.659   2.585
  138LEU    CD2 1574   6.612   8.505   2.526
  138LEU      C 1575   6.881   8.757   2.748
  138LEU      O 1576   6.867   8.854   2.822
  139LEU      N 1577   6.966   8.765   2.646
  139LEU      H 1578   6.955   8.699   2.571
  139LEU     CA 1579   7.077   8.859   2.622
  139LEU     CB 1580   7.207   8.785   2.587
  139LEU     CG 1581   7.336   8.862   2.614
  139LEU    CD1 1582   7.354   8.899   2.761
  139LEU    CD2 1583   7.469   8.792   2.586
  139LEU      C 1584   7.044   8.957   2.510
  139LEU      O 1585   7.027   8.920   2.394
  140LYSH     N 1586   7.053   9.086   2.544
  140LYSH     H 1587   7.063   9.112   2.640
  140LYSH    CA 1588   7.045   9.197   2.449
  140LYSH    CB 1589   6.928   9.289   2.486
  140LYSH    CG 1590   6.891   9.380   2.370
  140LYSH    CD 1591   6.766   9.449   2.425
  140LYSH    CE 1592   6.680   9.529   2.326
  140LYSH    NZ 1593   6.551   9.549   2.393
  140LYSH   HZ1 1594   6.501   9.465   2.414
  140LYSH   HZ2 1595   6.564   9.590   2.484
  140LYSH   HZ3 1596   6.492   9.613   2.345
  140LYSH     C 1597   7.176   9.276   2.454
  140LYSH     O 1598   7.216   9.334   2.555
  141ASN      N 1599   7.259   9.245   2.355
  141ASN      H 1600   7.219   9.192   2.281
  141ASN     CA 1601   7.385   9.313   2.324
  141ASN     CB 1602   7.363   9.462   2.301
  141ASN     CG 1603   7.261   9.484   2.189
  141ASN    OD1 1604   7.263   9.429   2.079
  141ASN    ND2 1605   7.167   9.570   2.227
  141ASN   HD21 1606   7.155   9.596   2.323
  141ASN   HD22 1607   7.108   9.609   2.156
  141ASN      C 1608   7.511   9.305   2.411
  141ASN      O 1609   7.610   9.373   2.389
  142GLY      N 1610   7.484   9.251   2.530
  142GLY      H 1611   7.395   9.207   2.542
  142GLY     CA 1612   7.574   9.252   2.646
  142GLY      C 1613   7.505   9.249   2.782
  142GLY      O 1614   7.560   9.195   2.878
  143GL4      N 1615   7.388   9.311   2.794
  143GL4      H 1616   7.361   9.378   2.725
  143GL4     CA 1617   7.307   9.296   2.916
  143GL4     CB 1618   7.285   9.437   2.973
  143GL4     CG 1619   7.213   9.533   2.878
  143GL4     CD 1620   7.306   9.633   2.809
  143GL4    OE1 1621   7.335   9.741   2.865
  143GL4   HE11 1622   7.398   9.786   2.803
  143GL4   HE12 1623   7.295   9.738   2.957
  143GL4    OE2 1624   7.363   9.591   2.706
  143GL4   HE21 1625   7.416   9.666   2.666
  143GL4   HE22 1626   7.324   9.502   2.680
  143GL4      C 1627   7.185   9.207   2.896
  143GL4      O 1628   7.163   9.156   2.786
  144ARG      N 1629   7.128   9.163   3.008
  144ARG      H 1630   7.155   9.186   3.101
  144ARG     CA 1631   7.010   9.076   3.006
  144ARG     CB 1632   7.022   8.981   3.125
  144ARG     CG 1633   7.042   9.054   3.258
  144ARG     CD 1634   7.066   8.953   3.371
  144ARG     NE 1635   7.042   9.016   3.501
  144ARG     HE 1636   6.996   9.105   3.494
  144ARG     CZ 1637   7.059   8.964   3.623
  144ARG    NH1 1638   7.114   8.843   3.642
  144ARG   HH11 1639   7.142   8.784   3.567
  144ARG   HH12 1640   7.116   8.810   3.736
  144ARG    NH2 1641   6.997   9.020   3.728
  144ARG   HH21 1642   6.935   9.098   3.718
  144ARG   HH22 1643   7.016   8.982   3.818
  144ARG      C 1644   6.874   9.146   3.002
  144ARG      O 1645   6.865   9.260   3.047
  145ILE      N 1646   6.774   9.076   2.950
  145ILE      H 1647   6.797   9.000   2.890
  145ILE     CA 1648   6.630   9.107   2.963
  145ILE     CB 1649   6.574   9.158   2.831
  145ILE    CG1 1650   6.637   9.088   2.710
  145ILE    CG2 1651   6.561   9.310   2.818
  145ILE     CD 1652   6.567   9.135   2.582
  145ILE      C 1653   6.553   8.985   3.015
  145ILE      O 1654   6.586   8.871   2.981
  146GL4      N 1655   6.466   9.007   3.112
  146GL4      H 1656   6.457   9.101   3.146
  146GL4     CA 1657   6.397   8.906   3.194
  146GL4     CB 1658   6.308   8.968   3.302
  146GL4     CG 1659   6.364   9.084   3.384
  146GL4     CD 1660   6.343   9.211   3.301
  146GL4    OE1 1661   6.448   9.271   3.271
  146GL4   HE11 1662   6.427   9.355   3.221
  146GL4   HE12 1663   6.526   9.216   3.303
  146GL4    OE2 1664   6.223   9.241   3.281
  146GL4   HE21 1665   6.219   9.326   3.229
  146GL4   HE22 1666   6.165   9.165   3.308
  146GL4      C 1667   6.314   8.806   3.114
  146GL4      O 1668   6.248   8.849   3.020
  147LYSH     N 1669   6.358   8.680   3.118
  147LYSH     H 1670   6.448   8.678   3.161
  147LYSH    CA 1671   6.279   8.559   3.091
  147LYSH    CB 1672   6.156   8.557   3.182
  147LYSH    CG 1673   6.207   8.518   3.321
  147LYSH    CD 1674   6.093   8.521   3.424
  147LYSH    CE 1675   6.129   8.503   3.572
  147LYSH    NZ 1676   6.214   8.611   3.625
  147LYSH   HZ1 1677   6.238   8.590   3.720
  147LYSH   HZ2 1678   6.299   8.611   3.573
  147LYSH   HZ3 1679   6.161   8.695   3.614
  147LYSH     C 1680   6.230   8.528   2.949
  147LYSH     O 1681   6.220   8.613   2.860
  148VAL      N 1682   6.196   8.402   2.925
  148VAL      H 1683   6.215   8.327   2.988
  148VAL     CA 1684   6.140   8.360   2.796
  148VAL     CB 1685   6.182   8.224   2.741
  148VAL    CG1 1686   6.331   8.221   2.705
  148VAL    CG2 1687   6.166   8.114   2.847
  148VAL      C 1688   5.988   8.378   2.787
  148VAL      O 1689   5.923   8.384   2.891
  149GL4      N 1690   5.936   8.356   2.667
  149GL4      H 1691   5.988   8.356   2.582
  149GL4     CA 1692   5.790   8.353   2.646
  149GL4     CB 1693   5.751   8.409   2.509
  149GL4     CG 1694   5.795   8.550   2.469
  149GL4     CD 1695   5.764   8.591   2.325
  149GL4    OE1 1696   5.655   8.647   2.301
  149GL4   HE11 1697   5.634   8.644   2.203
  149GL4   HE12 1698   5.616   8.688   2.383
  149GL4    OE2 1699   5.850   8.561   2.239
  149GL4   HE21 1700   5.797   8.563   2.154
  149GL4   HE22 1701   5.935   8.519   2.270
  149GL4      C 1702   5.722   8.220   2.677
  149GL4      O 1703   5.636   8.216   2.766
  150HI0      N 1704   5.781   8.114   2.622
  150HI0      H 1705   5.863   8.122   2.566
  150HI0     CA 1706   5.730   7.976   2.622
  150HI0     CB 1707   5.683   7.947   2.480
  150HI0     CG 1708   5.564   8.033   2.436
  150HI0    ND1 1709   5.558   8.126   2.341
  150HI0    HD1 1710   5.636   8.174   2.301
  150HI0    CD2 1711   5.441   8.019   2.484
  150HI0    HD2 1712   5.421   7.956   2.571
  150HI0    CE1 1713   5.431   8.159   2.317
  150HI0    HE1 1714   5.396   8.248   2.264
  150HI0    NE2 1715   5.361   8.091   2.406
  150HI0    HE2 1716   5.262   8.078   2.393
  150HI0      C 1717   5.843   7.879   2.656
  150HI0      O 1718   5.960   7.904   2.625
  151SER      N 1719   5.808   7.751   2.661
  151SER      H 1720   5.716   7.714   2.646
  151SER     CA 1721   5.897   7.647   2.715
  151SER     CB 1722   5.915   7.669   2.865
  151SER     OG 1723   5.803   7.634   2.947
  151SER     HG 1724   5.769   7.550   2.904
  151SER      C 1725   5.847   7.507   2.681
  151SER      O 1726   5.753   7.459   2.744
  152AS4      N 1727   5.908   7.438   2.585
  152AS4      H 1728   5.993   7.473   2.545
  152AS4     CA 1729   5.863   7.306   2.536
  152AS4     CB 1730   5.841   7.308   2.384
  152AS4     CG 1731   5.695   7.339   2.351
  152AS4    OD1 1732   5.606   7.258   2.385
  152AS4   HD11 1733   5.520   7.291   2.347
  152AS4   HD12 1734   5.647   7.181   2.435
  152AS4    OD2 1735   5.669   7.454   2.308
  152AS4   HD21 1736   5.580   7.452   2.261
  152AS4   HD22 1737   5.732   7.526   2.334
  152AS4      C 1738   5.953   7.190   2.577
  152AS4      O 1739   6.076   7.200   2.571
  153LEU      N 1740   5.892   7.076   2.605
  153LEU      H 1741   5.794   7.060   2.591
  153LEU     CA 1742   5.973   6.963   2.653
  153LEU     CB 1743   5.917   6.889   2.774
  153LEU     CG 1744   5.892   6.984   2.892
  153LEU    CD1 1745   5.859   6.913   3.024
  153LEU    CD2 1746   6.014   7.074   2.915
  153LEU      C 1747   6.010   6.852   2.554
  153LEU      O 1748   5.933   6.767   2.509
  154SER      N 1749   6.141   6.836   2.539
  154SER      H 1750   6.210   6.896   2.580
  154SER     CA 1751   6.187   6.752   2.427
  154SER     CB 1752   6.236   6.838   2.311
  154SER     OG 1753   6.259   6.755   2.197
  154SER     HG 1754   6.357   6.752   2.177
  154SER      C 1755   6.294   6.652   2.471
  154SER      O 1756   6.379   6.686   2.554
  155PHE      N 1757   6.318   6.549   2.390
  155PHE      H 1758   6.269   6.534   2.304
  155PHE     CA 1759   6.411   6.443   2.432
  155PHE     CB 1760   6.334   6.312   2.437
  155PHE     CG 1761   6.291   6.258   2.300
  155PHE    CD1 1762   6.166   6.294   2.251
  155PHE    HD1 1763   6.100   6.363   2.304
  155PHE    CD2 1764   6.373   6.170   2.231
  155PHE    HD2 1765   6.476   6.149   2.259
  155PHE    CE1 1766   6.123   6.238   2.132
  155PHE    HE1 1767   6.029   6.263   2.083
  155PHE    CE2 1768   6.327   6.108   2.115
  155PHE    HE2 1769   6.389   6.030   2.070
  155PHE     CZ 1770   6.205   6.149   2.064
  155PHE     HZ 1771   6.170   6.108   1.969
  155PHE      C 1772   6.531   6.441   2.337
  155PHE      O 1773   6.531   6.495   2.226
  156SER      N 1774   6.628   6.363   2.382
  156SER      H 1775   6.659   6.358   2.477
  156SER     CA 1776   6.727   6.304   2.290
  156SER     CB 1777   6.864   6.365   2.317
  156SER     OG 1778   6.963   6.347   2.215
  156SER     HG 1779   7.050   6.321   2.257
  156SER      C 1780   6.734   6.151   2.295
  156SER      O 1781   6.657   6.089   2.368
  157LYSH     N 1782   6.809   6.090   2.203
  157LYSH     H 1783   6.844   6.133   2.120
  157LYSH    CA 1784   6.827   5.944   2.201
  157LYSH    CB 1785   6.908   5.905   2.078
  157LYSH    CG 1786   6.880   5.767   2.018
  157LYSH    CD 1787   6.968   5.753   1.894
  157LYSH    CE 1788   6.996   5.605   1.868
  157LYSH    NZ 1789   7.117   5.599   1.785
  157LYSH   HZ1 1790   7.097   5.614   1.688
  157LYSH   HZ2 1791   7.182   5.669   1.815
  157LYSH   HZ3 1792   7.146   5.504   1.800
  157LYSH     C 1793   6.888   5.882   2.326
  157LYSH     O 1794   6.817   5.813   2.399
  158AS4      N 1795   6.997   5.945   2.371
  158AS4      H 1796   7.017   6.033   2.329
  158AS4     CA 1797   7.073   5.926   2.495
  158AS4     CB 1798   7.208   5.995   2.472
  158AS4     CG 1799   7.204   6.145   2.442
  158AS4    OD1 1800   7.262   6.222   2.521
  158AS4   HD11 1801   7.253   6.313   2.480
  158AS4   HD12 1802   7.321   6.168   2.581
  158AS4    OD2 1803   7.130   6.188   2.351
  158AS4   HD21 1804   7.149   6.286   2.343
  158AS4   HD22 1805   7.063   6.115   2.337
  158AS4      C 1806   7.003   5.985   2.618
  158AS4      O 1807   6.892   6.037   2.605
  159TRP      N 1808   7.073   5.995   2.731
  159TRP      H 1809   7.163   5.952   2.725
  159TRP     CA 1810   7.051   6.054   2.864
  159TRP     CB 1811   7.162   6.015   2.961
  159TRP     CG 1812   7.302   6.023   2.900
  159TRP    CD1 1813   7.355   6.127   2.835
  159TRP    HD1 1814   7.301   6.194   2.768
  159TRP    CD2 1815   7.408   5.937   2.923
  159TRP    NE1 1816   7.487   6.115   2.829
  159TRP    HE1 1817   7.546   6.195   2.816
  159TRP    CE2 1818   7.525   5.997   2.877
  159TRP    CE3 1819   7.408   5.807   2.973
  159TRP    HE3 1820   7.320   5.756   3.013
  159TRP    CZ2 1821   7.646   5.931   2.889
  159TRP    HZ2 1822   7.727   6.004   2.894
  159TRP    CZ3 1823   7.528   5.739   2.966
  159TRP    HZ3 1824   7.528   5.631   2.986
  159TRP    CH2 1825   7.649   5.799   2.934
  159TRP    HH2 1826   7.746   5.755   2.957
  159TRP      C 1827   7.015   6.203   2.875
  159TRP      O 1828   6.977   6.251   2.981
  160SER      N 1829   7.049   6.279   2.771
  160SER      H 1830   7.104   6.240   2.697
  160SER     CA 1831   7.002   6.416   2.750
  160SER     CB 1832   7.083   6.478   2.635
  160SER     OG 1833   7.224   6.454   2.639
  160SER     HG 1834   7.245   6.366   2.595
  160SER      C 1835   6.854   6.443   2.724
  160SER      O 1836   6.798   6.398   2.624
  161PHE      N 1837   6.791   6.515   2.816
  161PHE      H 1838   6.827   6.530   2.908
  161PHE     CA 1839   6.660   6.579   2.795
  161PHE     CB 1840   6.584   6.589   2.927
  161PHE     CG 1841   6.433   6.603   2.906
  161PHE    CD1 1842   6.384   6.732   2.888
  161PHE    HD1 1843   6.439   6.822   2.914
  161PHE    CD2 1844   6.354   6.492   2.877
  161PHE    HD2 1845   6.389   6.392   2.901
  161PHE    CE1 1846   6.253   6.751   2.847
  161PHE    HE1 1847   6.230   6.855   2.823
  161PHE    CE2 1848   6.229   6.516   2.823
  161PHE    HE2 1849   6.174   6.429   2.788
  161PHE     CZ 1850   6.173   6.643   2.813
  161PHE     HZ 1851   6.075   6.660   2.767
  161PHE      C 1852   6.704   6.716   2.743
  161PHE      O 1853   6.809   6.770   2.777
  162TYR      N 1854   6.612   6.776   2.668
  162TYR      H 1855   6.517   6.750   2.648
  162TYR     CA 1856   6.647   6.913   2.628
  162TYR     CB 1857   6.679   6.910   2.479
  162TYR     CG 1858   6.825   6.875   2.449
  162TYR    CD1 1859   6.940   6.933   2.500
  162TYR    HD1 1860   6.914   7.018   2.563
  162TYR    CD2 1861   6.835   6.777   2.351
  162TYR    HD2 1862   6.746   6.728   2.310
  162TYR    CE1 1863   7.065   6.897   2.451
  162TYR    HE1 1864   7.154   6.915   2.511
  162TYR    CE2 1865   6.959   6.734   2.305
  162TYR    HE2 1866   6.964   6.653   2.232
  162TYR     CZ 1867   7.072   6.799   2.352
  162TYR     OH 1868   7.194   6.779   2.297
  162TYR     HH 1869   7.199   6.715   2.220
  162TYR      C 1870   6.535   7.012   2.658
  162TYR      O 1871   6.420   6.990   2.618
  163LEU      N 1872   6.566   7.120   2.729
  163LEU      H 1873   6.662   7.135   2.754
  163LEU     CA 1874   6.465   7.216   2.775
  163LEU     CB 1875   6.500   7.260   2.918
  163LEU     CG 1876   6.539   7.151   3.018
  163LEU    CD1 1877   6.612   7.219   3.135
  163LEU    CD2 1878   6.423   7.065   3.068
  163LEU      C 1879   6.464   7.340   2.684
  163LEU      O 1880   6.535   7.440   2.700
  164LEU      N 1881   6.373   7.329   2.589
  164LEU      H 1882   6.296   7.265   2.594
  164LEU     CA 1883   6.348   7.421   2.476
  164LEU     CB 1884   6.276   7.348   2.362
  164LEU     CG 1885   6.367   7.251   2.287
  164LEU    CD1 1886   6.280   7.165   2.196
  164LEU    CD2 1887   6.479   7.318   2.206
  164LEU      C 1888   6.273   7.546   2.523
  164LEU      O 1889   6.150   7.545   2.517
  165TYR      N 1890   6.344   7.624   2.605
  165TYR      H 1891   6.437   7.603   2.634
  165TYR     CA 1892   6.287   7.752   2.648
  165TYR     CB 1893   6.361   7.805   2.772
  165TYR     CG 1894   6.367   7.704   2.886
  165TYR    CD1 1895   6.258   7.701   2.971
  165TYR    HD1 1896   6.176   7.771   2.953
  165TYR    CD2 1897   6.486   7.643   2.925
  165TYR    HD2 1898   6.570   7.636   2.856
  165TYR    CE1 1899   6.267   7.634   3.092
  165TYR    HE1 1900   6.176   7.590   3.134
  165TYR    CE2 1901   6.499   7.585   3.051
  165TYR    HE2 1902   6.599   7.571   3.092
  165TYR     CZ 1903   6.387   7.576   3.132
  165TYR     OH 1904   6.396   7.480   3.228
  165TYR     HH 1905   6.319   7.491   3.290
  165TYR      C 1906   6.289   7.850   2.530
  165TYR      O 1907   6.398   7.864   2.475
  166TYR      N 1908   6.194   7.935   2.494
  166TYR      H 1909   6.105   7.937   2.539
  166TYR     CA 1910   6.209   8.003   2.364
  166TYR     CB 1911   6.182   7.918   2.240
  166TYR     CG 1912   6.042   7.858   2.225
  166TYR    CD1 1913   5.952   7.918   2.138
  166TYR    HD1 1914   5.973   8.018   2.100
  166TYR    CD2 1915   6.001   7.744   2.294
  166TYR    HD2 1916   6.066   7.715   2.376
  166TYR    CE1 1917   5.827   7.862   2.114
  166TYR    HE1 1918   5.750   7.915   2.058
  166TYR    CE2 1919   5.877   7.686   2.271
  166TYR    HE2 1920   5.844   7.599   2.327
  166TYR     CZ 1921   5.791   7.743   2.178
  166TYR     OH 1922   5.670   7.683   2.164
  166TYR     HH 1923   5.670   7.600   2.221
  166TYR      C 1924   6.133   8.136   2.353
  166TYR      O 1925   6.035   8.152   2.425
  167THR      N 1926   6.177   8.217   2.257
  167THR      H 1927   6.269   8.202   2.220
  167THR     CA 1928   6.118   8.349   2.230
  167THR     CB 1929   6.188   8.458   2.311
  167THR    OG1 1930   6.127   8.587   2.310
  167THR    HG1 1931   6.028   8.582   2.295
  167THR    CG2 1932   6.328   8.492   2.261
  167THR      C 1933   6.110   8.380   2.080
  167THR      O 1934   6.194   8.344   1.997
  168GL4      N 1935   6.004   8.453   2.046
  168GL4      H 1936   5.965   8.506   2.122
  168GL4     CA 1937   5.976   8.496   1.908
  168GL4     CB 1938   5.831   8.461   1.874
  168GL4     CG 1939   5.817   8.309   1.868
  168GL4     CD 1940   5.671   8.269   1.846
  168GL4    OE1 1941   5.635   8.228   1.734
  168GL4   HE11 1942   5.574   8.297   1.695
  168GL4   HE12 1943   5.655   8.131   1.723
  168GL4    OE2 1944   5.598   8.257   1.947
  168GL4   HE21 1945   5.538   8.178   1.938
  168GL4   HE22 1946   5.632   8.320   2.018
  168GL4      C 1947   5.996   8.647   1.900
  168GL4      O 1948   5.935   8.717   1.981
  169PHE      N 1949   6.108   8.688   1.841
  169PHE      H 1950   6.154   8.616   1.789
  169PHE     CA 1951   6.153   8.824   1.807
  169PHE     CB 1952   6.305   8.833   1.822
  169PHE     CG 1953   6.346   8.856   1.967
  169PHE    CD1 1954   6.436   8.763   2.020
  169PHE    HD1 1955   6.474   8.686   1.953
  169PHE    CD2 1956   6.290   8.954   2.048
  169PHE    HD2 1957   6.218   9.033   2.026
  169PHE    CE1 1958   6.472   8.765   2.154
  169PHE    HE1 1959   6.549   8.700   2.195
  169PHE    CE2 1960   6.322   8.955   2.183
  169PHE    HE2 1961   6.307   9.042   2.247
  169PHE     CZ 1962   6.407   8.858   2.234
  169PHE     HZ 1963   6.434   8.857   2.340
  169PHE      C 1964   6.114   8.854   1.662
  169PHE      O 1965   6.058   8.772   1.590
  170THR      N 1966   6.135   8.978   1.616
  170THR      H 1967   6.167   9.052   1.675
  170THR     CA 1968   6.107   9.013   1.476
  170THR     CB 1969   6.032   9.146   1.468
  170THR    OG1 1970   6.105   9.251   1.532
  170THR    HG1 1971   6.058   9.338   1.515
  170THR    CG2 1972   5.886   9.121   1.506
  170THR      C 1973   6.231   9.028   1.387
  170THR      O 1974   6.336   9.048   1.448
  171PRO      N 1975   6.225   8.992   1.259
  171PRO     CA 1976   6.334   9.031   1.169
  171PRO     CB 1977   6.294   8.960   1.039
  171PRO     CG 1978   6.242   8.826   1.090
  171PRO     CD 1979   6.151   8.877   1.202
  171PRO      C 1980   6.364   9.181   1.163
  171PRO      O 1981   6.475   9.225   1.131
  172THR      N 1982   6.257   9.259   1.175
  172THR      H 1983   6.169   9.213   1.166
  172THR     CA 1984   6.256   9.406   1.175
  172THR     CB 1985   6.120   9.469   1.145
  172THR    OG1 1986   6.016   9.405   1.220
  172THR    HG1 1987   5.973   9.335   1.162
  172THR    CG2 1988   6.096   9.465   0.994
  172THR      C 1989   6.302   9.469   1.307
  172THR      O 1990   6.261   9.578   1.345
  173GL4      N 1991   6.404   9.406   1.365
  173GL4      H 1992   6.453   9.338   1.311
  173GL4     CA 1993   6.476   9.466   1.479
  173GL4     CB 1994   6.446   9.395   1.611
  173GL4     CG 1995   6.423   9.497   1.722
  173GL4     CD 1996   6.542   9.579   1.773
  173GL4    OE1 1997   6.625   9.532   1.855
  173GL4   HE11 1998   6.683   9.605   1.889
  173GL4   HE12 1999   6.603   9.438   1.882
  173GL4    OE2 2000   6.548   9.700   1.743
  173GL4   HE21 2001   6.622   9.731   1.804
  173GL4   HE22 2002   6.502   9.723   1.658
  173GL4      C 2003   6.627   9.480   1.458
  173GL4      O 2004   6.689   9.387   1.407
  174LYSH     N 2005   6.687   9.581   1.519
  174LYSH     H 2006   6.645   9.622   1.600
  174LYSH    CA 2007   6.825   9.621   1.486
  174LYSH    CB 2008   6.835   9.771   1.456
  174LYSH    CG 2009   6.798   9.866   1.570
  174LYSH    CD 2010   6.866  10.001   1.547
  174LYSH    CE 2011   6.842  10.106   1.656
  174LYSH    NZ 2012   6.901  10.238   1.633
  174LYSH   HZ1 2013   6.998  10.225   1.650
  174LYSH   HZ2 2014   6.883  10.262   1.538
  174LYSH   HZ3 2015   6.870  10.313   1.693
  174LYSH     C 2016   6.932   9.580   1.587
  174LYSH     O 2017   7.048   9.574   1.547
  175ASN      N 2018   6.888   9.547   1.709
  175ASN      H 2019   6.790   9.547   1.729
  175ASN     CA 2020   6.972   9.492   1.816
  175ASN     CB 2021   6.911   9.528   1.952
  175ASN     CG 2022   6.918   9.675   1.990
  175ASN    OD1 2023   6.997   9.715   2.076
  175ASN    ND2 2024   6.807   9.743   1.966
  175ASN   HD21 2025   6.733   9.697   1.916
  175ASN   HD22 2026   6.811   9.841   1.985
  175ASN      C 2027   7.013   9.346   1.796
  175ASN      O 2028   6.950   9.272   1.721
  176GL4      N 2029   7.118   9.301   1.865
  176GL4      H 2030   7.165   9.356   1.934
  176GL4     CA 2031   7.164   9.162   1.873
  176GL4     CB 2032   7.314   9.134   1.874
  176GL4     CG 2033   7.374   9.163   1.736
  176GL4     CD 2034   7.523   9.128   1.737
  176GL4    OE1 2035   7.604   9.185   1.662
  176GL4   HE11 2036   7.666   9.118   1.622
  176GL4   HE12 2037   7.583   9.282   1.679
  176GL4    OE2 2038   7.566   9.030   1.801
  176GL4   HE21 2039   7.655   9.038   1.847
  176GL4   HE22 2040   7.504   8.953   1.784
  176GL4      C 2041   7.108   9.084   1.993
  176GL4      O 2042   7.142   9.120   2.105
  177TYR      N 2043   7.055   8.965   1.967
  177TYR      H 2044   7.068   8.928   1.875
  177TYR     CA 2045   6.984   8.881   2.065
  177TYR     CB 2046   6.835   8.865   2.032
  177TYR     CG 2047   6.765   9.001   2.042
  177TYR    CD1 2048   6.743   9.054   2.168
  177TYR    HD1 2049   6.802   9.012   2.249
  177TYR    CD2 2050   6.718   9.063   1.927
  177TYR    HD2 2051   6.757   9.024   1.834
  177TYR    CE1 2052   6.662   9.167   2.178
  177TYR    HE1 2053   6.635   9.216   2.271
  177TYR    CE2 2054   6.646   9.182   1.932
  177TYR    HE2 2055   6.598   9.223   1.843
  177TYR     CZ 2056   6.625   9.232   2.060
  177TYR     OH 2057   6.580   9.360   2.067
  177TYR     HH 2058   6.593   9.404   1.978
  177TYR      C 2059   7.038   8.739   2.082
  177TYR      O 2060   7.084   8.673   1.988
  178ALA      N 2061   7.039   8.702   2.209
  178ALA      H 2062   7.043   8.775   2.277
  178ALA     CA 2063   7.077   8.564   2.242
  178ALA     CB 2064   7.227   8.566   2.272
  178ALA      C 2065   7.006   8.517   2.369
  178ALA      O 2066   6.913   8.584   2.413
  179CYS2     N 2067   7.036   8.398   2.421
  179CYS2     H 2068   7.081   8.326   2.369
  179CYS2    CA 2069   7.003   8.354   2.557
  179CYS2    CB 2070   6.954   8.209   2.560
  179CYS2    SG 2071   6.845   8.160   2.422
  179CYS2     C 2072   7.120   8.370   2.654
  179CYS2     O 2073   7.239   8.363   2.622
  180ARG      N 2074   7.075   8.398   2.776
  180ARG      H 2075   6.976   8.399   2.793
  180ARG     CA 2076   7.166   8.397   2.891
  180ARG     CB 2077   7.149   8.537   2.952
  180ARG     CG 2078   7.253   8.553   3.063
  180ARG     CD 2079   7.398   8.541   3.013
  180ARG     NE 2080   7.484   8.530   3.131
  180ARG     HE 2081   7.459   8.458   3.196
  180ARG     CZ 2082   7.599   8.598   3.142
  180ARG    NH1 2083   7.636   8.688   3.050
  180ARG   HH11 2084   7.576   8.711   2.974
  180ARG   HH12 2085   7.718   8.744   3.062
  180ARG    NH2 2086   7.685   8.555   3.235
  180ARG   HH21 2087   7.659   8.473   3.288
  180ARG   HH22 2088   7.770   8.604   3.252
  180ARG      C 2089   7.110   8.284   2.978
  180ARG      O 2090   6.994   8.288   3.020
  181VAL      N 2091   7.206   8.201   3.019
  181VAL      H 2092   7.300   8.194   2.985
  181VAL     CA 2093   7.177   8.079   3.096
  181VAL     CB 2094   7.194   7.956   3.006
  181VAL    CG1 2095   7.129   7.842   3.085
  181VAL    CG2 2096   7.120   7.953   2.873
  181VAL      C 2097   7.263   8.068   3.222
  181VAL      O 2098   7.385   8.079   3.212
  182ASN      N 2099   7.197   8.078   3.337
  182ASN      H 2100   7.097   8.072   3.339
  182ASN     CA 2101   7.269   8.094   3.464
  182ASN     CB 2102   7.215   8.197   3.563
  182ASN     CG 2103   7.200   8.335   3.499
  182ASN    OD1 2104   7.275   8.383   3.414
  182ASN    ND2 2105   7.082   8.386   3.535
  182ASN   HD21 2106   7.019   8.342   3.598
  182ASN   HD22 2107   7.053   8.468   3.486
  182ASN      C 2108   7.271   7.956   3.532
  182ASN      O 2109   7.172   7.915   3.593
  183HI0      N 2110   7.389   7.895   3.533
  183HI0      H 2111   7.464   7.941   3.487
  183HI0     CA 2112   7.425   7.786   3.625
  183HI0     CB 2113   7.520   7.689   3.553
  183HI0     CG 2114   7.451   7.611   3.441
  183HI0    ND1 2115   7.426   7.659   3.319
  183HI0    HD1 2116   7.465   7.738   3.271
  183HI0    CD2 2117   7.421   7.482   3.440
  183HI0    HD2 2118   7.421   7.415   3.527
  183HI0    CE1 2119   7.370   7.561   3.248
  183HI0    HE1 2120   7.316   7.573   3.155
  183HI0    NE2 2121   7.371   7.450   3.321
  183HI0    HE2 2122   7.333   7.362   3.291
  183HI0      C 2123   7.488   7.832   3.757
  183HI0      O 2124   7.426   7.815   3.862
  184VAL      N 2125   7.602   7.899   3.751
  184VAL      H 2126   7.663   7.886   3.673
  184VAL     CA 2127   7.661   7.961   3.871
  184VAL     CB 2128   7.813   7.973   3.869
  184VAL    CG1 2129   7.879   7.835   3.860
  184VAL    CG2 2130   7.853   8.069   3.758
  184VAL      C 2131   7.594   8.077   3.947
  184VAL      O 2132   7.558   8.064   4.063
  185THR      N 2133   7.542   8.173   3.871
  185THR      H 2134   7.541   8.180   3.771
  185THR     CA 2135   7.493   8.299   3.928
  185THR     CB 2136   7.553   8.420   3.857
  185THR    OG1 2137   7.565   8.406   3.716
  185THR    HG1 2138   7.558   8.494   3.670
  185THR    CG2 2139   7.690   8.457   3.916
  185THR      C 2140   7.341   8.302   3.952
  185THR      O 2141   7.277   8.406   3.951
  186LEU      N 2142   7.278   8.187   3.976
  186LEU      H 2143   7.340   8.109   3.981
  186LEU     CA 2144   7.139   8.178   4.023
  186LEU     CB 2145   7.105   8.038   4.075
  186LEU     CG 2146   7.154   7.931   3.978
  186LEU    CD1 2147   7.154   7.798   4.053
  186LEU    CD2 2148   7.048   7.930   3.867
  186LEU      C 2149   7.104   8.274   4.137
  186LEU      O 2150   7.185   8.291   4.227
  187SER      N 2151   6.975   8.309   4.136
  187SER      H 2152   6.914   8.300   4.057
  187SER     CA 2153   6.924   8.387   4.249
  187SER     CB 2154   6.942   8.534   4.208
  187SER     OG 2155   6.915   8.632   4.308
  187SER     HG 2156   6.843   8.594   4.367
  187SER      C 2157   6.780   8.370   4.295
  187SER      O 2158   6.753   8.417   4.405
  188GLN      N 2159   6.689   8.331   4.206
  188GLN      H 2160   6.722   8.310   4.114
  188GLN     CA 2161   6.544   8.325   4.233
  188GLN     CB 2162   6.477   8.343   4.097
  188GLN     CG 2163   6.497   8.490   4.057
  188GLN     CD 2164   6.470   8.512   3.907
  188GLN    OE1 2165   6.369   8.574   3.876
  188GLN    NE2 2166   6.559   8.482   3.813
  188GLN   HE21 2167   6.650   8.447   3.834
  188GLN   HE22 2168   6.536   8.495   3.717
  188GLN      C 2169   6.488   8.199   4.299
  188GLN      O 2170   6.492   8.098   4.228
  189PRO      N 2171   6.407   8.220   4.402
  189PRO     CA 2172   6.342   8.107   4.472
  189PRO     CB 2173   6.284   8.167   4.600
  189PRO     CG 2174   6.393   8.270   4.630
  189PRO     CD 2175   6.408   8.336   4.493
  189PRO      C 2176   6.239   8.032   4.388
  189PRO      O 2177   6.166   8.096   4.312
  190LYSH     N 2178   6.219   7.906   4.425
  190LYSH     H 2179   6.226   7.881   4.521
  190LYSH    CA 2180   6.142   7.812   4.341
  190LYSH    CB 2181   6.130   7.675   4.407
  190LYSH    CG 2182   6.272   7.618   4.404
  190LYSH    CD 2183   6.258   7.470   4.443
  190LYSH    CE 2184   6.401   7.424   4.473
  190LYSH    NZ 2185   6.397   7.277   4.483
  190LYSH   HZ1 2186   6.361   7.225   4.405
  190LYSH   HZ2 2187   6.494   7.250   4.483
  190LYSH   HZ3 2188   6.366   7.255   4.576
  190LYSH     C 2189   6.003   7.854   4.293
  190LYSH     O 2190   5.971   7.824   4.178
  191ILE      N 2191   5.930   7.928   4.375
  191ILE      H 2192   5.938   7.927   4.475
  191ILE     CA 2193   5.799   7.979   4.332
  191ILE     CB 2194   5.698   8.017   4.441
  191ILE    CG1 2195   5.758   8.112   4.545
  191ILE    CG2 2196   5.631   7.890   4.495
  191ILE     CD 2197   5.666   8.186   4.644
  191ILE      C 2198   5.805   8.082   4.220
  191ILE      O 2199   5.698   8.109   4.167
  192VAL      N 2200   5.917   8.147   4.187
  192VAL      H 2201   6.000   8.138   4.242
  192VAL     CA 2202   5.928   8.223   4.062
  192VAL     CB 2203   6.041   8.325   4.070
  192VAL    CG1 2204   6.057   8.432   3.962
  192VAL    CG2 2205   6.023   8.413   4.194
  192VAL      C 2206   5.946   8.136   3.937
  192VAL      O 2207   6.025   8.042   3.926
  193LYSH     N 2208   5.848   8.165   3.852
  193LYSH     H 2209   5.787   8.241   3.874
  193LYSH    CA 2210   5.837   8.105   3.718
  193LYSH    CB 2211   5.727   8.179   3.642
  193LYSH    CG 2212   5.593   8.119   3.683
  193LYSH    CD 2213   5.476   8.170   3.600
  193LYSH    CE 2214   5.488   8.139   3.451
  193LYSH    NZ 2215   5.394   8.228   3.381
  193LYSH   HZ1 2216   5.311   8.229   3.437
  193LYSH   HZ2 2217   5.432   8.320   3.368
  193LYSH   HZ3 2218   5.382   8.198   3.286
  193LYSH     C 2219   5.966   8.120   3.636
  193LYSH     O 2220   6.057   8.198   3.662
  194TRP      N 2221   5.964   8.047   3.525
  194TRP      H 2222   5.886   7.986   3.508
  194TRP     CA 2223   6.060   8.050   3.414
  194TRP     CB 2224   6.087   7.906   3.371
  194TRP     CG 2225   5.969   7.813   3.341
  194TRP    CD1 2226   5.934   7.797   3.213
  194TRP    HD1 2227   5.965   7.861   3.130
  194TRP    CD2 2228   5.916   7.706   3.411
  194TRP    NE1 2229   5.878   7.678   3.194
  194TRP    HE1 2230   5.836   7.647   3.108
  194TRP    CE2 2231   5.862   7.623   3.314
  194TRP    CE3 2232   5.893   7.677   3.545
  194TRP    HE3 2233   5.946   7.727   3.626
  194TRP    CZ2 2234   5.789   7.511   3.352
  194TRP    HZ2 2235   5.742   7.454   3.272
  194TRP    CZ3 2236   5.824   7.564   3.587
  194TRP    HZ3 2237   5.819   7.531   3.691
  194TRP    CH2 2238   5.770   7.484   3.487
  194TRP    HH2 2239   5.706   7.400   3.515
  194TRP      C 2240   6.015   8.136   3.296
  194TRP      O 2241   6.104   8.205   3.246
  195AS4      N 2242   5.894   8.112   3.246
  195AS4      H 2243   5.860   8.018   3.255
  195AS4     CA 2244   5.819   8.190   3.146
  195AS4     CB 2245   5.724   8.105   3.061
  195AS4     CG 2246   5.624   8.015   3.136
  195AS4    OD1 2247   5.660   7.921   3.209
  195AS4   HD11 2248   5.611   7.927   3.297
  195AS4   HD12 2249   5.739   7.879   3.165
  195AS4    OD2 2250   5.509   8.062   3.121
  195AS4   HD21 2251   5.459   8.047   3.207
  195AS4   HD22 2252   5.496   8.101   3.030
  195AS4      C 2253   5.751   8.321   3.186
  195AS4      O 2254   5.686   8.329   3.290
  196ARG      N 2255   5.762   8.417   3.094
  196ARG      H 2256   5.819   8.401   3.014
  196ARG     CA 2257   5.704   8.551   3.114
  196ARG     CB 2258   5.726   8.643   2.994
  196ARG     CG 2259   5.872   8.690   2.987
  196ARG     CD 2260   5.875   8.799   2.880
  196ARG     NE 2261   6.011   8.837   2.837
  196ARG     HE 2262   6.074   8.842   2.914
  196ARG     CZ 2263   6.063   8.823   2.714
  196ARG    NH1 2264   5.991   8.769   2.615
  196ARG   HH11 2265   5.897   8.745   2.639
  196ARG   HH12 2266   6.039   8.765   2.528
  196ARG    NH2 2267   6.197   8.836   2.707
  196ARG   HH21 2268   6.250   8.847   2.791
  196ARG   HH22 2269   6.253   8.833   2.624
  196ARG      C 2270   5.555   8.557   3.147
  196ARG      O 2271   5.480   8.466   3.111
  197AS4      N 2272   5.525   8.644   3.242
  197AS4      H 2273   5.597   8.702   3.280
  197AS4     CA 2274   5.391   8.662   3.301
  197AS4     CB 2275   5.404   8.713   3.445
  197AS4     CG 2276   5.389   8.613   3.559
  197AS4    OD1 2277   5.433   8.498   3.539
  197AS4   HD11 2278   5.411   8.437   3.615
  197AS4   HD12 2279   5.510   8.506   3.475
  197AS4    OD2 2280   5.351   8.639   3.675
  197AS4   HD21 2281   5.321   8.559   3.726
  197AS4   HD22 2282   5.355   8.738   3.693
  197AS4      C 2283   5.292   8.745   3.219
  197AS4      O 2284   5.307   8.866   3.201
  198MET      N 2285   5.189   8.662   3.204
  198MET      H 2286   5.164   8.598   3.276
  198MET     CA 2287   5.074   8.682   3.115
  198MET     CB 2288   5.086   8.627   2.972
  198MET     CG 2289   5.210   8.664   2.891
  198MET     SD 2290   5.231   8.842   2.851
  198MET     CE 2291   5.366   8.828   2.735
  198MET      C 2292   4.957   8.613   3.185
  198MET     O1 2293   4.981   8.570   3.299
  198MET   HO11 2294   5.080   8.581   3.315
  198MET   HO12 2295   4.897   8.534   3.340
  198MET     O2 2296   4.843   8.628   3.136
  198MET   HO21 2297   4.776   8.617   3.209
  198MET   HO22 2298   4.852   8.686   3.055
   9.77231   9.77231   6.91006   0.00000   0.00000   0.00000   0.00000   4.88615   4.88615
