# Supplementary material for: Interfacial Dynamics and Growth Modes of β2-Microglobulin Dimers
Source: J Chem Inf Model. 2023 May 3;63(14):4447–57. doi: 10.1021/acs.jcim.3c00399 (PMC10369489; doi:10.1021/acs.jcim.3c00399)
Supplement: Supplementary file 2 — ci3c00399_si_002.zip [file ci3c00399_si_002.zip › Supporting-Information/confs_end/End_conformation_BM-3_rep3.gro]

Protein in water t= 500000.00000 step= 5000000
 2298
    1ILE      N    1   9.827   7.860   4.711
    1ILE     H1    2   9.890   7.836   4.786
    1ILE     H2    3   9.734   7.826   4.723
    1ILE     H3    4   9.864   7.812   4.632
    1ILE     CA    5   9.831   8.005   4.684
    1ILE     CB    6   9.708   8.048   4.604
    1ILE    CG1    7   9.570   8.062   4.669
    1ILE    CG2    8   9.690   7.956   4.484
    1ILE     CD    9   9.495   8.173   4.596
    1ILE      C   10   9.836   8.079   4.818
    1ILE      O   11   9.800   8.029   4.925
    2GLN      N   12   9.882   8.203   4.816
    2GLN      H   13   9.916   8.241   4.730
    2GLN     CA   14   9.889   8.292   4.933
    2GLN     CB   15   9.983   8.412   4.918
    2GLN     CG   16  10.130   8.375   4.897
    2GLN     CD   17  10.197   8.290   5.005
    2GLN    OE1   18  10.204   8.167   5.005
    2GLN    NE2   19  10.242   8.356   5.111
    2GLN   HE21   20  10.244   8.456   5.112
    2GLN   HE22   21  10.257   8.307   5.197
    2GLN      C   22   9.755   8.362   4.956
    2GLN      O   23   9.673   8.370   4.865
    3ARG      N   24   9.734   8.418   5.075
    3ARG      H   25   9.799   8.396   5.148
    3ARG     CA   26   9.618   8.501   5.109
    3ARG     CB   27   9.614   8.632   5.028
    3ARG     CG   28   9.719   8.730   5.080
    3ARG     CD   29   9.732   8.851   4.987
    3ARG     NE   30   9.602   8.917   4.972
    3ARG     HE   31   9.524   8.857   4.988
    3ARG     CZ   32   9.584   9.047   4.943
    3ARG    NH1   33   9.684   9.136   4.936
    3ARG   HH11   34   9.771   9.096   4.966
    3ARG   HH12   35   9.678   9.227   4.895
    3ARG    NH2   36   9.466   9.084   4.893
    3ARG   HH21   37   9.393   9.016   4.888
    3ARG   HH22   38   9.457   9.176   4.854
    3ARG      C   39   9.478   8.442   5.126
    3ARG      O   40   9.415   8.433   5.231
    4THR      N   41   9.416   8.399   5.016
    4THR      H   42   9.456   8.427   4.929
    4THR     CA   43   9.294   8.318   5.005
    4THR     CB   44   9.241   8.316   4.862
    4THR    OG1   45   9.232   8.452   4.820
    4THR    HG1   46   9.220   8.447   4.721
    4THR    CG2   47   9.120   8.225   4.841
    4THR      C   48   9.314   8.176   5.059
    4THR      O   49   9.406   8.107   5.016
    5PRO      N   50   9.225   8.141   5.152
    5PRO     CA   51   9.226   8.005   5.208
    5PRO     CB   52   9.126   8.008   5.324
    5PRO     CG   53   9.117   8.156   5.360
    5PRO     CD   54   9.141   8.233   5.230
    5PRO      C   55   9.209   7.883   5.117
    5PRO      O   56   9.159   7.901   5.005
    6LYSH     N   57   9.269   7.771   5.154
    6LYSH     H   58   9.309   7.752   5.244
    6LYSH    CA   59   9.252   7.647   5.077
    6LYSH    CB   60   9.358   7.543   5.116
    6LYSH    CG   61   9.352   7.427   5.017
    6LYSH    CD   62   9.477   7.339   5.010
    6LYSH    CE   63   9.500   7.263   5.140
    6LYSH    NZ   64   9.618   7.179   5.119
    6LYSH   HZ1   65   9.604   7.137   5.030
    6LYSH   HZ2   66   9.706   7.226   5.120
    6LYSH   HZ3   67   9.624   7.105   5.187
    6LYSH     C   68   9.108   7.595   5.075
    6LYSH     O   69   9.040   7.563   5.173
    7ILE      N   70   9.058   7.604   4.952
    7ILE      H   71   9.110   7.627   4.870
    7ILE     CA   72   8.924   7.550   4.927
    7ILE     CB   73   8.841   7.645   4.839
    7ILE    CG1   74   8.825   7.778   4.912
    7ILE    CG2   75   8.707   7.580   4.802
    7ILE     CD   76   8.739   7.883   4.841
    7ILE      C   77   8.939   7.410   4.867
    7ILE      O   78   9.006   7.385   4.767
    8GLN      N   79   8.850   7.329   4.923
    8GLN      H   80   8.821   7.344   5.017
    8GLN     CA   81   8.843   7.186   4.888
    8GLN     CB   82   8.811   7.091   5.004
    8GLN     CG   83   8.906   7.101   5.123
    8GLN     CD   84   8.849   7.023   5.242
    8GLN    OE1   85   8.728   7.001   5.254
    8GLN    NE2   86   8.932   7.009   5.345
    8GLN   HE21   87   9.018   7.061   5.338
    8GLN   HE22   88   8.923   6.960   5.431
    8GLN      C   89   8.736   7.172   4.780
    8GLN      O   90   8.762   7.129   4.667
    9VAL      N   91   8.621   7.237   4.789
    9VAL      H   92   8.594   7.284   4.873
    9VAL     CA   93   8.504   7.236   4.700
    9VAL     CB   94   8.403   7.125   4.734
    9VAL    CG1   95   8.268   7.144   4.666
    9VAL    CG2   96   8.464   6.991   4.692
    9VAL      C   97   8.431   7.370   4.715
    9VAL      O   98   8.395   7.414   4.824
   10TYR      N   99   8.388   7.421   4.600
   10TYR      H  100   8.412   7.379   4.512
   10TYR     CA  101   8.305   7.542   4.584
   10TYR     CB  102   8.388   7.652   4.518
   10TYR     CG  103   8.322   7.788   4.495
   10TYR    CD1  104   8.281   7.818   4.365
   10TYR    HD1  105   8.306   7.739   4.295
   10TYR    CD2  106   8.295   7.888   4.588
   10TYR    HD2  107   8.327   7.864   4.689
   10TYR    CE1  108   8.210   7.932   4.328
   10TYR    HE1  109   8.172   7.933   4.226
   10TYR    CE2  110   8.228   8.003   4.550
   10TYR    HE2  111   8.222   8.085   4.621
   10TYR     CZ  112   8.180   8.029   4.422
   10TYR     OH  113   8.134   8.152   4.385
   10TYR     HH  114   8.099   8.201   4.464
   10TYR      C  115   8.188   7.505   4.492
   10TYR      O  116   8.217   7.447   4.387
   11SER      N  117   8.071   7.561   4.520
   11SER      H  118   8.042   7.600   4.607
   11SER     CA  119   7.955   7.542   4.431
   11SER     CB  120   7.938   7.391   4.411
   11SER     OG  121   7.870   7.371   4.287
   11SER     HG  122   7.871   7.274   4.265
   11SER      C  123   7.824   7.600   4.486
   11SER      O  124   7.782   7.556   4.592
   12ARG      N  125   7.752   7.683   4.411
   12ARG      H  126   7.673   7.725   4.455
   12ARG     CA  127   7.772   7.732   4.273
   12ARG     CB  128   7.662   7.674   4.184
   12ARG     CG  129   7.520   7.710   4.228
   12ARG     CD  130   7.426   7.623   4.143
   12ARG     NE  131   7.410   7.486   4.194
   12ARG     HE  132   7.489   7.445   4.240
   12ARG     CZ  133   7.294   7.420   4.193
   12ARG    NH1  134   7.183   7.481   4.148
   12ARG   HH11  135   7.197   7.576   4.120
   12ARG   HH12  136   7.091   7.445   4.163
   12ARG    NH2  137   7.291   7.292   4.233
   12ARG   HH21  138   7.379   7.259   4.268
   12ARG   HH22  139   7.219   7.223   4.240
   12ARG      C  140   7.785   7.885   4.274
   12ARG      O  141   7.757   7.945   4.378
   13HI0      N  142   7.839   7.938   4.165
   13HI0      H  143   7.884   7.882   4.095
   13HI0     CA  144   7.841   8.084   4.154
   13HI0     CB  145   7.941   8.121   4.044
   13HI0     CG  146   8.019   8.250   4.068
   13HI0    ND1  147   8.141   8.251   4.120
   13HI0    HD1  148   8.186   8.177   4.171
   13HI0    CD2  149   7.991   8.371   4.021
   13HI0    HD2  150   7.896   8.418   3.996
   13HI0    CE1  151   8.188   8.375   4.115
   13HI0    HE1  152   8.290   8.409   4.133
   13HI0    NE2  153   8.099   8.446   4.045
   13HI0    HE2  154   8.111   8.537   4.006
   13HI0      C  155   7.707   8.158   4.147
   13HI0      O  156   7.611   8.099   4.097
   14PRO      N  157   7.690   8.268   4.219
   14PRO     CA  158   7.567   8.349   4.220
   14PRO     CB  159   7.577   8.422   4.354
   14PRO     CG  160   7.669   8.334   4.439
   14PRO     CD  161   7.775   8.292   4.337
   14PRO      C  162   7.555   8.447   4.103
   14PRO      O  163   7.633   8.434   4.009
   15ALA      N  164   7.442   8.516   4.097
   15ALA      H  165   7.369   8.500   4.164
   15ALA     CA  166   7.398   8.604   3.988
   15ALA     CB  167   7.257   8.651   4.021
   15ALA      C  168   7.490   8.726   3.973
   15ALA      O  169   7.580   8.736   4.055
   16GL4      N  170   7.473   8.804   3.867
   16GL4      H  171   7.393   8.787   3.810
   16GL4     CA  172   7.556   8.920   3.829
   16GL4     CB  173   7.504   8.982   3.700
   16GL4     CG  174   7.506   8.893   3.576
   16GL4     CD  175   7.409   8.775   3.588
   16GL4    OE1  176   7.299   8.783   3.646
   16GL4   HE11  177   7.264   8.691   3.664
   16GL4   HE12  178   7.272   8.877   3.667
   16GL4    OE2  179   7.444   8.671   3.530
   16GL4   HE21  180   7.365   8.610   3.537
   16GL4   HE22  181   7.540   8.685   3.504
   16GL4      C  182   7.586   9.034   3.926
   16GL4      O  183   7.671   9.115   3.887
   17ASN      N  184   7.503   9.056   4.028
   17ASN      H  185   7.419   9.007   4.049
   17ASN     CA  186   7.517   9.168   4.122
   17ASN     CB  187   7.370   9.204   4.146
   17ASN     CG  188   7.278   9.096   4.205
   17ASN    OD1  189   7.293   8.977   4.179
   17ASN    ND2  190   7.162   9.138   4.253
   17ASN   HD21  191   7.134   9.234   4.254
   17ASN   HD22  192   7.105   9.062   4.284
   17ASN      C  193   7.592   9.122   4.247
   17ASN      O  194   7.664   9.196   4.313
   18GLY      N  195   7.575   8.991   4.267
   18GLY      H  196   7.532   8.940   4.193
   18GLY     CA  197   7.647   8.921   4.374
   18GLY      C  198   7.571   8.804   4.436
   18GLY      O  199   7.467   8.766   4.383
   19LYSH     N  200   7.621   8.743   4.544
   19LYSH     H  201   7.573   8.680   4.604
   19LYSH    CA  202   7.753   8.777   4.599
   19LYSH    CB  203   7.754   8.820   4.746
   19LYSH    CG  204   7.670   8.947   4.764
   19LYSH    CD  205   7.657   8.969   4.915
   19LYSH    CE  206   7.725   9.094   4.970
   19LYSH    NZ  207   7.669   9.220   4.918
   19LYSH   HZ1  208   7.711   9.304   4.953
   19LYSH   HZ2  209   7.689   9.216   4.820
   19LYSH   HZ3  210   7.571   9.221   4.939
   19LYSH     C  211   7.855   8.664   4.582
   19LYSH     O  212   7.842   8.557   4.641
   20SER      N  213   7.949   8.695   4.494
   20SER      H  214   7.958   8.781   4.444
   20SER     CA  215   8.057   8.604   4.452
   20SER     CB  216   8.116   8.653   4.319
   20SER     OG  217   8.020   8.669   4.215
   20SER     HG  218   8.029   8.596   4.148
   20SER      C  219   8.182   8.608   4.539
   20SER      O  220   8.228   8.714   4.583
   21ASN      N  221   8.225   8.489   4.578
   21ASN      H  222   8.167   8.407   4.575
   21ASN     CA  223   8.355   8.464   4.641
   21ASN     CB  224   8.465   8.484   4.537
   21ASN     CG  225   8.460   8.417   4.399
   21ASN    OD1  226   8.366   8.349   4.361
   21ASN    ND2  227   8.550   8.455   4.310
   21ASN   HD21  228   8.610   8.535   4.320
   21ASN   HD22  229   8.558   8.401   4.226
   21ASN      C  230   8.399   8.545   4.763
   21ASN      O  231   8.495   8.622   4.764
   22PHE      N  232   8.340   8.524   4.880
   22PHE      H  233   8.382   8.595   4.938
   22PHE     CA  234   8.231   8.443   4.936
   22PHE     CB  235   8.096   8.508   4.905
   22PHE     CG  236   8.067   8.623   5.001
   22PHE    CD1  237   8.097   8.756   4.971
   22PHE    HD1  238   8.158   8.776   4.883
   22PHE    CD2  239   7.991   8.602   5.116
   22PHE    HD2  240   7.956   8.500   5.133
   22PHE    CE1  241   8.045   8.866   5.038
   22PHE    HE1  242   8.069   8.968   5.010
   22PHE    CE2  243   7.946   8.712   5.189
   22PHE    HE2  244   7.910   8.698   5.290
   22PHE     CZ  245   7.965   8.844   5.150
   22PHE     HZ  246   7.956   8.923   5.224
   22PHE      C  247   8.227   8.290   4.923
   22PHE      O  248   8.241   8.235   4.814
   23LEU      N  249   8.223   8.228   5.041
   23LEU      H  250   8.229   8.265   5.134
   23LEU     CA  251   8.192   8.085   5.047
   23LEU     CB  252   8.232   8.040   5.188
   23LEU     CG  253   8.375   7.990   5.210
   23LEU    CD1  254   8.425   8.043   5.345
   23LEU    CD2  255   8.375   7.837   5.208
   23LEU      C  256   8.052   8.048   4.999
   23LEU      O  257   7.964   7.986   5.059
   24ASN      N  258   8.037   8.063   4.868
   24ASN      H  259   8.097   8.116   4.809
   24ASN     CA  260   7.915   8.018   4.799
   24ASN     CB  261   7.914   8.071   4.656
   24ASN     CG  262   7.926   8.223   4.651
   24ASN    OD1  263   8.017   8.282   4.592
   24ASN    ND2  264   7.820   8.290   4.697
   24ASN   HD21  265   7.733   8.249   4.724
   24ASN   HD22  266   7.829   8.389   4.693
   24ASN      C  267   7.886   7.868   4.806
   24ASN      O  268   7.934   7.781   4.733
   25CYS2     N  269   7.799   7.825   4.897
   25CYS2     H  270   7.747   7.887   4.956
   25CYS2    CA  271   7.762   7.684   4.921
   25CYS2    CB  272   7.819   7.643   5.057
   25CYS2    SG  273   8.000   7.649   5.077
   25CYS2     C  274   7.615   7.654   4.895
   25CYS2     O  275   7.530   7.718   4.957
   26TYR      N  276   7.585   7.570   4.796
   26TYR      H  277   7.657   7.545   4.731
   26TYR     CA  278   7.451   7.509   4.786
   26TYR     CB  279   7.447   7.461   4.641
   26TYR     CG  280   7.306   7.425   4.594
   26TYR    CD1  281   7.229   7.524   4.533
   26TYR    HD1  282   7.250   7.628   4.554
   26TYR    CD2  283   7.264   7.292   4.589
   26TYR    HD2  284   7.339   7.216   4.609
   26TYR    CE1  285   7.109   7.488   4.473
   26TYR    HE1  286   7.059   7.565   4.414
   26TYR    CE2  287   7.145   7.255   4.528
   26TYR    HE2  288   7.094   7.160   4.545
   26TYR     CZ  289   7.070   7.354   4.466
   26TYR     OH  290   6.972   7.315   4.381
   26TYR     HH  291   6.948   7.220   4.404
   26TYR      C  292   7.434   7.398   4.890
   26TYR      O  293   7.526   7.336   4.942
   27VAL      N  294   7.309   7.359   4.915
   27VAL      H  295   7.229   7.413   4.892
   27VAL     CA  296   7.258   7.248   4.997
   27VAL     CB  297   7.110   7.254   5.034
   27VAL    CG1  298   7.070   7.359   5.138
   27VAL    CG2  299   7.028   7.277   4.907
   27VAL      C  300   7.301   7.114   4.937
   27VAL      O  301   7.295   7.086   4.818
   28SER      N  302   7.320   7.011   5.020
   28SER      H  303   7.286   7.018   5.114
   28SER     CA  304   7.364   6.877   4.979
   28SER     CB  305   7.430   6.793   5.088
   28SER     OG  306   7.337   6.763   5.192
   28SER     HG  307   7.320   6.852   5.234
   28SER      C  308   7.259   6.797   4.900
   28SER      O  309   7.141   6.830   4.891
   29GLY      N  310   7.311   6.709   4.815
   29GLY      H  311   7.409   6.693   4.806
   29GLY     CA  312   7.240   6.611   4.731
   29GLY      C  313   7.151   6.518   4.814
   29GLY      O  314   7.201   6.409   4.844
   30PHE      N  315   7.028   6.558   4.843
   30PHE      H  316   6.998   6.652   4.824
   30PHE     CA  317   6.927   6.481   4.917
   30PHE     CB  318   6.959   6.501   5.065
   30PHE     CG  319   6.843   6.454   5.153
   30PHE    CD1  320   6.746   6.539   5.206
   30PHE    HD1  321   6.768   6.646   5.208
   30PHE    CD2  322   6.825   6.318   5.175
   30PHE    HD2  323   6.894   6.247   5.129
   30PHE    CE1  324   6.642   6.492   5.285
   30PHE    HE1  325   6.559   6.553   5.319
   30PHE    CE2  326   6.717   6.268   5.246
   30PHE    HE2  327   6.694   6.162   5.255
   30PHE     CZ  328   6.622   6.355   5.299
   30PHE     HZ  329   6.522   6.314   5.316
   30PHE      C  330   6.792   6.539   4.876
   30PHE      O  331   6.772   6.657   4.847
   31HI0      N  332   6.689   6.456   4.884
   31HI0      H  333   6.704   6.358   4.902
   31HI0     CA  334   6.550   6.494   4.855
   31HI0     CB  335   6.499   6.408   4.739
   31HI0     CG  336   6.561   6.449   4.605
   31HI0    ND1  337   6.511   6.554   4.541
   31HI0    HD1  338   6.416   6.584   4.551
   31HI0    CD2  339   6.674   6.410   4.548
   31HI0    HD2  340   6.746   6.342   4.594
   31HI0    CE1  341   6.601   6.580   4.447
   31HI0    HE1  342   6.594   6.661   4.375
   31HI0    NE2  343   6.700   6.491   4.445
   31HI0    HE2  344   6.781   6.490   4.387
   31HI0      C  345   6.455   6.467   4.972
   31HI0      O  346   6.452   6.351   5.014
   32PRO      N  347   6.387   6.568   5.024
   32PRO     CA  348   6.380   6.709   4.982
   32PRO     CB  349   6.260   6.771   5.056
   32PRO     CG  350   6.275   6.698   5.190
   32PRO     CD  351   6.310   6.555   5.149
   32PRO      C  352   6.499   6.801   5.009
   32PRO      O  353   6.574   6.796   5.106
   33SER      N  354   6.532   6.890   4.915
   33SER      H  355   6.487   6.890   4.826
   33SER     CA  356   6.643   6.985   4.931
   33SER     CB  357   6.694   7.023   4.792
   33SER     OG  358   6.769   6.913   4.740
   33SER     HG  359   6.741   6.826   4.781
   33SER      C  360   6.618   7.108   5.019
   33SER      O  361   6.697   7.202   5.015
   34AS4      N  362   6.501   7.116   5.083
   34AS4      H  363   6.420   7.071   5.046
   34AS4     CA  364   6.475   7.212   5.191
   34AS4     CB  365   6.326   7.200   5.222
   34AS4     CG  366   6.234   7.250   5.110
   34AS4    OD1  367   6.163   7.349   5.135
   34AS4   HD11  368   6.103   7.361   5.055
   34AS4   HD12  369   6.206   7.399   5.210
   34AS4    OD2  370   6.222   7.181   5.006
   34AS4   HD21  371   6.140   7.212   4.958
   34AS4   HD22  372   6.307   7.131   4.991
   34AS4      C  373   6.563   7.201   5.315
   34AS4      O  374   6.569   7.290   5.400
   35ILE      N  375   6.645   7.096   5.323
   35ILE      H  376   6.626   7.023   5.257
   35ILE     CA  377   6.743   7.067   5.428
   35ILE     CB  378   6.810   6.935   5.388
   35ILE    CG1  379   6.848   6.938   5.240
   35ILE    CG2  380   6.707   6.826   5.415
   35ILE     CD  381   6.973   6.858   5.202
   35ILE      C  382   6.846   7.178   5.451
   35ILE      O  383   6.850   7.278   5.379
   36GL4      N  384   6.912   7.179   5.566
   36GL4      H  385   6.900   7.101   5.628
   36GL4     CA  386   7.012   7.280   5.602
   36GL4     CB  387   7.028   7.285   5.754
   36GL4     CG  388   6.997   7.430   5.790
   36GL4     CD  389   6.937   7.452   5.930
   36GL4    OE1  390   6.830   7.516   5.939
   36GL4   HE11  391   6.827   7.543   6.035
   36GL4   HE12  392   6.773   7.524   5.857
   36GL4    OE2  393   7.009   7.424   6.028
   36GL4   HE21  394   6.966   7.469   6.106
   36GL4   HE22  395   7.081   7.358   6.006
   36GL4      C  396   7.146   7.264   5.529
   36GL4      O  397   7.164   7.163   5.461
   37VAL      N  398   7.227   7.368   5.514
   37VAL      H  399   7.212   7.457   5.557
   37VAL     CA  400   7.363   7.357   5.457
   37VAL     CB  401   7.386   7.496   5.395
   37VAL    CG1  402   7.399   7.604   5.503
   37VAL    CG2  403   7.495   7.487   5.288
   37VAL      C  404   7.478   7.293   5.533
   37VAL      O  405   7.474   7.288   5.656
   38AS4      N  406   7.565   7.232   5.453
   38AS4      H  407   7.552   7.212   5.356
   38AS4     CA  408   7.691   7.178   5.505
   38AS4     CB  409   7.681   7.028   5.474
   38AS4     CG  410   7.612   6.956   5.591
   38AS4    OD1  411   7.508   6.896   5.558
   38AS4   HD11  412   7.448   6.872   5.633
   38AS4   HD12  413   7.524   6.882   5.460
   38AS4    OD2  414   7.679   6.936   5.694
   38AS4   HD21  415   7.624   6.874   5.750
   38AS4   HD22  416   7.762   6.991   5.686
   38AS4      C  417   7.822   7.249   5.472
   38AS4      O  418   7.886   7.228   5.369
   39LEU      N  419   7.859   7.348   5.553
   39LEU      H  420   7.804   7.379   5.631
   39LEU     CA  421   7.978   7.432   5.543
   39LEU     CB  422   7.923   7.569   5.583
   39LEU     CG  423   7.914   7.658   5.459
   39LEU    CD1  424   7.793   7.752   5.467
   39LEU    CD2  425   8.045   7.731   5.428
   39LEU      C  426   8.090   7.373   5.629
   39LEU      O  427   8.070   7.354   5.749
   40LEU      N  428   8.212   7.365   5.578
   40LEU      H  429   8.228   7.387   5.482
   40LEU     CA  430   8.319   7.290   5.646
   40LEU     CB  431   8.361   7.166   5.566
   40LEU     CG  432   8.254   7.057   5.555
   40LEU    CD1  433   8.260   6.982   5.422
   40LEU    CD2  434   8.251   6.974   5.683
   40LEU      C  435   8.442   7.378   5.667
   40LEU      O  436   8.477   7.455   5.577
   41LYSH     N  437   8.469   7.387   5.796
   41LYSH     H  438   8.405   7.378   5.872
   41LYSH    CA  439   8.598   7.446   5.836
   41LYSH    CB  440   8.572   7.575   5.913
   41LYSH    CG  441   8.678   7.686   5.923
   41LYSH    CD  442   8.646   7.801   6.018
   41LYSH    CE  443   8.635   7.749   6.162
   41LYSH    NZ  444   8.589   7.835   6.271
   41LYSH   HZ1  445   8.610   7.933   6.270
   41LYSH   HZ2  446   8.490   7.829   6.284
   41LYSH   HZ3  447   8.612   7.793   6.359
   41LYSH     C  448   8.690   7.353   5.916
   41LYSH     O  449   8.645   7.320   6.026
   42ASN      N  450   8.801   7.322   5.851
   42ASN      H  451   8.812   7.364   5.761
   42ASN     CA  452   8.903   7.228   5.899
   42ASN     CB  453   8.998   7.271   6.011
   42ASN     CG  454   9.102   7.376   5.968
   42ASN    OD1  455   9.164   7.355   5.864
   42ASN    ND2  456   9.132   7.468   6.059
   42ASN   HD21  457   9.089   7.468   6.149
   42ASN   HD22  458   9.225   7.504   6.051
   42ASN      C  459   8.839   7.092   5.930
   42ASN      O  460   8.895   7.012   6.004
   43GLY      N  461   8.731   7.056   5.862
   43GLY      H  462   8.733   7.084   5.766
   43GLY     CA  463   8.644   6.941   5.892
   43GLY      C  464   8.526   6.974   5.983
   43GLY      O  465   8.438   6.889   5.992
   44GL4      N  466   8.505   7.093   6.039
   44GL4      H  467   8.562   7.172   6.017
   44GL4     CA  468   8.384   7.119   6.119
   44GL4     CB  469   8.428   7.185   6.250
   44GL4     CG  470   8.507   7.086   6.337
   44GL4     CD  471   8.564   7.148   6.464
   44GL4    OE1  472   8.609   7.065   6.547
   44GL4   HE11  473   8.659   7.116   6.616
   44GL4   HE12  474   8.589   6.972   6.516
   44GL4    OE2  475   8.542   7.269   6.485
   44GL4   HE21  476   8.594   7.302   6.565
   44GL4   HE22  477   8.481   7.312   6.419
   44GL4      C  478   8.278   7.203   6.048
   44GL4      O  479   8.308   7.309   5.994
   45ARG      N  480   8.157   7.166   6.087
   45ARG      H  481   8.143   7.093   6.153
   45ARG     CA  482   8.036   7.229   6.031
   45ARG     CB  483   7.912   7.140   6.032
   45ARG     CG  484   7.785   7.189   5.961
   45ARG     CD  485   7.675   7.084   5.976
   45ARG     NE  486   7.556   7.124   5.899
   45ARG     HE  487   7.568   7.160   5.806
   45ARG     CZ  488   7.433   7.143   5.950
   45ARG    NH1  489   7.418   7.153   6.082
   45ARG   HH11  490   7.495   7.163   6.146
   45ARG   HH12  491   7.330   7.128   6.123
   45ARG    NH2  492   7.324   7.120   5.876
   45ARG   HH21  493   7.320   7.065   5.793
   45ARG   HH22  494   7.239   7.131   5.927
   45ARG      C  495   7.993   7.362   6.095
   45ARG      O  496   7.977   7.366   6.216
   46ILE      N  497   7.997   7.466   6.012
   46ILE      H  498   8.020   7.450   5.916
   46ILE     CA  499   7.990   7.608   6.048
   46ILE     CB  500   8.128   7.675   6.045
   46ILE    CG1  501   8.180   7.658   5.902
   46ILE    CG2  502   8.215   7.623   6.160
   46ILE     CD  503   8.254   7.780   5.848
   46ILE      C  504   7.884   7.694   5.979
   46ILE      O  505   7.904   7.792   5.907
   47GL4      N  506   7.767   7.631   5.978
   47GL4      H  507   7.750   7.558   6.045
   47GL4     CA  508   7.654   7.674   5.895
   47GL4     CB  509   7.557   7.557   5.883
   47GL4     CG  510   7.462   7.538   6.002
   47GL4     CD  511   7.528   7.488   6.130
   47GL4    OE1  512   7.646   7.444   6.132
   47GL4   HE11  513   7.647   7.355   6.177
   47GL4   HE12  514   7.686   7.488   6.051
   47GL4    OE2  515   7.463   7.485   6.237
   47GL4   HE21  516   7.514   7.480   6.323
   47GL4   HE22  517   7.365   7.483   6.216
   47GL4      C  518   7.584   7.808   5.921
   47GL4      O  519   7.479   7.837   5.864
   48LYSH     N  520   7.631   7.887   6.017
   48LYSH     H  521   7.715   7.867   6.067
   48LYSH    CA  522   7.568   8.014   6.057
   48LYSH    CB  523   7.611   8.038   6.202
   48LYSH    CG  524   7.534   8.160   6.255
   48LYSH    CD  525   7.546   8.179   6.406
   48LYSH    CE  526   7.461   8.301   6.441
   48LYSH    NZ  527   7.459   8.331   6.585
   48LYSH   HZ1  528   7.538   8.389   6.602
   48LYSH   HZ2  529   7.377   8.367   6.631
   48LYSH   HZ3  530   7.473   8.242   6.628
   48LYSH     C  531   7.620   8.121   5.960
   48LYSH     O  532   7.734   8.166   5.972
   49VAL      N  533   7.530   8.159   5.870
   49VAL      H  534   7.437   8.122   5.868
   49VAL     CA  535   7.567   8.239   5.752
   49VAL     CB  536   7.507   8.170   5.629
   49VAL    CG1  537   7.581   8.047   5.576
   49VAL    CG2  538   7.366   8.120   5.659
   49VAL      C  539   7.520   8.385   5.758
   49VAL      O  540   7.420   8.407   5.826
   50GL4      N  541   7.568   8.466   5.664
   50GL4      H  542   7.637   8.438   5.597
   50GL4     CA  543   7.525   8.606   5.653
   50GL4     CB  544   7.634   8.695   5.592
   50GL4     CG  545   7.757   8.709   5.682
   50GL4     CD  546   7.873   8.608   5.682
   50GL4    OE1  547   7.898   8.522   5.769
   50GL4   HE11  548   7.968   8.460   5.734
   50GL4   HE12  549   7.830   8.530   5.843
   50GL4    OE2  550   7.963   8.639   5.601
   50GL4   HE21  551   8.054   8.615   5.634
   50GL4   HE22  552   7.924   8.691   5.525
   50GL4      C  553   7.386   8.626   5.592
   50GL4      O  554   7.308   8.715   5.625
   51HI0      N  555   7.366   8.556   5.481
   51HI0      H  556   7.436   8.489   5.455
   51HI0     CA  557   7.248   8.555   5.394
   51HI0     CB  558   7.232   8.684   5.313
   51HI0     CG  559   7.156   8.794   5.387
   51HI0    ND1  560   7.203   8.911   5.429
   51HI0    HD1  561   7.295   8.924   5.467
   51HI0    CD2  562   7.024   8.806   5.393
   51HI0    HD2  563   6.950   8.728   5.376
   51HI0    CE1  564   7.104   8.998   5.443
   51HI0    HE1  565   7.107   9.099   5.484
   51HI0    NE2  566   6.990   8.932   5.423
   51HI0    HE2  567   6.899   8.969   5.405
   51HI0      C  568   7.253   8.441   5.291
   51HI0      O  569   7.355   8.380   5.259
   52SER      N  570   7.131   8.407   5.250
   52SER      H  571   7.050   8.426   5.305
   52SER     CA  572   7.122   8.315   5.136
   52SER     CB  573   7.063   8.181   5.181
   52SER     OG  574   6.927   8.183   5.226
   52SER     HG  575   6.925   8.211   5.323
   52SER      C  576   7.035   8.377   5.026
   52SER      O  577   6.950   8.463   5.049
   53AS4      N  578   7.070   8.337   4.904
   53AS4      H  579   7.150   8.279   4.891
   53AS4     CA  580   6.983   8.361   4.789
   53AS4     CB  581   7.049   8.441   4.676
   53AS4     CG  582   7.041   8.590   4.711
   53AS4    OD1  583   6.930   8.648   4.713
   53AS4   HD11  584   6.927   8.733   4.764
   53AS4   HD12  585   6.865   8.585   4.670
   53AS4    OD2  586   7.150   8.639   4.747
   53AS4   HD21  587   7.151   8.739   4.750
   53AS4   HD22  588   7.211   8.565   4.775
   53AS4      C  589   6.949   8.227   4.724
   53AS4      O  590   7.010   8.125   4.755
   54LEU      N  591   6.846   8.233   4.640
   54LEU      H  592   6.802   8.321   4.622
   54LEU     CA  593   6.797   8.118   4.562
   54LEU     CB  594   6.652   8.135   4.518
   54LEU     CG  595   6.559   8.147   4.639
   54LEU    CD1  596   6.435   8.227   4.596
   54LEU    CD2  597   6.505   8.013   4.688
   54LEU      C  598   6.886   8.096   4.439
   54LEU      O  599   6.958   8.187   4.398
   55SER      N  600   6.901   7.968   4.408
   55SER      H  601   6.874   7.894   4.470
   55SER     CA  602   6.963   7.916   4.285
   55SER     CB  603   7.097   7.850   4.319
   55SER     OG  604   7.169   7.821   4.199
   55SER     HG  605   7.219   7.899   4.161
   55SER      C  606   6.861   7.815   4.232
   55SER      O  607   6.795   7.743   4.306
   56PHE      N  608   6.850   7.809   4.099
   56PHE      H  609   6.924   7.848   4.044
   56PHE     CA  610   6.749   7.720   4.042
   56PHE     CB  611   6.711   7.784   3.908
   56PHE     CG  612   6.586   7.713   3.854
   56PHE    CD1  613   6.599   7.636   3.740
   56PHE    HD1  614   6.699   7.619   3.699
   56PHE    CD2  615   6.461   7.758   3.894
   56PHE    HD2  616   6.446   7.837   3.969
   56PHE    CE1  617   6.488   7.585   3.674
   56PHE    HE1  618   6.498   7.525   3.584
   56PHE    CE2  619   6.349   7.706   3.831
   56PHE    HE2  620   6.252   7.736   3.869
   56PHE     CZ  621   6.362   7.616   3.726
   56PHE     HZ  622   6.269   7.588   3.677
   56PHE      C  623   6.805   7.578   4.025
   56PHE      O  624   6.928   7.566   4.026
   57SER      N  625   6.722   7.475   4.034
   57SER      H  626   6.626   7.482   4.061
   57SER     CA  627   6.774   7.338   4.024
   57SER     CB  628   6.676   7.243   4.094
   57SER     OG  629   6.739   7.115   4.090
   57SER     HG  630   6.672   7.051   4.126
   57SER      C  631   6.797   7.299   3.878
   57SER      O  632   6.732   7.347   3.785
   58LYSH     N  633   6.876   7.193   3.860
   58LYSH     H  634   6.928   7.146   3.931
   58LYSH    CA  635   6.885   7.117   3.734
   58LYSH    CB  636   7.011   7.031   3.741
   58LYSH    CG  637   7.136   7.115   3.713
   58LYSH    CD  638   7.272   7.063   3.760
   58LYSH    CE  639   7.386   7.149   3.705
   58LYSH    NZ  640   7.520   7.089   3.698
   58LYSH   HZ1  641   7.591   7.143   3.652
   58LYSH   HZ2  642   7.549   7.062   3.790
   58LYSH   HZ3  643   7.513   7.015   3.631
   58LYSH     C  644   6.766   7.026   3.704
   58LYSH     O  645   6.746   6.979   3.592
   59AS4      N  646   6.684   7.005   3.807
   59AS4      H  647   6.712   7.039   3.897
   59AS4     CA  648   6.547   6.952   3.807
   59AS4     CB  649   6.524   6.856   3.924
   59AS4     CG  650   6.565   6.885   4.069
   59AS4    OD1  651   6.667   6.821   4.100
   59AS4   HD11  652   6.702   6.857   4.187
   59AS4   HD12  653   6.672   6.734   4.051
   59AS4    OD2  654   6.515   6.977   4.137
   59AS4   HD21  655   6.525   6.956   4.234
   59AS4   HD22  656   6.462   7.040   4.081
   59AS4      C  657   6.436   7.055   3.782
   59AS4      O  658   6.393   7.078   3.669
   60TRP      N  659   6.387   7.107   3.894
   60TRP      H  660   6.415   7.080   3.986
   60TRP     CA  661   6.280   7.207   3.903
   60TRP     CB  662   6.141   7.151   3.875
   60TRP     CG  663   6.110   7.021   3.951
   60TRP    CD1  664   6.151   6.899   3.918
   60TRP    HD1  665   6.196   6.866   3.824
   60TRP    CD2  666   6.042   7.018   4.072
   60TRP    NE1  667   6.108   6.817   4.013
   60TRP    HE1  668   6.130   6.720   4.018
   60TRP    CE2  669   6.046   6.884   4.110
   60TRP    CE3  670   6.001   7.110   4.169
   60TRP    HE3  671   5.985   7.214   4.143
   60TRP    CZ2  672   6.002   6.843   4.235
   60TRP    HZ2  673   6.008   6.735   4.253
   60TRP    CZ3  674   5.962   7.065   4.294
   60TRP    HZ3  675   5.946   7.141   4.370
   60TRP    CH2  676   5.959   6.931   4.333
   60TRP    HH2  677   5.924   6.904   4.432
   60TRP      C  678   6.272   7.292   4.030
   60TRP      O  679   6.315   7.244   4.135
   61SER      N  680   6.220   7.414   4.022
   61SER      H  681   6.185   7.448   3.935
   61SER     CA  682   6.210   7.520   4.123
   61SER     CB  683   6.112   7.473   4.231
   61SER     OG  684   5.976   7.477   4.185
   61SER     HG  685   5.911   7.495   4.259
   61SER      C  686   6.344   7.568   4.180
   61SER      O  687   6.442   7.515   4.130
   62PHE      N  688   6.350   7.648   4.287
   62PHE      H  689   6.266   7.662   4.340
   62PHE     CA  690   6.465   7.719   4.343
   62PHE     CB  691   6.419   7.864   4.367
   62PHE     CG  692   6.424   7.946   4.238
   62PHE    CD1  693   6.544   8.000   4.194
   62PHE    HD1  694   6.629   7.984   4.260
   62PHE    CD2  695   6.310   7.972   4.162
   62PHE    HD2  696   6.215   7.951   4.210
   62PHE    CE1  697   6.560   8.069   4.074
   62PHE    HE1  698   6.656   8.072   4.023
   62PHE    CE2  699   6.321   8.044   4.044
   62PHE    HE2  700   6.235   8.053   3.977
   62PHE     CZ  701   6.445   8.088   3.999
   62PHE     HZ  702   6.459   8.143   3.906
   62PHE      C  703   6.504   7.655   4.476
   62PHE      O  704   6.428   7.625   4.568
   63TYR      N  705   6.634   7.636   4.496
   63TYR      H  706   6.704   7.645   4.425
   63TYR     CA  707   6.692   7.602   4.627
   63TYR     CB  708   6.755   7.463   4.620
   63TYR     CG  709   6.651   7.352   4.600
   63TYR    CD1  710   6.570   7.318   4.707
   63TYR    HD1  711   6.591   7.359   4.806
   63TYR    CD2  712   6.613   7.315   4.472
   63TYR    HD2  713   6.663   7.347   4.380
   63TYR    CE1  714   6.449   7.254   4.684
   63TYR    HE1  715   6.376   7.250   4.765
   63TYR    CE2  716   6.493   7.248   4.449
   63TYR    HE2  717   6.477   7.210   4.349
   63TYR     CZ  718   6.411   7.215   4.556
   63TYR     OH  719   6.294   7.148   4.539
   63TYR     HH  720   6.293   7.105   4.448
   63TYR      C  721   6.799   7.700   4.676
   63TYR      O  722   6.871   7.767   4.603
   64LEU      N  723   6.812   7.703   4.808
   64LEU      H  724   6.755   7.644   4.866
   64LEU     CA  725   6.899   7.802   4.872
   64LEU     CB  726   6.850   7.827   5.014
   64LEU     CG  727   6.704   7.872   5.024
   64LEU    CD1  728   6.652   7.832   5.162
   64LEU    CD2  729   6.697   8.025   5.010
   64LEU      C  730   7.049   7.777   4.853
   64LEU      O  731   7.103   7.672   4.886
   65LEU      N  732   7.112   7.886   4.808
   65LEU      H  733   7.068   7.975   4.796
   65LEU     CA  734   7.258   7.897   4.794
   65LEU     CB  735   7.308   7.952   4.660
   65LEU     CG  736   7.449   7.928   4.605
   65LEU    CD1  737   7.454   7.997   4.468
   65LEU    CD2  738   7.562   7.996   4.682
   65LEU      C  739   7.307   7.993   4.902
   65LEU      O  740   7.260   8.107   4.909
   66TYR      N  741   7.381   7.932   4.994
   66TYR      H  742   7.429   7.848   4.970
   66TYR     CA  743   7.430   8.008   5.110
   66TYR     CB  744   7.423   7.935   5.244
   66TYR     CG  745   7.285   7.878   5.277
   66TYR    CD1  746   7.222   7.940   5.385
   66TYR    HD1  747   7.275   8.026   5.425
   66TYR    CD2  748   7.221   7.776   5.207
   66TYR    HD2  749   7.262   7.741   5.113
   66TYR    CE1  750   7.090   7.914   5.419
   66TYR    HE1  751   7.037   7.994   5.471
   66TYR    CE2  752   7.094   7.743   5.253
   66TYR    HE2  753   7.056   7.647   5.220
   66TYR     CZ  754   7.025   7.810   5.353
   66TYR     OH  755   6.925   7.747   5.421
   66TYR     HH  756   6.917   7.782   5.515
   66TYR      C  757   7.565   8.076   5.084
   66TYR      O  758   7.657   8.014   5.033
   67TYR      N  759   7.576   8.192   5.149
   67TYR      H  760   7.508   8.264   5.156
   67TYR     CA  761   7.713   8.245   5.164
   67TYR     CB  762   7.740   8.350   5.057
   67TYR     CG  763   7.639   8.458   5.016
   67TYR    CD1  764   7.541   8.430   4.920
   67TYR    HD1  765   7.560   8.377   4.827
   67TYR    CD2  766   7.611   8.564   5.101
   67TYR    HD2  767   7.694   8.611   5.154
   67TYR    CE1  768   7.424   8.504   4.911
   67TYR    HE1  769   7.361   8.474   4.827
   67TYR    CE2  770   7.494   8.637   5.092
   67TYR    HE2  771   7.470   8.712   5.167
   67TYR     CZ  772   7.395   8.608   4.999
   67TYR     OH  773   7.278   8.678   4.992
   67TYR     HH  774   7.233   8.655   4.906
   67TYR      C  775   7.750   8.310   5.298
   67TYR      O  776   7.679   8.361   5.384
   68THR      N  777   7.881   8.298   5.316
   68THR      H  778   7.928   8.250   5.242
   68THR     CA  779   7.960   8.345   5.431
   68THR     CB  780   7.962   8.240   5.542
   68THR    OG1  781   8.011   8.293   5.666
   68THR    HG1  782   7.973   8.382   5.687
   68THR    CG2  783   8.046   8.114   5.524
   68THR      C  784   8.104   8.380   5.391
   68THR      O  785   8.140   8.353   5.277
   69GL4      N  786   8.154   8.486   5.454
   69GL4      H  787   8.096   8.561   5.486
   69GL4     CA  788   8.292   8.528   5.423
   69GL4     CB  789   8.313   8.656   5.504
   69GL4     CG  790   8.257   8.775   5.428
   69GL4     CD  791   8.305   8.902   5.499
   69GL4    OE1  792   8.390   8.972   5.440
   69GL4   HE11  793   8.447   9.031   5.497
   69GL4   HE12  794   8.380   8.960   5.342
   69GL4    OE2  795   8.241   8.955   5.591
   69GL4   HE21  796   8.265   9.052   5.603
   69GL4   HE22  797   8.181   8.883   5.626
   69GL4      C  798   8.400   8.436   5.479
   69GL4      O  799   8.385   8.354   5.570
   70PHE      N  800   8.519   8.456   5.422
   70PHE      H  801   8.540   8.538   5.369
   70PHE     CA  802   8.639   8.391   5.477
   70PHE     CB  803   8.741   8.390   5.363
   70PHE     CG  804   8.718   8.305   5.237
   70PHE    CD1  805   8.659   8.369   5.129
   70PHE    HD1  806   8.591   8.453   5.145
   70PHE    CD2  807   8.758   8.173   5.227
   70PHE    HD2  808   8.790   8.118   5.315
   70PHE    CE1  809   8.668   8.310   5.003
   70PHE    HE1  810   8.642   8.364   4.912
   70PHE    CE2  811   8.760   8.114   5.101
   70PHE    HE2  812   8.803   8.014   5.090
   70PHE     CZ  813   8.719   8.182   4.986
   70PHE     HZ  814   8.757   8.149   4.889
   70PHE      C  815   8.698   8.448   5.605
   70PHE      O  816   8.686   8.565   5.642
   71THR      N  817   8.769   8.361   5.677
   71THR      H  818   8.751   8.262   5.680
   71THR     CA  819   8.861   8.406   5.782
   71THR     CB  820   8.919   8.298   5.873
   71THR    OG1  821   8.941   8.173   5.808
   71THR    HG1  822   8.857   8.134   5.771
   71THR    CG2  823   8.813   8.268   5.979
   71THR      C  824   8.977   8.478   5.713
   71THR      O  825   9.018   8.430   5.608
   72PRO      N  826   9.039   8.574   5.781
   72PRO     CA  827   9.159   8.638   5.725
   72PRO     CB  828   9.189   8.761   5.811
   72PRO     CG  829   9.050   8.800   5.863
   72PRO     CD  830   8.973   8.669   5.873
   72PRO      C  831   9.281   8.546   5.714
   72PRO      O  832   9.285   8.447   5.786
   73THR      N  833   9.376   8.577   5.626
   73THR      H  834   9.385   8.675   5.610
   73THR     CA  835   9.487   8.497   5.573
   73THR     CB  836   9.612   8.517   5.660
   73THR    OG1  837   9.574   8.469   5.789
   73THR    HG1  838   9.474   8.477   5.792
   73THR    CG2  839   9.639   8.667   5.651
   73THR      C  840   9.459   8.349   5.548
   73THR      O  841   9.348   8.301   5.571
   74GL4      N  842   9.565   8.284   5.500
   74GL4      H  843   9.652   8.331   5.486
   74GL4     CA  844   9.570   8.143   5.459
   74GL4     CB  845   9.700   8.117   5.382
   74GL4     CG  846   9.830   8.179   5.432
   74GL4     CD  847   9.876   8.316   5.382
   74GL4    OE1  848   9.831   8.418   5.439
   74GL4   HE11  849   9.860   8.505   5.399
   74GL4   HE12  850   9.770   8.396   5.516
   74GL4    OE2  851   9.937   8.316   5.273
   74GL4   HE21  852   9.987   8.402   5.269
   74GL4   HE22  853   9.884   8.252   5.217
   74GL4      C  854   9.556   8.028   5.559
   74GL4      O  855   9.569   7.910   5.526
   75LYSH     N  856   9.512   8.064   5.680
   75LYSH     H  857   9.450   8.143   5.683
   75LYSH    CA  858   9.505   7.971   5.793
   75LYSH    CB  859   9.517   8.036   5.931
   75LYSH    CG  860   9.646   8.111   5.963
   75LYSH    CD  861   9.766   8.016   5.973
   75LYSH    CE  862   9.896   8.092   5.997
   75LYSH    NZ  863  10.021   8.015   5.986
   75LYSH   HZ1  864  10.104   8.071   5.990
   75LYSH   HZ2  865  10.025   7.942   6.055
   75LYSH   HZ3  866  10.021   7.982   5.892
   75LYSH     C  867   9.407   7.853   5.797
   75LYSH     O  868   9.458   7.744   5.822
   76ASN      N  869   9.281   7.869   5.758
   76ASN      H  870   9.250   7.962   5.738
   76ASN     CA  871   9.180   7.763   5.766
   76ASN     CB  872   9.054   7.823   5.829
   76ASN     CG  873   9.071   7.876   5.972
   76ASN    OD1  874   9.103   7.809   6.070
   76ASN    ND2  875   9.058   8.006   5.994
   76ASN   HD21  876   9.035   8.073   5.923
   76ASN   HD22  877   9.065   8.046   6.085
   76ASN      C  878   9.142   7.697   5.633
   76ASN      O  879   9.140   7.746   5.520
   77GL4      N  880   9.105   7.571   5.647
   77GL4      H  881   9.134   7.518   5.727
   77GL4     CA  882   9.076   7.492   5.527
   77GL4     CB  883   9.139   7.352   5.529
   77GL4     CG  884   9.146   7.295   5.388
   77GL4     CD  885   9.195   7.150   5.376
   77GL4    OE1  886   9.209   7.074   5.474
   77GL4   HE11  887   9.214   6.979   5.443
   77GL4   HE12  888   9.219   7.141   5.547
   77GL4    OE2  889   9.204   7.102   5.261
   77GL4   HE21  890   9.241   7.012   5.282
   77GL4   HE22  891   9.155   7.160   5.196
   77GL4      C  892   8.924   7.482   5.507
   77GL4      O  893   8.843   7.466   5.599
   78TYR      N  894   8.881   7.522   5.388
   78TYR      H  895   8.942   7.553   5.315
   78TYR     CA  896   8.737   7.534   5.360
   78TYR     CB  897   8.704   7.678   5.321
   78TYR     CG  898   8.712   7.771   5.443
   78TYR    CD1  899   8.603   7.793   5.525
   78TYR    HD1  900   8.519   7.727   5.502
   78TYR    CD2  901   8.830   7.843   5.458
   78TYR    HD2  902   8.925   7.815   5.412
   78TYR    CE1  903   8.593   7.896   5.618
   78TYR    HE1  904   8.517   7.900   5.695
   78TYR    CE2  905   8.826   7.948   5.548
   78TYR    HE2  906   8.918   8.003   5.567
   78TYR     CZ  907   8.712   7.968   5.624
   78TYR     OH  908   8.712   8.075   5.708
   78TYR     HH  909   8.619   8.108   5.723
   78TYR      C  910   8.664   7.435   5.269
   78TYR      O  911   8.720   7.392   5.169
   79ALA      N  912   8.532   7.423   5.284
   79ALA      H  913   8.485   7.437   5.371
   79ALA     CA  914   8.452   7.357   5.180
   79ALA     CB  915   8.488   7.211   5.156
   79ALA      C  916   8.301   7.370   5.202
   79ALA      O  917   8.251   7.409   5.307
   80CYS2     N  918   8.238   7.361   5.085
   80CYS2     H  919   8.286   7.390   5.002
   80CYS2    CA  920   8.096   7.324   5.079
   80CYS2    CB  921   8.023   7.374   4.954
   80CYS2    SG  922   8.076   7.545   4.919
   80CYS2     C  923   8.089   7.171   5.069
   80CYS2     O  924   8.167   7.111   4.997
   81ARG      N  925   8.004   7.105   5.147
   81ARG      H  926   7.959   7.149   5.225
   81ARG     CA  927   7.954   6.969   5.119
   81ARG     CB  928   7.924   6.895   5.250
   81ARG     CG  929   7.921   6.748   5.210
   81ARG     CD  930   7.923   6.650   5.328
   81ARG     NE  931   7.939   6.515   5.273
   81ARG     HE  932   8.026   6.495   5.227
   81ARG     CZ  933   7.849   6.418   5.292
   81ARG    NH1  934   7.742   6.439   5.369
   81ARG   HH11  935   7.722   6.532   5.400
   81ARG   HH12  936   7.670   6.370   5.377
   81ARG    NH2  937   7.874   6.296   5.242
   81ARG   HH21  938   7.957   6.283   5.187
   81ARG   HH22  939   7.819   6.218   5.271
   81ARG      C  940   7.828   6.976   5.033
   81ARG      O  941   7.716   7.003   5.075
   82VAL      N  942   7.849   6.935   4.908
   82VAL      H  943   7.938   6.900   4.879
   82VAL     CA  944   7.742   6.953   4.809
   82VAL     CB  945   7.791   7.052   4.704
   82VAL    CG1  946   7.780   7.195   4.758
   82VAL    CG2  947   7.928   7.016   4.645
   82VAL      C  948   7.699   6.821   4.744
   82VAL      O  949   7.608   6.829   4.661
   83ASN      N  950   7.765   6.707   4.759
   83ASN      H  951   7.847   6.709   4.816
   83ASN     CA  952   7.744   6.569   4.712
   83ASN     CB  953   7.878   6.496   4.726
   83ASN     CG  954   7.921   6.465   4.869
   83ASN    OD1  955   7.849   6.453   4.968
   83ASN    ND2  956   8.034   6.395   4.874
   83ASN   HD21  957   8.057   6.366   4.781
   83ASN   HD22  958   8.083   6.391   4.961
   83ASN      C  959   7.621   6.490   4.755
   83ASN      O  960   7.542   6.543   4.834
   84HI0      N  961   7.596   6.380   4.686
   84HI0      H  962   7.655   6.355   4.609
   84HI0     CA  963   7.480   6.290   4.699
   84HI0     CB  964   7.469   6.204   4.573
   84HI0     CG  965   7.374   6.262   4.468
   84HI0    ND1  966   7.250   6.218   4.448
   84HI0    HD1  967   7.220   6.134   4.494
   84HI0    CD2  968   7.393   6.371   4.394
   84HI0    HD2  969   7.484   6.432   4.394
   84HI0    CE1  970   7.195   6.298   4.358
   84HI0    HE1  971   7.099   6.283   4.308
   84HI0    NE2  972   7.283   6.390   4.322
   84HI0    HE2  973   7.260   6.480   4.283
   84HI0      C  974   7.497   6.210   4.828
   84HI0      O  975   7.573   6.113   4.832
   85VAL      N  976   7.394   6.229   4.909
   85VAL      H  977   7.322   6.297   4.899
   85VAL     CA  978   7.388   6.166   5.042
   85VAL     CB  979   7.420   6.277   5.142
   85VAL    CG1  980   7.565   6.324   5.130
   85VAL    CG2  981   7.319   6.391   5.138
   85VAL      C  982   7.255   6.093   5.064
   85VAL      O  983   7.161   6.117   4.989
   86THR      N  984   7.242   6.000   5.159
   86THR      H  985   7.317   5.996   5.225
   86THR     CA  986   7.120   5.925   5.190
   86THR     CB  987   7.150   5.785   5.245
   86THR    OG1  988   7.229   5.782   5.365
   86THR    HG1  989   7.271   5.693   5.380
   86THR    CG2  990   7.226   5.704   5.140
   86THR      C  991   7.023   5.993   5.287
   86THR      O  992   6.904   5.974   5.260
   87LEU      N  993   7.064   6.051   5.399
   87LEU      H  994   7.161   6.043   5.420
   87LEU     CA  995   6.988   6.136   5.492
   87LEU     CB  996   6.972   6.047   5.615
   87LEU     CG  997   6.852   6.070   5.707
   87LEU    CD1  998   6.720   6.075   5.629
   87LEU    CD2  999   6.845   5.977   5.829
   87LEU      C 1000   7.051   6.269   5.533
   87LEU      O 1001   7.164   6.271   5.581
   88SER      N 1002   6.980   6.379   5.512
   88SER      H 1003   6.894   6.387   5.461
   88SER     CA 1004   7.027   6.511   5.557
   88SER     CB 1005   7.055   6.608   5.442
   88SER     OG 1006   7.115   6.731   5.483
   88SER     HG 1007   7.213   6.726   5.462
   88SER      C 1008   6.928   6.573   5.656
   88SER      O 1009   6.812   6.535   5.666
   89GLN      N 1010   6.985   6.654   5.746
   89GLN      H 1011   7.084   6.659   5.751
   89GLN     CA 1012   6.922   6.734   5.852
   89GLN     CB 1013   7.034   6.794   5.938
   89GLN     CG 1014   6.988   6.873   6.061
   89GLN     CD 1015   7.054   7.011   6.075
   89GLN    OE1 1016   7.170   7.025   6.113
   89GLN    NE2 1017   6.989   7.117   6.030
   89GLN   HE21 1018   6.901   7.121   5.983
   89GLN   HE22 1019   7.019   7.208   6.060
   89GLN      C 1020   6.825   6.842   5.804
   89GLN      O 1021   6.864   6.947   5.753
   90PRO      N 1022   6.700   6.819   5.843
   90PRO     CA 1023   6.592   6.911   5.804
   90PRO     CB 1024   6.467   6.879   5.886
   90PRO     CG 1025   6.492   6.730   5.913
   90PRO     CD 1026   6.643   6.709   5.922
   90PRO      C 1027   6.630   7.054   5.843
   90PRO      O 1028   6.723   7.091   5.914
   91LYSH     N 1029   6.538   7.137   5.795
   91LYSH     H 1030   6.451   7.109   5.754
   91LYSH    CA 1031   6.545   7.283   5.813
   91LYSH    CB 1032   6.443   7.345   5.718
   91LYSH    CG 1033   6.474   7.490   5.678
   91LYSH    CD 1034   6.360   7.556   5.601
   91LYSH    CE 1035   6.382   7.530   5.452
   91LYSH    NZ 1036   6.480   7.621   5.391
   91LYSH   HZ1 1037   6.548   7.573   5.337
   91LYSH   HZ2 1038   6.425   7.678   5.330
   91LYSH   HZ3 1039   6.515   7.685   5.459
   91LYSH     C 1040   6.515   7.327   5.956
   91LYSH     O 1041   6.396   7.346   5.984
   92ILE      N 1042   6.618   7.359   6.034
   92ILE      H 1043   6.707   7.386   5.998
   92ILE     CA 1044   6.594   7.383   6.177
   92ILE     CB 1045   6.664   7.286   6.272
   92ILE    CG1 1046   6.814   7.298   6.245
   92ILE    CG2 1047   6.606   7.144   6.269
   92ILE     CD 1048   6.898   7.200   6.326
   92ILE      C 1049   6.600   7.524   6.237
   92ILE      O 1050   6.546   7.538   6.347
   93VAL      N 1051   6.652   7.620   6.162
   93VAL      H 1052   6.719   7.588   6.095
   93VAL     CA 1053   6.636   7.761   6.200
   93VAL     CB 1054   6.773   7.821   6.234
   93VAL    CG1 1055   6.839   7.741   6.346
   93VAL    CG2 1056   6.873   7.815   6.119
   93VAL      C 1057   6.559   7.844   6.098
   93VAL      O 1058   6.581   7.835   5.977
   94LYSH     N 1059   6.503   7.953   6.149
   94LYSH     H 1060   6.519   7.976   6.245
   94LYSH    CA 1061   6.430   8.047   6.062
   94LYSH    CB 1062   6.364   8.157   6.146
   94LYSH    CG 1063   6.250   8.101   6.231
   94LYSH    CD 1064   6.179   8.204   6.320
   94LYSH    CE 1065   6.106   8.303   6.229
   94LYSH    NZ 1066   6.057   8.414   6.311
   94LYSH   HZ1 1067   6.135   8.470   6.341
   94LYSH   HZ2 1068   5.996   8.476   6.261
   94LYSH   HZ3 1069   6.009   8.379   6.391
   94LYSH     C 1070   6.512   8.128   5.962
   94LYSH     O 1071   6.605   8.201   5.996
   95TRP      N 1072   6.468   8.135   5.837
   95TRP      H 1073   6.370   8.117   5.825
   95TRP     CA 1074   6.540   8.185   5.719
   95TRP     CB 1075   6.449   8.191   5.596
   95TRP     CG 1076   6.527   8.220   5.467
   95TRP    CD1 1077   6.651   8.192   5.430
   95TRP    HD1 1078   6.736   8.162   5.491
   95TRP    CD2 1079   6.460   8.264   5.353
   95TRP    NE1 1080   6.665   8.210   5.299
   95TRP    HE1 1081   6.752   8.194   5.252
   95TRP    CE2 1082   6.551   8.258   5.249
   95TRP    CE3 1083   6.331   8.306   5.324
   95TRP    HE3 1084   6.247   8.278   5.388
   95TRP    CZ2 1085   6.521   8.303   5.121
   95TRP    HZ2 1086   6.569   8.272   5.028
   95TRP    CZ3 1087   6.297   8.365   5.203
   95TRP    HZ3 1088   6.199   8.407   5.177
   95TRP    CH2 1089   6.396   8.363   5.106
   95TRP    HH2 1090   6.361   8.397   5.008
   95TRP      C 1091   6.594   8.327   5.737
   95TRP      O 1092   6.525   8.410   5.796
   96AS4      N 1093   6.713   8.356   5.684
   96AS4      H 1094   6.782   8.288   5.661
   96AS4     CA 1095   6.777   8.487   5.702
   96AS4     CB 1096   6.922   8.484   5.650
   96AS4     CG 1097   6.935   8.427   5.509
   96AS4    OD1 1098   6.950   8.305   5.486
   96AS4   HD11 1099   6.899   8.279   5.404
   96AS4   HD12 1100   6.975   8.267   5.575
   96AS4    OD2 1101   6.900   8.503   5.417
   96AS4   HD21 1102   6.931   8.461   5.332
   96AS4   HD22 1103   6.852   8.584   5.451
   96AS4      C 1104   6.714   8.613   5.641
   96AS4      O 1105   6.718   8.713   5.713
   97ARG      N 1106   6.632   8.601   5.537
   97ARG      H 1107   6.641   8.521   5.477
   97ARG     CA 1108   6.531   8.697   5.490
   97ARG     CB 1109   6.516   8.668   5.341
   97ARG     CG 1110   6.641   8.716   5.266
   97ARG     CD 1111   6.642   8.655   5.126
   97ARG     NE 1112   6.785   8.661   5.093
   97ARG     HE 1113   6.837   8.577   5.112
   97ARG     CZ 1114   6.844   8.746   5.008
   97ARG    NH1 1115   6.779   8.847   4.950
   97ARG   HH11 1116   6.686   8.868   4.978
   97ARG   HH12 1117   6.829   8.900   4.880
   97ARG    NH2 1118   6.977   8.758   5.014
   97ARG   HH21 1119   7.024   8.698   5.079
   97ARG   HH22 1120   7.033   8.816   4.955
   97ARG      C 1121   6.391   8.683   5.548
   97ARG      O 1122   6.328   8.577   5.550
   98AS4      N 1123   6.353   8.795   5.610
   98AS4      H 1124   6.424   8.864   5.627
   98AS4     CA 1125   6.220   8.810   5.671
   98AS4     CB 1126   6.228   8.927   5.769
   98AS4     CG 1127   6.140   8.930   5.894
   98AS4    OD1 1128   6.113   8.819   5.944
   98AS4   HD11 1129   6.042   8.826   6.014
   98AS4   HD12 1130   6.183   8.754   5.913
   98AS4    OD2 1131   6.117   9.042   5.946
   98AS4   HD21 1132   6.072   9.015   6.031
   98AS4   HD22 1133   6.170   9.114   5.902
   98AS4      C 1134   6.116   8.832   5.562
   98AS4      O 1135   6.135   8.874   5.448
   99MET      N 1136   5.990   8.812   5.600
   99MET      H 1137   5.967   8.786   5.694
   99MET     CA 1138   5.867   8.828   5.521
   99MET     CB 1139   5.754   8.742   5.578
   99MET     CG 1140   5.624   8.719   5.500
   99MET     SD 1141   5.521   8.592   5.580
   99MET     CE 1142   5.441   8.533   5.433
   99MET      C 1143   5.831   8.975   5.496
   99MET     O1 1144   5.867   9.065   5.575
   99MET   HO11 1145   5.903   9.021   5.657
   99MET   HO12 1146   5.874   9.155   5.532
   99MET     O2 1147   5.744   8.987   5.407
   99MET   HO21 1148   5.766   9.070   5.356
   99MET   HO22 1149   5.690   8.902   5.406
  100ILE      N 1150   8.278   7.536   1.450
  100ILE     H1 1151   8.298   7.458   1.509
  100ILE     H2 1152   8.201   7.527   1.387
  100ILE     H3 1153   8.359   7.525   1.392
  100ILE     CA 1154   8.282   7.663   1.525
  100ILE     CB 1155   8.331   7.629   1.666
  100ILE    CG1 1156   8.219   7.538   1.717
  100ILE    CG2 1157   8.339   7.747   1.762
  100ILE     CD 1158   8.221   7.476   1.857
  100ILE      C 1159   8.377   7.760   1.454
  100ILE      O 1160   8.465   7.704   1.388
  101GLN      N 1161   8.352   7.890   1.467
  101GLN      H 1162   8.256   7.908   1.489
  101GLN     CA 1163   8.441   7.993   1.412
  101GLN     CB 1164   8.385   8.070   1.292
  101GLN     CG 1165   8.481   8.107   1.178
  101GLN     CD 1166   8.566   8.232   1.197
  101GLN    OE1 1167   8.687   8.230   1.218
  101GLN    NE2 1168   8.506   8.345   1.160
  101GLN   HE21 1169   8.416   8.351   1.117
  101GLN   HE22 1170   8.572   8.416   1.138
  101GLN      C 1171   8.477   8.092   1.523
  101GLN      O 1172   8.411   8.098   1.627
  102ARG      N 1173   8.575   8.179   1.499
  102ARG      H 1174   8.597   8.202   1.404
  102ARG     CA 1175   8.613   8.277   1.602
  102ARG     CB 1176   8.740   8.346   1.552
  102ARG     CG 1177   8.852   8.244   1.533
  102ARG     CD 1178   8.976   8.330   1.507
  102ARG     NE 1179   8.974   8.375   1.367
  102ARG     HE 1180   8.973   8.305   1.296
  102ARG     CZ 1181   8.978   8.502   1.325
  102ARG    NH1 1182   8.992   8.607   1.407
  102ARG   HH11 1183   9.013   8.586   1.502
  102ARG   HH12 1184   9.013   8.700   1.376
  102ARG    NH2 1185   8.973   8.517   1.191
  102ARG   HH21 1186   8.964   8.438   1.132
  102ARG   HH22 1187   8.960   8.611   1.160
  102ARG      C 1188   8.514   8.385   1.647
  102ARG      O 1189   8.429   8.435   1.573
  103THR      N 1190   8.533   8.419   1.774
  103THR      H 1191   8.603   8.369   1.826
  103THR     CA 1192   8.448   8.509   1.853
  103THR     CB 1193   8.481   8.497   2.002
  103THR    OG1 1194   8.618   8.528   2.027
  103THR    HG1 1195   8.647   8.502   2.119
  103THR    CG2 1196   8.426   8.364   2.053
  103THR      C 1197   8.456   8.657   1.815
  103THR      O 1198   8.554   8.694   1.750
  104PRO      N 1199   8.342   8.725   1.826
  104PRO     CA 1200   8.332   8.871   1.814
  104PRO     CB 1201   8.181   8.896   1.810
  104PRO     CG 1202   8.121   8.766   1.755
  104PRO     CD 1203   8.212   8.658   1.813
  104PRO      C 1204   8.403   8.952   1.923
  104PRO      O 1205   8.525   8.941   1.932
  105LYSH     N 1206   8.329   9.013   2.015
  105LYSH     H 1207   8.234   8.988   2.033
  105LYSH    CA 1208   8.398   9.106   2.106
  105LYSH    CB 1209   8.298   9.204   2.168
  105LYSH    CG 1210   8.234   9.286   2.056
  105LYSH    CD 1211   8.094   9.308   2.113
  105LYSH    CE 1212   7.993   9.318   1.999
  105LYSH    NZ 1213   7.853   9.307   2.041
  105LYSH   HZ1 1214   7.791   9.297   1.963
  105LYSH   HZ2 1215   7.841   9.221   2.091
  105LYSH   HZ3 1216   7.823   9.389   2.090
  105LYSH     C 1217   8.481   9.036   2.214
  105LYSH     O 1218   8.443   8.941   2.281
  106ILE      N 1219   8.592   9.101   2.247
  106ILE      H 1220   8.619   9.187   2.203
  106ILE     CA 1221   8.699   9.039   2.326
  106ILE     CB 1222   8.823   9.127   2.331
  106ILE    CG1 1223   8.800   9.279   2.330
  106ILE    CG2 1224   8.940   9.086   2.242
  106ILE     CD 1225   8.789   9.356   2.461
  106ILE      C 1226   8.675   8.996   2.472
  106ILE      O 1227   8.752   8.910   2.513
  107GLN      N 1228   8.563   9.029   2.537
  107GLN      H 1229   8.501   9.088   2.486
  107GLN     CA 1230   8.531   8.974   2.670
  107GLN     CB 1231   8.571   9.070   2.782
  107GLN     CG 1232   8.721   9.070   2.809
  107GLN     CD 1233   8.755   9.193   2.894
  107GLN    OE1 1234   8.790   9.301   2.847
  107GLN    NE2 1235   8.771   9.172   3.024
  107GLN   HE21 1236   8.763   9.078   3.059
  107GLN   HE22 1237   8.794   9.244   3.090
  107GLN      C 1238   8.384   8.934   2.673
  107GLN      O 1239   8.350   8.816   2.687
  108VAL      N 1240   8.306   9.037   2.643
  108VAL      H 1241   8.345   9.125   2.615
  108VAL     CA 1242   8.161   9.014   2.644
  108VAL     CB 1243   8.081   9.144   2.639
  108VAL    CG1 1244   8.068   9.231   2.763
  108VAL    CG2 1245   8.124   9.233   2.522
  108VAL      C 1246   8.102   8.911   2.547
  108VAL      O 1247   8.168   8.875   2.449
  109TYR      N 1248   8.024   8.827   2.614
  109TYR      H 1249   8.019   8.842   2.713
  109TYR     CA 1250   7.938   8.720   2.562
  109TYR     CB 1251   7.857   8.789   2.451
  109TYR     CG 1252   7.739   8.708   2.397
  109TYR    CD1 1253   7.734   8.655   2.269
  109TYR    HD1 1254   7.830   8.628   2.225
  109TYR    CD2 1255   7.622   8.689   2.470
  109TYR    HD2 1256   7.624   8.724   2.573
  109TYR    CE1 1257   7.618   8.608   2.209
  109TYR    HE1 1258   7.605   8.605   2.100
  109TYR    CE2 1259   7.512   8.620   2.421
  109TYR    HE2 1260   7.457   8.565   2.497
  109TYR     CZ 1261   7.504   8.589   2.286
  109TYR     OH 1262   7.385   8.558   2.227
  109TYR     HH 1263   7.313   8.552   2.295
  109TYR      C 1264   8.000   8.593   2.503
  109TYR      O 1265   7.948   8.485   2.530
  110SER      N 1266   8.123   8.619   2.461
  110SER      H 1267   8.152   8.713   2.443
  110SER     CA 1268   8.217   8.532   2.387
  110SER     CB 1269   8.332   8.608   2.321
  110SER     OG 1270   8.291   8.728   2.254
  110SER     HG 1271   8.356   8.802   2.270
  110SER      C 1272   8.273   8.397   2.432
  110SER      O 1273   8.274   8.297   2.360
  111ARG      N 1274   8.323   8.370   2.552
  111ARG      H 1275   8.351   8.275   2.569
  111ARG     CA 1276   8.338   8.471   2.657
  111ARG     CB 1277   8.239   8.419   2.762
  111ARG     CG 1278   8.200   8.528   2.861
  111ARG     CD 1279   8.150   8.453   2.985
  111ARG     NE 1280   8.106   8.557   3.079
  111ARG     HE 1281   8.072   8.638   3.031
  111ARG     CZ 1282   8.095   8.539   3.211
  111ARG    NH1 1283   8.156   8.438   3.276
  111ARG   HH11 1284   8.197   8.368   3.219
  111ARG   HH12 1285   8.130   8.412   3.370
  111ARG    NH2 1286   7.994   8.596   3.277
  111ARG   HH21 1287   7.933   8.657   3.225
  111ARG   HH22 1288   7.982   8.574   3.374
  111ARG      C 1289   8.476   8.468   2.721
  111ARG      O 1290   8.496   8.378   2.803
  112HI0      N 1291   8.566   8.552   2.670
  112HI0      H 1292   8.531   8.634   2.624
  112HI0     CA 1293   8.708   8.543   2.706
  112HI0     CB 1294   8.791   8.603   2.593
  112HI0     CG 1295   8.764   8.518   2.468
  112HI0    ND1 1296   8.767   8.385   2.465
  112HI0    HD1 1297   8.825   8.324   2.519
  112HI0    CD2 1298   8.727   8.562   2.349
  112HI0    HD2 1299   8.708   8.664   2.313
  112HI0    CE1 1300   8.724   8.353   2.344
  112HI0    HE1 1301   8.688   8.253   2.318
  112HI0    NE2 1302   8.689   8.460   2.273
  112HI0    HE2 1303   8.633   8.452   2.190
  112HI0      C 1304   8.741   8.597   2.845
  112HI0      O 1305   8.666   8.676   2.902
  113PRO      N 1306   8.856   8.557   2.900
  113PRO     CA 1307   8.935   8.640   2.991
  113PRO     CB 1308   9.065   8.562   3.011
  113PRO     CG 1309   9.030   8.414   2.996
  113PRO     CD 1310   8.916   8.423   2.894
  113PRO      C 1311   8.975   8.775   2.930
  113PRO      O 1312   8.961   8.811   2.814
  114ALA      N 1313   9.039   8.849   3.020
  114ALA      H 1314   9.016   8.842   3.118
  114ALA     CA 1315   9.096   8.981   2.990
  114ALA     CB 1316   9.100   9.056   3.123
  114ALA      C 1317   9.237   8.973   2.931
  114ALA      O 1318   9.292   9.074   2.888
  115GL4      N 1319   9.307   8.860   2.942
  115GL4      H 1320   9.308   8.824   3.035
  115GL4     CA 1321   9.419   8.818   2.858
  115GL4     CB 1322   9.491   8.698   2.920
  115GL4     CG 1323   9.420   8.568   2.958
  115GL4     CD 1324   9.512   8.467   3.029
  115GL4    OE1 1325   9.559   8.488   3.143
  115GL4   HE11 1326   9.648   8.444   3.153
  115GL4   HE12 1327   9.497   8.557   3.181
  115GL4    OE2 1328   9.562   8.378   2.957
  115GL4   HE21 1329   9.645   8.348   3.006
  115GL4   HE22 1330   9.506   8.378   2.874
  115GL4      C 1331   9.378   8.775   2.717
  115GL4      O 1332   9.269   8.725   2.689
  116ASN      N 1333   9.467   8.805   2.622
  116ASN      H 1334   9.557   8.847   2.637
  116ASN     CA 1335   9.456   8.765   2.481
  116ASN     CB 1336   9.580   8.821   2.411
  116ASN     CG 1337   9.566   8.809   2.259
  116ASN    OD1 1338   9.588   8.708   2.193
  116ASN    ND2 1339   9.530   8.925   2.204
  116ASN   HD21 1340   9.520   9.009   2.257
  116ASN   HD22 1341   9.552   8.930   2.107
  116ASN      C 1342   9.442   8.613   2.467
  116ASN      O 1343   9.513   8.542   2.538
  117GLY      N 1344   9.336   8.576   2.396
  117GLY      H 1345   9.266   8.648   2.394
  117GLY     CA 1346   9.305   8.439   2.353
  117GLY      C 1347   9.182   8.381   2.424
  117GLY      O 1348   9.124   8.443   2.513
  118LYSH     N 1349   9.153   8.254   2.398
  118LYSH     H 1350   9.096   8.216   2.470
  118LYSH    CA 1351   9.218   8.168   2.297
  118LYSH    CB 1352   9.232   8.029   2.358
  118LYSH    CG 1353   9.363   8.009   2.434
  118LYSH    CD 1354   9.371   7.859   2.466
  118LYSH    CE 1355   9.514   7.804   2.468
  118LYSH    NZ 1356   9.511   7.676   2.540
  118LYSH   HZ1 1357   9.467   7.681   2.629
  118LYSH   HZ2 1358   9.455   7.609   2.490
  118LYSH   HZ3 1359   9.603   7.636   2.542
  118LYSH     C 1360   9.149   8.164   2.161
  118LYSH     O 1361   9.034   8.208   2.149
  119SER      N 1362   9.221   8.150   2.051
  119SER      H 1363   9.318   8.175   2.055
  119SER     CA 1364   9.163   8.124   1.918
  119SER     CB 1365   9.239   8.204   1.812
  119SER     OG 1366   9.375   8.158   1.802
  119SER     HG 1367   9.370   8.070   1.755
  119SER      C 1368   9.148   7.976   1.882
  119SER      O 1369   9.045   7.943   1.824
  120ASN      N 1370   9.239   7.898   1.940
  120ASN      H 1371   9.324   7.940   1.969
  120ASN     CA 1372   9.222   7.752   1.938
  120ASN     CB 1373   9.300   7.703   1.816
  120ASN     CG 1374   9.242   7.576   1.752
  120ASN    OD1 1375   9.277   7.462   1.780
  120ASN    ND2 1376   9.153   7.598   1.655
  120ASN   HD21 1377   9.137   7.693   1.628
  120ASN   HD22 1378   9.124   7.517   1.604
  120ASN      C 1379   9.278   7.685   2.064
  120ASN      O 1380   9.398   7.683   2.093
  121PHE      N 1381   9.185   7.647   2.151
  121PHE      H 1382   9.213   7.617   2.242
  121PHE     CA 1383   9.038   7.640   2.142
  121PHE     CB 1384   8.980   7.508   2.191
  121PHE     CG 1385   9.032   7.386   2.114
  121PHE    CD1 1386   9.007   7.262   2.173
  121PHE    HD1 1387   8.996   7.268   2.281
  121PHE    CD2 1388   9.045   7.389   1.976
  121PHE    HD2 1389   9.057   7.483   1.923
  121PHE    CE1 1390   8.996   7.146   2.097
  121PHE    HE1 1391   8.990   7.051   2.149
  121PHE    CE2 1392   9.031   7.275   1.897
  121PHE    HE2 1393   9.062   7.285   1.793
  121PHE     CZ 1394   9.014   7.151   1.959
  121PHE     HZ 1395   9.025   7.059   1.903
  121PHE      C 1396   8.977   7.759   2.216
  121PHE      O 1397   9.016   7.804   2.324
  122LEU      N 1398   8.857   7.795   2.172
  122LEU      H 1399   8.812   7.739   2.103
  122LEU     CA 1400   8.780   7.907   2.228
  122LEU     CB 1401   8.668   7.951   2.132
  122LEU     CG 1402   8.713   8.006   1.997
  122LEU    CD1 1403   8.599   8.000   1.895
  122LEU    CD2 1404   8.765   8.149   2.004
  122LEU      C 1405   8.719   7.887   2.367
  122LEU      O 1406   8.619   7.823   2.397
  123ASN      N 1407   8.804   7.944   2.452
  123ASN      H 1408   8.881   8.003   2.426
  123ASN     CA 1409   8.781   7.931   2.596
  123ASN     CB 1410   8.908   7.969   2.672
  123ASN     CG 1411   8.982   8.100   2.642
  123ASN    OD1 1412   8.936   8.182   2.563
  123ASN    ND2 1413   9.109   8.104   2.680
  123ASN   HD21 1414   9.150   8.021   2.718
  123ASN   HD22 1415   9.166   8.186   2.684
  123ASN      C 1416   8.659   8.014   2.636
  123ASN      O 1417   8.642   8.130   2.600
  124CYS2     N 1418   8.575   7.958   2.723
  124CYS2     H 1419   8.569   7.861   2.744
  124CYS2    CA 1420   8.462   8.030   2.785
  124CYS2    CB 1421   8.331   7.953   2.766
  124CYS2    SG 1422   8.203   8.032   2.871
  124CYS2     C 1423   8.499   8.038   2.933
  124CYS2     O 1424   8.502   7.932   2.995
  125TYR      N 1425   8.509   8.162   2.978
  125TYR      H 1426   8.521   8.242   2.918
  125TYR     CA 1427   8.525   8.199   3.119
  125TYR     CB 1428   8.575   8.343   3.128
  125TYR     CG 1429   8.604   8.404   3.265
  125TYR    CD1 1430   8.737   8.415   3.306
  125TYR    HD1 1431   8.814   8.382   3.236
  125TYR    CD2 1432   8.506   8.440   3.357
  125TYR    HD2 1433   8.401   8.429   3.331
  125TYR    CE1 1434   8.776   8.465   3.429
  125TYR    HE1 1435   8.881   8.477   3.457
  125TYR    CE2 1436   8.541   8.482   3.485
  125TYR    HE2 1437   8.467   8.538   3.543
  125TYR     CZ 1438   8.675   8.494   3.520
  125TYR     OH 1439   8.697   8.559   3.637
  125TYR     HH 1440   8.793   8.588   3.641
  125TYR      C 1441   8.407   8.179   3.214
  125TYR      O 1442   8.292   8.221   3.200
  126VAL      N 1443   8.437   8.098   3.316
  126VAL      H 1444   8.520   8.043   3.320
  126VAL     CA 1445   8.337   8.078   3.421
  126VAL     CB 1446   8.293   7.932   3.409
  126VAL    CG1 1447   8.191   7.884   3.513
  126VAL    CG2 1448   8.238   7.912   3.267
  126VAL      C 1449   8.408   8.100   3.555
  126VAL      O 1450   8.523   8.062   3.573
  127SER      N 1451   8.335   8.174   3.638
  127SER      H 1452   8.258   8.226   3.602
  127SER     CA 1453   8.375   8.202   3.777
  127SER     CB 1454   8.333   8.341   3.825
  127SER     OG 1455   8.192   8.350   3.801
  127SER     HG 1456   8.151   8.382   3.886
  127SER      C 1457   8.344   8.096   3.883
  127SER      O 1458   8.236   8.037   3.890
  128GLY      N 1459   8.433   8.096   3.981
  128GLY      H 1460   8.500   8.168   3.994
  128GLY     CA 1461   8.428   7.999   4.092
  128GLY      C 1462   8.524   7.880   4.075
  128GLY      O 1463   8.568   7.851   3.964
  129PHE      N 1464   8.566   7.835   4.193
  129PHE      H 1465   8.565   7.891   4.275
  129PHE     CA 1466   8.657   7.720   4.197
  129PHE     CB 1467   8.728   7.726   4.332
  129PHE     CG 1468   8.828   7.617   4.372
  129PHE    CD1 1469   8.959   7.631   4.329
  129PHE    HD1 1470   9.000   7.728   4.299
  129PHE    CD2 1471   8.784   7.498   4.431
  129PHE    HD2 1472   8.679   7.486   4.456
  129PHE    CE1 1473   9.046   7.527   4.357
  129PHE    HE1 1474   9.144   7.538   4.312
  129PHE    CE2 1475   8.873   7.396   4.459
  129PHE    HE2 1476   8.842   7.292   4.468
  129PHE     CZ 1477   9.007   7.412   4.425
  129PHE     HZ 1478   9.082   7.337   4.447
  129PHE      C 1479   8.573   7.595   4.169
  129PHE      O 1480   8.451   7.594   4.182
  130HI0      N 1481   8.638   7.479   4.163
  130HI0      H 1482   8.734   7.478   4.194
  130HI0     CA 1483   8.590   7.345   4.125
  130HI0     CB 1484   8.707   7.249   4.098
  130HI0     CG 1485   8.670   7.101   4.083
  130HI0    ND1 1486   8.651   7.035   3.969
  130HI0    HD1 1487   8.662   7.080   3.880
  130HI0    CD2 1488   8.645   7.014   4.181
  130HI0    HD2 1489   8.638   7.046   4.285
  130HI0    CE1 1490   8.610   6.911   3.995
  130HI0    HE1 1491   8.589   6.838   3.917
  130HI0    NE2 1492   8.605   6.899   4.127
  130HI0    HE2 1493   8.570   6.817   4.172
  130HI0      C 1494   8.491   7.301   4.233
  130HI0      O 1495   8.523   7.324   4.350
  131PRO      N 1496   8.375   7.248   4.197
  131PRO     CA 1497   8.327   7.247   4.057
  131PRO     CB 1498   8.226   7.133   4.057
  131PRO     CG 1499   8.176   7.104   4.199
  131PRO     CD 1500   8.298   7.152   4.278
  131PRO      C 1501   8.263   7.376   4.005
  131PRO      O 1502   8.261   7.392   3.883
  132SER      N 1503   8.198   7.453   4.092
  132SER      H 1504   8.227   7.456   4.187
  132SER     CA 1505   8.098   7.554   4.055
  132SER     CB 1506   8.165   7.687   4.020
  132SER     OG 1507   8.064   7.785   3.997
  132SER     HG 1508   8.086   7.857   3.931
  132SER      C 1509   7.991   7.503   3.959
  132SER      O 1510   8.003   7.515   3.837
  133AS4      N 1511   7.890   7.437   4.015
  133AS4      H 1512   7.883   7.404   4.109
  133AS4     CA 1513   7.779   7.375   3.941
  133AS4     CB 1514   7.695   7.285   4.032
  133AS4     CG 1515   7.754   7.145   4.050
  133AS4    OD1 1516   7.744   7.067   3.953
  133AS4   HD11 1517   7.767   6.973   3.978
  133AS4   HD12 1518   7.711   7.114   3.871
  133AS4    OD2 1519   7.813   7.132   4.160
  133AS4   HD21 1520   7.810   7.035   4.185
  133AS4   HD22 1521   7.839   7.224   4.189
  133AS4      C 1522   7.686   7.452   3.847
  133AS4      O 1523   7.578   7.404   3.813
  134ILE      N 1524   7.725   7.572   3.806
  134ILE      H 1525   7.820   7.603   3.815
  134ILE     CA 1526   7.642   7.645   3.709
  134ILE     CB 1527   7.683   7.792   3.709
  134ILE    CG1 1528   7.830   7.811   3.668
  134ILE    CG2 1529   7.644   7.853   3.844
  134ILE     CD 1530   7.889   7.951   3.682
  134ILE      C 1531   7.650   7.587   3.568
  134ILE      O 1532   7.755   7.543   3.521
  135GL4      N 1533   7.543   7.626   3.499
  135GL4      H 1534   7.478   7.689   3.542
  135GL4     CA 1535   7.512   7.569   3.366
  135GL4     CB 1536   7.363   7.545   3.341
  135GL4     CG 1537   7.324   7.475   3.211
  135GL4     CD 1538   7.171   7.472   3.214
  135GL4    OE1 1539   7.110   7.560   3.149
  135GL4   HE11 1540   7.036   7.601   3.203
  135GL4   HE12 1541   7.152   7.566   3.059
  135GL4    OE2 1542   7.114   7.387   3.285
  135GL4   HE21 1543   7.031   7.361   3.237
  135GL4   HE22 1544   7.157   7.370   3.374
  135GL4      C 1545   7.568   7.650   3.249
  135GL4      O 1546   7.521   7.761   3.223
  136VAL      N 1547   7.670   7.600   3.180
  136VAL      H 1548   7.687   7.501   3.176
  136VAL     CA 1549   7.749   7.672   3.079
  136VAL     CB 1550   7.899   7.642   3.082
  136VAL    CG1 1551   7.979   7.766   3.042
  136VAL    CG2 1552   7.940   7.585   3.218
  136VAL      C 1553   7.704   7.633   2.938
  136VAL      O 1554   7.744   7.533   2.877
  137AS4      N 1555   7.620   7.717   2.878
  137AS4      H 1556   7.596   7.798   2.932
  137AS4     CA 1557   7.566   7.703   2.742
  137AS4     CB 1558   7.427   7.765   2.723
  137AS4     CG 1559   7.328   7.670   2.655
  137AS4    OD1 1560   7.229   7.715   2.593
  137AS4   HD11 1561   7.203   7.644   2.527
  137AS4   HD12 1562   7.208   7.806   2.626
  137AS4    OD2 1563   7.357   7.551   2.678
  137AS4   HD21 1564   7.318   7.497   2.603
  137AS4   HD22 1565   7.406   7.536   2.764
  137AS4      C 1566   7.663   7.752   2.635
  137AS4      O 1567   7.665   7.872   2.607
  138LEU      N 1568   7.750   7.656   2.608
  138LEU      H 1569   7.745   7.573   2.664
  138LEU     CA 1570   7.846   7.675   2.498
  138LEU     CB 1571   7.966   7.581   2.512
  138LEU     CG 1572   8.025   7.566   2.652
  138LEU    CD1 1573   8.117   7.446   2.677
  138LEU    CD2 1574   8.122   7.684   2.664
  138LEU      C 1575   7.771   7.663   2.366
  138LEU      O 1576   7.694   7.568   2.350
  139LEU      N 1577   7.770   7.776   2.295
  139LEU      H 1578   7.830   7.853   2.319
  139LEU     CA 1579   7.680   7.801   2.182
  139LEU     CB 1580   7.579   7.914   2.201
  139LEU     CG 1581   7.475   7.886   2.310
  139LEU    CD1 1582   7.436   8.012   2.388
  139LEU    CD2 1583   7.354   7.832   2.234
  139LEU      C 1584   7.776   7.847   2.072
  139LEU      O 1585   7.885   7.897   2.095
  140LYSH     N 1586   7.714   7.848   1.954
  140LYSH     H 1587   7.623   7.807   1.941
  140LYSH    CA 1588   7.776   7.899   1.831
  140LYSH    CB 1589   7.852   7.790   1.755
  140LYSH    CG 1590   7.782   7.658   1.720
  140LYSH    CD 1591   7.803   7.586   1.586
  140LYSH    CE 1592   7.725   7.455   1.578
  140LYSH    NZ 1593   7.759   7.371   1.462
  140LYSH   HZ1 1594   7.856   7.348   1.467
  140LYSH   HZ2 1595   7.702   7.289   1.468
  140LYSH   HZ3 1596   7.736   7.419   1.378
  140LYSH     C 1597   7.668   7.967   1.748
  140LYSH     O 1598   7.575   7.905   1.696
  141ASN      N 1599   7.674   8.099   1.756
  141ASN      H 1600   7.766   8.138   1.767
  141ASN     CA 1601   7.568   8.191   1.713
  141ASN     CB 1602   7.559   8.195   1.561
  141ASN     CG 1603   7.478   8.315   1.510
  141ASN    OD1 1604   7.365   8.339   1.552
  141ASN    ND2 1605   7.541   8.389   1.418
  141ASN   HD21 1606   7.635   8.370   1.390
  141ASN   HD22 1607   7.497   8.472   1.383
  141ASN      C 1608   7.440   8.154   1.789
  141ASN      O 1609   7.436   8.188   1.907
  142GLY      N 1610   7.334   8.107   1.724
  142GLY      H 1611   7.330   8.105   1.625
  142GLY     CA 1612   7.210   8.067   1.792
  142GLY      C 1613   7.233   7.923   1.839
  142GLY      O 1614   7.214   7.897   1.958
  143GL4      N 1615   7.243   7.827   1.749
  143GL4      H 1616   7.207   7.842   1.657
  143GL4     CA 1617   7.272   7.686   1.779
  143GL4     CB 1618   7.258   7.608   1.649
  143GL4     CG 1619   7.346   7.663   1.537
  143GL4     CD 1620   7.336   7.567   1.418
  143GL4    OE1 1621   7.227   7.547   1.361
  143GL4   HE11 1622   7.235   7.487   1.281
  143GL4   HE12 1623   7.159   7.604   1.407
  143GL4    OE2 1624   7.436   7.504   1.378
  143GL4   HE21 1625   7.420   7.425   1.319
  143GL4   HE22 1626   7.519   7.547   1.412
  143GL4      C 1627   7.391   7.638   1.862
  143GL4      O 1628   7.492   7.700   1.893
  144ARG      N 1629   7.359   7.529   1.932
  144ARG      H 1630   7.270   7.487   1.918
  144ARG     CA 1631   7.454   7.444   2.006
  144ARG     CB 1632   7.376   7.345   2.093
  144ARG     CG 1633   7.334   7.416   2.221
  144ARG     CD 1634   7.242   7.337   2.315
  144ARG     NE 1635   7.183   7.418   2.423
  144ARG     HE 1636   7.249   7.437   2.495
  144ARG     CZ 1637   7.054   7.449   2.435
  144ARG    NH1 1638   6.969   7.392   2.348
  144ARG   HH11 1639   7.008   7.341   2.272
  144ARG   HH12 1640   6.879   7.432   2.332
  144ARG    NH2 1641   7.011   7.529   2.534
  144ARG   HH21 1642   7.084   7.578   2.582
  144ARG   HH22 1643   6.914   7.544   2.552
  144ARG      C 1644   7.571   7.374   1.938
  144ARG      O 1645   7.570   7.328   1.824
  145ILE      N 1646   7.673   7.371   2.024
  145ILE      H 1647   7.654   7.406   2.115
  145ILE     CA 1648   7.808   7.322   1.992
  145ILE     CB 1649   7.912   7.352   2.100
  145ILE    CG1 1650   7.879   7.308   2.243
  145ILE    CG2 1651   7.946   7.501   2.087
  145ILE     CD 1652   7.906   7.161   2.274
  145ILE      C 1653   7.807   7.172   1.959
  145ILE      O 1654   7.732   7.096   2.020
  146GL4      N 1655   7.904   7.126   1.881
  146GL4      H 1656   7.958   7.188   1.824
  146GL4     CA 1657   7.913   6.985   1.842
  146GL4     CB 1658   7.981   6.984   1.705
  146GL4     CG 1659   7.915   7.061   1.591
  146GL4     CD 1660   8.007   7.179   1.561
  146GL4    OE1 1661   8.010   7.272   1.645
  146GL4   HE11 1662   8.089   7.330   1.622
  146GL4   HE12 1663   7.926   7.273   1.699
  146GL4    OE2 1664   8.073   7.174   1.454
  146GL4   HE21 1665   8.121   7.259   1.438
  146GL4   HE22 1666   8.066   7.083   1.413
  146GL4      C 1667   7.979   6.884   1.936
  146GL4      O 1668   7.929   6.776   1.968
  147LYSH     N 1669   8.102   6.917   1.971
  147LYSH     H 1670   8.154   6.995   1.935
  147LYSH    CA 1671   8.170   6.842   2.078
  147LYSH    CB 1672   8.272   6.747   2.016
  147LYSH    CG 1673   8.293   6.615   2.091
  147LYSH    CD 1674   8.398   6.531   2.018
  147LYSH    CE 1675   8.540   6.533   2.076
  147LYSH    NZ 1676   8.550   6.434   2.185
  147LYSH   HZ1 1677   8.644   6.428   2.219
  147LYSH   HZ2 1678   8.486   6.468   2.254
  147LYSH   HZ3 1679   8.527   6.344   2.149
  147LYSH     C 1680   8.245   6.933   2.175
  147LYSH     O 1681   8.305   7.033   2.136
  148VAL      N 1682   8.247   6.880   2.297
  148VAL      H 1683   8.181   6.808   2.318
  148VAL     CA 1684   8.324   6.940   2.407
  148VAL     CB 1685   8.256   6.920   2.543
  148VAL    CG1 1686   8.118   6.987   2.542
  148VAL    CG2 1687   8.266   6.779   2.600
  148VAL      C 1688   8.461   6.872   2.401
  148VAL      O 1689   8.499   6.790   2.318
  149GL4      N 1690   8.550   6.938   2.474
  149GL4      H 1691   8.539   7.034   2.500
  149GL4     CA 1692   8.677   6.877   2.517
  149GL4     CB 1693   8.787   6.970   2.466
  149GL4     CG 1694   8.880   6.895   2.370
  149GL4     CD 1695   8.966   6.787   2.434
  149GL4    OE1 1696   9.045   6.829   2.522
  149GL4   HE11 1697   9.084   6.748   2.565
  149GL4   HE12 1698   9.078   6.922   2.503
  149GL4    OE2 1699   8.961   6.667   2.400
  149GL4   HE21 1700   9.028   6.613   2.451
  149GL4   HE22 1701   8.895   6.654   2.325
  149GL4      C 1702   8.698   6.873   2.668
  149GL4      O 1703   8.596   6.878   2.737
  150HI0      N 1704   8.818   6.843   2.717
  150HI0      H 1705   8.879   6.794   2.655
  150HI0     CA 1706   8.855   6.846   2.860
  150HI0     CB 1707   8.978   6.758   2.878
  150HI0     CG 1708   8.949   6.608   2.865
  150HI0    ND1 1709   8.975   6.529   2.762
  150HI0    HD1 1710   9.042   6.548   2.690
  150HI0    CD2 1711   8.883   6.535   2.955
  150HI0    HD2 1712   8.830   6.576   3.041
  150HI0    CE1 1713   8.933   6.406   2.793
  150HI0    HE1 1714   8.934   6.320   2.727
  150HI0    NE2 1715   8.876   6.409   2.913
  150HI0    HE2 1716   8.814   6.340   2.952
  150HI0      C 1717   8.893   6.985   2.912
  150HI0      O 1718   8.968   7.067   2.859
  151SER      N 1719   8.812   7.016   3.012
  151SER      H 1720   8.755   6.944   3.053
  151SER     CA 1721   8.807   7.139   3.092
  151SER     CB 1722   8.702   7.154   3.202
  151SER     OG 1723   8.695   7.050   3.300
  151SER     HG 1724   8.629   7.080   3.369
  151SER      C 1725   8.935   7.172   3.169
  151SER      O 1726   9.014   7.080   3.186
  152AS4      N 1727   8.950   7.286   3.236
  152AS4      H 1728   8.867   7.342   3.242
  152AS4     CA 1729   9.070   7.341   3.302
  152AS4     CB 1730   9.145   7.416   3.192
  152AS4     CG 1731   9.293   7.451   3.210
  152AS4    OD1 1732   9.375   7.393   3.136
  152AS4   HD11 1733   9.472   7.404   3.159
  152AS4   HD12 1734   9.324   7.348   3.064
  152AS4    OD2 1735   9.331   7.536   3.293
  152AS4   HD21 1736   9.428   7.522   3.313
  152AS4   HD22 1737   9.257   7.602   3.308
  152AS4      C 1738   9.032   7.440   3.412
  152AS4      O 1739   8.936   7.518   3.409
  153LEU      N 1740   9.120   7.443   3.511
  153LEU      H 1741   9.178   7.364   3.532
  153LEU     CA 1742   9.104   7.530   3.628
  153LEU     CB 1743   9.056   7.440   3.743
  153LEU     CG 1744   9.038   7.513   3.877
  153LEU    CD1 1745   8.920   7.610   3.878
  153LEU    CD2 1746   9.017   7.409   3.987
  153LEU      C 1747   9.223   7.624   3.653
  153LEU      O 1748   9.325   7.600   3.717
  154SER      N 1749   9.204   7.741   3.593
  154SER      H 1750   9.111   7.776   3.580
  154SER     CA 1751   9.317   7.833   3.573
  154SER     CB 1752   9.304   7.904   3.437
  154SER     OG 1753   9.347   7.833   3.321
  154SER     HG 1754   9.324   7.736   3.327
  154SER      C 1755   9.323   7.943   3.679
  154SER      O 1756   9.221   7.980   3.738
  155PHE      N 1757   9.440   8.001   3.702
  155PHE      H 1758   9.522   7.971   3.653
  155PHE     CA 1759   9.469   8.093   3.813
  155PHE     CB 1760   9.614   8.085   3.863
  155PHE     CG 1761   9.647   8.162   3.991
  155PHE    CD1 1762   9.755   8.248   3.987
  155PHE    HD1 1763   9.812   8.257   3.894
  155PHE    CD2 1764   9.561   8.157   4.100
  155PHE    HD2 1765   9.529   8.056   4.123
  155PHE    CE1 1766   9.786   8.328   4.096
  155PHE    HE1 1767   9.864   8.404   4.090
  155PHE    CE2 1768   9.598   8.240   4.205
  155PHE    HE2 1769   9.544   8.227   4.299
  155PHE     CZ 1770   9.707   8.327   4.210
  155PHE     HZ 1771   9.713   8.403   4.287
  155PHE      C 1772   9.429   8.235   3.774
  155PHE      O 1773   9.473   8.284   3.670
  156SER      N 1774   9.376   8.307   3.872
  156SER      H 1775   9.353   8.262   3.958
  156SER     CA 1776   9.346   8.451   3.862
  156SER     CB 1777   9.205   8.483   3.912
  156SER     OG 1778   9.187   8.624   3.890
  156SER     HG 1779   9.172   8.655   3.984
  156SER      C 1780   9.444   8.524   3.953
  156SER      O 1781   9.452   8.497   4.073
  157LYSH     N 1782   9.512   8.624   3.898
  157LYSH     H 1783   9.516   8.636   3.798
  157LYSH    CA 1784   9.608   8.712   3.966
  157LYSH    CB 1785   9.708   8.778   3.871
  157LYSH    CG 1786   9.846   8.712   3.873
  157LYSH    CD 1787   9.944   8.799   3.793
  157LYSH    CE 1788  10.086   8.744   3.780
  157LYSH    NZ 1789  10.180   8.823   3.699
  157LYSH   HZ1 1790  10.250   8.758   3.670
  157LYSH   HZ2 1791  10.137   8.868   3.620
  157LYSH   HZ3 1792  10.211   8.896   3.760
  157LYSH     C 1793   9.564   8.805   4.080
  157LYSH     O 1794   9.628   8.890   4.140
  158AS4      N 1795   9.436   8.789   4.115
  158AS4      H 1796   9.378   8.723   4.068
  158AS4     CA 1797   9.381   8.848   4.238
  158AS4     CB 1798   9.261   8.934   4.199
  158AS4     CG 1799   9.157   8.879   4.102
  158AS4    OD1 1800   9.126   8.759   4.117
  158AS4   HD11 1801   9.092   8.717   4.033
  158AS4   HD12 1802   9.150   8.739   4.212
  158AS4    OD2 1803   9.110   8.949   4.009
  158AS4   HD21 1804   9.050   8.887   3.958
  158AS4   HD22 1805   9.149   9.040   4.020
  158AS4      C 1806   9.348   8.744   4.346
  158AS4      O 1807   9.266   8.768   4.434
  159TRP      N 1808   9.439   8.647   4.356
  159TRP      H 1809   9.518   8.638   4.296
  159TRP     CA 1810   9.439   8.540   4.457
  159TRP     CB 1811   9.478   8.586   4.597
  159TRP     CG 1812   9.615   8.652   4.613
  159TRP    CD1 1813   9.733   8.594   4.637
  159TRP    HD1 1814   9.740   8.493   4.677
  159TRP    CD2 1815   9.645   8.787   4.600
  159TRP    NE1 1816   9.833   8.681   4.631
  159TRP    HE1 1817   9.927   8.647   4.618
  159TRP    CE2 1818   9.781   8.803   4.622
  159TRP    CE3 1819   9.568   8.895   4.558
  159TRP    HE3 1820   9.460   8.903   4.568
  159TRP    CZ2 1821   9.847   8.925   4.610
  159TRP    HZ2 1822   9.954   8.940   4.621
  159TRP    CZ3 1823   9.635   9.016   4.538
  159TRP    HZ3 1824   9.582   9.110   4.522
  159TRP    CH2 1825   9.771   9.030   4.561
  159TRP    HH2 1826   9.821   9.124   4.536
  159TRP      C 1827   9.305   8.466   4.447
  159TRP      O 1828   9.238   8.447   4.549
  160SER      N 1829   9.274   8.432   4.322
  160SER      H 1830   9.333   8.462   4.247
  160SER     CA 1831   9.146   8.367   4.290
  160SER     CB 1832   9.041   8.469   4.245
  160SER     OG 1833   8.913   8.415   4.210
  160SER     HG 1834   8.862   8.474   4.148
  160SER      C 1835   9.166   8.255   4.188
  160SER      O 1836   9.271   8.246   4.124
  161PHE      N 1837   9.057   8.183   4.164
  161PHE      H 1838   8.972   8.212   4.208
  161PHE     CA 1839   9.053   8.080   4.059
  161PHE     CB 1840   9.051   7.938   4.115
  161PHE     CG 1841   9.189   7.885   4.153
  161PHE    CD1 1842   9.234   7.897   4.284
  161PHE    HD1 1843   9.167   7.907   4.369
  161PHE    CD2 1844   9.280   7.843   4.056
  161PHE    HD2 1845   9.244   7.846   3.954
  161PHE    CE1 1846   9.365   7.858   4.310
  161PHE    HE1 1847   9.395   7.855   4.415
  161PHE    CE2 1848   9.412   7.809   4.085
  161PHE    HE2 1849   9.464   7.755   4.007
  161PHE     CZ 1850   9.458   7.818   4.216
  161PHE     HZ 1851   9.563   7.811   4.245
  161PHE      C 1852   8.929   8.095   3.970
  161PHE      O 1853   8.821   8.132   4.014
  162TYR      N 1854   8.950   8.077   3.840
  162TYR      H 1855   9.039   8.048   3.804
  162TYR     CA 1856   8.849   8.069   3.733
  162TYR     CB 1857   8.845   8.194   3.645
  162TYR     CG 1858   8.975   8.224   3.570
  162TYR    CD1 1859   9.047   8.336   3.608
  162TYR    HD1 1860   9.011   8.381   3.700
  162TYR    CD2 1861   9.003   8.169   3.446
  162TYR    HD2 1862   8.975   8.065   3.427
  162TYR    CE1 1863   9.132   8.405   3.522
  162TYR    HE1 1864   9.201   8.480   3.561
  162TYR    CE2 1865   9.091   8.234   3.360
  162TYR    HE2 1866   9.095   8.196   3.257
  162TYR     CZ 1867   9.155   8.352   3.396
  162TYR     OH 1868   9.239   8.425   3.318
  162TYR     HH 1869   9.286   8.369   3.250
  162TYR      C 1870   8.854   7.945   3.643
  162TYR      O 1871   8.963   7.892   3.621
  163LEU      N 1872   8.735   7.889   3.623
  163LEU      H 1873   8.662   7.928   3.680
  163LEU     CA 1874   8.710   7.771   3.539
  163LEU     CB 1875   8.573   7.712   3.573
  163LEU     CG 1876   8.558   7.566   3.619
  163LEU    CD1 1877   8.411   7.550   3.658
  163LEU    CD2 1878   8.582   7.483   3.493
  163LEU      C 1879   8.720   7.793   3.388
  163LEU      O 1880   8.643   7.865   3.324
  164LEU      N 1881   8.790   7.709   3.312
  164LEU      H 1882   8.844   7.636   3.353
  164LEU     CA 1883   8.788   7.713   3.165
  164LEU     CB 1884   8.923   7.734   3.098
  164LEU     CG 1885   8.995   7.863   3.137
  164LEU    CD1 1886   9.142   7.869   3.096
  164LEU    CD2 1887   8.929   7.992   3.085
  164LEU      C 1888   8.723   7.587   3.105
  164LEU      O 1889   8.753   7.476   3.149
  165TYR      N 1890   8.617   7.619   3.031
  165TYR      H 1891   8.568   7.705   3.044
  165TYR     CA 1892   8.555   7.520   2.943
  165TYR     CB 1893   8.402   7.529   2.943
  165TYR     CG 1894   8.334   7.469   3.066
  165TYR    CD1 1895   8.301   7.556   3.169
  165TYR    HD1 1896   8.305   7.664   3.152
  165TYR    CD2 1897   8.329   7.333   3.095
  165TYR    HD2 1898   8.355   7.253   3.025
  165TYR    CE1 1899   8.261   7.510   3.294
  165TYR    HE1 1900   8.273   7.579   3.378
  165TYR    CE2 1901   8.286   7.283   3.217
  165TYR    HE2 1902   8.276   7.175   3.226
  165TYR     CZ 1903   8.254   7.373   3.317
  165TYR     OH 1904   8.226   7.325   3.441
  165TYR     HH 1905   8.179   7.401   3.485
  165TYR      C 1906   8.607   7.543   2.801
  165TYR      O 1907   8.630   7.654   2.755
  166TYR      N 1908   8.619   7.432   2.728
  166TYR      H 1909   8.613   7.341   2.768
  166TYR     CA 1910   8.680   7.437   2.594
  166TYR     CB 1911   8.821   7.378   2.585
  166TYR     CG 1912   8.928   7.467   2.646
  166TYR    CD1 1913   9.002   7.420   2.754
  166TYR    HD1 1914   8.950   7.360   2.829
  166TYR    CD2 1915   8.973   7.575   2.571
  166TYR    HD2 1916   8.900   7.631   2.513
  166TYR    CE1 1917   9.120   7.484   2.789
  166TYR    HE1 1918   9.184   7.434   2.862
  166TYR    CE2 1919   9.099   7.628   2.597
  166TYR    HE2 1920   9.138   7.708   2.533
  166TYR     CZ 1921   9.169   7.587   2.710
  166TYR     OH 1922   9.300   7.621   2.726
  166TYR     HH 1923   9.329   7.615   2.821
  166TYR      C 1924   8.589   7.348   2.509
  166TYR      O 1925   8.570   7.229   2.530
  167THR      N 1926   8.558   7.401   2.390
  167THR      H 1927   8.553   7.501   2.386
  167THR     CA 1928   8.489   7.329   2.282
  167THR     CB 1929   8.379   7.417   2.221
  167THR    OG1 1930   8.419   7.552   2.200
  167THR    HG1 1931   8.383   7.610   2.273
  167THR    CG2 1932   8.246   7.397   2.295
  167THR      C 1933   8.580   7.283   2.168
  167THR      O 1934   8.664   7.362   2.124
  168GL4      N 1935   8.536   7.178   2.099
  168GL4      H 1936   8.440   7.151   2.089
  168GL4     CA 1937   8.634   7.127   2.002
  168GL4     CB 1938   8.621   6.978   1.969
  168GL4     CG 1939   8.739   6.919   1.892
  168GL4     CD 1940   8.723   6.779   1.831
  168GL4    OE1 1941   8.664   6.770   1.721
  168GL4   HE11 1942   8.638   6.674   1.708
  168GL4   HE12 1943   8.691   6.856   1.678
  168GL4    OE2 1944   8.773   6.685   1.897
  168GL4   HE21 1945   8.800   6.606   1.843
  168GL4   HE22 1946   8.779   6.719   1.990
  168GL4      C 1947   8.616   7.202   1.869
  168GL4      O 1948   8.516   7.187   1.800
  169PHE      N 1949   8.705   7.295   1.837
  169PHE      H 1950   8.774   7.322   1.904
  169PHE     CA 1951   8.710   7.374   1.713
  169PHE     CB 1952   8.827   7.472   1.705
  169PHE     CG 1953   8.812   7.598   1.621
  169PHE    CD1 1954   8.773   7.714   1.687
  169PHE    HD1 1955   8.774   7.727   1.795
  169PHE    CD2 1956   8.827   7.595   1.483
  169PHE    HD2 1957   8.861   7.502   1.438
  169PHE    CE1 1958   8.751   7.830   1.612
  169PHE    HE1 1959   8.742   7.928   1.660
  169PHE    CE2 1960   8.798   7.710   1.409
  169PHE    HE2 1961   8.807   7.700   1.301
  169PHE     CZ 1962   8.759   7.826   1.474
  169PHE     HZ 1963   8.726   7.906   1.407
  169PHE      C 1964   8.703   7.291   1.584
  169PHE      O 1965   8.807   7.250   1.533
  170THR      N 1966   8.583   7.261   1.536
  170THR      H 1967   8.508   7.235   1.596
  170THR     CA 1968   8.561   7.222   1.396
  170THR     CB 1969   8.417   7.169   1.392
  170THR    OG1 1970   8.327   7.259   1.455
  170THR    HG1 1971   8.239   7.212   1.464
  170THR    CG2 1972   8.412   7.030   1.456
  170THR      C 1973   8.599   7.330   1.295
  170THR      O 1974   8.518   7.423   1.287
  171PRO      N 1975   8.705   7.308   1.218
  171PRO     CA 1976   8.737   7.407   1.113
  171PRO     CB 1977   8.876   7.356   1.073
  171PRO     CG 1978   8.877   7.203   1.085
  171PRO     CD 1979   8.794   7.191   1.213
  171PRO      C 1980   8.652   7.399   0.986
  171PRO      O 1981   8.581   7.304   0.956
  172THR      N 1982   8.662   7.507   0.908
  172THR      H 1983   8.735   7.570   0.934
  172THR     CA 1984   8.577   7.546   0.795
  172THR     CB 1985   8.575   7.451   0.676
  172THR    OG1 1986   8.521   7.327   0.722
  172THR    HG1 1987   8.551   7.296   0.812
  172THR    CG2 1988   8.717   7.431   0.621
  172THR      C 1989   8.429   7.579   0.820
  172THR      O 1990   8.378   7.670   0.756
  173GL4      N 1991   8.372   7.536   0.932
  173GL4      H 1992   8.418   7.473   0.994
  173GL4     CA 1993   8.235   7.573   0.972
  173GL4     CB 1994   8.189   7.488   1.091
  173GL4     CG 1995   8.037   7.490   1.111
  173GL4     CD 1996   7.980   7.587   1.214
  173GL4    OE1 1997   7.857   7.573   1.235
  173GL4   HE11 1998   7.842   7.597   1.330
  173GL4   HE12 1999   7.816   7.539   1.150
  173GL4    OE2 2000   8.057   7.661   1.279
  173GL4   HE21 2001   8.007   7.673   1.365
  173GL4   HE22 2002   8.142   7.680   1.229
  173GL4      C 2003   8.229   7.722   1.009
  173GL4      O 2004   8.306   7.768   1.093
  174LYSH     N 2005   8.130   7.788   0.949
  174LYSH     H 2006   8.060   7.748   0.891
  174LYSH    CA 2007   8.125   7.935   0.956
  174LYSH    CB 2008   8.033   7.987   0.845
  174LYSH    CG 2009   8.090   7.960   0.706
  174LYSH    CD 2010   7.989   8.020   0.607
  174LYSH    CE 2011   8.038   8.001   0.463
  174LYSH    NZ 2012   7.925   8.024   0.372
  174LYSH   HZ1 2013   7.948   8.008   0.276
  174LYSH   HZ2 2014   7.840   7.978   0.400
  174LYSH   HZ3 2015   7.898   8.120   0.369
  174LYSH     C 2016   8.078   7.996   1.088
  174LYSH     O 2017   8.113   8.111   1.114
  175ASN      N 2018   8.006   7.935   1.182
  175ASN      H 2019   8.022   7.836   1.187
  175ASN     CA 2020   7.941   7.997   1.298
  175ASN     CB 2021   7.828   7.915   1.361
  175ASN     CG 2022   7.711   7.902   1.263
  175ASN    OD1 2023   7.631   7.995   1.255
  175ASN    ND2 2024   7.695   7.792   1.189
  175ASN   HD21 2025   7.758   7.719   1.214
  175ASN   HD22 2026   7.619   7.787   1.124
  175ASN      C 2027   8.037   8.036   1.410
  175ASN      O 2028   8.086   7.949   1.481
  176GL4      N 2029   8.032   8.164   1.446
  176GL4      H 2030   7.950   8.213   1.418
  176GL4     CA 2031   8.104   8.229   1.557
  176GL4     CB 2032   8.080   8.380   1.561
  176GL4     CG 2033   7.935   8.424   1.540
  176GL4     CD 2034   7.898   8.449   1.394
  176GL4    OE1 2035   7.930   8.552   1.332
  176GL4   HE11 2036   7.851   8.578   1.275
  176GL4   HE12 2037   8.030   8.549   1.328
  176GL4    OE2 2038   7.823   8.366   1.337
  176GL4   HE21 2039   7.804   8.381   1.240
  176GL4   HE22 2040   7.781   8.308   1.406
  176GL4      C 2041   8.058   8.175   1.692
  176GL4      O 2042   7.940   8.174   1.727
  177TYR      N 2043   8.156   8.140   1.776
  177TYR      H 2044   8.250   8.126   1.748
  177TYR     CA 2045   8.129   8.090   1.912
  177TYR     CB 2046   8.264   8.050   1.972
  177TYR     CG 2047   8.257   7.968   2.101
  177TYR    CD1 2048   8.316   8.018   2.216
  177TYR    HD1 2049   8.333   8.125   2.223
  177TYR    CD2 2050   8.207   7.838   2.109
  177TYR    HD2 2051   8.151   7.795   2.026
  177TYR    CE1 2052   8.333   7.940   2.330
  177TYR    HE1 2053   8.386   7.979   2.417
  177TYR    CE2 2054   8.212   7.761   2.225
  177TYR    HE2 2055   8.145   7.675   2.233
  177TYR     CZ 2056   8.290   7.808   2.330
  177TYR     OH 2057   8.379   7.721   2.385
  177TYR     HH 2058   8.459   7.780   2.395
  177TYR      C 2059   8.072   8.198   2.005
  177TYR      O 2060   8.086   8.320   1.995
  178ALA      N 2061   7.995   8.145   2.099
  178ALA      H 2062   7.976   8.047   2.108
  178ALA     CA 2063   7.943   8.220   2.214
  178ALA     CB 2064   7.811   8.288   2.177
  178ALA      C 2065   7.925   8.148   2.348
  178ALA      O 2066   7.911   8.026   2.346
  179CYS2     N 2067   7.917   8.213   2.464
  179CYS2     H 2068   7.914   8.311   2.483
  179CYS2    CA 2069   7.894   8.134   2.585
  179CYS2    CB 2070   8.034   8.109   2.643
  179CYS2    SG 2071   8.026   7.988   2.780
  179CYS2     C 2072   7.796   8.208   2.676
  179CYS2     O 2073   7.823   8.302   2.751
  180ARG      N 2074   7.690   8.134   2.705
  180ARG      H 2075   7.689   8.040   2.670
  180ARG     CA 2076   7.586   8.171   2.802
  180ARG     CB 2077   7.454   8.153   2.727
  180ARG     CG 2078   7.337   8.208   2.808
  180ARG     CD 2079   7.347   8.360   2.809
  180ARG     NE 2080   7.243   8.436   2.880
  180ARG     HE 2081   7.259   8.440   2.979
  180ARG     CZ 2082   7.127   8.485   2.834
  180ARG    NH1 2083   7.092   8.458   2.707
  180ARG   HH11 2084   7.157   8.412   2.646
  180ARG   HH12 2085   7.010   8.488   2.659
  180ARG    NH2 2086   7.049   8.559   2.913
  180ARG   HH21 2087   7.078   8.605   2.998
  180ARG   HH22 2088   6.950   8.552   2.904
  180ARG      C 2089   7.590   8.096   2.935
  180ARG      O 2090   7.551   7.979   2.942
  181VAL      N 2091   7.658   8.162   3.028
  181VAL      H 2092   7.687   8.258   3.021
  181VAL     CA 2093   7.677   8.106   3.162
  181VAL     CB 2094   7.805   8.148   3.234
  181VAL    CG1 2095   7.833   8.053   3.351
  181VAL    CG2 2096   7.914   8.138   3.128
  181VAL      C 2097   7.558   8.125   3.256
  181VAL      O 2098   7.535   8.233   3.310
  182ASN      N 2099   7.457   8.039   3.245
  182ASN      H 2100   7.457   7.963   3.180
  182ASN     CA 2101   7.344   8.040   3.338
  182ASN     CB 2102   7.229   7.944   3.305
  182ASN     CG 2103   7.189   7.971   3.160
  182ASN    OD1 2104   7.172   8.084   3.114
  182ASN    ND2 2105   7.164   7.865   3.084
  182ASN   HD21 2106   7.162   7.771   3.120
  182ASN   HD22 2107   7.153   7.874   2.985
  182ASN      C 2108   7.386   8.029   3.485
  182ASN      O 2109   7.400   7.925   3.549
  183HI0      N 2110   7.401   8.143   3.552
  183HI0      H 2111   7.362   8.226   3.512
  183HI0     CA 2112   7.439   8.152   3.694
  183HI0     CB 2113   7.473   8.299   3.718
  183HI0     CG 2114   7.586   8.337   3.622
  183HI0    ND1 2115   7.580   8.432   3.530
  183HI0    HD1 2116   7.506   8.497   3.513
  183HI0    CD2 2117   7.710   8.289   3.632
  183HI0    HD2 2118   7.742   8.209   3.700
  183HI0    CE1 2119   7.701   8.432   3.474
  183HI0    HE1 2120   7.723   8.457   3.370
  183HI0    NE2 2121   7.783   8.350   3.539
  183HI0    HE2 2122   7.883   8.349   3.538
  183HI0      C 2123   7.335   8.103   3.795
  183HI0      O 2124   7.373   8.013   3.869
  184VAL      N 2125   7.213   8.153   3.777
  184VAL      H 2126   7.183   8.199   3.693
  184VAL     CA 2127   7.094   8.104   3.848
  184VAL     CB 2128   7.021   8.222   3.911
  184VAL    CG1 2129   6.893   8.173   3.981
  184VAL    CG2 2130   7.102   8.308   4.008
  184VAL      C 2131   7.004   8.009   3.768
  184VAL      O 2132   6.973   7.900   3.815
  185THR      N 2133   6.954   8.039   3.648
  185THR      H 2134   6.981   8.127   3.608
  185THR     CA 2135   6.845   7.973   3.575
  185THR     CB 2136   6.783   8.075   3.479
  185THR    OG1 2137   6.864   8.138   3.379
  185THR    HG1 2138   6.847   8.085   3.296
  185THR    CG2 2139   6.710   8.179   3.565
  185THR      C 2140   6.879   7.844   3.500
  185THR      O 2141   6.860   7.845   3.378
  186LEU      N 2142   6.907   7.741   3.579
  186LEU      H 2143   6.899   7.751   3.679
  186LEU     CA 2144   6.937   7.609   3.523
  186LEU     CB 2145   7.002   7.517   3.626
  186LEU     CG 2146   7.095   7.589   3.723
  186LEU    CD1 2147   7.150   7.488   3.824
  186LEU    CD2 2148   7.210   7.643   3.638
  186LEU      C 2149   6.830   7.538   3.440
  186LEU      O 2150   6.726   7.495   3.490
  187SER      N 2151   6.868   7.499   3.318
  187SER      H 2152   6.962   7.470   3.302
  187SER     CA 2153   6.761   7.478   3.220
  187SER     CB 2154   6.776   7.594   3.121
  187SER     OG 2155   6.884   7.580   3.029
  187SER     HG 2156   6.962   7.568   3.090
  187SER      C 2157   6.776   7.351   3.136
  187SER      O 2158   6.712   7.337   3.032
  188GLN      N 2159   6.868   7.264   3.175
  188GLN      H 2160   6.922   7.280   3.258
  188GLN     CA 2161   6.914   7.147   3.098
  188GLN     CB 2162   7.026   7.185   3.001
  188GLN     CG 2163   6.979   7.263   2.878
  188GLN     CD 2164   7.090   7.336   2.803
  188GLN    OE1 2165   7.140   7.293   2.699
  188GLN    NE2 2166   7.147   7.441   2.862
  188GLN   HE21 2167   7.128   7.477   2.953
  188GLN   HE22 2168   7.220   7.489   2.812
  188GLN      C 2169   6.961   7.037   3.194
  188GLN      O 2170   7.054   7.053   3.273
  189PRO      N 2171   6.916   6.916   3.164
  189PRO     CA 2172   6.913   6.795   3.249
  189PRO     CB 2173   6.847   6.689   3.162
  189PRO     CG 2174   6.889   6.727   3.020
  189PRO     CD 2175   6.885   6.880   3.025
  189PRO      C 2176   7.049   6.749   3.303
  189PRO      O 2177   7.137   6.730   3.220
  190LYSH     N 2178   7.047   6.706   3.428
  190LYSH     H 2179   6.969   6.658   3.469
  190LYSH    CA 2180   7.163   6.685   3.517
  190LYSH    CB 2181   7.109   6.631   3.650
  190LYSH    CG 2182   7.221   6.643   3.753
  190LYSH    CD 2183   7.157   6.627   3.891
  190LYSH    CE 2184   7.273   6.619   3.991
  190LYSH    NZ 2185   7.248   6.611   4.136
  190LYSH   HZ1 2186   7.234   6.517   4.167
  190LYSH   HZ2 2187   7.325   6.648   4.187
  190LYSH   HZ3 2188   7.172   6.668   4.167
  190LYSH     C 2189   7.266   6.588   3.459
  190LYSH     O 2190   7.383   6.600   3.496
  191ILE      N 2191   7.232   6.501   3.365
  191ILE      H 2192   7.139   6.464   3.363
  191ILE     CA 2193   7.317   6.420   3.277
  191ILE     CB 2194   7.237   6.309   3.210
  191ILE    CG1 2195   7.299   6.208   3.113
  191ILE    CG2 2196   7.114   6.373   3.144
  191ILE     CD 2197   7.408   6.135   3.192
  191ILE      C 2198   7.414   6.491   3.182
  191ILE      O 2199   7.525   6.443   3.158
  192VAL      N 2200   7.374   6.609   3.134
  192VAL      H 2201   7.288   6.646   3.168
  192VAL     CA 2202   7.469   6.695   3.061
  192VAL     CB 2203   7.397   6.800   2.977
  192VAL    CG1 2204   7.285   6.753   2.884
  192VAL    CG2 2205   7.322   6.905   3.059
  192VAL      C 2206   7.586   6.753   3.141
  192VAL      O 2207   7.564   6.752   3.262
  193LYSH     N 2208   7.694   6.776   3.067
  193LYSH     H 2209   7.694   6.749   2.971
  193LYSH    CA 2210   7.825   6.817   3.121
  193LYSH    CB 2211   7.890   6.700   3.193
  193LYSH    CG 2212   7.881   6.722   3.344
  193LYSH    CD 2213   7.968   6.619   3.417
  193LYSH    CE 2214   8.000   6.669   3.558
  193LYSH    NZ 2215   8.101   6.776   3.566
  193LYSH   HZ1 2216   8.152   6.766   3.651
  193LYSH   HZ2 2217   8.166   6.758   3.492
  193LYSH   HZ3 2218   8.055   6.864   3.572
  193LYSH     C 2219   7.917   6.860   3.006
  193LYSH     O 2220   7.969   6.776   2.934
  194TRP      N 2221   7.980   6.976   3.025
  194TRP      H 2222   7.968   7.032   3.107
  194TRP     CA 2223   8.057   7.036   2.916
  194TRP     CB 2224   8.031   7.187   2.921
  194TRP     CG 2225   7.889   7.213   2.871
  194TRP    CD1 2226   7.854   7.231   2.744
  194TRP    HD1 2227   7.926   7.218   2.662
  194TRP    CD2 2228   7.773   7.215   2.947
  194TRP    NE1 2229   7.725   7.261   2.737
  194TRP    HE1 2230   7.688   7.322   2.667
  194TRP    CE2 2231   7.671   7.244   2.857
  194TRP    CE3 2232   7.754   7.216   3.085
  194TRP    HE3 2233   7.826   7.196   3.165
  194TRP    CZ2 2234   7.540   7.243   2.905
  194TRP    HZ2 2235   7.456   7.251   2.837
  194TRP    CZ3 2236   7.624   7.235   3.129
  194TRP    HZ3 2237   7.600   7.249   3.234
  194TRP    CH2 2238   7.515   7.235   3.042
  194TRP    HH2 2239   7.414   7.219   3.080
  194TRP      C 2240   8.203   6.992   2.916
  194TRP      O 2241   8.295   7.067   2.883
  195AS4      N 2242   8.229   6.874   2.971
  195AS4      H 2243   8.150   6.814   2.988
  195AS4     CA 2244   8.361   6.830   3.018
  195AS4     CB 2245   8.388   6.860   3.165
  195AS4     CG 2246   8.270   6.859   3.263
  195AS4    OD1 2247   8.237   6.968   3.314
  195AS4   HD11 2248   8.137   6.965   3.322
  195AS4   HD12 2249   8.316   7.026   3.331
  195AS4    OD2 2250   8.235   6.744   3.298
  195AS4   HD21 2251   8.158   6.760   3.359
  195AS4   HD22 2252   8.310   6.686   3.265
  195AS4      C 2253   8.388   6.680   2.999
  195AS4      O 2254   8.482   6.636   2.933
  196ARG      N 2255   8.307   6.600   3.067
  196ARG      H 2256   8.268   6.641   3.149
  196ARG     CA 2257   8.276   6.456   3.064
  196ARG     CB 2258   8.224   6.416   2.925
  196ARG     CG 2259   8.078   6.458   2.911
  196ARG     CD 2260   7.985   6.367   2.991
  196ARG     NE 2261   7.841   6.389   2.968
  196ARG     HE 2262   7.815   6.470   2.914
  196ARG     CZ 2263   7.738   6.317   3.013
  196ARG    NH1 2264   7.767   6.215   3.095
  196ARG   HH11 2265   7.853   6.190   3.139
  196ARG   HH12 2266   7.692   6.149   3.099
  196ARG    NH2 2267   7.632   6.302   2.932
  196ARG   HH21 2268   7.624   6.318   2.834
  196ARG   HH22 2269   7.558   6.251   2.977
  196ARG      C 2270   8.391   6.365   3.107
  196ARG      O 2271   8.439   6.271   3.045
  197AS4      N 2272   8.419   6.396   3.233
  197AS4      H 2273   8.360   6.459   3.283
  197AS4     CA 2274   8.514   6.319   3.315
  197AS4     CB 2275   8.553   6.402   3.439
  197AS4     CG 2276   8.448   6.419   3.549
  197AS4    OD1 2277   8.457   6.350   3.652
  197AS4   HD11 2278   8.373   6.358   3.705
  197AS4   HD12 2279   8.551   6.316   3.652
  197AS4    OD2 2280   8.345   6.484   3.519
  197AS4   HD21 2281   8.322   6.541   3.597
  197AS4   HD22 2282   8.322   6.455   3.426
  197AS4      C 2283   8.502   6.171   3.349
  197AS4      O 2284   8.602   6.104   3.375
  198MET      N 2285   8.389   6.114   3.308
  198MET      H 2286   8.318   6.167   3.260
  198MET     CA 2287   8.345   5.977   3.338
  198MET     CB 2288   8.206   5.970   3.400
  198MET     CG 2289   8.081   6.008   3.320
  198MET     SD 2290   8.084   6.183   3.267
  198MET     CE 2291   8.069   6.271   3.421
  198MET      C 2292   8.361   5.872   3.227
  198MET     O1 2293   8.407   5.909   3.117
  198MET   HO11 2294   8.432   5.834   3.056
  198MET   HO12 2295   8.414   6.009   3.117
  198MET     O2 2296   8.356   5.754   3.266
  198MET   HO21 2297   8.360   5.685   3.194
  198MET   HO22 2298   8.366   5.765   3.365
   9.76755   9.76755   6.90674   0.00000   0.00000   0.00000   0.00000   4.88382   4.88382
