# Supplementary material for: Interfacial Dynamics and Growth Modes of β2-Microglobulin Dimers
Source: J Chem Inf Model. 2023 May 3;63(14):4447–57. doi: 10.1021/acs.jcim.3c00399 (PMC10369489; doi:10.1021/acs.jcim.3c00399)
Supplement: Supplementary file 2 — ci3c00399_si_002.zip [file ci3c00399_si_002.zip › Supporting-Information/confs_end/End_conformation_BM-4_rep1.gro]

Protein in water t= 750000.00000 step= 5000000
 2298
    1ILE      N    1   5.547   7.843   2.628
    1ILE     H1    2   5.558   7.903   2.707
    1ILE     H2    3   5.541   7.893   2.542
    1ILE     H3    4   5.455   7.806   2.635
    1ILE     CA    5   5.651   7.739   2.628
    1ILE     CB    6   5.701   7.721   2.771
    1ILE    CG1    7   5.593   7.669   2.867
    1ILE    CG2    8   5.773   7.847   2.821
    1ILE     CD    9   5.651   7.643   3.006
    1ILE      C   10   5.605   7.609   2.561
    1ILE      O   11   5.486   7.588   2.536
    2GLN      N   12   5.703   7.523   2.537
    2GLN      H   13   5.795   7.535   2.575
    2GLN     CA   14   5.696   7.398   2.461
    2GLN     CB   15   5.827   7.384   2.383
    2GLN     CG   16   5.820   7.460   2.250
    2GLN     CD   17   5.961   7.461   2.190
    2GLN    OE1   18   6.019   7.357   2.159
    2GLN    NE2   19   6.032   7.572   2.211
    2GLN   HE21   20   5.999   7.635   2.281
    2GLN   HE22   21   6.126   7.588   2.182
    2GLN      C   22   5.651   7.270   2.531
    2GLN      O   23   5.690   7.251   2.646
    3ARG      N   24   5.539   7.216   2.485
    3ARG      H   25   5.500   7.251   2.399
    3ARG     CA   26   5.480   7.094   2.543
    3ARG     CB   27   5.329   7.100   2.526
    3ARG     CG   28   5.268   7.167   2.650
    3ARG     CD   29   5.117   7.142   2.654
    3ARG     NE   30   5.050   7.258   2.714
    3ARG     HE   31   5.066   7.274   2.811
    3ARG     CZ   32   4.993   7.358   2.645
    3ARG    NH1   33   4.989   7.357   2.512
    3ARG   HH11   34   5.012   7.282   2.449
    3ARG   HH12   35   4.969   7.442   2.464
    3ARG    NH2   36   4.911   7.443   2.709
    3ARG   HH21   37   4.881   7.424   2.803
    3ARG   HH22   38   4.916   7.538   2.678
    3ARG      C   39   5.537   6.954   2.521
    3ARG      O   40   5.532   6.857   2.597
    4THR      N   41   5.600   6.949   2.404
    4THR      H   42   5.612   7.031   2.348
    4THR     CA   43   5.691   6.841   2.362
    4THR     CB   44   5.674   6.797   2.216
    4THR    OG1   45   5.677   6.919   2.142
    4THR    HG1   46   5.598   6.932   2.082
    4THR    CG2   47   5.536   6.733   2.203
    4THR      C   48   5.837   6.871   2.398
    4THR      O   49   5.886   6.983   2.386
    5PRO      N   50   5.916   6.770   2.429
    5PRO     CA   51   6.061   6.763   2.404
    5PRO     CB   52   6.099   6.620   2.444
    5PRO     CG   53   5.999   6.578   2.552
    5PRO     CD   54   5.873   6.650   2.504
    5PRO      C   55   6.103   6.798   2.261
    5PRO      O   56   6.021   6.794   2.169
    6LYSH     N   57   6.232   6.802   2.232
    6LYSH     H   58   6.302   6.750   2.280
    6LYSH    CA   59   6.285   6.856   2.106
    6LYSH    CB   60   6.417   6.928   2.136
    6LYSH    CG   61   6.434   7.064   2.067
    6LYSH    CD   62   6.321   7.161   2.103
    6LYSH    CE   63   6.348   7.310   2.082
    6LYSH    NZ   64   6.452   7.356   2.175
    6LYSH   HZ1   65   6.530   7.293   2.172
    6LYSH   HZ2   66   6.496   7.444   2.159
    6LYSH   HZ3   67   6.421   7.358   2.271
    6LYSH     C   68   6.303   6.750   1.997
    6LYSH     O   69   6.416   6.702   1.983
    7ILE      N   70   6.190   6.696   1.953
    7ILE      H   71   6.106   6.746   1.973
    7ILE     CA   72   6.179   6.590   1.852
    7ILE     CB   73   6.031   6.560   1.825
    7ILE    CG1   74   5.949   6.531   1.950
    7ILE    CG2   75   6.012   6.448   1.723
    7ILE     CD   76   5.798   6.549   1.927
    7ILE      C   77   6.235   6.640   1.719
    7ILE      O   78   6.207   6.750   1.671
    8GLN      N   79   6.333   6.568   1.667
    8GLN      H   80   6.360   6.478   1.703
    8GLN     CA   81   6.406   6.615   1.549
    8GLN     CB   82   6.557   6.611   1.572
    8GLN     CG   83   6.599   6.715   1.676
    8GLN     CD   84   6.750   6.692   1.681
    8GLN    OE1   85   6.804   6.600   1.741
    8GLN    NE2   86   6.830   6.791   1.639
    8GLN   HE21   87   6.781   6.875   1.618
    8GLN   HE22   88   6.927   6.770   1.647
    8GLN      C   89   6.373   6.517   1.436
    8GLN      O   90   6.309   6.413   1.446
    9VAL      N   91   6.399   6.571   1.317
    9VAL      H   92   6.440   6.662   1.317
    9VAL     CA   93   6.364   6.513   1.187
    9VAL     CB   94   6.376   6.606   1.065
    9VAL    CG1   95   6.272   6.715   1.093
    9VAL    CG2   96   6.512   6.673   1.045
    9VAL      C   97   6.443   6.385   1.159
    9VAL      O   98   6.565   6.385   1.175
   10TYR      N   99   6.382   6.267   1.163
   10TYR      H  100   6.283   6.273   1.178
   10TYR     CA  101   6.435   6.132   1.140
   10TYR     CB  102   6.514   6.119   1.009
   10TYR     CG  103   6.418   6.133   0.891
   10TYR    CD1  104   6.297   6.065   0.882
   10TYR    HD1  105   6.286   5.979   0.948
   10TYR    CD2  106   6.447   6.239   0.807
   10TYR    HD2  107   6.537   6.297   0.828
   10TYR    CE1  108   6.198   6.107   0.794
   10TYR    HE1  109   6.115   6.041   0.768
   10TYR    CE2  110   6.347   6.282   0.720
   10TYR    HE2  111   6.376   6.352   0.641
   10TYR     CZ  112   6.225   6.217   0.714
   10TYR     OH  113   6.134   6.256   0.621
   10TYR     HH  114   6.182   6.279   0.536
   10TYR      C  115   6.523   6.064   1.245
   10TYR      O  116   6.539   5.942   1.234
   11SER      N  117   6.589   6.156   1.314
   11SER      H  118   6.574   6.254   1.305
   11SER     CA  119   6.672   6.136   1.434
   11SER     CB  120   6.799   6.056   1.408
   11SER     OG  121   6.828   5.967   1.517
   11SER     HG  122   6.918   5.925   1.517
   11SER      C  123   6.714   6.266   1.503
   11SER      O  124   6.776   6.359   1.450
   12ARG      N  125   6.695   6.271   1.634
   12ARG      H  126   6.731   6.341   1.696
   12ARG     CA  127   6.624   6.173   1.720
   12ARG     CB  128   6.695   6.147   1.853
   12ARG     CG  129   6.842   6.116   1.826
   12ARG     CD  130   6.927   6.124   1.953
   12ARG     NE  131   7.069   6.086   1.947
   12ARG     HE  132   7.088   5.993   1.916
   12ARG     CZ  133   7.175   6.164   1.969
   12ARG    NH1  134   7.160   6.290   2.014
   12ARG   HH11  135   7.071   6.334   2.027
   12ARG   HH12  136   7.247   6.340   2.012
   12ARG    NH2  137   7.301   6.126   1.941
   12ARG   HH21  138   7.315   6.041   1.891
   12ARG   HH22  139   7.375   6.188   1.967
   12ARG      C  140   6.482   6.209   1.764
   12ARG      O  141   6.446   6.326   1.758
   13HI0      N  142   6.406   6.112   1.812
   13HI0      H  143   6.448   6.021   1.805
   13HI0     CA  144   6.269   6.135   1.860
   13HI0     CB  145   6.159   6.097   1.759
   13HI0     CG  146   6.142   5.949   1.723
   13HI0    ND1  147   6.068   5.866   1.796
   13HI0    HD1  148   6.026   5.879   1.885
   13HI0    CD2  149   6.179   5.892   1.609
   13HI0    HD2  150   6.221   5.942   1.522
   13HI0    CE1  151   6.058   5.756   1.721
   13HI0    HE1  152   6.001   5.667   1.748
   13HI0    NE2  153   6.125   5.770   1.607
   13HI0    HE2  154   6.133   5.700   1.536
   13HI0      C  155   6.241   6.088   2.003
   13HI0      O  156   6.215   5.971   2.029
   14PRO      N  157   6.239   6.183   2.096
   14PRO     CA  158   6.181   6.166   2.230
   14PRO     CB  159   6.232   6.285   2.311
   14PRO     CG  160   6.235   6.392   2.202
   14PRO     CD  161   6.293   6.319   2.081
   14PRO      C  162   6.030   6.145   2.232
   14PRO      O  163   5.961   6.193   2.141
   15ALA      N  164   5.980   6.088   2.341
   15ALA      H  165   6.041   6.059   2.414
   15ALA     CA  166   5.837   6.072   2.372
   15ALA     CB  167   5.817   5.985   2.496
   15ALA      C  168   5.767   6.207   2.390
   15ALA      O  169   5.804   6.276   2.485
   16GL4      N  170   5.651   6.224   2.328
   16GL4      H  171   5.626   6.158   2.257
   16GL4     CA  172   5.578   6.351   2.336
   16GL4     CB  173   5.473   6.357   2.224
   16GL4     CG  174   5.532   6.322   2.087
   16GL4     CD  175   5.486   6.180   2.054
   16GL4    OE1  176   5.366   6.171   2.019
   16GL4   HE11  177   5.350   6.077   1.988
   16GL4   HE12  178   5.318   6.251   2.054
   16GL4    OE2  179   5.554   6.078   2.077
   16GL4   HE21  180   5.509   5.993   2.049
   16GL4   HE22  181   5.643   6.104   2.115
   16GL4      C  182   5.485   6.368   2.456
   16GL4      O  183   5.443   6.480   2.487
   17ASN      N  184   5.476   6.252   2.519
   17ASN      H  185   5.533   6.173   2.496
   17ASN     CA  186   5.377   6.209   2.620
   17ASN     CB  187   5.236   6.241   2.570
   17ASN     CG  188   5.126   6.217   2.673
   17ASN    OD1  189   5.133   6.258   2.789
   17ASN    ND2  190   5.019   6.147   2.638
   17ASN   HD21  191   5.008   6.124   2.541
   17ASN   HD22  192   4.955   6.121   2.711
   17ASN      C  193   5.397   6.059   2.644
   17ASN      O  194   5.448   5.986   2.559
   18GLY      N  195   5.348   6.014   2.759
   18GLY      H  196   5.296   6.072   2.821
   18GLY     CA  197   5.352   5.870   2.785
   18GLY      C  198   5.225   5.797   2.740
   18GLY      O  199   5.114   5.852   2.735
   19LYSH     N  200   5.237   5.674   2.691
   19LYSH     H  201   5.157   5.622   2.661
   19LYSH    CA  202   5.365   5.611   2.655
   19LYSH    CB  203   5.353   5.464   2.696
   19LYSH    CG  204   5.474   5.376   2.664
   19LYSH    CD  205   5.447   5.229   2.692
   19LYSH    CE  206   5.402   5.208   2.837
   19LYSH    NZ  207   5.387   5.068   2.877
   19LYSH   HZ1  208   5.311   5.024   2.828
   19LYSH   HZ2  209   5.471   5.014   2.867
   19LYSH   HZ3  210   5.373   5.063   2.976
   19LYSH     C  211   5.378   5.629   2.504
   19LYSH     O  212   5.279   5.626   2.431
   20SER      N  213   5.508   5.636   2.475
   20SER      H  214   5.581   5.614   2.541
   20SER     CA  215   5.565   5.656   2.341
   20SER     CB  216   5.538   5.794   2.280
   20SER     OG  217   5.557   5.811   2.140
   20SER     HG  218   5.524   5.904   2.122
   20SER      C  219   5.717   5.641   2.335
   20SER      O  220   5.764   5.622   2.447
   21ASN      N  221   5.773   5.623   2.216
   21ASN      H  222   5.716   5.593   2.140
   21ASN     CA  223   5.917   5.615   2.187
   21ASN     CB  224   5.950   5.501   2.091
   21ASN     CG  225   6.096   5.479   2.050
   21ASN    OD1  226   6.157   5.540   1.962
   21ASN    ND2  227   6.160   5.391   2.126
   21ASN   HD21  228   6.118   5.334   2.197
   21ASN   HD22  229   6.258   5.394   2.105
   21ASN      C  230   5.988   5.746   2.151
   21ASN      O  231   5.952   5.811   2.052
   22PHE      N  232   6.097   5.780   2.218
   22PHE      H  233   6.156   5.850   2.179
   22PHE     CA  234   6.156   5.711   2.334
   22PHE     CB  235   6.305   5.679   2.326
   22PHE     CG  236   6.406   5.794   2.313
   22PHE    CD1  237   6.445   5.831   2.185
   22PHE    HD1  238   6.449   5.754   2.108
   22PHE    CD2  239   6.453   5.863   2.423
   22PHE    HD2  240   6.406   5.860   2.521
   22PHE    CE1  241   6.530   5.939   2.162
   22PHE    HE1  242   6.536   5.976   2.059
   22PHE    CE2  243   6.537   5.972   2.402
   22PHE    HE2  244   6.574   6.027   2.489
   22PHE     CZ  245   6.574   6.009   2.273
   22PHE     HZ  246   6.641   6.095   2.267
   22PHE      C  247   6.124   5.774   2.470
   22PHE      O  248   6.139   5.894   2.492
   23LEU      N  249   6.121   5.681   2.565
   23LEU      H  250   6.146   5.593   2.524
   23LEU     CA  251   6.092   5.695   2.708
   23LEU     CB  252   6.048   5.567   2.778
   23LEU     CG  253   5.902   5.535   2.743
   23LEU    CD1  254   5.868   5.391   2.781
   23LEU    CD2  255   5.810   5.635   2.813
   23LEU      C  256   6.197   5.768   2.793
   23LEU      O  257   6.247   5.721   2.894
   24ASN      N  258   6.219   5.892   2.750
   24ASN      H  259   6.178   5.918   2.662
   24ASN     CA  260   6.310   5.992   2.807
   24ASN     CB  261   6.452   5.934   2.802
   24ASN     CG  262   6.568   6.020   2.852
   24ASN    OD1  263   6.568   6.141   2.872
   24ASN    ND2  264   6.673   5.955   2.901
   24ASN   HD21  265   6.673   5.855   2.908
   24ASN   HD22  266   6.750   6.007   2.939
   24ASN      C  267   6.299   6.131   2.744
   24ASN      O  268   6.288   6.153   2.624
   25CYS2     N  269   6.294   6.235   2.828
   25CYS2     H  270   6.326   6.221   2.921
   25CYS2    CA  271   6.283   6.372   2.776
   25CYS2    CB  272   6.198   6.451   2.876
   25CYS2    SG  273   6.017   6.433   2.855
   25CYS2     C  274   6.415   6.431   2.727
   25CYS2     O  275   6.502   6.476   2.801
   26TYR      N  276   6.432   6.408   2.597
   26TYR      H  277   6.397   6.320   2.564
   26TYR     CA  278   6.548   6.456   2.520
   26TYR     CB  279   6.565   6.363   2.400
   26TYR     CG  280   6.659   6.405   2.287
   26TYR    CD1  281   6.791   6.361   2.286
   26TYR    HD1  282   6.841   6.292   2.353
   26TYR    CD2  283   6.612   6.466   2.171
   26TYR    HD2  284   6.513   6.512   2.173
   26TYR    CE1  285   6.870   6.383   2.174
   26TYR    HE1  286   6.974   6.351   2.172
   26TYR    CE2  287   6.688   6.481   2.056
   26TYR    HE2  288   6.652   6.537   1.970
   26TYR     CZ  289   6.822   6.441   2.057
   26TYR     OH  290   6.900   6.456   1.946
   26TYR     HH  291   6.866   6.535   1.895
   26TYR      C  292   6.541   6.607   2.500
   26TYR      O  293   6.486   6.657   2.402
   27VAL      N  294   6.624   6.678   2.577
   27VAL      H  295   6.710   6.635   2.604
   27VAL     CA  296   6.617   6.824   2.593
   27VAL     CB  297   6.580   6.856   2.738
   27VAL    CG1  298   6.432   6.822   2.757
   27VAL    CG2  299   6.653   6.781   2.850
   27VAL      C  300   6.743   6.900   2.552
   27VAL      O  301   6.853   6.854   2.580
   28SER      N  302   6.719   7.028   2.525
   28SER      H  303   6.629   7.071   2.514
   28SER     CA  304   6.819   7.125   2.478
   28SER     CB  305   6.896   7.063   2.361
   28SER     OG  306   7.003   7.143   2.309
   28SER     HG  307   7.058   7.180   2.384
   28SER      C  308   6.763   7.265   2.455
   28SER      O  309   6.650   7.281   2.408
   29GLY      N  310   6.858   7.358   2.447
   29GLY      H  311   6.953   7.328   2.441
   29GLY     CA  312   6.818   7.498   2.428
   29GLY      C  313   6.917   7.568   2.335
   29GLY      O  314   6.976   7.507   2.245
   30PHE      N  315   6.899   7.699   2.324
   30PHE      H  316   6.816   7.750   2.346
   30PHE     CA  317   7.008   7.787   2.281
   30PHE     CB  318   6.958   7.930   2.304
   30PHE     CG  319   7.043   8.038   2.237
   30PHE    CD1  320   7.112   8.121   2.325
   30PHE    HD1  321   7.121   8.090   2.429
   30PHE    CD2  322   7.028   8.066   2.102
   30PHE    HD2  323   6.989   7.989   2.035
   30PHE    CE1  324   7.156   8.240   2.267
   30PHE    HE1  325   7.223   8.305   2.322
   30PHE    CE2  326   7.073   8.188   2.054
   30PHE    HE2  327   7.037   8.219   1.956
   30PHE     CZ  328   7.132   8.283   2.136
   30PHE     HZ  329   7.131   8.391   2.121
   30PHE      C  330   7.119   7.776   2.386
   30PHE      O  331   7.087   7.767   2.504
   31HI0      N  332   7.240   7.806   2.341
   31HI0      H  333   7.264   7.821   2.245
   31HI0     CA  334   7.358   7.779   2.425
   31HI0     CB  335   7.491   7.781   2.350
   31HI0     CG  336   7.512   7.651   2.271
   31HI0    ND1  337   7.618   7.571   2.278
   31HI0    HD1  338   7.694   7.577   2.344
   31HI0    CD2  339   7.422   7.588   2.196
   31HI0    HD2  340   7.314   7.599   2.206
   31HI0    CE1  341   7.598   7.464   2.203
   31HI0    HE1  342   7.667   7.381   2.184
   31HI0    NE2  343   7.476   7.476   2.150
   31HI0    HE2  344   7.428   7.397   2.112
   31HI0      C  345   7.369   7.864   2.552
   31HI0      O  346   7.398   7.981   2.533
   32PRO      N  347   7.392   7.792   2.661
   32PRO     CA  348   7.406   7.646   2.678
   32PRO     CB  349   7.498   7.636   2.800
   32PRO     CG  350   7.436   7.745   2.888
   32PRO     CD  351   7.413   7.860   2.790
   32PRO      C  352   7.273   7.574   2.702
   32PRO      O  353   7.169   7.637   2.722
   33SER      N  354   7.272   7.442   2.692
   33SER      H  355   7.354   7.386   2.686
   33SER     CA  356   7.143   7.373   2.703
   33SER     CB  357   7.144   7.248   2.615
   33SER     OG  358   7.134   7.280   2.476
   33SER     HG  359   7.225   7.301   2.440
   33SER      C  360   7.067   7.353   2.834
   33SER      O  361   6.980   7.268   2.848
   34AS4      N  362   7.082   7.454   2.919
   34AS4      H  363   7.148   7.524   2.894
   34AS4     CA  364   7.021   7.472   3.052
   34AS4     CB  365   7.119   7.566   3.123
   34AS4     CG  366   7.112   7.558   3.275
   34AS4    OD1  367   7.138   7.659   3.344
   34AS4   HD11  368   7.109   7.636   3.437
   34AS4   HD12  369   7.194   7.723   3.292
   34AS4    OD2  370   7.059   7.453   3.319
   34AS4   HD21  371   7.018   7.471   3.408
   34AS4   HD22  372   7.081   7.375   3.261
   34AS4      C  373   6.875   7.517   3.060
   34AS4      O  374   6.833   7.611   3.127
   35ILE      N  375   6.790   7.430   3.006
   35ILE      H  376   6.823   7.343   2.968
   35ILE     CA  377   6.645   7.451   3.012
   35ILE     CB  378   6.578   7.374   2.898
   35ILE    CG1  379   6.614   7.226   2.882
   35ILE    CG2  380   6.589   7.454   2.768
   35ILE     CD  381   6.511   7.141   2.957
   35ILE      C  382   6.578   7.413   3.144
   35ILE      O  383   6.642   7.365   3.238
   36GL4      N  384   6.463   7.474   3.173
   36GL4      H  385   6.415   7.520   3.098
   36GL4     CA  386   6.374   7.436   3.284
   36GL4     CB  387   6.325   7.566   3.348
   36GL4     CG  388   6.222   7.537   3.458
   36GL4     CD  389   6.291   7.507   3.592
   36GL4    OE1  390   6.227   7.433   3.671
   36GL4   HE11  391   6.237   7.460   3.766
   36GL4   HE12  392   6.193   7.357   3.615
   36GL4    OE2  393   6.409   7.538   3.617
   36GL4   HE21  394   6.414   7.540   3.717
   36GL4   HE22  395   6.451   7.563   3.530
   36GL4      C  396   6.257   7.352   3.234
   36GL4      O  397   6.198   7.383   3.131
   37VAL      N  398   6.247   7.235   3.297
   37VAL      H  399   6.315   7.209   3.366
   37VAL     CA  400   6.141   7.142   3.257
   37VAL     CB  401   6.213   7.032   3.179
   37VAL    CG1  402   6.333   6.966   3.248
   37VAL    CG2  403   6.118   6.918   3.143
   37VAL      C  404   6.055   7.089   3.372
   37VAL      O  405   6.106   7.019   3.459
   38AS4      N  406   5.926   7.121   3.369
   38AS4      H  407   5.892   7.201   3.320
   38AS4     CA  408   5.832   7.060   3.464
   38AS4     CB  409   5.714   7.151   3.498
   38AS4     CG  410   5.766   7.275   3.570
   38AS4    OD1  411   5.784   7.383   3.509
   38AS4   HD11  412   5.775   7.460   3.572
   38AS4   HD12  413   5.811   7.360   3.415
   38AS4    OD2  414   5.781   7.263   3.693
   38AS4   HD21  415   5.821   7.347   3.731
   38AS4   HD22  416   5.753   7.171   3.721
   38AS4      C  417   5.783   6.921   3.424
   38AS4      O  418   5.715   6.906   3.322
   39LEU      N  419   5.802   6.829   3.518
   39LEU      H  420   5.858   6.850   3.598
   39LEU     CA  421   5.769   6.686   3.503
   39LEU     CB  422   5.887   6.611   3.566
   39LEU     CG  423   5.961   6.521   3.468
   39LEU    CD1  424   6.073   6.590   3.391
   39LEU    CD2  425   6.018   6.402   3.545
   39LEU      C  426   5.641   6.634   3.569
   39LEU      O  427   5.625   6.637   3.691
   40LEU      N  428   5.552   6.581   3.485
   40LEU      H  429   5.578   6.552   3.394
   40LEU     CA  430   5.414   6.552   3.527
   40LEU     CB  431   5.308   6.645   3.467
   40LEU     CG  432   5.332   6.793   3.498
   40LEU    CD1  433   5.356   6.875   3.371
   40LEU    CD2  434   5.233   6.858   3.595
   40LEU      C  435   5.362   6.415   3.484
   40LEU      O  436   5.395   6.376   3.372
   41LYSH     N  437   5.267   6.356   3.555
   41LYSH     H  438   5.218   6.409   3.626
   41LYSH    CA  439   5.234   6.213   3.548
   41LYSH    CB  440   5.296   6.149   3.673
   41LYSH    CG  441   5.311   5.998   3.658
   41LYSH    CD  442   5.369   5.940   3.788
   41LYSH    CE  443   5.369   5.787   3.784
   41LYSH    NZ  444   5.400   5.735   3.918
   41LYSH   HZ1  445   5.482   5.787   3.942
   41LYSH   HZ2  446   5.333   5.740   3.992
   41LYSH   HZ3  447   5.420   5.637   3.910
   41LYSH     C  448   5.083   6.204   3.566
   41LYSH     O  449   5.036   6.232   3.677
   42ASN      N  450   5.011   6.189   3.455
   42ASN      H  451   5.059   6.185   3.367
   42ASN     CA  452   4.865   6.195   3.442
   42ASN     CB  453   4.798   6.069   3.497
   42ASN     CG  454   4.782   5.960   3.391
   42ASN    OD1  455   4.873   5.887   3.353
   42ASN    ND2  456   4.661   5.946   3.339
   42ASN   HD21  457   4.580   6.005   3.350
   42ASN   HD22  458   4.649   5.858   3.293
   42ASN      C  459   4.810   6.316   3.518
   42ASN      O  460   4.771   6.306   3.633
   43GLY      N  461   4.811   6.439   3.465
   43GLY      H  462   4.879   6.460   3.394
   43GLY     CA  463   4.754   6.556   3.533
   43GLY      C  464   4.850   6.606   3.641
   43GLY      O  465   4.880   6.725   3.638
   44GL4      N  466   4.889   6.536   3.747
   44GL4      H  467   4.884   6.436   3.747
   44GL4     CA  468   4.969   6.584   3.861
   44GL4     CB  469   4.937   6.497   3.982
   44GL4     CG  470   4.790   6.491   4.022
   44GL4     CD  471   4.759   6.367   4.106
   44GL4    OE1  472   4.754   6.257   4.047
   44GL4   HE11  473   4.684   6.202   4.093
   44GL4   HE12  474   4.818   6.270   3.971
   44GL4    OE2  475   4.733   6.392   4.226
   44GL4   HE21  476   4.654   6.342   4.260
   44GL4   HE22  477   4.805   6.455   4.258
   44GL4      C  478   5.119   6.603   3.843
   44GL4      O  479   5.187   6.536   3.765
   45ARG      N  480   5.169   6.694   3.927
   45ARG      H  481   5.130   6.729   4.012
   45ARG     CA  482   5.312   6.725   3.918
   45ARG     CB  483   5.319   6.869   3.969
   45ARG     CG  484   5.450   6.945   3.940
   45ARG     CD  485   5.443   7.081   4.009
   45ARG     NE  486   5.568   7.153   3.981
   45ARG     HE  487   5.564   7.191   3.888
   45ARG     CZ  488   5.674   7.175   4.060
   45ARG    NH1  489   5.672   7.130   4.187
   45ARG   HH11  490   5.601   7.070   4.223
   45ARG   HH12  491   5.725   7.185   4.251
   45ARG    NH2  492   5.784   7.227   4.005
   45ARG   HH21  493   5.776   7.252   3.908
   45ARG   HH22  494   5.874   7.229   4.047
   45ARG      C  495   5.406   6.636   4.000
   45ARG      O  496   5.353   6.567   4.087
   46ILE      N  497   5.527   6.610   3.951
   46ILE      H  498   5.564   6.634   3.861
   46ILE     CA  499   5.621   6.534   4.034
   46ILE     CB  500   5.637   6.389   3.989
   46ILE    CG1  501   5.664   6.366   3.840
   46ILE    CG2  502   5.518   6.303   4.030
   46ILE     CD  503   5.701   6.223   3.799
   46ILE      C  504   5.756   6.607   4.039
   46ILE      O  505   5.814   6.639   3.936
   47GL4      N  506   5.795   6.629   4.165
   47GL4      H  507   5.742   6.619   4.249
   47GL4     CA  508   5.930   6.682   4.191
   47GL4     CB  509   5.942   6.755   4.324
   47GL4     CG  510   5.843   6.870   4.346
   47GL4     CD  511   5.865   6.934   4.484
   47GL4    OE1  512   5.927   7.042   4.475
   47GL4   HE11  513   5.881   7.105   4.537
   47GL4   HE12  514   6.000   7.032   4.407
   47GL4    OE2  515   5.792   6.901   4.580
   47GL4   HE21  516   5.831   6.955   4.655
   47GL4   HE22  517   5.720   6.842   4.542
   47GL4      C  518   6.048   6.584   4.190
   47GL4      O  519   6.056   6.487   4.264
   48LYSH     N  520   6.114   6.603   4.076
   48LYSH     H  521   6.065   6.631   3.993
   48LYSH    CA  522   6.241   6.535   4.050
   48LYSH    CB  523   6.228   6.445   3.927
   48LYSH    CG  524   6.330   6.331   3.926
   48LYSH    CD  525   6.320   6.233   3.809
   48LYSH    CE  526   6.432   6.129   3.813
   48LYSH    NZ  527   6.416   6.013   3.724
   48LYSH   HZ1  528   6.370   6.042   3.640
   48LYSH   HZ2  529   6.508   5.991   3.692
   48LYSH   HZ3  530   6.377   5.934   3.771
   48LYSH     C  531   6.365   6.625   4.043
   48LYSH     O  532   6.358   6.732   3.982
   49VAL      N  533   6.461   6.592   4.128
   49VAL      H  534   6.454   6.504   4.174
   49VAL     CA  535   6.591   6.661   4.136
   49VAL     CB  536   6.630   6.706   4.277
   49VAL    CG1  537   6.534   6.809   4.338
   49VAL    CG2  538   6.634   6.583   4.367
   49VAL      C  539   6.723   6.627   4.066
   49VAL      O  540   6.795   6.722   4.035
   50GL4      N  541   6.758   6.500   4.047
   50GL4      H  542   6.723   6.430   4.109
   50GL4     CA  543   6.875   6.448   3.974
   50GL4     CB  544   6.842   6.304   3.935
   50GL4     CG  545   6.966   6.217   3.916
   50GL4     CD  546   6.945   6.072   3.958
   50GL4    OE1  547   6.887   6.000   3.874
   50GL4   HE11  548   6.815   5.945   3.917
   50GL4   HE12  549   6.931   6.022   3.787
   50GL4    OE2  550   6.971   6.037   4.075
   50GL4   HE21  551   6.911   5.959   4.095
   50GL4   HE22  552   7.038   6.098   4.116
   50GL4      C  553   6.907   6.522   3.844
   50GL4      O  554   6.828   6.520   3.750
   51HI0      N  555   7.036   6.541   3.821
   51HI0      H  556   7.105   6.490   3.872
   51HI0     CA  557   7.083   6.611   3.700
   51HI0     CB  558   7.228   6.654   3.722
   51HI0     CG  559   7.234   6.790   3.792
   51HI0    ND1  560   7.203   6.906   3.735
   51HI0    HD1  561   7.205   6.916   3.636
   51HI0    CD2  562   7.247   6.807   3.924
   51HI0    HD2  563   7.273   6.728   3.995
   51HI0    CE1  564   7.199   6.995   3.834
   51HI0    HE1  565   7.191   7.103   3.818
   51HI0    NE2  566   7.219   6.934   3.950
   51HI0    HE2  567   7.202   6.971   4.042
   51HI0      C  568   7.091   6.531   3.570
   51HI0      O  569   7.095   6.408   3.572
   52SER      N  570   7.078   6.598   3.456
   52SER      H  571   7.077   6.698   3.460
   52SER     CA  572   7.072   6.554   3.316
   52SER     CB  573   7.032   6.673   3.228
   52SER     OG  574   6.996   6.787   3.306
   52SER     HG  575   6.897   6.802   3.309
   52SER      C  576   7.191   6.469   3.269
   52SER      O  577   7.291   6.455   3.339
   53AS4      N  578   7.164   6.385   3.170
   53AS4      H  579   7.071   6.374   3.134
   53AS4     CA  580   7.268   6.304   3.104
   53AS4     CB  581   7.209   6.168   3.068
   53AS4     CG  582   7.213   6.090   3.200
   53AS4    OD1  583   7.103   6.049   3.243
   53AS4   HD11  584   7.127   5.978   3.310
   53AS4   HD12  585   7.026   6.104   3.211
   53AS4    OD2  586   7.328   6.050   3.229
   53AS4   HD21  587   7.327   5.962   3.276
   53AS4   HD22  588   7.394   6.110   3.182
   53AS4      C  589   7.319   6.374   2.977
   53AS4      O  590   7.230   6.431   2.915
   54LEU      N  591   7.443   6.362   2.930
   54LEU      H  592   7.508   6.303   2.978
   54LEU     CA  593   7.482   6.426   2.803
   54LEU     CB  594   7.610   6.509   2.818
   54LEU     CG  595   7.640   6.608   2.706
   54LEU    CD1  596   7.548   6.731   2.709
   54LEU    CD2  597   7.783   6.655   2.733
   54LEU      C  598   7.478   6.324   2.689
   54LEU      O  599   7.542   6.220   2.689
   55SER      N  600   7.434   6.364   2.570
   55SER      H  601   7.381   6.449   2.573
   55SER     CA  602   7.441   6.288   2.444
   55SER     CB  603   7.309   6.216   2.417
   55SER     OG  604   7.315   6.129   2.303
   55SER     HG  605   7.229   6.078   2.307
   55SER      C  606   7.466   6.379   2.323
   55SER      O  607   7.394   6.476   2.305
   56PHE      N  608   7.578   6.340   2.262
   56PHE      H  609   7.611   6.246   2.273
   56PHE     CA  610   7.629   6.418   2.149
   56PHE     CB  611   7.778   6.393   2.123
   56PHE     CG  612   7.864   6.469   2.224
   56PHE    CD1  613   7.904   6.418   2.348
   56PHE    HD1  614   7.881   6.315   2.376
   56PHE    CD2  615   7.907   6.597   2.191
   56PHE    HD2  616   7.873   6.648   2.101
   56PHE    CE1  617   7.978   6.496   2.435
   56PHE    HE1  618   8.024   6.453   2.524
   56PHE    CE2  619   7.973   6.680   2.281
   56PHE    HE2  620   7.950   6.787   2.276
   56PHE     CZ  621   8.012   6.626   2.403
   56PHE     HZ  622   8.058   6.699   2.470
   56PHE      C  623   7.532   6.421   2.031
   56PHE      O  624   7.429   6.354   2.034
   57SER      N  625   7.564   6.493   1.924
   57SER      H  626   7.652   6.537   1.907
   57SER     CA  627   7.479   6.500   1.804
   57SER     CB  628   7.382   6.617   1.822
   57SER     OG  629   7.259   6.595   1.752
   57SER     HG  630   7.211   6.679   1.730
   57SER      C  631   7.560   6.514   1.675
   57SER      O  632   7.682   6.521   1.677
   58LYSH     N  633   7.482   6.507   1.567
   58LYSH     H  634   7.384   6.491   1.579
   58LYSH    CA  635   7.541   6.518   1.433
   58LYSH    CB  636   7.439   6.480   1.325
   58LYSH    CG  637   7.457   6.333   1.285
   58LYSH    CD  638   7.379   6.299   1.158
   58LYSH    CE  639   7.232   6.335   1.136
   58LYSH    NZ  640   7.119   6.310   1.228
   58LYSH   HZ1  641   7.123   6.215   1.260
   58LYSH   HZ2  642   7.105   6.369   1.307
   58LYSH   HZ3  643   7.039   6.327   1.170
   58LYSH     C  644   7.610   6.654   1.415
   58LYSH     O  645   7.705   6.657   1.337
   59AS4      N  646   7.530   6.759   1.430
   59AS4      H  647   7.432   6.751   1.412
   59AS4     CA  648   7.571   6.898   1.452
   59AS4     CB  649   7.447   6.986   1.439
   59AS4     CG  650   7.479   7.135   1.450
   59AS4    OD1  651   7.554   7.182   1.362
   59AS4   HD11  652   7.550   7.282   1.354
   59AS4   HD12  653   7.593   7.103   1.315
   59AS4    OD2  654   7.430   7.197   1.548
   59AS4   HD21  655   7.469   7.288   1.561
   59AS4   HD22  656   7.361   7.144   1.598
   59AS4      C  657   7.644   6.924   1.584
   59AS4      O  658   7.616   6.852   1.680
   60TRP      N  659   7.722   7.032   1.590
   60TRP      H  660   7.738   7.088   1.509
   60TRP     CA  661   7.799   7.071   1.708
   60TRP     CB  662   7.889   7.190   1.674
   60TRP     CG  663   8.024   7.144   1.618
   60TRP    CD1  664   8.129   7.095   1.682
   60TRP    HD1  665   8.125   7.056   1.784
   60TRP    CD2  666   8.053   7.143   1.482
   60TRP    NE1  667   8.227   7.074   1.594
   60TRP    HE1  668   8.312   7.024   1.607
   60TRP    CE2  669   8.184   7.098   1.471
   60TRP    CE3  670   7.981   7.170   1.366
   60TRP    HE3  671   7.877   7.205   1.364
   60TRP    CZ2  672   8.236   7.075   1.344
   60TRP    HZ2  673   8.333   7.025   1.337
   60TRP    CZ3  674   8.030   7.135   1.241
   60TRP    HZ3  675   7.976   7.170   1.153
   60TRP    CH2  676   8.163   7.096   1.228
   60TRP    HH2  677   8.210   7.087   1.130
   60TRP      C  678   7.715   7.092   1.835
   60TRP      O  679   7.761   7.053   1.942
   61SER      N  680   7.589   7.136   1.826
   61SER      H  681   7.554   7.141   1.732
   61SER     CA  682   7.497   7.149   1.939
   61SER     CB  683   7.376   7.234   1.903
   61SER     OG  684   7.309   7.299   2.012
   61SER     HG  685   7.365   7.380   2.031
   61SER      C  686   7.449   7.014   1.995
   61SER      O  687   7.365   6.943   1.939
   62PHE      N  688   7.517   6.970   2.100
   62PHE      H  689   7.615   6.988   2.105
   62PHE     CA  690   7.490   6.854   2.186
   62PHE     CB  691   7.617   6.828   2.267
   62PHE     CG  692   7.654   6.953   2.348
   62PHE    CD1  693   7.761   7.031   2.306
   62PHE    HD1  694   7.826   7.009   2.221
   62PHE    CD2  695   7.599   6.973   2.474
   62PHE    HD2  696   7.507   6.919   2.495
   62PHE    CE1  697   7.819   7.119   2.397
   62PHE    HE1  698   7.905   7.177   2.364
   62PHE    CE2  699   7.652   7.060   2.568
   62PHE    HE2  700   7.624   7.046   2.672
   62PHE     CZ  701   7.760   7.135   2.522
   62PHE     HZ  702   7.814   7.186   2.603
   62PHE      C  703   7.364   6.863   2.272
   62PHE      O  704   7.329   6.974   2.311
   63TYR      N  705   7.313   6.746   2.312
   63TYR      H  706   7.361   6.661   2.287
   63TYR     CA  707   7.181   6.735   2.376
   63TYR     CB  708   7.105   6.636   2.287
   63TYR     CG  709   6.998   6.717   2.214
   63TYR    CD1  710   7.030   6.759   2.085
   63TYR    HD1  711   7.119   6.720   2.035
   63TYR    CD2  712   6.869   6.713   2.266
   63TYR    HD2  713   6.843   6.633   2.335
   63TYR    CE1  714   6.927   6.806   2.004
   63TYR    HE1  715   6.944   6.805   1.897
   63TYR    CE2  716   6.769   6.768   2.187
   63TYR    HE2  717   6.663   6.767   2.211
   63TYR     CZ  718   6.801   6.819   2.061
   63TYR     OH  719   6.699   6.850   1.977
   63TYR     HH  720   6.617   6.799   2.003
   63TYR      C  721   7.188   6.676   2.516
   63TYR      O  722   7.272   6.589   2.542
   64LEU      N  723   7.094   6.717   2.600
   64LEU      H  724   7.026   6.784   2.570
   64LEU     CA  725   7.073   6.655   2.732
   64LEU     CB  726   7.046   6.764   2.837
   64LEU     CG  727   7.156   6.861   2.878
   64LEU    CD1  728   7.098   6.975   2.963
   64LEU    CD2  729   7.265   6.790   2.960
   64LEU      C  730   6.955   6.558   2.743
   64LEU      O  731   6.866   6.561   2.658
   65LEU      N  732   6.974   6.461   2.832
   65LEU      H  733   7.066   6.440   2.864
   65LEU     CA  734   6.873   6.361   2.868
   65LEU     CB  735   6.914   6.215   2.847
   65LEU     CG  736   6.952   6.173   2.705
   65LEU    CD1  737   7.005   6.031   2.725
   65LEU    CD2  738   6.834   6.172   2.607
   65LEU      C  739   6.815   6.365   3.010
   65LEU      O  740   6.895   6.348   3.102
   66TYR      N  741   6.685   6.339   3.016
   66TYR      H  742   6.625   6.293   2.951
   66TYR     CA  743   6.620   6.348   3.148
   66TYR     CB  744   6.561   6.488   3.165
   66TYR     CG  745   6.547   6.529   3.312
   66TYR    CD1  746   6.454   6.466   3.394
   66TYR    HD1  747   6.375   6.407   3.349
   66TYR    CD2  748   6.650   6.597   3.375
   66TYR    HD2  749   6.723   6.644   3.309
   66TYR    CE1  750   6.456   6.485   3.532
   66TYR    HE1  751   6.368   6.458   3.591
   66TYR    CE2  752   6.664   6.603   3.513
   66TYR    HE2  753   6.737   6.674   3.552
   66TYR     CZ  754   6.563   6.550   3.593
   66TYR     OH  755   6.556   6.563   3.728
   66TYR     HH  756   6.648   6.574   3.765
   66TYR      C  757   6.510   6.242   3.157
   66TYR      O  758   6.397   6.250   3.109
   67TYR      N  759   6.561   6.134   3.215
   67TYR      H  760   6.661   6.128   3.210
   67TYR     CA  761   6.485   6.011   3.242
   67TYR     CB  762   6.580   5.907   3.301
   67TYR     CG  763   6.504   5.777   3.328
   67TYR    CD1  764   6.469   5.694   3.222
   67TYR    HD1  765   6.495   5.731   3.123
   67TYR    CD2  766   6.474   5.754   3.461
   67TYR    HD2  767   6.491   5.827   3.540
   67TYR    CE1  768   6.406   5.575   3.254
   67TYR    HE1  769   6.352   5.518   3.178
   67TYR    CE2  770   6.427   5.627   3.491
   67TYR    HE2  771   6.397   5.599   3.592
   67TYR     CZ  772   6.391   5.541   3.388
   67TYR     OH  773   6.400   5.407   3.409
   67TYR     HH  774   6.423   5.385   3.504
   67TYR      C  775   6.362   6.036   3.329
   67TYR      O  776   6.370   6.068   3.447
   68THR      N  777   6.247   5.999   3.272
   68THR      H  778   6.248   5.975   3.175
   68THR     CA  779   6.116   6.002   3.338
   68THR     CB  780   6.014   6.058   3.239
   68THR    OG1  781   5.983   5.965   3.136
   68THR    HG1  782   5.954   6.015   3.054
   68THR    CG2  783   6.041   6.197   3.180
   68THR      C  784   6.081   5.869   3.405
   68THR      O  785   6.101   5.859   3.526
   69GL4      N  786   6.043   5.765   3.330
   69GL4      H  787   6.005   5.782   3.239
   69GL4     CA  788   6.039   5.628   3.383
   69GL4     CB  789   5.920   5.622   3.480
   69GL4     CG  790   5.910   5.495   3.566
   69GL4     CD  791   5.801   5.496   3.673
   69GL4    OE1  792   5.690   5.552   3.664
   69GL4   HE11  793   5.645   5.529   3.750
   69GL4   HE12  794   5.691   5.608   3.581
   69GL4    OE2  795   5.838   5.471   3.790
   69GL4   HE21  796   5.780   5.529   3.846
   69GL4   HE22  797   5.902   5.394   3.794
   69GL4      C  798   6.035   5.530   3.265
   69GL4      O  799   5.958   5.555   3.173
   70PHE      N  800   6.100   5.415   3.277
   70PHE      H  801   6.166   5.406   3.352
   70PHE     CA  802   6.093   5.316   3.168
   70PHE     CB  803   6.221   5.232   3.178
   70PHE     CG  804   6.226   5.108   3.089
   70PHE    CD1  805   6.184   4.987   3.143
   70PHE    HD1  806   6.160   4.975   3.249
   70PHE    CD2  807   6.274   5.114   2.959
   70PHE    HD2  808   6.321   5.203   2.917
   70PHE    CE1  809   6.176   4.875   3.061
   70PHE    HE1  810   6.156   4.779   3.110
   70PHE    CE2  811   6.262   5.001   2.879
   70PHE    HE2  812   6.270   5.013   2.771
   70PHE     CZ  813   6.210   4.881   2.927
   70PHE     HZ  814   6.230   4.788   2.873
   70PHE      C  815   5.960   5.240   3.170
   70PHE      O  816   5.895   5.239   3.065
   71THR      N  817   5.916   5.190   3.284
   71THR      H  818   5.976   5.185   3.364
   71THR     CA  819   5.787   5.122   3.305
   71THR     CB  820   5.792   4.973   3.340
   71THR    OG1  821   5.906   4.938   3.419
   71THR    HG1  822   5.874   4.945   3.513
   71THR    CG2  823   5.784   4.879   3.219
   71THR      C  824   5.706   5.205   3.405
   71THR      O  825   5.729   5.191   3.524
   72PRO      N  826   5.599   5.267   3.356
   72PRO     CA  827   5.505   5.359   3.422
   72PRO     CB  828   5.395   5.396   3.322
   72PRO     CG  829   5.479   5.395   3.194
   72PRO     CD  830   5.571   5.274   3.211
   72PRO      C  831   5.442   5.297   3.548
   72PRO      O  832   5.358   5.207   3.547
   73THR      N  833   5.481   5.349   3.664
   73THR      H  834   5.550   5.421   3.667
   73THR     CA  835   5.425   5.303   3.792
   73THR     CB  836   5.509   5.358   3.908
   73THR    OG1  837   5.555   5.493   3.895
   73THR    HG1  838   5.617   5.505   3.817
   73THR    CG2  839   5.631   5.266   3.907
   73THR      C  840   5.279   5.348   3.806
   73THR      O  841   5.258   5.469   3.817
   74GL4      N  842   5.190   5.255   3.773
   74GL4      H  843   5.226   5.163   3.754
   74GL4     CA  844   5.044   5.265   3.769
   74GL4     CB  845   4.987   5.257   3.911
   74GL4     CG  846   4.975   5.116   3.968
   74GL4     CD  847   4.927   5.137   4.112
   74GL4    OE1  848   4.812   5.179   4.138
   74GL4   HE11  849   4.799   5.203   4.234
   74GL4   HE12  850   4.756   5.187   4.055
   74GL4    OE2  851   5.006   5.095   4.200
   74GL4   HE21  852   4.974   5.124   4.290
   74GL4   HE22  853   5.077   5.034   4.164
   74GL4      C  854   4.967   5.369   3.687
   74GL4      O  855   4.852   5.347   3.649
   75LYSH     N  856   5.035   5.481   3.668
   75LYSH     H  857   5.122   5.502   3.711
   75LYSH    CA  858   4.989   5.589   3.579
   75LYSH    CB  859   4.980   5.725   3.648
   75LYSH    CG  860   4.861   5.730   3.744
   75LYSH    CD  861   4.884   5.849   3.837
   75LYSH    CE  862   4.793   5.837   3.960
   75LYSH    NZ  863   4.665   5.900   3.924
   75LYSH   HZ1  864   4.608   5.849   3.859
   75LYSH   HZ2  865   4.613   5.916   4.008
   75LYSH   HZ3  866   4.674   5.989   3.880
   75LYSH     C  867   5.096   5.590   3.470
   75LYSH     O  868   5.216   5.600   3.495
   76ASN      N  869   5.034   5.635   3.361
   76ASN      H  870   4.949   5.688   3.362
   76ASN     CA  871   5.091   5.640   3.226
   76ASN     CB  872   4.996   5.580   3.122
   76ASN     CG  873   5.017   5.430   3.100
   76ASN    OD1  874   5.128   5.384   3.073
   76ASN    ND2  875   4.911   5.350   3.110
   76ASN   HD21  876   4.823   5.395   3.126
   76ASN   HD22  877   4.925   5.253   3.131
   76ASN      C  878   5.149   5.772   3.172
   76ASN      O  879   5.265   5.786   3.134
   77GL4      N  880   5.059   5.870   3.174
   77GL4      H  881   4.977   5.868   3.231
   77GL4     CA  882   5.088   5.993   3.098
   77GL4     CB  883   4.957   6.058   3.054
   77GL4     CG  884   4.886   5.967   2.954
   77GL4     CD  885   4.753   6.035   2.922
   77GL4    OE1  886   4.646   6.005   2.980
   77GL4   HE11  887   4.576   5.996   2.910
   77GL4   HE12  888   4.667   5.995   3.078
   77GL4    OE2  889   4.761   6.099   2.816
   77GL4   HE21  890   4.677   6.146   2.788
   77GL4   HE22  891   4.848   6.077   2.772
   77GL4      C  892   5.189   6.096   3.149
   77GL4      O  893   5.163   6.184   3.231
   78TYR      N  894   5.311   6.052   3.121
   78TYR      H  895   5.325   5.953   3.121
   78TYR     CA  896   5.431   6.131   3.151
   78TYR     CB  897   5.557   6.044   3.142
   78TYR     CG  898   5.576   5.980   3.280
   78TYR    CD1  899   5.551   5.845   3.303
   78TYR    HD1  900   5.507   5.783   3.225
   78TYR    CD2  901   5.634   6.059   3.378
   78TYR    HD2  902   5.634   6.168   3.379
   78TYR    CE1  903   5.571   5.793   3.430
   78TYR    HE1  904   5.547   5.689   3.456
   78TYR    CE2  905   5.669   6.001   3.500
   78TYR    HE2  906   5.729   6.056   3.572
   78TYR     CZ  907   5.633   5.869   3.528
   78TYR     OH  908   5.673   5.831   3.652
   78TYR     HH  909   5.659   5.733   3.640
   78TYR      C  910   5.454   6.241   3.047
   78TYR      O  911   5.460   6.216   2.927
   79ALA      N  912   5.443   6.362   3.101
   79ALA      H  913   5.417   6.370   3.197
   79ALA     CA  914   5.465   6.484   3.022
   79ALA     CB  915   5.334   6.559   2.992
   79ALA      C  916   5.561   6.588   3.078
   79ALA      O  917   5.570   6.615   3.198
   80CYS2     N  918   5.646   6.632   2.985
   80CYS2     H  919   5.651   6.597   2.892
   80CYS2    CA  920   5.746   6.736   3.014
   80CYS2    CB  921   5.878   6.689   2.953
   80CYS2    SG  922   5.925   6.522   3.013
   80CYS2     C  923   5.716   6.872   2.952
   80CYS2     O  924   5.711   6.880   2.829
   81ARG      N  925   5.723   6.977   3.033
   81ARG      H  926   5.728   6.963   3.132
   81ARG     CA  927   5.696   7.116   2.996
   81ARG     CB  928   5.588   7.180   3.084
   81ARG     CG  929   5.454   7.110   3.059
   81ARG     CD  930   5.368   7.181   3.164
   81ARG     NE  931   5.227   7.140   3.154
   81ARG     HE  932   5.212   7.104   3.062
   81ARG     CZ  933   5.128   7.176   3.236
   81ARG    NH1  934   5.149   7.243   3.350
   81ARG   HH11  935   5.239   7.273   3.383
   81ARG   HH12  936   5.070   7.255   3.410
   81ARG    NH2  937   5.003   7.147   3.196
   81ARG   HH21  938   4.995   7.082   3.120
   81ARG   HH22  939   4.932   7.186   3.254
   81ARG      C  940   5.825   7.198   2.995
   81ARG      O  941   5.871   7.219   3.107
   82VAL      N  942   5.867   7.243   2.877
   82VAL      H  943   5.810   7.228   2.796
   82VAL     CA  944   6.001   7.297   2.853
   82VAL     CB  945   6.078   7.220   2.745
   82VAL    CG1  946   6.220   7.272   2.728
   82VAL    CG2  947   6.074   7.067   2.741
   82VAL      C  948   6.010   7.444   2.815
   82VAL      O  949   5.948   7.494   2.721
   83ASN      N  950   6.080   7.511   2.907
   83ASN      H  951   6.115   7.457   2.983
   83ASN     CA  952   6.100   7.656   2.907
   83ASN     CB  953   6.054   7.707   3.044
   83ASN     CG  954   6.041   7.859   3.056
   83ASN    OD1  955   6.105   7.939   2.989
   83ASN    ND2  956   5.945   7.902   3.138
   83ASN   HD21  957   5.892   7.844   3.200
   83ASN   HD22  958   5.908   7.992   3.114
   83ASN      C  959   6.248   7.692   2.887
   83ASN      O  960   6.338   7.640   2.953
   84HI0      N  961   6.261   7.773   2.782
   84HI0      H  962   6.184   7.834   2.762
   84HI0     CA  963   6.388   7.786   2.709
   84HI0     CB  964   6.372   7.790   2.557
   84HI0     CG  965   6.325   7.652   2.509
   84HI0    ND1  966   6.204   7.603   2.484
   84HI0    HD1  967   6.137   7.669   2.451
   84HI0    CD2  968   6.413   7.563   2.466
   84HI0    HD2  969   6.515   7.596   2.447
   84HI0    CE1  970   6.213   7.478   2.438
   84HI0    HE1  971   6.136   7.401   2.442
   84HI0    NE2  972   6.344   7.456   2.428
   84HI0    HE2  973   6.389   7.368   2.411
   84HI0      C  974   6.490   7.894   2.746
   84HI0      O  975   6.599   7.902   2.690
   85VAL      N  976   6.452   7.988   2.832
   85VAL      H  977   6.355   8.010   2.840
   85VAL     CA  978   6.544   8.084   2.893
   85VAL     CB  979   6.469   8.187   2.978
   85VAL    CG1  980   6.389   8.140   3.100
   85VAL    CG2  981   6.562   8.305   3.006
   85VAL      C  982   6.668   8.024   2.960
   85VAL      O  983   6.662   7.982   3.075
   86THR      N  984   6.769   8.003   2.876
   86THR      H  985   6.750   8.017   2.779
   86THR     CA  986   6.898   7.949   2.922
   86THR     CB  987   6.948   7.855   2.812
   86THR    OG1  988   6.989   7.918   2.690
   86THR    HG1  989   7.017   7.846   2.627
   86THR    CG2  990   6.853   7.740   2.779
   86THR      C  991   7.001   8.048   2.976
   86THR      O  992   7.063   8.029   3.080
   87LEU      N  993   7.009   8.153   2.894
   87LEU      H  994   6.979   8.135   2.800
   87LEU     CA  995   7.081   8.280   2.915
   87LEU     CB  996   7.099   8.325   2.770
   87LEU     CG  997   7.187   8.447   2.744
   87LEU    CD1  998   7.335   8.413   2.763
   87LEU    CD2  999   7.164   8.483   2.597
   87LEU      C 1000   6.984   8.366   2.997
   87LEU      O 1001   6.876   8.406   2.953
   88SER      N 1002   7.037   8.423   3.105
   88SER      H 1003   7.106   8.378   3.162
   88SER     CA 1004   6.969   8.526   3.184
   88SER     CB 1005   6.943   8.654   3.105
   88SER     OG 1006   7.067   8.722   3.085
   88SER     HG 1007   7.078   8.798   3.149
   88SER      C 1008   6.838   8.470   3.239
   88SER      O 1009   6.732   8.515   3.194
   89GLN      N 1010   6.841   8.359   3.313
   89GLN      H 1011   6.927   8.308   3.316
   89GLN     CA 1012   6.731   8.303   3.393
   89GLN     CB 1013   6.772   8.164   3.440
   89GLN     CG 1014   6.820   8.069   3.330
   89GLN     CD 1015   6.899   7.951   3.388
   89GLN    OE1 1016   6.870   7.887   3.489
   89GLN    NE2 1017   7.005   7.912   3.317
   89GLN   HE21 1018   7.038   7.965   3.240
   89GLN   HE22 1019   7.040   7.823   3.347
   89GLN      C 1020   6.686   8.387   3.514
   89GLN      O 1021   6.767   8.401   3.605
   90PRO      N 1022   6.554   8.395   3.523
   90PRO     CA 1023   6.503   8.433   3.656
   90PRO     CB 1024   6.356   8.465   3.627
   90PRO     CG 1025   6.355   8.516   3.483
   90PRO     CD 1026   6.460   8.428   3.415
   90PRO      C 1027   6.508   8.313   3.751
   90PRO      O 1028   6.545   8.204   3.710
   91LYSH     N 1029   6.492   8.343   3.880
   91LYSH     H 1030   6.491   8.435   3.921
   91LYSH    CA 1031   6.483   8.235   3.979
   91LYSH    CB 1032   6.539   8.296   4.108
   91LYSH    CG 1033   6.563   8.195   4.220
   91LYSH    CD 1034   6.590   8.272   4.349
   91LYSH    CE 1035   6.607   8.177   4.468
   91LYSH    NZ 1036   6.649   8.250   4.588
   91LYSH   HZ1 1037   6.675   8.183   4.657
   91LYSH   HZ2 1038   6.733   8.301   4.566
   91LYSH   HZ3 1039   6.580   8.314   4.622
   91LYSH     C 1040   6.345   8.174   4.006
   91LYSH     O 1041   6.249   8.241   4.044
   92ILE      N 1042   6.348   8.042   3.999
   92ILE      H 1043   6.431   7.987   3.988
   92ILE     CA 1044   6.233   7.952   4.016
   92ILE     CB 1045   6.169   7.946   4.155
   92ILE    CG1 1046   6.266   7.918   4.269
   92ILE    CG2 1047   6.052   7.848   4.156
   92ILE     CD 1048   6.220   7.914   4.415
   92ILE      C 1049   6.128   7.970   3.906
   92ILE      O 1050   6.086   7.875   3.840
   93VAL      N 1051   6.052   8.079   3.919
   93VAL      H 1052   6.072   8.149   3.987
   93VAL     CA 1053   5.937   8.112   3.833
   93VAL     CB 1054   5.816   8.154   3.917
   93VAL    CG1 1055   5.694   8.211   3.844
   93VAL    CG2 1056   5.788   8.036   4.010
   93VAL      C 1057   5.964   8.190   3.704
   93VAL      O 1058   5.951   8.311   3.687
   94LYSH     N 1059   5.983   8.118   3.594
   94LYSH     H 1060   6.004   8.022   3.610
   94LYSH    CA 1061   6.037   8.171   3.467
   94LYSH    CB 1062   6.133   8.068   3.408
   94LYSH    CG 1063   6.253   8.047   3.501
   94LYSH    CD 1064   6.346   7.934   3.457
   94LYSH    CE 1065   6.464   7.914   3.552
   94LYSH    NZ 1066   6.543   7.795   3.519
   94LYSH   HZ1 1067   6.498   7.706   3.529
   94LYSH   HZ2 1068   6.575   7.800   3.424
   94LYSH   HZ3 1069   6.624   7.793   3.578
   94LYSH     C 1070   5.928   8.198   3.364
   94LYSH     O 1071   5.833   8.121   3.351
   95TRP      N 1072   5.954   8.289   3.270
   95TRP      H 1073   6.045   8.323   3.247
   95TRP     CA 1074   5.850   8.340   3.180
   95TRP     CB 1075   5.894   8.472   3.115
   95TRP     CG 1076   6.027   8.462   3.040
   95TRP    CD1 1077   6.052   8.393   2.929
   95TRP    HD1 1078   5.988   8.322   2.878
   95TRP    CD2 1079   6.135   8.547   3.062
   95TRP    NE1 1080   6.170   8.429   2.878
   95TRP    HE1 1081   6.198   8.407   2.784
   95TRP    CE2 1082   6.225   8.516   2.962
   95TRP    CE3 1083   6.175   8.630   3.166
   95TRP    HE3 1084   6.112   8.634   3.254
   95TRP    CZ2 1085   6.358   8.555   2.970
   95TRP    HZ2 1086   6.419   8.543   2.880
   95TRP    CZ3 1087   6.306   8.677   3.167
   95TRP    HZ3 1088   6.338   8.733   3.255
   95TRP    CH2 1089   6.401   8.635   3.075
   95TRP    HH2 1090   6.508   8.648   3.091
   95TRP      C 1091   5.771   8.244   3.090
   95TRP      O 1092   5.813   8.135   3.054
   96AS4      N 1093   5.648   8.286   3.062
   96AS4      H 1094   5.601   8.339   3.133
   96AS4     CA 1095   5.559   8.207   2.975
   96AS4     CB 1096   5.427   8.285   2.972
   96AS4     CG 1097   5.313   8.196   2.923
   96AS4    OD1 1098   5.310   8.178   2.799
   96AS4   HD11 1099   5.213   8.177   2.775
   96AS4   HD12 1100   5.395   8.212   2.758
   96AS4    OD2 1101   5.240   8.132   3.002
   96AS4   HD21 1102   5.170   8.083   2.951
   96AS4   HD22 1103   5.273   8.152   3.094
   96AS4      C 1104   5.602   8.184   2.830
   96AS4      O 1105   5.589   8.076   2.774
   97ARG      N 1106   5.669   8.288   2.780
   97ARG      H 1107   5.675   8.376   2.827
   97ARG     CA 1108   5.727   8.287   2.645
   97ARG     CB 1109   5.757   8.431   2.603
   97ARG     CG 1110   5.845   8.506   2.704
   97ARG     CD 1111   5.840   8.655   2.670
   97ARG     NE 1112   5.891   8.728   2.787
   97ARG     HE 1113   5.822   8.748   2.856
   97ARG     CZ 1114   6.016   8.777   2.784
   97ARG    NH1 1115   6.096   8.749   2.681
   97ARG   HH11 1116   6.079   8.685   2.605
   97ARG   HH12 1117   6.190   8.784   2.689
   97ARG    NH2 1118   6.052   8.879   2.864
   97ARG   HH21 1119   5.982   8.930   2.914
   97ARG   HH22 1120   6.147   8.908   2.863
   97ARG      C 1121   5.851   8.199   2.631
   97ARG      O 1122   5.907   8.141   2.724
   98AS4      N 1123   5.878   8.158   2.508
   98AS4      H 1124   5.816   8.169   2.430
   98AS4     CA 1125   6.005   8.093   2.474
   98AS4     CB 1126   5.965   7.999   2.360
   98AS4     CG 1127   6.032   7.862   2.369
   98AS4    OD1 1128   5.984   7.759   2.420
   98AS4   HD11 1129   6.065   7.705   2.442
   98AS4   HD12 1130   5.885   7.757   2.436
   98AS4    OD2 1131   6.147   7.858   2.319
   98AS4   HD21 1132   6.162   7.760   2.305
   98AS4   HD22 1133   6.182   7.952   2.319
   98AS4      C 1134   6.123   8.189   2.456
   98AS4      O 1135   6.117   8.306   2.493
   99MET      N 1136   6.220   8.146   2.375
   99MET      H 1137   6.228   8.053   2.341
   99MET     CA 1138   6.342   8.225   2.352
   99MET     CB 1139   6.463   8.158   2.417
   99MET     CG 1140   6.578   8.259   2.430
   99MET     SD 1141   6.715   8.188   2.528
   99MET     CE 1142   6.790   8.347   2.559
   99MET      C 1143   6.354   8.243   2.200
   99MET     O1 1144   6.371   8.359   2.156
   99MET   HO11 1145   6.363   8.353   2.056
   99MET   HO12 1146   6.398   8.427   2.224
   99MET     O2 1147   6.364   8.146   2.122
   99MET   HO21 1148   6.312   8.177   2.043
   99MET   HO22 1149   6.378   8.060   2.171
  100ILE      N 1150   7.265   6.171   3.491
  100ILE     H1 1151   7.260   6.120   3.405
  100ILE     H2 1152   7.187   6.164   3.553
  100ILE     H3 1153   7.279   6.267   3.471
  100ILE     CA 1154   7.382   6.116   3.561
  100ILE     CB 1155   7.511   6.189   3.521
  100ILE    CG1 1156   7.628   6.101   3.567
  100ILE    CG2 1157   7.519   6.331   3.576
  100ILE     CD 1158   7.761   6.126   3.496
  100ILE      C 1159   7.355   6.120   3.711
  100ILE      O 1160   7.283   6.204   3.763
  101GLN      N 1161   7.358   5.993   3.752
  101GLN      H 1162   7.367   5.913   3.693
  101GLN     CA 1163   7.348   5.965   3.896
  101GLN     CB 1164   7.295   5.823   3.918
  101GLN     CG 1165   7.156   5.809   3.856
  101GLN     CD 1166   7.084   5.701   3.938
  101GLN    OE1 1167   7.132   5.589   3.948
  101GLN    NE2 1168   6.969   5.736   3.995
  101GLN   HE21 1169   6.944   5.832   3.985
  101GLN   HE22 1170   6.916   5.668   4.046
  101GLN      C 1171   7.483   5.993   3.963
  101GLN      O 1172   7.589   6.012   3.905
  102ARG      N 1173   7.461   6.010   4.093
  102ARG      H 1174   7.367   6.019   4.126
  102ARG     CA 1175   7.561   6.034   4.197
  102ARG     CB 1176   7.664   5.921   4.199
  102ARG     CG 1177   7.607   5.785   4.238
  102ARG     CD 1178   7.726   5.689   4.243
  102ARG     NE 1179   7.695   5.553   4.290
  102ARG     HE 1180   7.619   5.512   4.240
  102ARG     CZ 1181   7.760   5.476   4.379
  102ARG    NH1 1182   7.877   5.518   4.428
  102ARG   HH11 1183   7.906   5.611   4.405
  102ARG   HH12 1184   7.940   5.454   4.472
  102ARG    NH2 1185   7.692   5.376   4.436
  102ARG   HH21 1186   7.599   5.346   4.412
  102ARG   HH22 1187   7.737   5.307   4.492
  102ARG      C 1188   7.628   6.172   4.197
  102ARG      O 1189   7.644   6.239   4.299
  103THR      N 1190   7.659   6.216   4.075
  103THR      H 1191   7.650   6.161   3.992
  103THR     CA 1192   7.730   6.343   4.058
  103THR     CB 1193   7.877   6.325   4.017
  103THR    OG1 1194   7.937   6.454   4.017
  103THR    HG1 1195   8.036   6.451   4.000
  103THR    CG2 1196   7.900   6.263   3.879
  103THR      C 1197   7.663   6.443   3.965
  103THR      O 1198   7.592   6.389   3.880
  104PRO      N 1199   7.642   6.566   4.012
  104PRO     CA 1200   7.599   6.671   3.919
  104PRO     CB 1201   7.609   6.801   4.000
  104PRO     CG 1202   7.604   6.761   4.147
  104PRO     CD 1203   7.655   6.617   4.149
  104PRO      C 1204   7.679   6.685   3.790
  104PRO      O 1205   7.612   6.691   3.687
  105LYSH     N 1206   7.811   6.678   3.786
  105LYSH     H 1207   7.861   6.662   3.872
  105LYSH    CA 1208   7.892   6.689   3.664
  105LYSH    CB 1209   8.041   6.707   3.693
  105LYSH    CG 1210   8.115   6.778   3.580
  105LYSH    CD 1211   8.253   6.836   3.611
  105LYSH    CE 1212   8.362   6.739   3.656
  105LYSH    NZ 1213   8.423   6.651   3.554
  105LYSH   HZ1 1214   8.481   6.698   3.488
  105LYSH   HZ2 1215   8.467   6.574   3.600
  105LYSH   HZ3 1216   8.349   6.608   3.503
  105LYSH     C 1217   7.864   6.565   3.579
  105LYSH     O 1218   7.905   6.455   3.617
  106ILE      N 1219   7.828   6.604   3.457
  106ILE      H 1220   7.817   6.700   3.435
  106ILE     CA 1221   7.797   6.518   3.342
  106ILE     CB 1222   7.721   6.591   3.232
  106ILE    CG1 1223   7.796   6.717   3.185
  106ILE    CG2 1224   7.578   6.601   3.287
  106ILE     CD 1225   7.719   6.804   3.086
  106ILE      C 1226   7.923   6.451   3.285
  106ILE      O 1227   8.034   6.484   3.326
  107GLN      N 1228   7.897   6.359   3.193
  107GLN      H 1229   7.805   6.343   3.158
  107GLN     CA 1230   8.001   6.273   3.134
  107GLN     CB 1231   7.947   6.132   3.112
  107GLN     CG 1232   7.832   6.126   3.011
  107GLN     CD 1233   7.691   6.151   3.064
  107GLN    OE1 1234   7.650   6.265   3.087
  107GLN    NE2 1235   7.622   6.042   3.095
  107GLN   HE21 1236   7.653   5.948   3.084
  107GLN   HE22 1237   7.541   6.057   3.152
  107GLN      C 1238   8.090   6.327   3.022
  107GLN      O 1239   8.038   6.414   2.953
  108VAL      N 1240   8.207   6.270   2.996
  108VAL      H 1241   8.231   6.193   3.055
  108VAL     CA 1242   8.313   6.306   2.900
  108VAL     CB 1243   8.415   6.195   2.871
  108VAL    CG1 1244   8.511   6.179   2.988
  108VAL    CG2 1245   8.346   6.068   2.820
  108VAL      C 1246   8.261   6.376   2.774
  108VAL      O 1247   8.204   6.314   2.685
  109TYR      N 1248   8.322   6.493   2.756
  109TYR      H 1249   8.397   6.520   2.818
  109TYR     CA 1250   8.306   6.580   2.640
  109TYR     CB 1251   8.335   6.727   2.673
  109TYR     CG 1252   8.221   6.799   2.743
  109TYR    CD1 1253   8.207   6.781   2.880
  109TYR    HD1 1254   8.276   6.729   2.946
  109TYR    CD2 1255   8.133   6.879   2.671
  109TYR    HD2 1256   8.146   6.894   2.564
  109TYR    CE1 1257   8.095   6.839   2.939
  109TYR    HE1 1258   8.091   6.825   3.047
  109TYR    CE2 1259   8.022   6.935   2.734
  109TYR    HE2 1260   7.947   6.985   2.672
  109TYR     CZ 1261   8.003   6.918   2.870
  109TYR     OH 1262   7.924   7.004   2.940
  109TYR     HH 1263   7.950   6.990   3.035
  109TYR      C 1264   8.388   6.532   2.520
  109TYR      O 1265   8.495   6.473   2.536
  110SER      N 1266   8.344   6.578   2.403
  110SER      H 1267   8.305   6.669   2.392
  110SER     CA 1268   8.389   6.509   2.281
  110SER     CB 1269   8.308   6.503   2.152
  110SER     OG 1270   8.173   6.455   2.159
  110SER     HG 1271   8.122   6.523   2.211
  110SER      C 1272   8.536   6.543   2.254
  110SER      O 1273   8.612   6.457   2.212
  111ARG      N 1274   8.566   6.672   2.253
  111ARG      H 1275   8.496   6.742   2.264
  111ARG     CA 1276   8.698   6.735   2.233
  111ARG     CB 1277   8.711   6.827   2.112
  111ARG     CG 1278   8.654   6.771   1.981
  111ARG     CD 1279   8.731   6.659   1.911
  111ARG     NE 1280   8.623   6.567   1.871
  111ARG     HE 1281   8.533   6.610   1.868
  111ARG     CZ 1282   8.616   6.433   1.875
  111ARG    NH1 1283   8.727   6.368   1.914
  111ARG   HH11 1284   8.810   6.420   1.931
  111ARG   HH12 1285   8.719   6.269   1.911
  111ARG    NH2 1286   8.500   6.368   1.859
  111ARG   HH21 1287   8.408   6.408   1.860
  111ARG   HH22 1288   8.494   6.269   1.868
  111ARG      C 1289   8.761   6.810   2.351
  111ARG      O 1290   8.880   6.837   2.345
  112HI0      N 1291   8.679   6.871   2.435
  112HI0      H 1292   8.580   6.856   2.430
  112HI0     CA 1293   8.727   6.946   2.553
  112HI0     CB 1294   8.607   7.006   2.626
  112HI0     CG 1295   8.550   7.124   2.547
  112HI0    ND1 1296   8.435   7.137   2.480
  112HI0    HD1 1297   8.369   7.070   2.446
  112HI0    CD2 1298   8.612   7.241   2.544
  112HI0    HD2 1299   8.697   7.266   2.609
  112HI0    CE1 1300   8.433   7.259   2.427
  112HI0    HE1 1301   8.356   7.291   2.357
  112HI0    NE2 1302   8.543   7.324   2.466
  112HI0    HE2 1303   8.545   7.423   2.462
  112HI0      C 1304   8.805   6.861   2.653
  112HI0      O 1305   8.771   6.752   2.698
  113PRO      N 1306   8.907   6.932   2.700
  113PRO     CA 1307   8.995   6.883   2.807
  113PRO     CB 1308   9.113   6.980   2.810
  113PRO     CG 1309   9.054   7.102   2.739
  113PRO     CD 1310   8.974   7.039   2.625
  113PRO      C 1311   8.926   6.864   2.943
  113PRO      O 1312   8.830   6.931   2.982
  114ALA      N 1313   8.981   6.777   3.027
  114ALA      H 1314   9.041   6.711   2.982
  114ALA     CA 1315   8.953   6.770   3.172
  114ALA     CB 1316   9.018   6.638   3.214
  114ALA      C 1317   8.986   6.885   3.267
  114ALA      O 1318   9.099   6.934   3.270
  115GL4      N 1319   8.893   6.916   3.357
  115GL4      H 1320   8.807   6.867   3.346
  115GL4     CA 1321   8.905   7.016   3.464
  115GL4     CB 1322   8.773   7.023   3.539
  115GL4     CG 1323   8.650   7.079   3.466
  115GL4     CD 1324   8.588   6.976   3.371
  115GL4    OE1 1325   8.515   7.019   3.279
  115GL4   HE11 1326   8.482   6.934   3.237
  115GL4   HE12 1327   8.527   7.118   3.276
  115GL4    OE2 1328   8.589   6.853   3.393
  115GL4   HE21 1329   8.607   6.792   3.315
  115GL4   HE22 1330   8.582   6.841   3.491
  115GL4      C 1331   9.007   6.998   3.577
  115GL4      O 1332   9.057   6.886   3.580
  116ASN      N 1333   9.062   7.099   3.644
  116ASN      H 1334   9.007   7.182   3.656
  116ASN     CA 1335   9.190   7.081   3.714
  116ASN     CB 1336   9.287   7.194   3.680
  116ASN     CG 1337   9.313   7.243   3.538
  116ASN    OD1 1338   9.397   7.181   3.472
  116ASN    ND2 1339   9.229   7.324   3.474
  116ASN   HD21 1340   9.147   7.361   3.518
  116ASN   HD22 1341   9.229   7.336   3.375
  116ASN      C 1342   9.171   7.058   3.864
  116ASN      O 1343   9.097   7.136   3.924
  117GLY      N 1344   9.280   7.004   3.917
  117GLY      H 1345   9.366   6.995   3.867
  117GLY     CA 1346   9.270   6.943   4.050
  117GLY      C 1347   9.285   7.037   4.170
  117GLY      O 1348   9.357   7.137   4.171
  118LYSH     N 1349   9.217   7.010   4.281
  118LYSH     H 1350   9.243   7.071   4.356
  118LYSH    CA 1351   9.130   6.896   4.312
  118LYSH    CB 1352   9.103   6.878   4.462
  118LYSH    CG 1353   9.234   6.875   4.540
  118LYSH    CD 1354   9.210   6.885   4.691
  118LYSH    CE 1355   9.332   6.866   4.782
  118LYSH    NZ 1356   9.408   6.991   4.788
  118LYSH   HZ1 1357   9.372   7.062   4.849
  118LYSH   HZ2 1358   9.495   6.962   4.828
  118LYSH   HZ3 1359   9.434   7.028   4.699
  118LYSH     C 1360   8.989   6.901   4.251
  118LYSH     O 1361   8.931   7.003   4.217
  119SER      N 1362   8.927   6.784   4.246
  119SER      H 1363   8.970   6.698   4.273
  119SER     CA 1364   8.786   6.771   4.205
  119SER     CB 1365   8.778   6.750   4.054
  119SER     OG 1366   8.842   6.626   4.023
  119SER     HG 1367   8.940   6.644   4.023
  119SER      C 1368   8.698   6.667   4.275
  119SER      O 1369   8.576   6.688   4.279
  120ASN      N 1370   8.750   6.553   4.317
  120ASN      H 1371   8.848   6.538   4.300
  120ASN     CA 1372   8.683   6.440   4.383
  120ASN     CB 1373   8.783   6.325   4.368
  120ASN     CG 1374   8.785   6.257   4.231
  120ASN    OD1 1375   8.685   6.253   4.159
  120ASN    ND2 1376   8.896   6.188   4.207
  120ASN   HD21 1377   8.978   6.184   4.265
  120ASN   HD22 1378   8.886   6.126   4.129
  120ASN      C 1379   8.648   6.474   4.529
  120ASN      O 1380   8.715   6.553   4.595
  121PHE      N 1381   8.550   6.409   4.590
  121PHE      H 1382   8.543   6.423   4.689
  121PHE     CA 1383   8.461   6.308   4.531
  121PHE     CB 1384   8.419   6.197   4.629
  121PHE     CG 1385   8.541   6.116   4.674
  121PHE    CD1 1386   8.594   6.019   4.591
  121PHE    HD1 1387   8.542   6.004   4.496
  121PHE    CD2 1388   8.603   6.147   4.795
  121PHE    HD2 1389   8.541   6.207   4.862
  121PHE    CE1 1390   8.709   5.953   4.631
  121PHE    HE1 1391   8.745   5.875   4.565
  121PHE    CE2 1392   8.724   6.089   4.830
  121PHE    HE2 1393   8.780   6.126   4.917
  121PHE     CZ 1394   8.776   5.991   4.747
  121PHE     HZ 1395   8.882   5.964   4.754
  121PHE      C 1396   8.347   6.363   4.445
  121PHE      O 1397   8.345   6.345   4.323
  122LEU      N 1398   8.242   6.415   4.507
  122LEU      H 1399   8.233   6.412   4.607
  122LEU     CA 1400   8.128   6.471   4.434
  122LEU     CB 1401   8.020   6.453   4.540
  122LEU     CG 1402   7.869   6.449   4.515
  122LEU    CD1 1403   7.805   6.363   4.625
  122LEU    CD2 1404   7.817   6.592   4.523
  122LEU      C 1405   8.141   6.619   4.395
  122LEU      O 1406   8.168   6.701   4.482
  123ASN      N 1407   8.117   6.655   4.270
  123ASN      H 1408   8.070   6.588   4.213
  123ASN     CA 1409   8.127   6.791   4.214
  123ASN     CB 1410   8.255   6.821   4.136
  123ASN     CG 1411   8.298   6.715   4.034
  123ASN    OD1 1412   8.246   6.701   3.923
  123ASN    ND2 1413   8.382   6.622   4.081
  123ASN   HD21 1414   8.412   6.631   4.176
  123ASN   HD22 1415   8.388   6.532   4.038
  123ASN      C 1416   8.020   6.846   4.120
  123ASN      O 1417   7.946   6.774   4.053
  124CYS2     N 1418   8.010   6.979   4.127
  124CYS2     H 1419   8.069   7.023   4.194
  124CYS2    CA 1420   7.925   7.067   4.045
  124CYS2    CB 1421   7.817   7.126   4.137
  124CYS2    SG 1422   7.724   7.267   4.067
  124CYS2     C 1423   8.007   7.169   3.967
  124CYS2     O 1424   8.124   7.191   4.001
  125TYR      N 1425   7.969   7.189   3.841
  125TYR      H 1426   7.901   7.127   3.802
  125TYR     CA 1427   8.015   7.296   3.752
  125TYR     CB 1428   8.034   7.233   3.614
  125TYR     CG 1429   8.119   7.305   3.509
  125TYR    CD1 1430   8.255   7.327   3.530
  125TYR    HD1 1431   8.311   7.328   3.624
  125TYR    CD2 1432   8.062   7.336   3.386
  125TYR    HD2 1433   7.953   7.343   3.381
  125TYR    CE1 1434   8.332   7.349   3.417
  125TYR    HE1 1435   8.440   7.335   3.426
  125TYR    CE2 1436   8.140   7.359   3.273
  125TYR    HE2 1437   8.088   7.388   3.182
  125TYR     CZ 1438   8.278   7.363   3.290
  125TYR     OH 1439   8.357   7.380   3.180
  125TYR     HH 1440   8.451   7.408   3.196
  125TYR      C 1441   7.914   7.410   3.745
  125TYR      O 1442   7.796   7.381   3.726
  126VAL      N 1443   7.952   7.531   3.784
  126VAL      H 1444   8.045   7.530   3.822
  126VAL     CA 1445   7.883   7.661   3.770
  126VAL     CB 1446   7.915   7.747   3.892
  126VAL    CG1 1447   7.836   7.877   3.875
  126VAL    CG2 1448   7.871   7.671   4.018
  126VAL      C 1449   7.938   7.723   3.642
  126VAL      O 1450   8.047   7.780   3.640
  127SER      N 1451   7.854   7.721   3.539
  127SER      H 1452   7.758   7.698   3.554
  127SER     CA 1453   7.877   7.774   3.404
  127SER     CB 1454   7.808   7.690   3.296
  127SER     OG 1455   7.804   7.552   3.335
  127SER     HG 1456   7.783   7.501   3.252
  127SER      C 1457   7.833   7.920   3.389
  127SER      O 1458   7.784   7.962   3.284
  128GLY      N 1459   7.868   7.995   3.493
  128GLY      H 1460   7.945   7.968   3.552
  128GLY     CA 1461   7.792   8.118   3.518
  128GLY      C 1462   7.845   8.205   3.632
  128GLY      O 1463   7.757   8.266   3.692
  129PHE      N 1464   7.975   8.203   3.664
  129PHE      H 1465   8.035   8.150   3.604
  129PHE     CA 1466   8.033   8.284   3.772
  129PHE     CB 1467   8.179   8.244   3.792
  129PHE     CG 1468   8.249   8.315   3.909
  129PHE    CD1 1469   8.323   8.428   3.877
  129PHE    HD1 1470   8.313   8.459   3.773
  129PHE    CD2 1471   8.280   8.258   4.032
  129PHE    HD2 1472   8.249   8.154   4.047
  129PHE    CE1 1473   8.419   8.491   3.957
  129PHE    HE1 1474   8.476   8.573   3.913
  129PHE    CE2 1475   8.373   8.318   4.115
  129PHE    HE2 1476   8.408   8.262   4.201
  129PHE     CZ 1477   8.442   8.434   4.082
  129PHE     HZ 1478   8.503   8.490   4.153
  129PHE      C 1479   8.017   8.433   3.740
  129PHE      O 1480   8.083   8.477   3.646
  130HI0      N 1481   7.923   8.501   3.804
  130HI0      H 1482   7.852   8.453   3.856
  130HI0     CA 1483   7.907   8.646   3.784
  130HI0     CB 1484   7.841   8.690   3.653
  130HI0     CG 1485   7.870   8.829   3.597
  130HI0    ND1 1486   7.991   8.862   3.552
  130HI0    HD1 1487   8.062   8.796   3.525
  130HI0    CD2 1488   7.787   8.931   3.586
  130HI0    HD2 1489   7.678   8.926   3.593
  130HI0    CE1 1490   7.988   8.993   3.534
  130HI0    HE1 1491   8.082   9.043   3.510
  130HI0    NE2 1492   7.861   9.032   3.541
  130HI0    HE2 1493   7.838   9.129   3.529
  130HI0      C 1494   7.828   8.715   3.896
  130HI0      O 1495   7.717   8.681   3.936
  131PRO      N 1496   7.905   8.792   3.971
  131PRO     CA 1497   8.048   8.779   4.003
  131PRO     CB 1498   8.090   8.914   4.060
  131PRO     CG 1499   7.987   9.013   4.004
  131PRO     CD 1500   7.860   8.927   4.008
  131PRO      C 1501   8.070   8.668   4.105
  131PRO      O 1502   7.981   8.584   4.119
  132SER      N 1503   8.168   8.683   4.194
  132SER      H 1504   8.247   8.741   4.172
  132SER     CA 1505   8.177   8.596   4.312
  132SER     CB 1506   8.299   8.635   4.397
  132SER     OG 1507   8.290   8.774   4.429
  132SER     HG 1508   8.254   8.793   4.521
  132SER      C 1509   8.053   8.590   4.402
  132SER      O 1510   8.023   8.485   4.458
  133AS4      N 1511   7.961   8.683   4.376
  133AS4      H 1512   7.992   8.765   4.327
  133AS4     CA 1513   7.820   8.695   4.415
  133AS4     CB 1514   7.766   8.836   4.388
  133AS4     CG 1515   7.819   8.958   4.464
  133AS4    OD1 1516   7.771   8.986   4.576
  133AS4   HD11 1517   7.793   9.081   4.596
  133AS4   HD12 1518   7.706   8.916   4.605
  133AS4    OD2 1519   7.919   9.011   4.410
  133AS4   HD21 1520   7.951   9.084   4.471
  133AS4   HD22 1521   7.919   8.959   4.325
  133AS4      C 1522   7.714   8.595   4.371
  133AS4      O 1523   7.595   8.627   4.381
  134ILE      N 1524   7.758   8.491   4.301
  134ILE      H 1525   7.854   8.472   4.282
  134ILE     CA 1526   7.678   8.369   4.282
  134ILE     CB 1527   7.740   8.267   4.186
  134ILE    CG1 1528   7.887   8.238   4.215
  134ILE    CG2 1529   7.728   8.316   4.042
  134ILE     CD 1530   7.958   8.130   4.133
  134ILE      C 1531   7.652   8.302   4.417
  134ILE      O 1532   7.734   8.304   4.508
  135GL4      N 1533   7.530   8.248   4.427
  135GL4      H 1534   7.453   8.269   4.368
  135GL4     CA 1535   7.490   8.172   4.546
  135GL4     CB 1536   7.363   8.236   4.602
  135GL4     CG 1537   7.361   8.373   4.669
  135GL4     CD 1538   7.213   8.404   4.688
  135GL4    OE1 1539   7.145   8.460   4.598
  135GL4   HE11 1540   7.059   8.482   4.644
  135GL4   HE12 1541   7.203   8.486   4.521
  135GL4    OE2 1542   7.170   8.383   4.803
  135GL4   HE21 1543   7.078   8.419   4.815
  135GL4   HE22 1544   7.243   8.327   4.844
  135GL4      C 1545   7.474   8.024   4.510
  135GL4      O 1546   7.367   7.991   4.460
  136VAL      N 1547   7.584   7.951   4.525
  136VAL      H 1548   7.667   7.992   4.560
  136VAL     CA 1549   7.590   7.805   4.503
  136VAL     CB 1550   7.729   7.744   4.485
  136VAL    CG1 1551   7.728   7.619   4.396
  136VAL    CG2 1552   7.828   7.847   4.431
  136VAL      C 1553   7.522   7.738   4.623
  136VAL      O 1554   7.533   7.785   4.736
  137AS4      N 1555   7.442   7.637   4.591
  137AS4      H 1556   7.391   7.632   4.505
  137AS4     CA 1557   7.387   7.539   4.686
  137AS4     CB 1558   7.244   7.571   4.730
  137AS4     CG 1559   7.235   7.554   4.882
  137AS4    OD1 1560   7.211   7.445   4.938
  137AS4   HD11 1561   7.180   7.468   5.030
  137AS4   HD12 1562   7.258   7.372   4.888
  137AS4    OD2 1563   7.241   7.662   4.946
  137AS4   HD21 1564   7.185   7.668   5.029
  137AS4   HD22 1565   7.295   7.727   4.892
  137AS4      C 1566   7.403   7.399   4.628
  137AS4      O 1567   7.337   7.368   4.530
  138LEU      N 1568   7.439   7.306   4.717
  138LEU      H 1569   7.434   7.334   4.813
  138LEU     CA 1570   7.463   7.166   4.678
  138LEU     CB 1571   7.607   7.128   4.714
  138LEU     CG 1572   7.705   7.101   4.600
  138LEU    CD1 1573   7.737   7.214   4.502
  138LEU    CD2 1574   7.840   7.057   4.657
  138LEU      C 1575   7.362   7.085   4.760
  138LEU      O 1576   7.389   7.062   4.878
  139LEU      N 1577   7.256   7.038   4.696
  139LEU      H 1578   7.249   7.037   4.596
  139LEU     CA 1579   7.147   6.973   4.771
  139LEU     CB 1580   7.015   7.045   4.745
  139LEU     CG 1581   6.998   7.189   4.794
  139LEU    CD1 1582   6.854   7.233   4.771
  139LEU    CD2 1583   7.029   7.205   4.943
  139LEU      C 1584   7.124   6.824   4.744
  139LEU      O 1585   7.084   6.796   4.632
  140LYSH     N 1586   7.150   6.736   4.840
  140LYSH     H 1587   7.195   6.765   4.925
  140LYSH    CA 1588   7.109   6.595   4.831
  140LYSH    CB 1589   7.180   6.526   4.947
  140LYSH    CG 1590   7.209   6.376   4.937
  140LYSH    CD 1591   7.241   6.309   5.071
  140LYSH    CE 1592   7.124   6.306   5.170
  140LYSH    NZ 1593   7.149   6.223   5.289
  140LYSH   HZ1 1594   7.169   6.132   5.252
  140LYSH   HZ2 1595   7.229   6.265   5.331
  140LYSH   HZ3 1596   7.069   6.217   5.348
  140LYSH     C 1597   6.957   6.588   4.850
  140LYSH     O 1598   6.906   6.570   4.960
  141ASN      N 1599   6.882   6.582   4.740
  141ASN      H 1600   6.914   6.561   4.648
  141ASN     CA 1601   6.737   6.604   4.740
  141ASN     CB 1602   6.664   6.487   4.808
  141ASN     CG 1603   6.696   6.358   4.732
  141ASN    OD1 1604   6.805   6.302   4.742
  141ASN    ND2 1605   6.597   6.288   4.678
  141ASN   HD21 1606   6.504   6.323   4.685
  141ASN   HD22 1607   6.613   6.198   4.636
  141ASN      C 1608   6.681   6.738   4.788
  141ASN      O 1609   6.598   6.801   4.723
  142GLY      N 1610   6.744   6.788   4.893
  142GLY      H 1611   6.813   6.728   4.935
  142GLY     CA 1612   6.699   6.901   4.976
  142GLY      C 1613   6.797   6.922   5.092
  142GLY      O 1614   6.811   7.035   5.139
  143GL4      N 1615   6.850   6.817   5.154
  143GL4      H 1616   6.809   6.727   5.140
  143GL4     CA 1617   6.955   6.819   5.256
  143GL4     CB 1618   6.955   6.676   5.311
  143GL4     CG 1619   6.854   6.660   5.426
  143GL4     CD 1620   6.841   6.530   5.504
  143GL4    OE1 1621   6.931   6.495   5.584
  143GL4   HE11 1622   6.908   6.406   5.622
  143GL4   HE12 1623   6.994   6.572   5.594
  143GL4    OE2 1624   6.740   6.457   5.486
  143GL4   HE21 1625   6.733   6.383   5.552
  143GL4   HE22 1626   6.678   6.495   5.417
  143GL4      C 1627   7.088   6.877   5.207
  143GL4      O 1628   7.158   6.836   5.115
  144ARG      N 1629   7.141   6.949   5.306
  144ARG      H 1630   7.102   6.955   5.397
  144ARG     CA 1631   7.266   7.025   5.289
  144ARG     CB 1632   7.264   7.129   5.401
  144ARG     CG 1633   7.384   7.223   5.413
  144ARG     CD 1634   7.372   7.323   5.529
  144ARG     NE 1635   7.280   7.429   5.483
  144ARG     HE 1636   7.190   7.422   5.525
  144ARG     CZ 1637   7.311   7.538   5.412
  144ARG    NH1 1638   7.441   7.559   5.385
  144ARG   HH11 1639   7.511   7.500   5.425
  144ARG   HH12 1640   7.461   7.643   5.334
  144ARG    NH2 1641   7.212   7.623   5.382
  144ARG   HH21 1642   7.121   7.614   5.422
  144ARG   HH22 1643   7.231   7.710   5.336
  144ARG      C 1644   7.397   6.946   5.288
  144ARG      O 1645   7.425   6.870   5.380
  145ILE      N 1646   7.463   6.941   5.173
  145ILE      H 1647   7.421   6.970   5.086
  145ILE     CA 1648   7.591   6.870   5.163
  145ILE     CB 1649   7.623   6.815   5.023
  145ILE    CG1 1650   7.506   6.746   4.951
  145ILE    CG2 1651   7.757   6.743   5.021
  145ILE     CD 1652   7.530   6.726   4.802
  145ILE      C 1653   7.694   6.966   5.223
  145ILE      O 1654   7.699   7.082   5.183
  146GL4      N 1655   7.765   6.915   5.324
  146GL4      H 1656   7.741   6.823   5.354
  146GL4     CA 1657   7.877   6.982   5.391
  146GL4     CB 1658   7.885   6.941   5.538
  146GL4     CG 1659   7.753   6.977   5.606
  146GL4     CD 1660   7.739   6.883   5.726
  146GL4    OE1 1661   7.624   6.849   5.763
  146GL4   HE11 1662   7.623   6.806   5.853
  146GL4   HE12 1663   7.568   6.869   5.682
  146GL4    OE2 1664   7.833   6.865   5.806
  146GL4   HE21 1665   7.797   6.821   5.889
  146GL4   HE22 1666   7.919   6.911   5.787
  146GL4      C 1667   8.009   6.973   5.314
  146GL4      O 1668   8.005   6.940   5.196
  147LYSH     N 1669   8.111   7.025   5.382
  147LYSH     H 1670   8.096   7.054   5.477
  147LYSH    CA 1671   8.252   7.010   5.343
  147LYSH    CB 1672   8.305   6.868   5.367
  147LYSH    CG 1673   8.378   6.859   5.501
  147LYSH    CD 1674   8.461   6.984   5.530
  147LYSH    CE 1675   8.539   6.982   5.662
  147LYSH    NZ 1676   8.655   6.891   5.663
  147LYSH   HZ1 1677   8.731   6.925   5.608
  147LYSH   HZ2 1678   8.687   6.888   5.758
  147LYSH   HZ3 1679   8.639   6.801   5.622
  147LYSH     C 1680   8.280   7.055   5.200
  147LYSH     O 1681   8.369   7.004   5.132
  148VAL      N 1682   8.226   7.170   5.159
  148VAL      H 1683   8.163   7.218   5.221
  148VAL     CA 1684   8.243   7.221   5.023
  148VAL     CB 1685   8.125   7.305   4.974
  148VAL    CG1 1686   8.003   7.216   4.950
  148VAL    CG2 1687   8.087   7.415   5.073
  148VAL      C 1688   8.370   7.306   5.022
  148VAL      O 1689   8.427   7.351   5.122
  149GL4      N 1690   8.424   7.308   4.901
  149GL4      H 1691   8.395   7.243   4.831
  149GL4     CA 1692   8.542   7.383   4.854
  149GL4     CB 1693   8.669   7.301   4.878
  149GL4     CG 1694   8.795   7.388   4.878
  149GL4     CD 1695   8.776   7.511   4.968
  149GL4    OE1 1696   8.748   7.613   4.902
  149GL4   HE11 1697   8.730   7.695   4.957
  149GL4   HE12 1698   8.754   7.587   4.806
  149GL4    OE2 1699   8.816   7.511   5.086
  149GL4   HE21 1700   8.757   7.573   5.137
  149GL4   HE22 1701   8.888   7.443   5.099
  149GL4      C 1702   8.539   7.413   4.704
  149GL4      O 1703   8.488   7.332   4.627
  150HI0      N 1704   8.599   7.526   4.668
  150HI0      H 1705   8.652   7.577   4.736
  150HI0     CA 1706   8.610   7.556   4.525
  150HI0     CB 1707   8.560   7.694   4.484
  150HI0     CG 1708   8.604   7.812   4.571
  150HI0    ND1 1709   8.729   7.833   4.610
  150HI0    HD1 1710   8.809   7.782   4.578
  150HI0    CD2 1711   8.528   7.901   4.636
  150HI0    HD2 1712   8.419   7.901   4.646
  150HI0    CE1 1713   8.731   7.940   4.689
  150HI0    HE1 1714   8.820   7.998   4.711
  150HI0    NE2 1715   8.606   7.982   4.706
  150HI0    HE2 1716   8.572   8.055   4.766
  150HI0      C 1717   8.751   7.530   4.470
  150HI0      O 1718   8.844   7.540   4.549
  151SER      N 1719   8.758   7.509   4.338
  151SER      H 1720   8.674   7.518   4.284
  151SER     CA 1721   8.885   7.491   4.266
  151SER     CB 1722   8.916   7.342   4.250
  151SER     OG 1723   8.824   7.270   4.168
  151SER     HG 1724   8.855   7.175   4.170
  151SER      C 1725   8.885   7.568   4.134
  151SER      O 1726   8.856   7.687   4.138
  152AS4      N 1727   8.888   7.500   4.020
  152AS4      H 1728   8.867   7.402   4.025
  152AS4     CA 1729   8.918   7.552   3.885
  152AS4     CB 1730   8.892   7.446   3.778
  152AS4     CG 1731   8.967   7.460   3.645
  152AS4    OD1 1732   8.994   7.569   3.590
  152AS4   HD11 1733   9.051   7.543   3.512
  152AS4   HD12 1734   8.936   7.641   3.628
  152AS4    OD2 1735   8.975   7.353   3.581
  152AS4   HD21 1736   9.038   7.376   3.507
  152AS4   HD22 1737   8.933   7.270   3.617
  152AS4      C 1738   8.834   7.671   3.839
  152AS4      O 1739   8.716   7.652   3.807
  153LEU      N 1740   8.892   7.790   3.834
  153LEU      H 1741   8.976   7.820   3.880
  153LEU     CA 1742   8.824   7.910   3.783
  153LEU     CB 1743   8.827   8.020   3.889
  153LEU     CG 1744   8.733   8.139   3.869
  153LEU    CD1 1745   8.587   8.102   3.897
  153LEU    CD2 1746   8.778   8.251   3.964
  153LEU      C 1747   8.892   7.959   3.655
  153LEU      O 1748   9.014   7.974   3.658
  154SER      N 1749   8.804   7.955   3.555
  154SER      H 1750   8.713   7.915   3.560
  154SER     CA 1751   8.856   8.004   3.426
  154SER     CB 1752   8.869   7.888   3.327
  154SER     OG 1753   8.745   7.824   3.300
  154SER     HG 1754   8.721   7.764   3.377
  154SER      C 1755   8.761   8.109   3.368
  154SER      O 1756   8.638   8.101   3.366
  155PHE      N 1757   8.829   8.217   3.329
  155PHE      H 1758   8.929   8.214   3.331
  155PHE     CA 1759   8.772   8.345   3.285
  155PHE     CB 1760   8.883   8.450   3.298
  155PHE     CG 1761   8.887   8.521   3.433
  155PHE    CD1 1762   8.905   8.452   3.553
  155PHE    HD1 1763   8.894   8.344   3.561
  155PHE    CD2 1764   8.886   8.659   3.423
  155PHE    HD2 1765   8.858   8.711   3.332
  155PHE    CE1 1766   8.912   8.525   3.671
  155PHE    HE1 1767   8.943   8.473   3.761
  155PHE    CE2 1768   8.888   8.731   3.542
  155PHE    HE2 1769   8.872   8.839   3.549
  155PHE     CZ 1770   8.894   8.663   3.663
  155PHE     HZ 1771   8.870   8.719   3.753
  155PHE      C 1772   8.715   8.348   3.143
  155PHE      O 1773   8.756   8.428   3.060
  156SER      N 1774   8.632   8.249   3.110
  156SER      H 1775   8.604   8.183   3.179
  156SER     CA 1776   8.568   8.235   2.978
  156SER     CB 1777   8.527   8.088   2.970
  156SER     OG 1778   8.530   8.060   2.829
  156SER     HG 1779   8.438   8.041   2.795
  156SER      C 1780   8.452   8.334   2.963
  156SER      O 1781   8.372   8.355   3.053
  157LYSH     N 1782   8.463   8.401   2.849
  157LYSH     H 1783   8.535   8.374   2.785
  157LYSH    CA 1784   8.360   8.492   2.795
  157LYSH    CB 1785   8.232   8.413   2.764
  157LYSH    CG 1786   8.261   8.308   2.657
  157LYSH    CD 1787   8.133   8.237   2.614
  157LYSH    CE 1788   8.160   8.112   2.530
  157LYSH    NZ 1789   8.217   8.142   2.398
  157LYSH   HZ1 1790   8.149   8.189   2.341
  157LYSH   HZ2 1791   8.297   8.202   2.406
  157LYSH   HZ3 1792   8.247   8.061   2.347
  157LYSH     C 1793   8.338   8.620   2.875
  157LYSH     O 1794   8.415   8.648   2.967
  158AS4      N 1795   8.222   8.679   2.849
  158AS4      H 1796   8.150   8.633   2.797
  158AS4     CA 1797   8.180   8.800   2.921
  158AS4     CB 1798   8.063   8.870   2.853
  158AS4     CG 1799   8.092   8.905   2.707
  158AS4    OD1 1800   8.055   8.822   2.621
  158AS4   HD11 1801   8.040   8.869   2.534
  158AS4   HD12 1802   8.044   8.731   2.661
  158AS4    OD2 1803   8.142   9.014   2.674
  158AS4   HD21 1804   8.159   9.014   2.576
  158AS4   HD22 1805   8.173   9.049   2.763
  158AS4      C 1806   8.147   8.772   3.068
  158AS4      O 1807   8.190   8.834   3.166
  159TRP      N 1808   8.061   8.673   3.088
  159TRP      H 1809   8.022   8.624   3.010
  159TRP     CA 1810   8.015   8.642   3.224
  159TRP     CB 1811   7.882   8.708   3.259
  159TRP     CG 1812   7.761   8.665   3.176
  159TRP    CD1 1813   7.721   8.722   3.063
  159TRP    HD1 1814   7.782   8.805   3.028
  159TRP    CD2 1815   7.669   8.563   3.200
  159TRP    NE1 1816   7.613   8.665   3.009
  159TRP    HE1 1817   7.576   8.677   2.917
  159TRP    CE2 1818   7.576   8.572   3.097
  159TRP    CE3 1819   7.644   8.495   3.319
  159TRP    HE3 1820   7.713   8.508   3.402
  159TRP    CZ2 1821   7.450   8.520   3.121
  159TRP    HZ2 1822   7.374   8.511   3.044
  159TRP    CZ3 1823   7.521   8.432   3.333
  159TRP    HZ3 1824   7.520   8.343   3.397
  159TRP    CH2 1825   7.420   8.453   3.240
  159TRP    HH2 1826   7.319   8.441   3.280
  159TRP      C 1827   8.020   8.494   3.263
  159TRP      O 1828   7.993   8.449   3.374
  160SER      N 1829   8.024   8.413   3.157
  160SER      H 1830   8.035   8.449   3.064
  160SER     CA 1831   8.036   8.267   3.154
  160SER     CB 1832   8.027   8.225   3.007
  160SER     OG 1833   7.919   8.279   2.930
  160SER     HG 1834   7.848   8.209   2.928
  160SER      C 1835   8.164   8.209   3.213
  160SER      O 1836   8.234   8.124   3.160
  161PHE      N 1837   8.203   8.261   3.330
  161PHE      H 1838   8.146   8.334   3.369
  161PHE     CA 1839   8.322   8.204   3.394
  161PHE     CB 1840   8.367   8.295   3.509
  161PHE     CG 1841   8.432   8.429   3.473
  161PHE    CD1 1842   8.400   8.510   3.365
  161PHE    HD1 1843   8.342   8.470   3.281
  161PHE    CD2 1844   8.519   8.480   3.568
  161PHE    HD2 1845   8.538   8.425   3.661
  161PHE    CE1 1846   8.452   8.638   3.346
  161PHE    HE1 1847   8.412   8.700   3.266
  161PHE    CE2 1848   8.568   8.609   3.550
  161PHE    HE2 1849   8.628   8.646   3.633
  161PHE     CZ 1850   8.538   8.690   3.441
  161PHE     HZ 1851   8.601   8.776   3.417
  161PHE      C 1852   8.279   8.076   3.464
  161PHE      O 1853   8.177   8.070   3.532
  162TYR      N 1854   8.340   7.969   3.413
  162TYR      H 1855   8.372   7.967   3.318
  162TYR     CA 1856   8.340   7.834   3.472
  162TYR     CB 1857   8.399   7.738   3.368
  162TYR     CG 1858   8.337   7.736   3.228
  162TYR    CD1 1859   8.429   7.738   3.124
  162TYR    HD1 1860   8.537   7.741   3.139
  162TYR    CD2 1861   8.200   7.723   3.209
  162TYR    HD2 1862   8.132   7.719   3.295
  162TYR    CE1 1863   8.383   7.724   2.994
  162TYR    HE1 1864   8.435   7.759   2.905
  162TYR    CE2 1865   8.159   7.700   3.078
  162TYR    HE2 1866   8.053   7.695   3.057
  162TYR     CZ 1867   8.249   7.692   2.972
  162TYR     OH 1868   8.219   7.628   2.856
  162TYR     HH 1869   8.303   7.603   2.807
  162TYR      C 1870   8.403   7.822   3.610
  162TYR      O 1871   8.521   7.844   3.638
  163LEU      N 1872   8.317   7.777   3.701
  163LEU      H 1873   8.222   7.762   3.675
  163LEU     CA 1874   8.351   7.750   3.842
  163LEU     CB 1875   8.288   7.840   3.948
  163LEU     CG 1876   8.331   7.807   4.092
  163LEU    CD1 1877   8.477   7.837   4.125
  163LEU    CD2 1878   8.240   7.880   4.191
  163LEU      C 1879   8.328   7.604   3.879
  163LEU      O 1880   8.222   7.546   3.855
  164LEU      N 1881   8.438   7.536   3.911
  164LEU      H 1882   8.527   7.580   3.899
  164LEU     CA 1883   8.434   7.400   3.966
  164LEU     CB 1884   8.553   7.322   3.911
  164LEU     CG 1885   8.561   7.172   3.936
  164LEU    CD1 1886   8.447   7.091   3.873
  164LEU    CD2 1887   8.696   7.110   3.899
  164LEU      C 1888   8.427   7.405   4.119
  164LEU      O 1889   8.499   7.475   4.190
  165TYR      N 1890   8.334   7.320   4.162
  165TYR      H 1891   8.285   7.253   4.106
  165TYR     CA 1892   8.304   7.310   4.306
  165TYR     CB 1893   8.174   7.389   4.325
  165TYR     CG 1894   8.134   7.442   4.463
  165TYR    CD1 1895   8.040   7.382   4.546
  165TYR    HD1 1896   8.046   7.274   4.562
  165TYR    CD2 1897   8.172   7.573   4.489
  165TYR    HD2 1898   8.247   7.618   4.424
  165TYR    CE1 1899   7.982   7.454   4.649
  165TYR    HE1 1900   7.905   7.402   4.707
  165TYR    CE2 1901   8.119   7.638   4.600
  165TYR    HE2 1902   8.166   7.733   4.626
  165TYR     CZ 1903   8.020   7.584   4.681
  165TYR     OH 1904   7.976   7.641   4.796
  165TYR     HH 1905   7.955   7.566   4.859
  165TYR      C 1906   8.280   7.168   4.355
  165TYR      O 1907   8.167   7.123   4.336
  166TYR      N 1908   8.360   7.123   4.452
  166TYR      H 1909   8.397   7.189   4.517
  166TYR     CA 1910   8.373   6.984   4.497
  166TYR     CB 1911   8.504   6.925   4.442
  166TYR     CG 1912   8.631   6.976   4.510
  166TYR    CD1 1913   8.698   7.093   4.475
  166TYR    HD1 1914   8.665   7.143   4.384
  166TYR    CD2 1915   8.671   6.897   4.617
  166TYR    HD2 1916   8.641   6.792   4.621
  166TYR    CE1 1917   8.817   7.120   4.542
  166TYR    HE1 1918   8.892   7.184   4.497
  166TYR    CE2 1919   8.781   6.937   4.693
  166TYR    HE2 1920   8.807   6.897   4.791
  166TYR     CZ 1921   8.854   7.048   4.655
  166TYR     OH 1922   8.931   7.114   4.746
  166TYR     HH 1923   8.955   7.199   4.699
  166TYR      C 1924   8.351   6.978   4.648
  166TYR      O 1925   8.362   7.078   4.720
  167THR      N 1926   8.305   6.858   4.679
  167THR      H 1927   8.249   6.816   4.608
  167THR     CA 1928   8.288   6.815   4.819
  167THR     CB 1929   8.143   6.819   4.867
  167THR    OG1 1930   8.156   6.808   5.009
  167THR    HG1 1931   8.081   6.857   5.053
  167THR    CG2 1932   8.040   6.727   4.800
  167THR      C 1933   8.348   6.676   4.842
  167THR      O 1934   8.328   6.580   4.768
  168GL4      N 1935   8.414   6.664   4.957
  168GL4      H 1936   8.451   6.741   5.009
  168GL4     CA 1937   8.487   6.549   5.011
  168GL4     CB 1938   8.557   6.595   5.139
  168GL4     CG 1939   8.699   6.649   5.116
  168GL4     CD 1940   8.816   6.555   5.091
  168GL4    OE1 1941   8.894   6.587   4.998
  168GL4   HE11 1942   8.941   6.509   4.956
  168GL4   HE12 1943   8.901   6.686   5.002
  168GL4    OE2 1944   8.807   6.441   5.142
  168GL4   HE21 1945   8.900   6.404   5.141
  168GL4   HE22 1946   8.711   6.430   5.168
  168GL4      C 1947   8.395   6.430   5.040
  168GL4      O 1948   8.442   6.319   5.064
  169PHE      N 1949   8.264   6.451   5.048
  169PHE      H 1950   8.229   6.538   5.011
  169PHE     CA 1951   8.154   6.356   5.070
  169PHE     CB 1952   8.029   6.439   5.097
  169PHE     CG 1953   7.994   6.500   5.233
  169PHE    CD1 1954   8.085   6.565   5.315
  169PHE    HD1 1955   8.180   6.597   5.272
  169PHE    CD2 1956   7.860   6.491   5.267
  169PHE    HD2 1957   7.791   6.447   5.195
  169PHE    CE1 1958   8.045   6.605   5.442
  169PHE    HE1 1959   8.128   6.643   5.502
  169PHE    CE2 1960   7.813   6.549   5.385
  169PHE    HE2 1961   7.705   6.561   5.390
  169PHE     CZ 1962   7.909   6.602   5.470
  169PHE     HZ 1963   7.878   6.614   5.574
  169PHE      C 1964   8.120   6.258   4.958
  169PHE      O 1965   8.070   6.290   4.850
  170THR      N 1966   8.124   6.133   5.004
  170THR      H 1967   8.161   6.123   5.096
  170THR     CA 1968   8.111   6.012   4.922
  170THR     CB 1969   8.152   5.889   5.002
  170THR    OG1 1970   8.285   5.921   5.044
  170THR    HG1 1971   8.349   5.900   4.970
  170THR    CG2 1972   8.149   5.762   4.917
  170THR      C 1973   7.971   6.002   4.862
  170THR      O 1974   7.882   5.988   4.945
  171PRO      N 1975   7.948   5.994   4.731
  171PRO     CA 1976   7.817   5.985   4.665
  171PRO     CB 1977   7.856   5.960   4.519
  171PRO     CG 1978   7.982   6.045   4.505
  171PRO     CD 1979   8.057   6.011   4.634
  171PRO      C 1980   7.739   5.862   4.712
  171PRO      O 1981   7.790   5.752   4.731
  172THR      N 1982   7.609   5.883   4.735
  172THR      H 1983   7.586   5.977   4.760
  172THR     CA 1984   7.519   5.771   4.764
  172THR     CB 1985   7.429   5.790   4.886
  172THR    OG1 1986   7.323   5.882   4.857
  172THR    HG1 1987   7.354   5.976   4.843
  172THR    CG2 1988   7.511   5.841   5.005
  172THR      C 1989   7.436   5.715   4.648
  172THR      O 1990   7.383   5.781   4.559
  173GL4      N 1991   7.422   5.583   4.654
  173GL4      H 1992   7.439   5.523   4.733
  173GL4     CA 1993   7.335   5.507   4.564
  173GL4     CB 1994   7.345   5.354   4.573
  173GL4     CG 1995   7.322   5.287   4.708
  173GL4     CD 1996   7.392   5.360   4.823
  173GL4    OE1 1997   7.336   5.441   4.900
  173GL4   HE11 1998   7.395   5.473   4.974
  173GL4   HE12 1999   7.243   5.459   4.868
  173GL4    OE2 2000   7.515   5.337   4.826
  173GL4   HE21 2001   7.550   5.369   4.914
  173GL4   HE22 2002   7.547   5.298   4.740
  173GL4      C 2003   7.188   5.547   4.578
  173GL4      O 2004   7.111   5.533   4.483
  174LYSH     N 2005   7.147   5.575   4.701
  174LYSH     H 2006   7.206   5.559   4.780
  174LYSH    CA 2007   7.010   5.616   4.736
  174LYSH    CB 2008   7.007   5.601   4.889
  174LYSH    CG 2009   6.873   5.637   4.954
  174LYSH    CD 2010   6.877   5.625   5.106
  174LYSH    CE 2011   6.804   5.748   5.160
  174LYSH    NZ 2012   6.847   5.773   5.298
  174LYSH   HZ1 2013   6.817   5.864   5.327
  174LYSH   HZ2 2014   6.800   5.707   5.357
  174LYSH   HZ3 2015   6.945   5.758   5.308
  174LYSH     C 2016   6.952   5.752   4.698
  174LYSH     O 2017   6.849   5.761   4.631
  175ASN      N 2018   7.031   5.857   4.719
  175ASN      H 2019   7.130   5.855   4.728
  175ASN     CA 2020   6.984   5.996   4.702
  175ASN     CB 2021   7.036   6.079   4.819
  175ASN     CG 2022   6.963   6.040   4.948
  175ASN    OD1 2023   6.994   5.968   5.042
  175ASN    ND2 2024   6.855   6.116   4.969
  175ASN   HD21 2025   6.832   6.193   4.910
  175ASN   HD22 2026   6.796   6.102   5.048
  175ASN      C 2027   7.022   6.068   4.572
  175ASN      O 2028   7.124   6.032   4.513
  176GL4      N 2029   6.935   6.160   4.532
  176GL4      H 2030   6.880   6.213   4.597
  176GL4     CA 2031   6.952   6.240   4.410
  176GL4     CB 2032   6.811   6.278   4.366
  176GL4     CG 2033   6.748   6.180   4.266
  176GL4     CD 2034   6.602   6.213   4.236
  176GL4    OE1 2035   6.531   6.110   4.229
  176GL4   HE11 2036   6.443   6.125   4.275
  176GL4   HE12 2037   6.592   6.035   4.206
  176GL4    OE2 2038   6.569   6.328   4.199
  176GL4   HE21 2039   6.472   6.347   4.212
  176GL4   HE22 2040   6.648   6.369   4.153
  176GL4      C 2041   7.033   6.368   4.430
  176GL4      O 2042   6.986   6.471   4.477
  177TYR      N 2043   7.158   6.358   4.384
  177TYR      H 2044   7.198   6.275   4.343
  177TYR     CA 2045   7.249   6.472   4.392
  177TYR     CB 2046   7.395   6.427   4.389
  177TYR     CG 2047   7.420   6.347   4.517
  177TYR    CD1 2048   7.459   6.415   4.632
  177TYR    HD1 2049   7.524   6.501   4.616
  177TYR    CD2 2050   7.391   6.211   4.516
  177TYR    HD2 2051   7.371   6.163   4.420
  177TYR    CE1 2052   7.475   6.342   4.749
  177TYR    HE1 2053   7.485   6.398   4.842
  177TYR    CE2 2054   7.411   6.140   4.633
  177TYR    HE2 2055   7.395   6.033   4.620
  177TYR     CZ 2056   7.456   6.204   4.748
  177TYR     OH 2057   7.496   6.124   4.851
  177TYR     HH 2058   7.545   6.180   4.918
  177TYR      C 2059   7.224   6.589   4.296
  177TYR      O 2060   7.259   6.576   4.179
  178ALA      N 2061   7.177   6.699   4.354
  178ALA      H 2062   7.160   6.708   4.452
  178ALA     CA 2063   7.152   6.824   4.280
  178ALA     CB 2064   7.002   6.846   4.296
  178ALA      C 2065   7.230   6.947   4.328
  178ALA      O 2066   7.283   6.953   4.439
  179CYS2     N 2067   7.269   7.021   4.224
  179CYS2     H 2068   7.247   6.985   4.133
  179CYS2    CA 2069   7.334   7.151   4.241
  179CYS2    CB 2070   7.469   7.145   4.169
  179CYS2    SG 2071   7.559   7.304   4.181
  179CYS2     C 2072   7.258   7.278   4.200
  179CYS2     O 2073   7.246   7.321   4.086
  180ARG      N 2074   7.216   7.352   4.302
  180ARG      H 2075   7.259   7.339   4.392
  180ARG     CA 2076   7.137   7.475   4.284
  180ARG     CB 2077   7.041   7.488   4.402
  180ARG     CG 2078   6.926   7.388   4.411
  180ARG     CD 2079   6.825   7.413   4.299
  180ARG     NE 2080   6.764   7.287   4.255
  180ARG     HE 2081   6.679   7.257   4.298
  180ARG     CZ 2082   6.813   7.200   4.166
  180ARG    NH1 2083   6.931   7.220   4.106
  180ARG   HH11 2084   6.988   7.301   4.122
  180ARG   HH12 2085   6.963   7.147   4.046
  180ARG    NH2 2086   6.727   7.109   4.118
  180ARG   HH21 2087   6.630   7.102   4.141
  180ARG   HH22 2088   6.757   7.036   4.057
  180ARG      C 2089   7.222   7.602   4.281
  180ARG      O 2090   7.288   7.628   4.381
  181VAL      N 2091   7.206   7.675   4.171
  181VAL      H 2092   7.130   7.661   4.107
  181VAL     CA 2093   7.290   7.795   4.157
  181VAL     CB 2094   7.410   7.764   4.066
  181VAL    CG1 2095   7.375   7.726   3.922
  181VAL    CG2 2096   7.510   7.879   4.079
  181VAL      C 2097   7.220   7.923   4.113
  181VAL      O 2098   7.168   7.939   4.003
  182ASN      N 2099   7.220   8.022   4.202
  182ASN      H 2100   7.258   8.026   4.295
  182ASN     CA 2101   7.144   8.145   4.173
  182ASN     CB 2102   7.018   8.143   4.259
  182ASN     CG 2103   6.924   8.027   4.224
  182ASN    OD1 2104   6.875   8.017   4.112
  182ASN    ND2 2105   6.913   7.925   4.309
  182ASN   HD21 2106   6.959   7.922   4.398
  182ASN   HD22 2107   6.835   7.863   4.300
  182ASN      C 2108   7.222   8.274   4.198
  182ASN      O 2109   7.335   8.265   4.246
  183HI0      N 2110   7.149   8.384   4.187
  183HI0      H 2111   7.055   8.384   4.153
  183HI0     CA 2112   7.202   8.517   4.222
  183HI0     CB 2113   7.289   8.567   4.106
  183HI0     CG 2114   7.349   8.707   4.118
  183HI0    ND1 2115   7.450   8.746   4.196
  183HI0    HD1 2116   7.498   8.686   4.259
  183HI0    CD2 2117   7.316   8.813   4.045
  183HI0    HD2 2118   7.229   8.816   3.980
  183HI0    CE1 2119   7.459   8.879   4.187
  183HI0    HE1 2120   7.503   8.946   4.260
  183HI0    NE2 2121   7.385   8.920   4.085
  183HI0    HE2 2122   7.404   8.999   4.027
  183HI0      C 2123   7.088   8.615   4.249
  183HI0      O 2124   7.035   8.676   4.156
  184VAL      N 2125   7.051   8.630   4.376
  184VAL      H 2126   7.095   8.583   4.452
  184VAL     CA 2127   6.939   8.715   4.419
  184VAL     CB 2128   6.968   8.865   4.413
  184VAL    CG1 2129   6.852   8.956   4.453
  184VAL    CG2 2130   7.090   8.899   4.499
  184VAL      C 2131   6.812   8.677   4.341
  184VAL      O 2132   6.765   8.566   4.364
  185THR      N 2133   6.760   8.753   4.246
  185THR      H 2134   6.808   8.834   4.213
  185THR     CA 2135   6.642   8.724   4.164
  185THR     CB 2136   6.564   8.851   4.129
  185THR    OG1 2137   6.630   8.933   4.032
  185THR    HG1 2138   6.574   8.942   3.949
  185THR    CG2 2139   6.523   8.927   4.256
  185THR      C 2140   6.664   8.645   4.034
  185THR      O 2141   6.569   8.627   3.958
  186LEU      N 2142   6.790   8.609   4.015
  186LEU      H 2143   6.861   8.636   4.080
  186LEU     CA 2144   6.837   8.538   3.895
  186LEU     CB 2145   6.959   8.589   3.819
  186LEU     CG 2146   6.938   8.728   3.759
  186LEU    CD1 2147   7.065   8.747   3.676
  186LEU    CD2 2148   6.807   8.744   3.680
  186LEU      C 2149   6.870   8.393   3.934
  186LEU      O 2150   6.907   8.371   4.049
  187SER      N 2151   6.870   8.308   3.832
  187SER      H 2152   6.843   8.343   3.743
  187SER     CA 2153   6.927   8.172   3.836
  187SER     CB 2154   6.810   8.079   3.802
  187SER     OG 2155   6.840   7.948   3.852
  187SER     HG 2156   6.864   7.969   3.946
  187SER      C 2157   7.039   8.151   3.734
  187SER      O 2158   7.028   8.182   3.616
  188GLN      N 2159   7.157   8.102   3.774
  188GLN      H 2160   7.167   8.059   3.863
  188GLN     CA 2161   7.267   8.093   3.677
  188GLN     CB 2162   7.395   8.117   3.756
  188GLN     CG 2163   7.421   8.254   3.820
  188GLN     CD 2164   7.418   8.373   3.724
  188GLN    OE1 2165   7.324   8.453   3.724
  188GLN    NE2 2166   7.524   8.421   3.660
  188GLN   HE21 2167   7.613   8.377   3.668
  188GLN   HE22 2168   7.521   8.507   3.610
  188GLN      C 2169   7.284   7.966   3.594
  188GLN      O 2170   7.229   7.866   3.641
  189PRO      N 2171   7.346   7.975   3.477
  189PRO     CA 2172   7.377   7.855   3.398
  189PRO     CB 2173   7.460   7.905   3.279
  189PRO     CG 2174   7.410   8.048   3.256
  189PRO     CD 2175   7.380   8.094   3.398
  189PRO      C 2176   7.468   7.760   3.476
  189PRO      O 2177   7.555   7.802   3.552
  190LYSH     N 2178   7.419   7.636   3.480
  190LYSH     H 2179   7.321   7.633   3.465
  190LYSH    CA 2180   7.474   7.519   3.550
  190LYSH    CB 2181   7.373   7.472   3.655
  190LYSH    CG 2182   7.240   7.426   3.595
  190LYSH    CD 2183   7.131   7.420   3.701
  190LYSH    CE 2184   6.989   7.424   3.643
  190LYSH    NZ 2185   6.973   7.563   3.599
  190LYSH   HZ1 2186   6.876   7.585   3.582
  190LYSH   HZ2 2187   7.004   7.627   3.669
  190LYSH   HZ3 2188   7.026   7.568   3.514
  190LYSH     C 2189   7.507   7.395   3.467
  190LYSH     O 2190   7.449   7.367   3.362
  191ILE      N 2191   7.607   7.321   3.513
  191ILE      H 2192   7.667   7.349   3.589
  191ILE     CA 2193   7.660   7.195   3.460
  191ILE     CB 2194   7.557   7.084   3.482
  191ILE    CG1 2195   7.546   7.074   3.634
  191ILE    CG2 2196   7.601   6.952   3.419
  191ILE     CD 2197   7.679   7.045   3.704
  191ILE      C 2198   7.707   7.187   3.314
  191ILE      O 2199   7.818   7.140   3.289
  192VAL      N 2200   7.626   7.222   3.215
  192VAL      H 2201   7.534   7.257   3.231
  192VAL     CA 2202   7.670   7.230   3.075
  192VAL     CB 2203   7.558   7.255   2.973
  192VAL    CG1 2204   7.511   7.125   2.907
  192VAL    CG2 2205   7.439   7.338   3.022
  192VAL      C 2206   7.782   7.329   3.042
  192VAL      O 2207   7.795   7.443   3.088
  193LYSH     N 2208   7.871   7.291   2.951
  193LYSH     H 2209   7.883   7.197   2.917
  193LYSH    CA 2210   7.968   7.380   2.886
  193LYSH    CB 2211   8.086   7.305   2.826
  193LYSH    CG 2212   8.173   7.232   2.928
  193LYSH    CD 2213   8.285   7.158   2.854
  193LYSH    CE 2214   8.386   7.095   2.951
  193LYSH    NZ 2215   8.464   7.200   3.017
  193LYSH   HZ1 2216   8.409   7.246   3.086
  193LYSH   HZ2 2217   8.543   7.158   3.062
  193LYSH   HZ3 2218   8.493   7.275   2.958
  193LYSH     C 2219   7.889   7.470   2.791
  193LYSH     O 2220   7.806   7.419   2.716
  194TRP      N 2221   7.931   7.594   2.767
  194TRP      H 2222   8.012   7.623   2.817
  194TRP     CA 2223   7.866   7.684   2.670
  194TRP     CB 2224   7.886   7.831   2.708
  194TRP     CG 2225   7.809   7.880   2.831
  194TRP    CD1 2226   7.795   7.827   2.952
  194TRP    HD1 2227   7.841   7.739   2.997
  194TRP    CD2 2228   7.757   8.009   2.827
  194TRP    NE1 2229   7.726   7.915   3.025
  194TRP    HE1 2230   7.715   7.920   3.124
  194TRP    CE2 2231   7.704   8.025   2.954
  194TRP    CE3 2232   7.728   8.101   2.727
  194TRP    HE3 2233   7.775   8.084   2.630
  194TRP    CZ2 2234   7.636   8.142   2.986
  194TRP    HZ2 2235   7.630   8.166   3.092
  194TRP    CZ3 2236   7.642   8.207   2.754
  194TRP    HZ3 2237   7.600   8.256   2.666
  194TRP    CH2 2238   7.605   8.233   2.885
  194TRP    HH2 2239   7.574   8.335   2.910
  194TRP      C 2240   7.906   7.665   2.524
  194TRP      O 2241   7.816   7.662   2.440
  195AS4      N 2242   8.035   7.634   2.508
  195AS4      H 2243   8.092   7.635   2.590
  195AS4     CA 2244   8.090   7.610   2.374
  195AS4     CB 2245   8.242   7.610   2.396
  195AS4     CG 2246   8.295   7.749   2.433
  195AS4    OD1 2247   8.347   7.813   2.340
  195AS4   HD11 2248   8.389   7.897   2.373
  195AS4   HD12 2249   8.368   7.748   2.267
  195AS4    OD2 2250   8.282   7.794   2.549
  195AS4   HD21 2251   8.330   7.882   2.552
  195AS4   HD22 2252   8.200   7.751   2.587
  195AS4      C 2253   8.041   7.483   2.304
  195AS4      O 2254   8.008   7.384   2.368
  196ARG      N 2255   8.040   7.483   2.171
  196ARG      H 2256   8.063   7.563   2.116
  196ARG     CA 2257   7.996   7.365   2.094
  196ARG     CB 2258   7.970   7.428   1.956
  196ARG     CG 2259   7.830   7.488   1.957
  196ARG     CD 2260   7.784   7.568   1.834
  196ARG     NE 2261   7.639   7.595   1.838
  196ARG     HE 2262   7.618   7.663   1.908
  196ARG     CZ 2263   7.534   7.571   1.759
  196ARG    NH1 2264   7.536   7.515   1.637
  196ARG   HH11 2265   7.624   7.479   1.605
  196ARG   HH12 2266   7.459   7.519   1.574
  196ARG    NH2 2267   7.419   7.626   1.802
  196ARG   HH21 2268   7.409   7.687   1.881
  196ARG   HH22 2269   7.333   7.597   1.762
  196ARG      C 2270   8.108   7.261   2.086
  196ARG      O 2271   8.215   7.283   2.030
  197AS4      N 2272   8.062   7.137   2.099
  197AS4      H 2273   7.964   7.116   2.100
  197AS4     CA 2274   8.154   7.023   2.102
  197AS4     CB 2275   8.185   6.979   2.246
  197AS4     CG 2276   8.320   6.914   2.272
  197AS4    OD1 2277   8.348   6.867   2.385
  197AS4   HD11 2278   8.448   6.858   2.391
  197AS4   HD12 2279   8.269   6.822   2.427
  197AS4    OD2 2280   8.397   6.914   2.174
  197AS4   HD21 2281   8.487   6.883   2.204
  197AS4   HD22 2282   8.355   6.932   2.085
  197AS4      C 2283   8.091   6.905   2.027
  197AS4      O 2284   7.971   6.880   2.027
  198MET      N 2285   8.169   6.826   1.954
  198MET      H 2286   8.268   6.841   1.946
  198MET     CA 2287   8.127   6.711   1.873
  198MET     CB 2288   8.060   6.751   1.741
  198MET     CG 2289   7.963   6.640   1.697
  198MET     SD 2290   7.965   6.626   1.514
  198MET     CE 2291   7.984   6.796   1.464
  198MET      C 2292   8.250   6.627   1.837
  198MET     O1 2293   8.358   6.691   1.836
  198MET   HO11 2294   8.358   6.753   1.914
  198MET   HO12 2295   8.413   6.648   1.764
  198MET     O2 2296   8.246   6.509   1.796
  198MET   HO21 2297   8.338   6.481   1.765
  198MET   HO22 2298   8.151   6.484   1.813
   9.08689   9.08689   6.42546   0.00000   0.00000   0.00000   0.00000   4.54350   4.54350
