# Supplementary material for: Interfacial Dynamics and Growth Modes of β2-Microglobulin Dimers
Source: J Chem Inf Model. 2023 May 3;63(14):4447–57. doi: 10.1021/acs.jcim.3c00399 (PMC10369489; doi:10.1021/acs.jcim.3c00399)
Supplement: Supplementary file 2 — ci3c00399_si_002.zip [file ci3c00399_si_002.zip › Supporting-Information/confs_end/End_conformation_BM-4_rep2.gro]

Protein in water t= 500000.00000 step= 5000000
 2298
    1ILE      N    1   8.001   5.637   1.950
    1ILE     H1    2   7.958   5.625   1.861
    1ILE     H2    3   8.095   5.670   1.936
    1ILE     H3    4   8.010   5.545   1.988
    1ILE     CA    5   7.919   5.721   2.038
    1ILE     CB    6   7.928   5.870   2.004
    1ILE    CG1    7   7.874   5.904   1.865
    1ILE    CG2    8   8.063   5.939   2.027
    1ILE     CD    9   7.841   6.048   1.826
    1ILE      C   10   7.779   5.664   2.056
    1ILE      O   11   7.711   5.608   1.970
    2GLN      N   12   7.722   5.695   2.172
    2GLN      H   13   7.766   5.748   2.245
    2GLN     CA   14   7.600   5.635   2.227
    2GLN     CB   15   7.581   5.668   2.375
    2GLN     CG   16   7.680   5.595   2.466
    2GLN     CD   17   7.702   5.647   2.608
    2GLN    OE1   18   7.625   5.617   2.700
    2GLN    NE2   19   7.799   5.737   2.622
    2GLN   HE21   20   7.846   5.780   2.545
    2GLN   HE22   21   7.821   5.758   2.717
    2GLN      C   22   7.466   5.642   2.153
    2GLN      O   23   7.432   5.743   2.092
    3ARG      N   24   7.394   5.533   2.177
    3ARG      H   25   7.421   5.470   2.249
    3ARG     CA   26   7.267   5.511   2.105
    3ARG     CB   27   7.292   5.382   2.027
    3ARG     CG   28   7.194   5.386   1.910
    3ARG     CD   29   7.186   5.253   1.835
    3ARG     NE   30   7.080   5.271   1.735
    3ARG     HE   31   6.994   5.297   1.779
    3ARG     CZ   32   7.087   5.260   1.602
    3ARG    NH1   33   7.198   5.236   1.531
    3ARG   HH11   34   7.278   5.211   1.585
    3ARG   HH12   35   7.222   5.253   1.436
    3ARG    NH2   36   6.971   5.231   1.541
    3ARG   HH21   37   6.878   5.228   1.579
    3ARG   HH22   38   6.973   5.261   1.446
    3ARG      C   39   7.139   5.502   2.188
    3ARG      O   40   7.041   5.562   2.146
    4THR      N   41   7.139   5.442   2.307
    4THR      H   42   7.218   5.399   2.351
    4THR     CA   43   7.019   5.417   2.388
    4THR     CB   44   6.990   5.269   2.414
    4THR    OG1   45   7.046   5.186   2.312
    4THR    HG1   46   7.003   5.208   2.225
    4THR    CG2   47   6.838   5.249   2.415
    4THR      C   48   7.024   5.483   2.526
    4THR      O   49   7.129   5.476   2.591
    5PRO      N   50   6.926   5.563   2.566
    5PRO     CA   51   6.911   5.609   2.705
    5PRO     CB   52   6.775   5.679   2.712
    5PRO     CG   53   6.703   5.636   2.584
    5PRO     CD   54   6.817   5.617   2.484
    5PRO      C   55   6.916   5.498   2.810
    5PRO      O   56   6.907   5.380   2.776
    6LYSH     N   57   6.933   5.531   2.938
    6LYSH     H   58   6.914   5.618   2.983
    6LYSH    CA   59   6.996   5.436   3.031
    6LYSH    CB   60   7.075   5.513   3.137
    6LYSH    CG   61   7.223   5.526   3.099
    6LYSH    CD   62   7.313   5.577   3.212
    6LYSH    CE   63   7.310   5.490   3.338
    6LYSH    NZ   64   7.426   5.526   3.420
    6LYSH   HZ1   65   7.431   5.622   3.446
    6LYSH   HZ2   66   7.420   5.475   3.506
    6LYSH   HZ3   67   7.506   5.500   3.365
    6LYSH     C   68   6.900   5.337   3.099
    6LYSH     O   69   6.818   5.375   3.181
    7ILE      N   70   6.928   5.209   3.077
    7ILE      H   71   7.023   5.187   3.054
    7ILE     CA   72   6.831   5.099   3.091
    7ILE     CB   73   6.888   4.978   3.017
    7ILE    CG1   74   6.779   4.878   2.979
    7ILE    CG2   75   6.991   4.904   3.104
    7ILE     CD   76   6.684   4.943   2.878
    7ILE      C   77   6.781   5.071   3.233
    7ILE      O   78   6.661   5.045   3.246
    8GLN      N   79   6.856   5.128   3.327
    8GLN      H   80   6.919   5.201   3.299
    8GLN     CA   81   6.847   5.097   3.470
    8GLN     CB   82   6.981   5.151   3.519
    8GLN     CG   83   7.110   5.084   3.471
    8GLN     CD   84   7.160   5.144   3.340
    8GLN    OE1   85   7.116   5.246   3.285
    8GLN    NE2   86   7.262   5.084   3.280
    8GLN   HE21   87   7.305   5.002   3.318
    8GLN   HE22   88   7.283   5.125   3.191
    8GLN      C   89   6.732   5.155   3.553
    8GLN      O   90   6.705   5.113   3.665
    9VAL      N   91   6.660   5.249   3.494
    9VAL      H   92   6.683   5.278   3.401
    9VAL     CA   93   6.531   5.298   3.544
    9VAL     CB   94   6.501   5.442   3.501
    9VAL    CG1   95   6.474   5.465   3.353
    9VAL    CG2   96   6.372   5.488   3.571
    9VAL      C   97   6.414   5.202   3.522
    9VAL      O   98   6.377   5.179   3.407
   10TYR      N   99   6.372   5.134   3.629
   10TYR      H  100   6.396   5.159   3.723
   10TYR     CA  101   6.257   5.044   3.627
   10TYR     CB  102   6.241   5.009   3.775
   10TYR     CG  103   6.347   4.912   3.827
   10TYR    CD1  104   6.456   4.953   3.903
   10TYR    HD1  105   6.453   5.051   3.951
   10TYR    CD2  106   6.360   4.798   3.748
   10TYR    HD2  107   6.278   4.778   3.679
   10TYR    CE1  108   6.574   4.880   3.899
   10TYR    HE1  109   6.665   4.932   3.928
   10TYR    CE2  110   6.474   4.718   3.743
   10TYR    HE2  111   6.477   4.624   3.690
   10TYR     CZ  112   6.579   4.765   3.821
   10TYR     OH  113   6.694   4.692   3.826
   10TYR     HH  114   6.690   4.635   3.743
   10TYR      C  115   6.124   5.097   3.571
   10TYR      O  116   6.054   5.020   3.506
   11SER      N  117   6.079   5.215   3.613
   11SER      H  118   6.132   5.267   3.681
   11SER     CA  119   5.960   5.289   3.571
   11SER     CB  120   5.866   5.326   3.686
   11SER     OG  121   5.810   5.214   3.756
   11SER     HG  122   5.766   5.247   3.840
   11SER      C  123   5.983   5.424   3.502
   11SER      O  124   5.969   5.534   3.555
   12ARG      N  125   6.018   5.416   3.374
   12ARG      H  126   6.060   5.498   3.336
   12ARG     CA  127   6.016   5.301   3.282
   12ARG     CB  128   5.905   5.305   3.176
   12ARG     CG  129   5.769   5.270   3.237
   12ARG     CD  130   5.664   5.247   3.127
   12ARG     NE  131   5.528   5.220   3.174
   12ARG     HE  132   5.521   5.142   3.236
   12ARG     CZ  133   5.420   5.289   3.135
   12ARG    NH1  134   5.432   5.390   3.048
   12ARG   HH11  135   5.516   5.406   2.996
   12ARG   HH12  136   5.375   5.471   3.059
   12ARG    NH2  137   5.296   5.242   3.155
   12ARG   HH21  138   5.275   5.162   3.210
   12ARG   HH22  139   5.218   5.297   3.124
   12ARG      C  140   6.147   5.261   3.213
   12ARG      O  141   6.215   5.351   3.164
   13HI0      N  142   6.157   5.135   3.172
   13HI0      H  143   6.080   5.073   3.163
   13HI0     CA  144   6.276   5.084   3.101
   13HI0     CB  145   6.270   4.931   3.088
   13HI0     CG  146   6.323   4.863   3.215
   13HI0    ND1  147   6.408   4.913   3.304
   13HI0    HD1  148   6.422   5.011   3.317
   13HI0    CD2  149   6.330   4.731   3.229
   13HI0    HD2  150   6.272   4.659   3.172
   13HI0    CE1  151   6.453   4.815   3.382
   13HI0    HE1  152   6.507   4.826   3.476
   13HI0    NE2  153   6.406   4.700   3.333
   13HI0    HE2  154   6.425   4.605   3.359
   13HI0      C  155   6.289   5.151   2.965
   13HI0      O  156   6.207   5.131   2.875
   14PRO      N  157   6.397   5.222   2.931
   14PRO     CA  158   6.407   5.274   2.794
   14PRO     CB  159   6.528   5.367   2.802
   14PRO     CG  160   6.530   5.411   2.948
   14PRO     CD  161   6.503   5.278   3.017
   14PRO      C  162   6.425   5.180   2.675
   14PRO      O  163   6.485   5.074   2.689
   15ALA      N  164   6.380   5.227   2.559
   15ALA      H  165   6.346   5.321   2.549
   15ALA     CA  166   6.358   5.143   2.440
   15ALA     CB  167   6.224   5.071   2.458
   15ALA      C  168   6.360   5.214   2.305
   15ALA      O  169   6.360   5.337   2.297
   16GL4      N  170   6.391   5.141   2.199
   16GL4      H  171   6.407   5.042   2.208
   16GL4     CA  172   6.407   5.191   2.061
   16GL4     CB  173   6.509   5.098   1.996
   16GL4     CG  174   6.464   4.955   1.967
   16GL4     CD  175   6.459   4.879   2.100
   16GL4    OE1  176   6.344   4.841   2.129
   16GL4   HE11  177   6.347   4.794   2.217
   16GL4   HE12  178   6.274   4.887   2.074
   16GL4    OE2  179   6.563   4.844   2.159
   16GL4   HE21  180   6.531   4.785   2.233
   16GL4   HE22  181   6.646   4.864   2.106
   16GL4      C  182   6.293   5.219   1.963
   16GL4      O  183   6.297   5.321   1.895
   17ASN      N  184   6.193   5.132   1.969
   17ASN      H  185   6.190   5.059   2.037
   17ASN     CA  186   6.086   5.133   1.868
   17ASN     CB  187   6.067   4.994   1.805
   17ASN     CG  188   6.004   4.884   1.890
   17ASN    OD1  189   5.888   4.844   1.889
   17ASN    ND2  190   6.088   4.808   1.960
   17ASN   HD21  191   6.186   4.827   1.960
   17ASN   HD22  192   6.041   4.743   2.019
   17ASN      C  193   5.948   5.181   1.913
   17ASN      O  194   5.889   5.116   1.999
   18GLY      N  195   5.887   5.263   1.827
   18GLY      H  196   5.926   5.266   1.735
   18GLY     CA  197   5.755   5.321   1.852
   18GLY      C  198   5.648   5.212   1.838
   18GLY      O  199   5.658   5.121   1.757
   19LYSH     N  200   5.550   5.203   1.928
   19LYSH     H  201   5.510   5.114   1.910
   19LYSH    CA  202   5.509   5.283   2.045
   19LYSH    CB  203   5.356   5.285   2.055
   19LYSH    CG  204   5.302   5.420   2.102
   19LYSH    CD  205   5.296   5.513   1.980
   19LYSH    CE  206   5.268   5.654   2.032
   19LYSH    NZ  207   5.193   5.738   1.938
   19LYSH   HZ1  208   5.112   5.682   1.919
   19LYSH   HZ2  209   5.176   5.833   1.966
   19LYSH   HZ3  210   5.238   5.744   1.849
   19LYSH     C  211   5.573   5.233   2.175
   19LYSH     O  212   5.524   5.267   2.282
   20SER      N  213   5.673   5.147   2.166
   20SER      H  214   5.739   5.142   2.091
   20SER     CA  215   5.715   5.081   2.290
   20SER     CB  216   5.827   4.981   2.259
   20SER     OG  217   5.765   4.884   2.174
   20SER     HG  218   5.822   4.882   2.092
   20SER      C  219   5.773   5.175   2.395
   20SER      O  220   5.877   5.234   2.366
   21ASN      N  221   5.752   5.136   2.520
   21ASN      H  222   5.660   5.099   2.538
   21ASN     CA  223   5.814   5.202   2.636
   21ASN     CB  224   5.741   5.169   2.767
   21ASN     CG  225   5.594   5.208   2.752
   21ASN    OD1  226   5.557   5.324   2.739
   21ASN    ND2  227   5.497   5.118   2.767
   21ASN   HD21  228   5.526   5.026   2.793
   21ASN   HD22  229   5.400   5.137   2.754
   21ASN      C  230   5.960   5.171   2.669
   21ASN      O  231   5.995   5.055   2.690
   22PHE      N  232   6.042   5.271   2.701
   22PHE      H  233   6.128   5.250   2.747
   22PHE     CA  234   6.013   5.412   2.675
   22PHE     CB  235   6.045   5.488   2.804
   22PHE     CG  236   5.949   5.602   2.840
   22PHE    CD1  237   5.987   5.735   2.834
   22PHE    HD1  238   6.090   5.763   2.812
   22PHE    CD2  239   5.821   5.570   2.884
   22PHE    HD2  240   5.791   5.468   2.909
   22PHE    CE1  241   5.898   5.830   2.885
   22PHE    HE1  242   5.937   5.931   2.895
   22PHE    CE2  243   5.724   5.664   2.913
   22PHE    HE2  244   5.618   5.638   2.909
   22PHE     CZ  245   5.771   5.795   2.927
   22PHE     HZ  246   5.706   5.858   2.989
   22PHE      C  247   6.099   5.466   2.561
   22PHE      O  248   6.221   5.451   2.553
   23LEU      N  249   6.031   5.538   2.472
   23LEU      H  250   5.949   5.495   2.434
   23LEU     CA  251   6.080   5.627   2.366
   23LEU     CB  252   5.975   5.670   2.263
   23LEU     CG  253   5.908   5.555   2.189
   23LEU    CD1  254   5.808   5.604   2.085
   23LEU    CD2  255   6.011   5.466   2.118
   23LEU      C  256   6.164   5.746   2.412
   23LEU      O  257   6.275   5.766   2.363
   24ASN      N  258   6.113   5.828   2.504
   24ASN      H  259   6.022   5.811   2.542
   24ASN     CA  260   6.185   5.949   2.545
   24ASN     CB  261   6.095   6.058   2.603
   24ASN     CG  262   6.008   6.119   2.494
   24ASN    OD1  263   6.040   6.215   2.423
   24ASN    ND2  264   5.882   6.080   2.473
   24ASN   HD21  265   5.838   6.005   2.521
   24ASN   HD22  266   5.837   6.108   2.388
   24ASN      C  267   6.303   5.927   2.640
   24ASN      O  268   6.320   5.830   2.715
   25CYS2     N  269   6.399   6.017   2.621
   25CYS2     H  270   6.368   6.108   2.595
   25CYS2    CA  271   6.540   5.997   2.656
   25CYS2    CB  272   6.639   6.062   2.560
   25CYS2    SG  273   6.821   6.065   2.582
   25CYS2     C  274   6.587   6.009   2.801
   25CYS2     O  275   6.615   6.124   2.836
   26TYR      N  276   6.568   5.906   2.883
   26TYR      H  277   6.490   5.847   2.862
   26TYR     CA  278   6.603   5.909   3.026
   26TYR     CB  279   6.555   5.790   3.110
   26TYR     CG  280   6.408   5.786   3.152
   26TYR    CD1  281   6.369   5.827   3.279
   26TYR    HD1  282   6.399   5.928   3.308
   26TYR    CD2  283   6.321   5.706   3.080
   26TYR    HD2  284   6.349   5.693   2.975
   26TYR    CE1  285   6.253   5.781   3.341
   26TYR    HE1  286   6.236   5.800   3.447
   26TYR    CE2  287   6.201   5.665   3.136
   26TYR    HE2  288   6.148   5.587   3.081
   26TYR     CZ  289   6.166   5.705   3.264
   26TYR     OH  290   6.035   5.701   3.300
   26TYR     HH  291   6.033   5.753   3.385
   26TYR      C  292   6.755   5.899   3.038
   26TYR      O  293   6.823   5.801   3.009
   27VAL      N  294   6.807   6.007   3.097
   27VAL      H  295   6.754   6.085   3.130
   27VAL     CA  296   6.951   6.015   3.127
   27VAL     CB  297   7.024   6.132   3.059
   27VAL    CG1  298   7.017   6.108   2.908
   27VAL    CG2  299   6.977   6.272   3.098
   27VAL      C  300   6.986   6.016   3.276
   27VAL      O  301   6.926   6.085   3.358
   28SER      N  302   7.105   5.960   3.296
   28SER      H  303   7.153   5.928   3.214
   28SER     CA  304   7.170   5.947   3.427
   28SER     CB  305   7.109   5.843   3.521
   28SER     OG  306   7.166   5.877   3.648
   28SER     HG  307   7.110   5.953   3.680
   28SER      C  308   7.322   5.928   3.421
   28SER      O  309   7.374   5.818   3.406
   29GLY      N  310   7.394   6.039   3.435
   29GLY      H  311   7.348   6.128   3.424
   29GLY     CA  312   7.539   6.027   3.453
   29GLY      C  313   7.585   6.082   3.588
   29GLY      O  314   7.513   6.092   3.687
   30PHE      N  315   7.712   6.120   3.599
   30PHE      H  316   7.775   6.055   3.557
   30PHE     CA  317   7.759   6.183   3.723
   30PHE     CB  318   7.895   6.245   3.693
   30PHE     CG  319   8.007   6.144   3.668
   30PHE    CD1  320   8.070   6.088   3.779
   30PHE    HD1  321   8.053   6.130   3.878
   30PHE    CD2  322   8.027   6.083   3.545
   30PHE    HD2  323   7.988   6.141   3.461
   30PHE    CE1  324   8.138   5.969   3.761
   30PHE    HE1  325   8.218   5.950   3.833
   30PHE    CE2  326   8.097   5.965   3.523
   30PHE    HE2  327   8.117   5.941   3.419
   30PHE     CZ  328   8.146   5.905   3.638
   30PHE     HZ  329   8.183   5.802   3.633
   30PHE      C  330   7.681   6.305   3.773
   30PHE      O  331   7.659   6.404   3.703
   31HI0      N  332   7.664   6.308   3.905
   31HI0      H  333   7.691   6.230   3.962
   31HI0     CA  334   7.603   6.422   3.973
   31HI0     CB  335   7.598   6.413   4.126
   31HI0     CG  336   7.507   6.312   4.194
   31HI0    ND1  337   7.513   6.182   4.171
   31HI0    HD1  338   7.599   6.134   4.152
   31HI0    CD2  339   7.388   6.333   4.251
   31HI0    HD2  340   7.346   6.426   4.288
   31HI0    CE1  341   7.405   6.121   4.220
   31HI0    HE1  342   7.379   6.016   4.208
   31HI0    NE2  343   7.325   6.217   4.266
   31HI0    HE2  344   7.246   6.198   4.324
   31HI0      C  345   7.681   6.550   3.942
   31HI0      O  346   7.802   6.539   3.959
   32PRO      N  347   7.611   6.658   3.908
   32PRO     CA  348   7.470   6.669   3.869
   32PRO     CB  349   7.436   6.818   3.880
   32PRO     CG  350   7.567   6.877   3.830
   32PRO     CD  351   7.679   6.786   3.882
   32PRO      C  352   7.436   6.605   3.734
   32PRO      O  353   7.490   6.644   3.631
   33SER      N  354   7.342   6.511   3.738
   33SER      H  355   7.281   6.500   3.816
   33SER     CA  356   7.314   6.409   3.635
   33SER     CB  357   7.247   6.288   3.699
   33SER     OG  358   7.170   6.335   3.810
   33SER     HG  359   7.125   6.260   3.859
   33SER      C  360   7.252   6.447   3.500
   33SER      O  361   7.245   6.359   3.415
   34AS4      N  362   7.262   6.576   3.470
   34AS4      H  363   7.327   6.631   3.521
   34AS4     CA  364   7.215   6.635   3.343
   34AS4     CB  365   7.115   6.749   3.364
   34AS4     CG  366   7.064   6.833   3.247
   34AS4    OD1  367   6.978   6.788   3.168
   34AS4   HD11  368   6.944   6.855   3.103
   34AS4   HD12  369   6.962   6.691   3.187
   34AS4    OD2  370   7.107   6.950   3.238
   34AS4   HD21  371   7.113   6.978   3.142
   34AS4   HD22  372   7.128   6.989   3.327
   34AS4      C  373   7.320   6.659   3.234
   34AS4      O  374   7.438   6.685   3.254
   35ILE      N  375   7.275   6.637   3.111
   35ILE      H  376   7.178   6.615   3.099
   35ILE     CA  377   7.351   6.652   2.986
   35ILE     CB  378   7.440   6.528   2.971
   35ILE    CG1  379   7.530   6.537   2.847
   35ILE    CG2  380   7.363   6.396   2.979
   35ILE     CD  381   7.675   6.504   2.882
   35ILE      C  382   7.256   6.678   2.869
   35ILE      O  383   7.147   6.619   2.869
   36GL4      N  384   7.276   6.792   2.804
   36GL4      H  385   7.355   6.852   2.818
   36GL4     CA  386   7.200   6.831   2.684
   36GL4     CB  387   7.260   6.966   2.646
   36GL4     CG  388   7.187   7.041   2.534
   36GL4     CD  389   7.051   7.084   2.591
   36GL4    OE1  390   7.057   7.174   2.678
   36GL4   HE11  391   6.969   7.218   2.691
   36GL4   HE12  392   7.154   7.195   2.690
   36GL4    OE2  393   6.947   7.022   2.562
   36GL4   HE21  394   6.890   7.019   2.645
   36GL4   HE22  395   6.946   7.005   2.464
   36GL4      C  396   7.214   6.715   2.585
   36GL4      O  397   7.327   6.697   2.542
   37VAL      N  398   7.103   6.663   2.533
   37VAL      H  399   7.009   6.690   2.554
   37VAL     CA  400   7.104   6.535   2.460
   37VAL     CB  401   7.087   6.407   2.542
   37VAL    CG1  402   7.197   6.378   2.644
   37VAL    CG2  403   6.956   6.389   2.619
   37VAL      C  404   7.011   6.536   2.339
   37VAL      O  405   6.897   6.579   2.354
   38AS4      N  406   7.059   6.502   2.220
   38AS4      H  407   7.158   6.498   2.208
   38AS4     CA  408   6.980   6.498   2.096
   38AS4     CB  409   7.075   6.505   1.976
   38AS4     CG  410   7.193   6.602   1.990
   38AS4    OD1  411   7.303   6.556   2.028
   38AS4   HD11  412   7.376   6.613   1.990
   38AS4   HD12  413   7.284   6.466   2.069
   38AS4    OD2  414   7.185   6.708   1.925
   38AS4   HD21  415   7.228   6.785   1.974
   38AS4   HD22  416   7.145   6.699   1.834
   38AS4      C  417   6.890   6.375   2.095
   38AS4      O  418   6.937   6.262   2.100
   39LEU      N  419   6.763   6.391   2.060
   39LEU      H  420   6.717   6.473   2.094
   39LEU     CA  421   6.671   6.288   2.008
   39LEU     CB  422   6.533   6.314   2.067
   39LEU     CG  423   6.528   6.260   2.209
   39LEU    CD1  424   6.563   6.364   2.316
   39LEU    CD2  425   6.396   6.185   2.233
   39LEU      C  426   6.685   6.283   1.855
   39LEU      O  427   6.629   6.369   1.787
   40LEU      N  428   6.749   6.178   1.805
   40LEU      H  429   6.757   6.094   1.857
   40LEU     CA  430   6.767   6.153   1.661
   40LEU     CB  431   6.901   6.087   1.629
   40LEU     CG  432   7.036   6.155   1.656
   40LEU    CD1  433   7.136   6.047   1.698
   40LEU    CD2  434   7.082   6.229   1.530
   40LEU      C  435   6.667   6.044   1.623
   40LEU      O  436   6.659   5.945   1.697
   41LYSH     N  437   6.597   6.063   1.512
   41LYSH     H  438   6.606   6.144   1.454
   41LYSH    CA  439   6.496   5.974   1.452
   41LYSH    CB  440   6.354   6.021   1.481
   41LYSH    CG  441   6.250   5.909   1.475
   41LYSH    CD  442   6.106   5.960   1.488
   41LYSH    CE  443   6.055   6.036   1.365
   41LYSH    NZ  444   5.910   6.054   1.369
   41LYSH   HZ1  445   5.869   5.963   1.358
   41LYSH   HZ2  446   5.879   6.087   1.458
   41LYSH   HZ3  447   5.876   6.114   1.296
   41LYSH     C  448   6.504   5.956   1.300
   41LYSH     O  449   6.456   6.031   1.216
   42ASN      N  450   6.590   5.861   1.265
   42ASN      H  451   6.610   5.783   1.325
   42ASN     CA  452   6.619   5.818   1.127
   42ASN     CB  453   6.495   5.755   1.062
   42ASN     CG  454   6.538   5.629   0.986
   42ASN    OD1  455   6.507   5.516   1.023
   42ASN    ND2  456   6.604   5.633   0.871
   42ASN   HD21  457   6.627   5.717   0.823
   42ASN   HD22  458   6.633   5.544   0.833
   42ASN      C  459   6.681   5.929   1.042
   42ASN      O  460   6.803   5.943   1.044
   43GLY      N  461   6.602   6.009   0.970
   43GLY      H  462   6.508   5.977   0.959
   43GLY     CA  463   6.646   6.135   0.908
   43GLY      C  464   6.640   6.270   0.980
   43GLY      O  465   6.700   6.364   0.929
   44GL4      N  466   6.549   6.280   1.077
   44GL4      H  467   6.480   6.208   1.082
   44GL4     CA  468   6.525   6.403   1.153
   44GL4     CB  469   6.383   6.456   1.128
   44GL4     CG  470   6.266   6.384   1.195
   44GL4     CD  471   6.139   6.469   1.189
   44GL4    OE1  472   6.102   6.508   1.076
   44GL4   HE11  473   6.039   6.583   1.096
   44GL4   HE12  474   6.156   6.469   1.002
   44GL4    OE2  475   6.078   6.502   1.293
   44GL4   HE21  476   6.000   6.562   1.278
   44GL4   HE22  477   6.129   6.470   1.373
   44GL4      C  478   6.564   6.391   1.301
   44GL4      O  479   6.572   6.282   1.357
   45ARG      N  480   6.588   6.512   1.352
   45ARG      H  481   6.604   6.591   1.293
   45ARG     CA  482   6.629   6.540   1.490
   45ARG     CB  483   6.760   6.619   1.493
   45ARG     CG  484   6.850   6.597   1.615
   45ARG     CD  485   6.815   6.684   1.736
   45ARG     NE  486   6.869   6.820   1.722
   45ARG     HE  487   6.912   6.847   1.636
   45ARG     CZ  488   6.847   6.920   1.808
   45ARG    NH1  489   6.773   6.905   1.919
   45ARG   HH11  490   6.740   6.815   1.948
   45ARG   HH12  491   6.767   6.985   1.978
   45ARG    NH2  492   6.853   7.041   1.750
   45ARG   HH21  493   6.831   7.047   1.652
   45ARG   HH22  494   6.888   7.114   1.808
   45ARG      C  495   6.513   6.616   1.555
   45ARG      O  496   6.485   6.728   1.513
   46ILE      N  497   6.456   6.564   1.663
   46ILE      H  498   6.494   6.480   1.703
   46ILE     CA  499   6.327   6.607   1.720
   46ILE     CB  500   6.261   6.487   1.789
   46ILE    CG1  501   6.236   6.368   1.696
   46ILE    CG2  502   6.136   6.529   1.866
   46ILE     CD  503   6.171   6.245   1.760
   46ILE      C  504   6.340   6.726   1.814
   46ILE      O  505   6.375   6.717   1.932
   47GL4      N  506   6.348   6.840   1.745
   47GL4      H  507   6.359   6.840   1.646
   47GL4     CA  508   6.354   6.973   1.807
   47GL4     CB  509   6.368   7.060   1.682
   47GL4     CG  510   6.514   7.067   1.638
   47GL4     CD  511   6.529   7.153   1.512
   47GL4    OE1  512   6.645   7.197   1.495
   47GL4   HE11  513   6.626   7.275   1.435
   47GL4   HE12  514   6.708   7.164   1.564
   47GL4    OE2  515   6.437   7.158   1.429
   47GL4   HE21  516   6.474   7.211   1.352
   47GL4   HE22  517   6.368   7.095   1.463
   47GL4      C  518   6.238   7.011   1.900
   47GL4      O  519   6.253   7.088   1.994
   48LYSH     N  520   6.116   6.961   1.881
   48LYSH     H  521   6.092   6.923   1.791
   48LYSH    CA  522   5.993   6.981   1.958
   48LYSH    CB  523   5.863   6.936   1.891
   48LYSH    CG  524   5.819   7.029   1.778
   48LYSH    CD  525   5.679   6.980   1.738
   48LYSH    CE  526   5.621   7.076   1.634
   48LYSH    NZ  527   5.590   7.196   1.712
   48LYSH   HZ1  528   5.672   7.242   1.746
   48LYSH   HZ2  529   5.547   7.260   1.647
   48LYSH   HZ3  530   5.536   7.163   1.789
   48LYSH     C  531   6.004   6.939   2.105
   48LYSH     O  532   5.947   6.839   2.149
   49VAL      N  533   6.074   7.024   2.178
   49VAL      H  534   6.143   7.084   2.138
   49VAL     CA  535   6.098   6.994   2.320
   49VAL     CB  536   6.228   7.060   2.367
   49VAL    CG1  537   6.340   6.987   2.293
   49VAL    CG2  538   6.237   7.208   2.329
   49VAL      C  539   5.984   7.034   2.414
   49VAL      O  540   5.915   7.135   2.398
   50GL4      N  541   5.982   6.951   2.518
   50GL4      H  542   6.034   6.866   2.516
   50GL4     CA  543   5.885   6.964   2.628
   50GL4     CB  544   5.754   6.892   2.594
   50GL4     CG  545   5.624   6.968   2.621
   50GL4     CD  546   5.562   6.930   2.756
   50GL4    OE1  547   5.599   6.997   2.855
   50GL4   HE11  548   5.519   6.998   2.914
   50GL4   HE12  549   5.695   7.025   2.852
   50GL4    OE2  550   5.481   6.835   2.761
   50GL4   HE21  551   5.424   6.853   2.841
   50GL4   HE22  552   5.493   6.778   2.679
   50GL4      C  553   5.949   6.914   2.758
   50GL4      O  554   6.052   6.847   2.766
   51HI0      N  555   5.883   6.951   2.867
   51HI0      H  556   5.784   6.962   2.859
   51HI0     CA  557   5.931   6.939   3.006
   51HI0     CB  558   5.826   6.975   3.111
   51HI0     CG  559   5.845   6.967   3.263
   51HI0    ND1  560   5.870   7.060   3.355
   51HI0    HD1  561   5.879   7.159   3.341
   51HI0    CD2  562   5.824   6.854   3.330
   51HI0    HD2  563   5.821   6.757   3.280
   51HI0    CE1  564   5.866   7.003   3.475
   51HI0    HE1  565   5.905   7.048   3.566
   51HI0    NE2  566   5.827   6.876   3.461
   51HI0    HE2  567   5.799   6.815   3.536
   51HI0      C  568   6.009   6.819   3.058
   51HI0      O  569   5.957   6.708   3.069
   52SER      N  570   6.131   6.848   3.104
   52SER      H  571   6.157   6.944   3.100
   52SER     CA  572   6.227   6.764   3.177
   52SER     CB  573   6.364   6.831   3.191
   52SER     OG  574   6.438   6.846   3.070
   52SER     HG  575   6.536   6.857   3.085
   52SER      C  576   6.172   6.713   3.310
   52SER      O  577   6.181   6.782   3.411
   53AS4      N  578   6.112   6.594   3.300
   53AS4      H  579   6.091   6.561   3.208
   53AS4     CA  580   6.056   6.518   3.413
   53AS4     CB  581   5.969   6.405   3.359
   53AS4     CG  582   5.865   6.351   3.458
   53AS4    OD1  583   5.833   6.420   3.557
   53AS4   HD11  584   5.792   6.358   3.623
   53AS4   HD12  585   5.856   6.512   3.525
   53AS4    OD2  586   5.828   6.235   3.431
   53AS4   HD21  587   5.793   6.186   3.511
   53AS4   HD22  588   5.843   6.220   3.333
   53AS4      C  589   6.169   6.459   3.497
   53AS4      O  590   6.264   6.399   3.445
   54LEU      N  591   6.156   6.470   3.629
   54LEU      H  592   6.088   6.536   3.662
   54LEU     CA  593   6.253   6.413   3.723
   54LEU     CB  594   6.293   6.505   3.839
   54LEU     CG  595   6.433   6.484   3.895
   54LEU    CD1  596   6.540   6.535   3.799
   54LEU    CD2  597   6.447   6.552   4.031
   54LEU      C  598   6.208   6.279   3.782
   54LEU      O  599   6.111   6.278   3.858
   55SER      N  600   6.276   6.173   3.741
   55SER      H  601   6.348   6.176   3.672
   55SER     CA  602   6.242   6.036   3.783
   55SER     CB  603   6.212   5.953   3.659
   55SER     OG  604   6.092   5.876   3.675
   55SER     HG  605   6.016   5.918   3.624
   55SER      C  606   6.357   5.969   3.859
   55SER      O  607   6.471   6.007   3.835
   56PHE      N  608   6.325   5.857   3.924
   56PHE      H  609   6.233   5.818   3.930
   56PHE     CA  610   6.422   5.780   4.003
   56PHE     CB  611   6.387   5.805   4.151
   56PHE     CG  612   6.405   5.946   4.205
   56PHE    CD1  613   6.296   6.022   4.246
   56PHE    HD1  614   6.194   5.989   4.231
   56PHE    CD2  615   6.534   5.980   4.245
   56PHE    HD2  616   6.613   5.907   4.227
   56PHE    CE1  617   6.319   6.125   4.337
   56PHE    HE1  618   6.238   6.189   4.371
   56PHE    CE2  619   6.553   6.086   4.333
   56PHE    HE2  620   6.653   6.124   4.354
   56PHE     CZ  621   6.446   6.159   4.383
   56PHE     HZ  622   6.467   6.230   4.464
   56PHE      C  623   6.424   5.629   3.981
   56PHE      O  624   6.337   5.579   3.911
   57SER      N  625   6.510   5.559   4.055
   57SER      H  626   6.567   5.612   4.118
   57SER     CA  627   6.531   5.413   4.056
   57SER     CB  628   6.635   5.374   3.950
   57SER     OG  629   6.624   5.233   3.931
   57SER     HG  630   6.662   5.210   3.841
   57SER      C  631   6.576   5.368   4.194
   57SER      O  632   6.562   5.436   4.296
   58LYSH     N  633   6.607   5.239   4.205
   58LYSH     H  634   6.608   5.182   4.123
   58LYSH    CA  635   6.648   5.165   4.325
   58LYSH    CB  636   6.680   5.018   4.298
   58LYSH    CG  637   6.700   4.931   4.422
   58LYSH    CD  638   6.658   4.787   4.392
   58LYSH    CE  639   6.705   4.709   4.516
   58LYSH    NZ  640   6.691   4.563   4.502
   58LYSH   HZ1  641   6.600   4.543   4.467
   58LYSH   HZ2  642   6.761   4.534   4.436
   58LYSH   HZ3  643   6.697   4.518   4.592
   58LYSH     C  644   6.774   5.220   4.392
   58LYSH     O  645   6.782   5.222   4.515
   59AS4      N  646   6.854   5.294   4.316
   59AS4      H  647   6.815   5.318   4.227
   59AS4     CA  648   6.974   5.369   4.355
   59AS4     CB  649   7.058   5.395   4.230
   59AS4     CG  650   6.983   5.445   4.106
   59AS4    OD1  651   6.893   5.531   4.115
   59AS4   HD11  652   6.813   5.520   4.056
   59AS4   HD12  653   6.908   5.593   4.192
   59AS4    OD2  654   7.021   5.408   3.993
   59AS4   HD21  655   6.955   5.446   3.929
   59AS4   HD22  656   7.115   5.373   3.996
   59AS4      C  657   6.939   5.499   4.428
   59AS4      O  658   7.019   5.555   4.503
   60TRP      N  659   6.818   5.549   4.406
   60TRP      H  660   6.738   5.491   4.388
   60TRP     CA  661   6.777   5.686   4.439
   60TRP     CB  662   6.768   5.708   4.590
   60TRP     CG  663   6.638   5.661   4.656
   60TRP    CD1  664   6.621   5.538   4.703
   60TRP    HD1  665   6.699   5.465   4.720
   60TRP    CD2  666   6.512   5.719   4.644
   60TRP    NE1  667   6.491   5.521   4.727
   60TRP    HE1  668   6.452   5.432   4.750
   60TRP    CE2  669   6.420   5.629   4.697
   60TRP    CE3  670   6.469   5.839   4.589
   60TRP    HE3  671   6.529   5.914   4.536
   60TRP    CZ2  672   6.284   5.658   4.701
   60TRP    HZ2  673   6.214   5.584   4.743
   60TRP    CZ3  674   6.334   5.868   4.595
   60TRP    HZ3  675   6.300   5.964   4.557
   60TRP    CH2  676   6.242   5.780   4.651
   60TRP    HH2  677   6.136   5.806   4.642
   60TRP      C  678   6.847   5.807   4.376
   60TRP      O  679   6.797   5.916   4.404
   61SER      N  680   6.894   5.784   4.253
   61SER      H  681   6.891   5.694   4.211
   61SER     CA  682   6.957   5.890   4.175
   61SER     CB  683   7.094   5.846   4.121
   61SER     OG  684   7.085   5.753   4.013
   61SER     HG  685   7.034   5.670   4.031
   61SER      C  686   6.870   5.939   4.059
   61SER      O  687   6.782   5.866   4.013
   62PHE      N  688   6.909   6.054   4.003
   62PHE      H  689   6.990   6.109   4.021
   62PHE     CA  690   6.814   6.118   3.912
   62PHE     CB  691   6.829   6.270   3.916
   62PHE     CG  692   6.815   6.336   4.053
   62PHE    CD1  693   6.696   6.339   4.125
   62PHE    HD1  694   6.606   6.281   4.108
   62PHE    CD2  695   6.929   6.402   4.098
   62PHE    HD2  696   7.024   6.391   4.045
   62PHE    CE1  697   6.694   6.412   4.243
   62PHE    HE1  698   6.607   6.412   4.309
   62PHE    CE2  699   6.923   6.475   4.215
   62PHE    HE2  700   7.015   6.516   4.258
   62PHE     CZ  701   6.804   6.485   4.286
   62PHE     HZ  702   6.805   6.537   4.383
   62PHE      C  703   6.834   6.063   3.770
   62PHE      O  704   6.946   6.054   3.721
   63TYR      N  705   6.716   6.029   3.719
   63TYR      H  706   6.637   6.013   3.778
   63TYR     CA  707   6.704   5.988   3.578
   63TYR     CB  708   6.639   5.850   3.571
   63TYR     CG  709   6.747   5.751   3.612
   63TYR    CD1  710   6.763   5.714   3.745
   63TYR    HD1  711   6.711   5.781   3.815
   63TYR    CD2  712   6.809   5.673   3.515
   63TYR    HD2  713   6.803   5.688   3.407
   63TYR    CE1  714   6.854   5.617   3.785
   63TYR    HE1  715   6.870   5.609   3.893
   63TYR    CE2  716   6.888   5.566   3.554
   63TYR    HE2  717   6.939   5.508   3.478
   63TYR     CZ  718   6.919   5.542   3.688
   63TYR     OH  719   6.994   5.433   3.720
   63TYR     HH  720   6.991   5.417   3.819
   63TYR      C  721   6.608   6.091   3.517
   63TYR      O  722   6.488   6.088   3.543
   64LEU      N  723   6.681   6.190   3.467
   64LEU      H  724   6.781   6.179   3.465
   64LEU     CA  725   6.618   6.306   3.403
   64LEU     CB  726   6.719   6.420   3.392
   64LEU     CG  727   6.653   6.551   3.347
   64LEU    CD1  728   6.533   6.591   3.433
   64LEU    CD2  729   6.752   6.668   3.338
   64LEU      C  730   6.565   6.266   3.265
   64LEU      O  731   6.647   6.222   3.184
   65LEU      N  732   6.433   6.275   3.251
   65LEU      H  733   6.380   6.326   3.318
   65LEU     CA  734   6.361   6.241   3.127
   65LEU     CB  735   6.219   6.197   3.165
   65LEU     CG  736   6.133   6.134   3.056
   65LEU    CD1  737   6.213   6.027   2.982
   65LEU    CD2  738   6.017   6.069   3.131
   65LEU      C  739   6.359   6.354   3.024
   65LEU      O  740   6.303   6.458   3.055
   66TYR      N  741   6.443   6.340   2.921
   66TYR      H  742   6.526   6.284   2.921
   66TYR     CA  743   6.432   6.428   2.804
   66TYR     CB  744   6.566   6.437   2.731
   66TYR     CG  745   6.654   6.547   2.791
   66TYR    CD1  746   6.737   6.517   2.899
   66TYR    HD1  747   6.731   6.414   2.933
   66TYR    CD2  748   6.620   6.679   2.760
   66TYR    HD2  749   6.544   6.698   2.685
   66TYR    CE1  750   6.781   6.630   2.966
   66TYR    HE1  751   6.852   6.610   3.047
   66TYR    CE2  752   6.669   6.790   2.828
   66TYR    HE2  753   6.670   6.882   2.770
   66TYR     CZ  754   6.743   6.762   2.942
   66TYR     OH  755   6.767   6.854   3.039
   66TYR     HH  756   6.843   6.816   3.092
   66TYR      C  757   6.317   6.400   2.708
   66TYR      O  758   6.331   6.310   2.625
   67TYR      N  759   6.210   6.475   2.732
   67TYR      H  760   6.205   6.527   2.817
   67TYR     CA  761   6.081   6.474   2.661
   67TYR     CB  762   5.973   6.524   2.757
   67TYR     CG  763   5.880   6.416   2.812
   67TYR    CD1  764   5.875   6.398   2.949
   67TYR    HD1  765   5.931   6.463   3.016
   67TYR    CD2  766   5.805   6.331   2.732
   67TYR    HD2  767   5.806   6.352   2.625
   67TYR    CE1  768   5.790   6.311   3.017
   67TYR    HE1  769   5.817   6.299   3.122
   67TYR    CE2  770   5.727   6.234   2.793
   67TYR    HE2  771   5.689   6.149   2.735
   67TYR     CZ  772   5.715   6.231   2.931
   67TYR     OH  773   5.627   6.138   2.979
   67TYR     HH  774   5.639   6.150   3.078
   67TYR      C  775   6.060   6.554   2.533
   67TYR      O  776   6.089   6.673   2.522
   68THR      N  777   5.995   6.484   2.441
   68THR      H  778   5.993   6.384   2.447
   68THR     CA  779   5.960   6.550   2.314
   68THR     CB  780   6.053   6.510   2.199
   68THR    OG1  781   6.048   6.372   2.164
   68THR    HG1  782   6.106   6.327   2.232
   68THR    CG2  783   6.197   6.550   2.230
   68THR      C  784   5.813   6.528   2.278
   68THR      O  785   5.749   6.431   2.319
   69GL4      N  786   5.753   6.621   2.204
   69GL4      H  787   5.799   6.710   2.200
   69GL4     CA  788   5.638   6.599   2.116
   69GL4     CB  789   5.574   6.733   2.080
   69GL4     CG  790   5.548   6.830   2.196
   69GL4     CD  791   5.481   6.960   2.151
   69GL4    OE1  792   5.357   6.965   2.168
   69GL4   HE11  793   5.330   7.058   2.145
   69GL4   HE12  794   5.319   6.873   2.174
   69GL4    OE2  795   5.538   7.043   2.078
   69GL4   HE21  796   5.481   7.125   2.071
   69GL4   HE22  797   5.603   6.990   2.023
   69GL4      C  798   5.660   6.517   1.988
   69GL4      O  799   5.769   6.527   1.933
   70PHE      N  800   5.556   6.447   1.942
   70PHE      H  801   5.461   6.478   1.945
   70PHE     CA  802   5.564   6.337   1.845
   70PHE     CB  803   5.460   6.230   1.881
   70PHE     CG  804   5.480   6.090   1.823
   70PHE    CD1  805   5.442   6.058   1.693
   70PHE    HD1  806   5.375   6.125   1.639
   70PHE    CD2  807   5.553   6.006   1.906
   70PHE    HD2  808   5.581   6.040   2.006
   70PHE    CE1  809   5.478   5.933   1.645
   70PHE    HE1  810   5.440   5.896   1.550
   70PHE    CE2  811   5.595   5.884   1.855
   70PHE    HE2  812   5.663   5.816   1.907
   70PHE     CZ  813   5.556   5.851   1.726
   70PHE     HZ  814   5.600   5.758   1.689
   70PHE      C  815   5.550   6.389   1.702
   70PHE      O  816   5.469   6.480   1.683
   71THR      N  817   5.625   6.336   1.606
   71THR      H  818   5.701   6.274   1.625
   71THR     CA  819   5.625   6.404   1.475
   71THR     CB  820   5.767   6.454   1.449
   71THR    OG1  821   5.883   6.370   1.436
   71THR    HG1  822   5.955   6.417   1.386
   71THR    CG2  823   5.807   6.583   1.519
   71THR      C  824   5.579   6.310   1.364
   71THR      O  825   5.620   6.194   1.365
   72PRO      N  826   5.475   6.343   1.288
   72PRO     CA  827   5.436   6.257   1.176
   72PRO     CB  828   5.322   6.336   1.111
   72PRO     CG  829   5.346   6.482   1.147
   72PRO     CD  830   5.416   6.477   1.283
   72PRO      C  831   5.538   6.213   1.070
   72PRO      O  832   5.525   6.106   1.010
   73THR      N  833   5.621   6.310   1.035
   73THR      H  834   5.615   6.406   1.065
   73THR     CA  835   5.740   6.286   0.952
   73THR     CB  836   5.807   6.423   0.940
   73THR    OG1  837   5.832   6.494   1.062
   73THR    HG1  838   5.931   6.502   1.074
   73THR    CG2  839   5.741   6.509   0.831
   73THR      C  840   5.833   6.175   1.001
   73THR      O  841   5.827   6.144   1.120
   74GL4      N  842   5.915   6.124   0.909
   74GL4      H  843   5.892   6.122   0.812
   74GL4     CA  844   6.022   6.030   0.946
   74GL4     CB  845   6.149   6.089   1.008
   74GL4     CG  846   6.225   6.143   0.887
   74GL4     CD  847   6.310   6.038   0.815
   74GL4    OE1  848   6.335   5.932   0.875
   74GL4   HE11  849   6.380   5.879   0.803
   74GL4   HE12  850   6.299   5.930   0.969
   74GL4    OE2  851   6.349   6.077   0.702
   74GL4   HE21  852   6.340   6.014   0.625
   74GL4   HE22  853   6.382   6.169   0.721
   74GL4      C  854   5.995   5.902   1.025
   74GL4      O  855   5.884   5.880   1.075
   75LYSH     N  856   6.079   5.801   1.008
   75LYSH     H  857   6.169   5.820   0.968
   75LYSH    CA  858   6.066   5.667   1.066
   75LYSH    CB  859   6.152   5.572   0.981
   75LYSH    CG  860   6.097   5.544   0.841
   75LYSH    CD  861   5.962   5.474   0.857
   75LYSH    CE  862   5.926   5.405   0.725
   75LYSH    NZ  863   6.025   5.327   0.649
   75LYSH   HZ1  864   6.081   5.395   0.601
   75LYSH   HZ2  865   6.081   5.269   0.708
   75LYSH   HZ3  866   5.976   5.274   0.580
   75LYSH     C  867   6.087   5.657   1.218
   75LYSH     O  868   6.198   5.677   1.267
   76ASN      N  869   5.982   5.603   1.278
   76ASN      H  870   5.919   5.552   1.220
   76ASN     CA  871   5.956   5.591   1.423
   76ASN     CB  872   5.809   5.571   1.457
   76ASN     CG  873   5.736   5.706   1.455
   76ASN    OD1  874   5.788   5.818   1.461
   76ASN    ND2  875   5.612   5.705   1.409
   76ASN   HD21  876   5.552   5.626   1.399
   76ASN   HD22  877   5.586   5.776   1.342
   76ASN      C  878   6.044   5.504   1.513
   76ASN      O  879   6.000   5.441   1.608
   77GL4      N  880   6.169   5.488   1.468
   77GL4      H  881   6.196   5.495   1.372
   77GL4     CA  882   6.267   5.430   1.560
   77GL4     CB  883   6.341   5.304   1.514
   77GL4     CG  884   6.406   5.223   1.626
   77GL4     CD  885   6.521   5.128   1.593
   77GL4    OE1  886   6.506   5.004   1.593
   77GL4   HE11  887   6.595   4.960   1.587
   77GL4   HE12  888   6.409   4.978   1.597
   77GL4    OE2  889   6.622   5.183   1.543
   77GL4   HE21  890   6.693   5.118   1.516
   77GL4   HE22  891   6.626   5.276   1.580
   77GL4      C  892   6.369   5.536   1.603
   77GL4      O  893   6.433   5.600   1.520
   78TYR      N  894   6.366   5.541   1.735
   78TYR      H  895   6.316   5.471   1.785
   78TYR     CA  896   6.434   5.642   1.819
   78TYR     CB  897   6.357   5.659   1.951
   78TYR     CG  898   6.233   5.746   1.933
   78TYR    CD1  899   6.125   5.710   1.852
   78TYR    HD1  900   6.121   5.609   1.812
   78TYR    CD2  901   6.232   5.869   1.996
   78TYR    HD2  902   6.312   5.910   2.059
   78TYR    CE1  903   6.023   5.803   1.835
   78TYR    HE1  904   5.946   5.778   1.763
   78TYR    CE2  905   6.123   5.954   1.983
   78TYR    HE2  906   6.124   6.053   2.030
   78TYR     CZ  907   6.013   5.923   1.904
   78TYR     OH  908   5.912   6.011   1.878
   78TYR     HH  909   5.913   6.088   1.942
   78TYR      C  910   6.580   5.606   1.848
   78TYR      O  911   6.611   5.490   1.876
   79ALA      N  912   6.649   5.711   1.889
   79ALA      H  913   6.605   5.801   1.894
   79ALA     CA  914   6.790   5.705   1.930
   79ALA     CB  915   6.876   5.683   1.805
   79ALA      C  916   6.832   5.836   1.997
   79ALA      O  917   6.770   5.941   1.979
   80CYS2     N  918   6.923   5.824   2.094
   80CYS2     H  919   6.953   5.734   2.126
   80CYS2    CA  920   6.963   5.940   2.174
   80CYS2    CB  921   6.876   5.950   2.299
   80CYS2    SG  922   6.885   6.107   2.393
   80CYS2     C  923   7.111   5.942   2.214
   80CYS2     O  924   7.152   5.858   2.293
   81ARG      N  925   7.184   6.043   2.169
   81ARG      H  926   7.128   6.122   2.145
   81ARG     CA  927   7.330   6.058   2.183
   81ARG     CB  928   7.378   6.164   2.084
   81ARG     CG  929   7.380   6.126   1.936
   81ARG     CD  930   7.467   6.001   1.919
   81ARG     NE  931   7.476   5.960   1.778
   81ARG     HE  932   7.513   6.029   1.716
   81ARG     CZ  933   7.457   5.841   1.720
   81ARG    NH1  934   7.457   5.728   1.792
   81ARG   HH11  935   7.467   5.740   1.891
   81ARG   HH12  936   7.463   5.639   1.746
   81ARG    NH2  937   7.449   5.834   1.586
   81ARG   HH21  938   7.449   5.917   1.530
   81ARG   HH22  939   7.446   5.748   1.535
   81ARG      C  940   7.377   6.098   2.323
   81ARG      O  941   7.442   6.202   2.334
   82VAL      N  942   7.339   6.017   2.421
   82VAL      H  943   7.266   5.950   2.402
   82VAL     CA  944   7.370   6.037   2.563
   82VAL     CB  945   7.298   5.932   2.648
   82VAL    CG1  946   7.148   5.957   2.630
   82VAL    CG2  947   7.334   5.786   2.622
   82VAL      C  948   7.517   6.035   2.605
   82VAL      O  949   7.597   5.974   2.534
   83ASN      N  950   7.546   6.082   2.726
   83ASN      H  951   7.475   6.087   2.795
   83ASN     CA  952   7.684   6.076   2.778
   83ASN     CB  953   7.763   6.198   2.730
   83ASN     CG  954   7.910   6.194   2.772
   83ASN    OD1  955   7.960   6.097   2.829
   83ASN    ND2  956   7.989   6.284   2.714
   83ASN   HD21  957   7.942   6.354   2.661
   83ASN   HD22  958   8.088   6.272   2.711
   83ASN      C  959   7.672   6.084   2.930
   83ASN      O  960   7.595   6.165   2.982
   84HI0      N  961   7.743   5.996   2.999
   84HI0      H  962   7.795   5.920   2.961
   84HI0     CA  963   7.755   5.996   3.146
   84HI0     CB  964   7.839   5.877   3.191
   84HI0     CG  965   7.778   5.738   3.208
   84HI0    ND1  966   7.798   5.638   3.123
   84HI0    HD1  967   7.843   5.648   3.034
   84HI0    CD2  968   7.698   5.699   3.308
   84HI0    HD2  969   7.664   5.765   3.387
   84HI0    CE1  970   7.730   5.533   3.170
   84HI0    HE1  971   7.746   5.434   3.127
   84HI0    NE2  972   7.675   5.570   3.285
   84HI0    HE2  973   7.635   5.503   3.348
   84HI0      C  974   7.825   6.122   3.199
   84HI0      O  975   7.793   6.166   3.309
   85VAL      N  976   7.922   6.178   3.127
   85VAL      H  977   7.959   6.142   3.042
   85VAL     CA  978   8.006   6.292   3.165
   85VAL     CB  979   8.155   6.276   3.134
   85VAL    CG1  980   8.226   6.169   3.217
   85VAL    CG2  981   8.198   6.248   2.990
   85VAL      C  982   7.940   6.430   3.148
   85VAL      O  983   7.972   6.501   3.053
   86THR      N  984   7.890   6.473   3.263
   86THR      H  985   7.902   6.425   3.350
   86THR     CA  986   7.792   6.582   3.277
   86THR     CB  987   7.694   6.546   3.389
   86THR    OG1  988   7.771   6.528   3.508
   86THR    HG1  989   7.714   6.506   3.587
   86THR    CG2  990   7.600   6.430   3.355
   86THR      C  991   7.844   6.725   3.285
   86THR      O  992   7.822   6.815   3.204
   87LEU      N  993   7.933   6.745   3.382
   87LEU      H  994   7.939   6.676   3.454
   87LEU     CA  995   8.008   6.871   3.397
   87LEU     CB  996   8.074   6.872   3.535
   87LEU     CG  997   8.032   6.987   3.626
   87LEU    CD1  998   7.885   6.983   3.667
   87LEU    CD2  999   8.128   6.982   3.745
   87LEU      C 1000   8.108   6.915   3.290
   87LEU      O 1001   8.125   7.033   3.261
   88SER      N 1002   8.177   6.816   3.233
   88SER      H 1003   8.201   6.744   3.298
   88SER     CA 1004   8.264   6.827   3.115
   88SER     CB 1005   8.322   6.693   3.069
   88SER     OG 1006   8.440   6.652   3.138
   88SER     HG 1007   8.480   6.592   3.068
   88SER      C 1008   8.213   6.906   2.995
   88SER      O 1009   8.289   6.959   2.914
   89GLN      N 1010   8.083   6.924   2.974
   89GLN      H 1011   8.020   6.907   3.050
   89GLN     CA 1012   8.013   6.967   2.852
   89GLN     CB 1013   7.860   6.975   2.865
   89GLN     CG 1014   7.783   6.846   2.887
   89GLN     CD 1015   7.635   6.880   2.912
   89GLN    OE1 1016   7.557   6.909   2.822
   89GLN    NE2 1017   7.589   6.901   3.035
   89GLN   HE21 1018   7.646   6.867   3.110
   89GLN   HE22 1019   7.507   6.956   3.052
   89GLN      C 1020   8.063   7.097   2.789
   89GLN      O 1021   8.055   7.196   2.862
   90PRO      N 1022   8.114   7.093   2.667
   90PRO     CA 1023   8.178   7.211   2.607
   90PRO     CB 1024   8.263   7.156   2.492
   90PRO     CG 1025   8.280   7.008   2.523
   90PRO     CD 1026   8.149   6.971   2.593
   90PRO      C 1027   8.086   7.323   2.558
   90PRO      O 1028   7.966   7.301   2.538
   91LYSH     N 1029   8.146   7.432   2.514
   91LYSH     H 1030   8.241   7.456   2.534
   91LYSH    CA 1031   8.064   7.543   2.463
   91LYSH    CB 1032   8.130   7.680   2.482
   91LYSH    CG 1033   8.054   7.784   2.564
   91LYSH    CD 1034   8.121   7.921   2.550
   91LYSH    CE 1035   8.047   8.016   2.644
   91LYSH    NZ 1036   8.106   8.150   2.650
   91LYSH   HZ1 1037   8.062   8.200   2.725
   91LYSH   HZ2 1038   8.201   8.137   2.680
   91LYSH   HZ3 1039   8.100   8.193   2.560
   91LYSH     C 1040   8.010   7.530   2.321
   91LYSH     O 1041   8.089   7.518   2.227
   92ILE      N 1042   7.878   7.524   2.311
   92ILE      H 1043   7.834   7.559   2.394
   92ILE     CA 1044   7.800   7.507   2.187
   92ILE     CB 1045   7.806   7.631   2.099
   92ILE    CG1 1046   7.682   7.639   2.010
   92ILE    CG2 1047   7.915   7.642   1.992
   92ILE     CD 1048   7.639   7.786   1.993
   92ILE      C 1049   7.807   7.372   2.116
   92ILE      O 1050   7.704   7.315   2.081
   93VAL      N 1051   7.923   7.309   2.103
   93VAL      H 1052   8.010   7.351   2.131
   93VAL     CA 1053   7.963   7.187   2.031
   93VAL     CB 1054   8.105   7.209   1.978
   93VAL    CG1 1055   8.118   7.317   1.871
   93VAL    CG2 1056   8.204   7.227   2.093
   93VAL      C 1057   7.953   7.067   2.125
   93VAL      O 1058   7.921   7.083   2.242
   94LYSH     N 1059   7.982   6.948   2.072
   94LYSH     H 1060   7.999   6.931   1.975
   94LYSH    CA 1061   7.989   6.823   2.148
   94LYSH    CB 1062   7.913   6.713   2.074
   94LYSH    CG 1063   7.763   6.741   2.068
   94LYSH    CD 1064   7.699   6.744   2.207
   94LYSH    CE 1065   7.551   6.777   2.185
   94LYSH    NZ 1066   7.467   6.746   2.302
   94LYSH   HZ1 1067   7.492   6.654   2.333
   94LYSH   HZ2 1068   7.492   6.815   2.370
   94LYSH   HZ3 1069   7.369   6.743   2.284
   94LYSH     C 1070   8.127   6.781   2.200
   94LYSH     O 1071   8.224   6.792   2.125
   95TRP      N 1072   8.112   6.693   2.298
   95TRP      H 1073   8.018   6.664   2.315
   95TRP     CA 1074   8.218   6.628   2.378
   95TRP     CB 1075   8.145   6.581   2.504
   95TRP     CG 1076   8.026   6.491   2.470
   95TRP    CD1 1077   8.027   6.371   2.411
   95TRP    HD1 1078   8.119   6.314   2.396
   95TRP    CD2 1079   7.895   6.534   2.487
   95TRP    NE1 1080   7.901   6.334   2.390
   95TRP    HE1 1081   7.862   6.260   2.336
   95TRP    CE2 1082   7.820   6.427   2.439
   95TRP    CE3 1083   7.833   6.639   2.553
   95TRP    HE3 1084   7.886   6.732   2.574
   95TRP    CZ2 1085   7.681   6.424   2.450
   95TRP    HZ2 1086   7.627   6.342   2.402
   95TRP    CZ3 1087   7.695   6.631   2.570
   95TRP    HZ3 1088   7.650   6.703   2.638
   95TRP    CH2 1089   7.619   6.529   2.515
   95TRP    HH2 1090   7.520   6.517   2.561
   95TRP      C 1091   8.313   6.527   2.314
   95TRP      O 1092   8.271   6.429   2.252
   96AS4      N 1093   8.436   6.534   2.364
   96AS4      H 1094   8.443   6.611   2.427
   96AS4     CA 1095   8.554   6.449   2.344
   96AS4     CB 1096   8.677   6.523   2.397
   96AS4     CG 1097   8.716   6.633   2.299
   96AS4    OD1 1098   8.708   6.745   2.354
   96AS4   HD11 1099   8.789   6.801   2.341
   96AS4   HD12 1100   8.621   6.753   2.402
   96AS4    OD2 1101   8.759   6.615   2.183
   96AS4   HD21 1102   8.773   6.704   2.139
   96AS4   HD22 1103   8.779   6.519   2.161
   96AS4      C 1104   8.541   6.310   2.407
   96AS4      O 1105   8.573   6.210   2.344
   97ARG      N 1106   8.491   6.307   2.530
   97ARG      H 1107   8.447   6.385   2.576
   97ARG     CA 1108   8.477   6.180   2.603
   97ARG     CB 1109   8.525   6.202   2.746
   97ARG     CG 1110   8.521   6.060   2.802
   97ARG     CD 1111   8.581   6.055   2.943
   97ARG     NE 1112   8.553   5.920   2.994
   97ARG     HE 1113   8.531   5.854   2.923
   97ARG     CZ 1114   8.569   5.867   3.116
   97ARG    NH1 1115   8.622   5.943   3.213
   97ARG   HH11 1116   8.652   6.035   3.190
   97ARG   HH12 1117   8.643   5.897   3.300
   97ARG    NH2 1118   8.567   5.734   3.129
   97ARG   HH21 1119   8.550   5.666   3.058
   97ARG   HH22 1120   8.598   5.693   3.215
   97ARG      C 1121   8.330   6.139   2.591
   97ARG      O 1122   8.246   6.226   2.609
   98AS4      N 1123   8.310   6.015   2.546
   98AS4      H 1124   8.384   5.959   2.510
   98AS4     CA 1125   8.180   5.946   2.545
   98AS4     CB 1126   8.145   5.902   2.403
   98AS4     CG 1127   8.024   5.810   2.388
   98AS4    OD1 1128   7.907   5.854   2.389
   98AS4   HD11 1129   7.844   5.780   2.364
   98AS4   HD12 1130   7.919   5.953   2.389
   98AS4    OD2 1131   8.054   5.688   2.385
   98AS4   HD21 1132   7.969   5.637   2.373
   98AS4   HD22 1133   8.153   5.677   2.389
   98AS4      C 1134   8.196   5.836   2.650
   98AS4      O 1135   8.287   5.755   2.640
   99MET      N 1136   8.122   5.847   2.760
   99MET      H 1137   8.080   5.935   2.785
   99MET     CA 1138   8.116   5.745   2.866
   99MET     CB 1139   8.163   5.810   2.996
   99MET     CG 1140   8.214   5.697   3.086
   99MET     SD 1141   8.261   5.766   3.249
   99MET     CE 1142   8.254   5.611   3.338
   99MET      C 1143   7.978   5.682   2.877
   99MET     O1 1144   7.877   5.754   2.891
   99MET   HO11 1145   7.900   5.850   2.875
   99MET   HO12 1146   7.791   5.703   2.894
   99MET     O2 1147   7.982   5.560   2.904
   99MET   HO21 1148   8.072   5.518   2.919
   99MET   HO22 1149   7.889   5.525   2.908
  100ILE      N 1150   5.166   7.424   3.413
  100ILE     H1 1151   5.241   7.366   3.445
  100ILE     H2 1152   5.155   7.497   3.480
  100ILE     H3 1153   5.087   7.363   3.420
  100ILE     CA 1154   5.196   7.478   3.280
  100ILE     CB 1155   5.234   7.626   3.280
  100ILE    CG1 1156   5.337   7.653   3.390
  100ILE    CG2 1157   5.111   7.715   3.294
  100ILE     CD 1158   5.388   7.797   3.386
  100ILE      C 1159   5.299   7.393   3.206
  100ILE      O 1160   5.369   7.323   3.279
  101GLN      N 1161   5.281   7.358   3.079
  101GLN      H 1162   5.190   7.360   3.038
  101GLN     CA 1163   5.391   7.297   3.002
  101GLN     CB 1164   5.324   7.269   2.867
  101GLN     CG 1165   5.253   7.135   2.887
  101GLN     CD 1166   5.198   7.103   2.747
  101GLN    OE1 1167   5.089   7.143   2.707
  101GLN    NE2 1168   5.263   7.008   2.681
  101GLN   HE21 1169   5.331   6.947   2.723
  101GLN   HE22 1170   5.251   7.000   2.583
  101GLN      C 1171   5.530   7.357   2.983
  101GLN      O 1172   5.552   7.471   3.024
  102ARG      N 1173   5.621   7.283   2.921
  102ARG      H 1174   5.616   7.183   2.918
  102ARG     CA 1175   5.756   7.331   2.889
  102ARG     CB 1176   5.753   7.446   2.788
  102ARG     CG 1177   5.656   7.451   2.670
  102ARG     CD 1178   5.683   7.353   2.555
  102ARG     NE 1179   5.566   7.329   2.469
  102ARG     HE 1180   5.486   7.377   2.503
  102ARG     CZ 1181   5.564   7.279   2.345
  102ARG    NH1 1182   5.672   7.229   2.282
  102ARG   HH11 1183   5.758   7.245   2.329
  102ARG   HH12 1184   5.660   7.162   2.209
  102ARG    NH2 1185   5.445   7.250   2.291
  102ARG   HH21 1186   5.364   7.281   2.340
  102ARG   HH22 1187   5.438   7.188   2.213
  102ARG      C 1188   5.863   7.359   2.994
  102ARG      O 1189   5.974   7.307   2.985
  103THR      N 1190   5.832   7.450   3.085
  103THR      H 1191   5.736   7.478   3.086
  103THR     CA 1192   5.911   7.512   3.192
  103THR     CB 1193   5.834   7.576   3.308
  103THR    OG1 1194   5.742   7.477   3.353
  103THR    HG1 1195   5.693   7.507   3.435
  103THR    CG2 1196   5.753   7.689   3.244
  103THR      C 1197   6.026   7.426   3.246
  103THR      O 1198   6.001   7.337   3.327
  104PRO      N 1199   6.151   7.456   3.214
  104PRO     CA 1200   6.274   7.385   3.250
  104PRO     CB 1201   6.373   7.447   3.151
  104PRO     CG 1202   6.286   7.501   3.037
  104PRO     CD 1203   6.179   7.569   3.123
  104PRO      C 1204   6.311   7.393   3.398
  104PRO      O 1205   6.423   7.438   3.423
  105LYSH     N 1206   6.224   7.338   3.483
  105LYSH     H 1207   6.134   7.309   3.451
  105LYSH    CA 1208   6.259   7.337   3.625
  105LYSH    CB 1209   6.178   7.437   3.708
  105LYSH    CG 1210   6.029   7.404   3.696
  105LYSH    CD 1211   5.939   7.455   3.809
  105LYSH    CE 1212   5.954   7.607   3.816
  105LYSH    NZ 1213   5.895   7.661   3.939
  105LYSH   HZ1 1214   5.954   7.630   4.014
  105LYSH   HZ2 1215   5.906   7.761   3.936
  105LYSH   HZ3 1216   5.799   7.636   3.946
  105LYSH     C 1217   6.261   7.205   3.703
  105LYSH     O 1218   6.193   7.112   3.660
  106ILE      N 1219   6.309   7.210   3.827
  106ILE      H 1220   6.354   7.283   3.878
  106ILE     CA 1221   6.305   7.097   3.921
  106ILE     CB 1222   6.388   7.143   4.041
  106ILE    CG1 1223   6.423   7.023   4.128
  106ILE    CG2 1224   6.338   7.265   4.119
  106ILE     CD 1225   6.532   7.066   4.227
  106ILE      C 1226   6.160   7.062   3.957
  106ILE      O 1227   6.069   7.144   3.962
  107GLN      N 1228   6.146   6.934   3.989
  107GLN      H 1229   6.217   6.865   3.973
  107GLN     CA 1230   6.037   6.873   4.068
  107GLN     CB 1231   6.087   6.728   4.072
  107GLN     CG 1232   6.005   6.627   4.154
  107GLN     CD 1233   5.858   6.614   4.115
  107GLN    OE1 1234   5.778   6.708   4.116
  107GLN    NE2 1235   5.818   6.495   4.073
  107GLN   HE21 1236   5.875   6.412   4.081
  107GLN   HE22 1237   5.722   6.486   4.046
  107GLN      C 1238   6.015   6.938   4.205
  107GLN      O 1239   6.090   7.024   4.251
  108VAL      N 1240   5.900   6.910   4.266
  108VAL      H 1241   5.849   6.841   4.215
  108VAL     CA 1242   5.858   6.967   4.395
  108VAL     CB 1243   5.706   6.956   4.411
  108VAL    CG1 1244   5.649   7.024   4.536
  108VAL    CG2 1245   5.630   7.005   4.289
  108VAL      C 1246   5.942   6.907   4.508
  108VAL      O 1247   5.950   6.785   4.521
  109TYR      N 1248   6.000   7.003   4.578
  109TYR      H 1249   6.020   7.088   4.530
  109TYR     CA 1250   6.070   6.988   4.707
  109TYR     CB 1251   6.111   7.118   4.776
  109TYR     CG 1252   6.206   7.208   4.697
  109TYR    CD1 1253   6.343   7.199   4.718
  109TYR    HD1 1254   6.383   7.113   4.772
  109TYR    CD2 1255   6.155   7.300   4.606
  109TYR    HD2 1256   6.047   7.309   4.592
  109TYR    CE1 1257   6.426   7.287   4.649
  109TYR    HE1 1258   6.525   7.307   4.690
  109TYR    CE2 1259   6.239   7.374   4.524
  109TYR    HE2 1260   6.195   7.407   4.430
  109TYR     CZ 1261   6.376   7.367   4.547
  109TYR     OH 1262   6.458   7.450   4.477
  109TYR     HH 1263   6.399   7.504   4.416
  109TYR      C 1264   5.979   6.926   4.814
  109TYR      O 1265   5.858   6.942   4.821
  110SER      N 1266   6.049   6.862   4.907
  110SER      H 1267   6.147   6.841   4.901
  110SER     CA 1268   5.995   6.805   5.031
  110SER     CB 1269   6.007   6.653   5.026
  110SER     OG 1270   5.920   6.593   5.123
  110SER     HG 1271   5.853   6.546   5.065
  110SER      C 1272   6.056   6.856   5.161
  110SER      O 1273   5.977   6.889   5.249
  111ARG      N 1274   6.188   6.877   5.167
  111ARG      H 1275   6.248   6.851   5.091
  111ARG     CA 1276   6.259   6.923   5.286
  111ARG     CB 1277   6.336   6.802   5.340
  111ARG     CG 1278   6.248   6.685   5.387
  111ARG     CD 1279   6.176   6.719   5.518
  111ARG     NE 1280   6.106   6.603   5.573
  111ARG     HE 1281   6.107   6.523   5.513
  111ARG     CZ 1282   6.036   6.599   5.687
  111ARG    NH1 1283   6.038   6.703   5.771
  111ARG   HH11 1284   6.097   6.783   5.758
  111ARG   HH12 1285   5.964   6.719   5.836
  111ARG    NH2 1286   5.984   6.485   5.734
  111ARG   HH21 1287   5.987   6.401   5.680
  111ARG   HH22 1288   5.924   6.485   5.815
  111ARG      C 1289   6.357   7.039   5.273
  111ARG      O 1290   6.359   7.133   5.351
  112HI0      N 1291   6.409   7.057   5.152
  112HI0      H 1292   6.399   6.976   5.093
  112HI0     CA 1293   6.494   7.164   5.099
  112HI0     CB 1294   6.566   7.138   4.967
  112HI0     CG 1295   6.698   7.063   4.977
  112HI0    ND1 1296   6.704   6.930   4.975
  112HI0    HD1 1297   6.629   6.869   5.000
  112HI0    CD2 1298   6.818   7.122   4.983
  112HI0    HD2 1299   6.836   7.229   4.994
  112HI0    CE1 1300   6.835   6.911   4.965
  112HI0    HE1 1301   6.880   6.811   4.972
  112HI0    NE2 1302   6.906   7.023   4.972
  112HI0    HE2 1303   7.006   7.027   4.982
  112HI0      C 1304   6.409   7.292   5.098
  112HI0      O 1305   6.300   7.292   5.042
  113PRO      N 1306   6.472   7.404   5.132
  113PRO     CA 1307   6.409   7.535   5.105
  113PRO     CB 1308   6.500   7.640   5.168
  113PRO     CG 1309   6.579   7.553   5.267
  113PRO     CD 1310   6.593   7.410   5.214
  113PRO      C 1311   6.402   7.563   4.955
  113PRO      O 1312   6.503   7.563   4.884
  114ALA      N 1313   6.285   7.604   4.908
  114ALA      H 1314   6.203   7.623   4.963
  114ALA     CA 1315   6.255   7.634   4.767
  114ALA     CB 1316   6.106   7.638   4.734
  114ALA      C 1317   6.313   7.771   4.730
  114ALA      O 1318   6.315   7.859   4.816
  115GL4      N 1319   6.314   7.798   4.600
  115GL4      H 1320   6.277   7.732   4.534
  115GL4     CA 1321   6.372   7.921   4.545
  115GL4     CB 1322   6.387   7.903   4.394
  115GL4     CG 1323   6.251   7.868   4.333
  115GL4     CD 1324   6.227   7.717   4.340
  115GL4    OE1 1325   6.310   7.643   4.284
  115GL4   HE11 1326   6.270   7.551   4.277
  115GL4   HE12 1327   6.380   7.701   4.243
  115GL4    OE2 1328   6.124   7.676   4.398
  115GL4   HE21 1329   6.084   7.602   4.345
  115GL4   HE22 1330   6.094   7.735   4.473
  115GL4      C 1331   6.296   8.050   4.572
  115GL4      O 1332   6.180   8.049   4.614
  116ASN      N 1333   6.355   8.159   4.524
  116ASN      H 1334   6.421   8.154   4.449
  116ASN     CA 1335   6.298   8.294   4.527
  116ASN     CB 1336   6.417   8.389   4.538
  116ASN     CG 1337   6.483   8.372   4.675
  116ASN    OD1 1338   6.441   8.428   4.776
  116ASN    ND2 1339   6.607   8.324   4.679
  116ASN   HD21 1340   6.660   8.295   4.599
  116ASN   HD22 1341   6.654   8.339   4.766
  116ASN      C 1342   6.211   8.320   4.404
  116ASN      O 1343   6.258   8.314   4.290
  117GLY      N 1344   6.102   8.392   4.430
  117GLY      H 1345   6.076   8.442   4.513
  117GLY     CA 1346   6.009   8.438   4.326
  117GLY      C 1347   6.056   8.536   4.219
  117GLY      O 1348   6.150   8.612   4.241
  118LYSH     N 1349   5.980   8.565   4.113
  118LYSH     H 1350   6.005   8.641   4.053
  118LYSH    CA 1351   5.851   8.503   4.078
  118LYSH    CB 1352   5.774   8.586   3.976
  118LYSH    CG 1353   5.737   8.718   4.043
  118LYSH    CD 1354   5.686   8.821   3.942
  118LYSH    CE 1355   5.621   8.946   4.001
  118LYSH    NZ 1356   5.536   9.005   3.897
  118LYSH   HZ1 1357   5.483   8.935   3.849
  118LYSH   HZ2 1358   5.472   9.075   3.929
  118LYSH   HZ3 1359   5.588   9.050   3.824
  118LYSH     C 1360   5.870   8.364   4.017
  118LYSH     O 1361   5.937   8.356   3.914
  119SER      N 1362   5.792   8.269   4.067
  119SER      H 1363   5.737   8.284   4.149
  119SER     CA 1364   5.771   8.134   4.010
  119SER     CB 1365   5.756   8.040   4.131
  119SER     OG 1366   5.762   7.907   4.079
  119SER     HG 1367   5.753   7.848   4.159
  119SER      C 1368   5.648   8.123   3.921
  119SER      O 1369   5.560   8.210   3.924
  120ASN      N 1370   5.629   8.023   3.837
  120ASN      H 1371   5.694   7.947   3.846
  120ASN     CA 1372   5.529   8.001   3.731
  120ASN     CB 1373   5.433   7.892   3.778
  120ASN     CG 1374   5.512   7.769   3.823
  120ASN    OD1 1375   5.610   7.721   3.766
  120ASN    ND2 1376   5.458   7.715   3.932
  120ASN   HD21 1377   5.377   7.763   3.965
  120ASN   HD22 1378   5.509   7.654   3.993
  120ASN      C 1379   5.467   8.115   3.650
  120ASN      O 1380   5.351   8.144   3.679
  121PHE      N 1381   5.518   8.182   3.547
  121PHE      H 1382   5.454   8.252   3.515
  121PHE     CA 1383   5.650   8.198   3.485
  121PHE     CB 1384   5.754   8.275   3.567
  121PHE     CG 1385   5.727   8.425   3.556
  121PHE    CD1 1386   5.618   8.471   3.630
  121PHE    HD1 1387   5.581   8.414   3.715
  121PHE    CD2 1388   5.790   8.509   3.466
  121PHE    HD2 1389   5.889   8.468   3.445
  121PHE    CE1 1390   5.570   8.600   3.607
  121PHE    HE1 1391   5.462   8.605   3.620
  121PHE    CE2 1392   5.755   8.644   3.458
  121PHE    HE2 1393   5.808   8.711   3.391
  121PHE     CZ 1394   5.641   8.687   3.526
  121PHE     HZ 1395   5.631   8.794   3.543
  121PHE      C 1396   5.735   8.082   3.431
  121PHE      O 1397   5.749   7.972   3.482
  122LEU      N 1398   5.797   8.112   3.317
  122LEU      H 1399   5.800   8.206   3.282
  122LEU     CA 1400   5.899   8.023   3.260
  122LEU     CB 1401   5.931   8.063   3.116
  122LEU     CG 1402   6.018   7.963   3.040
  122LEU    CD1 1403   5.936   7.855   2.969
  122LEU    CD2 1404   6.131   8.029   2.961
  122LEU      C 1405   6.031   8.021   3.337
  122LEU      O 1406   6.114   8.112   3.334
  123ASN      N 1407   6.040   7.939   3.441
  123ASN      H 1408   5.958   7.914   3.492
  123ASN     CA 1409   6.161   7.925   3.525
  123ASN     CB 1410   6.117   7.892   3.667
  123ASN     CG 1411   6.017   7.980   3.743
  123ASN    OD1 1412   5.922   7.931   3.803
  123ASN    ND2 1413   6.059   8.104   3.768
  123ASN   HD21 1414   6.144   8.139   3.728
  123ASN   HD22 1415   6.013   8.154   3.841
  123ASN      C 1416   6.264   7.819   3.486
  123ASN      O 1417   6.224   7.708   3.451
  124CYS2     N 1418   6.392   7.855   3.495
  124CYS2     H 1419   6.418   7.951   3.508
  124CYS2    CA 1420   6.497   7.757   3.465
  124CYS2    CB 1421   6.577   7.799   3.342
  124CYS2    SG 1422   6.704   7.677   3.290
  124CYS2     C 1423   6.590   7.745   3.585
  124CYS2     O 1424   6.623   7.846   3.647
  125TYR      N 1425   6.596   7.621   3.634
  125TYR      H 1426   6.537   7.551   3.594
  125TYR     CA 1427   6.680   7.585   3.750
  125TYR     CB 1428   6.613   7.475   3.832
  125TYR     CG 1429   6.660   7.468   3.977
  125TYR    CD1 1430   6.733   7.356   4.017
  125TYR    HD1 1431   6.744   7.273   3.948
  125TYR    CD2 1432   6.618   7.558   4.074
  125TYR    HD2 1433   6.573   7.655   4.053
  125TYR    CE1 1434   6.764   7.324   4.149
  125TYR    HE1 1435   6.840   7.249   4.173
  125TYR    CE2 1436   6.645   7.529   4.207
  125TYR    HE2 1437   6.593   7.578   4.289
  125TYR     CZ 1438   6.712   7.413   4.243
  125TYR     OH 1439   6.693   7.361   4.366
  125TYR     HH 1440   6.611   7.408   4.399
  125TYR      C 1441   6.827   7.554   3.725
  125TYR      O 1442   6.856   7.445   3.675
  126VAL      N 1443   6.922   7.638   3.765
  126VAL      H 1444   6.902   7.730   3.799
  126VAL     CA 1445   7.068   7.615   3.760
  126VAL     CB 1446   7.147   7.742   3.727
  126VAL    CG1 1447   7.287   7.705   3.678
  126VAL    CG2 1448   7.076   7.835   3.628
  126VAL      C 1449   7.122   7.536   3.879
  126VAL      O 1450   7.091   7.563   3.995
  127SER      N 1451   7.202   7.435   3.848
  127SER      H 1452   7.234   7.430   3.753
  127SER     CA 1453   7.257   7.336   3.942
  127SER     CB 1454   7.308   7.206   3.879
  127SER     OG 1455   7.422   7.241   3.800
  127SER     HG 1456   7.396   7.264   3.706
  127SER      C 1457   7.359   7.400   4.036
  127SER      O 1458   7.389   7.342   4.140
  128GLY      N 1459   7.424   7.507   3.990
  128GLY      H 1460   7.435   7.526   3.892
  128GLY     CA 1461   7.509   7.591   4.076
  128GLY      C 1462   7.604   7.704   4.036
  128GLY      O 1463   7.648   7.715   3.922
  129PHE      N 1464   7.604   7.804   4.123
  129PHE      H 1465   7.547   7.802   4.207
  129PHE     CA 1466   7.684   7.927   4.115
  129PHE     CB 1467   7.608   8.032   4.196
  129PHE     CG 1468   7.664   8.172   4.170
  129PHE    CD1 1469   7.716   8.247   4.276
  129PHE    HD1 1470   7.752   8.196   4.365
  129PHE    CD2 1471   7.644   8.230   4.046
  129PHE    HD2 1472   7.599   8.171   3.966
  129PHE    CE1 1473   7.743   8.382   4.255
  129PHE    HE1 1474   7.769   8.446   4.339
  129PHE    CE2 1475   7.663   8.366   4.024
  129PHE    HE2 1476   7.642   8.406   3.924
  129PHE     CZ 1477   7.715   8.438   4.131
  129PHE     HZ 1478   7.717   8.547   4.123
  129PHE      C 1479   7.830   7.908   4.155
  129PHE      O 1480   7.901   7.991   4.211
  130HI0      N 1481   7.881   7.793   4.111
  130HI0      H 1482   7.832   7.733   4.048
  130HI0     CA 1483   8.021   7.749   4.123
  130HI0     CB 1484   8.011   7.621   4.207
  130HI0     CG 1485   7.980   7.658   4.352
  130HI0    ND1 1486   8.050   7.738   4.432
  130HI0    HD1 1487   8.135   7.787   4.411
  130HI0    CD2 1488   7.870   7.621   4.417
  130HI0    HD2 1489   7.806   7.538   4.389
  130HI0    CE1 1490   7.984   7.747   4.547
  130HI0    HE1 1491   8.022   7.802   4.633
  130HI0    NE2 1492   7.869   7.681   4.536
  130HI0    HE2 1493   7.804   7.671   4.611
  130HI0      C 1494   8.063   7.706   3.983
  130HI0      O 1495   7.997   7.623   3.921
  131PRO      N 1496   8.167   7.767   3.927
  131PRO     CA 1497   8.215   7.902   3.962
  131PRO     CB 1498   8.348   7.914   3.888
  131PRO     CG 1499   8.391   7.767   3.891
  131PRO     CD 1500   8.263   7.703   3.836
  131PRO      C 1501   8.115   8.008   3.917
  131PRO      O 1502   8.022   7.989   3.839
  132SER      N 1503   8.131   8.133   3.958
  132SER      H 1504   8.201   8.152   4.027
  132SER     CA 1505   8.044   8.250   3.936
  132SER     CB 1506   8.083   8.362   4.031
  132SER     OG 1507   8.221   8.401   4.024
  132SER     HG 1508   8.270   8.345   4.092
  132SER      C 1509   8.040   8.312   3.797
  132SER      O 1510   7.945   8.386   3.773
  133AS4      N 1511   8.103   8.246   3.699
  133AS4      H 1512   8.126   8.150   3.713
  133AS4     CA 1513   8.115   8.288   3.559
  133AS4     CB 1514   8.244   8.230   3.500
  133AS4     CG 1515   8.257   8.078   3.507
  133AS4    OD1 1516   8.274   8.013   3.401
  133AS4   HD11 1517   8.303   7.919   3.416
  133AS4   HD12 1518   8.261   8.079   3.327
  133AS4    OD2 1519   8.239   8.028   3.620
  133AS4   HD21 1520   8.260   7.931   3.608
  133AS4   HD22 1521   8.195   8.101   3.673
  133AS4      C 1522   8.000   8.254   3.464
  133AS4      O 1523   7.999   8.282   3.344
  134ILE      N 1524   7.888   8.226   3.530
  134ILE      H 1525   7.872   8.259   3.623
  134ILE     CA 1526   7.759   8.185   3.473
  134ILE     CB 1527   7.679   8.118   3.584
  134ILE    CG1 1528   7.584   8.017   3.520
  134ILE    CG2 1529   7.592   8.207   3.673
  134ILE     CD 1530   7.667   7.909   3.450
  134ILE      C 1531   7.687   8.292   3.390
  134ILE      O 1532   7.652   8.397   3.445
  135GL4      N 1533   7.658   8.251   3.267
  135GL4      H 1534   7.700   8.163   3.244
  135GL4     CA 1535   7.576   8.318   3.166
  135GL4     CB 1536   7.667   8.353   3.048
  135GL4     CG 1537   7.611   8.462   2.956
  135GL4     CD 1538   7.643   8.604   3.001
  135GL4    OE1 1539   7.552   8.665   3.063
  135GL4   HE11 1540   7.588   8.756   3.084
  135GL4   HE12 1541   7.472   8.606   3.072
  135GL4    OE2 1542   7.736   8.666   2.945
  135GL4   HE21 1543   7.744   8.763   2.968
  135GL4   HE22 1544   7.793   8.597   2.899
  135GL4      C 1545   7.459   8.231   3.120
  135GL4      O 1546   7.482   8.118   3.076
  136VAL      N 1547   7.335   8.279   3.120
  136VAL      H 1548   7.310   8.374   3.142
  136VAL     CA 1549   7.213   8.201   3.096
  136VAL     CB 1550   7.132   8.205   3.225
  136VAL    CG1 1551   6.998   8.130   3.215
  136VAL    CG2 1552   7.199   8.144   3.348
  136VAL      C 1553   7.136   8.250   2.973
  136VAL      O 1554   7.089   8.364   2.974
  137AS4      N 1555   7.132   8.159   2.876
  137AS4      H 1556   7.185   8.075   2.880
  137AS4     CA 1557   7.054   8.178   2.753
  137AS4     CB 1558   7.130   8.103   2.643
  137AS4     CG 1559   7.240   8.190   2.581
  137AS4    OD1 1560   7.234   8.216   2.459
  137AS4   HD11 1561   7.319   8.246   2.415
  137AS4   HD12 1562   7.140   8.200   2.427
  137AS4    OD2 1563   7.343   8.213   2.647
  137AS4   HD21 1564   7.421   8.231   2.587
  137AS4   HD22 1565   7.333   8.184   2.743
  137AS4      C 1566   6.917   8.111   2.767
  137AS4      O 1567   6.909   7.989   2.780
  138LEU      N 1568   6.807   8.185   2.775
  138LEU      H 1569   6.817   8.282   2.797
  138LEU     CA 1570   6.672   8.128   2.757
  138LEU     CB 1571   6.570   8.191   2.851
  138LEU     CG 1572   6.594   8.147   2.995
  138LEU    CD1 1573   6.519   8.248   3.082
  138LEU    CD2 1574   6.546   8.003   3.015
  138LEU      C 1575   6.630   8.133   2.610
  138LEU      O 1576   6.611   8.240   2.553
  139LEU      N 1577   6.616   8.016   2.548
  139LEU      H 1578   6.601   7.939   2.611
  139LEU     CA 1579   6.570   8.008   2.409
  139LEU     CB 1580   6.637   7.885   2.350
  139LEU     CG 1581   6.786   7.892   2.317
  139LEU    CD1 1582   6.884   7.937   2.425
  139LEU    CD2 1583   6.828   7.750   2.276
  139LEU      C 1584   6.417   7.998   2.406
  139LEU      O 1585   6.357   7.935   2.493
  140LYSH     N 1586   6.365   8.057   2.299
  140LYSH     H 1587   6.415   8.130   2.252
  140LYSH    CA 1588   6.229   8.037   2.246
  140LYSH    CB 1589   6.122   8.137   2.291
  140LYSH    CG 1590   5.983   8.126   2.228
  140LYSH    CD 1591   5.879   8.228   2.275
  140LYSH    CE 1592   5.935   8.370   2.273
  140LYSH    NZ 1593   5.837   8.462   2.334
  140LYSH   HZ1 1594   5.756   8.458   2.275
  140LYSH   HZ2 1595   5.800   8.433   2.422
  140LYSH   HZ3 1596   5.874   8.555   2.333
  140LYSH     C 1597   6.228   8.010   2.095
  140LYSH     O 1598   6.223   8.106   2.019
  141ASN      N 1599   6.219   7.881   2.063
  141ASN      H 1600   6.171   7.819   2.124
  141ASN     CA 1601   6.235   7.828   1.928
  141ASN     CB 1602   6.107   7.869   1.856
  141ASN     CG 1603   5.973   7.825   1.916
  141ASN    OD1 1604   5.925   7.875   2.017
  141ASN    ND2 1605   5.905   7.735   1.846
  141ASN   HD21 1606   5.942   7.683   1.769
  141ASN   HD22 1607   5.806   7.743   1.856
  141ASN      C 1608   6.366   7.864   1.857
  141ASN      O 1609   6.360   7.947   1.765
  142GLY      N 1610   6.480   7.846   1.922
  142GLY      H 1611   6.481   7.807   2.014
  142GLY     CA 1612   6.610   7.887   1.867
  142GLY      C 1613   6.646   8.032   1.899
  142GLY      O 1614   6.766   8.059   1.898
  143GL4      N 1615   6.554   8.126   1.877
  143GL4      H 1616   6.465   8.099   1.838
  143GL4     CA 1617   6.572   8.268   1.907
  143GL4     CB 1618   6.458   8.349   1.845
  143GL4     CG 1619   6.489   8.495   1.810
  143GL4     CD 1620   6.363   8.568   1.762
  143GL4    OE1 1621   6.340   8.571   1.640
  143GL4   HE11 1622   6.246   8.595   1.616
  143GL4   HE12 1623   6.428   8.577   1.592
  143GL4    OE2 1624   6.297   8.635   1.845
  143GL4   HE21 1625   6.209   8.660   1.806
  143GL4   HE22 1626   6.355   8.665   1.921
  143GL4      C 1627   6.583   8.289   2.059
  143GL4      O 1628   6.494   8.248   2.133
  144ARG      N 1629   6.689   8.352   2.107
  144ARG      H 1630   6.771   8.365   2.051
  144ARG     CA 1631   6.701   8.396   2.247
  144ARG     CB 1632   6.843   8.443   2.279
  144ARG     CG 1633   6.859   8.458   2.430
  144ARG     CD 1634   6.988   8.535   2.455
  144ARG     NE 1635   7.010   8.562   2.598
  144ARG     HE 1636   6.925   8.567   2.650
  144ARG     CZ 1637   7.123   8.575   2.669
  144ARG    NH1 1638   7.231   8.520   2.611
  144ARG   HH11 1639   7.218   8.468   2.527
  144ARG   HH12 1640   7.324   8.548   2.636
  144ARG    NH2 1641   7.139   8.656   2.775
  144ARG   HH21 1642   7.060   8.697   2.820
  144ARG   HH22 1643   7.227   8.663   2.822
  144ARG      C 1644   6.602   8.510   2.276
  144ARG      O 1645   6.615   8.619   2.221
  145ILE      N 1646   6.525   8.488   2.382
  145ILE      H 1647   6.544   8.411   2.444
  145ILE     CA 1648   6.444   8.592   2.448
  145ILE     CB 1649   6.363   8.531   2.562
  145ILE    CG1 1650   6.268   8.425   2.508
  145ILE    CG2 1651   6.288   8.632   2.649
  145ILE     CD 1652   6.206   8.346   2.623
  145ILE      C 1653   6.540   8.702   2.493
  145ILE      O 1654   6.653   8.685   2.539
  146GL4      N 1655   6.494   8.825   2.471
  146GL4      H 1656   6.408   8.845   2.423
  146GL4     CA 1657   6.559   8.952   2.507
  146GL4     CB 1658   6.502   9.072   2.431
  146GL4     CG 1659   6.573   9.087   2.296
  146GL4     CD 1660   6.499   9.196   2.218
  146GL4    OE1 1661   6.503   9.316   2.254
  146GL4   HE11 1662   6.427   9.368   2.214
  146GL4   HE12 1663   6.584   9.322   2.312
  146GL4    OE2 1664   6.400   9.163   2.149
  146GL4   HE21 1665   6.339   9.242   2.145
  146GL4   HE22 1666   6.420   9.067   2.128
  146GL4      C 1667   6.560   8.982   2.657
  146GL4      O 1668   6.663   8.987   2.724
  147LYSH     N 1669   6.441   8.986   2.715
  147LYSH     H 1670   6.357   9.008   2.665
  147LYSH    CA 1671   6.435   9.013   2.860
  147LYSH    CB 1672   6.337   9.126   2.890
  147LYSH    CG 1673   6.389   9.260   2.837
  147LYSH    CD 1674   6.322   9.376   2.910
  147LYSH    CE 1675   6.175   9.401   2.877
  147LYSH    NZ 1676   6.111   9.518   2.938
  147LYSH   HZ1 1677   6.013   9.512   2.917
  147LYSH   HZ2 1678   6.122   9.503   3.036
  147LYSH   HZ3 1679   6.155   9.602   2.908
  147LYSH     C 1680   6.408   8.888   2.944
  147LYSH     O 1681   6.307   8.820   2.930
  148VAL      N 1682   6.505   8.875   3.034
  148VAL      H 1683   6.579   8.942   3.042
  148VAL     CA 1684   6.504   8.780   3.146
  148VAL     CB 1685   6.597   8.662   3.115
  148VAL    CG1 1686   6.553   8.589   2.988
  148VAL    CG2 1687   6.743   8.704   3.097
  148VAL      C 1688   6.530   8.839   3.284
  148VAL      O 1689   6.590   8.947   3.290
  149GL4      N 1690   6.501   8.761   3.387
  149GL4      H 1691   6.450   8.675   3.377
  149GL4     CA 1692   6.527   8.808   3.524
  149GL4     CB 1693   6.396   8.838   3.596
  149GL4     CG 1694   6.400   8.913   3.729
  149GL4     CD 1695   6.487   9.039   3.720
  149GL4    OE1 1696   6.604   9.036   3.761
  149GL4   HE11 1697   6.658   9.120   3.771
  149GL4   HE12 1698   6.621   8.940   3.781
  149GL4    OE2 1699   6.428   9.144   3.686
  149GL4   HE21 1700   6.502   9.209   3.667
  149GL4   HE22 1701   6.333   9.149   3.715
  149GL4      C 1702   6.607   8.711   3.611
  149GL4      O 1703   6.583   8.590   3.603
  150HI0      N 1704   6.681   8.764   3.708
  150HI0      H 1705   6.679   8.862   3.728
  150HI0     CA 1706   6.755   8.685   3.807
  150HI0     CB 1707   6.907   8.691   3.791
  150HI0     CG 1708   6.970   8.830   3.780
  150HI0    ND1 1709   7.031   8.909   3.868
  150HI0    HD1 1710   7.042   8.895   3.966
  150HI0    CD2 1711   6.988   8.885   3.660
  150HI0    HD2 1712   6.938   8.841   3.573
  150HI0    CE1 1713   7.081   9.011   3.799
  150HI0    HE1 1714   7.122   9.105   3.837
  150HI0    NE2 1715   7.060   8.996   3.669
  150HI0    HE2 1716   7.104   9.046   3.594
  150HI0      C 1717   6.717   8.723   3.950
  150HI0      O 1718   6.753   8.824   4.010
  151SER      N 1719   6.657   8.622   4.013
  151SER      H 1720   6.682   8.530   3.983
  151SER     CA 1721   6.628   8.635   4.156
  151SER     CB 1722   6.521   8.535   4.201
  151SER     OG 1723   6.551   8.405   4.149
  151SER     HG 1724   6.485   8.341   4.189
  151SER      C 1725   6.751   8.602   4.241
  151SER      O 1726   6.856   8.565   4.189
  152AS4      N 1727   6.744   8.618   4.373
  152AS4      H 1728   6.661   8.653   4.416
  152AS4     CA 1729   6.851   8.602   4.472
  152AS4     CB 1730   6.797   8.659   4.602
  152AS4     CG 1731   6.730   8.797   4.598
  152AS4    OD1 1732   6.633   8.823   4.523
  152AS4   HD11 1733   6.649   8.917   4.494
  152AS4   HD12 1734   6.561   8.754   4.526
  152AS4    OD2 1735   6.759   8.878   4.688
  152AS4   HD21 1736   6.732   8.969   4.657
  152AS4   HD22 1737   6.776   8.828   4.773
  152AS4      C 1738   6.887   8.454   4.490
  152AS4      O 1739   6.795   8.372   4.484
  153LEU      N 1740   7.012   8.431   4.528
  153LEU      H 1741   7.067   8.493   4.583
  153LEU     CA 1742   7.070   8.296   4.530
  153LEU     CB 1743   7.214   8.305   4.581
  153LEU     CG 1744   7.313   8.326   4.467
  153LEU    CD1 1745   7.451   8.364   4.521
  153LEU    CD2 1746   7.326   8.201   4.378
  153LEU      C 1747   6.992   8.204   4.624
  153LEU      O 1748   6.953   8.258   4.727
  154SER      N 1749   6.986   8.074   4.599
  154SER      H 1750   7.031   8.042   4.515
  154SER     CA 1751   6.918   7.976   4.685
  154SER     CB 1752   6.813   7.908   4.597
  154SER     OG 1753   6.719   7.850   4.688
  154SER     HG 1754   6.686   7.768   4.641
  154SER      C 1755   7.005   7.862   4.739
  154SER      O 1756   7.089   7.807   4.668
  155PHE      N 1757   6.946   7.820   4.850
  155PHE      H 1758   6.848   7.837   4.862
  155PHE     CA 1759   7.012   7.729   4.944
  155PHE     CB 1760   6.971   7.769   5.086
  155PHE     CG 1761   7.013   7.903   5.146
  155PHE    CD1 1762   7.134   7.914   5.213
  155PHE    HD1 1763   7.193   7.822   5.209
  155PHE    CD2 1764   6.928   8.013   5.151
  155PHE    HD2 1765   6.822   8.000   5.131
  155PHE    CE1 1766   7.181   8.028   5.277
  155PHE    HE1 1767   7.257   8.020   5.354
  155PHE    CE2 1768   6.974   8.130   5.211
  155PHE    HE2 1769   6.899   8.208   5.196
  155PHE     CZ 1770   7.099   8.140   5.271
  155PHE     HZ 1771   7.137   8.242   5.283
  155PHE      C 1772   6.991   7.579   4.921
  155PHE      O 1773   6.931   7.546   4.819
  156SER      N 1774   7.061   7.501   5.003
  156SER      H 1775   7.112   7.531   5.083
  156SER     CA 1776   7.087   7.360   4.972
  156SER     CB 1777   7.187   7.344   4.858
  156SER     OG 1778   7.171   7.210   4.809
  156SER     HG 1779   7.254   7.182   4.760
  156SER      C 1780   7.150   7.279   5.086
  156SER      O 1781   7.218   7.331   5.174
  157LYSH     N 1782   7.120   7.150   5.087
  157LYSH     H 1783   7.043   7.111   5.036
  157LYSH    CA 1784   7.190   7.052   5.171
  157LYSH    CB 1785   7.103   6.938   5.225
  157LYSH    CG 1786   7.006   6.985   5.333
  157LYSH    CD 1787   6.926   6.871   5.395
  157LYSH    CE 1788   7.014   6.768   5.465
  157LYSH    NZ 1789   6.924   6.669   5.527
  157LYSH   HZ1 1790   6.897   6.599   5.460
  157LYSH   HZ2 1791   6.976   6.636   5.605
  157LYSH   HZ3 1792   6.843   6.716   5.562
  157LYSH     C 1793   7.324   6.995   5.124
  157LYSH     O 1794   7.416   6.975   5.204
  158AS4      N 1795   7.341   6.974   4.994
  158AS4      H 1796   7.256   6.953   4.946
  158AS4     CA 1797   7.467   6.959   4.921
  158AS4     CB 1798   7.439   6.902   4.781
  158AS4     CG 1799   7.345   6.981   4.691
  158AS4    OD1 1800   7.255   6.913   4.635
  158AS4   HD11 1801   7.192   6.981   4.598
  158AS4   HD12 1802   7.290   6.822   4.614
  158AS4    OD2 1803   7.371   7.100   4.661
  158AS4   HD21 1804   7.291   7.133   4.611
  158AS4   HD22 1805   7.458   7.137   4.693
  158AS4      C 1806   7.549   7.088   4.918
  158AS4      O 1807   7.499   7.194   4.957
  159TRP      N 1808   7.671   7.073   4.869
  159TRP      H 1809   7.700   6.980   4.844
  159TRP     CA 1810   7.766   7.184   4.851
  159TRP     CB 1811   7.906   7.136   4.814
  159TRP     CG 1812   7.909   7.031   4.701
  159TRP    CD1 1813   7.871   7.034   4.575
  159TRP    HD1 1814   7.872   7.120   4.509
  159TRP    CD2 1815   7.895   6.899   4.741
  159TRP    NE1 1816   7.832   6.914   4.531
  159TRP    HE1 1817   7.797   6.898   4.438
  159TRP    CE2 1818   7.844   6.829   4.633
  159TRP    CE3 1819   7.891   6.847   4.871
  159TRP    HE3 1820   7.942   6.907   4.946
  159TRP    CZ2 1821   7.781   6.708   4.658
  159TRP    HZ2 1822   7.730   6.651   4.580
  159TRP    CZ3 1823   7.823   6.727   4.890
  159TRP    HZ3 1824   7.819   6.689   4.992
  159TRP    CH2 1825   7.768   6.654   4.785
  159TRP    HH2 1826   7.758   6.546   4.792
  159TRP      C 1827   7.730   7.302   4.760
  159TRP      O 1828   7.771   7.414   4.786
  160SER      N 1829   7.625   7.287   4.680
  160SER      H 1830   7.545   7.229   4.697
  160SER     CA 1831   7.600   7.387   4.576
  160SER     CB 1832   7.561   7.325   4.442
  160SER     OG 1833   7.557   7.424   4.338
  160SER     HG 1834   7.502   7.391   4.260
  160SER      C 1835   7.500   7.499   4.606
  160SER      O 1836   7.412   7.493   4.691
  161PHE      N 1837   7.534   7.618   4.557
  161PHE      H 1838   7.629   7.640   4.534
  161PHE     CA 1839   7.444   7.734   4.564
  161PHE     CB 1840   7.538   7.852   4.588
  161PHE     CG 1841   7.555   7.873   4.738
  161PHE    CD1 1842   7.481   7.971   4.804
  161PHE    HD1 1843   7.410   8.037   4.753
  161PHE    CD2 1844   7.666   7.816   4.800
  161PHE    HD2 1845   7.729   7.743   4.749
  161PHE    CE1 1846   7.510   8.011   4.934
  161PHE    HE1 1847   7.447   8.079   4.992
  161PHE    CE2 1848   7.703   7.865   4.924
  161PHE    HE2 1849   7.787   7.819   4.976
  161PHE     CZ 1850   7.625   7.959   4.991
  161PHE     HZ 1851   7.655   7.990   5.091
  161PHE      C 1852   7.364   7.753   4.434
  161PHE      O 1853   7.427   7.775   4.331
  162TYR      N 1854   7.234   7.728   4.436
  162TYR      H 1855   7.187   7.742   4.523
  162TYR     CA 1856   7.143   7.722   4.321
  162TYR     CB 1857   7.038   7.619   4.363
  162TYR     CG 1858   7.092   7.477   4.381
  162TYR    CD1 1859   7.076   7.387   4.276
  162TYR    HD1 1860   7.009   7.403   4.191
  162TYR    CD2 1861   7.145   7.436   4.503
  162TYR    HD2 1862   7.162   7.517   4.574
  162TYR    CE1 1863   7.127   7.259   4.293
  162TYR    HE1 1864   7.119   7.197   4.204
  162TYR    CE2 1865   7.208   7.312   4.514
  162TYR    HE2 1866   7.279   7.300   4.595
  162TYR     CZ 1867   7.197   7.223   4.408
  162TYR     OH 1868   7.201   7.092   4.442
  162TYR     HH 1869   7.265   7.074   4.517
  162TYR      C 1870   7.078   7.853   4.274
  162TYR      O 1871   7.057   7.944   4.356
  163LEU      N 1872   7.081   7.861   4.142
  163LEU      H 1873   7.094   7.778   4.089
  163LEU     CA 1874   7.034   7.977   4.065
  163LEU     CB 1875   7.141   8.026   3.967
  163LEU     CG 1876   7.147   8.170   3.916
  163LEU    CD1 1877   7.169   8.262   4.036
  163LEU    CD2 1878   7.253   8.195   3.808
  163LEU      C 1879   6.901   7.948   3.994
  163LEU      O 1880   6.871   7.840   3.945
  164LEU      N 1881   6.813   8.048   3.997
  164LEU      H 1882   6.818   8.122   4.062
  164LEU     CA 1883   6.683   8.041   3.929
  164LEU     CB 1884   6.577   8.067   4.036
  164LEU     CG 1885   6.444   8.036   3.968
  164LEU    CD1 1886   6.423   7.884   3.970
  164LEU    CD2 1887   6.340   8.101   4.060
  164LEU      C 1888   6.673   8.151   3.824
  164LEU      O 1889   6.679   8.270   3.856
  165TYR      N 1890   6.665   8.117   3.695
  165TYR      H 1891   6.650   8.020   3.681
  165TYR     CA 1892   6.645   8.220   3.592
  165TYR     CB 1893   6.764   8.211   3.498
  165TYR     CG 1894   6.860   8.329   3.521
  165TYR    CD1 1895   6.972   8.315   3.602
  165TYR    HD1 1896   6.996   8.216   3.642
  165TYR    CD2 1897   6.841   8.445   3.448
  165TYR    HD2 1898   6.745   8.467   3.400
  165TYR    CE1 1899   7.068   8.415   3.612
  165TYR    HE1 1900   7.152   8.401   3.681
  165TYR    CE2 1901   6.940   8.543   3.449
  165TYR    HE2 1902   6.921   8.637   3.397
  165TYR     CZ 1903   7.051   8.526   3.531
  165TYR     OH 1904   7.133   8.633   3.545
  165TYR     HH 1905   7.106   8.702   3.478
  165TYR      C 1906   6.502   8.217   3.537
  165TYR      O 1907   6.439   8.112   3.525
  166TYR      N 1908   6.451   8.337   3.508
  166TYR      H 1909   6.500   8.415   3.547
  166TYR     CA 1910   6.311   8.354   3.465
  166TYR     CB 1911   6.207   8.368   3.576
  166TYR     CG 1912   6.193   8.500   3.652
  166TYR    CD1 1913   6.079   8.578   3.637
  166TYR    HD1 1914   6.035   8.581   3.537
  166TYR    CD2 1915   6.274   8.513   3.764
  166TYR    HD2 1916   6.355   8.444   3.788
  166TYR    CE1 1917   6.050   8.664   3.742
  166TYR    HE1 1918   5.970   8.735   3.722
  166TYR    CE2 1919   6.244   8.601   3.868
  166TYR    HE2 1920   6.315   8.626   3.947
  166TYR     CZ 1921   6.132   8.681   3.854
  166TYR     OH 1922   6.101   8.771   3.951
  166TYR     HH 1923   6.172   8.768   4.022
  166TYR      C 1924   6.268   8.453   3.357
  166TYR      O 1925   6.305   8.569   3.367
  167THR      N 1926   6.155   8.413   3.298
  167THR      H 1927   6.112   8.325   3.316
  167THR     CA 1928   6.085   8.506   3.208
  167THR     CB 1929   6.149   8.511   3.068
  167THR    OG1 1930   6.116   8.632   3.000
  167THR    HG1 1931   6.196   8.692   2.992
  167THR    CG2 1932   6.111   8.395   2.976
  167THR      C 1933   5.938   8.474   3.181
  167THR      O 1934   5.893   8.369   3.227
  168GL4      N 1935   5.865   8.568   3.123
  168GL4      H 1936   5.913   8.652   3.098
  168GL4     CA 1937   5.725   8.562   3.077
  168GL4     CB 1938   5.683   8.697   3.019
  168GL4     CG 1939   5.644   8.809   3.117
  168GL4     CD 1940   5.558   8.923   3.064
  168GL4    OE1 1941   5.444   8.943   3.113
  168GL4   HE11 1942   5.386   9.007   3.062
  168GL4   HE12 1943   5.426   8.882   3.190
  168GL4    OE2 1944   5.614   9.015   3.001
  168GL4   HE21 1945   5.540   9.079   2.984
  168GL4   HE22 1946   5.710   8.992   2.982
  168GL4      C 1947   5.687   8.440   2.993
  168GL4      O 1948   5.746   8.396   2.894
  169PHE      N 1949   5.583   8.378   3.047
  169PHE      H 1950   5.536   8.426   3.122
  169PHE     CA 1951   5.520   8.259   2.988
  169PHE     CB 1952   5.474   8.166   3.101
  169PHE     CG 1953   5.437   8.021   3.069
  169PHE    CD1 1954   5.303   7.989   3.052
  169PHE    HD1 1955   5.220   8.057   3.072
  169PHE    CD2 1956   5.542   7.934   3.042
  169PHE    HD2 1957   5.645   7.967   3.054
  169PHE    CE1 1958   5.276   7.861   3.004
  169PHE    HE1 1959   5.170   7.832   3.001
  169PHE    CE2 1960   5.511   7.807   2.993
  169PHE    HE2 1961   5.585   7.733   2.963
  169PHE     CZ 1962   5.378   7.771   2.978
  169PHE     HZ 1963   5.350   7.670   2.947
  169PHE      C 1964   5.410   8.288   2.885
  169PHE      O 1965   5.326   8.371   2.920
  170THR      N 1966   5.418   8.234   2.764
  170THR      H 1967   5.502   8.193   2.730
  170THR     CA 1968   5.303   8.243   2.672
  170THR     CB 1969   5.348   8.202   2.532
  170THR    OG1 1970   5.431   8.086   2.531
  170THR    HG1 1971   5.384   8.027   2.465
  170THR    CG2 1972   5.430   8.322   2.483
  170THR      C 1973   5.198   8.146   2.724
  170THR      O 1974   5.211   8.023   2.729
  171PRO      N 1975   5.084   8.202   2.764
  171PRO     CA 1976   4.974   8.118   2.815
  171PRO     CB 1977   4.863   8.207   2.872
  171PRO     CG 1978   4.944   8.336   2.893
  171PRO     CD 1979   5.041   8.342   2.774
  171PRO      C 1980   4.919   8.010   2.722
  171PRO      O 1981   4.881   7.904   2.771
  172THR      N 1982   4.930   8.020   2.590
  172THR      H 1983   4.943   8.113   2.554
  172THR     CA 1984   4.900   7.912   2.495
  172THR     CB 1985   4.904   7.949   2.346
  172THR    OG1 1986   5.038   7.985   2.311
  172THR    HG1 1987   5.035   8.027   2.221
  172THR    CG2 1988   4.791   8.045   2.309
  172THR      C 1989   4.987   7.787   2.495
  172THR      O 1990   4.949   7.692   2.427
  173GL4      N 1991   5.087   7.771   2.581
  173GL4      H 1992   5.093   7.845   2.648
  173GL4     CA 1993   5.178   7.657   2.600
  173GL4     CB 1994   5.111   7.553   2.689
  173GL4     CG 1995   5.069   7.605   2.827
  173GL4     CD 1996   4.976   7.502   2.891
  173GL4    OE1 1997   5.031   7.412   2.958
  173GL4   HE11 1998   4.960   7.353   2.998
  173GL4   HE12 1999   5.129   7.415   2.941
  173GL4    OE2 2000   4.853   7.500   2.869
  173GL4   HE21 2001   4.815   7.541   2.952
  173GL4   HE22 2002   4.841   7.450   2.784
  173GL4      C 2003   5.253   7.595   2.481
  173GL4      O 2004   5.351   7.525   2.504
  174LYSH     N 2005   5.236   7.656   2.364
  174LYSH     H 2006   5.162   7.723   2.362
  174LYSH    CA 2007   5.297   7.605   2.240
  174LYSH    CB 2008   5.209   7.644   2.120
  174LYSH    CG 2009   5.071   7.580   2.110
  174LYSH    CD 2010   5.079   7.436   2.057
  174LYSH    CE 2011   4.947   7.379   2.003
  174LYSH    NZ 2012   4.964   7.238   1.966
  174LYSH   HZ1 2013   4.873   7.198   1.973
  174LYSH   HZ2 2014   4.995   7.241   1.871
  174LYSH   HZ3 2015   5.028   7.186   2.021
  174LYSH     C 2016   5.445   7.619   2.205
  174LYSH     O 2017   5.508   7.533   2.144
  175ASN      N 2018   5.491   7.741   2.235
  175ASN      H 2019   5.434   7.818   2.263
  175ASN     CA 2020   5.631   7.777   2.208
  175ASN     CB 2021   5.659   7.923   2.247
  175ASN     CG 2022   5.615   8.027   2.144
  175ASN    OD1 2023   5.507   8.085   2.153
  175ASN    ND2 2024   5.695   8.043   2.039
  175ASN   HD21 2025   5.770   7.978   2.031
  175ASN   HD22 2026   5.659   8.098   1.963
  175ASN      C 2027   5.738   7.687   2.269
  175ASN      O 2028   5.727   7.639   2.382
  176GL4      N 2029   5.806   7.622   2.175
  176GL4      H 2030   5.768   7.625   2.083
  176GL4     CA 2031   5.926   7.540   2.196
  176GL4     CB 2032   5.965   7.452   2.077
  176GL4     CG 2033   5.845   7.365   2.038
  176GL4     CD 2034   5.778   7.414   1.910
  176GL4    OE1 2035   5.830   7.364   1.807
  176GL4   HE11 2036   5.775   7.363   1.724
  176GL4   HE12 2037   5.907   7.317   1.851
  176GL4    OE2 2038   5.684   7.497   1.917
  176GL4   HE21 2039   5.673   7.533   1.824
  176GL4   HE22 2040   5.659   7.502   2.013
  176GL4      C 2041   6.044   7.609   2.264
  176GL4      O 2042   6.140   7.654   2.202
  177TYR      N 2043   6.019   7.618   2.394
  177TYR      H 2044   5.927   7.594   2.426
  177TYR     CA 2045   6.111   7.668   2.497
  177TYR     CB 2046   6.041   7.712   2.625
  177TYR     CG 2047   5.952   7.835   2.607
  177TYR    CD1 2048   5.814   7.819   2.613
  177TYR    HD1 2049   5.773   7.719   2.627
  177TYR    CD2 2050   6.004   7.964   2.603
  177TYR    HD2 2051   6.112   7.971   2.614
  177TYR    CE1 2052   5.731   7.931   2.612
  177TYR    HE1 2053   5.626   7.904   2.617
  177TYR    CE2 2054   5.920   8.075   2.605
  177TYR    HE2 2055   5.959   8.170   2.640
  177TYR     CZ 2056   5.782   8.061   2.602
  177TYR     OH 2057   5.689   8.155   2.571
  177TYR     HH 2058   5.599   8.114   2.555
  177TYR      C 2059   6.234   7.590   2.545
  177TYR      O 2060   6.215   7.472   2.572
  178ALA      N 2061   6.354   7.647   2.561
  178ALA      H 2062   6.360   7.743   2.530
  178ALA     CA 2063   6.473   7.571   2.601
  178ALA     CB 2064   6.544   7.524   2.474
  178ALA      C 2065   6.569   7.653   2.687
  178ALA      O 2066   6.590   7.773   2.671
  179CYS2     N 2067   6.640   7.577   2.770
  179CYS2     H 2068   6.622   7.481   2.792
  179CYS2    CA 2069   6.735   7.644   2.861
  179CYS2    CB 2070   6.685   7.612   3.002
  179CYS2    SG 2071   6.778   7.728   3.108
  179CYS2     C 2072   6.881   7.601   2.847
  179CYS2     O 2073   6.907   7.484   2.876
  180ARG      N 2074   6.969   7.698   2.825
  180ARG      H 2075   6.945   7.795   2.819
  180ARG     CA 2076   7.114   7.672   2.822
  180ARG     CB 2077   7.165   7.693   2.680
  180ARG     CG 2078   7.300   7.623   2.663
  180ARG     CD 2079   7.276   7.477   2.621
  180ARG     NE 2080   7.401   7.402   2.607
  180ARG     HE 2081   7.444   7.384   2.696
  180ARG     CZ 2082   7.450   7.340   2.499
  180ARG    NH1 2083   7.398   7.355   2.377
  180ARG   HH11 2084   7.322   7.417   2.357
  180ARG   HH12 2085   7.423   7.288   2.307
  180ARG    NH2 2086   7.557   7.259   2.498
  180ARG   HH21 2087   7.610   7.232   2.579
  180ARG   HH22 2088   7.590   7.226   2.410
  180ARG      C 2089   7.202   7.763   2.908
  180ARG      O 2090   7.198   7.886   2.902
  181VAL      N 2091   7.277   7.701   2.998
  181VAL      H 2092   7.293   7.603   2.989
  181VAL     CA 2093   7.341   7.768   3.113
  181VAL     CB 2094   7.273   7.707   3.236
  181VAL    CG1 2095   7.129   7.755   3.240
  181VAL    CG2 2096   7.275   7.555   3.255
  181VAL      C 2097   7.491   7.744   3.094
  181VAL      O 2098   7.558   7.664   3.158
  182ASN      N 2099   7.551   7.838   3.021
  182ASN      H 2100   7.500   7.923   3.007
  182ASN     CA 2101   7.691   7.832   2.976
  182ASN     CB 2102   7.703   7.908   2.844
  182ASN     CG 2103   7.638   7.825   2.733
  182ASN    OD1 2104   7.673   7.711   2.701
  182ASN    ND2 2105   7.555   7.891   2.653
  182ASN   HD21 2106   7.542   7.989   2.665
  182ASN   HD22 2107   7.523   7.846   2.569
  182ASN      C 2108   7.780   7.908   3.075
  182ASN      O 2109   7.742   8.017   3.118
  183HI0      N 2110   7.907   7.870   3.076
  183HI0      H 2111   7.941   7.781   3.046
  183HI0     CA 2112   8.015   7.937   3.150
  183HI0     CB 2113   8.090   7.832   3.231
  183HI0     CG 2114   8.035   7.778   3.363
  183HI0    ND1 2115   8.061   7.831   3.483
  183HI0    HD1 2116   8.116   7.912   3.503
  183HI0    CD2 2117   7.938   7.687   3.378
  183HI0    HD2 2118   7.880   7.639   3.300
  183HI0    CE1 2119   7.992   7.759   3.572
  183HI0    HE1 2120   8.008   7.783   3.677
  183HI0    NE2 2121   7.918   7.669   3.509
  183HI0    HE2 2122   7.861   7.598   3.551
  183HI0      C 2123   8.109   8.009   3.052
  183HI0      O 2124   8.077   8.015   2.933
  184VAL      N 2125   8.230   8.043   3.095
  184VAL      H 2126   8.248   8.066   3.191
  184VAL     CA 2127   8.321   8.098   2.995
  184VAL     CB 2128   8.443   8.164   3.060
  184VAL    CG1 2129   8.389   8.286   3.135
  184VAL    CG2 2130   8.509   8.072   3.164
  184VAL      C 2131   8.352   8.004   2.879
  184VAL      O 2132   8.356   8.058   2.768
  185THR      N 2133   8.377   7.876   2.908
  185THR      H 2134   8.389   7.848   3.003
  185THR     CA 2135   8.411   7.764   2.820
  185THR     CB 2136   8.559   7.723   2.823
  185THR    OG1 2137   8.580   7.673   2.955
  185THR    HG1 2138   8.674   7.658   2.985
  185THR    CG2 2139   8.656   7.840   2.806
  185THR      C 2140   8.336   7.631   2.831
  185THR      O 2141   8.332   7.555   2.735
  186LEU      N 2142   8.277   7.599   2.946
  186LEU      H 2143   8.326   7.619   3.030
  186LEU     CA 2144   8.194   7.478   2.960
  186LEU     CB 2145   8.227   7.395   3.084
  186LEU     CG 2146   8.375   7.368   3.111
  186LEU    CD1 2147   8.399   7.360   3.262
  186LEU    CD2 2148   8.424   7.243   3.038
  186LEU      C 2149   8.047   7.521   2.965
  186LEU      O 2150   8.004   7.635   2.982
  187SER      N 2151   7.956   7.426   2.947
  187SER      H 2152   7.989   7.332   2.935
  187SER     CA 2153   7.810   7.445   2.955
  187SER     CB 2154   7.751   7.427   2.815
  187SER     OG 2155   7.619   7.478   2.828
  187SER     HG 2156   7.628   7.576   2.846
  187SER      C 2157   7.747   7.353   3.060
  187SER      O 2158   7.723   7.236   3.031
  188GLN      N 2159   7.713   7.412   3.175
  188GLN      H 2160   7.698   7.510   3.188
  188GLN     CA 2161   7.666   7.341   3.295
  188GLN     CB 2162   7.632   7.443   3.404
  188GLN     CG 2163   7.652   7.394   3.548
  188GLN     CD 2164   7.608   7.500   3.650
  188GLN    OE1 2165   7.503   7.494   3.713
  188GLN    NE2 2166   7.686   7.606   3.666
  188GLN   HE21 2167   7.765   7.631   3.610
  188GLN   HE22 2168   7.660   7.662   3.745
  188GLN      C 2169   7.532   7.269   3.280
  188GLN      O 2170   7.451   7.316   3.200
  189PRO      N 2171   7.515   7.157   3.350
  189PRO     CA 2172   7.389   7.089   3.380
  189PRO     CB 2173   7.425   6.970   3.470
  189PRO     CG 2174   7.570   6.939   3.434
  189PRO     CD 2175   7.629   7.070   3.383
  189PRO      C 2176   7.282   7.177   3.445
  189PRO      O 2177   7.315   7.252   3.537
  190LYSH     N 2178   7.157   7.145   3.414
  190LYSH     H 2179   7.136   7.060   3.365
  190LYSH    CA 2180   7.041   7.214   3.474
  190LYSH    CB 2181   6.962   7.284   3.364
  190LYSH    CG 2182   6.916   7.182   3.260
  190LYSH    CD 2183   6.872   7.252   3.131
  190LYSH    CE 2184   6.841   7.145   3.025
  190LYSH    NZ 2185   6.958   7.067   2.983
  190LYSH   HZ1 2186   7.020   7.105   2.915
  190LYSH   HZ2 2187   7.013   7.044   3.063
  190LYSH   HZ3 2188   6.930   6.978   2.947
  190LYSH     C 2189   6.952   7.118   3.554
  190LYSH     O 2190   6.989   7.001   3.559
  191ILE      N 2191   6.853   7.171   3.626
  191ILE      H 2192   6.866   7.266   3.654
  191ILE     CA 2193   6.737   7.098   3.679
  191ILE     CB 2194   6.650   7.026   3.575
  191ILE    CG1 2195   6.601   7.143   3.490
  191ILE    CG2 2196   6.534   6.943   3.631
  191ILE     CD 2197   6.537   7.093   3.360
  191ILE      C 2198   6.767   7.009   3.799
  191ILE      O 2199   6.703   7.032   3.901
  192VAL      N 2200   6.861   6.915   3.792
  192VAL      H 2201   6.908   6.905   3.704
  192VAL     CA 2202   6.900   6.819   3.896
  192VAL     CB 2203   6.999   6.714   3.844
  192VAL    CG1 2204   6.931   6.622   3.743
  192VAL    CG2 2205   7.114   6.780   3.767
  192VAL      C 2206   6.960   6.894   4.015
  192VAL      O 2207   7.012   7.005   4.008
  193LYSH     N 2208   6.966   6.824   4.127
  193LYSH     H 2209   6.901   6.751   4.149
  193LYSH    CA 2210   7.047   6.861   4.245
  193LYSH    CB 2211   6.964   6.852   4.373
  193LYSH    CG 2212   6.878   6.979   4.380
  193LYSH    CD 2213   6.797   6.994   4.509
  193LYSH    CE 2214   6.888   6.995   4.632
  193LYSH    NZ 2215   6.981   7.110   4.626
  193LYSH   HZ1 2216   7.023   7.123   4.715
  193LYSH   HZ2 2217   7.054   7.106   4.557
  193LYSH   HZ3 2218   6.924   7.191   4.616
  193LYSH     C 2219   7.180   6.787   4.248
  193LYSH     O 2220   7.204   6.681   4.190
  194TRP      N 2221   7.279   6.841   4.319
  194TRP      H 2222   7.265   6.932   4.359
  194TRP     CA 2223   7.417   6.790   4.328
  194TRP     CB 2224   7.513   6.895   4.383
  194TRP     CG 2225   7.585   6.956   4.262
  194TRP    CD1 2226   7.555   7.069   4.198
  194TRP    HD1 2227   7.453   7.108   4.193
  194TRP    CD2 2228   7.709   6.915   4.215
  194TRP    NE1 2229   7.656   7.097   4.116
  194TRP    HE1 2230   7.647   7.171   4.049
  194TRP    CE2 2231   7.759   7.014   4.131
  194TRP    CE3 2232   7.788   6.804   4.243
  194TRP    HE3 2233   7.753   6.725   4.310
  194TRP    CZ2 2234   7.891   7.007   4.090
  194TRP    HZ2 2235   7.936   7.083   4.026
  194TRP    CZ3 2236   7.917   6.792   4.192
  194TRP    HZ3 2237   7.993   6.728   4.236
  194TRP    CH2 2238   7.970   6.895   4.115
  194TRP    HH2 2239   8.073   6.902   4.082
  194TRP      C 2240   7.428   6.661   4.411
  194TRP      O 2241   7.526   6.588   4.403
  195AS4      N 2242   7.337   6.644   4.507
  195AS4      H 2243   7.282   6.719   4.545
  195AS4     CA 2244   7.331   6.515   4.576
  195AS4     CB 2245   7.418   6.531   4.701
  195AS4     CG 2246   7.461   6.397   4.763
  195AS4    OD1 2247   7.388   6.319   4.828
  195AS4   HD11 2248   7.448   6.277   4.895
  195AS4   HD12 2249   7.293   6.328   4.798
  195AS4    OD2 2250   7.581   6.362   4.753
  195AS4   HD21 2251   7.606   6.288   4.815
  195AS4   HD22 2252   7.615   6.416   4.675
  195AS4      C 2253   7.183   6.484   4.602
  195AS4      O 2254   7.093   6.568   4.602
  196ARG      N 2255   7.153   6.358   4.632
  196ARG      H 2256   7.217   6.288   4.664
  196ARG     CA 2257   7.021   6.294   4.623
  196ARG     CB 2258   7.036   6.148   4.666
  196ARG     CG 2259   7.089   6.072   4.543
  196ARG     CD 2260   7.134   5.931   4.585
  196ARG     NE 2261   7.260   5.933   4.661
  196ARG     HE 2262   7.309   6.019   4.648
  196ARG     CZ 2263   7.320   5.836   4.732
  196ARG    NH1 2264   7.286   5.706   4.727
  196ARG   HH11 2265   7.217   5.672   4.665
  196ARG   HH12 2266   7.332   5.641   4.788
  196ARG    NH2 2267   7.422   5.874   4.809
  196ARG   HH21 2268   7.463   5.965   4.811
  196ARG   HH22 2269   7.477   5.800   4.848
  196ARG      C 2270   6.902   6.358   4.696
  196ARG      O 2271   6.786   6.332   4.667
  197AS4      N 2272   6.928   6.416   4.812
  197AS4      H 2273   7.024   6.432   4.835
  197AS4     CA 2274   6.826   6.473   4.902
  197AS4     CB 2275   6.874   6.507   5.043
  197AS4     CG 2276   6.926   6.393   5.132
  197AS4    OD1 2277   7.047   6.386   5.163
  197AS4   HD11 2278   7.062   6.296   5.203
  197AS4   HD12 2279   7.097   6.465   5.127
  197AS4    OD2 2280   6.836   6.324   5.183
  197AS4   HD21 2281   6.878   6.298   5.270
  197AS4   HD22 2282   6.763   6.320   5.114
  197AS4      C 2283   6.740   6.582   4.839
  197AS4      O 2284   6.793   6.677   4.781
  198MET      N 2285   6.608   6.572   4.854
  198MET      H 2286   6.572   6.480   4.870
  198MET     CA 2287   6.503   6.672   4.831
  198MET     CB 2288   6.398   6.620   4.732
  198MET     CG 2289   6.439   6.634   4.586
  198MET     SD 2290   6.331   6.583   4.447
  198MET     CE 2291   6.237   6.733   4.431
  198MET      C 2292   6.441   6.748   4.949
  198MET     O1 2293   6.510   6.739   5.053
  198MET   HO11 2294   6.606   6.720   5.036
  198MET   HO12 2295   6.442   6.764   5.123
  198MET     O2 2296   6.333   6.810   4.935
  198MET   HO21 2297   6.296   6.836   5.024
  198MET   HO22 2298   6.299   6.786   4.844
   9.07291   9.07291   6.41549   0.00000   0.00000   0.00000   0.00000   4.53644   4.53644
