# Supplementary material for: Interfacial Dynamics and Growth Modes of β2-Microglobulin Dimers
Source: J Chem Inf Model. 2023 May 3;63(14):4447–57. doi: 10.1021/acs.jcim.3c00399 (PMC10369489; doi:10.1021/acs.jcim.3c00399)
Supplement: Supplementary file 2 — ci3c00399_si_002.zip [file ci3c00399_si_002.zip › Supporting-Information/confs_end/End_conformation_BM-4_rep3.gro]

Protein in water t= 500000.00000 step= 5000000
 2298
    1ILE      N    1   5.817   4.981   2.126
    1ILE     H1    2   5.749   4.969   2.054
    1ILE     H2    3   5.853   4.890   2.145
    1ILE     H3    4   5.766   5.016   2.205
    1ILE     CA    5   5.930   5.070   2.093
    1ILE     CB    6   5.893   5.212   2.050
    1ILE    CG1    7   5.853   5.291   2.175
    1ILE    CG2    8   5.796   5.220   1.932
    1ILE     CD    9   5.904   5.435   2.159
    1ILE      C   10   6.036   5.063   2.202
    1ILE      O   11   6.006   5.017   2.313
    2GLN      N   12   6.157   5.109   2.174
    2GLN      H   13   6.164   5.139   2.079
    2GLN     CA   14   6.274   5.116   2.264
    2GLN     CB   15   6.397   5.171   2.192
    2GLN     CG   16   6.490   5.060   2.144
    2GLN     CD   17   6.563   4.996   2.262
    2GLN    OE1   18   6.574   5.037   2.378
    2GLN    NE2   19   6.642   4.899   2.216
    2GLN   HE21   20   6.645   4.887   2.117
    2GLN   HE22   21   6.682   4.831   2.277
    2GLN      C   22   6.243   5.197   2.390
    2GLN      O   23   6.149   5.276   2.384
    3ARG      N   24   6.347   5.208   2.471
    3ARG      H   25   6.438   5.195   2.431
    3ARG     CA   26   6.337   5.267   2.606
    3ARG     CB   27   6.476   5.255   2.669
    3ARG     CG   28   6.513   5.118   2.726
    3ARG     CD   29   6.417   5.071   2.835
    3ARG     NE   30   6.466   4.942   2.886
    3ARG     HE   31   6.545   4.936   2.947
    3ARG     CZ   32   6.401   4.828   2.861
    3ARG    NH1   33   6.304   4.823   2.768
    3ARG   HH11   34   6.286   4.906   2.715
    3ARG   HH12   35   6.248   4.742   2.753
    3ARG    NH2   36   6.452   4.721   2.922
    3ARG   HH21   37   6.535   4.728   2.978
    3ARG   HH22   38   6.403   4.634   2.915
    3ARG      C   39   6.279   5.408   2.622
    3ARG      O   40   6.337   5.515   2.602
    4THR      N   41   6.149   5.404   2.647
    4THR      H   42   6.099   5.318   2.631
    4THR     CA   43   6.055   5.513   2.678
    4THR     CB   44   5.913   5.460   2.696
    4THR    OG1   45   5.892   5.349   2.783
    4THR    HG1   46   5.793   5.338   2.794
    4THR    CG2   47   5.843   5.431   2.563
    4THR      C   48   6.099   5.596   2.799
    4THR      O   49   6.162   5.543   2.890
    5PRO      N   50   6.073   5.725   2.813
    5PRO     CA   51   6.087   5.812   2.930
    5PRO     CB   52   6.023   5.944   2.886
    5PRO     CG   53   6.046   5.957   2.735
    5PRO     CD   54   6.041   5.809   2.696
    5PRO      C   55   6.008   5.765   3.052
    5PRO      O   56   5.922   5.678   3.042
    6LYSH     N   57   6.022   5.827   3.169
    6LYSH     H   58   6.100   5.889   3.180
    6LYSH    CA   59   5.949   5.806   3.295
    6LYSH    CB   60   6.037   5.853   3.411
    6LYSH    CG   61   6.144   5.745   3.436
    6LYSH    CD   62   6.181   5.768   3.582
    6LYSH    CE   63   6.272   5.664   3.647
    6LYSH    NZ   64   6.203   5.535   3.637
    6LYSH   HZ1   65   6.214   5.509   3.541
    6LYSH   HZ2   66   6.235   5.463   3.698
    6LYSH   HZ3   67   6.108   5.556   3.662
    6LYSH     C   68   5.803   5.849   3.301
    6LYSH     O   69   5.782   5.958   3.354
    7ILE      N   70   5.707   5.778   3.243
    7ILE      H   71   5.730   5.687   3.207
    7ILE     CA   72   5.565   5.814   3.241
    7ILE     CB   73   5.487   5.716   3.153
    7ILE    CG1   74   5.479   5.573   3.207
    7ILE    CG2   75   5.540   5.739   3.011
    7ILE     CD   76   5.367   5.492   3.142
    7ILE      C   77   5.487   5.818   3.373
    7ILE      O   78   5.536   5.760   3.470
    8GLN      N   79   5.418   5.931   3.382
    8GLN      H   80   5.423   6.008   3.320
    8GLN     CA   81   5.334   5.957   3.500
    8GLN     CB   82   5.376   6.080   3.580
    8GLN     CG   83   5.528   6.083   3.603
    8GLN     CD   84   5.553   6.170   3.726
    8GLN    OE1   85   5.533   6.133   3.842
    8GLN    NE2   86   5.588   6.297   3.710
    8GLN   HE21   87   5.572   6.342   3.623
    8GLN   HE22   88   5.649   6.338   3.779
    8GLN      C   89   5.186   5.970   3.463
    8GLN      O   90   5.148   5.967   3.346
    9VAL      N   91   5.101   5.964   3.565
    9VAL      H   92   5.119   5.926   3.656
    9VAL     CA   93   4.957   5.968   3.536
    9VAL     CB   94   4.870   5.887   3.633
    9VAL    CG1   95   4.905   5.740   3.609
    9VAL    CG2   96   4.889   5.922   3.780
    9VAL      C   97   4.900   6.107   3.506
    9VAL      O   98   4.936   6.194   3.586
   10TYR      N   99   4.834   6.126   3.393
   10TYR      H  100   4.813   6.045   3.338
   10TYR     CA  101   4.777   6.251   3.339
   10TYR     CB  102   4.633   6.272   3.388
   10TYR     CG  103   4.553   6.383   3.321
   10TYR    CD1  104   4.477   6.344   3.211
   10TYR    HD1  105   4.437   6.242   3.203
   10TYR    CD2  106   4.566   6.517   3.354
   10TYR    HD2  107   4.640   6.556   3.424
   10TYR    CE1  108   4.408   6.434   3.131
   10TYR    HE1  109   4.361   6.410   3.036
   10TYR    CE2  110   4.495   6.607   3.275
   10TYR    HE2  111   4.511   6.714   3.291
   10TYR     CZ  112   4.417   6.568   3.167
   10TYR     OH  113   4.338   6.657   3.100
   10TYR     HH  114   4.342   6.743   3.151
   10TYR      C  115   4.869   6.373   3.343
   10TYR      O  116   4.884   6.439   3.240
   11SER      N  117   4.952   6.398   3.444
   11SER      H  118   4.944   6.339   3.524
   11SER     CA  119   5.046   6.511   3.451
   11SER     CB  120   4.960   6.594   3.547
   11SER     OG  121   4.843   6.640   3.479
   11SER     HG  122   4.878   6.701   3.408
   11SER      C  123   5.185   6.476   3.504
   11SER      O  124   5.202   6.462   3.625
   12ARG      N  125   5.284   6.471   3.415
   12ARG      H  126   5.383   6.478   3.433
   12ARG     CA  127   5.266   6.482   3.270
   12ARG     CB  128   5.353   6.594   3.213
   12ARG     CG  129   5.319   6.733   3.268
   12ARG     CD  130   5.419   6.832   3.209
   12ARG     NE  131   5.388   6.851   3.067
   12ARG     HE  132   5.294   6.836   3.036
   12ARG     CZ  133   5.473   6.909   2.982
   12ARG    NH1  134   5.600   6.949   3.002
   12ARG   HH11  135   5.624   6.933   3.097
   12ARG   HH12  136   5.661   7.004   2.946
   12ARG    NH2  137   5.417   6.939   2.863
   12ARG   HH21  138   5.320   6.918   2.857
   12ARG   HH22  139   5.480   6.976   2.795
   12ARG      C  140   5.290   6.344   3.208
   12ARG      O  141   5.356   6.260   3.269
   13HI0      N  142   5.236   6.317   3.090
   13HI0      H  143   5.175   6.392   3.064
   13HI0     CA  144   5.268   6.193   3.017
   13HI0     CB  145   5.139   6.112   3.004
   13HI0     CG  146   5.155   5.960   2.995
   13HI0    ND1  147   5.122   5.866   3.083
   13HI0    HD1  148   5.094   5.888   3.176
   13HI0    CD2  149   5.168   5.889   2.883
   13HI0    HD2  150   5.164   5.944   2.789
   13HI0    CE1  151   5.111   5.743   3.032
   13HI0    HE1  152   5.067   5.657   3.082
   13HI0    NE2  153   5.146   5.760   2.905
   13HI0    HE2  154   5.170   5.682   2.847
   13HI0      C  155   5.312   6.222   2.873
   13HI0      O  156   5.244   6.292   2.799
   14PRO      N  157   5.432   6.176   2.838
   14PRO     CA  158   5.490   6.212   2.708
   14PRO     CB  159   5.641   6.211   2.734
   14PRO     CG  160   5.662   6.096   2.832
   14PRO     CD  161   5.534   6.105   2.916
   14PRO      C  162   5.441   6.119   2.597
   14PRO      O  163   5.372   6.022   2.629
   15ALA      N  164   5.431   6.184   2.481
   15ALA      H  165   5.456   6.280   2.473
   15ALA     CA  166   5.378   6.129   2.355
   15ALA     CB  167   5.359   6.246   2.258
   15ALA      C  168   5.476   6.032   2.289
   15ALA      O  169   5.592   6.021   2.329
   16GL4      N  170   5.411   5.942   2.214
   16GL4      H  171   5.313   5.942   2.199
   16GL4     CA  172   5.486   5.837   2.145
   16GL4     CB  173   5.405   5.707   2.132
   16GL4     CG  174   5.481   5.581   2.090
   16GL4     CD  175   5.384   5.463   2.095
   16GL4    OE1  176   5.311   5.449   1.995
   16GL4   HE11  177   5.275   5.356   1.987
   16GL4   HE12  178   5.311   5.532   1.938
   16GL4    OE2  179   5.378   5.395   2.200
   16GL4   HE21  180   5.311   5.324   2.181
   16GL4   HE22  181   5.462   5.399   2.254
   16GL4      C  182   5.538   5.882   2.008
   16GL4      O  183   5.657   5.866   1.982
   17ASN      N  184   5.446   5.941   1.933
   17ASN      H  185   5.358   5.976   1.965
   17ASN     CA  186   5.461   5.964   1.789
   17ASN     CB  187   5.347   5.886   1.723
   17ASN     CG  188   5.355   5.881   1.570
   17ASN    OD1  189   5.330   5.981   1.503
   17ASN    ND2  190   5.365   5.762   1.512
   17ASN   HD21  191   5.352   5.685   1.575
   17ASN   HD22  192   5.397   5.746   1.419
   17ASN      C  193   5.467   6.114   1.758
   17ASN      O  194   5.379   6.191   1.795
   18GLY      N  195   5.540   6.141   1.650
   18GLY      H  196   5.575   6.061   1.600
   18GLY     CA  197   5.574   6.271   1.591
   18GLY      C  198   5.482   6.313   1.476
   18GLY      O  199   5.479   6.242   1.375
   19LYSH     N  200   5.406   6.420   1.489
   19LYSH     H  201   5.331   6.431   1.423
   19LYSH    CA  202   5.389   6.501   1.611
   19LYSH    CB  203   5.383   6.639   1.545
   19LYSH    CG  204   5.518   6.702   1.512
   19LYSH    CD  205   5.508   6.842   1.451
   19LYSH    CE  206   5.461   6.941   1.557
   19LYSH    NZ  207   5.393   7.059   1.501
   19LYSH   HZ1  208   5.443   7.095   1.422
   19LYSH   HZ2  209   5.300   7.032   1.478
   19LYSH   HZ3  210   5.380   7.136   1.563
   19LYSH     C  211   5.263   6.474   1.695
   19LYSH     O  212   5.150   6.484   1.646
   20SER      N  213   5.283   6.462   1.826
   20SER      H  214   5.369   6.428   1.863
   20SER     CA  215   5.176   6.487   1.923
   20SER     CB  216   5.124   6.347   1.956
   20SER     OG  217   4.998   6.374   2.017
   20SER     HG  218   4.942   6.438   1.965
   20SER      C  219   5.226   6.546   2.055
   20SER      O  220   5.345   6.528   2.083
   21ASN      N  221   5.138   6.612   2.130
   21ASN      H  222   5.040   6.619   2.111
   21ASN     CA  223   5.179   6.676   2.255
   21ASN     CB  224   5.092   6.797   2.288
   21ASN     CG  225   5.136   6.927   2.221
   21ASN    OD1  226   5.253   6.941   2.188
   21ASN    ND2  227   5.046   7.023   2.200
   21ASN   HD21  228   4.949   7.022   2.223
   21ASN   HD22  229   5.086   7.105   2.158
   21ASN      C  230   5.185   6.587   2.380
   21ASN      O  231   5.092   6.512   2.407
   22PHE      N  232   5.306   6.558   2.429
   22PHE      H  233   5.315   6.495   2.506
   22PHE     CA  234   5.435   6.621   2.398
   22PHE     CB  235   5.459   6.720   2.512
   22PHE     CG  236   5.476   6.661   2.652
   22PHE    CD1  237   5.363   6.634   2.729
   22PHE    HD1  238   5.264   6.650   2.687
   22PHE    CD2  239   5.604   6.636   2.700
   22PHE    HD2  240   5.692   6.644   2.636
   22PHE    CE1  241   5.384   6.571   2.852
   22PHE    HE1  242   5.297   6.531   2.904
   22PHE    CE2  243   5.622   6.587   2.829
   22PHE    HE2  244   5.721   6.554   2.859
   22PHE     CZ  245   5.511   6.554   2.906
   22PHE     HZ  246   5.520   6.524   3.010
   22PHE      C  247   5.551   6.523   2.383
   22PHE      O  248   5.555   6.410   2.432
   23LEU      N  249   5.635   6.548   2.282
   23LEU      H  250   5.615   6.628   2.226
   23LEU     CA  251   5.752   6.472   2.237
   23LEU     CB  252   5.809   6.506   2.099
   23LEU     CG  253   5.706   6.507   1.986
   23LEU    CD1  254   5.763   6.559   1.855
   23LEU    CD2  255   5.663   6.362   1.961
   23LEU      C  256   5.867   6.459   2.337
   23LEU      O  257   5.922   6.352   2.359
   24ASN      N  258   5.885   6.569   2.410
   24ASN      H  259   5.836   6.652   2.385
   24ASN     CA  260   6.011   6.586   2.484
   24ASN     CB  261   6.004   6.734   2.522
   24ASN     CG  262   6.001   6.837   2.409
   24ASN    OD1  263   6.021   6.801   2.294
   24ASN    ND2  264   5.950   6.954   2.448
   24ASN   HD21  265   5.901   6.975   2.532
   24ASN   HD22  266   5.960   7.033   2.388
   24ASN      C  267   6.017   6.496   2.608
   24ASN      O  268   5.923   6.463   2.679
   25CYS2     N  269   6.140   6.446   2.619
   25CYS2     H  270   6.211   6.480   2.558
   25CYS2    CA  271   6.170   6.335   2.710
   25CYS2    CB  272   6.305   6.274   2.671
   25CYS2    SG  273   6.302   6.214   2.498
   25CYS2     C  274   6.167   6.362   2.861
   25CYS2     O  275   6.261   6.404   2.928
   26TYR      N  276   6.049   6.336   2.917
   26TYR      H  277   5.979   6.308   2.852
   26TYR     CA  278   6.017   6.347   3.060
   26TYR     CB  279   5.865   6.357   3.067
   26TYR     CG  280   5.800   6.395   3.201
   26TYR    CD1  281   5.797   6.529   3.239
   26TYR    HD1  282   5.862   6.607   3.200
   26TYR    CD2  283   5.733   6.291   3.264
   26TYR    HD2  284   5.726   6.201   3.202
   26TYR    CE1  285   5.719   6.558   3.350
   26TYR    HE1  286   5.712   6.664   3.377
   26TYR    CE2  287   5.650   6.325   3.369
   26TYR    HE2  288   5.570   6.257   3.398
   26TYR     CZ  289   5.641   6.459   3.408
   26TYR     OH  290   5.552   6.488   3.506
   26TYR     HH  291   5.551   6.587   3.518
   26TYR      C  292   6.083   6.239   3.145
   26TYR      O  293   6.026   6.132   3.162
   27VAL      N  294   6.197   6.275   3.203
   27VAL      H  295   6.233   6.369   3.209
   27VAL     CA  296   6.282   6.181   3.278
   27VAL     CB  297   6.409   6.137   3.205
   27VAL    CG1  298   6.380   6.064   3.074
   27VAL    CG2  299   6.488   6.260   3.158
   27VAL      C  300   6.318   6.228   3.419
   27VAL      O  301   6.286   6.339   3.463
   28SER      N  302   6.374   6.135   3.496
   28SER      H  303   6.397   6.048   3.453
   28SER     CA  304   6.397   6.134   3.641
   28SER     CB  305   6.266   6.137   3.720
   28SER     OG  306   6.285   6.182   3.854
   28SER     HG  307   6.266   6.280   3.860
   28SER      C  308   6.469   6.004   3.679
   28SER      O  309   6.516   5.927   3.596
   29GLY      N  310   6.508   6.003   3.806
   29GLY      H  311   6.489   6.090   3.852
   29GLY     CA  312   6.574   5.893   3.878
   29GLY      C  313   6.597   5.916   4.027
   29GLY      O  314   6.533   6.002   4.087
   30PHE      N  315   6.684   5.833   4.085
   30PHE      H  316   6.743   5.767   4.039
   30PHE     CA  317   6.713   5.834   4.229
   30PHE     CB  318   6.776   5.700   4.265
   30PHE     CG  319   6.712   5.572   4.210
   30PHE    CD1  320   6.573   5.561   4.200
   30PHE    HD1  321   6.508   5.649   4.203
   30PHE    CD2  322   6.794   5.461   4.197
   30PHE    HD2  323   6.898   5.487   4.178
   30PHE    CE1  324   6.523   5.432   4.195
   30PHE    HE1  325   6.416   5.426   4.174
   30PHE    CE2  326   6.747   5.330   4.193
   30PHE    HE2  327   6.801   5.235   4.194
   30PHE     CZ  328   6.608   5.323   4.190
   30PHE     HZ  329   6.563   5.231   4.150
   30PHE      C  330   6.795   5.959   4.261
   30PHE      O  331   6.851   6.021   4.171
   31HI0      N  332   6.787   6.009   4.384
   31HI0      H  333   6.740   5.954   4.453
   31HI0     CA  334   6.838   6.142   4.422
   31HI0     CB  335   6.781   6.185   4.558
   31HI0     CG  336   6.629   6.200   4.555
   31HI0    ND1  337   6.541   6.102   4.574
   31HI0    HD1  338   6.560   6.008   4.601
   31HI0    CD2  339   6.553   6.308   4.538
   31HI0    HD2  340   6.593   6.409   4.530
   31HI0    CE1  341   6.417   6.151   4.576
   31HI0    HE1  342   6.327   6.091   4.587
   31HI0    NE2  343   6.424   6.282   4.557
   31HI0    HE2  344   6.360   6.356   4.577
   31HI0      C  345   6.989   6.164   4.412
   31HI0      O  346   7.065   6.083   4.466
   32PRO      N  347   7.036   6.270   4.347
   32PRO     CA  348   6.959   6.367   4.268
   32PRO     CB  349   7.047   6.492   4.252
   32PRO     CG  350   7.187   6.436   4.274
   32PRO     CD  351   7.174   6.316   4.368
   32PRO      C  352   6.920   6.311   4.131
   32PRO      O  353   7.005   6.252   4.064
   33SER      N  354   6.796   6.345   4.098
   33SER      H  355   6.746   6.405   4.162
   33SER     CA  356   6.716   6.295   3.985
   33SER     CB  357   6.567   6.324   4.000
   33SER     OG  358   6.504   6.261   4.111
   33SER     HG  359   6.540   6.168   4.123
   33SER      C  360   6.755   6.313   3.839
   33SER      O  361   6.673   6.291   3.750
   34AS4      N  362   6.871   6.373   3.812
   34AS4      H  363   6.930   6.406   3.885
   34AS4     CA  364   6.920   6.402   3.676
   34AS4     CB  365   7.005   6.529   3.673
   34AS4     CG  366   7.059   6.577   3.538
   34AS4    OD1  367   7.176   6.622   3.532
   34AS4   HD11  368   7.193   6.641   3.436
   34AS4   HD12  369   7.217   6.617   3.623
   34AS4    OD2  370   6.981   6.576   3.440
   34AS4   HD21  371   7.042   6.611   3.369
   34AS4   HD22  372   6.903   6.516   3.459
   34AS4      C  373   7.002   6.289   3.614
   34AS4      O  374   7.086   6.225   3.676
   35ILE      N  375   6.964   6.268   3.488
   35ILE      H  376   6.907   6.335   3.442
   35ILE     CA  377   7.001   6.158   3.398
   35ILE     CB  378   6.919   6.031   3.420
   35ILE    CG1  379   6.958   5.915   3.330
   35ILE    CG2  380   6.769   6.059   3.431
   35ILE     CD  381   7.097   5.861   3.364
   35ILE      C  382   7.005   6.200   3.250
   35ILE      O  383   6.898   6.227   3.195
   36GL4      N  384   7.127   6.213   3.198
   36GL4      H  385   7.210   6.208   3.253
   36GL4     CA  386   7.142   6.258   3.059
   36GL4     CB  387   7.288   6.301   3.044
   36GL4     CG  388   7.308   6.442   3.100
   36GL4     CD  389   7.458   6.470   3.103
   36GL4    OE1  390   7.503   6.440   3.216
   36GL4   HE11  391   7.597   6.473   3.219
   36GL4   HE12  392   7.431   6.428   3.285
   36GL4    OE2  393   7.519   6.525   3.009
   36GL4   HE21  394   7.613   6.549   3.033
   36GL4   HE22  395   7.452   6.536   2.936
   36GL4      C  396   7.100   6.164   2.946
   36GL4      O  397   7.157   6.059   2.918
   37VAL      N  398   6.971   6.174   2.913
   37VAL      H  399   6.912   6.205   2.987
   37VAL     CA  400   6.911   6.096   2.804
   37VAL     CB  401   6.758   6.095   2.811
   37VAL    CG1  402   6.700   5.995   2.911
   37VAL    CG2  403   6.706   6.237   2.839
   37VAL      C  404   6.960   6.110   2.660
   37VAL      O  405   6.970   6.218   2.602
   38AS4      N  406   7.002   5.993   2.613
   38AS4      H  407   7.050   5.933   2.678
   38AS4     CA  408   7.020   5.943   2.476
   38AS4     CB  409   7.088   5.806   2.473
   38AS4     CG  410   7.217   5.822   2.555
   38AS4    OD1  411   7.326   5.853   2.502
   38AS4   HD11  412   7.398   5.825   2.566
   38AS4   HD12  413   7.308   5.899   2.415
   38AS4    OD2  414   7.208   5.820   2.680
   38AS4   HD21  415   7.293   5.865   2.710
   38AS4   HD22  416   7.114   5.796   2.703
   38AS4      C  417   6.881   5.942   2.411
   38AS4      O  418   6.790   5.872   2.454
   39LEU      N  419   6.872   6.037   2.318
   39LEU      H  420   6.954   6.092   2.304
   39LEU     CA  421   6.762   6.052   2.222
   39LEU     CB  422   6.780   6.184   2.146
   39LEU     CG  423   6.658   6.236   2.070
   39LEU    CD1  424   6.545   6.281   2.164
   39LEU    CD2  425   6.705   6.357   1.989
   39LEU      C  426   6.756   5.934   2.126
   39LEU      O  427   6.841   5.919   2.039
   40LEU      N  428   6.668   5.840   2.161
   40LEU      H  429   6.634   5.844   2.255
   40LEU     CA  430   6.630   5.724   2.080
   40LEU     CB  431   6.584   5.604   2.163
   40LEU     CG  432   6.683   5.552   2.268
   40LEU    CD1  433   6.602   5.460   2.359
   40LEU    CD2  434   6.801   5.486   2.196
   40LEU      C  435   6.513   5.758   1.987
   40LEU      O  436   6.402   5.791   2.030
   41LYSH     N  437   6.552   5.777   1.861
   41LYSH     H  438   6.648   5.779   1.834
   41LYSH    CA  439   6.453   5.803   1.756
   41LYSH    CB  440   6.492   5.930   1.679
   41LYSH    CG  441   6.501   6.062   1.755
   41LYSH    CD  442   6.512   6.183   1.662
   41LYSH    CE  443   6.378   6.206   1.593
   41LYSH    NZ  444   6.380   6.322   1.503
   41LYSH   HZ1  445   6.443   6.396   1.527
   41LYSH   HZ2  446   6.406   6.286   1.414
   41LYSH   HZ3  447   6.289   6.365   1.507
   41LYSH     C  448   6.443   5.676   1.671
   41LYSH     O  449   6.542   5.625   1.618
   42ASN      N  450   6.321   5.624   1.673
   42ASN      H  451   6.247   5.679   1.712
   42ASN     CA  452   6.283   5.493   1.618
   42ASN     CB  453   6.247   5.511   1.470
   42ASN     CG  454   6.094   5.521   1.467
   42ASN    OD1  455   6.039   5.620   1.420
   42ASN    ND2  456   6.035   5.402   1.470
   42ASN   HD21  457   6.093   5.321   1.463
   42ASN   HD22  458   5.936   5.394   1.473
   42ASN      C  459   6.378   5.376   1.646
   42ASN      O  460   6.419   5.301   1.557
   43GLY      N  461   6.430   5.383   1.768
   43GLY      H  462   6.388   5.449   1.831
   43GLY     CA  463   6.518   5.283   1.832
   43GLY      C  464   6.667   5.311   1.816
   43GLY      O  465   6.745   5.241   1.881
   44GL4      N  466   6.702   5.408   1.733
   44GL4      H  467   6.634   5.466   1.688
   44GL4     CA  468   6.841   5.449   1.706
   44GL4     CB  469   6.854   5.470   1.555
   44GL4     CG  470   6.994   5.462   1.493
   44GL4     CD  471   7.063   5.326   1.480
   44GL4    OE1  472   7.177   5.316   1.530
   44GL4   HE11  473   7.221   5.227   1.528
   44GL4   HE12  474   7.188   5.399   1.585
   44GL4    OE2  475   7.019   5.241   1.400
   44GL4   HE21  476   7.081   5.164   1.385
   44GL4   HE22  477   6.946   5.280   1.344
   44GL4      C  478   6.874   5.584   1.770
   44GL4      O  479   6.791   5.671   1.794
   45ARG      N  480   6.991   5.589   1.833
   45ARG      H  481   7.050   5.508   1.830
   45ARG     CA  482   7.049   5.704   1.904
   45ARG     CB  483   7.152   5.641   1.998
   45ARG     CG  484   7.196   5.726   2.117
   45ARG     CD  485   7.282   5.656   2.222
   45ARG     NE  486   7.409   5.604   2.170
   45ARG     HE  487   7.390   5.528   2.107
   45ARG     CZ  488   7.531   5.657   2.188
   45ARG    NH1  489   7.544   5.764   2.266
   45ARG   HH11  490   7.463   5.806   2.308
   45ARG   HH12  491   7.638   5.794   2.286
   45ARG    NH2  492   7.638   5.591   2.141
   45ARG   HH21  493   7.633   5.508   2.087
   45ARG   HH22  494   7.726   5.631   2.168
   45ARG      C  495   7.103   5.801   1.798
   45ARG      O  496   7.209   5.777   1.741
   46ILE      N  497   7.014   5.895   1.766
   46ILE      H  498   6.925   5.890   1.811
   46ILE     CA  499   7.035   6.004   1.670
   46ILE     CB  500   6.977   5.974   1.531
   46ILE    CG1  501   6.835   5.922   1.547
   46ILE    CG2  502   7.060   5.861   1.469
   46ILE     CD  503   6.755   5.894   1.420
   46ILE      C  504   6.983   6.138   1.723
   46ILE      O  505   6.885   6.146   1.798
   47GL4      N  506   7.052   6.242   1.676
   47GL4      H  507   7.122   6.208   1.614
   47GL4     CA  508   7.031   6.385   1.703
   47GL4     CB  509   6.885   6.425   1.684
   47GL4     CG  510   6.851   6.419   1.535
   47GL4     CD  511   6.716   6.480   1.497
   47GL4    OE1  512   6.623   6.483   1.580
   47GL4   HE11  513   6.541   6.522   1.537
   47GL4   HE12  514   6.647   6.470   1.676
   47GL4    OE2  515   6.702   6.536   1.386
   47GL4   HE21  516   6.649   6.617   1.411
   47GL4   HE22  517   6.768   6.500   1.320
   47GL4      C  518   7.082   6.417   1.843
   47GL4      O  519   7.091   6.323   1.922
   48LYSH     N  520   7.107   6.543   1.877
   48LYSH     H  521   7.111   6.617   1.809
   48LYSH    CA  522   7.133   6.573   2.018
   48LYSH    CB  523   7.263   6.654   2.032
   48LYSH    CG  524   7.385   6.563   2.018
   48LYSH    CD  525   7.410   6.489   2.150
   48LYSH    CE  526   7.531   6.396   2.148
   48LYSH    NZ  527   7.557   6.328   2.275
   48LYSH   HZ1  528   7.505   6.243   2.286
   48LYSH   HZ2  529   7.653   6.302   2.263
   48LYSH   HZ3  530   7.542   6.384   2.356
   48LYSH     C  531   7.018   6.643   2.090
   48LYSH     O  532   6.950   6.729   2.035
   49VAL      N  533   7.010   6.611   2.219
   49VAL      H  534   7.063   6.528   2.238
   49VAL     CA  535   6.931   6.670   2.328
   49VAL     CB  536   6.898   6.567   2.435
   49VAL    CG1  537   6.814   6.459   2.367
   49VAL    CG2  538   7.021   6.503   2.500
   49VAL      C  539   6.981   6.799   2.394
   49VAL      O  540   7.090   6.814   2.449
   50GL4      N  541   6.877   6.881   2.400
   50GL4      H  542   6.784   6.848   2.385
   50GL4     CA  543   6.892   7.021   2.443
   50GL4     CB  544   6.792   7.108   2.367
   50GL4     CG  545   6.827   7.080   2.221
   50GL4     CD  546   6.761   7.178   2.124
   50GL4    OE1  547   6.647   7.145   2.086
   50GL4   HE11  548   6.634   7.172   1.991
   50GL4   HE12  549   6.602   7.090   2.157
   50GL4    OE2  550   6.838   7.252   2.058
   50GL4   HE21  551   6.795   7.340   2.041
   50GL4   HE22  552   6.912   7.191   2.028
   50GL4      C  553   6.888   7.051   2.593
   50GL4      O  554   6.922   6.962   2.671
   51HI0      N  555   6.847   7.174   2.621
   51HI0      H  556   6.855   7.248   2.554
   51HI0     CA  557   6.821   7.229   2.755
   51HI0     CB  558   6.807   7.381   2.753
   51HI0     CG  559   6.815   7.450   2.889
   51HI0    ND1  560   6.922   7.506   2.945
   51HI0    HD1  561   7.017   7.506   2.914
   51HI0    CD2  562   6.712   7.457   2.973
   51HI0    HD2  563   6.628   7.387   2.966
   51HI0    CE1  564   6.879   7.566   3.055
   51HI0    HE1  565   6.935   7.625   3.128
   51HI0    NE2  566   6.750   7.540   3.069
   51HI0    HE2  567   6.688   7.570   3.142
   51HI0      C  568   6.717   7.158   2.843
   51HI0      O  569   6.599   7.169   2.812
   52SER      N  570   6.760   7.077   2.939
   52SER      H  571   6.856   7.049   2.932
   52SER     CA  572   6.690   7.015   3.052
   52SER     CB  573   6.792   6.941   3.138
   52SER     OG  574   6.898   7.018   3.195
   52SER     HG  575   6.954   6.952   3.245
   52SER      C  576   6.618   7.115   3.143
   52SER      O  577   6.670   7.219   3.181
   53AS4      N  578   6.486   7.097   3.156
   53AS4      H  579   6.439   7.038   3.091
   53AS4     CA  580   6.410   7.200   3.228
   53AS4     CB  581   6.333   7.290   3.131
   53AS4     CG  582   6.277   7.414   3.201
   53AS4    OD1  583   6.165   7.464   3.178
   53AS4   HD11  584   6.170   7.562   3.194
   53AS4   HD12  585   6.107   7.401   3.127
   53AS4    OD2  586   6.341   7.454   3.301
   53AS4   HD21  587   6.302   7.537   3.341
   53AS4   HD22  588   6.392   7.376   3.338
   53AS4      C  589   6.308   7.132   3.320
   53AS4      O  590   6.252   7.029   3.282
   54LEU      N  591   6.308   7.175   3.446
   54LEU      H  592   6.353   7.261   3.471
   54LEU     CA  593   6.217   7.122   3.548
   54LEU     CB  594   6.243   7.186   3.684
   54LEU     CG  595   6.370   7.115   3.731
   54LEU    CD1  596   6.424   7.189   3.854
   54LEU    CD2  597   6.342   6.973   3.782
   54LEU      C  598   6.071   7.142   3.507
   54LEU      O  599   6.036   7.247   3.453
   55SER      N  600   5.998   7.031   3.501
   55SER      H  601   6.045   6.947   3.528
   55SER     CA  602   5.859   7.029   3.453
   55SER     CB  603   5.854   6.941   3.329
   55SER     OG  604   5.733   6.969   3.259
   55SER     HG  605   5.755   7.053   3.208
   55SER      C  606   5.762   6.967   3.554
   55SER      O  607   5.801   6.893   3.643
   56PHE      N  608   5.635   7.005   3.543
   56PHE      H  609   5.604   7.080   3.486
   56PHE     CA  610   5.530   6.954   3.633
   56PHE     CB  611   5.390   6.999   3.589
   56PHE     CG  612   5.274   6.966   3.683
   56PHE    CD1  613   5.251   7.052   3.790
   56PHE    HD1  614   5.314   7.140   3.803
   56PHE    CD2  615   5.210   6.843   3.696
   56PHE    HD2  616   5.221   6.777   3.610
   56PHE    CE1  617   5.171   7.016   3.898
   56PHE    HE1  618   5.131   7.095   3.961
   56PHE    CE2  619   5.134   6.802   3.804
   56PHE    HE2  620   5.083   6.706   3.792
   56PHE     CZ  621   5.114   6.890   3.910
   56PHE     HZ  622   5.047   6.859   3.990
   56PHE      C  623   5.519   6.802   3.644
   56PHE      O  624   5.534   6.738   3.540
   57SER      N  625   5.485   6.762   3.766
   57SER      H  626   5.476   6.833   3.836
   57SER     CA  627   5.499   6.619   3.798
   57SER     CB  628   5.634   6.596   3.865
   57SER     OG  629   5.663   6.464   3.911
   57SER     HG  630   5.683   6.467   4.009
   57SER      C  631   5.385   6.583   3.894
   57SER      O  632   5.358   6.653   3.991
   58LYSH     N  633   5.334   6.464   3.861
   58LYSH     H  634   5.340   6.419   3.773
   58LYSH    CA  635   5.237   6.397   3.949
   58LYSH    CB  636   5.180   6.268   3.888
   58LYSH    CG  637   5.050   6.228   3.959
   58LYSH    CD  638   4.931   6.319   3.930
   58LYSH    CE  639   4.806   6.274   4.006
   58LYSH    NZ  640   4.694   6.362   3.969
   58LYSH   HZ1  641   4.676   6.360   3.871
   58LYSH   HZ2  642   4.613   6.333   4.021
   58LYSH   HZ3  643   4.711   6.458   3.993
   58LYSH     C  644   5.291   6.363   4.088
   58LYSH     O  645   5.236   6.400   4.192
   59AS4      N  646   5.409   6.302   4.087
   59AS4      H  647   5.454   6.290   3.998
   59AS4     CA  648   5.504   6.283   4.197
   59AS4     CB  649   5.604   6.171   4.169
   59AS4     CG  650   5.661   6.122   4.303
   59AS4    OD1  651   5.582   6.078   4.390
   59AS4   HD11  652   5.601   5.981   4.405
   59AS4   HD12  653   5.497   6.130   4.387
   59AS4    OD2  654   5.783   6.142   4.318
   59AS4   HD21  655   5.807   6.097   4.404
   59AS4   HD22  656   5.811   6.199   4.241
   59AS4      C  657   5.585   6.405   4.241
   59AS4      O  658   5.638   6.485   4.165
   60TRP      N  659   5.606   6.402   4.372
   60TRP      H  660   5.574   6.314   4.407
   60TRP     CA  661   5.682   6.497   4.454
   60TRP     CB  662   5.693   6.443   4.596
   60TRP     CG  663   5.730   6.549   4.700
   60TRP    CD1  664   5.848   6.570   4.758
   60TRP    HD1  665   5.946   6.527   4.739
   60TRP    CD2  666   5.631   6.630   4.755
   60TRP    NE1  667   5.822   6.653   4.859
   60TRP    HE1  668   5.901   6.690   4.908
   60TRP    CE2  669   5.697   6.696   4.859
   60TRP    CE3  670   5.498   6.651   4.724
   60TRP    HE3  671   5.462   6.611   4.629
   60TRP    CZ2  672   5.629   6.786   4.941
   60TRP    HZ2  673   5.677   6.840   5.022
   60TRP    CZ3  674   5.430   6.734   4.812
   60TRP    HZ3  675   5.321   6.741   4.804
   60TRP    CH2  676   5.492   6.796   4.920
   60TRP    HH2  677   5.426   6.845   4.992
   60TRP      C  678   5.826   6.518   4.405
   60TRP      O  679   5.858   6.636   4.397
   61SER      N  680   5.904   6.416   4.372
   61SER      H  681   5.865   6.324   4.371
   61SER     CA  682   6.040   6.431   4.317
   61SER     CB  683   6.094   6.290   4.293
   61SER     OG  684   6.013   6.200   4.217
   61SER     HG  685   5.924   6.187   4.260
   61SER      C  686   6.044   6.515   4.189
   61SER      O  687   5.947   6.530   4.115
   62PHE      N  688   6.166   6.557   4.157
   62PHE      H  689   6.248   6.520   4.200
   62PHE     CA  690   6.184   6.634   4.033
   62PHE     CB  691   6.301   6.731   4.055
   62PHE     CG  692   6.316   6.831   4.170
   62PHE    CD1  693   6.360   6.781   4.292
   62PHE    HD1  694   6.344   6.676   4.316
   62PHE    CD2  695   6.279   6.964   4.152
   62PHE    HD2  696   6.231   7.000   4.061
   62PHE    CE1  697   6.372   6.869   4.399
   62PHE    HE1  698   6.395   6.833   4.499
   62PHE    CE2  699   6.287   7.052   4.259
   62PHE    HE2  700   6.269   7.158   4.240
   62PHE     CZ  701   6.335   7.001   4.379
   62PHE     HZ  702   6.355   7.062   4.467
   62PHE      C  703   6.203   6.553   3.905
   62PHE      O  704   6.258   6.444   3.890
   63TYR      N  705   6.119   6.600   3.813
   63TYR      H  706   6.052   6.667   3.844
   63TYR     CA  707   6.108   6.545   3.677
   63TYR     CB  708   5.964   6.500   3.656
   63TYR     CG  709   5.936   6.358   3.705
   63TYR    CD1  710   5.929   6.263   3.603
   63TYR    HD1  711   5.956   6.296   3.503
   63TYR    CD2  712   5.927   6.325   3.840
   63TYR    HD2  713   5.949   6.404   3.911
   63TYR    CE1  714   5.903   6.131   3.635
   63TYR    HE1  715   5.905   6.055   3.557
   63TYR    CE2  716   5.905   6.192   3.873
   63TYR    HE2  717   5.901   6.170   3.979
   63TYR     CZ  718   5.885   6.100   3.770
   63TYR     OH  719   5.859   5.971   3.804
   63TYR     HH  720   5.847   5.974   3.903
   63TYR      C  721   6.160   6.638   3.568
   63TYR      O  722   6.101   6.740   3.531
   64LEU      N  723   6.275   6.602   3.512
   64LEU      H  724   6.289   6.504   3.497
   64LEU     CA  725   6.338   6.688   3.411
   64LEU     CB  726   6.488   6.662   3.397
   64LEU     CG  727   6.561   6.713   3.521
   64LEU    CD1  728   6.575   6.609   3.632
   64LEU    CD2  729   6.694   6.778   3.481
   64LEU      C  730   6.277   6.665   3.273
   64LEU      O  731   6.224   6.560   3.237
   65LEU      N  732   6.256   6.773   3.199
   65LEU      H  733   6.256   6.863   3.243
   65LEU     CA  734   6.203   6.761   3.062
   65LEU     CB  735   6.092   6.864   3.041
   65LEU     CG  736   6.025   6.851   2.904
   65LEU    CD1  737   5.948   6.719   2.899
   65LEU    CD2  738   5.920   6.961   2.893
   65LEU      C  739   6.317   6.788   2.963
   65LEU      O  740   6.376   6.895   2.950
   66TYR      N  741   6.350   6.680   2.893
   66TYR      H  742   6.322   6.589   2.923
   66TYR     CA  743   6.457   6.685   2.792
   66TYR     CB  744   6.535   6.553   2.796
   66TYR     CG  745   6.653   6.570   2.892
   66TYR    CD1  746   6.637   6.577   3.030
   66TYR    HD1  747   6.538   6.559   3.071
   66TYR    CD2  748   6.784   6.564   2.847
   66TYR    HD2  749   6.798   6.570   2.739
   66TYR    CE1  750   6.745   6.570   3.118
   66TYR    HE1  751   6.719   6.544   3.220
   66TYR    CE2  752   6.896   6.561   2.930
   66TYR    HE2  753   6.989   6.518   2.892
   66TYR     CZ  754   6.874   6.564   3.067
   66TYR     OH  755   6.980   6.589   3.149
   66TYR     HH  756   6.964   6.553   3.241
   66TYR      C  757   6.406   6.727   2.654
   66TYR      O  758   6.346   6.647   2.582
   67TYR      N  759   6.409   6.858   2.632
   67TYR      H  760   6.431   6.911   2.713
   67TYR     CA  761   6.374   6.927   2.507
   67TYR     CB  762   6.382   7.079   2.521
   67TYR     CG  763   6.258   7.136   2.590
   67TYR    CD1  764   6.259   7.153   2.728
   67TYR    HD1  765   6.350   7.127   2.783
   67TYR    CD2  766   6.159   7.193   2.512
   67TYR    HD2  767   6.166   7.191   2.403
   67TYR    CE1  768   6.156   7.229   2.782
   67TYR    HE1  769   6.158   7.249   2.889
   67TYR    CE2  770   6.047   7.255   2.566
   67TYR    HE2  771   5.961   7.284   2.506
   67TYR     CZ  772   6.049   7.270   2.704
   67TYR     OH  773   5.947   7.344   2.755
   67TYR     HH  774   5.974   7.390   2.840
   67TYR      C  775   6.462   6.888   2.387
   67TYR      O  776   6.580   6.863   2.409
   68THR      N  777   6.394   6.917   2.276
   68THR      H  778   6.312   6.974   2.276
   68THR     CA  779   6.441   6.888   2.140
   68THR     CB  780   6.481   6.745   2.105
   68THR    OG1  781   6.511   6.730   1.966
   68THR    HG1  782   6.601   6.766   1.943
   68THR    CG2  783   6.374   6.642   2.140
   68THR      C  784   6.350   6.943   2.029
   68THR      O  785   6.229   6.945   2.051
   69GL4      N  786   6.405   7.006   1.926
   69GL4      H  787   6.504   7.008   1.915
   69GL4     CA  788   6.328   7.056   1.811
   69GL4     CB  789   6.392   7.186   1.762
   69GL4     CG  790   6.307   7.259   1.659
   69GL4     CD  791   6.170   7.305   1.710
   69GL4    OE1  792   6.176   7.400   1.791
   69GL4   HE11  793   6.096   7.394   1.850
   69GL4   HE12  794   6.274   7.421   1.794
   69GL4    OE2  795   6.065   7.241   1.686
   69GL4   HE21  796   5.986   7.274   1.739
   69GL4   HE22  797   6.092   7.165   1.628
   69GL4      C  798   6.299   6.952   1.703
   69GL4      O  799   6.384   6.869   1.667
   70PHE      N  800   6.173   6.944   1.662
   70PHE      H  801   6.108   7.018   1.679
   70PHE     CA  802   6.124   6.840   1.571
   70PHE     CB  803   5.975   6.811   1.592
   70PHE     CG  804   5.901   6.715   1.499
   70PHE    CD1  805   5.906   6.583   1.543
   70PHE    HD1  806   5.957   6.564   1.637
   70PHE    CD2  807   5.832   6.750   1.383
   70PHE    HD2  808   5.820   6.857   1.365
   70PHE    CE1  809   5.849   6.489   1.459
   70PHE    HE1  810   5.846   6.383   1.483
   70PHE    CE2  811   5.789   6.652   1.294
   70PHE    HE2  812   5.747   6.680   1.198
   70PHE     CZ  813   5.795   6.519   1.334
   70PHE     HZ  814   5.741   6.440   1.282
   70PHE      C  815   6.156   6.850   1.422
   70PHE      O  816   6.093   6.922   1.345
   71THR      N  817   6.249   6.762   1.388
   71THR      H  818   6.285   6.696   1.455
   71THR     CA  819   6.303   6.748   1.252
   71THR     CB  820   6.436   6.674   1.247
   71THR    OG1  821   6.430   6.570   1.344
   71THR    HG1  822   6.527   6.543   1.343
   71THR    CG2  823   6.545   6.777   1.279
   71THR      C  824   6.199   6.698   1.152
   71THR      O  825   6.143   6.591   1.177
   72PRO      N  826   6.158   6.782   1.058
   72PRO     CA  827   6.054   6.747   0.959
   72PRO     CB  828   6.016   6.881   0.896
   72PRO     CG  829   6.147   6.960   0.908
   72PRO     CD  830   6.210   6.918   1.041
   72PRO      C  831   6.104   6.637   0.865
   72PRO      O  832   6.223   6.623   0.837
   73THR      N  833   6.007   6.561   0.815
   73THR      H  834   5.910   6.581   0.825
   73THR     CA  835   6.025   6.446   0.724
   73THR     CB  836   6.058   6.488   0.581
   73THR    OG1  837   6.183   6.558   0.580
   73THR    HG1  838   6.203   6.605   0.665
   73THR    CG2  839   5.955   6.583   0.522
   73THR      C  840   6.130   6.342   0.762
   73THR      O  841   6.160   6.255   0.679
   74GL4      N  842   6.129   6.309   0.890
   74GL4      H  843   6.055   6.339   0.950
   74GL4     CA  844   6.225   6.209   0.939
   74GL4     CB  845   6.351   6.287   0.978
   74GL4     CG  846   6.474   6.252   0.894
   74GL4     CD  847   6.506   6.103   0.890
   74GL4    OE1  848   6.524   6.046   1.000
   74GL4   HE11  849   6.458   5.970   0.995
   74GL4   HE12  850   6.598   6.082   1.057
   74GL4    OE2  851   6.560   6.051   0.790
   74GL4   HE21  852   6.627   5.982   0.817
   74GL4   HE22  853   6.505   6.086   0.713
   74GL4      C  854   6.163   6.117   1.044
   74GL4      O  855   6.045   6.134   1.073
   75LYSH     N  856   6.242   6.027   1.101
   75LYSH     H  857   6.337   6.011   1.072
   75LYSH    CA  858   6.199   5.929   1.202
   75LYSH    CB  859   6.310   5.842   1.260
   75LYSH    CG  860   6.367   5.756   1.147
   75LYSH    CD  861   6.482   5.662   1.184
   75LYSH    CE  862   6.508   5.542   1.093
   75LYSH    NZ  863   6.637   5.547   1.022
   75LYSH   HZ1  864   6.654   5.461   0.974
   75LYSH   HZ2  865   6.632   5.617   0.950
   75LYSH   HZ3  866   6.712   5.567   1.084
   75LYSH     C  867   6.110   5.990   1.310
   75LYSH     O  868   6.166   6.064   1.391
   76ASN      N  869   5.992   5.930   1.321
   76ASN      H  870   5.968   5.846   1.272
   76ASN     CA  871   5.887   5.987   1.406
   76ASN     CB  872   5.760   6.005   1.323
   76ASN     CG  873   5.721   5.875   1.253
   76ASN    OD1  874   5.745   5.763   1.299
   76ASN    ND2  875   5.650   5.895   1.142
   76ASN   HD21  876   5.617   5.987   1.124
   76ASN   HD22  877   5.623   5.817   1.085
   76ASN      C  878   5.849   5.921   1.538
   76ASN      O  879   5.769   5.978   1.612
   77GL4      N  880   5.899   5.803   1.574
   77GL4      H  881   5.953   5.741   1.517
   77GL4     CA  882   5.871   5.743   1.706
   77GL4     CB  883   5.848   5.592   1.694
   77GL4     CG  884   5.721   5.557   1.617
   77GL4     CD  885   5.696   5.408   1.593
   77GL4    OE1  886   5.737   5.358   1.486
   77GL4   HE11  887   5.714   5.260   1.483
   77GL4   HE12  888   5.754   5.437   1.428
   77GL4    OE2  889   5.597   5.360   1.653
   77GL4   HE21  890   5.585   5.263   1.632
   77GL4   HE22  891   5.545   5.431   1.701
   77GL4      C  892   5.986   5.779   1.800
   77GL4      O  893   6.102   5.741   1.785
   78TYR      N  894   5.948   5.848   1.907
   78TYR      H  895   5.851   5.856   1.927
   78TYR     CA  896   6.035   5.892   2.017
   78TYR     CB  897   5.982   6.028   2.060
   78TYR     CG  898   6.035   6.140   1.971
   78TYR    CD1  899   5.964   6.177   1.857
   78TYR    HD1  900   5.869   6.128   1.836
   78TYR    CD2  901   6.149   6.213   2.002
   78TYR    HD2  902   6.204   6.185   2.092
   78TYR    CE1  903   6.007   6.277   1.770
   78TYR    HE1  904   5.942   6.327   1.699
   78TYR    CE2  905   6.201   6.302   1.909
   78TYR    HE2  906   6.305   6.332   1.925
   78TYR     CZ  907   6.129   6.338   1.796
   78TYR     OH  908   6.172   6.443   1.721
   78TYR     HH  909   6.257   6.487   1.751
   78TYR      C  910   6.049   5.808   2.144
   78TYR      O  911   5.952   5.759   2.203
   79ALA      N  912   6.171   5.801   2.196
   79ALA      H  913   6.248   5.826   2.137
   79ALA     CA  914   6.203   5.734   2.323
   79ALA     CB  915   6.232   5.586   2.297
   79ALA      C  916   6.329   5.801   2.379
   79ALA      O  917   6.417   5.853   2.311
   80CYS2     N  918   6.349   5.773   2.507
   80CYS2     H  919   6.277   5.723   2.555
   80CYS2    CA  920   6.468   5.823   2.576
   80CYS2    CB  921   6.450   5.968   2.622
   80CYS2    SG  922   6.470   6.099   2.495
   80CYS2     C  923   6.525   5.726   2.680
   80CYS2     O  924   6.455   5.676   2.768
   81ARG      N  925   6.655   5.700   2.671
   81ARG      H  926   6.729   5.760   2.640
   81ARG     CA  927   6.725   5.590   2.738
   81ARG     CB  928   6.864   5.581   2.675
   81ARG     CG  929   6.913   5.437   2.671
   81ARG     CD  930   7.026   5.444   2.568
   81ARG     NE  931   7.116   5.330   2.593
   81ARG     HE  932   7.119   5.309   2.690
   81ARG     CZ  933   7.151   5.240   2.500
   81ARG    NH1  934   7.093   5.262   2.382
   81ARG   HH11  935   7.030   5.338   2.364
   81ARG   HH12  936   7.099   5.197   2.306
   81ARG    NH2  937   7.230   5.132   2.511
   81ARG   HH21  938   7.281   5.122   2.596
   81ARG   HH22  939   7.242   5.058   2.445
   81ARG      C  940   6.737   5.624   2.887
   81ARG      O  941   6.824   5.700   2.929
   82VAL      N  942   6.639   5.580   2.965
   82VAL      H  943   6.552   5.542   2.933
   82VAL     CA  944   6.647   5.590   3.112
   82VAL     CB  945   6.505   5.570   3.165
   82VAL    CG1  946   6.440   5.707   3.144
   82VAL    CG2  947   6.413   5.468   3.098
   82VAL      C  948   6.737   5.488   3.182
   82VAL      O  949   6.735   5.371   3.146
   83ASN      N  950   6.794   5.529   3.295
   83ASN      H  951   6.802   5.627   3.317
   83ASN     CA  952   6.875   5.445   3.384
   83ASN     CB  953   7.016   5.463   3.328
   83ASN     CG  954   7.126   5.383   3.400
   83ASN    OD1  955   7.110   5.339   3.514
   83ASN    ND2  956   7.249   5.391   3.352
   83ASN   HD21  957   7.283   5.445   3.275
   83ASN   HD22  958   7.297   5.306   3.374
   83ASN      C  959   6.863   5.503   3.526
   83ASN      O  960   6.891   5.620   3.552
   84HI0      N  961   6.817   5.428   3.625
   84HI0      H  962   6.795   5.334   3.597
   84HI0     CA  963   6.785   5.458   3.765
   84HI0     CB  964   6.726   5.337   3.837
   84HI0     CG  965   6.580   5.311   3.803
   84HI0    ND1  966   6.535   5.197   3.750
   84HI0    HD1  967   6.594   5.136   3.699
   84HI0    CD2  968   6.473   5.389   3.815
   84HI0    HD2  969   6.473   5.483   3.871
   84HI0    CE1  970   6.402   5.203   3.737
   84HI0    HE1  971   6.335   5.126   3.700
   84HI0    NE2  972   6.363   5.322   3.783
   84HI0    HE2  973   6.277   5.372   3.773
   84HI0      C  974   6.898   5.512   3.853
   84HI0      O  975   6.889   5.616   3.917
   85VAL      N  976   7.018   5.456   3.840
   85VAL      H  977   7.017   5.368   3.791
   85VAL     CA  978   7.149   5.485   3.902
   85VAL     CB  979   7.242   5.365   3.911
   85VAL    CG1  980   7.174   5.247   3.982
   85VAL    CG2  981   7.301   5.314   3.779
   85VAL      C  982   7.225   5.608   3.851
   85VAL      O  983   7.345   5.605   3.825
   86THR      N  984   7.161   5.722   3.875
   86THR      H  985   7.083   5.726   3.938
   86THR     CA  986   7.199   5.856   3.828
   86THR     CB  987   7.093   5.953   3.879
   86THR    OG1  988   7.069   5.946   4.020
   86THR    HG1  989   7.002   6.015   4.046
   86THR    CG2  990   6.956   5.946   3.812
   86THR      C  991   7.336   5.902   3.879
   86THR      O  992   7.419   5.947   3.800
   87LEU      N  993   7.377   5.869   4.001
   87LEU      H  994   7.313   5.821   4.061
   87LEU     CA  995   7.511   5.893   4.058
   87LEU     CB  996   7.508   5.900   4.210
   87LEU     CG  997   7.465   6.036   4.267
   87LEU    CD1  998   7.486   6.038   4.418
   87LEU    CD2  999   7.545   6.156   4.215
   87LEU      C 1000   7.619   5.796   4.011
   87LEU      O 1001   7.739   5.822   4.025
   88SER      N 1002   7.582   5.708   3.919
   88SER      H 1003   7.490   5.668   3.921
   88SER     CA 1004   7.676   5.619   3.849
   88SER     CB 1005   7.634   5.473   3.832
   88SER     OG 1006   7.602   5.423   3.962
   88SER     HG 1007   7.691   5.439   4.005
   88SER      C 1008   7.727   5.667   3.713
   88SER      O 1009   7.833   5.615   3.677
   89GLN      N 1010   7.667   5.770   3.654
   89GLN      H 1011   7.594   5.821   3.701
   89GLN     CA 1012   7.711   5.829   3.527
   89GLN     CB 1013   7.632   5.958   3.504
   89GLN     CG 1014   7.487   5.931   3.464
   89GLN     CD 1015   7.430   6.066   3.422
   89GLN    OE1 1016   7.444   6.112   3.309
   89GLN    NE2 1017   7.353   6.133   3.508
   89GLN   HE21 1018   7.343   6.087   3.596
   89GLN   HE22 1019   7.310   6.221   3.490
   89GLN      C 1020   7.857   5.860   3.492
   89GLN      O 1021   7.917   5.934   3.570
   90PRO      N 1022   7.915   5.795   3.392
   90PRO     CA 1023   8.052   5.821   3.343
   90PRO     CB 1024   8.076   5.717   3.234
   90PRO     CG 1025   7.981   5.606   3.281
   90PRO     CD 1026   7.853   5.681   3.322
   90PRO      C 1027   8.086   5.961   3.294
   90PRO      O 1028   7.991   6.037   3.272
   91LYSH     N 1029   8.215   5.992   3.287
   91LYSH     H 1030   8.291   5.932   3.313
   91LYSH    CA 1031   8.268   6.112   3.221
   91LYSH    CB 1032   8.396   6.153   3.295
   91LYSH    CG 1033   8.425   6.302   3.276
   91LYSH    CD 1034   8.546   6.334   3.364
   91LYSH    CE 1035   8.679   6.284   3.307
   91LYSH    NZ 1036   8.789   6.327   3.394
   91LYSH   HZ1 1037   8.773   6.300   3.489
   91LYSH   HZ2 1038   8.871   6.274   3.370
   91LYSH   HZ3 1039   8.807   6.425   3.395
   91LYSH     C 1040   8.279   6.107   3.069
   91LYSH     O 1041   8.358   6.037   3.007
   92ILE      N 1042   8.194   6.191   3.010
   92ILE      H 1043   8.154   6.264   3.065
   92ILE     CA 1044   8.158   6.205   2.868
   92ILE     CB 1045   8.270   6.288   2.804
   92ILE    CG1 1046   8.261   6.432   2.855
   92ILE    CG2 1047   8.271   6.280   2.652
   92ILE     CD 1048   8.120   6.490   2.862
   92ILE      C 1049   8.104   6.078   2.802
   92ILE      O 1050   7.995   6.073   2.744
   93VAL      N 1051   8.171   5.964   2.816
   93VAL      H 1052   8.244   5.954   2.883
   93VAL     CA 1053   8.123   5.835   2.763
   93VAL     CB 1054   8.244   5.742   2.769
   93VAL    CG1 1055   8.289   5.695   2.907
   93VAL    CG2 1056   8.229   5.627   2.669
   93VAL      C 1057   8.006   5.780   2.844
   93VAL      O 1058   7.985   5.826   2.957
   94LYSH     N 1059   7.914   5.717   2.772
   94LYSH     H 1060   7.919   5.732   2.673
   94LYSH    CA 1061   7.790   5.670   2.836
   94LYSH    CB 1062   7.690   5.638   2.725
   94LYSH    CG 1063   7.653   5.773   2.662
   94LYSH    CD 1064   7.542   5.845   2.738
   94LYSH    CE 1065   7.522   5.988   2.688
   94LYSH    NZ 1066   7.408   6.038   2.766
   94LYSH   HZ1 1067   7.430   6.032   2.864
   94LYSH   HZ2 1068   7.384   6.129   2.733
   94LYSH   HZ3 1069   7.328   5.978   2.762
   94LYSH     C 1070   7.791   5.543   2.921
   94LYSH     O 1071   7.888   5.467   2.919
   95TRP      N 1072   7.679   5.518   2.989
   95TRP      H 1073   7.610   5.589   3.005
   95TRP     CA 1074   7.664   5.402   3.078
   95TRP     CB 1075   7.545   5.405   3.174
   95TRP     CG 1076   7.410   5.418   3.104
   95TRP    CD1 1077   7.335   5.313   3.072
   95TRP    HD1 1078   7.359   5.208   3.092
   95TRP    CD2 1079   7.337   5.534   3.080
   95TRP    NE1 1080   7.219   5.356   3.023
   95TRP    HE1 1081   7.143   5.295   3.002
   95TRP    CE2 1082   7.215   5.488   3.030
   95TRP    CE3 1083   7.367   5.666   3.109
   95TRP    HE3 1084   7.460   5.693   3.158
   95TRP    CZ2 1085   7.118   5.584   3.004
   95TRP    HZ2 1086   7.017   5.547   2.987
   95TRP    CZ3 1087   7.272   5.763   3.075
   95TRP    HZ3 1088   7.263   5.865   3.112
   95TRP    CH2 1089   7.151   5.718   3.026
   95TRP    HH2 1090   7.079   5.790   2.989
   95TRP      C 1091   7.666   5.266   3.007
   95TRP      O 1092   7.664   5.260   2.885
   96AS4      N 1093   7.728   5.169   3.075
   96AS4      H 1094   7.780   5.195   3.157
   96AS4     CA 1095   7.728   5.027   3.039
   96AS4     CB 1096   7.848   4.954   3.099
   96AS4     CG 1097   7.857   4.962   3.251
   96AS4    OD1 1098   7.836   4.862   3.323
   96AS4   HD11 1099   7.831   4.896   3.417
   96AS4   HD12 1100   7.801   4.785   3.269
   96AS4    OD2 1101   7.891   5.066   3.311
   96AS4   HD21 1102   7.907   5.058   3.410
   96AS4   HD22 1103   7.910   5.136   3.242
   96AS4      C 1104   7.591   4.962   3.058
   96AS4      O 1105   7.508   4.979   2.969
   97ARG      N 1106   7.575   4.874   3.157
   97ARG      H 1107   7.652   4.820   3.190
   97ARG     CA 1108   7.441   4.824   3.191
   97ARG     CB 1109   7.453   4.717   3.300
   97ARG     CG 1110   7.521   4.590   3.248
   97ARG     CD 1111   7.525   4.479   3.354
   97ARG     NE 1112   7.389   4.442   3.396
   97ARG     HE 1113   7.319   4.495   3.348
   97ARG     CZ 1114   7.357   4.363   3.500
   97ARG    NH1 1115   7.450   4.294   3.568
   97ARG   HH11 1116   7.546   4.305   3.543
   97ARG   HH12 1117   7.427   4.235   3.645
   97ARG    NH2 1118   7.234   4.369   3.553
   97ARG   HH21 1119   7.156   4.417   3.512
   97ARG   HH22 1120   7.224   4.325   3.642
   97ARG      C 1121   7.340   4.929   3.239
   97ARG      O 1122   7.379   5.031   3.295
   98AS4      N 1123   7.218   4.905   3.192
   98AS4      H 1124   7.205   4.842   3.116
   98AS4     CA 1125   7.097   4.970   3.245
   98AS4     CB 1126   6.981   4.956   3.146
   98AS4     CG 1127   7.021   4.997   3.004
   98AS4    OD1 1128   7.011   5.115   2.964
   98AS4   HD11 1129   7.085   5.137   2.901
   98AS4   HD12 1130   6.924   5.162   2.982
   98AS4    OD2 1131   7.056   4.905   2.927
   98AS4   HD21 1132   7.116   4.948   2.860
   98AS4   HD22 1133   7.029   4.813   2.956
   98AS4      C 1134   7.055   4.920   3.383
   98AS4      O 1135   7.091   4.806   3.410
   99MET      N 1136   6.967   4.987   3.457
   99MET      H 1137   6.917   5.066   3.421
   99MET     CA 1138   6.924   4.950   3.592
   99MET     CB 1139   7.028   4.994   3.696
   99MET     CG 1140   7.034   4.895   3.812
   99MET     SD 1141   7.173   4.913   3.929
   99MET     CE 1142   7.101   4.890   4.090
   99MET      C 1143   6.795   5.023   3.631
   99MET     O1 1144   6.734   4.989   3.734
   99MET   HO11 1145   6.782   4.909   3.771
   99MET   HO12 1146   6.655   5.047   3.756
   99MET     O2 1147   6.769   5.128   3.568
   99MET   HO21 1148   6.855   5.150   3.522
   99MET   HO22 1149   6.680   5.169   3.586
  100ILE      N 1150   6.401   8.225   2.749
  100ILE     H1 1151   6.457   8.249   2.827
  100ILE     H2 1152   6.364   8.305   2.701
  100ILE     H3 1153   6.335   8.156   2.780
  100ILE     CA 1154   6.483   8.151   2.652
  100ILE     CB 1155   6.587   8.240   2.583
  100ILE    CG1 1156   6.667   8.329   2.679
  100ILE    CG2 1157   6.539   8.304   2.453
  100ILE     CD 1158   6.797   8.391   2.627
  100ILE      C 1159   6.543   8.021   2.707
  100ILE      O 1160   6.541   8.001   2.828
  101GLN      N 1161   6.590   7.936   2.616
  101GLN      H 1162   6.620   7.961   2.525
  101GLN     CA 1163   6.611   7.791   2.630
  101GLN     CB 1164   6.569   7.707   2.509
  101GLN     CG 1165   6.497   7.580   2.555
  101GLN     CD 1166   6.443   7.487   2.446
  101GLN    OE1 1167   6.509   7.400   2.389
  101GLN    NE2 1168   6.311   7.495   2.434
  101GLN   HE21 1169   6.253   7.552   2.492
  101GLN   HE22 1170   6.259   7.447   2.363
  101GLN      C 1171   6.752   7.750   2.673
  101GLN      O 1172   6.773   7.723   2.791
  102ARG      N 1173   6.853   7.771   2.589
  102ARG      H 1174   6.844   7.832   2.510
  102ARG     CA 1175   6.991   7.722   2.596
  102ARG     CB 1176   7.074   7.757   2.473
  102ARG     CG 1177   7.055   7.651   2.364
  102ARG     CD 1178   7.101   7.671   2.219
  102ARG     NE 1179   7.007   7.762   2.152
  102ARG     HE 1180   6.937   7.812   2.203
  102ARG     CZ 1181   7.013   7.800   2.024
  102ARG    NH1 1182   7.109   7.765   1.937
  102ARG   HH11 1183   7.187   7.708   1.964
  102ARG   HH12 1184   7.081   7.780   1.842
  102ARG    NH2 1185   6.914   7.871   1.969
  102ARG   HH21 1186   6.836   7.897   2.026
  102ARG   HH22 1187   6.896   7.859   1.872
  102ARG      C 1188   7.058   7.768   2.726
  102ARG      O 1189   7.097   7.689   2.811
  103THR      N 1190   7.037   7.897   2.751
  103THR      H 1191   6.987   7.952   2.684
  103THR     CA 1192   7.094   7.970   2.866
  103THR     CB 1193   7.044   8.114   2.874
  103THR    OG1 1194   6.901   8.126   2.871
  103THR    HG1 1195   6.858   8.090   2.789
  103THR    CG2 1196   7.123   8.192   2.769
  103THR      C 1197   7.066   7.901   3.000
  103THR      O 1198   6.952   7.885   3.043
  104PRO      N 1199   7.176   7.862   3.063
  104PRO     CA 1200   7.171   7.798   3.195
  104PRO     CB 1201   7.317   7.766   3.228
  104PRO     CG 1202   7.387   7.752   3.093
  104PRO     CD 1203   7.315   7.863   3.016
  104PRO      C 1204   7.116   7.900   3.295
  104PRO      O 1205   7.165   8.011   3.312
  105LYSH     N 1206   7.019   7.839   3.363
  105LYSH     H 1207   7.000   7.742   3.351
  105LYSH    CA 1208   6.931   7.897   3.465
  105LYSH    CB 1209   6.802   7.948   3.402
  105LYSH    CG 1210   6.741   7.843   3.308
  105LYSH    CD 1211   6.623   7.902   3.231
  105LYSH    CE 1212   6.538   7.797   3.159
  105LYSH    NZ 1213   6.583   7.776   3.020
  105LYSH   HZ1 1214   6.656   7.708   3.010
  105LYSH   HZ2 1215   6.511   7.736   2.964
  105LYSH   HZ3 1216   6.617   7.861   2.979
  105LYSH     C 1217   6.921   7.816   3.594
  105LYSH     O 1218   6.954   7.697   3.599
  106ILE      N 1219   6.888   7.892   3.698
  106ILE      H 1220   6.917   7.987   3.707
  106ILE     CA 1221   6.851   7.830   3.825
  106ILE     CB 1222   6.915   7.908   3.940
  106ILE    CG1 1223   6.899   8.059   3.922
  106ILE    CG2 1224   7.062   7.866   3.955
  106ILE     CD 1225   6.772   8.125   3.974
  106ILE      C 1226   6.710   7.785   3.865
  106ILE      O 1227   6.638   7.837   3.949
  107GLN      N 1228   6.671   7.681   3.792
  107GLN      H 1229   6.712   7.640   3.710
  107GLN     CA 1230   6.530   7.644   3.806
  107GLN     CB 1231   6.496   7.541   3.698
  107GLN     CG 1232   6.535   7.597   3.561
  107GLN     CD 1233   6.646   7.507   3.506
  107GLN    OE1 1234   6.765   7.518   3.533
  107GLN    NE2 1235   6.612   7.435   3.400
  107GLN   HE21 1236   6.521   7.444   3.359
  107GLN   HE22 1237   6.685   7.376   3.363
  107GLN      C 1238   6.473   7.600   3.941
  107GLN      O 1239   6.351   7.588   3.946
  108VAL      N 1240   6.563   7.550   4.025
  108VAL      H 1241   6.657   7.536   3.993
  108VAL     CA 1242   6.526   7.521   4.164
  108VAL     CB 1243   6.654   7.475   4.235
  108VAL    CG1 1244   6.687   7.329   4.206
  108VAL    CG2 1245   6.776   7.565   4.214
  108VAL      C 1246   6.466   7.635   4.246
  108VAL      O 1247   6.380   7.620   4.333
  109TYR      N 1248   6.487   7.755   4.193
  109TYR      H 1249   6.550   7.759   4.115
  109TYR     CA 1250   6.437   7.882   4.249
  109TYR     CB 1251   6.542   7.987   4.212
  109TYR     CG 1252   6.651   7.983   4.321
  109TYR    CD1 1253   6.636   8.050   4.442
  109TYR    HD1 1254   6.539   8.093   4.466
  109TYR    CD2 1255   6.769   7.912   4.305
  109TYR    HD2 1256   6.785   7.841   4.225
  109TYR    CE1 1257   6.739   8.059   4.535
  109TYR    HE1 1258   6.707   8.075   4.638
  109TYR    CE2 1259   6.869   7.908   4.402
  109TYR    HE2 1260   6.950   7.836   4.390
  109TYR     CZ 1261   6.859   7.992   4.512
  109TYR     OH 1262   6.945   7.973   4.615
  109TYR     HH 1263   6.910   8.022   4.695
  109TYR      C 1264   6.300   7.917   4.192
  109TYR      O 1265   6.284   7.966   4.081
  110SER      N 1266   6.197   7.881   4.268
  110SER      H 1267   6.200   7.825   4.351
  110SER     CA 1268   6.062   7.933   4.243
  110SER     CB 1269   5.950   7.831   4.265
  110SER     OG 1270   5.935   7.793   4.402
  110SER     HG 1271   5.995   7.714   4.416
  110SER      C 1272   6.017   8.061   4.315
  110SER      O 1273   5.901   8.101   4.311
  111ARG      N 1274   6.109   8.125   4.388
  111ARG      H 1275   6.188   8.076   4.423
  111ARG     CA 1276   6.086   8.256   4.449
  111ARG     CB 1277   6.071   8.251   4.601
  111ARG     CG 1278   5.966   8.156   4.659
  111ARG     CD 1279   5.823   8.208   4.646
  111ARG     NE 1280   5.722   8.116   4.699
  111ARG     HE 1281   5.690   8.152   4.787
  111ARG     CZ 1282   5.667   8.005   4.647
  111ARG    NH1 1283   5.718   7.951   4.536
  111ARG   HH11 1284   5.809   7.981   4.508
  111ARG   HH12 1285   5.661   7.922   4.460
  111ARG    NH2 1286   5.542   7.965   4.675
  111ARG   HH21 1287   5.493   8.028   4.736
  111ARG   HH22 1288   5.514   7.875   4.643
  111ARG      C 1289   6.220   8.327   4.427
  111ARG      O 1290   6.327   8.268   4.442
  112HI0      N 1291   6.206   8.457   4.449
  112HI0      H 1292   6.117   8.500   4.463
  112HI0     CA 1293   6.320   8.550   4.446
  112HI0     CB 1294   6.268   8.691   4.476
  112HI0     CG 1295   6.368   8.805   4.452
  112HI0    ND1 1296   6.429   8.873   4.548
  112HI0    HD1 1297   6.458   8.841   4.639
  112HI0    CD2 1298   6.365   8.876   4.339
  112HI0    HD2 1299   6.340   8.845   4.238
  112HI0    CE1 1300   6.460   8.989   4.491
  112HI0    HE1 1301   6.490   9.076   4.550
  112HI0    NE2 1302   6.420   8.995   4.365
  112HI0    HE2 1303   6.419   9.073   4.302
  112HI0      C 1304   6.435   8.517   4.541
  112HI0      O 1305   6.407   8.518   4.661
  113PRO      N 1306   6.557   8.493   4.494
  113PRO     CA 1307   6.671   8.458   4.580
  113PRO     CB 1308   6.786   8.421   4.485
  113PRO     CG 1309   6.743   8.461   4.344
  113PRO     CD 1310   6.592   8.485   4.351
  113PRO      C 1311   6.718   8.567   4.676
  113PRO      O 1312   6.689   8.681   4.640
  114ALA      N 1313   6.826   8.538   4.748
  114ALA      H 1314   6.865   8.447   4.743
  114ALA     CA 1315   6.900   8.621   4.844
  114ALA     CB 1316   6.795   8.677   4.941
  114ALA      C 1317   6.997   8.541   4.932
  114ALA      O 1318   7.104   8.596   4.957
  115GL4      N 1319   6.978   8.410   4.942
  115GL4      H 1320   6.893   8.361   4.925
  115GL4     CA 1321   7.077   8.324   5.008
  115GL4     CB 1322   7.016   8.196   5.066
  115GL4     CG 1323   6.959   8.107   4.955
  115GL4     CD 1324   6.827   8.160   4.899
  115GL4    OE1 1325   6.824   8.226   4.793
  115GL4   HE11 1326   6.743   8.285   4.800
  115GL4   HE12 1327   6.906   8.206   4.740
  115GL4    OE2 1328   6.730   8.173   4.978
  115GL4   HE21 1329   6.649   8.203   4.928
  115GL4   HE22 1330   6.767   8.153   5.069
  115GL4      C 1331   7.204   8.287   4.932
  115GL4      O 1332   7.303   8.252   4.997
  116ASN      N 1333   7.195   8.308   4.801
  116ASN      H 1334   7.116   8.350   4.755
  116ASN     CA 1335   7.300   8.275   4.704
  116ASN     CB 1336   7.312   8.123   4.687
  116ASN     CG 1337   7.448   8.074   4.736
  116ASN    OD1 1338   7.540   8.067   4.655
  116ASN    ND2 1339   7.476   8.094   4.865
  116ASN   HD21 1340   7.408   8.132   4.928
  116ASN   HD22 1341   7.566   8.059   4.891
  116ASN      C 1342   7.271   8.341   4.569
  116ASN      O 1343   7.174   8.414   4.552
  117GLY      N 1344   7.379   8.355   4.491
  117GLY      H 1345   7.462   8.304   4.511
  117GLY     CA 1346   7.375   8.424   4.361
  117GLY      C 1347   7.515   8.421   4.300
  117GLY      O 1348   7.584   8.321   4.324
  118LYSH     N 1349   7.545   8.506   4.203
  118LYSH     H 1350   7.641   8.515   4.177
  118LYSH    CA 1351   7.466   8.617   4.146
  118LYSH    CB 1352   7.558   8.703   4.061
  118LYSH    CG 1353   7.666   8.771   4.147
  118LYSH    CD 1354   7.766   8.845   4.058
  118LYSH    CE 1355   7.713   8.973   3.995
  118LYSH    NZ 1356   7.823   9.058   3.949
  118LYSH   HZ1 1357   7.870   9.019   3.869
  118LYSH   HZ2 1358   7.789   9.149   3.925
  118LYSH   HZ3 1359   7.896   9.072   4.016
  118LYSH     C 1360   7.357   8.561   4.055
  118LYSH     O 1361   7.379   8.456   3.994
  119SER      N 1362   7.247   8.634   4.041
  119SER      H 1363   7.235   8.723   4.086
  119SER     CA 1364   7.132   8.575   3.971
  119SER     CB 1365   7.007   8.601   4.055
  119SER     OG 1366   6.894   8.543   3.989
  119SER     HG 1367   6.803   8.574   4.017
  119SER      C 1368   7.124   8.645   3.835
  119SER      O 1369   7.122   8.767   3.820
  120ASN      N 1370   7.100   8.560   3.735
  120ASN      H 1371   7.104   8.463   3.759
  120ASN     CA 1372   7.054   8.602   3.602
  120ASN     CB 1373   6.904   8.634   3.597
  120ASN     CG 1374   6.818   8.514   3.635
  120ASN    OD1 1375   6.809   8.422   3.554
  120ASN    ND2 1376   6.775   8.493   3.760
  120ASN   HD21 1377   6.813   8.540   3.839
  120ASN   HD22 1378   6.712   8.417   3.774
  120ASN      C 1379   7.124   8.705   3.513
  120ASN      O 1380   7.077   8.817   3.496
  121PHE      N 1381   7.241   8.683   3.453
  121PHE      H 1382   7.257   8.757   3.388
  121PHE     CA 1383   7.352   8.587   3.455
  121PHE     CB 1384   7.416   8.588   3.594
  121PHE     CG 1385   7.497   8.710   3.639
  121PHE    CD1 1386   7.635   8.713   3.622
  121PHE    HD1 1387   7.697   8.625   3.603
  121PHE    CD2 1388   7.424   8.822   3.678
  121PHE    HD2 1389   7.316   8.810   3.685
  121PHE    CE1 1390   7.702   8.833   3.638
  121PHE    HE1 1391   7.809   8.820   3.655
  121PHE    CE2 1392   7.496   8.941   3.681
  121PHE    HE2 1393   7.431   9.028   3.685
  121PHE     CZ 1394   7.633   8.950   3.665
  121PHE     HZ 1395   7.689   9.040   3.638
  121PHE      C 1396   7.330   8.450   3.390
  121PHE      O 1397   7.217   8.403   3.385
  122LEU      N 1398   7.441   8.382   3.363
  122LEU      H 1399   7.524   8.432   3.337
  122LEU     CA 1400   7.437   8.239   3.328
  122LEU     CB 1401   7.522   8.195   3.209
  122LEU     CG 1402   7.521   8.281   3.083
  122LEU    CD1 1403   7.648   8.252   3.001
  122LEU    CD2 1404   7.395   8.272   2.998
  122LEU      C 1405   7.481   8.144   3.440
  122LEU      O 1406   7.591   8.154   3.495
  123ASN      N 1407   7.376   8.077   3.485
  123ASN      H 1408   7.287   8.069   3.440
  123ASN     CA 1409   7.384   8.009   3.615
  123ASN     CB 1410   7.272   8.060   3.705
  123ASN     CG 1411   7.278   8.204   3.758
  123ASN    OD1 1412   7.179   8.277   3.763
  123ASN    ND2 1413   7.396   8.246   3.802
  123ASN   HD21 1414   7.472   8.180   3.807
  123ASN   HD22 1415   7.391   8.332   3.852
  123ASN      C 1416   7.378   7.856   3.612
  123ASN      O 1417   7.306   7.796   3.533
  124CYS2     N 1418   7.460   7.792   3.695
  124CYS2     H 1419   7.522   7.853   3.745
  124CYS2    CA 1420   7.472   7.646   3.698
  124CYS2    CB 1421   7.588   7.615   3.603
  124CYS2    SG 1422   7.623   7.436   3.592
  124CYS2     C 1423   7.491   7.607   3.845
  124CYS2     O 1424   7.576   7.662   3.915
  125TYR      N 1425   7.396   7.525   3.890
  125TYR      H 1426   7.330   7.479   3.831
  125TYR     CA 1427   7.390   7.469   4.026
  125TYR     CB 1428   7.254   7.513   4.080
  125TYR     CG 1429   7.231   7.485   4.229
  125TYR    CD1 1430   7.135   7.390   4.259
  125TYR    HD1 1431   7.100   7.319   4.184
  125TYR    CD2 1432   7.274   7.578   4.324
  125TYR    HD2 1433   7.355   7.644   4.293
  125TYR    CE1 1434   7.071   7.400   4.382
  125TYR    HE1 1435   6.973   7.355   4.395
  125TYR    CE2 1436   7.212   7.586   4.448
  125TYR    HE2 1437   7.247   7.661   4.519
  125TYR     CZ 1438   7.110   7.496   4.475
  125TYR     OH 1439   7.047   7.512   4.595
  125TYR     HH 1440   7.082   7.591   4.645
  125TYR      C 1441   7.429   7.321   4.028
  125TYR      O 1442   7.363   7.236   3.968
  126VAL      N 1443   7.538   7.304   4.102
  126VAL      H 1444   7.585   7.376   4.152
  126VAL     CA 1445   7.600   7.172   4.124
  126VAL     CB 1446   7.752   7.192   4.134
  126VAL    CG1 1447   7.826   7.067   4.180
  126VAL    CG2 1448   7.816   7.247   4.007
  126VAL      C 1449   7.542   7.118   4.255
  126VAL      O 1450   7.561   7.183   4.357
  127SER      N 1451   7.492   6.996   4.237
  127SER      H 1452   7.502   6.943   4.153
  127SER     CA 1453   7.405   6.943   4.344
  127SER     CB 1454   7.320   6.826   4.294
  127SER     OG 1455   7.408   6.725   4.244
  127SER     HG 1456   7.371   6.691   4.158
  127SER      C 1457   7.482   6.902   4.470
  127SER      O 1458   7.416   6.902   4.573
  128GLY      N 1459   7.614   6.889   4.466
  128GLY      H 1460   7.662   6.863   4.382
  128GLY     CA 1461   7.701   6.899   4.584
  128GLY      C 1462   7.854   6.905   4.574
  128GLY      O 1463   7.911   6.836   4.490
  129PHE      N 1464   7.920   6.959   4.675
  129PHE      H 1465   7.866   7.000   4.749
  129PHE     CA 1466   8.065   6.942   4.693
  129PHE     CB 1467   8.096   7.058   4.788
  129PHE     CG 1468   8.237   7.116   4.775
  129PHE    CD1 1469   8.337   7.086   4.866
  129PHE    HD1 1470   8.330   7.003   4.936
  129PHE    CD2 1471   8.266   7.206   4.673
  129PHE    HD2 1472   8.183   7.238   4.609
  129PHE    CE1 1473   8.457   7.156   4.867
  129PHE    HE1 1474   8.537   7.123   4.934
  129PHE    CE2 1475   8.386   7.276   4.677
  129PHE    HE2 1476   8.396   7.357   4.605
  129PHE     CZ 1477   8.483   7.256   4.775
  129PHE     HZ 1478   8.580   7.306   4.779
  129PHE      C 1479   8.112   6.807   4.747
  129PHE      O 1480   8.220   6.790   4.802
  130HI0      N 1481   8.033   6.702   4.726
  130HI0      H 1482   7.946   6.707   4.677
  130HI0     CA 1483   8.064   6.563   4.764
  130HI0     CB 1484   7.960   6.520   4.868
  130HI0     CG 1485   8.011   6.390   4.929
  130HI0    ND1 1486   8.000   6.269   4.874
  130HI0    HD1 1487   7.927   6.244   4.810
  130HI0    CD2 1488   8.103   6.384   5.025
  130HI0    HD2 1489   8.109   6.438   5.119
  130HI0    CE1 1490   8.093   6.188   4.924
  130HI0    HE1 1491   8.109   6.088   4.885
  130HI0    NE2 1492   8.148   6.259   5.022
  130HI0    HE2 1493   8.238   6.241   5.062
  130HI0      C 1494   8.078   6.463   4.649
  130HI0      O 1495   7.989   6.450   4.565
  131PRO      N 1496   8.202   6.420   4.625
  131PRO     CA 1497   8.324   6.460   4.696
  131PRO     CB 1498   8.423   6.344   4.682
  131PRO     CG 1499   8.335   6.226   4.639
  131PRO     CD 1500   8.230   6.295   4.553
  131PRO      C 1501   8.393   6.583   4.637
  131PRO      O 1502   8.370   6.626   4.524
  132SER      N 1503   8.489   6.634   4.713
  132SER      H 1504   8.507   6.607   4.808
  132SER     CA 1505   8.563   6.760   4.693
  132SER     CB 1506   8.665   6.799   4.800
  132SER     OG 1507   8.603   6.808   4.928
  132SER     HG 1508   8.675   6.816   4.997
  132SER      C 1509   8.639   6.789   4.563
  132SER      O 1510   8.673   6.905   4.541
  133AS4      N 1511   8.632   6.687   4.477
  133AS4      H 1512   8.557   6.621   4.478
  133AS4     CA 1513   8.710   6.670   4.354
  133AS4     CB 1514   8.757   6.526   4.334
  133AS4     CG 1515   8.640   6.432   4.299
  133AS4    OD1 1516   8.547   6.415   4.381
  133AS4   HD11 1517   8.472   6.361   4.342
  133AS4   HD12 1518   8.563   6.444   4.475
  133AS4    OD2 1519   8.648   6.357   4.200
  133AS4   HD21 1520   8.556   6.320   4.184
  133AS4   HD22 1521   8.731   6.359   4.144
  133AS4      C 1522   8.656   6.728   4.223
  133AS4      O 1523   8.697   6.690   4.113
  134ILE      N 1524   8.568   6.826   4.241
  134ILE      H 1525   8.525   6.853   4.327
  134ILE     CA 1526   8.484   6.886   4.136
  134ILE     CB 1527   8.369   6.961   4.204
  134ILE    CG1 1528   8.410   7.073   4.299
  134ILE    CG2 1529   8.272   6.860   4.266
  134ILE     CD 1530   8.300   7.179   4.302
  134ILE      C 1531   8.560   6.962   4.028
  134ILE      O 1532   8.664   7.025   4.047
  135GL4      N 1533   8.497   6.935   3.914
  135GL4      H 1534   8.448   6.850   3.895
  135GL4     CA 1535   8.517   7.010   3.788
  135GL4     CB 1536   8.595   6.930   3.684
  135GL4     CG 1537   8.739   6.897   3.725
  135GL4     CD 1538   8.822   6.839   3.611
  135GL4    OE1 1539   8.762   6.769   3.527
  135GL4   HE11 1540   8.816   6.765   3.443
  135GL4   HE12 1541   8.672   6.738   3.559
  135GL4    OE2 1542   8.945   6.862   3.615
  135GL4   HE21 1543   8.981   6.830   3.527
  135GL4   HE22 1544   8.980   6.872   3.708
  135GL4      C 1545   8.387   7.058   3.723
  135GL4      O 1546   8.299   6.993   3.667
  136VAL      N 1547   8.376   7.190   3.733
  136VAL      H 1548   8.459   7.242   3.752
  136VAL     CA 1549   8.263   7.265   3.678
  136VAL     CB 1550   8.193   7.354   3.781
  136VAL    CG1 1551   8.054   7.396   3.732
  136VAL    CG2 1552   8.188   7.286   3.918
  136VAL      C 1553   8.298   7.358   3.561
  136VAL      O 1554   8.358   7.464   3.576
  137AS4      N 1555   8.256   7.319   3.441
  137AS4      H 1556   8.212   7.230   3.437
  137AS4     CA 1557   8.272   7.404   3.322
  137AS4     CB 1558   8.354   7.328   3.217
  137AS4     CG 1559   8.506   7.324   3.233
  137AS4    OD1 1560   8.577   7.379   3.146
  137AS4   HD11 1561   8.674   7.360   3.163
  137AS4   HD12 1562   8.519   7.440   3.091
  137AS4    OD2 1563   8.552   7.272   3.337
  137AS4   HD21 1564   8.622   7.333   3.373
  137AS4   HD22 1565   8.494   7.194   3.360
  137AS4      C 1566   8.143   7.448   3.253
  137AS4      O 1567   8.049   7.374   3.220
  138LEU      N 1568   8.135   7.575   3.217
  138LEU      H 1569   8.212   7.639   3.220
  138LEU     CA 1570   8.026   7.636   3.139
  138LEU     CB 1571   8.015   7.775   3.202
  138LEU     CG 1572   7.876   7.828   3.239
  138LEU    CD1 1573   7.780   7.810   3.121
  138LEU    CD2 1574   7.820   7.767   3.367
  138LEU      C 1575   8.065   7.639   2.991
  138LEU      O 1576   8.154   7.710   2.945
  139LEU      N 1577   7.997   7.545   2.928
  139LEU      H 1578   7.915   7.511   2.974
  139LEU     CA 1579   8.017   7.502   2.789
  139LEU     CB 1580   7.970   7.359   2.764
  139LEU     CG 1581   8.062   7.261   2.838
  139LEU    CD1 1582   8.040   7.115   2.798
  139LEU    CD2 1583   8.210   7.295   2.818
  139LEU      C 1584   7.943   7.594   2.691
  139LEU      O 1585   7.840   7.655   2.720
  140LYSH     N 1586   8.017   7.634   2.588
  140LYSH     H 1587   8.113   7.610   2.573
  140LYSH    CA 1588   7.963   7.722   2.483
  140LYSH    CB 1589   8.016   7.863   2.509
  140LYSH    CG 1590   7.968   7.978   2.421
  140LYSH    CD 1591   8.034   8.111   2.457
  140LYSH    CE 1592   8.022   8.203   2.335
  140LYSH    NZ 1593   8.071   8.341   2.352
  140LYSH   HZ1 1594   8.051   8.375   2.443
  140LYSH   HZ2 1595   8.171   8.342   2.340
  140LYSH   HZ3 1596   8.035   8.404   2.282
  140LYSH     C 1597   7.989   7.665   2.344
  140LYSH     O 1598   8.094   7.695   2.287
  141ASN      N 1599   7.901   7.573   2.305
  141ASN      H 1600   7.812   7.587   2.348
  141ASN     CA 1601   7.918   7.470   2.202
  141ASN     CB 1602   7.925   7.520   2.057
  141ASN     CG 1603   7.816   7.616   2.010
  141ASN    OD1 1604   7.813   7.737   2.031
  141ASN    ND2 1605   7.723   7.553   1.939
  141ASN   HD21 1606   7.733   7.454   1.927
  141ASN   HD22 1607   7.648   7.597   1.890
  141ASN      C 1608   8.044   7.385   2.225
  141ASN      O 1609   8.153   7.391   2.169
  142GLY      N 1610   8.027   7.306   2.331
  142GLY      H 1611   7.947   7.310   2.390
  142GLY     CA 1612   8.125   7.207   2.376
  142GLY      C 1613   8.256   7.252   2.442
  142GLY      O 1614   8.307   7.185   2.531
  143GL4      N 1615   8.299   7.369   2.397
  143GL4      H 1616   8.249   7.406   2.318
  143GL4     CA 1617   8.426   7.433   2.436
  143GL4     CB 1618   8.479   7.521   2.322
  143GL4     CG 1619   8.554   7.453   2.207
  143GL4     CD 1620   8.691   7.392   2.233
  143GL4    OE1 1621   8.753   7.431   2.335
  143GL4   HE11 1622   8.843   7.392   2.354
  143GL4   HE12 1623   8.683   7.485   2.382
  143GL4    OE2 1624   8.731   7.296   2.163
  143GL4   HE21 1625   8.830   7.298   2.165
  143GL4   HE22 1626   8.653   7.251   2.119
  143GL4      C 1627   8.390   7.525   2.553
  143GL4      O 1628   8.281   7.581   2.560
  144ARG      N 1629   8.479   7.555   2.646
  144ARG      H 1630   8.574   7.523   2.642
  144ARG     CA 1631   8.446   7.632   2.767
  144ARG     CB 1632   8.533   7.597   2.888
  144ARG     CG 1633   8.682   7.628   2.880
  144ARG     CD 1634   8.760   7.595   3.007
  144ARG     NE 1635   8.706   7.674   3.119
  144ARG     HE 1636   8.644   7.614   3.170
  144ARG     CZ 1637   8.754   7.790   3.165
  144ARG    NH1 1638   8.862   7.854   3.118
  144ARG   HH11 1639   8.925   7.803   3.060
  144ARG   HH12 1640   8.887   7.941   3.162
  144ARG    NH2 1641   8.706   7.835   3.282
  144ARG   HH21 1642   8.636   7.784   3.333
  144ARG   HH22 1643   8.751   7.910   3.330
  144ARG      C 1644   8.435   7.784   2.754
  144ARG      O 1645   8.507   7.842   2.672
  145ILE      N 1646   8.360   7.848   2.843
  145ILE      H 1647   8.285   7.803   2.892
  145ILE     CA 1648   8.370   7.989   2.883
  145ILE     CB 1649   8.247   8.032   2.963
  145ILE    CG1 1650   8.128   8.025   2.867
  145ILE    CG2 1651   8.252   8.164   3.040
  145ILE     CD 1652   7.993   8.027   2.939
  145ILE      C 1653   8.498   8.019   2.962
  145ILE      O 1654   8.515   7.953   3.064
  146GL4      N 1655   8.566   8.129   2.932
  146GL4      H 1656   8.547   8.183   2.850
  146GL4     CA 1657   8.698   8.160   2.990
  146GL4     CB 1658   8.768   8.280   2.927
  146GL4     CG 1659   8.766   8.266   2.774
  146GL4     CD 1660   8.641   8.342   2.727
  146GL4    OE1 1661   8.536   8.281   2.699
  146GL4   HE11 1662   8.479   8.331   2.634
  146GL4   HE12 1663   8.545   8.188   2.735
  146GL4    OE2 1664   8.655   8.466   2.720
  146GL4   HE21 1665   8.600   8.521   2.657
  146GL4   HE22 1666   8.720   8.494   2.791
  146GL4      C 1667   8.702   8.190   3.140
  146GL4      O 1668   8.747   8.103   3.215
  147LYSH     N 1669   8.663   8.309   3.185
  147LYSH     H 1670   8.643   8.388   3.127
  147LYSH    CA 1671   8.661   8.331   3.330
  147LYSH    CB 1672   8.720   8.468   3.365
  147LYSH    CG 1673   8.869   8.458   3.333
  147LYSH    CD 1674   8.945   8.581   3.384
  147LYSH    CE 1675   8.878   8.715   3.355
  147LYSH    NZ 1676   8.933   8.820   3.443
  147LYSH   HZ1 1677   8.918   8.797   3.539
  147LYSH   HZ2 1678   9.026   8.832   3.408
  147LYSH   HZ3 1679   8.888   8.909   3.437
  147LYSH     C 1680   8.521   8.307   3.386
  147LYSH     O 1681   8.428   8.380   3.353
  148VAL      N 1682   8.513   8.221   3.488
  148VAL      H 1683   8.592   8.206   3.547
  148VAL     CA 1684   8.384   8.178   3.543
  148VAL     CB 1685   8.334   8.057   3.464
  148VAL    CG1 1686   8.407   7.923   3.477
  148VAL    CG2 1687   8.182   8.048   3.467
  148VAL      C 1688   8.391   8.170   3.695
  148VAL      O 1689   8.462   8.085   3.748
  149GL4      N 1690   8.345   8.274   3.765
  149GL4      H 1691   8.267   8.334   3.746
  149GL4     CA 1692   8.366   8.267   3.910
  149GL4     CB 1693   8.370   8.413   3.956
  149GL4     CG 1694   8.505   8.473   3.914
  149GL4     CD 1695   8.510   8.626   3.913
  149GL4    OE1 1696   8.474   8.696   3.816
  149GL4   HE11 1697   8.452   8.788   3.847
  149GL4   HE12 1698   8.497   8.640   3.736
  149GL4    OE2 1699   8.567   8.674   4.013
  149GL4   HE21 1700   8.584   8.772   3.998
  149GL4   HE22 1701   8.593   8.602   4.076
  149GL4      C 1702   8.254   8.190   3.980
  149GL4      O 1703   8.145   8.170   3.928
  150HI0      N 1704   8.268   8.193   4.112
  150HI0      H 1705   8.344   8.242   4.155
  150HI0     CA 1706   8.175   8.107   4.186
  150HI0     CB 1707   8.224   7.962   4.183
  150HI0     CG 1708   8.338   7.930   4.280
  150HI0    ND1 1709   8.465   7.938   4.243
  150HI0    HD1 1710   8.494   7.960   4.150
  150HI0    CD2 1711   8.332   7.917   4.412
  150HI0    HD2 1712   8.244   7.927   4.476
  150HI0    CE1 1713   8.537   7.910   4.352
  150HI0    HE1 1714   8.645   7.900   4.340
  150HI0    NE2 1715   8.456   7.894   4.455
  150HI0    HE2 1716   8.480   7.896   4.552
  150HI0      C 1717   8.136   8.157   4.325
  150HI0      O 1718   8.228   8.190   4.400
  151SER      N 1719   8.013   8.135   4.371
  151SER      H 1720   7.938   8.108   4.311
  151SER     CA 1721   7.962   8.176   4.503
  151SER     CB 1722   7.810   8.190   4.503
  151SER     OG 1723   7.761   8.242   4.627
  151SER     HG 1724   7.678   8.191   4.651
  151SER      C 1725   8.005   8.075   4.609
  151SER      O 1726   8.041   7.962   4.576
  152AS4      N 1727   7.995   8.111   4.736
  152AS4      H 1728   7.935   8.185   4.766
  152AS4     CA 1729   8.011   8.007   4.839
  152AS4     CB 1730   8.054   8.073   4.970
  152AS4     CG 1731   7.965   8.168   5.050
  152AS4    OD1 1732   7.939   8.285   5.013
  152AS4   HD11 1733   7.862   8.323   5.064
  152AS4   HD12 1734   7.988   8.305   4.928
  152AS4    OD2 1735   7.936   8.127   5.164
  152AS4   HD21 1736   7.892   8.201   5.215
  152AS4   HD22 1737   7.942   8.027   5.165
  152AS4      C 1738   7.891   7.915   4.860
  152AS4      O 1739   7.775   7.951   4.841
  153LEU      N 1740   7.935   7.805   4.922
  153LEU      H 1741   8.029   7.804   4.954
  153LEU     CA 1742   7.852   7.686   4.943
  153LEU     CB 1743   7.931   7.577   5.016
  153LEU     CG 1744   8.049   7.526   4.932
  153LEU    CD1 1745   8.134   7.444   5.030
  153LEU    CD2 1746   8.008   7.443   4.810
  153LEU      C 1747   7.720   7.722   5.011
  153LEU      O 1748   7.715   7.728   5.134
  154SER      N 1749   7.614   7.701   4.933
  154SER      H 1750   7.615   7.669   4.839
  154SER     CA 1751   7.479   7.717   4.989
  154SER     CB 1752   7.376   7.759   4.883
  154SER     OG 1753   7.254   7.788   4.952
  154SER     HG 1754   7.181   7.765   4.888
  154SER      C 1755   7.429   7.605   5.080
  154SER      O 1756   7.440   7.487   5.046
  155PHE      N 1757   7.371   7.660   5.187
  155PHE      H 1758   7.393   7.754   5.212
  155PHE     CA 1759   7.295   7.588   5.291
  155PHE     CB 1760   7.276   7.665   5.422
  155PHE     CG 1761   7.275   7.580   5.549
  155PHE    CD1 1762   7.400   7.578   5.610
  155PHE    HD1 1763   7.468   7.657   5.579
  155PHE    CD2 1764   7.171   7.519   5.618
  155PHE    HD2 1765   7.068   7.543   5.594
  155PHE    CE1 1766   7.435   7.506   5.723
  155PHE    HE1 1767   7.536   7.469   5.738
  155PHE    CE2 1768   7.201   7.464   5.742
  155PHE    HE2 1769   7.116   7.421   5.796
  155PHE     CZ 1770   7.329   7.449   5.794
  155PHE     HZ 1771   7.351   7.406   5.892
  155PHE      C 1772   7.164   7.525   5.243
  155PHE      O 1773   7.082   7.601   5.191
  156SER      N 1774   7.135   7.398   5.265
  156SER      H 1775   7.202   7.350   5.322
  156SER     CA 1776   7.007   7.332   5.235
  156SER     CB 1777   7.000   7.254   5.104
  156SER     OG 1778   6.863   7.227   5.073
  156SER     HG 1779   6.860   7.136   5.032
  156SER      C 1780   6.974   7.234   5.348
  156SER      O 1781   7.062   7.159   5.392
  157LYSH     N 1782   6.845   7.224   5.377
  157LYSH     H 1783   6.778   7.269   5.317
  157LYSH    CA 1784   6.799   7.135   5.484
  157LYSH    CB 1785   6.654   7.163   5.523
  157LYSH    CG 1786   6.644   7.309   5.568
  157LYSH    CD 1787   6.498   7.354   5.574
  157LYSH    CE 1788   6.496   7.501   5.534
  157LYSH    NZ 1789   6.363   7.563   5.533
  157LYSH   HZ1 1790   6.304   7.552   5.613
  157LYSH   HZ2 1791   6.366   7.661   5.512
  157LYSH   HZ3 1792   6.306   7.528   5.458
  157LYSH     C 1793   6.800   6.984   5.458
  157LYSH     O 1794   6.791   6.900   5.548
  158AS4      N 1795   6.842   6.943   5.339
  158AS4      H 1796   6.867   7.005   5.265
  158AS4     CA 1797   6.859   6.800   5.308
  158AS4     CB 1798   6.840   6.779   5.157
  158AS4     CG 1799   6.904   6.884   5.067
  158AS4    OD1 1800   6.831   6.957   4.995
  158AS4   HD11 1801   6.889   7.035   4.971
  158AS4   HD12 1802   6.740   6.917   4.993
  158AS4    OD2 1803   7.026   6.908   5.076
  158AS4   HD21 1804   7.051   6.969   5.001
  158AS4   HD22 1805   7.063   6.879   5.165
  158AS4      C 1806   6.989   6.748   5.369
  158AS4      O 1807   6.990   6.686   5.476
  159TRP      N 1808   7.101   6.769   5.302
  159TRP      H 1809   7.095   6.833   5.225
  159TRP     CA 1810   7.235   6.735   5.354
  159TRP     CB 1811   7.251   6.583   5.351
  159TRP     CG 1812   7.270   6.517   5.215
  159TRP    CD1 1813   7.192   6.517   5.107
  159TRP    HD1 1814   7.083   6.517   5.118
  159TRP    CD2 1815   7.375   6.431   5.188
  159TRP    NE1 1816   7.253   6.447   5.012
  159TRP    HE1 1817   7.204   6.419   4.929
  159TRP    CE2 1818   7.359   6.382   5.059
  159TRP    CE3 1819   7.491   6.392   5.256
  159TRP    HE3 1820   7.495   6.424   5.360
  159TRP    CZ2 1821   7.447   6.291   5.001
  159TRP    HZ2 1822   7.428   6.244   4.904
  159TRP    CZ3 1823   7.577   6.296   5.203
  159TRP    HZ3 1824   7.647   6.244   5.269
  159TRP    CH2 1825   7.558   6.250   5.074
  159TRP    HH2 1826   7.648   6.235   5.014
  159TRP      C 1827   7.350   6.798   5.275
  159TRP      O 1828   7.459   6.815   5.329
  160SER      N 1829   7.326   6.835   5.149
  160SER      H 1830   7.237   6.825   5.104
  160SER     CA 1831   7.429   6.879   5.054
  160SER     CB 1832   7.392   6.844   4.910
  160SER     OG 1833   7.498   6.883   4.822
  160SER     HG 1834   7.462   6.911   4.733
  160SER      C 1835   7.461   7.028   5.055
  160SER      O 1836   7.391   7.107   5.119
  161PHE      N 1837   7.591   7.056   5.047
  161PHE      H 1838   7.656   6.980   5.037
  161PHE     CA 1839   7.633   7.191   5.009
  161PHE     CB 1840   7.766   7.230   5.073
  161PHE     CG 1841   7.754   7.255   5.223
  161PHE    CD1 1842   7.754   7.152   5.316
  161PHE    HD1 1843   7.748   7.052   5.272
  161PHE    CD2 1844   7.708   7.379   5.266
  161PHE    HD2 1845   7.697   7.460   5.194
  161PHE    CE1 1846   7.721   7.174   5.449
  161PHE    HE1 1847   7.684   7.094   5.514
  161PHE    CE2 1848   7.683   7.408   5.399
  161PHE    HE2 1849   7.673   7.509   5.439
  161PHE     CZ 1850   7.688   7.303   5.490
  161PHE     HZ 1851   7.651   7.324   5.591
  161PHE      C 1852   7.650   7.190   4.857
  161PHE      O 1853   7.722   7.113   4.794
  162TYR      N 1854   7.552   7.263   4.804
  162TYR      H 1855   7.480   7.292   4.865
  162TYR     CA 1856   7.523   7.311   4.668
  162TYR     CB 1857   7.377   7.357   4.664
  162TYR     CG 1858   7.273   7.249   4.692
  162TYR    CD1 1859   7.216   7.181   4.584
  162TYR    HD1 1860   7.266   7.187   4.488
  162TYR    CD2 1861   7.249   7.202   4.820
  162TYR    HD2 1862   7.292   7.251   4.908
  162TYR    CE1 1863   7.125   7.081   4.616
  162TYR    HE1 1864   7.081   7.029   4.531
  162TYR    CE2 1865   7.164   7.096   4.848
  162TYR    HE2 1866   7.136   7.064   4.949
  162TYR     CZ 1867   7.091   7.040   4.744
  162TYR     OH 1868   6.976   6.970   4.764
  162TYR     HH 1869   6.965   6.953   4.862
  162TYR      C 1870   7.611   7.430   4.629
  162TYR      O 1871   7.636   7.516   4.714
  163LEU      N 1872   7.650   7.432   4.502
  163LEU      H 1873   7.592   7.387   4.434
  163LEU     CA 1874   7.745   7.532   4.452
  163LEU     CB 1875   7.885   7.470   4.440
  163LEU     CG 1876   7.992   7.569   4.396
  163LEU    CD1 1877   8.005   7.683   4.497
  163LEU    CD2 1878   8.122   7.495   4.363
  163LEU      C 1879   7.698   7.601   4.323
  163LEU      O 1880   7.636   7.529   4.246
  164LEU      N 1881   7.685   7.733   4.322
  164LEU      H 1882   7.694   7.777   4.411
  164LEU     CA 1883   7.646   7.825   4.214
  164LEU     CB 1884   7.549   7.926   4.277
  164LEU     CG 1885   7.419   7.952   4.200
  164LEU    CD1 1886   7.311   7.990   4.301
  164LEU    CD2 1887   7.428   8.073   4.107
  164LEU      C 1888   7.756   7.896   4.135
  164LEU      O 1889   7.814   7.997   4.176
  165TYR      N 1890   7.773   7.844   4.014
  165TYR      H 1891   7.715   7.767   3.988
  165TYR     CA 1892   7.854   7.910   3.911
  165TYR     CB 1893   7.917   7.813   3.812
  165TYR     CG 1894   8.058   7.787   3.863
  165TYR    CD1 1895   8.170   7.848   3.808
  165TYR    HD1 1896   8.156   7.931   3.738
  165TYR    CD2 1897   8.075   7.688   3.960
  165TYR    HD2 1898   7.988   7.628   3.987
  165TYR    CE1 1899   8.299   7.806   3.835
  165TYR    HE1 1900   8.385   7.857   3.792
  165TYR    CE2 1901   8.204   7.653   3.998
  165TYR    HE2 1902   8.223   7.578   4.075
  165TYR     CZ 1903   8.314   7.711   3.935
  165TYR     OH 1904   8.429   7.643   3.959
  165TYR     HH 1905   8.472   7.625   3.870
  165TYR      C 1906   7.777   8.021   3.839
  165TYR      O 1907   7.654   8.024   3.836
  166TYR      N 1908   7.863   8.116   3.806
  166TYR      H 1909   7.947   8.134   3.858
  166TYR     CA 1910   7.815   8.227   3.723
  166TYR     CB 1911   7.731   8.332   3.797
  166TYR     CG 1912   7.803   8.390   3.918
  166TYR    CD1 1913   7.771   8.344   4.046
  166TYR    HD1 1914   7.724   8.247   4.055
  166TYR    CD2 1915   7.909   8.479   3.906
  166TYR    HD2 1916   7.928   8.528   3.811
  166TYR    CE1 1917   7.830   8.393   4.162
  166TYR    HE1 1918   7.802   8.362   4.263
  166TYR    CE2 1919   7.965   8.534   4.021
  166TYR    HE2 1920   8.055   8.595   4.010
  166TYR     CZ 1921   7.924   8.495   4.148
  166TYR     OH 1922   7.960   8.574   4.252
  166TYR     HH 1923   8.053   8.601   4.229
  166TYR      C 1924   7.921   8.300   3.640
  166TYR      O 1925   8.042   8.287   3.661
  167THR      N 1926   7.865   8.362   3.537
  167THR      H 1927   7.770   8.337   3.516
  167THR     CA 1928   7.930   8.450   3.439
  167THR     CB 1929   8.015   8.374   3.337
  167THR    OG1 1930   8.102   8.471   3.278
  167THR    HG1 1931   8.181   8.437   3.227
  167THR    CG2 1932   7.939   8.273   3.251
  167THR      C 1933   7.821   8.529   3.365
  167THR      O 1934   7.700   8.510   3.379
  168GL4      N 1935   7.867   8.631   3.294
  168GL4      H 1936   7.965   8.634   3.270
  168GL4     CA 1937   7.793   8.743   3.234
  168GL4     CB 1938   7.893   8.851   3.193
  168GL4     CG 1939   7.967   8.907   3.314
  168GL4     CD 1940   8.017   9.050   3.288
  168GL4    OE1 1941   8.134   9.058   3.245
  168GL4   HE11 1942   8.172   9.150   3.256
  168GL4   HE12 1943   8.160   8.966   3.216
  168GL4    OE2 1944   7.934   9.139   3.317
  168GL4   HE21 1945   7.990   9.220   3.336
  168GL4   HE22 1946   7.841   9.106   3.333
  168GL4      C 1947   7.705   8.712   3.113
  168GL4      O 1948   7.743   8.616   3.046
  169PHE      N 1949   7.579   8.755   3.114
  169PHE      H 1950   7.554   8.818   3.188
  169PHE     CA 1951   7.477   8.717   3.015
  169PHE     CB 1952   7.339   8.754   3.072
  169PHE     CG 1953   7.232   8.672   3.000
  169PHE    CD1 1954   7.173   8.716   2.882
  169PHE    HD1 1955   7.215   8.800   2.826
  169PHE    CD2 1956   7.176   8.563   3.064
  169PHE    HD2 1957   7.232   8.518   3.146
  169PHE    CE1 1958   7.074   8.643   2.817
  169PHE    HE1 1959   7.015   8.679   2.733
  169PHE    CE2 1960   7.076   8.486   3.005
  169PHE    HE2 1961   7.027   8.405   3.057
  169PHE     CZ 1962   7.032   8.526   2.879
  169PHE     HZ 1963   6.950   8.477   2.825
  169PHE      C 1964   7.495   8.783   2.879
  169PHE      O 1965   7.450   8.895   2.858
  170THR      N 1966   7.573   8.718   2.793
  170THR      H 1967   7.646   8.669   2.841
  170THR     CA 1968   7.589   8.756   2.652
  170THR     CB 1969   7.698   8.672   2.587
  170THR    OG1 1970   7.817   8.658   2.665
  170THR    HG1 1971   7.840   8.746   2.707
  170THR    CG2 1972   7.740   8.735   2.454
  170THR      C 1973   7.455   8.732   2.582
  170THR      O 1974   7.417   8.615   2.575
  171PRO      N 1975   7.373   8.828   2.540
  171PRO     CA 1976   7.241   8.790   2.488
  171PRO     CB 1977   7.170   8.926   2.495
  171PRO     CG 1978   7.282   9.024   2.457
  171PRO     CD 1979   7.402   8.972   2.537
  171PRO      C 1980   7.242   8.724   2.350
  171PRO      O 1981   7.345   8.711   2.284
  172THR      N 1982   7.120   8.689   2.311
  172THR      H 1983   7.049   8.723   2.372
  172THR     CA 1984   7.067   8.609   2.199
  172THR     CB 1985   7.064   8.672   2.060
  172THR    OG1 1986   7.014   8.805   2.071
  172THR    HG1 1987   6.947   8.825   1.999
  172THR    CG2 1988   6.986   8.591   1.955
  172THR      C 1989   7.142   8.476   2.183
  172THR      O 1990   7.254   8.470   2.133
  173GL4      N 1991   7.063   8.371   2.208
  173GL4      H 1992   6.964   8.384   2.201
  173GL4     CA 1993   7.109   8.232   2.216
  173GL4     CB 1994   6.990   8.152   2.271
  173GL4     CG 1995   6.998   8.126   2.421
  173GL4     CD 1996   6.879   8.048   2.478
  173GL4    OE1 1997   6.855   8.060   2.600
  173GL4   HE11 1998   6.773   8.009   2.623
  173GL4   HE12 1999   6.923   8.121   2.641
  173GL4    OE2 2000   6.826   7.959   2.408
  173GL4   HE21 2001   6.738   8.000   2.382
  173GL4   HE22 2002   6.893   7.890   2.381
  173GL4      C 2003   7.174   8.157   2.100
  173GL4      O 2004   7.162   8.035   2.091
  174LYSH     N 2005   7.252   8.229   2.020
  174LYSH     H 2006   7.283   8.322   2.042
  174LYSH    CA 2007   7.305   8.179   1.893
  174LYSH    CB 2008   7.361   8.284   1.796
  174LYSH    CG 2009   7.250   8.383   1.762
  174LYSH    CD 2010   7.161   8.327   1.651
  174LYSH    CE 2011   7.064   8.442   1.625
  174LYSH    NZ 2012   6.949   8.380   1.557
  174LYSH   HZ1 2013   6.880   8.441   1.518
  174LYSH   HZ2 2014   6.978   8.321   1.481
  174LYSH   HZ3 2015   6.904   8.311   1.614
  174LYSH     C 2016   7.410   8.069   1.911
  174LYSH     O 2017   7.424   7.980   1.828
  175ASN      N 2018   7.490   8.084   2.017
  175ASN      H 2019   7.500   8.173   2.060
  175ASN     CA 2020   7.582   7.979   2.062
  175ASN     CB 2021   7.705   8.036   2.132
  175ASN     CG 2022   7.804   8.103   2.037
  175ASN    OD1 2023   7.815   8.226   2.029
  175ASN    ND2 2024   7.882   8.016   1.974
  175ASN   HD21 2025   7.879   7.916   1.986
  175ASN   HD22 2026   7.933   8.048   1.894
  175ASN      C 2027   7.509   7.884   2.158
  175ASN      O 2028   7.442   7.932   2.249
  176GL4      N 2029   7.544   7.756   2.152
  176GL4      H 2030   7.634   7.721   2.124
  176GL4     CA 2031   7.480   7.651   2.232
  176GL4     CB 2032   7.468   7.516   2.161
  176GL4     CG 2033   7.373   7.497   2.042
  176GL4     CD 2034   7.392   7.363   1.971
  176GL4    OE1 2035   7.340   7.256   2.009
  176GL4   HE11 2036   7.348   7.182   1.942
  176GL4   HE12 2037   7.306   7.262   2.103
  176GL4    OE2 2038   7.458   7.374   1.865
  176GL4   HE21 2039   7.471   7.285   1.821
  176GL4   HE22 2040   7.463   7.470   1.838
  176GL4      C 2041   7.541   7.640   2.372
  176GL4      O 2042   7.634   7.563   2.393
  177TYR      N 2043   7.486   7.722   2.462
  177TYR      H 2044   7.442   7.806   2.430
  177TYR     CA 2045   7.513   7.724   2.606
  177TYR     CB 2046   7.438   7.849   2.654
  177TYR     CG 2047   7.497   7.986   2.621
  177TYR    CD1 2048   7.607   8.042   2.686
  177TYR    HD1 2049   7.662   7.999   2.769
  177TYR    CD2 2050   7.428   8.052   2.520
  177TYR    HD2 2051   7.338   8.013   2.473
  177TYR    CE1 2052   7.646   8.167   2.640
  177TYR    HE1 2053   7.741   8.205   2.677
  177TYR    CE2 2054   7.478   8.170   2.468
  177TYR    HE2 2055   7.418   8.210   2.386
  177TYR     CZ 2056   7.589   8.227   2.528
  177TYR     OH 2057   7.644   8.334   2.463
  177TYR     HH 2058   7.580   8.372   2.397
  177TYR      C 2059   7.453   7.604   2.678
  177TYR      O 2060   7.338   7.566   2.654
  178ALA      N 2061   7.531   7.557   2.776
  178ALA      H 2062   7.623   7.593   2.786
  178ALA     CA 2063   7.521   7.435   2.857
  178ALA     CB 2064   7.524   7.313   2.765
  178ALA      C 2065   7.625   7.427   2.970
  178ALA      O 2066   7.717   7.508   2.969
  179CYS2     N 2067   7.608   7.337   3.066
  179CYS2     H 2068   7.527   7.278   3.063
  179CYS2    CA 2069   7.708   7.310   3.170
  179CYS2    CB 2070   7.648   7.362   3.301
  179CYS2    SG 2071   7.757   7.392   3.444
  179CYS2     C 2072   7.757   7.168   3.199
  179CYS2     O 2073   7.675   7.076   3.207
  180ARG      N 2074   7.887   7.147   3.214
  180ARG      H 2075   7.951   7.224   3.210
  180ARG     CA 2076   7.940   7.022   3.270
  180ARG     CB 2077   8.058   6.983   3.180
  180ARG     CG 2078   8.108   6.847   3.228
  180ARG     CD 2079   8.213   6.776   3.142
  180ARG     NE 2080   8.324   6.868   3.112
  180ARG     HE 2081   8.375   6.892   3.194
  180ARG     CZ 2082   8.371   6.918   2.997
  180ARG    NH1 2083   8.310   6.896   2.880
  180ARG   HH11 2084   8.223   6.848   2.865
  180ARG   HH12 2085   8.354   6.949   2.808
  180ARG    NH2 2086   8.482   6.992   2.991
  180ARG   HH21 2087   8.533   7.006   3.076
  180ARG   HH22 2088   8.514   7.032   2.905
  180ARG      C 2089   7.991   7.042   3.413
  180ARG      O 2090   8.051   7.144   3.444
  181VAL      N 2091   7.932   6.963   3.503
  181VAL      H 2092   7.838   6.935   3.484
  181VAL     CA 2093   7.976   6.932   3.639
  181VAL     CB 2094   7.869   6.938   3.748
  181VAL    CG1 2095   7.925   6.944   3.890
  181VAL    CG2 2096   7.774   7.058   3.738
  181VAL      C 2097   8.012   6.783   3.644
  181VAL      O 2098   7.927   6.700   3.675
  182ASN      N 2099   8.143   6.764   3.649
  182ASN      H 2100   8.204   6.843   3.656
  182ASN     CA 2101   8.208   6.633   3.667
  182ASN     CB 2102   8.284   6.593   3.540
  182ASN     CG 2103   8.403   6.686   3.517
  182ASN    OD1 2104   8.394   6.787   3.447
  182ASN    ND2 2105   8.518   6.625   3.544
  182ASN   HD21 2106   8.528   6.534   3.585
  182ASN   HD22 2107   8.604   6.670   3.522
  182ASN      C 2108   8.304   6.621   3.785
  182ASN      O 2109   8.355   6.718   3.841
  183HI0      N 2110   8.344   6.498   3.816
  183HI0      H 2111   8.282   6.424   3.790
  183HI0     CA 2112   8.456   6.457   3.903
  183HI0     CB 2113   8.404   6.349   3.998
  183HI0     CG 2114   8.291   6.390   4.092
  183HI0    ND1 2115   8.315   6.443   4.212
  183HI0    HD1 2116   8.406   6.465   4.246
  183HI0    CD2 2117   8.162   6.400   4.060
  183HI0    HD2 2118   8.119   6.357   3.970
  183HI0    CE1 2119   8.197   6.480   4.261
  183HI0    HE1 2120   8.185   6.534   4.355
  183HI0    NE2 2121   8.106   6.455   4.167
  183HI0    HE2 2122   8.013   6.491   4.161
  183HI0      C 2123   8.567   6.385   3.826
  183HI0      O 2124   8.589   6.396   3.706
  184VAL      N 2125   8.653   6.312   3.897
  184VAL      H 2126   8.669   6.326   3.995
  184VAL     CA 2127   8.762   6.230   3.843
  184VAL     CB 2128   8.854   6.168   3.948
  184VAL    CG1 2129   8.967   6.105   3.865
  184VAL    CG2 2130   8.924   6.264   4.044
  184VAL      C 2131   8.707   6.141   3.731
  184VAL      O 2132   8.721   6.174   3.614
  185THR      N 2133   8.648   6.027   3.767
  185THR      H 2134   8.634   6.000   3.862
  185THR     CA 2135   8.588   5.936   3.669
  185THR     CB 2136   8.627   5.788   3.672
  185THR    OG1 2137   8.601   5.742   3.805
  185THR    HG1 2138   8.632   5.647   3.808
  185THR    CG2 2139   8.778   5.772   3.652
  185THR      C 2140   8.437   5.942   3.646
  185THR      O 2141   8.387   5.904   3.540
  186LEU      N 2142   8.366   5.986   3.750
  186LEU      H 2143   8.407   6.038   3.825
  186LEU     CA 2144   8.221   6.007   3.740
  186LEU     CB 2145   8.157   5.951   3.867
  186LEU     CG 2146   8.184   5.807   3.909
  186LEU    CD1 2147   8.098   5.773   4.030
  186LEU    CD2 2148   8.163   5.720   3.785
  186LEU      C 2149   8.174   6.147   3.701
  186LEU      O 2150   8.243   6.245   3.728
  187SER      N 2151   8.051   6.146   3.650
  187SER      H 2152   8.009   6.064   3.613
  187SER     CA 2153   7.987   6.276   3.626
  187SER     CB 2154   7.916   6.261   3.491
  187SER     OG 2155   7.847   6.383   3.463
  187SER     HG 2156   7.752   6.369   3.493
  187SER      C 2157   7.884   6.299   3.736
  187SER      O 2158   7.820   6.206   3.786
  188GLN      N 2159   7.844   6.425   3.752
  188GLN      H 2160   7.877   6.501   3.696
  188GLN     CA 2161   7.751   6.459   3.861
  188GLN     CB 2162   7.819   6.549   3.965
  188GLN     CG 2163   7.732   6.568   4.089
  188GLN     CD 2164   7.801   6.665   4.186
  188GLN    OE1 2165   7.736   6.751   4.244
  188GLN    NE2 2166   7.927   6.646   4.224
  188GLN   HE21 2167   7.976   6.568   4.186
  188GLN   HE22 2168   7.963   6.715   4.287
  188GLN      C 2169   7.626   6.521   3.800
  188GLN      O 2170   7.631   6.628   3.739
  189PRO      N 2171   7.513   6.455   3.819
  189PRO     CA 2172   7.378   6.509   3.804
  189PRO     CB 2173   7.295   6.408   3.884
  189PRO     CG 2174   7.350   6.272   3.840
  189PRO     CD 2175   7.498   6.309   3.831
  189PRO      C 2176   7.366   6.652   3.857
  189PRO      O 2177   7.382   6.679   3.976
  190LYSH     N 2178   7.322   6.734   3.763
  190LYSH     H 2179   7.288   6.700   3.675
  190LYSH    CA 2180   7.327   6.880   3.784
  190LYSH    CB 2181   7.389   6.955   3.666
  190LYSH    CG 2182   7.324   6.923   3.532
  190LYSH    CD 2183   7.377   7.019   3.425
  190LYSH    CE 2184   7.365   6.980   3.278
  190LYSH    NZ 2185   7.453   6.873   3.229
  190LYSH   HZ1 2186   7.542   6.919   3.230
  190LYSH   HZ2 2187   7.448   6.786   3.278
  190LYSH   HZ3 2188   7.421   6.858   3.135
  190LYSH     C 2189   7.189   6.936   3.822
  190LYSH     O 2190   7.094   6.858   3.826
  191ILE      N 2191   7.180   7.061   3.865
  191ILE      H 2192   7.257   7.111   3.905
  191ILE     CA 2193   7.055   7.138   3.866
  191ILE     CB 2194   7.014   7.188   3.727
  191ILE    CG1 2195   6.936   7.083   3.648
  191ILE    CG2 2196   7.129   7.246   3.645
  191ILE     CD 2197   6.846   7.159   3.549
  191ILE      C 2198   6.933   7.093   3.946
  191ILE      O 2199   6.851   7.180   3.977
  192VAL      N 2200   6.929   6.966   3.986
  192VAL      H 2201   6.969   6.892   3.931
  192VAL     CA 2202   6.830   6.916   4.082
  192VAL     CB 2203   6.772   6.790   4.019
  192VAL    CG1 2204   6.669   6.833   3.915
  192VAL    CG2 2205   6.867   6.674   3.987
  192VAL      C 2206   6.884   6.907   4.225
  192VAL      O 2207   6.999   6.869   4.244
  193LYSH     N 2208   6.795   6.928   4.322
  193LYSH     H 2209   6.698   6.935   4.298
  193LYSH    CA 2210   6.821   6.917   4.466
  193LYSH    CB 2211   6.738   7.014   4.550
  193LYSH    CG 2212   6.803   7.153   4.550
  193LYSH    CD 2213   6.722   7.252   4.634
  193LYSH    CE 2214   6.726   7.217   4.783
  193LYSH    NZ 2215   6.689   7.329   4.870
  193LYSH   HZ1 2216   6.638   7.297   4.950
  193LYSH   HZ2 2217   6.772   7.362   4.914
  193LYSH   HZ3 2218   6.639   7.395   4.814
  193LYSH     C 2219   6.792   6.778   4.523
  193LYSH     O 2220   6.708   6.701   4.478
  194TRP      N 2221   6.864   6.754   4.632
  194TRP      H 2222   6.922   6.824   4.675
  194TRP     CA 2223   6.846   6.628   4.705
  194TRP     CB 2224   6.961   6.610   4.804
  194TRP     CG 2225   7.095   6.578   4.737
  194TRP    CD1 2226   7.180   6.676   4.705
  194TRP    HD1 2227   7.163   6.782   4.726
  194TRP    CD2 2228   7.152   6.454   4.710
  194TRP    NE1 2229   7.281   6.617   4.641
  194TRP    HE1 2230   7.354   6.668   4.597
  194TRP    CE2 2231   7.272   6.484   4.647
  194TRP    CE3 2232   7.113   6.328   4.753
  194TRP    HE3 2233   7.009   6.307   4.778
  194TRP    CZ2 2234   7.368   6.386   4.631
  194TRP    HZ2 2235   7.474   6.409   4.615
  194TRP    CZ3 2236   7.211   6.231   4.737
  194TRP    HZ3 2237   7.200   6.139   4.793
  194TRP    CH2 2238   7.335   6.260   4.681
  194TRP    HH2 2239   7.407   6.179   4.671
  194TRP      C 2240   6.713   6.620   4.780
  194TRP      O 2241   6.681   6.517   4.840
  195AS4      N 2242   6.650   6.736   4.794
  195AS4      H 2243   6.699   6.824   4.794
  195AS4     CA 2244   6.512   6.745   4.842
  195AS4     CB 2245   6.490   6.745   4.994
  195AS4     CG 2246   6.356   6.706   5.057
  195AS4    OD1 2247   6.281   6.627   4.995
  195AS4   HD11 2248   6.200   6.625   5.053
  195AS4   HD12 2249   6.319   6.618   4.902
  195AS4    OD2 2250   6.320   6.771   5.157
  195AS4   HD21 2251   6.226   6.745   5.179
  195AS4   HD22 2252   6.398   6.829   5.180
  195AS4      C 2253   6.430   6.862   4.789
  195AS4      O 2254   6.490   6.965   4.758
  196ARG      N 2255   6.299   6.847   4.772
  196ARG      H 2256   6.251   6.769   4.812
  196ARG     CA 2257   6.206   6.945   4.714
  196ARG     CB 2258   6.070   6.874   4.711
  196ARG     CG 2259   6.011   6.862   4.571
  196ARG     CD 2260   5.942   6.986   4.515
  196ARG     NE 2261   5.827   7.025   4.598
  196ARG     HE 2262   5.845   7.086   4.675
  196ARG     CZ 2263   5.701   6.984   4.578
  196ARG    NH1 2264   5.671   6.888   4.490
  196ARG   HH11 2265   5.741   6.838   4.438
  196ARG   HH12 2266   5.574   6.867   4.486
  196ARG    NH2 2267   5.613   7.025   4.671
  196ARG   HH21 2268   5.650   7.077   4.748
  196ARG   HH22 2269   5.516   7.001   4.663
  196ARG      C 2270   6.185   7.079   4.784
  196ARG      O 2271   6.128   7.172   4.728
  197AS4      N 2272   6.218   7.085   4.913
  197AS4      H 2273   6.278   7.013   4.948
  197AS4     CA 2274   6.207   7.195   5.009
  197AS4     CB 2275   6.241   7.148   5.151
  197AS4     CG 2276   6.202   7.250   5.259
  197AS4    OD1 2277   6.296   7.302   5.323
  197AS4   HD11 2278   6.265   7.345   5.408
  197AS4   HD12 2279   6.376   7.297   5.264
  197AS4    OD2 2280   6.079   7.251   5.281
  197AS4   HD21 2281   6.048   7.243   5.376
  197AS4   HD22 2282   6.034   7.237   5.193
  197AS4      C 2283   6.291   7.317   4.971
  197AS4      O 2284   6.386   7.361   5.036
  198MET      N 2285   6.233   7.402   4.886
  198MET      H 2286   6.143   7.380   4.848
  198MET     CA 2287   6.296   7.517   4.819
  198MET     CB 2288   6.383   7.466   4.704
  198MET     CG 2289   6.460   7.584   4.646
  198MET     SD 2290   6.626   7.590   4.724
  198MET     CE 2291   6.713   7.704   4.618
  198MET      C 2292   6.183   7.597   4.753
  198MET     O1 2293   6.081   7.536   4.714
  198MET   HO11 2294   6.010   7.606   4.711
  198MET   HO12 2295   6.086   7.438   4.734
  198MET     O2 2296   6.186   7.721   4.761
  198MET   HO21 2297   6.282   7.741   4.780
  198MET   HO22 2298   6.101   7.764   4.731
   9.06962   9.06962   6.41319   0.00000   0.00000   0.00000   0.00000   4.53477   4.53477
