# Supplementary material for: Interfacial Dynamics and Growth Modes of β2-Microglobulin Dimers
Source: J Chem Inf Model. 2023 May 3;63(14):4447–57. doi: 10.1021/acs.jcim.3c00399 (PMC10369489; doi:10.1021/acs.jcim.3c00399)
Supplement: Supplementary file 2 — ci3c00399_si_002.zip [file ci3c00399_si_002.zip › Supporting-Information/confs_end/End_conformation_BM-5_rep1.gro]

Protein in water t= 750000.00000 step= 5000000
 2298
    1ILE      N    1   7.584   7.309   2.206
    1ILE     H1    2   7.658   7.244   2.189
    1ILE     H2    3   7.519   7.314   2.130
    1ILE     H3    4   7.617   7.403   2.213
    1ILE     CA    5   7.507   7.259   2.322
    1ILE     CB    6   7.387   7.179   2.272
    1ILE    CG1    7   7.271   7.186   2.371
    1ILE    CG2    8   7.411   7.031   2.239
    1ILE     CD    9   7.134   7.204   2.305
    1ILE      C   10   7.593   7.190   2.428
    1ILE      O   11   7.662   7.095   2.394
    2GLN      N   12   7.610   7.249   2.546
    2GLN      H   13   7.561   7.332   2.571
    2GLN     CA   14   7.696   7.179   2.643
    2GLN     CB   15   7.774   7.274   2.733
    2GLN     CG   16   7.872   7.369   2.665
    2GLN     CD   17   7.911   7.492   2.748
    2GLN    OE1   18   7.831   7.582   2.776
    2GLN    NE2   19   8.038   7.528   2.735
    2GLN   HE21   20   8.108   7.494   2.672
    2GLN   HE22   21   8.072   7.584   2.811
    2GLN      C   22   7.616   7.073   2.720
    2GLN      O   23   7.515   7.110   2.781
    3ARG      N   24   7.665   6.950   2.720
    3ARG      H   25   7.758   6.925   2.690
    3ARG     CA   26   7.585   6.841   2.777
    3ARG     CB   27   7.681   6.722   2.760
    3ARG     CG   28   7.621   6.590   2.810
    3ARG     CD   29   7.690   6.469   2.747
    3ARG     NE   30   7.664   6.345   2.823
    3ARG     HE   31   7.570   6.339   2.856
    3ARG     CZ   32   7.751   6.244   2.833
    3ARG    NH1   33   7.871   6.231   2.775
    3ARG   HH11   34   7.904   6.307   2.719
    3ARG   HH12   35   7.934   6.162   2.811
    3ARG    NH2   36   7.707   6.122   2.870
    3ARG   HH21   37   7.608   6.107   2.866
    3ARG   HH22   38   7.775   6.060   2.908
    3ARG      C   39   7.552   6.863   2.924
    3ARG      O   40   7.632   6.914   3.003
    4THR      N   41   7.428   6.827   2.957
    4THR      H   42   7.360   6.795   2.892
    4THR     CA   43   7.371   6.834   3.091
    4THR     CB   44   7.222   6.799   3.088
    4THR    OG1   45   7.213   6.678   3.013
    4THR    HG1   46   7.116   6.653   3.007
    4THR    CG2   47   7.135   6.910   3.029
    4THR      C   48   7.442   6.740   3.189
    4THR      O   49   7.432   6.619   3.174
    5PRO      N   50   7.507   6.788   3.295
    5PRO     CA   51   7.581   6.703   3.389
    5PRO     CB   52   7.669   6.805   3.461
    5PRO     CG   53   7.591   6.936   3.456
    5PRO     CD   54   7.527   6.932   3.317
    5PRO      C   55   7.489   6.628   3.487
    5PRO      O   56   7.369   6.652   3.474
    6LYSH     N   57   7.538   6.528   3.558
    6LYSH     H   58   7.628   6.489   3.538
    6LYSH    CA   59   7.464   6.462   3.667
    6LYSH    CB   60   7.525   6.327   3.706
    6LYSH    CG   61   7.540   6.231   3.588
    6LYSH    CD   62   7.633   6.121   3.643
    6LYSH    CE   63   7.678   6.015   3.543
    6LYSH    NZ   64   7.758   5.911   3.610
    6LYSH   HZ1   65   7.785   5.843   3.542
    6LYSH   HZ2   66   7.835   5.952   3.658
    6LYSH   HZ3   67   7.696   5.870   3.678
    6LYSH     C   68   7.443   6.545   3.794
    6LYSH     O   69   7.522   6.630   3.834
    7ILE      N   70   7.340   6.510   3.871
    7ILE      H   71   7.281   6.434   3.842
    7ILE     CA   72   7.314   6.563   4.005
    7ILE     CB   73   7.171   6.538   4.055
    7ILE    CG1   74   7.127   6.392   4.059
    7ILE    CG2   75   7.072   6.631   3.984
    7ILE     CD   76   7.000   6.369   4.142
    7ILE      C   77   7.409   6.497   4.105
    7ILE      O   78   7.469   6.390   4.090
    8GLN      N   79   7.433   6.567   4.215
    8GLN      H   80   7.410   6.665   4.217
    8GLN     CA   81   7.501   6.524   4.338
    8GLN     CB   82   7.595   6.635   4.385
    8GLN     CG   83   7.698   6.650   4.273
    8GLN     CD   84   7.832   6.723   4.281
    8GLN    OE1   85   7.835   6.842   4.315
    8GLN    NE2   86   7.944   6.654   4.268
    8GLN   HE21   87   7.961   6.557   4.286
    8GLN   HE22   88   8.023   6.705   4.232
    8GLN      C   89   7.420   6.451   4.444
    8GLN      O   90   7.385   6.504   4.550
    9VAL      N   91   7.412   6.321   4.418
    9VAL      H   92   7.439   6.289   4.327
    9VAL     CA   93   7.348   6.212   4.494
    9VAL     CB   94   7.343   6.085   4.409
    9VAL    CG1   95   7.271   6.127   4.281
    9VAL    CG2   96   7.481   6.029   4.373
    9VAL      C   97   7.390   6.183   4.639
    9VAL      O   98   7.350   6.081   4.696
   10TYR      N   99   7.436   6.287   4.706
   10TYR      H  100   7.440   6.378   4.664
   10TYR     CA  101   7.506   6.282   4.835
   10TYR     CB  102   7.655   6.251   4.814
   10TYR     CG  103   7.715   6.308   4.685
   10TYR    CD1  104   7.770   6.435   4.688
   10TYR    HD1  105   7.739   6.517   4.753
   10TYR    CD2  106   7.739   6.225   4.576
   10TYR    HD2  107   7.701   6.123   4.578
   10TYR    CE1  108   7.869   6.473   4.598
   10TYR    HE1  109   7.920   6.569   4.612
   10TYR    CE2  110   7.817   6.274   4.472
   10TYR    HE2  111   7.831   6.213   4.382
   10TYR     CZ  112   7.886   6.394   4.486
   10TYR     OH  113   7.996   6.426   4.413
   10TYR     HH  114   8.003   6.366   4.333
   10TYR      C  115   7.494   6.417   4.906
   10TYR      O  116   7.488   6.520   4.840
   11SER      N  117   7.509   6.413   5.038
   11SER      H  118   7.511   6.327   5.088
   11SER     CA  119   7.521   6.533   5.122
   11SER     CB  120   7.490   6.509   5.270
   11SER     OG  121   7.348   6.523   5.279
   11SER     HG  122   7.325   6.559   5.370
   11SER      C  123   7.656   6.605   5.116
   11SER      O  124   7.756   6.552   5.165
   12ARG      N  125   7.665   6.724   5.058
   12ARG      H  126   7.580   6.772   5.036
   12ARG     CA  127   7.790   6.801   5.048
   12ARG     CB  128   7.780   6.898   4.930
   12ARG     CG  129   7.769   6.816   4.802
   12ARG     CD  130   7.786   6.923   4.694
   12ARG     NE  131   7.918   6.986   4.676
   12ARG     HE  132   7.978   6.982   4.755
   12ARG     CZ  133   7.946   7.078   4.582
   12ARG    NH1  134   7.863   7.125   4.488
   12ARG   HH11  135   7.766   7.102   4.488
   12ARG   HH12  136   7.899   7.178   4.411
   12ARG    NH2  137   8.066   7.138   4.588
   12ARG   HH21  138   8.119   7.107   4.667
   12ARG   HH22  139   8.097   7.211   4.527
   12ARG      C  140   7.802   6.886   5.174
   12ARG      O  141   7.713   6.885   5.260
   13HI0      N  142   7.925   6.930   5.201
   13HI0      H  143   8.007   6.884   5.170
   13HI0     CA  144   7.942   7.026   5.311
   13HI0     CB  145   8.086   7.015   5.362
   13HI0     CG  146   8.098   7.059   5.508
   13HI0    ND1  147   8.149   7.173   5.553
   13HI0    HD1  148   8.183   7.250   5.498
   13HI0    CD2  149   8.098   6.976   5.612
   13HI0    HD2  150   8.109   6.868   5.598
   13HI0    CE1  151   8.174   7.166   5.684
   13HI0    HE1  152   8.235   7.233   5.743
   13HI0    NE2  153   8.141   7.042   5.719
   13HI0    HE2  154   8.130   7.008   5.813
   13HI0      C  155   7.901   7.171   5.285
   13HI0      O  156   7.933   7.223   5.178
   14PRO      N  157   7.797   7.212   5.357
   14PRO     CA  158   7.729   7.339   5.330
   14PRO     CB  159   7.591   7.318   5.393
   14PRO     CG  160   7.620   7.229   5.515
   14PRO     CD  161   7.736   7.141   5.470
   14PRO      C  162   7.819   7.457   5.370
   14PRO      O  163   7.904   7.432   5.455
   15ALA      N  164   7.785   7.578   5.327
   15ALA      H  165   7.704   7.583   5.267
   15ALA     CA  166   7.853   7.701   5.368
   15ALA     CB  167   7.869   7.723   5.519
   15ALA      C  168   7.986   7.726   5.296
   15ALA      O  169   7.996   7.836   5.243
   16GL4      N  170   8.072   7.631   5.261
   16GL4      H  171   8.071   7.542   5.307
   16GL4     CA  172   8.186   7.650   5.170
   16GL4     CB  173   8.318   7.652   5.248
   16GL4     CG  174   8.382   7.521   5.295
   16GL4     CD  175   8.279   7.452   5.384
   16GL4    OE1  176   8.208   7.364   5.331
   16GL4   HE11  177   8.146   7.332   5.402
   16GL4   HE12  178   8.241   7.341   5.239
   16GL4    OE2  179   8.262   7.496   5.500
   16GL4   HE21  180   8.200   7.435   5.549
   16GL4   HE22  181   8.323   7.574   5.515
   16GL4      C  182   8.192   7.572   5.039
   16GL4      O  183   8.210   7.632   4.933
   17ASN      N  184   8.178   7.441   5.054
   17ASN      H  185   8.182   7.408   5.148
   17ASN     CA  186   8.181   7.338   4.948
   17ASN     CB  187   8.217   7.200   5.003
   17ASN     CG  188   8.221   7.100   4.888
   17ASN    OD1  189   8.126   7.029   4.856
   17ASN    ND2  190   8.338   7.090   4.825
   17ASN   HD21  191   8.416   7.139   4.865
   17ASN   HD22  192   8.359   7.018   4.759
   17ASN      C  193   8.055   7.345   4.863
   17ASN      O  194   8.064   7.409   4.758
   18GLY      N  195   7.941   7.329   4.930
   18GLY      H  196   7.949   7.285   5.020
   18GLY     CA  197   7.810   7.323   4.866
   18GLY      C  198   7.785   7.439   4.769
   18GLY      O  199   7.800   7.411   4.651
   19LYSH     N  200   7.742   7.560   4.804
   19LYSH     H  201   7.737   7.632   4.735
   19LYSH    CA  202   7.705   7.610   4.937
   19LYSH    CB  203   7.702   7.763   4.942
   19LYSH    CG  204   7.839   7.826   4.967
   19LYSH    CD  205   7.832   7.979   4.966
   19LYSH    CE  206   7.727   8.033   5.063
   19LYSH    NZ  207   7.701   8.177   5.053
   19LYSH   HZ1  208   7.652   8.183   4.966
   19LYSH   HZ2  209   7.648   8.211   5.131
   19LYSH   HZ3  210   7.788   8.225   5.037
   19LYSH     C  211   7.578   7.555   5.001
   19LYSH     O  212   7.582   7.519   5.119
   20SER      N  213   7.467   7.548   4.928
   20SER      H  214   7.476   7.547   4.829
   20SER     CA  215   7.341   7.492   4.980
   20SER     CB  216   7.217   7.557   4.918
   20SER     OG  217   7.100   7.514   4.989
   20SER     HG  218   7.083   7.585   5.057
   20SER      C  219   7.347   7.341   4.959
   20SER      O  220   7.418   7.283   4.876
   21ASN      N  221   7.258   7.275   5.032
   21ASN      H  222   7.190   7.324   5.086
   21ASN     CA  223   7.252   7.128   5.026
   21ASN     CB  224   7.360   7.054   5.105
   21ASN     CG  225   7.377   6.902   5.107
   21ASN    OD1  226   7.438   6.836   5.023
   21ASN    ND2  227   7.305   6.831   5.193
   21ASN   HD21  228   7.234   6.862   5.257
   21ASN   HD22  229   7.315   6.732   5.185
   21ASN      C  230   7.116   7.069   5.064
   21ASN      O  231   7.100   7.036   5.182
   22PHE      N  232   7.014   7.049   4.981
   22PHE      H  233   6.930   7.020   5.028
   22PHE     CA  234   6.991   7.078   4.839
   22PHE     CB  235   6.972   7.226   4.808
   22PHE     CG  236   6.841   7.278   4.867
   22PHE    CD1  237   6.842   7.319   5.000
   22PHE    HD1  238   6.929   7.282   5.054
   22PHE    CD2  239   6.737   7.323   4.786
   22PHE    HD2  240   6.757   7.322   4.679
   22PHE    CE1  241   6.740   7.399   5.050
   22PHE    HE1  242   6.753   7.430   5.154
   22PHE    CE2  243   6.639   7.407   4.839
   22PHE    HE2  244   6.588   7.466   4.763
   22PHE     CZ  245   6.635   7.446   4.972
   22PHE     HZ  246   6.554   7.507   5.012
   22PHE      C  247   7.075   7.010   4.731
   22PHE      O  248   7.159   6.927   4.762
   23LEU      N  249   7.020   7.012   4.609
   23LEU      H  250   6.928   7.047   4.595
   23LEU     CA  251   7.079   6.959   4.485
   23LEU     CB  252   6.967   6.905   4.397
   23LEU     CG  253   6.915   6.765   4.432
   23LEU    CD1  254   6.798   6.722   4.344
   23LEU    CD2  255   7.030   6.665   4.424
   23LEU      C  256   7.185   7.046   4.417
   23LEU      O  257   7.150   7.118   4.324
   24ASN      N  258   7.308   7.000   4.435
   24ASN      H  259   7.329   6.919   4.490
   24ASN     CA  260   7.423   7.059   4.364
   24ASN     CB  261   7.546   7.036   4.452
   24ASN     CG  262   7.538   7.139   4.566
   24ASN    OD1  263   7.588   7.251   4.570
   24ASN    ND2  264   7.482   7.095   4.678
   24ASN   HD21  265   7.452   7.001   4.693
   24ASN   HD22  266   7.468   7.164   4.750
   24ASN      C  267   7.438   6.960   4.248
   24ASN      O  268   7.395   6.845   4.250
   25CYS2     N  269   7.520   7.003   4.152
   25CYS2     H  270   7.564   7.092   4.163
   25CYS2    CA  271   7.545   6.928   4.028
   25CYS2    CB  272   7.461   6.994   3.918
   25CYS2    SG  273   7.284   6.954   3.939
   25CYS2     C  274   7.694   6.925   3.990
   25CYS2     O  275   7.762   7.028   3.992
   26TYR      N  276   7.725   6.820   3.915
   26TYR      H  277   7.646   6.761   3.896
   26TYR     CA  278   7.853   6.778   3.857
   26TYR     CB  279   7.848   6.630   3.820
   26TYR     CG  280   7.891   6.527   3.925
   26TYR    CD1  281   8.025   6.529   3.961
   26TYR    HD1  282   8.085   6.616   3.937
   26TYR    CD2  283   7.806   6.433   3.983
   26TYR    HD2  284   7.699   6.435   3.963
   26TYR    CE1  285   8.078   6.436   4.050
   26TYR    HE1  286   8.184   6.434   4.074
   26TYR    CE2  287   7.853   6.339   4.074
   26TYR    HE2  288   7.796   6.250   4.100
   26TYR     CZ  289   7.989   6.341   4.099
   26TYR     OH  290   8.023   6.270   4.210
   26TYR     HH  291   8.117   6.290   4.240
   26TYR      C  292   7.902   6.866   3.741
   26TYR      O  293   7.940   6.816   3.636
   27VAL      N  294   7.883   6.997   3.759
   27VAL      H  295   7.887   7.039   3.850
   27VAL     CA  296   7.905   7.102   3.660
   27VAL     CB  297   7.845   7.237   3.701
   27VAL    CG1  298   7.697   7.253   3.665
   27VAL    CG2  299   7.853   7.271   3.850
   27VAL      C  300   8.053   7.125   3.628
   27VAL      O  301   8.137   7.088   3.710
   28SER      N  302   8.082   7.164   3.504
   28SER      H  303   8.025   7.132   3.428
   28SER     CA  304   8.204   7.233   3.460
   28SER     CB  305   8.314   7.127   3.457
   28SER     OG  306   8.436   7.190   3.416
   28SER     HG  307   8.480   7.219   3.501
   28SER      C  308   8.189   7.289   3.318
   28SER      O  309   8.084   7.266   3.259
   29GLY      N  310   8.261   7.400   3.302
   29GLY      H  311   8.286   7.460   3.378
   29GLY     CA  312   8.291   7.466   3.174
   29GLY      C  313   8.179   7.528   3.091
   29GLY      O  314   8.199   7.571   2.977
   30PHE      N  315   8.068   7.557   3.158
   30PHE      H  316   8.075   7.559   3.258
   30PHE     CA  317   7.953   7.627   3.099
   30PHE     CB  318   7.829   7.605   3.186
   30PHE     CG  319   7.771   7.465   3.160
   30PHE    CD1  320   7.769   7.370   3.262
   30PHE    HD1  321   7.825   7.394   3.352
   30PHE    CD2  322   7.689   7.441   3.050
   30PHE    HD2  323   7.695   7.509   2.965
   30PHE    CE1  324   7.683   7.261   3.256
   30PHE    HE1  325   7.674   7.194   3.341
   30PHE    CE2  326   7.602   7.333   3.039
   30PHE    HE2  327   7.551   7.313   2.945
   30PHE     CZ  328   7.601   7.243   3.145
   30PHE     HZ  329   7.527   7.164   3.140
   30PHE      C  330   7.973   7.778   3.084
   30PHE      O  331   8.073   7.827   3.136
   31HI0      N  332   7.891   7.843   3.001
   31HI0      H  333   7.818   7.790   2.959
   31HI0     CA  334   7.902   7.986   2.969
   31HI0     CB  335   8.009   8.011   2.862
   31HI0     CG  336   8.065   8.152   2.884
   31HI0    ND1  337   7.999   8.262   2.848
   31HI0    HD1  338   7.929   8.272   2.777
   31HI0    CD2  339   8.167   8.177   2.965
   31HI0    HD2  340   8.238   8.108   3.011
   31HI0    CE1  341   8.063   8.355   2.917
   31HI0    HE1  342   8.035   8.460   2.923
   31HI0    NE2  343   8.159   8.307   2.995
   31HI0    HE2  344   8.236   8.359   3.033
   31HI0      C  345   7.763   8.038   2.932
   31HI0      O  346   7.696   7.972   2.853
   32PRO      N  347   7.703   8.126   3.011
   32PRO     CA  348   7.743   8.176   3.144
   32PRO     CB  349   7.652   8.295   3.173
   32PRO     CG  350   7.525   8.264   3.094
   32PRO     CD  351   7.580   8.195   2.969
   32PRO      C  352   7.746   8.068   3.252
   32PRO      O  353   7.658   7.981   3.249
   33SER      N  354   7.815   8.103   3.360
   33SER      H  355   7.889   8.169   3.346
   33SER     CA  356   7.818   8.028   3.486
   33SER     CB  357   7.951   8.061   3.555
   33SER     OG  358   7.963   8.197   3.596
   33SER     HG  359   8.009   8.242   3.519
   33SER      C  360   7.700   8.054   3.579
   33SER      O  361   7.691   7.972   3.671
   34AS4      N  362   7.627   8.163   3.557
   34AS4      H  363   7.674   8.250   3.544
   34AS4     CA  364   7.490   8.179   3.609
   34AS4     CB  365   7.434   8.317   3.573
   34AS4     CG  366   7.510   8.433   3.639
   34AS4    OD1  367   7.433   8.519   3.687
   34AS4   HD11  368   7.472   8.610   3.698
   34AS4   HD12  369   7.354   8.463   3.714
   34AS4    OD2  370   7.634   8.432   3.627
   34AS4   HD21  371   7.685   8.489   3.691
   34AS4   HD22  372   7.658   8.379   3.545
   34AS4      C  373   7.392   8.077   3.550
   34AS4      O  374   7.375   8.075   3.429
   35ILE      N  375   7.353   7.984   3.636
   35ILE      H  376   7.365   7.985   3.736
   35ILE     CA  377   7.275   7.869   3.588
   35ILE     CB  378   7.357   7.741   3.577
   35ILE    CG1  379   7.430   7.711   3.708
   35ILE    CG2  380   7.453   7.756   3.460
   35ILE     CD  381   7.516   7.585   3.697
   35ILE      C  382   7.141   7.842   3.658
   35ILE      O  383   7.127   7.851   3.780
   36GL4      N  384   7.037   7.860   3.577
   36GL4      H  385   7.042   7.870   3.478
   36GL4     CA  386   6.903   7.817   3.621
   36GL4     CB  387   6.796   7.882   3.533
   36GL4     CG  388   6.657   7.877   3.596
   36GL4     CD  389   6.561   7.930   3.489
   36GL4    OE1  390   6.539   7.855   3.391
   36GL4   HE11  391   6.491   7.922   3.334
   36GL4   HE12  392   6.586   7.767   3.389
   36GL4    OE2  393   6.517   8.046   3.504
   36GL4   HE21  394   6.481   8.079   3.417
   36GL4   HE22  395   6.537   8.069   3.599
   36GL4      C  396   6.885   7.665   3.614
   36GL4      O  397   6.944   7.598   3.529
   37VAL      N  398   6.812   7.598   3.703
   37VAL      H  399   6.739   7.648   3.750
   37VAL     CA  400   6.791   7.453   3.702
   37VAL     CB  401   6.850   7.383   3.824
   37VAL    CG1  402   6.808   7.237   3.840
   37VAL    CG2  403   7.003   7.391   3.820
   37VAL      C  404   6.642   7.426   3.680
   37VAL      O  405   6.558   7.465   3.762
   38AS4      N  406   6.610   7.351   3.575
   38AS4      H  407   6.672   7.341   3.497
   38AS4     CA  408   6.470   7.306   3.563
   38AS4     CB  409   6.437   7.276   3.416
   38AS4     CG  410   6.290   7.292   3.378
   38AS4    OD1  411   6.214   7.194   3.388
   38AS4   HD11  412   6.126   7.215   3.345
   38AS4   HD12  413   6.268   7.115   3.419
   38AS4    OD2  414   6.260   7.407   3.339
   38AS4   HD21  415   6.160   7.416   3.330
   38AS4   HD22  416   6.338   7.468   3.324
   38AS4      C  417   6.431   7.180   3.639
   38AS4      O  418   6.494   7.074   3.637
   39LEU      N  419   6.327   7.201   3.719
   39LEU      H  420   6.266   7.277   3.696
   39LEU     CA  421   6.263   7.104   3.809
   39LEU     CB  422   6.169   7.181   3.902
   39LEU     CG  423   6.098   7.114   4.020
   39LEU    CD1  424   6.202   7.059   4.117
   39LEU    CD2  425   5.985   7.195   4.083
   39LEU      C  426   6.186   6.992   3.738
   39LEU      O  427   6.201   6.877   3.780
   40LEU      N  428   6.125   7.020   3.624
   40LEU      H  429   6.160   7.092   3.564
   40LEU     CA  430   6.034   6.924   3.560
   40LEU     CB  431   5.943   7.001   3.463
   40LEU     CG  432   5.799   6.952   3.450
   40LEU    CD1  433   5.782   6.810   3.397
   40LEU    CD2  434   5.729   6.963   3.586
   40LEU      C  435   6.098   6.803   3.491
   40LEU      O  436   6.133   6.805   3.373
   41LYSH     N  437   6.072   6.687   3.550
   41LYSH     H  438   6.015   6.682   3.631
   41LYSH    CA  439   6.107   6.556   3.493
   41LYSH    CB  440   6.232   6.497   3.558
   41LYSH    CG  441   6.225   6.490   3.711
   41LYSH    CD  442   6.311   6.391   3.787
   41LYSH    CE  443   6.279   6.393   3.937
   41LYSH    NZ  444   6.272   6.531   3.989
   41LYSH   HZ1  445   6.324   6.532   4.075
   41LYSH   HZ2  446   6.309   6.593   3.920
   41LYSH   HZ3  447   6.175   6.545   4.007
   41LYSH     C  448   5.995   6.453   3.478
   41LYSH     O  449   5.970   6.408   3.366
   42ASN      N  450   5.930   6.424   3.591
   42ASN      H  451   5.945   6.479   3.672
   42ASN     CA  452   5.821   6.325   3.590
   42ASN     CB  453   5.837   6.228   3.706
   42ASN     CG  454   5.975   6.163   3.723
   42ASN    OD1  455   6.044   6.132   3.626
   42ASN    ND2  456   6.032   6.177   3.842
   42ASN   HD21  457   5.995   6.240   3.910
   42ASN   HD22  458   6.112   6.122   3.864
   42ASN      C  459   5.685   6.391   3.615
   42ASN      O  460   5.588   6.328   3.571
   43GLY      N  461   5.675   6.496   3.696
   43GLY      H  462   5.752   6.550   3.731
   43GLY     CA  463   5.546   6.556   3.732
   43GLY      C  464   5.548   6.638   3.861
   43GLY      O  465   5.452   6.624   3.938
   44GL4      N  466   5.652   6.721   3.872
   44GL4      H  467   5.736   6.706   3.820
   44GL4     CA  468   5.677   6.791   3.998
   44GL4     CB  469   5.821   6.841   3.979
   44GL4     CG  470   5.932   6.736   3.979
   44GL4     CD  471   5.925   6.618   3.882
   44GL4    OE1  472   5.965   6.505   3.920
   44GL4   HE11  473   5.928   6.431   3.864
   44GL4   HE12  474   6.039   6.518   3.986
   44GL4    OE2  475   5.893   6.644   3.765
   44GL4   HE21  476   5.940   6.581   3.703
   44GL4   HE22  477   5.822   6.712   3.745
   44GL4      C  478   5.569   6.890   4.040
   44GL4      O  479   5.558   7.003   3.993
   45ARG      N  480   5.498   6.853   4.146
   45ARG      H  481   5.520   6.765   4.188
   45ARG     CA  482   5.395   6.937   4.209
   45ARG     CB  483   5.262   6.862   4.199
   45ARG     CG  484   5.156   6.943   4.123
   45ARG     CD  485   5.168   6.944   3.971
   45ARG     NE  486   5.132   7.082   3.939
   45ARG     HE  487   5.051   7.114   3.988
   45ARG     CZ  488   5.211   7.166   3.871
   45ARG    NH1  489   5.327   7.135   3.811
   45ARG   HH11  490   5.361   7.042   3.818
   45ARG   HH12  491   5.382   7.211   3.775
   45ARG    NH2  492   5.161   7.288   3.846
   45ARG   HH21  493   5.064   7.311   3.859
   45ARG   HH22  494   5.221   7.359   3.811
   45ARG      C  495   5.410   7.003   4.347
   45ARG      O  496   5.391   7.123   4.365
   46ILE      N  497   5.480   6.928   4.431
   46ILE      H  498   5.486   6.828   4.430
   46ILE     CA  499   5.517   6.984   4.562
   46ILE     CB  500   5.448   6.910   4.676
   46ILE    CG1  501   5.472   6.760   4.659
   46ILE    CG2  502   5.305   6.961   4.696
   46ILE     CD  503   5.456   6.698   4.798
   46ILE      C  504   5.664   7.004   4.598
   46ILE      O  505   5.695   7.026   4.715
   47GL4      N  506   5.743   6.947   4.507
   47GL4      H  507   5.705   6.871   4.455
   47GL4     CA  508   5.888   6.974   4.510
   47GL4     CB  509   5.962   6.873   4.423
   47GL4     CG  510   5.983   6.737   4.491
   47GL4     CD  511   5.872   6.639   4.451
   47GL4    OE1  512   5.847   6.630   4.329
   47GL4   HE11  513   5.848   6.533   4.306
   47GL4   HE12  514   5.835   6.723   4.293
   47GL4    OE2  515   5.828   6.554   4.531
   47GL4   HE21  516   5.803   6.474   4.476
   47GL4   HE22  517   5.833   6.597   4.621
   47GL4      C  518   5.929   7.121   4.500
   47GL4      O  519   5.896   7.188   4.403
   48LYSH     N  520   6.039   7.148   4.570
   48LYSH     H  521   6.086   7.073   4.617
   48LYSH    CA  522   6.090   7.281   4.607
   48LYSH    CB  523   6.154   7.289   4.746
   48LYSH    CG  524   6.052   7.293   4.860
   48LYSH    CD  525   6.114   7.319   4.998
   48LYSH    CE  526   6.087   7.466   5.028
   48LYSH    NZ  527   6.128   7.502   5.165
   48LYSH   HZ1  528   6.090   7.593   5.180
   48LYSH   HZ2  529   6.099   7.431   5.230
   48LYSH   HZ3  530   6.227   7.513   5.164
   48LYSH     C  531   6.195   7.342   4.515
   48LYSH     O  532   6.297   7.277   4.492
   49VAL      N  533   6.179   7.472   4.493
   49VAL      H  534   6.109   7.524   4.541
   49VAL     CA  535   6.273   7.548   4.409
   49VAL     CB  536   6.217   7.580   4.270
   49VAL    CG1  537   6.258   7.464   4.179
   49VAL    CG2  538   6.065   7.597   4.275
   49VAL      C  539   6.311   7.685   4.466
   49VAL      O  540   6.233   7.773   4.499
   50GL4      N  541   6.442   7.707   4.473
   50GL4      H  542   6.506   7.647   4.423
   50GL4     CA  543   6.506   7.818   4.544
   50GL4     CB  544   6.577   7.777   4.673
   50GL4     CG  545   6.513   7.829   4.802
   50GL4     CD  546   6.493   7.980   4.815
   50GL4    OE1  547   6.384   8.031   4.848
   50GL4   HE11  548   6.393   8.131   4.844
   50GL4   HE12  549   6.311   7.963   4.841
   50GL4    OE2  550   6.593   8.051   4.792
   50GL4   HE21  551   6.574   8.149   4.802
   50GL4   HE22  552   6.663   7.981   4.787
   50GL4      C  553   6.607   7.894   4.457
   50GL4      O  554   6.666   7.825   4.374
   51HI0      N  555   6.652   8.006   4.514
   51HI0      H  556   6.645   8.008   4.613
   51HI0     CA  557   6.740   8.106   4.451
   51HI0     CB  558   6.736   8.234   4.535
   51HI0     CG  559   6.599   8.297   4.556
   51HI0    ND1  560   6.515   8.274   4.657
   51HI0    HD1  561   6.534   8.219   4.739
   51HI0    CD2  562   6.540   8.389   4.480
   51HI0    HD2  563   6.585   8.419   4.386
   51HI0    CE1  564   6.403   8.343   4.640
   51HI0    HE1  565   6.318   8.354   4.707
   51HI0    NE2  566   6.417   8.413   4.527
   51HI0    HE2  567   6.359   8.485   4.490
   51HI0      C  568   6.886   8.064   4.432
   51HI0      O  569   6.944   7.969   4.483
   52SER      N  570   6.962   8.137   4.350
   52SER      H  571   6.923   8.199   4.283
   52SER     CA  572   7.104   8.105   4.327
   52SER     CB  573   7.143   8.151   4.186
   52SER     OG  574   7.112   8.287   4.154
   52SER     HG  575   7.106   8.292   4.054
   52SER      C  576   7.206   8.146   4.433
   52SER      O  577   7.233   8.265   4.446
   53AS4      N  578   7.292   8.048   4.458
   53AS4      H  579   7.266   7.959   4.421
   53AS4     CA  580   7.407   8.065   4.549
   53AS4     CB  581   7.369   7.989   4.676
   53AS4     CG  582   7.463   8.012   4.794
   53AS4    OD1  583   7.553   8.099   4.794
   53AS4   HD11  584   7.608   8.095   4.878
   53AS4   HD12  585   7.529   8.171   4.728
   53AS4    OD2  586   7.446   7.944   4.897
   53AS4   HD21  587   7.466   8.010   4.970
   53AS4   HD22  588   7.392   7.860   4.884
   53AS4      C  589   7.536   8.008   4.491
   53AS4      O  590   7.532   7.940   4.388
   54LEU      N  591   7.649   8.038   4.554
   54LEU      H  592   7.646   8.063   4.651
   54LEU     CA  593   7.785   7.999   4.511
   54LEU     CB  594   7.904   8.065   4.580
   54LEU     CG  595   7.902   8.215   4.550
   54LEU    CD1  596   8.000   8.298   4.632
   54LEU    CD2  597   7.941   8.245   4.405
   54LEU      C  598   7.808   7.848   4.519
   54LEU      O  599   7.803   7.787   4.626
   55SER      N  600   7.839   7.788   4.405
   55SER      H  601   7.800   7.823   4.320
   55SER     CA  602   7.851   7.641   4.409
   55SER     CB  603   7.742   7.560   4.339
   55SER     OG  604   7.761   7.423   4.376
   55SER     HG  605   7.742   7.414   4.474
   55SER      C  606   7.986   7.601   4.350
   55SER      O  607   8.023   7.650   4.244
   56PHE      N  608   8.061   7.516   4.421
   56PHE      H  609   8.054   7.515   4.520
   56PHE     CA  610   8.189   7.466   4.369
   56PHE     CB  611   8.289   7.444   4.483
   56PHE     CG  612   8.370   7.562   4.537
   56PHE    CD1  613   8.357   7.614   4.665
   56PHE    HD1  614   8.281   7.572   4.731
   56PHE    CD2  615   8.481   7.591   4.457
   56PHE    HD2  616   8.473   7.571   4.350
   56PHE    CE1  617   8.463   7.690   4.712
   56PHE    HE1  618   8.450   7.731   4.812
   56PHE    CE2  619   8.586   7.668   4.505
   56PHE    HE2  620   8.663   7.710   4.440
   56PHE     CZ  621   8.575   7.718   4.634
   56PHE     HZ  622   8.655   7.774   4.683
   56PHE      C  623   8.166   7.345   4.279
   56PHE      O  624   8.104   7.245   4.314
   57SER      N  625   8.221   7.354   4.158
   57SER      H  626   8.264   7.440   4.129
   57SER     CA  627   8.216   7.261   4.045
   57SER     CB  628   8.261   7.337   3.920
   57SER     OG  629   8.398   7.374   3.935
   57SER     HG  630   8.450   7.367   3.850
   57SER      C  631   8.297   7.131   4.055
   57SER      O  632   8.399   7.136   4.124
   58LYSH     N  633   8.288   7.049   3.951
   58LYSH     H  634   8.229   7.067   3.873
   58LYSH    CA  635   8.382   6.937   3.931
   58LYSH    CB  636   8.333   6.834   3.830
   58LYSH    CG  637   8.408   6.701   3.827
   58LYSH    CD  638   8.422   6.650   3.683
   58LYSH    CE  639   8.507   6.740   3.593
   58LYSH    NZ  640   8.542   6.690   3.460
   58LYSH   HZ1  641   8.460   6.674   3.404
   58LYSH   HZ2  642   8.609   6.753   3.419
   58LYSH   HZ3  643   8.594   6.604   3.461
   58LYSH     C  644   8.528   6.979   3.916
   58LYSH     O  645   8.617   6.918   3.974
   59AS4      N  646   8.547   7.091   3.846
   59AS4      H  647   8.474   7.135   3.794
   59AS4     CA  648   8.684   7.140   3.826
   59AS4     CB  649   8.707   7.218   3.697
   59AS4     CG  650   8.617   7.341   3.681
   59AS4    OD1  651   8.496   7.317   3.665
   59AS4   HD11  652   8.441   7.400   3.671
   59AS4   HD12  653   8.505   7.218   3.650
   59AS4    OD2  654   8.673   7.452   3.701
   59AS4   HD21  655   8.606   7.526   3.709
   59AS4   HD22  656   8.771   7.441   3.690
   59AS4      C  657   8.736   7.227   3.940
   59AS4      O  658   8.851   7.271   3.936
   60TRP      N  659   8.652   7.263   4.037
   60TRP      H  660   8.560   7.225   4.042
   60TRP     CA  661   8.674   7.363   4.143
   60TRP     CB  662   8.791   7.330   4.235
   60TRP     CG  663   8.779   7.219   4.340
   60TRP    CD1  664   8.712   7.236   4.453
   60TRP    HD1  665   8.637   7.309   4.484
   60TRP    CD2  666   8.847   7.098   4.340
   60TRP    NE1  667   8.739   7.131   4.531
   60TRP    HE1  668   8.709   7.125   4.626
   60TRP    CE2  669   8.818   7.047   4.466
   60TRP    CE3  670   8.916   7.026   4.243
   60TRP    HE3  671   8.931   7.080   4.149
   60TRP    CZ2  672   8.869   6.922   4.498
   60TRP    HZ2  673   8.854   6.881   4.597
   60TRP    CZ3  674   8.962   6.899   4.278
   60TRP    HZ3  675   9.031   6.847   4.211
   60TRP    CH2  676   8.931   6.843   4.401
   60TRP    HH2  677   8.962   6.742   4.428
   60TRP      C  678   8.686   7.508   4.097
   60TRP      O  679   8.790   7.560   4.056
   61SER      N  680   8.568   7.568   4.090
   61SER      H  681   8.492   7.507   4.113
   61SER     CA  682   8.529   7.698   4.033
   61SER     CB  683   8.522   7.692   3.880
   61SER     OG  684   8.657   7.695   3.834
   61SER     HG  685   8.690   7.616   3.782
   61SER      C  686   8.389   7.739   4.081
   61SER      O  687   8.306   7.650   4.095
   62PHE      N  688   8.357   7.868   4.091
   62PHE      H  689   8.415   7.940   4.054
   62PHE     CA  690   8.232   7.910   4.156
   62PHE     CB  691   8.260   8.035   4.240
   62PHE     CG  692   8.356   8.013   4.357
   62PHE    CD1  693   8.300   8.006   4.485
   62PHE    HD1  694   8.195   8.026   4.509
   62PHE    CD2  695   8.494   8.015   4.343
   62PHE    HD2  696   8.531   8.037   4.243
   62PHE    CE1  697   8.386   8.004   4.594
   62PHE    HE1  698   8.337   7.954   4.677
   62PHE    CE2  699   8.577   8.021   4.454
   62PHE    HE2  700   8.682   8.041   4.436
   62PHE     CZ  701   8.524   8.015   4.583
   62PHE     HZ  702   8.586   8.039   4.670
   62PHE      C  703   8.123   7.945   4.054
   62PHE      O  704   8.135   8.036   3.972
   63TYR      N  705   8.035   7.846   4.044
   63TYR      H  706   8.056   7.768   4.103
   63TYR     CA  707   7.909   7.860   3.969
   63TYR     CB  708   7.858   7.728   3.911
   63TYR     CG  709   7.931   7.671   3.789
   63TYR    CD1  710   8.063   7.636   3.811
   63TYR    HD1  711   8.095   7.602   3.910
   63TYR    CD2  712   7.881   7.681   3.660
   63TYR    HD2  713   7.775   7.694   3.639
   63TYR    CE1  714   8.147   7.618   3.701
   63TYR    HE1  715   8.251   7.607   3.731
   63TYR    CE2  716   7.965   7.663   3.550
   63TYR    HE2  717   7.929   7.652   3.447
   63TYR     CZ  718   8.098   7.631   3.572
   63TYR     OH  719   8.177   7.620   3.462
   63TYR     HH  720   8.269   7.592   3.488
   63TYR      C  721   7.798   7.918   4.056
   63TYR      O  722   7.772   7.863   4.163
   64LEU      N  723   7.724   8.009   3.994
   64LEU      H  724   7.757   8.047   3.907
   64LEU     CA  725   7.603   8.071   4.051
   64LEU     CB  726   7.587   8.211   3.993
   64LEU     CG  727   7.488   8.293   4.077
   64LEU    CD1  728   7.555   8.317   4.213
   64LEU    CD2  729   7.446   8.427   4.017
   64LEU      C  730   7.476   7.987   4.038
   64LEU      O  731   7.396   7.998   3.945
   65LEU      N  732   7.470   7.890   4.128
   65LEU      H  733   7.530   7.886   4.208
   65LEU     CA  734   7.373   7.782   4.104
   65LEU     CB  735   7.430   7.645   4.142
   65LEU     CG  736   7.364   7.514   4.099
   65LEU    CD1  737   7.469   7.402   4.097
   65LEU    CD2  738   7.249   7.470   4.191
   65LEU      C  739   7.237   7.797   4.174
   65LEU      O  740   7.234   7.797   4.297
   66TYR      N  741   7.130   7.777   4.098
   66TYR      H  742   7.143   7.772   3.999
   66TYR     CA  743   6.991   7.780   4.148
   66TYR     CB  744   6.902   7.812   4.028
   66TYR     CG  745   6.751   7.820   4.054
   66TYR    CD1  746   6.697   7.946   4.076
   66TYR    HD1  747   6.759   8.035   4.085
   66TYR    CD2  748   6.670   7.711   4.022
   66TYR    HD2  749   6.707   7.610   4.008
   66TYR    CE1  750   6.559   7.964   4.072
   66TYR    HE1  751   6.513   8.061   4.089
   66TYR    CE2  752   6.533   7.729   4.014
   66TYR    HE2  753   6.472   7.644   3.985
   66TYR     CZ  754   6.479   7.854   4.044
   66TYR     OH  755   6.346   7.881   4.034
   66TYR     HH  756   6.316   7.964   4.081
   66TYR      C  757   6.953   7.641   4.198
   66TYR      O  758   6.961   7.551   4.114
   67TYR      N  759   6.906   7.639   4.322
   67TYR      H  760   6.840   7.706   4.356
   67TYR     CA  761   6.896   7.508   4.389
   67TYR     CB  762   6.936   7.536   4.534
   67TYR     CG  763   7.088   7.516   4.543
   67TYR    CD1  764   7.166   7.631   4.553
   67TYR    HD1  765   7.124   7.729   4.530
   67TYR    CD2  766   7.147   7.391   4.544
   67TYR    HD2  767   7.090   7.304   4.512
   67TYR    CE1  768   7.304   7.622   4.563
   67TYR    HE1  769   7.370   7.704   4.536
   67TYR    CE2  770   7.285   7.386   4.558
   67TYR    HE2  771   7.326   7.285   4.554
   67TYR     CZ  772   7.367   7.498   4.568
   67TYR     OH  773   7.496   7.507   4.610
   67TYR     HH  774   7.534   7.418   4.584
   67TYR      C  775   6.752   7.456   4.390
   67TYR      O  776   6.658   7.517   4.441
   68THR      N  777   6.754   7.324   4.372
   68THR      H  778   6.841   7.285   4.343
   68THR     CA  779   6.640   7.232   4.357
   68THR     CB  780   6.631   7.177   4.215
   68THR    OG1  781   6.755   7.126   4.165
   68THR    HG1  782   6.831   7.191   4.162
   68THR    CG2  783   6.596   7.294   4.123
   68THR      C  784   6.645   7.124   4.465
   68THR      O  785   6.750   7.092   4.521
   69GL4      N  786   6.529   7.111   4.530
   69GL4      H  787   6.448   7.158   4.496
   69GL4     CA  788   6.495   7.001   4.620
   69GL4     CB  789   6.481   6.868   4.546
   69GL4     CG  790   6.370   6.869   4.441
   69GL4     CD  791   6.371   6.735   4.367
   69GL4    OE1  792   6.328   6.633   4.425
   69GL4   HE11  793   6.379   6.550   4.405
   69GL4   HE12  794   6.254   6.667   4.483
   69GL4    OE2  795   6.409   6.740   4.248
   69GL4   HE21  796   6.393   6.650   4.206
   69GL4   HE22  797   6.423   6.834   4.218
   69GL4      C  798   6.577   6.977   4.747
   69GL4      O  799   6.691   6.930   4.741
   70PHE      N  800   6.510   6.964   4.861
   70PHE      H  801   6.437   6.896   4.861
   70PHE     CA  802   6.563   6.977   4.998
   70PHE     CB  803   6.448   6.963   5.097
   70PHE     CG  804   6.476   7.027   5.234
   70PHE    CD1  805   6.471   6.947   5.347
   70PHE    HD1  806   6.426   6.848   5.336
   70PHE    CD2  807   6.519   7.157   5.251
   70PHE    HD2  808   6.519   7.228   5.168
   70PHE    CE1  809   6.494   6.996   5.475
   70PHE    HE1  810   6.511   6.918   5.549
   70PHE    CE2  811   6.543   7.211   5.377
   70PHE    HE2  812   6.531   7.319   5.386
   70PHE     CZ  813   6.533   7.129   5.489
   70PHE     HZ  814   6.567   7.165   5.586
   70PHE      C  815   6.676   6.877   5.024
   70PHE      O  816   6.782   6.911   5.076
   71THR      N  817   6.658   6.747   5.004
   71THR      H  818   6.571   6.715   4.965
   71THR     CA  819   6.748   6.636   5.037
   71THR     CB  820   6.676   6.525   5.114
   71THR    OG1  821   6.560   6.475   5.047
   71THR    HG1  822   6.571   6.376   5.038
   71THR    CG2  823   6.639   6.576   5.253
   71THR      C  824   6.801   6.577   4.906
   71THR      O  825   6.720   6.551   4.816
   72PRO      N  826   6.930   6.550   4.893
   72PRO     CA  827   6.987   6.481   4.776
   72PRO     CB  828   7.127   6.540   4.754
   72PRO     CG  829   7.162   6.599   4.891
   72PRO     CD  830   7.028   6.646   4.947
   72PRO      C  831   6.995   6.329   4.788
   72PRO      O  832   6.950   6.256   4.700
   73THR      N  833   7.037   6.279   4.904
   73THR      H  834   7.039   6.338   4.984
   73THR     CA  835   7.093   6.145   4.926
   73THR     CB  836   7.131   6.122   5.072
   73THR    OG1  837   7.028   6.138   5.170
   73THR    HG1  838   7.065   6.145   5.263
   73THR    CG2  839   7.262   6.195   5.105
   73THR      C  840   7.009   6.026   4.878
   73THR      O  841   7.060   5.918   4.850
   74GL4      N  842   6.876   6.038   4.869
   74GL4      H  843   6.827   6.124   4.880
   74GL4     CA  844   6.789   5.934   4.812
   74GL4     CB  845   6.653   5.933   4.883
   74GL4     CG  846   6.573   6.062   4.861
   74GL4     CD  847   6.610   6.188   4.939
   74GL4    OE1  848   6.542   6.213   5.041
   74GL4   HE11  849   6.600   6.275   5.093
   74GL4   HE12  850   6.456   6.164   5.027
   74GL4    OE2  851   6.700   6.255   4.884
   74GL4   HE21  852   6.725   6.334   4.940
   74GL4   HE22  853   6.709   6.221   4.790
   74GL4      C  854   6.766   5.936   4.661
   74GL4      O  855   6.705   5.845   4.606
   75LYSH     N  856   6.804   6.041   4.589
   75LYSH     H  857   6.850   6.121   4.626
   75LYSH    CA  858   6.786   6.065   4.445
   75LYSH    CB  859   6.840   6.204   4.410
   75LYSH    CG  860   6.723   6.301   4.412
   75LYSH    CD  861   6.669   6.337   4.551
   75LYSH    CE  862   6.580   6.459   4.530
   75LYSH    NZ  863   6.506   6.475   4.657
   75LYSH   HZ1  864   6.486   6.388   4.702
   75LYSH   HZ2  865   6.563   6.523   4.723
   75LYSH   HZ3  866   6.419   6.520   4.637
   75LYSH     C  867   6.882   5.978   4.363
   75LYSH     O  868   7.001   5.969   4.394
   76ASN      N  869   6.832   5.940   4.246
   76ASN      H  870   6.734   5.943   4.223
   76ASN     CA  871   6.911   5.861   4.150
   76ASN     CB  872   6.818   5.758   4.085
   76ASN     CG  873   6.892   5.650   4.006
   76ASN    OD1  874   7.010   5.621   4.024
   76ASN    ND2  875   6.839   5.590   3.900
   76ASN   HD21  876   6.747   5.595   3.861
   76ASN   HD22  877   6.893   5.517   3.858
   76ASN      C  878   6.995   5.951   4.060
   76ASN      O  879   6.968   6.071   4.054
   77GL4      N  880   7.095   5.893   3.995
   77GL4      H  881   7.110   5.794   3.987
   77GL4     CA  882   7.183   5.974   3.909
   77GL4     CB  883   7.315   5.899   3.893
   77GL4     CG  884   7.296   5.761   3.829
   77GL4     CD  885   7.433   5.703   3.795
   77GL4    OE1  886   7.468   5.594   3.846
   77GL4   HE11  887   7.564   5.585   3.820
   77GL4   HE12  888   7.387   5.551   3.886
   77GL4    OE2  889   7.503   5.746   3.701
   77GL4   HE21  890   7.564   5.671   3.672
   77GL4   HE22  891   7.469   5.836   3.675
   77GL4      C  892   7.127   6.028   3.777
   77GL4      O  893   7.183   6.008   3.669
   78TYR      N  894   7.030   6.117   3.791
   78TYR      H  895   6.997   6.145   3.882
   78TYR     CA  896   6.964   6.185   3.679
   78TYR     CB  897   6.814   6.208   3.690
   78TYR     CG  898   6.761   6.284   3.813
   78TYR    CD1  899   6.760   6.423   3.810
   78TYR    HD1  900   6.799   6.474   3.723
   78TYR    CD2  901   6.703   6.216   3.920
   78TYR    HD2  902   6.713   6.108   3.921
   78TYR    CE1  903   6.710   6.499   3.915
   78TYR    HE1  904   6.732   6.606   3.916
   78TYR    CE2  905   6.647   6.293   4.022
   78TYR    HE2  906   6.570   6.255   4.089
   78TYR     CZ  907   6.661   6.431   4.026
   78TYR     OH  908   6.609   6.501   4.130
   78TYR     HH  909   6.619   6.600   4.119
   78TYR      C  910   7.036   6.314   3.638
   78TYR      O  911   7.128   6.357   3.706
   79ALA      N  912   7.016   6.350   3.511
   79ALA      H  913   6.969   6.288   3.448
   79ALA     CA  914   7.067   6.475   3.454
   79ALA     CB  915   7.030   6.488   3.306
   79ALA      C  916   7.013   6.600   3.524
   79ALA      O  917   6.897   6.613   3.564
   80CYS2     N  918   7.105   6.691   3.554
   80CYS2     H  919   7.203   6.679   3.537
   80CYS2    CA  920   7.072   6.828   3.596
   80CYS2    CB  921   7.200   6.879   3.661
   80CYS2    SG  922   7.190   7.025   3.773
   80CYS2     C  923   7.035   6.917   3.478
   80CYS2     O  924   7.120   6.953   3.397
   81ARG      N  925   6.910   6.962   3.477
   81ARG      H  926   6.855   6.925   3.552
   81ARG     CA  927   6.856   7.042   3.366
   81ARG     CB  928   6.705   7.019   3.365
   81ARG     CG  929   6.668   6.870   3.357
   81ARG     CD  930   6.516   6.854   3.346
   81ARG     NE  931   6.474   6.713   3.346
   81ARG     HE  932   6.514   6.655   3.416
   81ARG     CZ  933   6.396   6.649   3.258
   81ARG    NH1  934   6.326   6.708   3.161
   81ARG   HH11  935   6.302   6.805   3.166
   81ARG   HH12  936   6.304   6.648   3.084
   81ARG    NH2  937   6.400   6.515   3.254
   81ARG   HH21  938   6.455   6.458   3.316
   81ARG   HH22  939   6.355   6.466   3.179
   81ARG      C  940   6.898   7.189   3.367
   81ARG      O  941   6.825   7.281   3.403
   82VAL      N  942   7.022   7.201   3.321
   82VAL      H  943   7.076   7.120   3.297
   82VAL     CA  944   7.091   7.331   3.320
   82VAL     CB  945   7.243   7.319   3.337
   82VAL    CG1  946   7.281   7.286   3.481
   82VAL    CG2  947   7.297   7.203   3.253
   82VAL      C  948   7.049   7.421   3.204
   82VAL      O  949   7.089   7.399   3.090
   83ASN      N  950   6.989   7.533   3.246
   83ASN      H  951   6.958   7.534   3.341
   83ASN     CA  952   6.946   7.648   3.166
   83ASN     CB  953   6.797   7.670   3.193
   83ASN     CG  954   6.731   7.760   3.088
   83ASN    OD1  955   6.784   7.772   2.977
   83ASN    ND2  956   6.633   7.842   3.124
   83ASN   HD21  957   6.604   7.839   3.220
   83ASN   HD22  958   6.587   7.893   3.052
   83ASN      C  959   7.032   7.770   3.201
   83ASN      O  960   7.100   7.778   3.303
   84HI0      N  961   7.036   7.865   3.108
   84HI0      H  962   7.006   7.840   3.016
   84HI0     CA  963   7.118   7.985   3.132
   84HI0     CB  964   7.222   7.994   3.020
   84HI0     CG  965   7.317   7.876   3.000
   84HI0    ND1  966   7.414   7.838   3.082
   84HI0    HD1  967   7.444   7.887   3.164
   84HI0    CD2  968   7.300   7.788   2.902
   84HI0    HD2  969   7.228   7.791   2.820
   84HI0    CE1  970   7.450   7.715   3.045
   84HI0    HE1  971   7.520   7.642   3.086
   84HI0    NE2  972   7.391   7.694   2.928
   84HI0    HE2  973   7.423   7.615   2.875
   84HI0      C  974   7.033   8.111   3.149
   84HI0      O  975   6.930   8.127   3.084
   85VAL      N  976   7.080   8.212   3.222
   85VAL      H  977   7.154   8.198   3.288
   85VAL     CA  978   7.007   8.336   3.250
   85VAL     CB  979   7.089   8.426   3.342
   85VAL    CG1  980   7.078   8.376   3.487
   85VAL    CG2  981   7.232   8.443   3.292
   85VAL      C  982   6.940   8.420   3.141
   85VAL      O  983   6.823   8.454   3.159
   86THR      N  984   6.992   8.422   3.019
   86THR      H  985   7.086   8.390   3.004
   86THR     CA  986   6.928   8.496   2.909
   86THR     CB  987   7.015   8.549   2.795
   86THR    OG1  988   7.085   8.441   2.733
   86THR    HG1  989   7.168   8.433   2.788
   86THR    CG2  990   7.116   8.661   2.825
   86THR      C  991   6.793   8.435   2.871
   86THR      O  992   6.702   8.506   2.828
   87LEU      N  993   6.776   8.305   2.889
   87LEU      H  994   6.845   8.242   2.925
   87LEU     CA  995   6.652   8.228   2.871
   87LEU     CB  996   6.696   8.092   2.816
   87LEU     CG  997   6.788   8.104   2.694
   87LEU    CD1  998   6.857   7.971   2.664
   87LEU    CD2  999   6.718   8.144   2.564
   87LEU      C 1000   6.573   8.211   3.000
   87LEU      O 1001   6.511   8.106   3.019
   88SER      N 1002   6.592   8.290   3.105
   88SER      H 1003   6.671   8.350   3.099
   88SER     CA 1004   6.529   8.267   3.236
   88SER     CB 1005   6.571   8.369   3.342
   88SER     OG 1006   6.575   8.506   3.299
   88SER     HG 1007   6.518   8.546   3.370
   88SER      C 1008   6.376   8.255   3.225
   88SER      O 1009   6.306   8.338   3.167
   89GLN      N 1010   6.333   8.152   3.297
   89GLN      H 1011   6.405   8.104   3.347
   89GLN     CA 1012   6.191   8.130   3.327
   89GLN     CB 1013   6.180   7.978   3.347
   89GLN     CG 1014   6.210   7.900   3.219
   89GLN     CD 1015   6.214   7.750   3.250
   89GLN    OE1 1016   6.128   7.674   3.206
   89GLN    NE2 1017   6.320   7.706   3.316
   89GLN   HE21 1018   6.386   7.772   3.352
   89GLN   HE22 1019   6.328   7.606   3.318
   89GLN      C 1020   6.137   8.224   3.434
   89GLN      O 1021   6.194   8.226   3.543
   90PRO      N 1022   6.039   8.309   3.405
   90PRO     CA 1023   5.965   8.377   3.513
   90PRO     CB 1024   5.901   8.488   3.430
   90PRO     CG 1025   5.867   8.413   3.301
   90PRO     CD 1026   5.993   8.333   3.268
   90PRO      C 1027   5.861   8.282   3.572
   90PRO      O 1028   5.886   8.163   3.591
   91LYSH     N 1029   5.750   8.334   3.623
   91LYSH     H 1030   5.751   8.430   3.650
   91LYSH    CA 1031   5.640   8.258   3.684
   91LYSH    CB 1032   5.545   8.345   3.769
   91LYSH    CG 1033   5.492   8.238   3.864
   91LYSH    CD 1034   5.425   8.298   3.988
   91LYSH    CE 1035   5.368   8.206   4.096
   91LYSH    NZ 1036   5.453   8.202   4.216
   91LYSH   HZ1 1037   5.455   8.293   4.257
   91LYSH   HZ2 1038   5.421   8.134   4.283
   91LYSH   HZ3 1039   5.548   8.188   4.190
   91LYSH     C 1040   5.565   8.159   3.595
   91LYSH     O 1041   5.469   8.195   3.527
   92ILE      N 1042   5.635   8.049   3.570
   92ILE      H 1043   5.719   8.023   3.618
   92ILE     CA 1044   5.583   7.937   3.489
   92ILE     CB 1045   5.696   7.853   3.430
   92ILE    CG1 1046   5.801   7.809   3.533
   92ILE    CG2 1047   5.759   7.939   3.320
   92ILE     CD 1048   5.901   7.714   3.467
   92ILE      C 1049   5.479   7.842   3.549
   92ILE      O 1050   5.467   7.848   3.671
   93VAL      N 1051   5.399   7.777   3.465
   93VAL      H 1052   5.408   7.801   3.369
   93VAL     CA 1053   5.296   7.681   3.509
   93VAL     CB 1054   5.161   7.714   3.445
   93VAL    CG1 1055   5.121   7.860   3.461
   93VAL    CG2 1056   5.167   7.685   3.295
   93VAL      C 1057   5.335   7.535   3.485
   93VAL      O 1058   5.286   7.446   3.555
   94LYSH     N 1059   5.440   7.515   3.406
   94LYSH     H 1060   5.460   7.585   3.337
   94LYSH    CA 1061   5.522   7.394   3.392
   94LYSH    CB 1062   5.627   7.431   3.286
   94LYSH    CG 1063   5.752   7.345   3.271
   94LYSH    CD 1064   5.863   7.423   3.201
   94LYSH    CE 1065   5.961   7.316   3.151
   94LYSH    NZ 1066   6.082   7.372   3.089
   94LYSH   HZ1 1067   6.132   7.418   3.162
   94LYSH   HZ2 1068   6.140   7.301   3.049
   94LYSH   HZ3 1069   6.064   7.443   3.021
   94LYSH     C 1070   5.571   7.333   3.523
   94LYSH     O 1071   5.506   7.236   3.560
   95TRP      N 1072   5.616   7.426   3.607
   95TRP      H 1073   5.623   7.521   3.578
   95TRP     CA 1074   5.651   7.409   3.748
   95TRP     CB 1075   5.782   7.337   3.782
   95TRP     CG 1076   5.897   7.396   3.699
   95TRP    CD1 1077   5.947   7.338   3.591
   95TRP    HD1 1078   5.895   7.275   3.519
   95TRP    CD2 1079   5.993   7.484   3.747
   95TRP    NE1 1080   6.067   7.386   3.562
   95TRP    HE1 1081   6.112   7.380   3.473
   95TRP    CE2 1082   6.102   7.468   3.662
   95TRP    CE3 1083   6.010   7.556   3.865
   95TRP    HE3 1084   5.933   7.563   3.941
   95TRP    CZ2 1085   6.221   7.532   3.691
   95TRP    HZ2 1086   6.306   7.524   3.622
   95TRP    CZ3 1087   6.122   7.636   3.883
   95TRP    HZ3 1088   6.145   7.692   3.974
   95TRP    CH2 1089   6.229   7.624   3.795
   95TRP    HH2 1090   6.323   7.677   3.814
   95TRP      C 1091   5.657   7.542   3.824
   95TRP      O 1092   5.706   7.646   3.778
   96AS4      N 1093   5.596   7.537   3.941
   96AS4      H 1094   5.557   7.449   3.967
   96AS4     CA 1095   5.581   7.656   4.026
   96AS4     CB 1096   5.474   7.637   4.133
   96AS4     CG 1097   5.382   7.758   4.151
   96AS4    OD1 1098   5.428   7.870   4.120
   96AS4   HD11 1099   5.356   7.941   4.117
   96AS4   HD12 1100   5.522   7.870   4.088
   96AS4    OD2 1101   5.276   7.743   4.216
   96AS4   HD21 1102   5.224   7.828   4.209
   96AS4   HD22 1103   5.279   7.665   4.277
   96AS4      C 1104   5.708   7.697   4.099
   96AS4      O 1105   5.787   7.620   4.154
   97ARG      N 1106   5.720   7.828   4.118
   97ARG      H 1107   5.638   7.884   4.105
   97ARG     CA 1108   5.840   7.900   4.163
   97ARG     CB 1109   5.945   7.909   4.052
   97ARG     CG 1110   5.910   7.980   3.922
   97ARG     CD 1111   6.017   7.968   3.813
   97ARG     NE 1112   6.150   8.018   3.851
   97ARG     HE 1113   6.172   8.021   3.948
   97ARG     CZ 1114   6.261   8.001   3.777
   97ARG    NH1 1115   6.276   7.918   3.673
   97ARG   HH11 1116   6.199   7.868   3.632
   97ARG   HH12 1117   6.368   7.907   3.635
   97ARG    NH2 1118   6.373   8.066   3.810
   97ARG   HH21 1119   6.395   8.127   3.886
   97ARG   HH22 1120   6.434   8.073   3.730
   97ARG      C 1121   5.806   8.041   4.213
   97ARG      O 1122   5.714   8.100   4.157
   98AS4      N 1123   5.864   8.083   4.325
   98AS4      H 1124   5.947   8.035   4.353
   98AS4     CA 1125   5.844   8.215   4.387
   98AS4     CB 1126   5.866   8.212   4.538
   98AS4     CG 1127   5.788   8.110   4.621
   98AS4    OD1 1128   5.668   8.134   4.646
   98AS4   HD11 1129   5.620   8.048   4.660
   98AS4   HD12 1130   5.673   8.232   4.666
   98AS4    OD2 1131   5.847   8.002   4.646
   98AS4   HD21 1132   5.791   7.943   4.704
   98AS4   HD22 1133   5.936   8.004   4.602
   98AS4      C 1134   5.936   8.316   4.317
   98AS4      O 1135   6.049   8.339   4.358
   99MET      N 1136   5.873   8.397   4.231
   99MET      H 1137   5.777   8.421   4.242
   99MET     CA 1138   5.944   8.467   4.123
   99MET     CB 1139   5.972   8.375   4.005
   99MET     CG 1140   6.058   8.433   3.892
   99MET     SD 1141   6.234   8.433   3.943
   99MET     CE 1142   6.303   8.502   3.794
   99MET      C 1143   5.867   8.589   4.071
   99MET     O1 1144   5.919   8.695   4.030
   99MET   HO11 1145   5.849   8.754   3.989
   99MET   HO12 1146   6.017   8.682   4.040
   99MET     O2 1147   5.747   8.567   4.046
   99MET   HO21 1148   5.726   8.469   4.042
   99MET   HO22 1149   5.700   8.652   4.022
  100ILE      N 1150   5.175   7.765   2.528
  100ILE     H1 1151   5.091   7.763   2.582
  100ILE     H2 1152   5.173   7.825   2.449
  100ILE     H3 1153   5.191   7.670   2.499
  100ILE     CA 1154   5.283   7.812   2.616
  100ILE     CB 1155   5.406   7.829   2.527
  100ILE    CG1 1156   5.460   7.689   2.497
  100ILE    CG2 1157   5.523   7.917   2.571
  100ILE     CD 1158   5.421   7.623   2.365
  100ILE      C 1159   5.231   7.932   2.695
  100ILE      O 1160   5.195   8.035   2.639
  101GLN      N 1161   5.253   7.920   2.826
  101GLN      H 1162   5.320   7.852   2.857
  101GLN     CA 1163   5.210   8.029   2.915
  101GLN     CB 1164   5.149   7.986   3.048
  101GLN     CG 1165   5.008   7.929   3.030
  101GLN     CD 1166   4.893   8.027   3.007
  101GLN    OE1 1167   4.829   8.034   2.902
  101GLN    NE2 1168   4.873   8.120   3.101
  101GLN   HE21 1169   4.920   8.122   3.189
  101GLN   HE22 1170   4.830   8.206   3.074
  101GLN      C 1171   5.301   8.149   2.938
  101GLN      O 1172   5.261   8.260   2.903
  102ARG      N 1173   5.410   8.118   3.007
  102ARG      H 1174   5.418   8.029   3.053
  102ARG     CA 1175   5.523   8.210   3.028
  102ARG     CB 1176   5.538   8.258   3.173
  102ARG     CG 1177   5.436   8.360   3.225
  102ARG     CD 1178   5.420   8.487   3.142
  102ARG     NE 1179   5.309   8.575   3.184
  102ARG     HE 1180   5.327   8.618   3.273
  102ARG     CZ 1181   5.190   8.591   3.125
  102ARG    NH1 1182   5.143   8.496   3.044
  102ARG   HH11 1183   5.190   8.409   3.031
  102ARG   HH12 1184   5.069   8.513   2.979
  102ARG    NH2 1185   5.103   8.687   3.158
  102ARG   HH21 1186   5.131   8.760   3.220
  102ARG   HH22 1187   5.006   8.665   3.155
  102ARG      C 1188   5.665   8.177   2.982
  102ARG      O 1189   5.733   8.274   2.948
  103THR      N 1190   5.688   8.050   2.952
  103THR      H 1191   5.620   7.978   2.965
  103THR     CA 1192   5.816   8.009   2.891
  103THR     CB 1193   5.827   7.857   2.876
  103THR    OG1 1194   5.714   7.792   2.818
  103THR    HG1 1195   5.631   7.811   2.872
  103THR    CG2 1196   5.883   7.796   3.005
  103THR      C 1197   5.876   8.081   2.770
  103THR      O 1198   5.808   8.093   2.668
  104PRO      N 1199   6.008   8.094   2.774
  104PRO     CA 1200   6.084   8.129   2.653
  104PRO     CB 1201   6.214   8.200   2.692
  104PRO     CG 1202   6.231   8.160   2.839
  104PRO     CD 1203   6.091   8.129   2.890
  104PRO      C 1204   6.105   8.006   2.564
  104PRO      O 1205   6.073   7.895   2.606
  105LYSH     N 1206   6.162   8.027   2.446
  105LYSH     H 1207   6.159   8.121   2.412
  105LYSH    CA 1208   6.206   7.925   2.350
  105LYSH    CB 1209   6.235   7.993   2.216
  105LYSH    CG 1210   6.110   8.013   2.130
  105LYSH    CD 1211   6.157   8.090   2.006
  105LYSH    CE 1212   6.231   8.007   1.900
  105LYSH    NZ 1213   6.189   8.034   1.762
  105LYSH   HZ1 1214   6.224   8.126   1.744
  105LYSH   HZ2 1215   6.239   7.975   1.698
  105LYSH   HZ3 1216   6.090   8.035   1.758
  105LYSH     C 1217   6.335   7.853   2.389
  105LYSH     O 1218   6.430   7.862   2.312
  106ILE      N 1219   6.333   7.801   2.512
  106ILE      H 1220   6.249   7.790   2.565
  106ILE     CA 1221   6.447   7.728   2.569
  106ILE     CB 1222   6.439   7.694   2.718
  106ILE    CG1 1223   6.315   7.616   2.764
  106ILE    CG2 1224   6.472   7.820   2.798
  106ILE     CD 1225   6.307   7.590   2.914
  106ILE      C 1226   6.485   7.595   2.502
  106ILE      O 1227   6.401   7.531   2.439
  107GLN      N 1228   6.612   7.557   2.501
  107GLN      H 1229   6.685   7.622   2.520
  107GLN     CA 1230   6.649   7.427   2.444
  107GLN     CB 1231   6.785   7.436   2.374
  107GLN     CG 1232   6.804   7.525   2.251
  107GLN     CD 1233   6.859   7.659   2.299
  107GLN    OE1 1234   6.806   7.723   2.390
  107GLN    NE2 1235   6.967   7.702   2.234
  107GLN   HE21 1236   7.002   7.641   2.163
  107GLN   HE22 1237   7.015   7.781   2.271
  107GLN      C 1238   6.656   7.310   2.542
  107GLN      O 1239   6.626   7.197   2.504
  108VAL      N 1240   6.685   7.336   2.669
  108VAL      H 1241   6.722   7.427   2.690
  108VAL     CA 1242   6.696   7.240   2.780
  108VAL     CB 1243   6.776   7.297   2.897
  108VAL    CG1 1244   6.691   7.393   2.980
  108VAL    CG2 1245   6.841   7.186   2.980
  108VAL      C 1246   6.572   7.156   2.812
  108VAL      O 1247   6.470   7.214   2.847
  109TYR      N 1248   6.559   7.038   2.752
  109TYR      H 1249   6.637   7.006   2.698
  109TYR     CA 1250   6.447   6.945   2.770
  109TYR     CB 1251   6.441   6.874   2.906
  109TYR     CG 1252   6.572   6.803   2.939
  109TYR    CD1 1253   6.593   6.678   2.881
  109TYR    HD1 1254   6.520   6.627   2.819
  109TYR    CD2 1255   6.676   6.860   3.012
  109TYR    HD2 1256   6.647   6.956   3.055
  109TYR    CE1 1257   6.711   6.607   2.903
  109TYR    HE1 1258   6.724   6.504   2.868
  109TYR    CE2 1259   6.793   6.789   3.032
  109TYR    HE2 1260   6.869   6.847   3.086
  109TYR     CZ 1261   6.814   6.664   2.976
  109TYR     OH 1262   6.942   6.617   2.967
  109TYR     HH 1263   6.942   6.518   2.950
  109TYR      C 1264   6.305   6.997   2.742
  109TYR      O 1265   6.202   6.939   2.774
  110SER      N 1266   6.296   7.087   2.645
  110SER      H 1267   6.383   7.132   2.623
  110SER     CA 1268   6.173   7.129   2.576
  110SER     CB 1269   6.194   7.271   2.523
  110SER     OG 1270   6.297   7.276   2.423
  110SER     HG 1271   6.331   7.370   2.421
  110SER      C 1272   6.115   7.032   2.473
  110SER      O 1273   5.994   7.017   2.488
  111ARG      N 1274   6.171   6.953   2.382
  111ARG      H 1275   6.111   6.901   2.321
  111ARG     CA 1276   6.315   6.928   2.363
  111ARG     CB 1277   6.334   6.784   2.410
  111ARG     CG 1278   6.478   6.750   2.451
  111ARG     CD 1279   6.572   6.701   2.342
  111ARG     NE 1280   6.702   6.691   2.410
  111ARG     HE 1281   6.723   6.760   2.479
  111ARG     CZ 1282   6.798   6.601   2.385
  111ARG    NH1 1283   6.797   6.515   2.282
  111ARG   HH11 1284   6.718   6.506   2.221
  111ARG   HH12 1285   6.869   6.446   2.274
  111ARG    NH2 1286   6.913   6.604   2.454
  111ARG   HH21 1287   6.926   6.671   2.527
  111ARG   HH22 1288   6.987   6.539   2.437
  111ARG      C 1289   6.346   6.964   2.218
  111ARG      O 1290   6.378   6.883   2.130
  112HI0      N 1291   6.362   7.095   2.201
  112HI0      H 1292   6.343   7.159   2.276
  112HI0     CA 1293   6.407   7.162   2.079
  112HI0     CB 1294   6.384   7.314   2.083
  112HI0     CG 1295   6.240   7.361   2.106
  112HI0    ND1 1296   6.133   7.292   2.068
  112HI0    HD1 1297   6.127   7.216   2.002
  112HI0    CD2 1298   6.206   7.467   2.178
  112HI0    HD2 1299   6.274   7.527   2.238
  112HI0    CE1 1300   6.030   7.360   2.116
  112HI0    HE1 1301   5.927   7.354   2.080
  112HI0    NE2 1302   6.073   7.466   2.184
  112HI0    HE2 1303   6.007   7.530   2.224
  112HI0      C 1304   6.557   7.140   2.056
  112HI0      O 1305   6.626   7.150   2.158
  113PRO      N 1306   6.590   7.135   1.928
  113PRO     CA 1307   6.732   7.136   1.890
  113PRO     CB 1308   6.736   7.086   1.746
  113PRO     CG 1309   6.597   7.120   1.692
  113PRO     CD 1310   6.509   7.090   1.814
  113PRO      C 1311   6.797   7.274   1.907
  113PRO      O 1312   6.724   7.368   1.938
  114ALA      N 1313   6.929   7.282   1.891
  114ALA      H 1314   6.983   7.202   1.866
  114ALA     CA 1315   7.005   7.404   1.921
  114ALA     CB 1316   7.153   7.386   1.884
  114ALA      C 1317   6.959   7.530   1.848
  114ALA      O 1318   6.993   7.639   1.894
  115GL4      N 1319   6.895   7.513   1.732
  115GL4      H 1320   6.909   7.438   1.668
  115GL4     CA 1321   6.825   7.623   1.663
  115GL4     CB 1322   6.777   7.567   1.529
  115GL4     CG 1323   6.659   7.470   1.542
  115GL4     CD 1324   6.634   7.446   1.393
  115GL4    OE1 1325   6.666   7.335   1.346
  115GL4   HE11 1326   6.663   7.332   1.246
  115GL4   HE12 1327   6.679   7.278   1.427
  115GL4    OE2 1328   6.557   7.523   1.333
  115GL4   HE21 1329   6.554   7.495   1.237
  115GL4   HE22 1330   6.525   7.586   1.404
  115GL4      C 1331   6.713   7.695   1.739
  115GL4      O 1332   6.641   7.770   1.675
  116ASN      N 1333   6.670   7.645   1.855
  116ASN      H 1334   6.729   7.584   1.909
  116ASN     CA 1335   6.542   7.677   1.920
  116ASN     CB 1336   6.548   7.824   1.959
  116ASN     CG 1337   6.672   7.868   2.037
  116ASN    OD1 1338   6.784   7.883   1.989
  116ASN    ND2 1339   6.659   7.880   2.169
  116ASN   HD21 1340   6.567   7.878   2.207
  116ASN   HD22 1341   6.743   7.890   2.224
  116ASN      C 1342   6.403   7.656   1.860
  116ASN      O 1343   6.303   7.681   1.927
  117GLY      N 1344   6.391   7.615   1.733
  117GLY      H 1345   6.460   7.645   1.668
  117GLY     CA 1346   6.268   7.561   1.675
  117GLY      C 1347   6.219   7.425   1.725
  117GLY      O 1348   6.305   7.341   1.752
  118LYSH     N 1349   6.090   7.393   1.728
  118LYSH     H 1350   6.070   7.302   1.765
  118LYSH    CA 1351   5.980   7.482   1.687
  118LYSH    CB 1352   5.937   7.446   1.544
  118LYSH    CG 1353   5.887   7.302   1.536
  118LYSH    CD 1354   5.853   7.266   1.391
  118LYSH    CE 1355   5.980   7.223   1.318
  118LYSH    NZ 1356   6.007   7.299   1.195
  118LYSH   HZ1 1357   6.002   7.251   1.108
  118LYSH   HZ2 1358   5.929   7.361   1.181
  118LYSH   HZ3 1359   6.093   7.349   1.206
  118LYSH     C 1360   5.870   7.471   1.793
  118LYSH     O 1361   5.849   7.363   1.848
  119SER      N 1362   5.802   7.584   1.809
  119SER      H 1363   5.826   7.662   1.752
  119SER     CA 1364   5.694   7.613   1.904
  119SER     CB 1365   5.671   7.762   1.931
  119SER     OG 1366   5.794   7.817   1.978
  119SER     HG 1367   5.872   7.774   1.932
  119SER      C 1368   5.561   7.553   1.857
  119SER      O 1369   5.515   7.458   1.919
  120ASN      N 1370   5.520   7.582   1.734
  120ASN      H 1371   5.568   7.657   1.689
  120ASN     CA 1372   5.409   7.523   1.658
  120ASN     CB 1373   5.318   7.636   1.611
  120ASN     CG 1374   5.204   7.660   1.709
  120ASN    OD1 1375   5.197   7.759   1.782
  120ASN    ND2 1376   5.094   7.594   1.674
  120ASN   HD21 1377   5.098   7.544   1.588
  120ASN   HD22 1378   5.004   7.616   1.713
  120ASN      C 1379   5.459   7.438   1.541
  120ASN      O 1380   5.490   7.488   1.434
  121PHE      N 1381   5.478   7.306   1.550
  121PHE      H 1382   5.523   7.258   1.475
  121PHE     CA 1383   5.448   7.219   1.665
  121PHE     CB 1384   5.356   7.099   1.642
  121PHE     CG 1385   5.215   7.140   1.600
  121PHE    CD1 1386   5.124   7.189   1.693
  121PHE    HD1 1387   5.166   7.217   1.790
  121PHE    CD2 1388   5.164   7.102   1.477
  121PHE    HD2 1389   5.223   7.061   1.395
  121PHE    CE1 1390   4.989   7.210   1.668
  121PHE    HE1 1391   4.919   7.257   1.737
  121PHE    CE2 1392   5.028   7.104   1.450
  121PHE    HE2 1393   4.997   7.035   1.372
  121PHE     CZ 1394   4.944   7.161   1.546
  121PHE     HZ 1395   4.837   7.143   1.541
  121PHE      C 1396   5.567   7.167   1.746
  121PHE      O 1397   5.667   7.124   1.687
  122LEU      N 1398   5.558   7.177   1.878
  122LEU      H 1399   5.503   7.255   1.906
  122LEU     CA 1400   5.647   7.118   1.979
  122LEU     CB 1401   5.570   7.137   2.109
  122LEU     CG 1402   5.675   7.149   2.219
  122LEU    CD1 1403   5.670   7.278   2.301
  122LEU    CD2 1404   5.656   7.038   2.322
  122LEU      C 1405   5.710   6.980   1.960
  122LEU      O 1406   5.664   6.881   2.017
  123ASN      N 1407   5.833   6.998   1.912
  123ASN      H 1408   5.877   7.087   1.902
  123ASN     CA 1409   5.922   6.882   1.899
  123ASN     CB 1410   6.026   6.911   1.790
  123ASN     CG 1411   6.105   7.042   1.786
  123ASN    OD1 1412   6.091   7.142   1.855
  123ASN    ND2 1413   6.164   7.060   1.668
  123ASN   HD21 1414   6.163   6.989   1.598
  123ASN   HD22 1415   6.234   7.131   1.665
  123ASN      C 1416   5.986   6.830   2.028
  123ASN      O 1417   6.045   6.909   2.101
  124CYS2     N 1418   6.013   6.700   2.021
  124CYS2     H 1419   5.947   6.641   1.973
  124CYS2    CA 1420   6.107   6.642   2.117
  124CYS2    CB 1421   6.033   6.572   2.232
  124CYS2    SG 1422   6.132   6.469   2.346
  124CYS2     C 1423   6.212   6.555   2.048
  124CYS2     O 1424   6.182   6.448   1.995
  125TYR      N 1425   6.320   6.623   2.013
  125TYR      H 1426   6.329   6.722   2.026
  125TYR     CA 1427   6.435   6.568   1.939
  125TYR     CB 1428   6.513   6.692   1.894
  125TYR     CG 1429   6.656   6.677   1.841
  125TYR    CD1 1430   6.767   6.709   1.919
  125TYR    HD1 1431   6.757   6.701   2.027
  125TYR    CD2 1432   6.662   6.653   1.704
  125TYR    HD2 1433   6.574   6.638   1.641
  125TYR    CE1 1434   6.887   6.735   1.853
  125TYR    HE1 1435   6.957   6.793   1.913
  125TYR    CE2 1436   6.782   6.684   1.642
  125TYR    HE2 1437   6.791   6.667   1.534
  125TYR     CZ 1438   6.892   6.727   1.715
  125TYR     OH 1439   7.011   6.752   1.654
  125TYR     HH 1440   6.989   6.776   1.559
  125TYR      C 1441   6.512   6.470   2.027
  125TYR      O 1442   6.595   6.511   2.108
  126VAL      N 1443   6.481   6.343   2.002
  126VAL      H 1444   6.410   6.315   1.937
  126VAL     CA 1445   6.542   6.231   2.075
  126VAL     CB 1446   6.451   6.162   2.176
  126VAL    CG1 1447   6.418   6.255   2.293
  126VAL    CG2 1448   6.321   6.123   2.105
  126VAL      C 1449   6.602   6.122   1.985
  126VAL      O 1450   6.569   6.114   1.867
  127SER      N 1451   6.713   6.063   2.028
  127SER      H 1452   6.772   6.107   2.096
  127SER     CA 1453   6.779   5.955   1.953
  127SER     CB 1454   6.914   5.930   2.022
  127SER     OG 1455   6.976   6.057   2.042
  127SER     HG 1456   7.028   6.083   1.961
  127SER      C 1457   6.700   5.825   1.939
  127SER      O 1458   6.628   5.783   2.029
  128GLY      N 1459   6.740   5.762   1.829
  128GLY      H 1460   6.781   5.811   1.751
  128GLY     CA 1461   6.721   5.618   1.807
  128GLY      C 1462   6.622   5.581   1.696
  128GLY      O 1463   6.505   5.617   1.708
  129PHE      N 1464   6.651   5.473   1.624
  129PHE      H 1465   6.728   5.420   1.659
  129PHE     CA 1466   6.561   5.415   1.524
  129PHE     CB 1467   6.651   5.334   1.430
  129PHE     CG 1468   6.575   5.264   1.317
  129PHE    CD1 1469   6.550   5.331   1.198
  129PHE    HD1 1470   6.584   5.433   1.175
  129PHE    CD2 1471   6.514   5.142   1.345
  129PHE    HD2 1472   6.535   5.095   1.441
  129PHE    CE1 1473   6.464   5.273   1.106
  129PHE    HE1 1474   6.446   5.320   1.009
  129PHE    CE2 1475   6.435   5.086   1.246
  129PHE    HE2 1476   6.374   4.998   1.267
  129PHE     CZ 1477   6.415   5.144   1.121
  129PHE     HZ 1478   6.365   5.084   1.045
  129PHE      C 1479   6.456   5.321   1.584
  129PHE      O 1480   6.490   5.227   1.656
  130HI0      N 1481   6.332   5.335   1.538
  130HI0      H 1482   6.315   5.382   1.451
  130HI0     CA 1483   6.209   5.269   1.582
  130HI0     CB 1484   6.099   5.257   1.477
  130HI0     CG 1485   6.059   5.391   1.415
  130HI0    ND1 1486   5.949   5.459   1.445
  130HI0    HD1 1487   5.901   5.454   1.533
  130HI0    CD2 1488   6.102   5.423   1.293
  130HI0    HD2 1489   6.196   5.391   1.248
  130HI0    CE1 1490   5.925   5.539   1.341
  130HI0    HE1 1491   5.852   5.620   1.340
  130HI0    NE2 1492   6.011   5.508   1.244
  130HI0    HE2 1493   6.017   5.546   1.152
  130HI0      C 1494   6.232   5.124   1.627
  130HI0      O 1495   6.263   5.039   1.544
  131PRO      N 1496   6.202   5.090   1.752
  131PRO     CA 1497   6.167   5.181   1.862
  131PRO     CB 1498   6.076   5.101   1.956
  131PRO     CG 1499   6.130   4.959   1.936
  131PRO     CD 1500   6.163   4.953   1.786
  131PRO      C 1501   6.290   5.239   1.932
  131PRO      O 1502   6.392   5.173   1.952
  132SER      N 1503   6.281   5.360   1.984
  132SER      H 1504   6.195   5.412   1.980
  132SER     CA 1505   6.383   5.420   2.071
  132SER     CB 1506   6.365   5.567   2.112
  132SER     OG 1507   6.245   5.603   2.179
  132SER     HG 1508   6.246   5.570   2.274
  132SER      C 1509   6.406   5.352   2.206
  132SER      O 1510   6.307   5.334   2.278
  133AS4      N 1511   6.531   5.319   2.234
  133AS4      H 1512   6.600   5.332   2.162
  133AS4     CA 1513   6.578   5.259   2.359
  133AS4     CB 1514   6.719   5.199   2.352
  133AS4     CG 1515   6.718   5.066   2.276
  133AS4    OD1 1516   6.712   5.065   2.151
  133AS4   HD11 1517   6.708   4.970   2.121
  133AS4   HD12 1518   6.691   5.156   2.118
  133AS4    OD2 1519   6.705   4.965   2.349
  133AS4   HD21 1520   6.694   4.881   2.296
  133AS4   HD22 1521   6.723   4.989   2.445
  133AS4      C 1522   6.557   5.346   2.483
  133AS4      O 1523   6.564   5.293   2.594
  134ILE      N 1524   6.563   5.477   2.462
  134ILE      H 1525   6.610   5.516   2.382
  134ILE     CA 1526   6.537   5.571   2.571
  134ILE     CB 1527   6.624   5.695   2.549
  134ILE    CG1 1528   6.581   5.802   2.448
  134ILE    CG2 1529   6.771   5.654   2.543
  134ILE     CD 1530   6.673   5.925   2.443
  134ILE      C 1531   6.388   5.606   2.571
  134ILE      O 1532   6.316   5.627   2.473
  135GL4      N 1533   6.334   5.607   2.693
  135GL4      H 1534   6.382   5.579   2.776
  135GL4     CA 1535   6.198   5.656   2.716
  135GL4     CB 1536   6.137   5.637   2.856
  135GL4     CG 1537   6.127   5.488   2.888
  135GL4     CD 1538   6.095   5.474   3.037
  135GL4    OE1 1539   6.199   5.449   3.101
  135GL4   HE11 1540   6.169   5.385   3.172
  135GL4   HE12 1541   6.280   5.476   3.049
  135GL4    OE2 1542   5.979   5.481   3.083
  135GL4   HE21 1543   5.991   5.483   3.183
  135GL4   HE22 1544   5.900   5.480   3.022
  135GL4      C 1545   6.191   5.807   2.695
  135GL4      O 1546   6.262   5.880   2.763
  136VAL      N 1547   6.096   5.848   2.610
  136VAL      H 1548   6.041   5.771   2.578
  136VAL     CA 1549   6.067   5.979   2.550
  136VAL     CB 1550   5.995   5.968   2.416
  136VAL    CG1 1551   5.993   6.111   2.360
  136VAL    CG2 1552   6.075   5.885   2.315
  136VAL      C 1553   5.995   6.069   2.652
  136VAL      O 1554   6.059   6.161   2.701
  137AS4      N 1555   5.864   6.049   2.663
  137AS4      H 1556   5.833   5.986   2.592
  137AS4     CA 1557   5.751   6.106   2.737
  137AS4     CB 1558   5.753   6.065   2.884
  137AS4     CG 1559   5.739   5.915   2.913
  137AS4    OD1 1560   5.798   5.866   3.011
  137AS4   HD11 1561   5.739   5.797   3.055
  137AS4   HD12 1562   5.882   5.918   3.025
  137AS4    OD2 1563   5.685   5.844   2.825
  137AS4   HD21 1564   5.671   5.756   2.870
  137AS4   HD22 1565   5.705   5.894   2.741
  137AS4      C 1566   5.745   6.258   2.714
  137AS4      O 1567   5.826   6.342   2.753
  138LEU      N 1568   5.636   6.298   2.651
  138LEU      H 1569   5.560   6.234   2.642
  138LEU     CA 1570   5.600   6.440   2.666
  138LEU     CB 1571   5.514   6.490   2.549
  138LEU     CG 1572   5.587   6.530   2.420
  138LEU    CD1 1573   5.688   6.640   2.454
  138LEU    CD2 1574   5.641   6.404   2.353
  138LEU      C 1575   5.530   6.476   2.797
  138LEU      O 1576   5.425   6.418   2.825
  139LEU      N 1577   5.569   6.589   2.856
  139LEU      H 1578   5.630   6.651   2.807
  139LEU     CA 1579   5.511   6.645   2.979
  139LEU     CB 1580   5.624   6.650   3.081
  139LEU     CG 1581   5.674   6.511   3.121
  139LEU    CD1 1582   5.826   6.501   3.105
  139LEU    CD2 1583   5.641   6.496   3.269
  139LEU      C 1584   5.449   6.784   2.965
  139LEU      O 1585   5.485   6.846   2.865
  140LYSH     N 1586   5.332   6.795   3.026
  140LYSH     H 1587   5.298   6.716   3.078
  140LYSH    CA 1588   5.244   6.912   3.013
  140LYSH    CB 1589   5.155   6.905   2.889
  140LYSH    CG 1590   5.069   7.029   2.864
  140LYSH    CD 1591   4.931   7.025   2.931
  140LYSH    CE 1592   4.841   6.930   2.850
  140LYSH    NZ 1593   4.705   6.951   2.902
  140LYSH   HZ1 1594   4.660   7.031   2.862
  140LYSH   HZ2 1595   4.652   6.876   2.864
  140LYSH   HZ3 1596   4.709   6.954   3.002
  140LYSH     C 1597   5.177   6.952   3.144
  140LYSH     O 1598   5.106   6.876   3.210
  141ASN      N 1599   5.211   7.070   3.196
  141ASN      H 1600   5.281   7.129   3.154
  141ASN     CA 1601   5.155   7.120   3.322
  141ASN     CB 1602   5.006   7.154   3.317
  141ASN     CG 1603   4.980   7.277   3.229
  141ASN    OD1 1604   5.022   7.287   3.114
  141ASN    ND2 1605   4.912   7.371   3.293
  141ASN   HD21 1606   4.865   7.357   3.380
  141ASN   HD22 1607   4.913   7.467   3.264
  141ASN      C 1608   5.190   7.044   3.449
  141ASN      O 1609   5.117   7.052   3.548
  142GLY      N 1610   5.315   6.999   3.454
  142GLY      H 1611   5.382   7.041   3.392
  142GLY     CA 1612   5.362   6.905   3.557
  142GLY      C 1613   5.299   6.766   3.554
  142GLY      O 1614   5.259   6.727   3.663
  143GL4      N 1615   5.270   6.712   3.436
  143GL4      H 1616   5.236   6.767   3.360
  143GL4     CA 1617   5.242   6.568   3.425
  143GL4     CB 1618   5.099   6.547   3.474
  143GL4     CG 1619   4.996   6.641   3.410
  143GL4     CD 1620   4.849   6.618   3.442
  143GL4    OE1 1621   4.795   6.648   3.551
  143GL4   HE11 1622   4.713   6.701   3.533
  143GL4   HE12 1623   4.848   6.621   3.632
  143GL4    OE2 1624   4.774   6.585   3.348
  143GL4   HE21 1625   4.713   6.511   3.377
  143GL4   HE22 1626   4.779   6.649   3.271
  143GL4      C 1627   5.242   6.516   3.281
  143GL4      O 1628   5.238   6.594   3.186
  144ARG      N 1629   5.256   6.386   3.258
  144ARG      H 1630   5.261   6.319   3.332
  144ARG     CA 1631   5.268   6.323   3.125
  144ARG     CB 1632   5.313   6.179   3.148
  144ARG     CG 1633   5.356   6.098   3.026
  144ARG     CD 1634   5.383   5.951   3.062
  144ARG     NE 1635   5.411   5.893   2.930
  144ARG     HE 1636   5.499   5.908   2.884
  144ARG     CZ 1637   5.336   5.802   2.867
  144ARG    NH1 1638   5.219   5.765   2.921
  144ARG   HH11 1639   5.194   5.801   3.012
  144ARG   HH12 1640   5.141   5.732   2.869
  144ARG    NH2 1641   5.390   5.743   2.760
  144ARG   HH21 1642   5.483   5.768   2.733
  144ARG   HH22 1643   5.337   5.678   2.704
  144ARG      C 1644   5.141   6.333   3.040
  144ARG      O 1645   5.026   6.343   3.083
  145ILE      N 1646   5.169   6.339   2.910
  145ILE      H 1647   5.254   6.366   2.865
  145ILE     CA 1648   5.067   6.326   2.806
  145ILE     CB 1649   5.096   6.418   2.687
  145ILE    CG1 1650   5.070   6.566   2.718
  145ILE    CG2 1651   5.036   6.389   2.549
  145ILE     CD 1652   4.927   6.602   2.756
  145ILE      C 1653   5.060   6.180   2.762
  145ILE      O 1654   5.150   6.108   2.720
  146GL4      N 1655   4.937   6.128   2.766
  146GL4      H 1656   4.867   6.196   2.788
  146GL4     CA 1657   4.910   5.992   2.719
  146GL4     CB 1658   4.794   5.932   2.799
  146GL4     CG 1659   4.764   5.782   2.796
  146GL4     CD 1660   4.880   5.721   2.875
  146GL4    OE1 1661   4.960   5.646   2.815
  146GL4   HE11 1662   5.035   5.617   2.874
  146GL4   HE12 1663   4.913   5.621   2.731
  146GL4    OE2 1664   4.887   5.756   2.995
  146GL4   HE21 1665   4.936   5.687   3.049
  146GL4   HE22 1666   4.860   5.852   3.001
  146GL4      C 1667   4.880   5.972   2.571
  146GL4      O 1668   4.779   6.023   2.523
  147LYSH     N 1669   4.954   5.880   2.509
  147LYSH     H 1670   5.021   5.832   2.566
  147LYSH    CA 1671   4.947   5.850   2.365
  147LYSH    CB 1672   4.819   5.773   2.329
  147LYSH    CG 1673   4.833   5.637   2.397
  147LYSH    CD 1674   4.936   5.545   2.332
  147LYSH    CE 1675   4.919   5.406   2.395
  147LYSH    NZ 1676   5.003   5.308   2.325
  147LYSH   HZ1 1677   4.990   5.220   2.371
  147LYSH   HZ2 1678   4.983   5.304   2.228
  147LYSH   HZ3 1679   5.098   5.339   2.328
  147LYSH     C 1680   4.954   5.973   2.275
  147LYSH     O 1681   4.854   6.030   2.231
  148VAL      N 1682   5.073   6.014   2.232
  148VAL      H 1683   5.151   5.952   2.222
  148VAL     CA 1684   5.100   6.141   2.164
  148VAL     CB 1685   5.241   6.193   2.193
  148VAL    CG1 1686   5.295   6.192   2.337
  148VAL    CG2 1687   5.341   6.112   2.111
  148VAL      C 1688   5.061   6.142   2.016
  148VAL      O 1689   5.051   6.040   1.948
  149GL4      N 1690   5.032   6.257   1.956
  149GL4      H 1691   5.018   6.336   2.017
  149GL4     CA 1692   4.975   6.264   1.821
  149GL4     CB 1693   4.942   6.410   1.790
  149GL4     CG 1694   4.821   6.456   1.872
  149GL4     CD 1695   4.854   6.477   2.020
  149GL4    OE1 1696   4.754   6.452   2.091
  149GL4   HE11 1697   4.753   6.528   2.156
  149GL4   HE12 1698   4.716   6.364   2.064
  149GL4    OE2 1699   4.968   6.516   2.053
  149GL4   HE21 1700   4.974   6.519   2.153
  149GL4   HE22 1701   5.017   6.542   1.970
  149GL4      C 1702   5.050   6.216   1.697
  149GL4      O 1703   4.987   6.167   1.603
  150HI0      N 1704   5.170   6.271   1.681
  150HI0      H 1705   5.203   6.340   1.745
  150HI0     CA 1706   5.262   6.256   1.567
  150HI0     CB 1707   5.272   6.392   1.498
  150HI0     CG 1708   5.152   6.427   1.409
  150HI0    ND1 1709   5.126   6.393   1.283
  150HI0    HD1 1710   5.175   6.322   1.234
  150HI0    CD2 1711   5.069   6.527   1.437
  150HI0    HD2 1712   5.069   6.570   1.538
  150HI0    CE1 1713   5.035   6.479   1.238
  150HI0    HE1 1714   5.002   6.478   1.134
  150HI0    NE2 1715   5.001   6.568   1.330
  150HI0    HE2 1716   4.949   6.653   1.319
  150HI0      C 1717   5.400   6.199   1.599
  150HI0      O 1718   5.465   6.229   1.699
  151SER      N 1719   5.461   6.162   1.487
  151SER      H 1720   5.415   6.116   1.411
  151SER     CA 1721   5.604   6.127   1.482
  151SER     CB 1722   5.632   5.988   1.540
  151SER     OG 1723   5.563   5.884   1.471
  151SER     HG 1724   5.515   5.823   1.534
  151SER      C 1725   5.657   6.132   1.339
  151SER      O 1726   5.583   6.142   1.241
  152AS4      N 1727   5.790   6.129   1.336
  152AS4      H 1728   5.839   6.132   1.423
  152AS4     CA 1729   5.867   6.134   1.211
  152AS4     CB 1730   5.873   6.280   1.166
  152AS4     CG 1731   5.891   6.290   1.015
  152AS4    OD1 1732   5.853   6.194   0.944
  152AS4   HD11 1733   5.873   6.202   0.846
  152AS4   HD12 1734   5.819   6.124   1.008
  152AS4    OD2 1735   5.936   6.397   0.969
  152AS4   HD21 1736   5.965   6.385   0.874
  152AS4   HD22 1737   5.944   6.455   1.051
  152AS4      C 1738   6.006   6.081   1.248
  152AS4      O 1739   6.048   6.099   1.363
  153LEU      N 1740   6.074   6.027   1.147
  153LEU      H 1741   6.025   6.004   1.063
  153LEU     CA 1742   6.211   5.974   1.155
  153LEU     CB 1743   6.210   5.830   1.105
  153LEU     CG 1744   6.336   5.750   1.139
  153LEU    CD1 1745   6.344   5.717   1.288
  153LEU    CD2 1746   6.358   5.631   1.046
  153LEU      C 1747   6.304   6.061   1.070
  153LEU      O 1748   6.298   6.054   0.947
  154SER      N 1749   6.410   6.102   1.139
  154SER      H 1750   6.413   6.076   1.235
  154SER     CA 1751   6.517   6.189   1.088
  154SER     CB 1752   6.492   6.325   1.155
  154SER     OG 1753   6.595   6.418   1.120
  154SER     HG 1754   6.554   6.506   1.145
  154SER      C 1755   6.660   6.140   1.112
  154SER      O 1756   6.672   6.049   1.193
  155PHE      N 1757   6.752   6.177   1.024
  155PHE      H 1758   6.716   6.214   0.938
  155PHE     CA 1759   6.893   6.150   1.056
  155PHE     CB 1760   6.950   6.079   0.933
  155PHE     CG 1761   7.085   6.014   0.966
  155PHE    CD1 1762   7.185   6.029   0.870
  155PHE    HD1 1763   7.169   6.080   0.775
  155PHE    CD2 1764   7.125   5.957   1.086
  155PHE    HD2 1765   7.055   5.925   1.163
  155PHE    CE1 1766   7.314   5.981   0.889
  155PHE    HE1 1767   7.387   6.028   0.823
  155PHE    CE2 1768   7.255   5.911   1.105
  155PHE    HE2 1769   7.280   5.904   1.211
  155PHE     CZ 1770   7.351   5.913   1.005
  155PHE     HZ 1771   7.456   5.896   1.027
  155PHE      C 1772   6.968   6.278   1.092
  155PHE      O 1773   6.906   6.384   1.080
  156SER      N 1774   7.090   6.272   1.144
  156SER      H 1775   7.141   6.188   1.163
  156SER     CA 1776   7.169   6.393   1.175
  156SER     CB 1777   7.154   6.424   1.324
  156SER     OG 1778   7.201   6.555   1.358
  156SER     HG 1779   7.238   6.558   1.451
  156SER      C 1780   7.316   6.376   1.135
  156SER      O 1781   7.344   6.266   1.088
  157LYSH     N 1782   7.389   6.487   1.134
  157LYSH     H 1783   7.357   6.582   1.137
  157LYSH    CA 1784   7.535   6.475   1.129
  157LYSH    CB 1785   7.590   6.618   1.133
  157LYSH    CG 1786   7.737   6.628   1.094
  157LYSH    CD 1787   7.811   6.757   1.130
  157LYSH    CE 1788   7.960   6.755   1.097
  157LYSH    NZ 1789   8.026   6.874   1.152
  157LYSH   HZ1 1790   7.975   6.960   1.138
  157LYSH   HZ2 1791   8.052   6.862   1.248
  157LYSH   HZ3 1792   8.110   6.874   1.099
  157LYSH     C 1793   7.590   6.385   1.240
  157LYSH     O 1794   7.697   6.325   1.230
  158AS4      N 1795   7.524   6.401   1.355
  158AS4      H 1796   7.494   6.490   1.388
  158AS4     CA 1797   7.541   6.313   1.471
  158AS4     CB 1798   7.443   6.344   1.585
  158AS4     CG 1799   7.457   6.245   1.701
  158AS4    OD1 1800   7.569   6.249   1.758
  158AS4   HD11 1801   7.563   6.215   1.851
  158AS4   HD12 1802   7.634   6.298   1.700
  158AS4    OD2 1803   7.348   6.191   1.728
  158AS4   HD21 1804   7.357   6.128   1.806
  158AS4   HD22 1805   7.286   6.221   1.656
  158AS4      C 1806   7.507   6.174   1.418
  158AS4      O 1807   7.393   6.147   1.383
  159TRP      N 1808   7.581   6.073   1.465
  159TRP      H 1809   7.629   6.098   1.549
  159TRP     CA 1810   7.575   5.931   1.429
  159TRP     CB 1811   7.687   5.841   1.483
  159TRP     CG 1812   7.808   5.861   1.390
  159TRP    CD1 1813   7.868   5.973   1.352
  159TRP    HD1 1814   7.833   6.076   1.362
  159TRP    CD2 1815   7.882   5.755   1.340
  159TRP    NE1 1816   7.976   5.943   1.280
  159TRP    HE1 1817   8.057   6.001   1.268
  159TRP    CE2 1818   7.990   5.811   1.273
  159TRP    CE3 1819   7.882   5.617   1.357
  159TRP    HE3 1820   7.796   5.578   1.411
  159TRP    CZ2 1821   8.096   5.729   1.233
  159TRP    HZ2 1822   8.195   5.774   1.240
  159TRP    CZ3 1823   7.981   5.533   1.309
  159TRP    HZ3 1824   7.975   5.424   1.314
  159TRP    CH2 1825   8.092   5.591   1.248
  159TRP    HH2 1826   8.165   5.541   1.185
  159TRP      C 1827   7.442   5.861   1.457
  159TRP      O 1828   7.416   5.752   1.407
  160SER      N 1829   7.358   5.921   1.540
  160SER      H 1830   7.358   6.021   1.541
  160SER     CA 1831   7.231   5.857   1.580
  160SER     CB 1832   7.190   5.886   1.724
  160SER     OG 1833   7.154   6.020   1.757
  160SER     HG 1834   7.235   6.075   1.735
  160SER      C 1835   7.116   5.896   1.487
  160SER      O 1836   7.121   5.999   1.420
  161PHE      N 1837   7.020   5.805   1.470
  161PHE      H 1838   7.040   5.708   1.464
  161PHE     CA 1839   6.887   5.842   1.419
  161PHE     CB 1840   6.795   5.726   1.383
  161PHE     CG 1841   6.813   5.651   1.251
  161PHE    CD1 1842   6.869   5.524   1.247
  161PHE    HD1 1843   6.950   5.501   1.316
  161PHE    CD2 1844   6.760   5.706   1.135
  161PHE    HD2 1845   6.699   5.796   1.140
  161PHE    CE1 1846   6.876   5.455   1.126
  161PHE    HE1 1847   6.943   5.369   1.119
  161PHE    CE2 1848   6.754   5.627   1.020
  161PHE    HE2 1849   6.692   5.665   0.940
  161PHE     CZ 1850   6.815   5.503   1.011
  161PHE     HZ 1851   6.785   5.433   0.933
  161PHE      C 1852   6.812   5.934   1.515
  161PHE      O 1853   6.812   5.910   1.636
  162TYR      N 1854   6.721   6.016   1.463
  162TYR      H 1855   6.699   6.017   1.366
  162TYR     CA 1856   6.635   6.104   1.543
  162TYR     CB 1857   6.671   6.248   1.504
  162TYR     CG 1858   6.803   6.292   1.568
  162TYR    CD1 1859   6.932   6.264   1.523
  162TYR    HD1 1860   6.944   6.217   1.425
  162TYR    CD2 1861   6.795   6.351   1.693
  162TYR    HD2 1862   6.700   6.383   1.736
  162TYR    CE1 1863   7.044   6.283   1.602
  162TYR    HE1 1864   7.137   6.249   1.556
  162TYR    CE2 1865   6.904   6.366   1.777
  162TYR    HE2 1866   6.897   6.388   1.884
  162TYR     CZ 1867   7.031   6.330   1.732
  162TYR     OH 1868   7.135   6.326   1.819
  162TYR     HH 1869   7.202   6.262   1.782
  162TYR      C 1870   6.486   6.075   1.523
  162TYR      O 1871   6.423   6.076   1.418
  163LEU      N 1872   6.423   6.050   1.637
  163LEU      H 1873   6.471   6.023   1.720
  163LEU     CA 1874   6.277   6.032   1.647
  163LEU     CB 1875   6.236   5.915   1.738
  163LEU     CG 1876   6.162   5.812   1.653
  163LEU    CD1 1877   6.149   5.677   1.722
  163LEU    CD2 1878   6.022   5.869   1.625
  163LEU      C 1879   6.205   6.162   1.684
  163LEU      O 1880   6.181   6.186   1.802
  164LEU      N 1881   6.172   6.237   1.579
  164LEU      H 1882   6.194   6.219   1.484
  164LEU     CA 1883   6.098   6.363   1.597
  164LEU     CB 1884   6.092   6.447   1.469
  164LEU     CG 1885   6.233   6.480   1.419
  164LEU    CD1 1886   6.230   6.568   1.293
  164LEU    CD2 1887   6.310   6.559   1.525
  164LEU      C 1888   5.955   6.347   1.648
  164LEU      O 1889   5.862   6.324   1.570
  165TYR      N 1890   5.942   6.325   1.779
  165TYR      H 1891   6.026   6.308   1.830
  165TYR     CA 1892   5.810   6.320   1.841
  165TYR     CB 1893   5.826   6.262   1.982
  165TYR     CG 1894   5.812   6.110   1.976
  165TYR    CD1 1895   5.927   6.038   2.006
  165TYR    HD1 1896   6.008   6.090   2.057
  165TYR    CD2 1897   5.696   6.038   1.949
  165TYR    HD2 1898   5.608   6.096   1.921
  165TYR    CE1 1899   5.932   5.899   1.998
  165TYR    HE1 1900   6.032   5.857   2.001
  165TYR    CE2 1901   5.697   5.899   1.946
  165TYR    HE2 1902   5.601   5.848   1.938
  165TYR     CZ 1903   5.814   5.829   1.972
  165TYR     OH 1904   5.816   5.701   1.925
  165TYR     HH 1905   5.737   5.650   1.957
  165TYR      C 1906   5.742   6.457   1.852
  165TYR      O 1907   5.810   6.555   1.882
  166TYR      N 1908   5.632   6.472   1.778
  166TYR      H 1909   5.591   6.398   1.725
  166TYR     CA 1910   5.551   6.595   1.781
  166TYR     CB 1911   5.532   6.645   1.637
  166TYR     CG 1912   5.661   6.690   1.569
  166TYR    CD1 1913   5.697   6.825   1.566
  166TYR    HD1 1914   5.659   6.896   1.639
  166TYR    CD2 1915   5.724   6.602   1.482
  166TYR    HD2 1916   5.713   6.494   1.494
  166TYR    CE1 1917   5.788   6.876   1.474
  166TYR    HE1 1918   5.797   6.985   1.469
  166TYR    CE2 1919   5.811   6.651   1.386
  166TYR    HE2 1920   5.837   6.591   1.299
  166TYR     CZ 1921   5.844   6.786   1.384
  166TYR     OH 1922   5.924   6.845   1.291
  166TYR     HH 1923   5.936   6.777   1.218
  166TYR      C 1924   5.411   6.580   1.840
  166TYR      O 1925   5.335   6.487   1.810
  167THR      N 1926   5.389   6.677   1.928
  167THR      H 1927   5.460   6.744   1.947
  167THR     CA 1928   5.266   6.680   2.008
  167THR     CB 1929   5.280   6.670   2.160
  167THR    OG1 1930   5.159   6.638   2.229
  167THR    HG1 1931   5.097   6.595   2.163
  167THR    CG2 1932   5.348   6.792   2.224
  167THR      C 1933   5.169   6.792   1.970
  167THR      O 1934   5.216   6.900   1.936
  168GL4      N 1935   5.036   6.780   1.975
  168GL4      H 1936   5.002   6.687   1.983
  168GL4     CA 1937   4.946   6.888   1.931
  168GL4     CB 1938   4.832   6.834   1.845
  168GL4     CG 1939   4.749   6.939   1.771
  168GL4     CD 1940   4.646   6.875   1.678
  168GL4    OE1 1941   4.675   6.849   1.559
  168GL4   HE11 1942   4.602   6.811   1.503
  168GL4   HE12 1943   4.769   6.883   1.552
  168GL4    OE2 1944   4.530   6.856   1.721
  168GL4   HE21 1945   4.497   6.785   1.659
  168GL4   HE22 1946   4.515   6.904   1.807
  168GL4      C 1947   4.879   6.943   2.056
  168GL4      O 1948   4.801   6.874   2.122
  169PHE      N 1949   4.926   7.060   2.100
  169PHE      H 1950   5.021   7.091   2.092
  169PHE     CA 1951   4.855   7.144   2.198
  169PHE     CB 1952   4.946   7.250   2.260
  169PHE     CG 1953   5.034   7.338   2.172
  169PHE    CD1 1954   4.981   7.448   2.106
  169PHE    HD1 1955   4.876   7.476   2.100
  169PHE    CD2 1956   5.172   7.317   2.174
  169PHE    HD2 1957   5.219   7.245   2.240
  169PHE    CE1 1958   5.070   7.538   2.049
  169PHE    HE1 1959   5.021   7.623   2.001
  169PHE    CE2 1960   5.261   7.406   2.115
  169PHE    HE2 1961   5.363   7.373   2.092
  169PHE     CZ 1962   5.208   7.521   2.058
  169PHE     HZ 1963   5.266   7.606   2.023
  169PHE      C 1964   4.729   7.202   2.134
  169PHE      O 1965   4.739   7.266   2.029
  170THR      N 1966   4.630   7.198   2.222
  170THR      H 1967   4.633   7.124   2.289
  170THR     CA 1968   4.495   7.256   2.219
  170THR     CB 1969   4.405   7.205   2.332
  170THR    OG1 1970   4.477   7.191   2.454
  170THR    HG1 1971   4.410   7.192   2.528
  170THR    CG2 1972   4.350   7.067   2.296
  170THR      C 1973   4.500   7.408   2.232
  170THR      O 1974   4.584   7.458   2.307
  171PRO      N 1975   4.415   7.485   2.163
  171PRO     CA 1976   4.391   7.625   2.201
  171PRO     CB 1977   4.311   7.675   2.080
  171PRO     CG 1978   4.399   7.617   1.968
  171PRO     CD 1979   4.416   7.473   2.017
  171PRO      C 1980   4.324   7.657   2.334
  171PRO      O 1981   4.289   7.564   2.407
  172THR      N 1982   4.336   7.786   2.364
  172THR      H 1983   4.398   7.841   2.308
  172THR     CA 1984   4.280   7.860   2.479
  172THR     CB 1985   4.127   7.861   2.479
  172THR    OG1 1986   4.069   7.730   2.470
  172THR    HG1 1987   4.037   7.693   2.557
  172THR    CG2 1988   4.081   7.954   2.366
  172THR      C 1989   4.342   7.819   2.613
  172THR      O 1990   4.398   7.901   2.686
  173GL4      N 1991   4.367   7.692   2.640
  173GL4      H 1992   4.353   7.625   2.566
  173GL4     CA 1993   4.401   7.636   2.772
  173GL4     CB 1994   4.393   7.483   2.770
  173GL4     CG 1995   4.253   7.421   2.766
  173GL4     CD 1996   4.242   7.271   2.739
  173GL4    OE1 1997   4.246   7.247   2.617
  173GL4   HE11 1998   4.214   7.153   2.602
  173GL4   HE12 1999   4.272   7.332   2.571
  173GL4    OE2 2000   4.216   7.194   2.835
  173GL4   HE21 2001   4.265   7.107   2.825
  173GL4   HE22 2002   4.163   7.240   2.906
  173GL4      C 2003   4.538   7.676   2.827
  173GL4      O 2004   4.628   7.715   2.754
  174LYSH     N 2005   4.545   7.672   2.960
  174LYSH     H 2006   4.463   7.651   3.014
  174LYSH    CA 2007   4.669   7.691   3.037
  174LYSH    CB 2008   4.635   7.708   3.185
  174LYSH    CG 2009   4.589   7.849   3.222
  174LYSH    CD 2010   4.552   7.867   3.369
  174LYSH    CE 2011   4.667   7.824   3.461
  174LYSH    NZ 2012   4.658   7.884   3.596
  174LYSH   HZ1 2013   4.677   7.982   3.591
  174LYSH   HZ2 2014   4.568   7.861   3.632
  174LYSH   HZ3 2015   4.720   7.849   3.666
  174LYSH     C 2016   4.786   7.593   3.025
  174LYSH     O 2017   4.864   7.584   3.120
  175ASN      N 2018   4.810   7.551   2.901
  175ASN      H 2019   4.755   7.589   2.827
  175ASN     CA 2020   4.915   7.454   2.867
  175ASN     CB 2021   4.858   7.356   2.764
  175ASN     CG 2022   4.798   7.429   2.644
  175ASN    OD1 2023   4.817   7.548   2.620
  175ASN    ND2 2024   4.696   7.366   2.588
  175ASN   HD21 2025   4.662   7.277   2.619
  175ASN   HD22 2026   4.657   7.417   2.511
  175ASN      C 2027   5.059   7.494   2.836
  175ASN      O 2028   5.096   7.566   2.743
  176GL4      N 2029   5.145   7.429   2.914
  176GL4      H 2030   5.114   7.373   2.990
  176GL4     CA 2031   5.290   7.449   2.903
  176GL4     CB 2032   5.338   7.545   3.013
  176GL4     CG 2033   5.474   7.611   2.988
  176GL4     CD 2034   5.471   7.747   3.056
  176GL4    OE1 2035   5.456   7.747   3.180
  176GL4   HE11 2036   5.493   7.826   3.229
  176GL4   HE12 2037   5.397   7.670   3.205
  176GL4    OE2 2038   5.494   7.844   2.981
  176GL4   HE21 2039   5.512   7.925   3.037
  176GL4   HE22 2040   5.512   7.811   2.888
  176GL4      C 2041   5.374   7.321   2.910
  176GL4      O 2042   5.367   7.245   3.006
  177TYR      N 2043   5.478   7.313   2.828
  177TYR      H 2044   5.515   7.400   2.795
  177TYR     CA 2045   5.535   7.183   2.790
  177TYR     CB 2046   5.530   7.172   2.638
  177TYR     CG 2047   5.394   7.121   2.590
  177TYR    CD1 2048   5.367   6.985   2.579
  177TYR    HD1 2049   5.443   6.908   2.593
  177TYR    CD2 2050   5.292   7.212   2.567
  177TYR    HD2 2051   5.323   7.316   2.555
  177TYR    CE1 2052   5.239   6.943   2.545
  177TYR    HE1 2053   5.229   6.839   2.514
  177TYR    CE2 2054   5.163   7.168   2.541
  177TYR    HE2 2055   5.085   7.241   2.521
  177TYR     CZ 2056   5.135   7.033   2.525
  177TYR     OH 2057   5.013   6.992   2.479
  177TYR     HH 2058   5.015   6.893   2.464
  177TYR      C 2059   5.677   7.151   2.837
  177TYR      O 2060   5.748   7.229   2.902
  178ALA      N 2061   5.717   7.025   2.823
  178ALA      H 2062   5.648   6.954   2.814
  178ALA     CA 2063   5.850   6.965   2.839
  178ALA     CB 2064   5.896   6.975   2.984
  178ALA      C 2065   5.848   6.820   2.788
  178ALA      O 2066   5.746   6.761   2.755
  179CYS2     N 2067   5.970   6.767   2.782
  179CYS2     H 2068   6.053   6.823   2.777
  179CYS2    CA 2069   5.993   6.627   2.743
  179CYS2    CB 2070   6.044   6.627   2.599
  179CYS2    SG 2071   6.031   6.461   2.524
  179CYS2     C 2072   6.096   6.563   2.837
  179CYS2     O 2073   6.203   6.621   2.853
  180ARG      N 2074   6.051   6.447   2.882
  180ARG      H 2075   5.958   6.417   2.861
  180ARG     CA 2076   6.133   6.379   2.983
  180ARG     CB 2077   6.053   6.256   3.028
  180ARG     CG 2078   6.103   6.178   3.150
  180ARG     CD 2079   5.977   6.132   3.224
  180ARG     NE 2080   6.009   6.064   3.350
  180ARG     HE 2081   6.023   6.122   3.430
  180ARG     CZ 2082   6.048   5.935   3.356
  180ARG    NH1 2083   6.037   5.842   3.260
  180ARG   HH11 2084   5.983   5.861   3.178
  180ARG   HH12 2085   6.068   5.747   3.262
  180ARG    NH2 2086   6.113   5.904   3.469
  180ARG   HH21 2087   6.137   5.969   3.541
  180ARG   HH22 2088   6.152   5.813   3.471
  180ARG      C 2089   6.274   6.340   2.936
  180ARG      O 2090   6.367   6.401   2.988
  181VAL      N 2091   6.289   6.249   2.840
  181VAL      H 2092   6.207   6.212   2.795
  181VAL     CA 2093   6.417   6.193   2.797
  181VAL     CB 2094   6.516   6.290   2.732
  181VAL    CG1 2095   6.639   6.229   2.664
  181VAL    CG2 2096   6.446   6.387   2.637
  181VAL      C 2097   6.485   6.114   2.909
  181VAL      O 2098   6.569   6.167   2.982
  182ASN      N 2099   6.431   5.997   2.944
  182ASN      H 2100   6.371   5.961   2.873
  182ASN     CA 2101   6.478   5.910   3.053
  182ASN     CB 2102   6.367   5.827   3.119
  182ASN     CG 2103   6.418   5.754   3.243
  182ASN    OD1 2104   6.469   5.810   3.340
  182ASN    ND2 2105   6.421   5.623   3.223
  182ASN   HD21 2106   6.374   5.581   3.145
  182ASN   HD22 2107   6.466   5.566   3.291
  182ASN      C 2108   6.586   5.821   2.993
  182ASN      O 2109   6.554   5.741   2.905
  183HI0      N 2110   6.714   5.854   3.008
  183HI0      H 2111   6.736   5.932   3.067
  183HI0     CA 2112   6.819   5.753   2.986
  183HI0     CB 2113   6.952   5.818   2.947
  183HI0     CG 2114   6.951   5.880   2.807
  183HI0    ND1 2115   7.033   5.835   2.713
  183HI0    HD1 2116   7.060   5.738   2.714
  183HI0    CD2 2117   6.913   6.003   2.772
  183HI0    HD2 2118   6.843   6.068   2.824
  183HI0    CE1 2119   7.042   5.927   2.617
  183HI0    HE1 2120   7.066   5.899   2.515
  183HI0    NE2 2121   6.968   6.031   2.655
  183HI0    HE2 2122   6.955   6.110   2.594
  183HI0      C 2123   6.856   5.666   3.106
  183HI0      O 2124   6.891   5.551   3.082
  184VAL      N 2125   6.828   5.708   3.229
  184VAL      H 2126   6.826   5.806   3.247
  184VAL     CA 2127   6.852   5.627   3.349
  184VAL     CB 2128   6.877   5.702   3.480
  184VAL    CG1 2129   7.022   5.750   3.483
  184VAL    CG2 2130   6.788   5.824   3.506
  184VAL      C 2131   6.745   5.519   3.369
  184VAL      O 2132   6.639   5.540   3.428
  185THR      N 2133   6.789   5.396   3.341
  185THR      H 2134   6.872   5.387   3.287
  185THR     CA 2135   6.701   5.278   3.341
  185THR     CB 2136   6.684   5.198   3.470
  185THR    OG1 2137   6.610   5.284   3.557
  185THR    HG1 2138   6.595   5.237   3.644
  185THR    CG2 2139   6.816   5.147   3.528
  185THR      C 2140   6.566   5.278   3.269
  185THR      O 2141   6.479   5.360   3.297
  186LEU      N 2142   6.538   5.168   3.198
  186LEU      H 2143   6.599   5.090   3.205
  186LEU     CA 2144   6.417   5.159   3.115
  186LEU     CB 2145   6.466   5.080   2.994
  186LEU     CG 2146   6.374   5.105   2.874
  186LEU    CD1 2147   6.382   5.246   2.817
  186LEU    CD2 2148   6.389   4.998   2.765
  186LEU      C 2149   6.297   5.099   3.190
  186LEU      O 2150   6.306   4.993   3.252
  187SER      N 2151   6.195   5.184   3.197
  187SER      H 2152   6.203   5.276   3.159
  187SER     CA 2153   6.072   5.155   3.271
  187SER     CB 2154   6.040   5.265   3.373
  187SER     OG 2155   6.096   5.225   3.499
  187SER     HG 2156   6.177   5.283   3.508
  187SER      C 2157   5.957   5.109   3.181
  187SER      O 2158   5.901   5.001   3.199
  188GLN      N 2159   5.912   5.192   3.088
  188GLN      H 2160   5.945   5.286   3.081
  188GLN     CA 2161   5.818   5.144   2.985
  188GLN     CB 2162   5.768   5.254   2.890
  188GLN     CG 2163   5.692   5.357   2.972
  188GLN     CD 2164   5.664   5.492   2.905
  188GLN    OE1 2165   5.580   5.518   2.818
  188GLN    NE2 2166   5.758   5.580   2.938
  188GLN   HE21 2167   5.828   5.549   3.003
  188GLN   HE22 2168   5.753   5.677   2.914
  188GLN      C 2169   5.880   5.036   2.896
  188GLN      O 2170   5.977   5.061   2.825
  189PRO      N 2171   5.813   4.923   2.877
  189PRO     CA 2172   5.855   4.819   2.782
  189PRO     CB 2173   5.777   4.690   2.803
  189PRO     CG 2174   5.667   4.738   2.898
  189PRO     CD 2175   5.703   4.873   2.960
  189PRO      C 2176   5.871   4.871   2.638
  189PRO      O 2177   5.772   4.927   2.591
  190LYSH     N 2178   5.968   4.811   2.570
  190LYSH     H 2179   6.003   4.723   2.603
  190LYSH    CA 2180   6.001   4.847   2.432
  190LYSH    CB 2181   6.134   4.786   2.388
  190LYSH    CG 2182   6.242   4.872   2.454
  190LYSH    CD 2183   6.371   4.827   2.383
  190LYSH    CE 2184   6.366   4.869   2.236
  190LYSH    NZ 2185   6.484   4.826   2.161
  190LYSH   HZ1 2186   6.565   4.878   2.188
  190LYSH   HZ2 2187   6.496   4.728   2.177
  190LYSH   HZ3 2188   6.465   4.842   2.064
  190LYSH     C 2189   5.891   4.802   2.335
  190LYSH     O 2190   5.899   4.831   2.215
  191ILE      N 2191   5.802   4.712   2.376
  191ILE      H 2192   5.818   4.650   2.452
  191ILE     CA 2193   5.675   4.690   2.305
  191ILE     CB 2194   5.613   4.555   2.343
  191ILE    CG1 2195   5.568   4.563   2.489
  191ILE    CG2 2196   5.702   4.439   2.300
  191ILE     CD 2197   5.416   4.561   2.506
  191ILE      C 2198   5.576   4.806   2.305
  191ILE      O 2199   5.494   4.801   2.214
  192VAL      N 2200   5.569   4.896   2.402
  192VAL      H 2201   5.634   4.901   2.477
  192VAL     CA 2202   5.469   5.004   2.406
  192VAL     CB 2203   5.434   5.045   2.550
  192VAL    CG1 2204   5.373   4.925   2.622
  192VAL    CG2 2205   5.551   5.106   2.629
  192VAL      C 2206   5.512   5.124   2.323
  192VAL      O 2207   5.630   5.142   2.291
  193LYSH     N 2208   5.407   5.164   2.251
  193LYSH     H 2209   5.324   5.108   2.257
  193LYSH    CA 2210   5.415   5.282   2.165
  193LYSH    CB 2211   5.359   5.258   2.025
  193LYSH    CG 2212   5.456   5.191   1.927
  193LYSH    CD 2213   5.403   5.172   1.785
  193LYSH    CE 2214   5.501   5.103   1.690
  193LYSH    NZ 2215   5.439   5.065   1.562
  193LYSH   HZ1 2216   5.386   4.982   1.579
  193LYSH   HZ2 2217   5.384   5.131   1.511
  193LYSH   HZ3 2218   5.513   5.036   1.501
  193LYSH     C 2219   5.369   5.421   2.209
  193LYSH     O 2220   5.260   5.444   2.260
  194TRP      N 2221   5.468   5.510   2.217
  194TRP      H 2222   5.552   5.494   2.167
  194TRP     CA 2223   5.454   5.651   2.257
  194TRP     CB 2224   5.591   5.719   2.252
  194TRP     CG 2225   5.665   5.692   2.383
  194TRP    CD1 2226   5.655   5.765   2.495
  194TRP    HD1 2227   5.599   5.858   2.506
  194TRP    CD2 2228   5.746   5.581   2.405
  194TRP    NE1 2229   5.720   5.704   2.593
  194TRP    HE1 2230   5.718   5.730   2.690
  194TRP    CE2 2231   5.776   5.595   2.540
  194TRP    CE3 2232   5.802   5.481   2.327
  194TRP    HE3 2233   5.786   5.486   2.219
  194TRP    CZ2 2234   5.863   5.506   2.602
  194TRP    HZ2 2235   5.914   5.533   2.694
  194TRP    CZ3 2236   5.896   5.396   2.384
  194TRP    HZ3 2237   5.965   5.333   2.328
  194TRP    CH2 2238   5.923   5.411   2.519
  194TRP    HH2 2239   5.986   5.337   2.569
  194TRP      C 2240   5.348   5.732   2.182
  194TRP      O 2241   5.264   5.797   2.245
  195AS4      N 2242   5.342   5.705   2.052
  195AS4      H 2243   5.398   5.638   2.003
  195AS4     CA 2244   5.236   5.758   1.965
  195AS4     CB 2245   5.303   5.810   1.837
  195AS4     CG 2246   5.373   5.707   1.749
  195AS4    OD1 2247   5.369   5.585   1.780
  195AS4   HD11 2248   5.438   5.534   1.729
  195AS4   HD12 2249   5.306   5.584   1.857
  195AS4    OD2 2250   5.459   5.746   1.668
  195AS4   HD21 2251   5.492   5.676   1.604
  195AS4   HD22 2252   5.482   5.837   1.702
  195AS4      C 2253   5.113   5.668   1.952
  195AS4      O 2254   5.120   5.545   1.952
  196ARG      N 2255   5.001   5.730   1.917
  196ARG      H 2256   5.000   5.828   1.899
  196ARG     CA 2257   4.869   5.665   1.910
  196ARG     CB 2258   4.759   5.769   1.892
  196ARG     CG 2259   4.769   5.833   1.753
  196ARG     CD 2260   4.632   5.892   1.724
  196ARG     NE 2261   4.615   6.003   1.628
  196ARG     HE 2262   4.609   5.982   1.531
  196ARG     CZ 2263   4.572   6.125   1.665
  196ARG    NH1 2264   4.521   6.141   1.787
  196ARG   HH11 2265   4.510   6.067   1.853
  196ARG   HH12 2266   4.478   6.229   1.807
  196ARG    NH2 2267   4.591   6.228   1.582
  196ARG   HH21 2268   4.642   6.232   1.496
  196ARG   HH22 2269   4.549   6.316   1.604
  196ARG      C 2270   4.855   5.554   1.806
  196ARG      O 2271   4.941   5.533   1.720
  197AS4      N 2272   4.746   5.480   1.820
  197AS4      H 2273   4.670   5.500   1.882
  197AS4     CA 2274   4.718   5.356   1.746
  197AS4     CB 2275   4.598   5.279   1.802
  197AS4     CG 2276   4.579   5.140   1.740
  197AS4    OD1 2277   4.615   5.031   1.788
  197AS4   HD11 2278   4.641   4.972   1.712
  197AS4   HD12 2279   4.600   5.026   1.887
  197AS4    OD2 2280   4.520   5.149   1.630
  197AS4   HD21 2281   4.573   5.103   1.559
  197AS4   HD22 2282   4.425   5.174   1.650
  197AS4      C 2283   4.726   5.377   1.594
  197AS4      O 2284   4.695   5.489   1.556
  198MET      N 2285   4.801   5.284   1.536
  198MET      H 2286   4.814   5.193   1.576
  198MET     CA 2287   4.856   5.295   1.400
  198MET     CB 2288   4.977   5.389   1.396
  198MET     CG 2289   5.018   5.430   1.254
  198MET     SD 2290   4.891   5.542   1.183
  198MET     CE 2291   4.986   5.566   1.034
  198MET      C 2292   4.899   5.151   1.368
  198MET     O1 2293   4.913   5.073   1.464
  198MET   HO11 2294   4.926   4.982   1.423
  198MET   HO12 2295   4.908   5.119   1.553
  198MET     O2 2296   4.924   5.126   1.249
  198MET   HO21 2297   4.926   5.204   1.187
  198MET   HO22 2298   4.939   5.027   1.245
   9.31705   9.31705   6.58811   0.00000   0.00000   0.00000   0.00000   4.65855   4.65855
