# Supplementary material for: Interfacial Dynamics and Growth Modes of β2-Microglobulin Dimers
Source: J Chem Inf Model. 2023 May 3;63(14):4447–57. doi: 10.1021/acs.jcim.3c00399 (PMC10369489; doi:10.1021/acs.jcim.3c00399)
Supplement: Supplementary file 2 — ci3c00399_si_002.zip [file ci3c00399_si_002.zip › Supporting-Information/confs_end/End_conformation_BM-5_rep2.gro]

Protein in water t= 500000.00000 step= 5000000
 2298
    1ILE      N    1   7.556   6.816   1.989
    1ILE     H1    2   7.607   6.900   2.004
    1ILE     H2    3   7.589   6.749   2.055
    1ILE     H3    4   7.569   6.781   1.896
    1ILE     CA    5   7.412   6.846   2.002
    1ILE     CB    6   7.326   6.727   1.959
    1ILE    CG1    7   7.177   6.759   1.954
    1ILE    CG2    8   7.331   6.608   2.055
    1ILE     CD    9   7.152   6.862   1.843
    1ILE      C   10   7.375   6.901   2.140
    1ILE      O   11   7.409   6.844   2.243
    2GLN      N   12   7.345   7.031   2.137
    2GLN      H   13   7.345   7.079   2.050
    2GLN     CA   14   7.308   7.121   2.247
    2GLN     CB   15   7.300   7.265   2.194
    2GLN     CG   16   7.438   7.321   2.160
    2GLN     CD   17   7.429   7.452   2.081
    2GLN    OE1   18   7.445   7.565   2.126
    2GLN    NE2   19   7.398   7.434   1.953
    2GLN   HE21   20   7.365   7.348   1.912
    2GLN   HE22   21   7.447   7.499   1.895
    2GLN      C   22   7.184   7.086   2.330
    2GLN      O   23   7.173   7.113   2.450
    3ARG      N   24   7.079   7.045   2.259
    3ARG      H   25   7.070   7.077   2.165
    3ARG     CA   26   6.955   6.999   2.324
    3ARG     CB   27   6.845   6.993   2.218
    3ARG     CG   28   6.863   6.882   2.115
    3ARG     CD   29   6.768   6.919   2.001
    3ARG     NE   30   6.760   6.808   1.905
    3ARG     HE   31   6.851   6.781   1.875
    3ARG     CZ   32   6.657   6.730   1.868
    3ARG    NH1   33   6.536   6.758   1.919
    3ARG   HH11   34   6.519   6.830   1.986
    3ARG   HH12   35   6.469   6.684   1.917
    3ARG    NH2   36   6.664   6.635   1.774
    3ARG   HH21   37   6.751   6.616   1.729
    3ARG   HH22   38   6.588   6.572   1.758
    3ARG      C   39   6.968   6.877   2.415
    3ARG      O   40   7.048   6.787   2.388
    4THR      N   41   6.900   6.885   2.530
    4THR      H   42   6.841   6.963   2.548
    4THR     CA   43   6.889   6.774   2.626
    4THR     CB   44   6.826   6.822   2.757
    4THR    OG1   45   6.704   6.893   2.738
    4THR    HG1   46   6.669   6.931   2.824
    4THR    CG2   47   6.926   6.898   2.845
    4THR      C   48   6.821   6.651   2.568
    4THR      O   49   6.720   6.672   2.501
    5PRO      N   50   6.875   6.533   2.597
    5PRO     CA   51   6.823   6.405   2.545
    5PRO     CB   52   6.946   6.314   2.544
    5PRO     CG   53   7.039   6.374   2.649
    5PRO     CD   54   7.016   6.525   2.640
    5PRO      C   55   6.723   6.331   2.634
    5PRO      O   56   6.730   6.330   2.756
    6LYSH     N   57   6.662   6.240   2.559
    6LYSH     H   58   6.696   6.207   2.471
    6LYSH    CA   59   6.575   6.143   2.627
    6LYSH    CB   60   6.494   6.061   2.526
    6LYSH    CG   61   6.353   6.111   2.499
    6LYSH    CD   62   6.300   6.041   2.373
    6LYSH    CE   63   6.398   6.004   2.262
    6LYSH    NZ   64   6.333   5.907   2.172
    6LYSH   HZ1   65   6.396   5.839   2.134
    6LYSH   HZ2   66   6.252   5.865   2.211
    6LYSH   HZ3   67   6.291   5.945   2.090
    6LYSH     C   68   6.645   6.051   2.728
    6LYSH     O   69   6.756   6.006   2.702
    7ILE      N   70   6.570   6.005   2.828
    7ILE      H   71   6.494   6.061   2.859
    7ILE     CA   72   6.610   5.896   2.918
    7ILE     CB   73   6.540   5.910   3.054
    7ILE    CG1   74   6.559   6.040   3.132
    7ILE    CG2   75   6.574   5.793   3.146
    7ILE     CD   76   6.459   6.067   3.245
    7ILE      C   77   6.570   5.762   2.855
    7ILE      O   78   6.458   5.741   2.808
    8GLN      N   79   6.680   5.688   2.852
    8GLN      H   80   6.765   5.713   2.897
    8GLN     CA   81   6.678   5.550   2.801
    8GLN     CB   82   6.824   5.521   2.763
    8GLN     CG   83   6.869   5.394   2.690
    8GLN     CD   84   6.800   5.349   2.561
    8GLN    OE1   85   6.722   5.255   2.553
    8GLN    NE2   86   6.811   5.427   2.454
    8GLN   HE21   87   6.860   5.514   2.453
    8GLN   HE22   88   6.756   5.398   2.376
    8GLN      C   89   6.607   5.442   2.882
    8GLN      O   90   6.622   5.438   3.004
    9VAL      N   91   6.506   5.387   2.816
    9VAL      H   92   6.489   5.410   2.720
    9VAL     CA   93   6.410   5.291   2.871
    9VAL     CB   94   6.277   5.359   2.900
    9VAL    CG1   95   6.275   5.471   3.005
    9VAL    CG2   96   6.208   5.398   2.770
    9VAL      C   97   6.402   5.154   2.803
    9VAL      O   98   6.355   5.053   2.856
   10TYR      N   99   6.416   5.155   2.671
   10TYR      H  100   6.437   5.242   2.628
   10TYR     CA  101   6.393   5.039   2.582
   10TYR     CB  102   6.320   5.066   2.451
   10TYR     CG  103   6.170   5.066   2.481
   10TYR    CD1  104   6.109   5.191   2.480
   10TYR    HD1  105   6.175   5.278   2.480
   10TYR    CD2  106   6.095   4.952   2.511
   10TYR    HD2  107   6.148   4.857   2.501
   10TYR    CE1  108   5.977   5.206   2.519
   10TYR    HE1  109   5.937   5.306   2.504
   10TYR    CE2  110   5.960   4.966   2.538
   10TYR    HE2  111   5.894   4.880   2.552
   10TYR     CZ  112   5.901   5.092   2.543
   10TYR     OH  113   5.766   5.103   2.550
   10TYR     HH  114   5.732   5.015   2.516
   10TYR      C  115   6.511   4.943   2.564
   10TYR      O  116   6.497   4.821   2.569
   11SER      N  117   6.628   4.995   2.527
   11SER      H  118   6.642   5.092   2.508
   11SER     CA  119   6.746   4.911   2.507
   11SER     CB  120   6.842   4.965   2.401
   11SER     OG  121   6.794   4.961   2.266
   11SER     HG  122   6.839   4.883   2.223
   11SER      C  123   6.825   4.906   2.638
   11SER      O  124   6.807   4.992   2.724
   12ARG      N  125   6.874   4.783   2.657
   12ARG      H  126   6.845   4.700   2.610
   12ARG     CA  127   6.958   4.761   2.775
   12ARG     CB  128   6.968   4.612   2.805
   12ARG     CG  129   6.832   4.551   2.840
   12ARG     CD  130   6.782   4.606   2.974
   12ARG     NE  131   6.635   4.617   2.977
   12ARG     HE  132   6.584   4.531   2.984
   12ARG     CZ  133   6.569   4.733   2.979
   12ARG    NH1  134   6.621   4.856   2.965
   12ARG   HH11  135   6.719   4.874   2.960
   12ARG   HH12  136   6.557   4.920   2.923
   12ARG    NH2  137   6.435   4.728   2.989
   12ARG   HH21  138   6.393   4.637   2.995
   12ARG   HH22  139   6.381   4.807   3.017
   12ARG      C  140   7.098   4.816   2.749
   12ARG      O  141   7.149   4.826   2.637
   13HI0      N  142   7.161   4.848   2.861
   13HI0      H  143   7.125   4.830   2.952
   13HI0     CA  144   7.302   4.893   2.862
   13HI0     CB  145   7.328   4.976   2.988
   13HI0     CG  146   7.251   5.107   2.971
   13HI0    ND1  147   7.268   5.193   2.872
   13HI0    HD1  148   7.354   5.210   2.823
   13HI0    CD2  149   7.155   5.152   3.052
   13HI0    HD2  150   7.112   5.090   3.130
   13HI0    CE1  151   7.179   5.291   2.891
   13HI0    HE1  152   7.149   5.366   2.818
   13HI0    NE2  153   7.112   5.268   3.003
   13HI0    HE2  154   7.034   5.323   3.033
   13HI0      C  155   7.391   4.769   2.863
   13HI0      O  156   7.364   4.678   2.941
   14PRO      N  157   7.485   4.764   2.769
   14PRO     CA  158   7.571   4.646   2.761
   14PRO     CB  159   7.634   4.663   2.622
   14PRO     CG  160   7.555   4.765   2.539
   14PRO     CD  161   7.483   4.846   2.647
   14PRO      C  162   7.681   4.641   2.867
   14PRO      O  163   7.691   4.739   2.941
   15ALA      N  164   7.767   4.540   2.873
   15ALA      H  165   7.779   4.474   2.799
   15ALA     CA  166   7.877   4.546   2.969
   15ALA     CB  167   7.967   4.426   2.940
   15ALA      C  168   7.967   4.670   2.966
   15ALA      O  169   7.989   4.733   3.069
   16GL4      N  170   8.024   4.713   2.853
   16GL4      H  171   8.047   4.649   2.780
   16GL4     CA  172   8.105   4.832   2.823
   16GL4     CB  173   8.125   4.843   2.671
   16GL4     CG  174   8.203   4.725   2.614
   16GL4     CD  175   8.109   4.608   2.581
   16GL4    OE1  176   8.096   4.518   2.667
   16GL4   HE11  177   8.025   4.453   2.636
   16GL4   HE12  178   8.154   4.545   2.743
   16GL4    OE2  179   8.038   4.605   2.479
   16GL4   HE21  180   7.977   4.526   2.490
   16GL4   HE22  181   8.064   4.673   2.411
   16GL4      C  182   8.046   4.969   2.855
   16GL4      O  183   8.120   5.067   2.861
   17ASN      N  184   7.919   4.967   2.898
   17ASN      H  185   7.877   4.883   2.930
   17ASN     CA  186   7.830   5.082   2.920
   17ASN     CB  187   7.735   5.094   2.800
   17ASN     CG  188   7.796   5.150   2.671
   17ASN    OD1  189   7.909   5.128   2.628
   17ASN    ND2  190   7.713   5.212   2.588
   17ASN   HD21  191   7.617   5.199   2.613
   17ASN   HD22  192   7.736   5.253   2.500
   17ASN      C  193   7.757   5.066   3.053
   17ASN      O  194   7.766   4.965   3.122
   18GLY      N  195   7.688   5.173   3.093
   18GLY      H  196   7.739   5.259   3.098
   18GLY     CA  197   7.598   5.167   3.208
   18GLY      C  198   7.608   5.292   3.295
   18GLY      O  199   7.667   5.395   3.260
   19LYSH     N  200   7.574   5.280   3.423
   19LYSH     H  201   7.555   5.367   3.468
   19LYSH    CA  202   7.541   5.153   3.489
   19LYSH    CB  203   7.564   5.154   3.641
   19LYSH    CG  204   7.694   5.221   3.685
   19LYSH    CD  205   7.724   5.206   3.834
   19LYSH    CE  206   7.610   5.244   3.929
   19LYSH    NZ  207   7.650   5.241   4.069
   19LYSH   HZ1  208   7.724   5.305   4.088
   19LYSH   HZ2  209   7.578   5.267   4.135
   19LYSH   HZ3  210   7.680   5.150   4.097
   19LYSH     C  211   7.406   5.090   3.456
   19LYSH     O  212   7.318   5.157   3.401
   20SER      N  213   7.401   4.959   3.477
   20SER      H  214   7.475   4.922   3.533
   20SER     CA  215   7.295   4.870   3.429
   20SER     CB  216   7.323   4.721   3.450
   20SER     OG  217   7.379   4.695   3.579
   20SER     HG  218   7.311   4.687   3.652
   20SER      C  219   7.155   4.907   3.479
   20SER      O  220   7.143   4.938   3.597
   21ASN      N  221   7.056   4.879   3.395
   21ASN      H  222   7.076   4.841   3.305
   21ASN     CA  223   6.919   4.932   3.411
   21ASN     CB  224   6.825   4.898   3.295
   21ASN     CG  225   6.862   4.966   3.164
   21ASN    OD1  226   6.919   4.906   3.071
   21ASN    ND2  227   6.853   5.098   3.162
   21ASN   HD21  228   6.810   5.151   3.235
   21ASN   HD22  229   6.911   5.140   3.092
   21ASN      C  230   6.844   4.901   3.540
   21ASN      O  231   6.831   4.784   3.577
   22PHE      N  232   6.789   4.998   3.612
   22PHE      H  233   6.732   4.959   3.685
   22PHE     CA  234   6.803   5.144   3.616
   22PHE     CB  235   6.941   5.196   3.657
   22PHE     CG  236   7.017   5.155   3.784
   22PHE    CD1  237   7.136   5.221   3.810
   22PHE    HD1  238   7.183   5.278   3.730
   22PHE    CD2  239   6.972   5.059   3.874
   22PHE    HD2  240   6.892   4.991   3.843
   22PHE    CE1  241   7.199   5.202   3.933
   22PHE    HE1  242   7.292   5.252   3.959
   22PHE    CE2  243   7.034   5.042   3.997
   22PHE    HE2  244   7.004   4.955   4.055
   22PHE     CZ  245   7.147   5.116   4.029
   22PHE     HZ  246   7.190   5.102   4.128
   22PHE      C  247   6.752   5.232   3.502
   22PHE      O  248   6.719   5.195   3.389
   23LEU      N  249   6.731   5.357   3.541
   23LEU      H  250   6.689   5.374   3.630
   23LEU     CA  251   6.714   5.464   3.442
   23LEU     CB  252   6.600   5.555   3.490
   23LEU     CG  253   6.455   5.506   3.479
   23LEU    CD1  254   6.358   5.587   3.565
   23LEU    CD2  255   6.409   5.473   3.337
   23LEU      C  256   6.841   5.546   3.418
   23LEU      O  257   6.903   5.577   3.520
   24ASN      N  258   6.868   5.583   3.293
   24ASN      H  259   6.807   5.570   3.215
   24ASN     CA  260   7.000   5.636   3.258
   24ASN     CB  261   7.098   5.518   3.252
   24ASN     CG  262   7.245   5.549   3.223
   24ASN    OD1  263   7.304   5.645   3.272
   24ASN    ND2  264   7.289   5.478   3.120
   24ASN   HD21  265   7.220   5.425   3.070
   24ASN   HD22  266   7.380   5.494   3.082
   24ASN      C  267   6.998   5.697   3.117
   24ASN      O  268   6.894   5.699   3.051
   25CYS2     N  269   7.100   5.779   3.095
   25CYS2     H  270   7.176   5.778   3.161
   25CYS2    CA  271   7.121   5.860   2.975
   25CYS2    CB  272   7.094   6.004   3.018
   25CYS2    SG  273   7.019   6.111   2.890
   25CYS2     C  274   7.258   5.861   2.907
   25CYS2     O  275   7.359   5.888   2.972
   26TYR      N  276   7.250   5.877   2.775
   26TYR      H  277   7.157   5.882   2.739
   26TYR     CA  278   7.376   5.892   2.701
   26TYR     CB  279   7.378   5.793   2.585
   26TYR     CG  280   7.382   5.644   2.621
   26TYR    CD1  281   7.314   5.557   2.537
   26TYR    HD1  282   7.224   5.598   2.491
   26TYR    CD2  283   7.471   5.598   2.717
   26TYR    HD2  284   7.535   5.658   2.782
   26TYR    CE1  285   7.342   5.421   2.543
   26TYR    HE1  286   7.287   5.350   2.482
   26TYR    CE2  287   7.492   5.462   2.732
   26TYR    HE2  288   7.579   5.429   2.789
   26TYR     CZ  289   7.433   5.377   2.639
   26TYR     OH  290   7.436   5.242   2.654
   26TYR     HH  291   7.357   5.209   2.602
   26TYR      C  292   7.411   6.037   2.670
   26TYR      O  293   7.389   6.082   2.558
   27VAL      N  294   7.452   6.115   2.770
   27VAL      H  295   7.413   6.103   2.862
   27VAL     CA  296   7.496   6.255   2.759
   27VAL     CB  297   7.483   6.329   2.893
   27VAL    CG1  298   7.520   6.476   2.875
   27VAL    CG2  299   7.335   6.328   2.934
   27VAL      C  300   7.632   6.256   2.690
   27VAL      O  301   7.717   6.167   2.700
   28SER      N  302   7.654   6.358   2.607
   28SER      H  303   7.584   6.427   2.588
   28SER     CA  304   7.776   6.380   2.528
   28SER     CB  305   7.734   6.465   2.409
   28SER     OG  306   7.732   6.604   2.443
   28SER     HG  307   7.639   6.629   2.471
   28SER      C  308   7.875   6.464   2.608
   28SER      O  309   7.827   6.531   2.700
   29GLY      N  310   8.005   6.457   2.579
   29GLY      H  311   8.046   6.380   2.528
   29GLY     CA  312   8.107   6.545   2.635
   29GLY      C  313   8.105   6.689   2.582
   29GLY      O  314   8.214   6.744   2.563
   30PHE      N  315   7.985   6.744   2.590
   30PHE      H  316   7.907   6.692   2.626
   30PHE     CA  317   7.963   6.885   2.552
   30PHE     CB  318   7.814   6.919   2.540
   30PHE     CG  319   7.789   7.058   2.483
   30PHE    CD1  320   7.753   7.157   2.574
   30PHE    HD1  321   7.753   7.148   2.682
   30PHE    CD2  322   7.794   7.073   2.345
   30PHE    HD2  323   7.832   6.995   2.279
   30PHE    CE1  324   7.727   7.280   2.513
   30PHE    HE1  325   7.715   7.362   2.582
   30PHE    CE2  326   7.754   7.194   2.290
   30PHE    HE2  327   7.756   7.210   2.182
   30PHE     CZ  328   7.723   7.300   2.375
   30PHE     HZ  329   7.713   7.400   2.334
   30PHE      C  330   8.028   6.983   2.650
   30PHE      O  331   8.000   6.984   2.769
   31HI0      N  332   8.123   7.059   2.595
   31HI0      H  333   8.138   7.081   2.498
   31HI0     CA  334   8.205   7.143   2.682
   31HI0     CB  335   8.316   7.211   2.601
   31HI0     CG  336   8.429   7.122   2.548
   31HI0    ND1  337   8.541   7.090   2.611
   31HI0    HD1  338   8.586   7.136   2.688
   31HI0    CD2  339   8.417   7.039   2.445
   31HI0    HD2  340   8.359   7.048   2.353
   31HI0    CE1  341   8.595   6.986   2.547
   31HI0    HE1  342   8.690   6.940   2.574
   31HI0    NE2  343   8.517   6.951   2.445
   31HI0    HE2  344   8.536   6.873   2.386
   31HI0      C  345   8.127   7.256   2.751
   31HI0      O  346   8.044   7.307   2.676
   32PRO      N  347   8.165   7.290   2.874
   32PRO     CA  348   8.274   7.233   2.954
   32PRO     CB  349   8.297   7.338   3.063
   32PRO     CG  350   8.235   7.469   3.013
   32PRO     CD  351   8.119   7.420   2.926
   32PRO      C  352   8.229   7.102   3.020
   32PRO      O  353   8.126   7.097   3.088
   33SER      N  354   8.312   6.999   3.005
   33SER      H  355   8.408   7.024   2.999
   33SER     CA  356   8.275   6.859   3.031
   33SER     CB  357   8.360   6.748   2.969
   33SER     OG  358   8.491   6.774   3.021
   33SER     HG  359   8.546   6.751   2.941
   33SER      C  360   8.245   6.806   3.171
   33SER      O  361   8.213   6.687   3.182
   34AS4      N  362   8.210   6.897   3.261
   34AS4      H  363   8.183   6.990   3.235
   34AS4     CA  364   8.173   6.861   3.399
   34AS4     CB  365   8.237   6.955   3.501
   34AS4     CG  366   8.186   7.099   3.503
   34AS4    OD1  367   8.106   7.142   3.589
   34AS4   HD11  368   8.077   7.233   3.561
   34AS4   HD12  369   8.103   7.074   3.663
   34AS4    OD2  370   8.224   7.170   3.408
   34AS4   HD21  371   8.196   7.265   3.424
   34AS4   HD22  372   8.282   7.116   3.347
   34AS4      C  373   8.027   6.822   3.427
   34AS4      O  374   7.964   6.864   3.524
   35ILE      N  375   7.986   6.725   3.345
   35ILE      H  376   8.062   6.678   3.301
   35ILE     CA  377   7.847   6.680   3.337
   35ILE     CB  378   7.823   6.629   3.194
   35ILE    CG1  379   7.824   6.750   3.100
   35ILE    CG2  380   7.688   6.559   3.179
   35ILE     CD  381   7.881   6.712   2.964
   35ILE      C  382   7.794   6.592   3.451
   35ILE      O  383   7.857   6.502   3.505
   36GL4      N  384   7.685   6.652   3.498
   36GL4      H  385   7.661   6.746   3.475
   36GL4     CA  386   7.604   6.600   3.610
   36GL4     CB  387   7.619   6.696   3.728
   36GL4     CG  388   7.516   6.662   3.836
   36GL4     CD  389   7.522   6.769   3.945
   36GL4    OE1  390   7.616   6.782   4.026
   36GL4   HE11  391   7.575   6.795   4.116
   36GL4   HE12  392   7.703   6.806   3.983
   36GL4    OE2  393   7.417   6.834   3.963
   36GL4   HE21  394   7.431   6.899   4.036
   36GL4   HE22  395   7.343   6.786   3.915
   36GL4      C  396   7.458   6.596   3.563
   36GL4      O  397   7.408   6.689   3.500
   37VAL      N  398   7.390   6.486   3.591
   37VAL      H  399   7.444   6.404   3.612
   37VAL     CA  400   7.258   6.463   3.531
   37VAL     CB  401   7.265   6.365   3.414
   37VAL    CG1  402   7.133   6.324   3.348
   37VAL    CG2  403   7.368   6.413   3.311
   37VAL      C  404   7.144   6.431   3.628
   37VAL      O  405   7.160   6.334   3.703
   38AS4      N  406   7.039   6.512   3.622
   38AS4      H  407   7.048   6.593   3.564
   38AS4     CA  408   6.918   6.490   3.703
   38AS4     CB  409   6.862   6.617   3.767
   38AS4     CG  410   6.938   6.695   3.874
   38AS4    OD1  411   6.916   6.818   3.877
   38AS4   HD11  412   6.926   6.853   3.970
   38AS4   HD12  413   6.903   6.849   3.783
   38AS4    OD2  414   7.004   6.634   3.961
   38AS4   HD21  415   7.078   6.697   3.986
   38AS4   HD22  416   6.952   6.561   4.005
   38AS4      C  417   6.814   6.427   3.611
   38AS4      O  418   6.784   6.489   3.509
   39LEU      N  419   6.761   6.311   3.649
   39LEU      H  420   6.812   6.243   3.702
   39LEU     CA  421   6.664   6.243   3.562
   39LEU     CB  422   6.668   6.090   3.575
   39LEU     CG  423   6.790   6.021   3.515
   39LEU    CD1  424   6.745   5.878   3.485
   39LEU    CD2  425   6.860   6.100   3.405
   39LEU      C  426   6.518   6.283   3.581
   39LEU      O  427   6.460   6.247   3.683
   40LEU      N  428   6.469   6.366   3.489
   40LEU      H  429   6.500   6.360   3.395
   40LEU     CA  430   6.334   6.425   3.498
   40LEU     CB  431   6.312   6.532   3.391
   40LEU     CG  432   6.402   6.656   3.397
   40LEU    CD1  433   6.358   6.747   3.282
   40LEU    CD2  434   6.410   6.738   3.525
   40LEU      C  435   6.216   6.328   3.499
   40LEU      O  436   6.216   6.220   3.441
   41LYSH     N  437   6.112   6.363   3.575
   41LYSH     H  438   6.128   6.436   3.641
   41LYSH    CA  439   5.985   6.290   3.586
   41LYSH    CB  440   5.993   6.236   3.729
   41LYSH    CG  441   6.077   6.109   3.743
   41LYSH    CD  442   6.068   6.058   3.887
   41LYSH    CE  443   6.182   5.959   3.916
   41LYSH    NZ  444   6.184   5.888   4.045
   41LYSH   HZ1  445   6.249   5.812   4.046
   41LYSH   HZ2  446   6.204   5.957   4.115
   41LYSH   HZ3  447   6.089   5.856   4.054
   41LYSH     C  448   5.854   6.364   3.555
   41LYSH     O  449   5.871   6.472   3.498
   42ASN      N  450   5.736   6.311   3.586
   42ASN      H  451   5.721   6.215   3.606
   42ASN     CA  452   5.617   6.396   3.569
   42ASN     CB  453   5.501   6.297   3.564
   42ASN     CG  454   5.388   6.356   3.480
   42ASN    OD1  455   5.343   6.470   3.486
   42ASN    ND2  456   5.358   6.289   3.369
   42ASN   HD21  457   5.407   6.205   3.345
   42ASN   HD22  458   5.285   6.329   3.313
   42ASN      C  459   5.603   6.502   3.679
   42ASN      O  460   5.663   6.495   3.786
   43GLY      N  461   5.529   6.604   3.637
   43GLY      H  462   5.488   6.599   3.546
   43GLY     CA  463   5.516   6.737   3.697
   43GLY      C  464   5.641   6.824   3.716
   43GLY      O  465   5.735   6.818   3.636
   44GL4      N  466   5.638   6.919   3.809
   44GL4      H  467   5.558   6.935   3.867
   44GL4     CA  468   5.749   7.013   3.831
   44GL4     CB  469   5.702   7.141   3.899
   44GL4     CG  470   5.581   7.141   3.992
   44GL4     CD  471   5.589   7.040   4.107
   44GL4    OE1  472   5.674   7.055   4.198
   44GL4   HE11  473   5.711   6.978   4.250
   44GL4   HE12  474   5.695   7.153   4.200
   44GL4    OE2  475   5.504   6.949   4.105
   44GL4   HE21  476   5.521   6.894   4.187
   44GL4   HE22  477   5.439   6.975   4.034
   44GL4      C  478   5.873   6.949   3.892
   44GL4      O  479   5.948   6.894   3.811
   45ARG      N  480   5.889   6.940   4.024
   45ARG      H  481   5.820   6.979   4.085
   45ARG     CA  482   6.001   6.881   4.099
   45ARG     CB  483   5.999   6.910   4.249
   45ARG     CG  484   5.994   7.053   4.303
   45ARG     CD  485   6.007   7.053   4.456
   45ARG     NE  486   6.001   7.195   4.495
   45ARG     HE  487   5.949   7.255   4.434
   45ARG     CZ  488   6.059   7.258   4.598
   45ARG    NH1  489   6.162   7.205   4.666
   45ARG   HH11  490   6.203   7.125   4.622
   45ARG   HH12  491   6.220   7.256   4.730
   45ARG    NH2  492   6.002   7.367   4.652
   45ARG   HH21  493   5.913   7.396   4.619
   45ARG   HH22  494   6.049   7.430   4.714
   45ARG      C  495   6.000   6.729   4.085
   45ARG      O  496   5.893   6.674   4.108
   46ILE      N  497   6.119   6.668   4.094
   46ILE      H  498   6.194   6.734   4.088
   46ILE     CA  499   6.151   6.526   4.079
   46ILE     CB  500   6.295   6.503   4.031
   46ILE    CG1  501   6.353   6.585   3.916
   46ILE    CG2  502   6.305   6.355   3.992
   46ILE     CD  503   6.506   6.580   3.903
   46ILE      C  504   6.125   6.453   4.210
   46ILE      O  505   6.207   6.465   4.300
   47GL4      N  506   6.031   6.359   4.214
   47GL4      H  507   5.959   6.369   4.144
   47GL4     CA  508   6.001   6.272   4.328
   47GL4     CB  509   5.862   6.210   4.338
   47GL4     CG  510   5.760   6.320   4.366
   47GL4     CD  511   5.614   6.273   4.365
   47GL4    OE1  512   5.557   6.229   4.467
   47GL4   HE11  513   5.464   6.204   4.442
   47GL4   HE12  514   5.627   6.214   4.536
   47GL4    OE2  515   5.558   6.260   4.253
   47GL4   HE21  516   5.459   6.272   4.260
   47GL4   HE22  517   5.627   6.240   4.184
   47GL4      C  518   6.105   6.159   4.323
   47GL4      O  519   6.083   6.070   4.241
   48LYSH     N  520   6.195   6.162   4.421
   48LYSH     H  521   6.217   6.250   4.464
   48LYSH    CA  522   6.286   6.053   4.456
   48LYSH    CB  523   6.209   5.928   4.502
   48LYSH    CG  524   6.288   5.812   4.562
   48LYSH    CD  525   6.331   5.853   4.703
   48LYSH    CE  526   6.403   5.732   4.765
   48LYSH    NZ  527   6.439   5.775   4.901
   48LYSH   HZ1  528   6.500   5.705   4.938
   48LYSH   HZ2  529   6.478   5.866   4.906
   48LYSH   HZ3  530   6.357   5.768   4.958
   48LYSH     C  531   6.397   6.020   4.357
   48LYSH     O  532   6.377   5.952   4.256
   49VAL      N  533   6.516   6.069   4.392
   49VAL      H  534   6.536   6.123   4.474
   49VAL     CA  535   6.634   6.036   4.310
   49VAL     CB  536   6.697   6.145   4.224
   49VAL    CG1  537   6.601   6.165   4.107
   49VAL    CG2  538   6.708   6.279   4.297
   49VAL      C  539   6.742   5.965   4.392
   49VAL      O  540   6.851   6.014   4.422
   50GL4      N  541   6.725   5.835   4.372
   50GL4      H  542   6.676   5.806   4.289
   50GL4     CA  543   6.768   5.726   4.461
   50GL4     CB  544   6.701   5.603   4.401
   50GL4     CG  545   6.550   5.603   4.427
   50GL4     CD  546   6.463   5.516   4.336
   50GL4    OE1  547   6.412   5.566   4.234
   50GL4   HE11  548   6.351   5.495   4.198
   50GL4   HE12  549   6.442   5.662   4.227
   50GL4    OE2  550   6.464   5.393   4.359
   50GL4   HE21  551   6.406   5.348   4.293
   50GL4   HE22  552   6.503   5.390   4.451
   50GL4      C  553   6.920   5.716   4.481
   50GL4      O  554   6.968   5.699   4.593
   51HI0      N  555   6.986   5.704   4.366
   51HI0      H  556   6.935   5.707   4.280
   51HI0     CA  557   7.130   5.674   4.364
   51HI0     CB  558   7.154   5.524   4.348
   51HI0     CG  559   7.296   5.471   4.332
   51HI0    ND1  560   7.396   5.479   4.418
   51HI0    HD1  561   7.395   5.536   4.501
   51HI0    CD2  562   7.324   5.376   4.243
   51HI0    HD2  563   7.252   5.332   4.174
   51HI0    CE1  564   7.488   5.392   4.377
   51HI0    HE1  565   7.583   5.368   4.424
   51HI0    NE2  566   7.448   5.333   4.265
   51HI0    HE2  567   7.494   5.267   4.206
   51HI0      C  568   7.223   5.757   4.274
   51HI0      O  569   7.232   5.737   4.154
   52SER      N  570   7.288   5.849   4.345
   52SER      H  571   7.264   5.871   4.440
   52SER     CA  572   7.393   5.935   4.289
   52SER     CB  573   7.435   6.052   4.378
   52SER     OG  574   7.534   6.137   4.319
   52SER     HG  575   7.509   6.233   4.314
   52SER      C  576   7.523   5.858   4.264
   52SER      O  577   7.588   5.823   4.362
   53AS4      N  578   7.547   5.824   4.138
   53AS4      H  579   7.492   5.853   4.060
   53AS4     CA  580   7.667   5.750   4.095
   53AS4     CB  581   7.644   5.599   4.112
   53AS4     CG  582   7.774   5.535   4.159
   53AS4    OD1  583   7.793   5.513   4.280
   53AS4   HD11  584   7.890   5.517   4.304
   53AS4   HD12  585   7.712   5.512   4.338
   53AS4    OD2  586   7.844   5.485   4.067
   53AS4   HD21  587   7.938   5.467   4.094
   53AS4   HD22  588   7.791   5.481   3.982
   53AS4      C  589   7.704   5.772   3.948
   53AS4      O  590   7.627   5.828   3.870
   54LEU      N  591   7.812   5.707   3.905
   54LEU      H  592   7.858   5.648   3.971
   54LEU     CA  593   7.880   5.717   3.775
   54LEU     CB  594   8.024   5.667   3.782
   54LEU     CG  595   8.121   5.768   3.845
   54LEU    CD1  596   8.264   5.715   3.855
   54LEU    CD2  597   8.110   5.905   3.777
   54LEU      C  598   7.828   5.642   3.652
   54LEU      O  599   7.757   5.543   3.666
   55SER      N  600   7.822   5.721   3.546
   55SER      H  601   7.825   5.818   3.568
   55SER     CA  602   7.772   5.671   3.416
   55SER     CB  603   7.649   5.749   3.369
   55SER     OG  604   7.580   5.688   3.260
   55SER     HG  605   7.499   5.654   3.308
   55SER      C  606   7.888   5.684   3.317
   55SER      O  607   7.965   5.780   3.318
   56PHE      N  608   7.900   5.571   3.246
   56PHE      H  609   7.827   5.504   3.258
   56PHE     CA  610   7.995   5.561   3.135
   56PHE     CB  611   8.129   5.493   3.163
   56PHE     CG  612   8.143   5.358   3.234
   56PHE    CD1  613   8.142   5.238   3.165
   56PHE    HD1  614   8.157   5.242   3.058
   56PHE    CD2  615   8.129   5.352   3.372
   56PHE    HD2  616   8.159   5.433   3.439
   56PHE    CE1  617   8.115   5.112   3.219
   56PHE    HE1  618   8.109   5.016   3.168
   56PHE    CE2  619   8.087   5.232   3.429
   56PHE    HE2  620   8.068   5.230   3.536
   56PHE     CZ  621   8.079   5.115   3.353
   56PHE     HZ  622   8.035   5.027   3.401
   56PHE      C  623   7.932   5.503   3.008
   56PHE      O  624   7.855   5.407   3.007
   57SER      N  625   7.987   5.551   2.897
   57SER      H  626   8.039   5.636   2.886
   57SER     CA  627   7.949   5.480   2.773
   57SER     CB  628   7.863   5.566   2.680
   57SER     OG  629   7.933   5.685   2.644
   57SER     HG  630   7.875   5.764   2.662
   57SER      C  631   8.075   5.437   2.698
   57SER      O  632   8.184   5.479   2.735
   58LYSH     N  633   8.068   5.358   2.591
   58LYSH     H  634   7.996   5.288   2.593
   58LYSH    CA  635   8.173   5.339   2.490
   58LYSH    CB  636   8.127   5.237   2.385
   58LYSH    CG  637   8.221   5.120   2.354
   58LYSH    CD  638   8.172   5.036   2.236
   58LYSH    CE  639   8.277   4.928   2.205
   58LYSH    NZ  640   8.263   4.860   2.076
   58LYSH   HZ1  641   8.256   4.928   2.002
   58LYSH   HZ2  642   8.341   4.800   2.061
   58LYSH   HZ3  643   8.177   4.809   2.079
   58LYSH     C  644   8.227   5.460   2.415
   58LYSH     O  645   8.345   5.491   2.399
   59AS4      N  646   8.140   5.560   2.401
   59AS4      H  647   8.042   5.551   2.418
   59AS4     CA  648   8.172   5.692   2.344
   59AS4     CB  649   8.034   5.749   2.309
   59AS4     CG  650   7.989   5.867   2.222
   59AS4    OD1  651   7.901   5.941   2.269
   59AS4   HD11  652   7.883   6.016   2.206
   59AS4   HD12  653   7.893   5.905   2.362
   59AS4    OD2  654   8.050   5.880   2.113
   59AS4   HD21  655   8.016   5.956   2.058
   59AS4   HD22  656   8.116   5.805   2.103
   59AS4      C  657   8.234   5.797   2.437
   59AS4      O  658   8.333   5.862   2.403
   60TRP      N  659   8.189   5.807   2.561
   60TRP      H  660   8.097   5.777   2.586
   60TRP     CA  661   8.253   5.896   2.660
   60TRP     CB  662   8.187   6.034   2.652
   60TRP     CG  663   8.242   6.152   2.733
   60TRP    CD1  664   8.372   6.179   2.747
   60TRP    HD1  665   8.451   6.133   2.688
   60TRP    CD2  666   8.174   6.225   2.830
   60TRP    NE1  667   8.388   6.254   2.855
   60TRP    HE1  668   8.478   6.272   2.894
   60TRP    CE2  669   8.270   6.287   2.909
   60TRP    CE3  670   8.038   6.248   2.851
   60TRP    HE3  671   7.973   6.196   2.781
   60TRP    CZ2  672   8.234   6.370   3.014
   60TRP    HZ2  673   8.303   6.422   3.080
   60TRP    CZ3  674   8.003   6.334   2.954
   60TRP    HZ3  675   7.905   6.382   2.942
   60TRP    CH2  676   8.098   6.389   3.038
   60TRP    HH2  677   8.071   6.462   3.115
   60TRP      C  678   8.262   5.846   2.804
   60TRP      O  679   8.167   5.800   2.867
   61SER      N  680   8.383   5.841   2.861
   61SER      H  681   8.470   5.873   2.823
   61SER     CA  682   8.408   5.789   2.996
   61SER     CB  683   8.557   5.757   3.013
   61SER     OG  684   8.600   5.649   2.929
   61SER     HG  685   8.528   5.626   2.863
   61SER      C  686   8.368   5.892   3.101
   61SER      O  687   8.435   5.995   3.112
   62PHE      N  688   8.308   5.833   3.204
   62PHE      H  689   8.263   5.744   3.204
   62PHE     CA  690   8.267   5.902   3.326
   62PHE     CB  691   8.379   5.897   3.430
   62PHE     CG  692   8.447   5.764   3.463
   62PHE    CD1  693   8.565   5.730   3.397
   62PHE    HD1  694   8.619   5.809   3.345
   62PHE    CD2  695   8.378   5.672   3.541
   62PHE    HD2  696   8.280   5.702   3.579
   62PHE    CE1  697   8.619   5.602   3.411
   62PHE    HE1  698   8.713   5.583   3.360
   62PHE    CE2  699   8.432   5.545   3.555
   62PHE    HE2  700   8.385   5.484   3.632
   62PHE     CZ  701   8.552   5.512   3.492
   62PHE     HZ  702   8.600   5.418   3.519
   62PHE      C  703   8.196   6.038   3.333
   62PHE      O  704   8.262   6.139   3.312
   63TYR      N  705   8.070   6.029   3.375
   63TYR      H  706   8.019   5.943   3.380
   63TYR     CA  707   7.988   6.147   3.405
   63TYR     CB  708   7.929   6.206   3.276
   63TYR     CG  709   7.848   6.098   3.204
   63TYR    CD1  710   7.912   6.015   3.113
   63TYR    HD1  711   8.020   6.026   3.112
   63TYR    CD2  712   7.711   6.081   3.216
   63TYR    HD2  713   7.649   6.164   3.250
   63TYR    CE1  714   7.850   5.920   3.032
   63TYR    HE1  715   7.910   5.844   2.982
   63TYR    CE2  716   7.644   5.987   3.138
   63TYR    HE2  717   7.535   5.985   3.141
   63TYR     CZ  718   7.711   5.915   3.040
   63TYR     OH  719   7.652   5.853   2.935
   63TYR     HH  720   7.555   5.840   2.954
   63TYR      C  721   7.885   6.118   3.513
   63TYR      O  722   7.827   6.009   3.514
   64LEU      N  723   7.835   6.208   3.598
   64LEU      H  724   7.845   6.305   3.577
   64LEU     CA  725   7.749   6.178   3.713
   64LEU     CB  726   7.769   6.283   3.823
   64LEU     CG  727   7.712   6.243   3.959
   64LEU    CD1  728   7.793   6.139   4.036
   64LEU    CD2  729   7.694   6.372   4.038
   64LEU      C  730   7.600   6.160   3.682
   64LEU      O  731   7.535   6.258   3.644
   65LEU      N  732   7.542   6.049   3.726
   65LEU      H  733   7.595   5.973   3.764
   65LEU     CA  734   7.398   6.022   3.713
   65LEU     CB  735   7.393   5.896   3.628
   65LEU     CG  736   7.301   5.894   3.505
   65LEU    CD1  737   7.150   5.904   3.531
   65LEU    CD2  738   7.346   5.985   3.390
   65LEU      C  739   7.331   6.001   3.849
   65LEU      O  740   7.360   5.912   3.930
   66TYR      N  741   7.214   6.063   3.849
   66TYR      H  742   7.203   6.138   3.785
   66TYR     CA  743   7.102   6.044   3.942
   66TYR     CB  744   7.033   6.178   3.971
   66TYR     CG  745   7.094   6.263   4.083
   66TYR    CD1  746   7.183   6.368   4.062
   66TYR    HD1  747   7.176   6.432   3.976
   66TYR    CD2  748   7.079   6.217   4.213
   66TYR    HD2  749   6.989   6.159   4.237
   66TYR    CE1  750   7.259   6.418   4.168
   66TYR    HE1  751   7.340   6.488   4.147
   66TYR    CE2  752   7.151   6.272   4.318
   66TYR    HE2  753   7.130   6.225   4.414
   66TYR     CZ  754   7.245   6.373   4.299
   66TYR     OH  755   7.307   6.436   4.402
   66TYR     HH  756   7.257   6.423   4.487
   66TYR      C  757   7.006   5.931   3.904
   66TYR      O  758   6.904   5.942   3.838
   67TYR      N  759   7.065   5.816   3.937
   67TYR      H  760   7.162   5.800   3.956
   67TYR     CA  761   6.989   5.694   3.907
   67TYR     CB  762   7.073   5.566   3.916
   67TYR     CG  763   7.186   5.575   3.813
   67TYR    CD1  764   7.316   5.604   3.851
   67TYR    HD1  765   7.339   5.645   3.949
   67TYR    CD2  766   7.167   5.521   3.686
   67TYR    HD2  767   7.068   5.496   3.650
   67TYR    CE1  768   7.425   5.578   3.769
   67TYR    HE1  769   7.523   5.616   3.798
   67TYR    CE2  770   7.272   5.487   3.601
   67TYR    HE2  771   7.258   5.446   3.501
   67TYR     CZ  772   7.400   5.517   3.646
   67TYR     OH  773   7.507   5.504   3.563
   67TYR     HH  774   7.591   5.527   3.612
   67TYR      C  775   6.859   5.679   3.986
   67TYR      O  776   6.852   5.701   4.107
   68THR      N  777   6.751   5.650   3.914
   68THR      H  778   6.756   5.638   3.815
   68THR     CA  779   6.617   5.625   3.969
   68THR     CB  780   6.535   5.754   3.967
   68THR    OG1  781   6.405   5.721   4.016
   68THR    HG1  782   6.419   5.667   4.099
   68THR    CG2  783   6.520   5.824   3.832
   68THR      C  784   6.552   5.505   3.899
   68THR      O  785   6.572   5.474   3.782
   69GL4      N  786   6.473   5.437   3.981
   69GL4      H  787   6.460   5.475   4.073
   69GL4     CA  788   6.403   5.310   3.960
   69GL4     CB  789   6.278   5.300   3.871
   69GL4     CG  790   6.157   5.368   3.935
   69GL4     CD  791   6.047   5.284   3.999
   69GL4    OE1  792   6.082   5.191   4.074
   69GL4   HE11  793   5.994   5.149   4.098
   69GL4   HE12  794   6.180   5.176   4.083
   69GL4    OE2  795   5.932   5.329   3.981
   69GL4   HE21  796   5.855   5.270   4.009
   69GL4   HE22  797   5.941   5.425   3.953
   69GL4      C  798   6.497   5.195   3.923
   69GL4      O  799   6.574   5.216   3.830
   70PHE      N  800   6.499   5.092   4.008
   70PHE      H  801   6.467   5.104   4.102
   70PHE     CA  802   6.580   4.972   3.984
   70PHE     CB  803   6.544   4.874   4.095
   70PHE     CG  804   6.628   4.746   4.090
   70PHE    CD1  805   6.744   4.740   4.167
   70PHE    HD1  806   6.792   4.831   4.203
   70PHE    CD2  807   6.581   4.627   4.036
   70PHE    HD2  808   6.481   4.626   3.992
   70PHE    CE1  809   6.805   4.618   4.193
   70PHE    HE1  810   6.891   4.615   4.260
   70PHE    CE2  811   6.646   4.505   4.052
   70PHE    HE2  812   6.584   4.418   4.029
   70PHE     CZ  813   6.760   4.501   4.132
   70PHE     HZ  814   6.815   4.408   4.144
   70PHE      C  815   6.536   4.921   3.847
   70PHE      O  816   6.618   4.870   3.770
   71THR      N  817   6.408   4.886   3.834
   71THR      H  818   6.342   4.874   3.908
   71THR     CA  819   6.359   4.845   3.702
   71THR     CB  820   6.274   4.718   3.710
   71THR    OG1  821   6.174   4.738   3.809
   71THR    HG1  822   6.145   4.652   3.853
   71THR    CG2  823   6.356   4.590   3.729
   71THR      C  824   6.293   4.960   3.626
   71THR      O  825   6.180   4.999   3.657
   72PRO      N  826   6.353   4.998   3.513
   72PRO     CA  827   6.306   5.113   3.434
   72PRO     CB  828   6.399   5.112   3.312
   72PRO     CG  829   6.446   4.969   3.290
   72PRO     CD  830   6.455   4.925   3.436
   72PRO      C  831   6.164   5.110   3.376
   72PRO      O  832   6.118   5.014   3.314
   73THR      N  833   6.093   5.217   3.410
   73THR      H  834   6.126   5.285   3.475
   73THR     CA  835   5.953   5.236   3.372
   73THR     CB  836   5.871   5.324   3.467
   73THR    OG1  837   5.945   5.438   3.512
   73THR    HG1  838   5.882   5.514   3.522
   73THR    CG2  839   5.845   5.245   3.596
   73THR      C  840   5.933   5.283   3.228
   73THR      O  841   5.977   5.392   3.192
   74GL4      N  842   5.876   5.199   3.143
   74GL4      H  843   5.834   5.115   3.178
   74GL4     CA  844   5.853   5.213   2.998
   74GL4     CB  845   5.745   5.114   2.954
   74GL4     CG  846   5.770   4.972   3.005
   74GL4     CD  847   5.681   4.933   3.123
   74GL4    OE1  848   5.714   4.988   3.230
   74GL4   HE11  849   5.666   4.939   3.302
   74GL4   HE12  850   5.785   5.058   3.223
   74GL4    OE2  851   5.583   4.859   3.102
   74GL4   HE21  852   5.574   4.788   3.172
   74GL4   HE22  853   5.536   4.882   3.017
   74GL4      C  854   5.813   5.355   2.955
   74GL4      O  855   5.865   5.408   2.858
   75LYSH     N  856   5.719   5.417   3.024
   75LYSH     H  857   5.654   5.376   3.088
   75LYSH    CA  858   5.685   5.557   2.993
   75LYSH    CB  859   5.542   5.574   3.045
   75LYSH    CG  860   5.435   5.533   2.942
   75LYSH    CD  861   5.304   5.601   2.982
   75LYSH    CE  862   5.245   5.553   3.115
   75LYSH    NZ  863   5.190   5.417   3.110
   75LYSH   HZ1  864   5.150   5.400   3.200
   75LYSH   HZ2  865   5.109   5.410   3.051
   75LYSH   HZ3  866   5.252   5.346   3.076
   75LYSH     C  867   5.771   5.677   3.034
   75LYSH     O  868   5.750   5.792   2.995
   76ASN      N  869   5.881   5.657   3.106
   76ASN      H  870   5.921   5.568   3.129
   76ASN     CA  871   5.953   5.772   3.163
   76ASN     CB  872   6.034   5.733   3.287
   76ASN     CG  873   5.969   5.761   3.422
   76ASN    OD1  874   5.862   5.710   3.452
   76ASN    ND2  875   6.039   5.827   3.515
   76ASN   HD21  876   6.134   5.857   3.519
   76ASN   HD22  877   5.985   5.849   3.597
   76ASN      C  878   6.049   5.838   3.064
   76ASN      O  879   6.145   5.897   3.114
   77GL4      N  880   6.008   5.840   2.937
   77GL4      H  881   5.913   5.817   2.915
   77GL4     CA  882   6.088   5.897   2.828
   77GL4     CB  883   6.024   5.857   2.695
   77GL4     CG  884   6.014   5.706   2.676
   77GL4     CD  885   5.996   5.661   2.531
   77GL4    OE1  886   5.906   5.713   2.461
   77GL4   HE11  887   5.891   5.669   2.373
   77GL4   HE12  888   5.855   5.771   2.525
   77GL4    OE2  889   6.055   5.559   2.490
   77GL4   HE21  890   5.980   5.508   2.448
   77GL4   HE22  891   6.153   5.559   2.511
   77GL4      C  892   6.128   6.044   2.834
   77GL4      O  893   6.157   6.110   2.734
   78TYR      N  894   6.139   6.096   2.956
   78TYR      H  895   6.165   6.042   3.037
   78TYR     CA  896   6.161   6.238   2.986
   78TYR     CB  897   6.115   6.278   3.126
   78TYR     CG  898   5.965   6.278   3.157
   78TYR    CD1  899   5.910   6.169   3.223
   78TYR    HD1  900   5.979   6.117   3.290
   78TYR    CD2  901   5.883   6.369   3.091
   78TYR    HD2  902   5.933   6.443   3.028
   78TYR    CE1  903   5.772   6.154   3.219
   78TYR    HE1  904   5.736   6.065   3.269
   78TYR    CE2  905   5.746   6.350   3.081
   78TYR    HE2  906   5.689   6.417   3.016
   78TYR     CZ  907   5.692   6.236   3.140
   78TYR     OH  908   5.561   6.206   3.116
   78TYR     HH  909   5.535   6.142   3.188
   78TYR      C  910   6.306   6.283   2.967
   78TYR      O  911   6.403   6.214   2.937
   79ALA      N  912   6.324   6.414   2.984
   79ALA      H  913   6.250   6.472   3.016
   79ALA     CA  914   6.454   6.482   2.969
   79ALA     CB  915   6.421   6.631   2.951
   79ALA      C  916   6.565   6.444   3.067
   79ALA      O  917   6.540   6.422   3.185
   80CYS2     N  918   6.688   6.433   3.018
   80CYS2     H  919   6.710   6.400   2.926
   80CYS2    CA  920   6.805   6.438   3.108
   80CYS2    CB  921   6.911   6.357   3.033
   80CYS2    SG  922   6.862   6.185   2.997
   80CYS2     C  923   6.849   6.581   3.137
   80CYS2     O  924   6.920   6.636   3.053
   81ARG      N  925   6.813   6.637   3.252
   81ARG      H  926   6.766   6.578   3.318
   81ARG     CA  927   6.860   6.769   3.296
   81ARG     CB  928   6.773   6.822   3.410
   81ARG     CG  929   6.780   6.971   3.441
   81ARG     CD  930   6.705   7.013   3.567
   81ARG     NE  931   6.715   7.156   3.596
   81ARG     HE  932   6.675   7.212   3.523
   81ARG     CZ  933   6.787   7.212   3.694
   81ARG    NH1  934   6.844   7.145   3.795
   81ARG   HH11  935   6.847   7.045   3.802
   81ARG   HH12  936   6.902   7.196   3.858
   81ARG    NH2  937   6.779   7.346   3.709
   81ARG   HH21  938   6.712   7.395   3.654
   81ARG   HH22  939   6.843   7.399   3.764
   81ARG      C  940   7.007   6.779   3.336
   81ARG      O  941   7.048   6.737   3.444
   82VAL      N  942   7.088   6.832   3.244
   82VAL      H  943   7.046   6.846   3.155
   82VAL     CA  944   7.234   6.836   3.261
   82VAL     CB  945   7.309   6.831   3.128
   82VAL    CG1  946   7.458   6.811   3.156
   82VAL    CG2  947   7.257   6.712   3.046
   82VAL      C  948   7.270   6.963   3.340
   82VAL      O  949   7.240   7.075   3.301
   83ASN      N  950   7.337   6.942   3.453
   83ASN      H  951   7.352   6.847   3.481
   83ASN     CA  952   7.395   7.049   3.535
   83ASN     CB  953   7.338   7.039   3.677
   83ASN     CG  954   7.190   7.009   3.702
   83ASN    OD1  955   7.096   7.060   3.640
   83ASN    ND2  956   7.192   6.932   3.810
   83ASN   HD21  957   7.272   6.898   3.861
   83ASN   HD22  958   7.105   6.893   3.840
   83ASN      C  959   7.546   7.023   3.542
   83ASN      O  960   7.602   6.938   3.474
   84HI0      N  961   7.612   7.124   3.598
   84HI0      H  962   7.561   7.200   3.638
   84HI0     CA  963   7.757   7.111   3.618
   84HI0     CB  964   7.825   7.246   3.589
   84HI0     CG  965   7.835   7.282   3.441
   84HI0    ND1  966   7.952   7.283   3.377
   84HI0    HD1  967   8.038   7.242   3.408
   84HI0    CD2  968   7.756   7.372   3.382
   84HI0    HD2  969   7.647   7.369   3.391
   84HI0    CE1  970   7.943   7.379   3.285
   84HI0    HE1  971   8.007   7.381   3.197
   84HI0    NE2  972   7.822   7.433   3.284
   84HI0    HE2  973   7.788   7.501   3.219
   84HI0      C  974   7.795   7.061   3.758
   84HI0      O  975   7.745   7.111   3.858
   85VAL      N  976   7.909   6.992   3.760
   85VAL      H  977   7.952   6.967   3.674
   85VAL     CA  978   7.982   6.960   3.884
   85VAL     CB  979   8.072   6.837   3.867
   85VAL    CG1  980   8.158   6.796   3.987
   85VAL    CG2  981   7.975   6.719   3.855
   85VAL      C  982   8.037   7.089   3.945
   85VAL      O  983   8.032   7.107   4.066
   86THR      N  984   8.102   7.167   3.859
   86THR      H  985   8.101   7.144   3.762
   86THR     CA  986   8.178   7.289   3.893
   86THR     CB  987   8.284   7.329   3.791
   86THR    OG1  988   8.235   7.377   3.665
   86THR    HG1  989   8.220   7.306   3.596
   86THR    CG2  990   8.381   7.212   3.768
   86THR      C  991   8.092   7.412   3.920
   86THR      O  992   8.097   7.468   4.029
   87LEU      N  993   8.029   7.459   3.812
   87LEU      H  994   8.076   7.449   3.724
   87LEU     CA  995   7.919   7.556   3.813
   87LEU     CB  996   7.882   7.603   3.672
   87LEU     CG  997   7.977   7.710   3.617
   87LEU    CD1  998   7.900   7.766   3.498
   87LEU    CD2  999   8.019   7.820   3.715
   87LEU      C 1000   7.793   7.504   3.882
   87LEU      O 1001   7.688   7.485   3.821
   88SER      N 1002   7.794   7.477   4.013
   88SER      H 1003   7.857   7.523   4.075
   88SER     CA 1004   7.679   7.412   4.075
   88SER     CB 1005   7.727   7.319   4.187
   88SER     OG 1006   7.801   7.390   4.286
   88SER     HG 1007   7.875   7.329   4.317
   88SER      C 1008   7.575   7.509   4.133
   88SER      O 1009   7.602   7.628   4.145
   89GLN      N 1010   7.461   7.450   4.170
   89GLN      H 1011   7.448   7.361   4.126
   89GLN     CA 1012   7.341   7.525   4.207
   89GLN     CB 1013   7.248   7.546   4.087
   89GLN     CG 1014   7.172   7.419   4.048
   89GLN     CD 1015   7.092   7.442   3.919
   89GLN    OE1 1016   6.970   7.449   3.909
   89GLN    NE2 1017   7.167   7.430   3.810
   89GLN   HE21 1018   7.260   7.395   3.803
   89GLN   HE22 1019   7.119   7.438   3.722
   89GLN      C 1020   7.264   7.463   4.324
   89GLN      O 1021   7.286   7.347   4.358
   90PRO      N 1022   7.182   7.546   4.388
   90PRO     CA 1023   7.076   7.502   4.480
   90PRO     CB 1024   7.003   7.630   4.521
   90PRO     CG 1025   7.070   7.748   4.451
   90PRO     CD 1026   7.201   7.691   4.396
   90PRO      C 1027   6.983   7.398   4.418
   90PRO      O 1028   6.958   7.412   4.298
   91LYSH     N 1029   6.950   7.292   4.491
   91LYSH     H 1030   6.986   7.292   4.583
   91LYSH    CA 1031   6.848   7.190   4.458
   91LYSH    CB 1032   6.856   7.069   4.550
   91LYSH    CG 1033   6.964   6.968   4.512
   91LYSH    CD 1034   6.963   6.847   4.606
   91LYSH    CE 1035   6.992   6.879   4.753
   91LYSH    NZ 1036   7.135   6.909   4.771
   91LYSH   HZ1 1037   7.164   6.980   4.707
   91LYSH   HZ2 1038   7.152   6.951   4.859
   91LYSH   HZ3 1039   7.203   6.836   4.764
   91LYSH     C 1040   6.704   7.243   4.455
   91LYSH     O 1041   6.628   7.228   4.550
   92ILE      N 1042   6.672   7.327   4.358
   92ILE      H 1043   6.736   7.352   4.285
   92ILE     CA 1044   6.536   7.374   4.331
   92ILE     CB 1045   6.536   7.502   4.248
   92ILE    CG1 1046   6.606   7.613   4.326
   92ILE    CG2 1047   6.398   7.552   4.203
   92ILE     CD 1048   6.656   7.733   4.246
   92ILE      C 1049   6.441   7.269   4.271
   92ILE      O 1050   6.354   7.227   4.347
   93VAL      N 1051   6.486   7.197   4.168
   93VAL      H 1052   6.565   7.222   4.113
   93VAL     CA 1053   6.406   7.089   4.109
   93VAL     CB 1054   6.456   7.060   3.968
   93VAL    CG1 1055   6.570   6.958   3.974
   93VAL    CG2 1056   6.344   7.021   3.870
   93VAL      C 1057   6.379   6.965   4.194
   93VAL      O 1058   6.307   6.873   4.154
   94LYSH     N 1059   6.417   6.960   4.322
   94LYSH     H 1060   6.441   7.044   4.370
   94LYSH    CA 1061   6.411   6.834   4.398
   94LYSH    CB 1062   6.550   6.774   4.423
   94LYSH    CG 1063   6.622   6.748   4.291
   94LYSH    CD 1064   6.747   6.671   4.333
   94LYSH    CE 1065   6.858   6.697   4.230
   94LYSH    NZ 1066   6.984   6.631   4.267
   94LYSH   HZ1 1067   6.969   6.593   4.357
   94LYSH   HZ2 1068   7.001   6.559   4.199
   94LYSH   HZ3 1069   7.056   6.701   4.264
   94LYSH     C 1070   6.331   6.850   4.527
   94LYSH     O 1071   6.303   6.959   4.576
   95TRP      N 1072   6.269   6.736   4.556
   95TRP      H 1073   6.242   6.674   4.483
   95TRP     CA 1074   6.219   6.720   4.693
   95TRP     CB 1075   6.125   6.599   4.696
   95TRP     CG 1076   5.992   6.635   4.628
   95TRP    CD1 1077   5.973   6.632   4.496
   95TRP    HD1 1078   6.026   6.572   4.423
   95TRP    CD2 1079   5.877   6.682   4.690
   95TRP    NE1 1080   5.852   6.680   4.470
   95TRP    HE1 1081   5.814   6.681   4.378
   95TRP    CE2 1082   5.791   6.712   4.585
   95TRP    CE3 1083   5.835   6.688   4.822
   95TRP    HE3 1084   5.895   6.668   4.911
   95TRP    CZ2 1085   5.656   6.738   4.606
   95TRP    HZ2 1086   5.592   6.752   4.519
   95TRP    CZ3 1087   5.705   6.736   4.840
   95TRP    HZ3 1088   5.673   6.771   4.938
   95TRP    CH2 1089   5.613   6.754   4.737
   95TRP    HH2 1090   5.509   6.782   4.752
   95TRP      C 1091   6.326   6.724   4.802
   95TRP      O 1092   6.293   6.764   4.914
   96AS4      N 1093   6.441   6.667   4.767
   96AS4      H 1094   6.453   6.625   4.678
   96AS4     CA 1095   6.557   6.667   4.858
   96AS4     CB 1096   6.681   6.629   4.777
   96AS4     CG 1097   6.668   6.494   4.706
   96AS4    OD1 1098   6.623   6.484   4.590
   96AS4   HD11 1099   6.633   6.388   4.562
   96AS4   HD12 1100   6.593   6.574   4.560
   96AS4    OD2 1101   6.708   6.390   4.763
   96AS4   HD21 1102   6.788   6.353   4.715
   96AS4   HD22 1103   6.666   6.390   4.852
   96AS4      C 1104   6.585   6.807   4.911
   96AS4      O 1105   6.589   6.909   4.843
   97ARG      N 1106   6.593   6.814   5.044
   97ARG      H 1107   6.596   6.733   5.103
   97ARG     CA 1108   6.606   6.944   5.113
   97ARG     CB 1109   6.568   6.932   5.261
   97ARG     CG 1110   6.430   6.878   5.298
   97ARG     CD 1111   6.403   6.900   5.447
   97ARG     NE 1112   6.262   6.870   5.477
   97ARG     HE 1113   6.202   6.937   5.433
   97ARG     CZ 1114   6.212   6.761   5.536
   97ARG    NH1 1115   6.292   6.680   5.606
   97ARG   HH11 1116   6.391   6.692   5.604
   97ARG   HH12 1117   6.253   6.624   5.679
   97ARG    NH2 1118   6.089   6.718   5.502
   97ARG   HH21 1119   6.025   6.759   5.437
   97ARG   HH22 1120   6.070   6.625   5.534
   97ARG      C 1121   6.751   6.991   5.102
   97ARG      O 1122   6.844   6.932   5.157
   98AS4      N 1123   6.760   7.105   5.036
   98AS4      H 1124   6.685   7.151   4.987
   98AS4     CA 1125   6.892   7.167   5.015
   98AS4     CB 1126   6.865   7.280   4.916
   98AS4     CG 1127   6.995   7.302   4.838
   98AS4    OD1 1128   7.030   7.212   4.759
   98AS4   HD11 1129   7.130   7.200   4.756
   98AS4   HD12 1130   6.946   7.175   4.720
   98AS4    OD2 1131   7.081   7.382   4.881
   98AS4   HD21 1132   7.156   7.372   4.815
   98AS4   HD22 1133   7.052   7.421   4.968
   98AS4      C 1134   6.955   7.207   5.149
   98AS4      O 1135   6.925   7.312   5.206
   99MET      N 1136   7.054   7.131   5.196
   99MET      H 1137   7.070   7.040   5.158
   99MET     CA 1138   7.130   7.156   5.319
   99MET     CB 1139   7.123   7.025   5.397
   99MET     CG 1140   6.980   6.981   5.427
   99MET     SD 1141   6.963   6.850   5.554
   99MET     CE 1142   6.896   6.723   5.449
   99MET      C 1143   7.279   7.183   5.299
   99MET     O1 1144   7.335   7.244   5.392
   99MET   HO11 1145   7.287   7.216   5.476
   99MET   HO12 1146   7.421   7.279   5.354
   99MET     O2 1147   7.334   7.158   5.189
   99MET   HO21 1148   7.292   7.088   5.132
   99MET   HO22 1149   7.420   7.210   5.188
  100ILE      N 1150   6.944   8.676   4.204
  100ILE     H1 1151   6.946   8.700   4.300
  100ILE     H2 1152   6.986   8.756   4.161
  100ILE     H3 1153   6.851   8.665   4.171
  100ILE     CA 1154   7.025   8.554   4.184
  100ILE     CB 1155   7.023   8.530   4.033
  100ILE    CG1 1156   6.886   8.476   3.990
  100ILE    CG2 1157   7.136   8.439   3.984
  100ILE     CD 1158   6.863   8.487   3.840
  100ILE      C 1159   7.167   8.582   4.234
  100ILE      O 1160   7.232   8.670   4.179
  101GLN      N 1161   7.203   8.524   4.349
  101GLN      H 1162   7.151   8.444   4.380
  101GLN     CA 1163   7.333   8.546   4.411
  101GLN     CB 1164   7.341   8.567   4.564
  101GLN     CG 1165   7.470   8.635   4.612
  101GLN     CD 1166   7.480   8.619   4.764
  101GLN    OE1 1167   7.396   8.568   4.838
  101GLN    NE2 1168   7.592   8.669   4.815
  101GLN   HE21 1169   7.663   8.710   4.757
  101GLN   HE22 1170   7.582   8.695   4.911
  101GLN      C 1171   7.423   8.429   4.371
  101GLN      O 1172   7.506   8.452   4.284
  102ARG      N 1173   7.366   8.309   4.385
  102ARG      H 1174   7.269   8.303   4.411
  102ARG     CA 1175   7.435   8.180   4.388
  102ARG     CB 1176   7.395   8.086   4.503
  102ARG     CG 1177   7.435   8.153   4.634
  102ARG     CD 1178   7.408   8.075   4.763
  102ARG     NE 1179   7.265   8.040   4.767
  102ARG     HE 1180   7.213   8.125   4.780
  102ARG     CZ 1181   7.204   7.923   4.788
  102ARG    NH1 1182   7.283   7.814   4.796
  102ARG   HH11 1183   7.381   7.828   4.788
  102ARG   HH12 1184   7.257   7.719   4.809
  102ARG    NH2 1185   7.071   7.924   4.803
  102ARG   HH21 1186   7.021   8.005   4.773
  102ARG   HH22 1187   7.033   7.854   4.864
  102ARG      C 1188   7.435   8.103   4.256
  102ARG      O 1189   7.532   8.032   4.232
  103THR      N 1190   7.318   8.089   4.194
  103THR      H 1191   7.241   8.148   4.220
  103THR     CA 1192   7.307   8.006   4.074
  103THR     CB 1193   7.162   7.996   4.024
  103THR    OG1 1194   7.071   7.969   4.132
  103THR    HG1 1195   7.067   8.042   4.199
  103THR    CG2 1196   7.144   7.879   3.928
  103THR      C 1197   7.379   8.078   3.960
  103THR      O 1198   7.346   8.195   3.943
  104PRO      N 1199   7.478   8.012   3.900
  104PRO     CA 1200   7.564   8.081   3.803
  104PRO     CB 1201   7.698   8.013   3.832
  104PRO     CG 1202   7.653   7.869   3.857
  104PRO     CD 1203   7.515   7.872   3.923
  104PRO      C 1204   7.507   8.074   3.661
  104PRO      O 1205   7.416   7.995   3.637
  105LYSH     N 1206   7.571   8.140   3.565
  105LYSH     H 1207   7.665   8.173   3.573
  105LYSH    CA 1208   7.526   8.127   3.426
  105LYSH    CB 1209   7.586   8.244   3.348
  105LYSH    CG 1210   7.510   8.370   3.391
  105LYSH    CD 1211   7.618   8.478   3.385
  105LYSH    CE 1212   7.569   8.620   3.412
  105LYSH    NZ 1213   7.661   8.728   3.376
  105LYSH   HZ1 1214   7.717   8.709   3.295
  105LYSH   HZ2 1215   7.608   8.811   3.359
  105LYSH   HZ3 1216   7.732   8.753   3.443
  105LYSH     C 1217   7.581   7.996   3.371
  105LYSH     O 1218   7.695   7.993   3.325
  106ILE      N 1219   7.493   7.897   3.358
  106ILE      H 1220   7.414   7.900   3.420
  106ILE     CA 1221   7.532   7.765   3.306
  106ILE     CB 1222   7.433   7.658   3.352
  106ILE    CG1 1223   7.455   7.638   3.502
  106ILE    CG2 1224   7.433   7.525   3.278
  106ILE     CD 1225   7.340   7.563   3.569
  106ILE      C 1226   7.566   7.755   3.157
  106ILE      O 1227   7.477   7.772   3.074
  107GLN      N 1228   7.672   7.678   3.136
  107GLN      H 1229   7.723   7.635   3.211
  107GLN     CA 1230   7.726   7.655   3.001
  107GLN     CB 1231   7.870   7.706   2.989
  107GLN     CG 1232   7.885   7.857   3.009
  107GLN     CD 1233   8.016   7.905   2.946
  107GLN    OE1 1234   8.028   7.940   2.828
  107GLN    NE2 1235   8.119   7.888   3.028
  107GLN   HE21 1236   8.101   7.837   3.111
  107GLN   HE22 1237   8.216   7.883   3.001
  107GLN      C 1238   7.700   7.521   2.934
  107GLN      O 1239   7.706   7.514   2.811
  108VAL      N 1240   7.672   7.416   3.010
  108VAL      H 1241   7.705   7.403   3.104
  108VAL     CA 1242   7.643   7.288   2.943
  108VAL     CB 1243   7.678   7.160   3.019
  108VAL    CG1 1244   7.828   7.132   3.003
  108VAL    CG2 1245   7.624   7.134   3.160
  108VAL      C 1246   7.506   7.279   2.875
  108VAL      O 1247   7.405   7.282   2.945
  109TYR      N 1248   7.507   7.224   2.753
  109TYR      H 1249   7.589   7.220   2.696
  109TYR     CA 1250   7.385   7.193   2.677
  109TYR     CB 1251   7.309   7.079   2.745
  109TYR     CG 1252   7.353   6.936   2.712
  109TYR    CD1 1253   7.272   6.857   2.631
  109TYR    HD1 1254   7.189   6.911   2.585
  109TYR    CD2 1255   7.480   6.883   2.733
  109TYR    HD2 1256   7.547   6.943   2.795
  109TYR    CE1 1257   7.314   6.738   2.572
  109TYR    HE1 1258   7.249   6.676   2.512
  109TYR    CE2 1259   7.527   6.762   2.684
  109TYR    HE2 1260   7.614   6.711   2.724
  109TYR     CZ 1261   7.440   6.688   2.604
  109TYR     OH 1262   7.476   6.563   2.563
  109TYR     HH 1263   7.405   6.522   2.506
  109TYR      C 1264   7.303   7.320   2.651
  109TYR      O 1265   7.312   7.372   2.539
  110SER      N 1266   7.242   7.379   2.752
  110SER      H 1267   7.264   7.352   2.846
  110SER     CA 1268   7.163   7.503   2.755
  110SER     CB 1269   7.073   7.505   2.879
  110SER     OG 1270   6.997   7.627   2.878
  110SER     HG 1271   7.052   7.675   2.946
  110SER      C 1272   7.265   7.617   2.772
  110SER      O 1273   7.326   7.626   2.878
  111ARG      N 1274   7.291   7.687   2.662
  111ARG      H 1275   7.248   7.662   2.575
  111ARG     CA 1276   7.402   7.782   2.654
  111ARG     CB 1277   7.515   7.707   2.584
  111ARG     CG 1278   7.649   7.780   2.585
  111ARG     CD 1279   7.763   7.695   2.528
  111ARG     NE 1280   7.897   7.754   2.529
  111ARG     HE 1281   7.907   7.848   2.497
  111ARG     CZ 1282   8.009   7.708   2.588
  111ARG    NH1 1283   8.015   7.595   2.658
  111ARG   HH11 1284   7.941   7.528   2.658
  111ARG   HH12 1285   8.103   7.577   2.703
  111ARG    NH2 1286   8.129   7.761   2.560
  111ARG   HH21 1287   8.123   7.843   2.503
  111ARG   HH22 1288   8.205   7.738   2.621
  111ARG      C 1289   7.358   7.900   2.568
  111ARG      O 1290   7.315   7.893   2.453
  112HI0      N 1291   7.381   8.022   2.618
  112HI0      H 1292   7.419   8.026   2.710
  112HI0     CA 1293   7.380   8.148   2.542
  112HI0     CB 1294   7.423   8.269   2.626
  112HI0     CG 1295   7.566   8.248   2.676
  112HI0    ND1 1296   7.613   8.191   2.787
  112HI0    HD1 1297   7.563   8.130   2.849
  112HI0    CD2 1298   7.664   8.307   2.609
  112HI0    HD2 1299   7.653   8.360   2.515
  112HI0    CE1 1300   7.744   8.213   2.790
  112HI0    HE1 1301   7.808   8.164   2.864
  112HI0    NE2 1302   7.773   8.285   2.683
  112HI0    HE2 1303   7.864   8.311   2.650
  112HI0      C 1304   7.448   8.144   2.405
  112HI0      O 1305   7.563   8.100   2.400
  113PRO      N 1306   7.378   8.177   2.297
  113PRO     CA 1307   7.436   8.205   2.165
  113PRO     CB 1308   7.315   8.190   2.073
  113PRO     CG 1309   7.194   8.232   2.157
  113PRO     CD 1310   7.231   8.173   2.293
  113PRO      C 1311   7.501   8.342   2.150
  113PRO      O 1312   7.483   8.430   2.235
  114ALA      N 1313   7.578   8.354   2.042
  114ALA      H 1314   7.566   8.291   1.965
  114ALA     CA 1315   7.660   8.471   2.007
  114ALA     CB 1316   7.749   8.431   1.890
  114ALA      C 1317   7.583   8.599   1.973
  114ALA      O 1318   7.615   8.711   2.010
  115GL4      N 1319   7.472   8.581   1.901
  115GL4      H 1320   7.450   8.492   1.860
  115GL4     CA 1321   7.395   8.695   1.851
  115GL4     CB 1322   7.413   8.698   1.699
  115GL4     CG 1323   7.552   8.748   1.659
  115GL4     CD 1324   7.578   8.728   1.509
  115GL4    OE1 1325   7.629   8.618   1.479
  115GL4   HE11 1326   7.680   8.621   1.393
  115GL4   HE12 1327   7.595   8.549   1.543
  115GL4    OE2 1328   7.532   8.822   1.441
  115GL4   HE21 1329   7.564   8.804   1.348
  115GL4   HE22 1330   7.487   8.888   1.501
  115GL4      C 1331   7.257   8.730   1.906
  115GL4      O 1332   7.229   8.848   1.926
  116ASN      N 1333   7.193   8.629   1.965
  116ASN      H 1334   7.228   8.536   1.962
  116ASN     CA 1335   7.056   8.645   2.015
  116ASN     CB 1336   6.979   8.512   2.013
  116ASN     CG 1337   6.944   8.471   1.870
  116ASN    OD1 1338   7.026   8.426   1.790
  116ASN    ND2 1339   6.824   8.504   1.820
  116ASN   HD21 1340   6.767   8.567   1.872
  116ASN   HD22 1341   6.787   8.459   1.739
  116ASN      C 1342   7.052   8.706   2.155
  116ASN      O 1343   7.148   8.684   2.228
  117GLY      N 1344   6.932   8.744   2.198
  117GLY      H 1345   6.851   8.739   2.141
  117GLY     CA 1346   6.908   8.813   2.326
  117GLY      C 1347   6.793   8.758   2.410
  117GLY      O 1348   6.714   8.680   2.357
  118LYSH     N 1349   6.791   8.784   2.540
  118LYSH     H 1350   6.701   8.776   2.584
  118LYSH    CA 1351   6.899   8.841   2.622
  118LYSH    CB 1352   6.828   8.879   2.752
  118LYSH    CG 1353   6.729   8.994   2.739
  118LYSH    CD 1354   6.807   9.121   2.705
  118LYSH    CE 1355   6.712   9.240   2.692
  118LYSH    NZ 1356   6.580   9.230   2.627
  118LYSH   HZ1 1357   6.591   9.213   2.529
  118LYSH   HZ2 1358   6.525   9.154   2.661
  118LYSH   HZ3 1359   6.528   9.314   2.640
  118LYSH     C 1360   7.011   8.742   2.657
  118LYSH     O 1361   6.985   8.630   2.700
  119SER      N 1362   7.131   8.799   2.663
  119SER      H 1363   7.148   8.879   2.605
  119SER     CA 1364   7.253   8.725   2.698
  119SER     CB 1365   7.354   8.744   2.584
  119SER     OG 1366   7.471   8.664   2.598
  119SER     HG 1367   7.523   8.653   2.513
  119SER      C 1368   7.316   8.751   2.835
  119SER      O 1369   7.326   8.868   2.872
  120ASN      N 1370   7.313   8.648   2.919
  120ASN      H 1371   7.274   8.560   2.892
  120ASN     CA 1372   7.384   8.644   3.048
  120ASN     CB 1373   7.535   8.646   3.025
  120ASN     CG 1374   7.585   8.521   2.954
  120ASN    OD1 1375   7.624   8.422   3.016
  120ASN    ND2 1376   7.599   8.530   2.822
  120ASN   HD21 1377   7.579   8.622   2.787
  120ASN   HD22 1378   7.638   8.459   2.765
  120ASN      C 1379   7.332   8.747   3.149
  120ASN      O 1380   7.415   8.828   3.189
  121PHE      N 1381   7.208   8.754   3.196
  121PHE      H 1382   7.203   8.827   3.264
  121PHE     CA 1383   7.085   8.673   3.197
  121PHE     CB 1384   6.997   8.702   3.075
  121PHE     CG 1385   6.930   8.840   3.075
  121PHE    CD1 1386   7.000   8.955   3.041
  121PHE    HD1 1387   7.109   8.952   3.039
  121PHE    CD2 1388   6.794   8.856   3.100
  121PHE    HD2 1389   6.744   8.764   3.133
  121PHE    CE1 1390   6.947   9.083   3.048
  121PHE    HE1 1391   7.007   9.168   3.017
  121PHE    CE2 1392   6.739   8.983   3.112
  121PHE    HE2 1393   6.632   8.991   3.131
  121PHE     CZ 1394   6.814   9.098   3.086
  121PHE     HZ 1395   6.768   9.192   3.115
  121PHE      C 1396   7.095   8.527   3.243
  121PHE      O 1397   7.199   8.463   3.233
  122LEU      N 1398   6.993   8.479   3.314
  122LEU      H 1399   6.920   8.540   3.344
  122LEU     CA 1400   6.974   8.338   3.352
  122LEU     CB 1401   6.926   8.337   3.498
  122LEU     CG 1402   6.948   8.191   3.538
  122LEU    CD1 1403   6.987   8.181   3.686
  122LEU    CD2 1404   6.819   8.109   3.525
  122LEU      C 1405   6.888   8.272   3.245
  122LEU      O 1406   6.767   8.296   3.235
  123ASN      N 1407   6.963   8.224   3.147
  123ASN      H 1408   7.058   8.204   3.169
  123ASN     CA 1409   6.902   8.165   3.026
  123ASN     CB 1410   7.001   8.182   2.911
  123ASN     CG 1411   7.041   8.323   2.869
  123ASN    OD1 1412   7.150   8.378   2.885
  123ASN    ND2 1413   6.946   8.397   2.812
  123ASN   HD21 1414   6.859   8.349   2.812
  123ASN   HD22 1415   6.961   8.491   2.780
  123ASN      C 1416   6.856   8.020   3.044
  123ASN      O 1417   6.884   7.962   3.148
  124CYS2     N 1418   6.771   7.984   2.948
  124CYS2     H 1419   6.737   8.057   2.889
  124CYS2    CA 1420   6.729   7.848   2.910
  124CYS2    CB 1421   6.596   7.805   2.972
  124CYS2    SG 1422   6.591   7.622   2.975
  124CYS2     C 1423   6.717   7.839   2.758
  124CYS2     O 1424   6.628   7.905   2.705
  125TYR      N 1425   6.801   7.749   2.708
  125TYR      H 1426   6.849   7.689   2.773
  125TYR     CA 1427   6.822   7.730   2.564
  125TYR     CB 1428   6.964   7.778   2.536
  125TYR     CG 1429   7.019   7.763   2.394
  125TYR    CD1 1430   7.013   7.865   2.300
  125TYR    HD1 1431   6.941   7.946   2.311
  125TYR    CD2 1432   7.089   7.648   2.359
  125TYR    HD2 1433   7.078   7.558   2.419
  125TYR    CE1 1434   7.081   7.854   2.179
  125TYR    HE1 1435   7.091   7.940   2.113
  125TYR    CE2 1436   7.165   7.637   2.243
  125TYR    HE2 1437   7.192   7.538   2.205
  125TYR     CZ 1438   7.155   7.740   2.150
  125TYR     OH 1439   7.224   7.736   2.033
  125TYR     HH 1440   7.279   7.653   2.038
  125TYR      C 1441   6.782   7.588   2.524
  125TYR      O 1442   6.852   7.487   2.538
  126VAL      N 1443   6.657   7.583   2.480
  126VAL      H 1444   6.605   7.668   2.471
  126VAL     CA 1445   6.578   7.464   2.446
  126VAL     CB 1446   6.448   7.459   2.528
  126VAL    CG1 1447   6.472   7.451   2.678
  126VAL    CG2 1448   6.358   7.577   2.491
  126VAL      C 1449   6.552   7.477   2.295
  126VAL      O 1450   6.592   7.572   2.229
  127SER      N 1451   6.522   7.361   2.238
  127SER      H 1452   6.500   7.276   2.287
  127SER     CA 1453   6.491   7.347   2.095
  127SER     CB 1454   6.581   7.233   2.044
  127SER     OG 1455   6.518   7.114   2.092
  127SER     HG 1456   6.531   7.101   2.190
  127SER      C 1457   6.343   7.327   2.062
  127SER      O 1458   6.268   7.275   2.144
  128GLY      N 1459   6.303   7.390   1.952
  128GLY      H 1460   6.374   7.400   1.882
  128GLY     CA 1461   6.164   7.404   1.907
  128GLY      C 1462   6.152   7.536   1.831
  128GLY      O 1463   6.250   7.604   1.804
  129PHE      N 1464   6.028   7.576   1.805
  129PHE      H 1465   5.946   7.531   1.842
  129PHE     CA 1466   5.989   7.695   1.726
  129PHE     CB 1467   5.929   7.656   1.591
  129PHE     CG 1468   5.929   7.764   1.483
  129PHE    CD1 1469   6.036   7.785   1.397
  129PHE    HD1 1470   6.126   7.725   1.409
  129PHE    CD2 1471   5.815   7.843   1.487
  129PHE    HD2 1472   5.742   7.844   1.568
  129PHE    CE1 1473   6.038   7.892   1.308
  129PHE    HE1 1474   6.118   7.898   1.234
  129PHE    CE2 1475   5.816   7.946   1.393
  129PHE    HE2 1476   5.726   8.008   1.390
  129PHE     CZ 1477   5.923   7.970   1.307
  129PHE     HZ 1478   5.923   8.062   1.249
  129PHE      C 1479   5.901   7.786   1.811
  129PHE      O 1480   5.796   7.762   1.871
  130HI0      N 1481   5.939   7.911   1.786
  130HI0      H 1482   6.018   7.930   1.727
  130HI0     CA 1483   5.882   8.035   1.839
  130HI0     CB 1484   5.975   8.155   1.817
  130HI0     CG 1485   5.925   8.289   1.870
  130HI0    ND1 1486   5.940   8.328   1.996
  130HI0    HD1 1487   5.981   8.268   2.064
  130HI0    CD2 1488   5.867   8.387   1.802
  130HI0    HD2 1489   5.795   8.372   1.721
  130HI0    CE1 1490   5.900   8.454   2.010
  130HI0    HE1 1491   5.889   8.503   2.107
  130HI0    NE2 1492   5.858   8.488   1.888
  130HI0    HE2 1493   5.808   8.573   1.870
  130HI0      C 1494   5.742   8.061   1.783
  130HI0      O 1495   5.728   8.080   1.662
  131PRO      N 1496   5.650   8.090   1.874
  131PRO     CA 1497   5.662   8.072   2.019
  131PRO     CB 1498   5.567   8.180   2.071
  131PRO     CG 1499   5.534   8.276   1.956
  131PRO     CD 1500   5.529   8.169   1.846
  131PRO      C 1501   5.613   7.941   2.081
  131PRO      O 1502   5.509   7.891   2.038
  132SER      N 1503   5.655   7.916   2.205
  132SER      H 1504   5.712   7.982   2.253
  132SER     CA 1505   5.606   7.800   2.281
  132SER     CB 1506   5.481   7.836   2.362
  132SER     OG 1507   5.499   7.943   2.456
  132SER     HG 1508   5.463   8.025   2.413
  132SER      C 1509   5.586   7.665   2.212
  132SER      O 1510   5.472   7.621   2.193
  133AS4      N 1511   5.694   7.588   2.219
  133AS4      H 1512   5.771   7.614   2.277
  133AS4     CA 1513   5.693   7.450   2.167
  133AS4     CB 1514   5.810   7.436   2.069
  133AS4     CG 1515   5.808   7.307   1.986
  133AS4    OD1 1516   5.857   7.317   1.872
  133AS4   HD11 1517   5.838   7.230   1.827
  133AS4   HD12 1518   5.908   7.402   1.853
  133AS4    OD2 1519   5.738   7.207   2.014
  133AS4   HD21 1520   5.746   7.130   1.951
  133AS4   HD22 1521   5.696   7.223   2.103
  133AS4      C 1522   5.704   7.342   2.275
  133AS4      O 1523   5.605   7.273   2.297
  134ILE      N 1524   5.814   7.335   2.349
  134ILE      H 1525   5.888   7.399   2.329
  134ILE     CA 1526   5.828   7.238   2.459
  134ILE     CB 1527   5.940   7.137   2.429
  134ILE    CG1 1528   6.078   7.201   2.412
  134ILE    CG2 1529   5.917   7.052   2.304
  134ILE     CD 1530   6.150   7.226   2.544
  134ILE      C 1531   5.839   7.306   2.595
  134ILE      O 1532   5.873   7.424   2.603
  135GL4      N 1533   5.838   7.225   2.701
  135GL4      H 1534   5.840   7.125   2.692
  135GL4     CA 1535   5.833   7.270   2.841
  135GL4     CB 1536   5.790   7.147   2.921
  135GL4     CG 1537   5.650   7.100   2.884
  135GL4     CD 1538   5.607   6.979   2.968
  135GL4    OE1 1539   5.502   6.989   3.036
  135GL4   HE11 1540   5.500   6.911   3.098
  135GL4   HE12 1541   5.448   7.071   3.015
  135GL4    OE2 1542   5.685   6.883   2.983
  135GL4   HE21 1543   5.640   6.827   3.053
  135GL4   HE22 1544   5.752   6.895   2.910
  135GL4      C 1545   5.970   7.316   2.890
  135GL4      O 1546   6.043   7.234   2.945
  136VAL      N 1547   5.970   7.448   2.907
  136VAL      H 1548   5.890   7.504   2.887
  136VAL     CA 1549   6.092   7.515   2.954
  136VAL     CB 1550   6.102   7.652   2.886
  136VAL    CG1 1551   6.231   7.718   2.934
  136VAL    CG2 1552   6.112   7.649   2.733
  136VAL      C 1553   6.086   7.514   3.107
  136VAL      O 1554   6.185   7.472   3.168
  137AS4      N 1555   5.974   7.570   3.152
  137AS4      H 1556   5.909   7.607   3.085
  137AS4     CA 1557   5.919   7.595   3.286
  137AS4     CB 1558   5.859   7.464   3.337
  137AS4     CG 1559   5.739   7.424   3.252
  137AS4    OD1 1560   5.755   7.313   3.197
  137AS4   HD11 1561   5.676   7.280   3.145
  137AS4   HD12 1562   5.846   7.276   3.214
  137AS4    OD2 1563   5.644   7.505   3.240
  137AS4   HD21 1564   5.563   7.451   3.221
  137AS4   HD22 1565   5.672   7.593   3.280
  137AS4      C 1566   6.024   7.660   3.376
  137AS4      O 1567   6.118   7.600   3.429
  138LEU      N 1568   6.021   7.793   3.385
  138LEU      H 1569   5.953   7.850   3.340
  138LEU     CA 1570   6.117   7.858   3.475
  138LEU     CB 1571   6.169   7.991   3.420
  138LEU     CG 1572   6.225   7.995   3.277
  138LEU    CD1 1573   6.251   8.137   3.226
  138LEU    CD2 1574   6.356   7.920   3.252
  138LEU      C 1575   6.077   7.861   3.623
  138LEU      O 1576   5.984   7.936   3.652
  139LEU      N 1577   6.161   7.806   3.711
  139LEU      H 1578   6.247   7.769   3.675
  139LEU     CA 1579   6.136   7.797   3.855
  139LEU     CB 1580   6.195   7.663   3.899
  139LEU     CG 1581   6.112   7.537   3.872
  139LEU    CD1 1582   6.146   7.483   3.733
  139LEU    CD2 1583   6.138   7.438   3.985
  139LEU      C 1584   6.207   7.907   3.934
  139LEU      O 1585   6.322   7.941   3.909
  140LYSH     N 1586   6.139   7.973   4.028
  140LYSH     H 1587   6.041   7.970   4.046
  140LYSH    CA 1588   6.190   8.072   4.124
  140LYSH    CB 1589   6.103   8.196   4.108
  140LYSH    CG 1590   6.134   8.309   4.207
  140LYSH    CD 1591   6.055   8.439   4.188
  140LYSH    CE 1592   6.053   8.534   4.307
  140LYSH    NZ 1593   5.999   8.669   4.284
  140LYSH   HZ1 1594   6.059   8.723   4.225
  140LYSH   HZ2 1595   5.903   8.664   4.258
  140LYSH   HZ3 1596   5.995   8.724   4.368
  140LYSH     C 1597   6.196   8.015   4.265
  140LYSH     O 1598   6.091   8.029   4.328
  141ASN      N 1599   6.306   7.947   4.299
  141ASN      H 1600   6.393   7.966   4.253
  141ASN     CA 1601   6.323   7.870   4.423
  141ASN     CB 1602   6.313   7.966   4.542
  141ASN     CG 1603   6.386   8.100   4.541
  141ASN    OD1 1604   6.509   8.112   4.543
  141ASN    ND2 1605   6.302   8.203   4.548
  141ASN   HD21 1606   6.207   8.206   4.576
  141ASN   HD22 1607   6.348   8.292   4.556
  141ASN      C 1608   6.229   7.750   4.439
  141ASN      O 1609   6.242   7.669   4.530
  142GLY      N 1610   6.120   7.756   4.363
  142GLY      H 1611   6.103   7.841   4.312
  142GLY     CA 1612   6.009   7.661   4.382
  142GLY      C 1613   5.891   7.687   4.288
  142GLY      O 1614   5.856   7.606   4.201
  143GL4      N 1615   5.817   7.793   4.319
  143GL4      H 1616   5.837   7.835   4.409
  143GL4     CA 1617   5.708   7.858   4.245
  143GL4     CB 1618   5.662   7.978   4.326
  143GL4     CG 1619   5.600   7.939   4.461
  143GL4     CD 1620   5.696   7.964   4.578
  143GL4    OE1 1621   5.647   8.034   4.668
  143GL4   HE11 1622   5.719   8.078   4.722
  143GL4   HE12 1623   5.551   8.011   4.685
  143GL4    OE2 1624   5.802   7.897   4.582
  143GL4   HE21 1625   5.835   7.895   4.675
  143GL4   HE22 1626   5.828   7.875   4.488
  143GL4      C 1627   5.755   7.907   4.108
  143GL4      O 1628   5.873   7.932   4.085
  144ARG      N 1629   5.662   7.897   4.014
  144ARG      H 1630   5.565   7.898   4.036
  144ARG     CA 1631   5.692   7.909   3.870
  144ARG     CB 1632   5.614   7.796   3.803
  144ARG     CG 1633   5.678   7.755   3.670
  144ARG     CD 1634   5.593   7.667   3.578
  144ARG     NE 1635   5.554   7.550   3.658
  144ARG     HE 1636   5.579   7.567   3.753
  144ARG     CZ 1637   5.512   7.428   3.620
  144ARG    NH1 1638   5.520   7.379   3.496
  144ARG   HH11 1639   5.563   7.438   3.427
  144ARG   HH12 1640   5.478   7.289   3.486
  144ARG    NH2 1641   5.474   7.334   3.707
  144ARG   HH21 1642   5.478   7.366   3.802
  144ARG   HH22 1643   5.431   7.246   3.688
  144ARG      C 1644   5.656   8.045   3.810
  144ARG      O 1645   5.547   8.100   3.828
  145ILE      N 1646   5.754   8.094   3.735
  145ILE      H 1647   5.837   8.042   3.714
  145ILE     CA 1648   5.726   8.212   3.653
  145ILE     CB 1649   5.850   8.302   3.646
  145ILE    CG1 1650   5.804   8.434   3.583
  145ILE    CG2 1651   5.969   8.237   3.575
  145ILE     CD 1652   5.906   8.549   3.584
  145ILE      C 1653   5.645   8.188   3.525
  145ILE      O 1654   5.709   8.171   3.422
  146GL4      N 1655   5.514   8.168   3.542
  146GL4      H 1656   5.470   8.200   3.626
  146GL4     CA 1657   5.423   8.127   3.434
  146GL4     CB 1658   5.289   8.070   3.478
  146GL4     CG 1659   5.309   7.981   3.601
  146GL4     CD 1660   5.170   7.970   3.665
  146GL4    OE1 1661   5.157   8.057   3.754
  146GL4   HE11 1662   5.072   8.040   3.803
  146GL4   HE12 1663   5.231   8.124   3.747
  146GL4    OE2 1664   5.102   7.867   3.650
  146GL4   HE21 1665   5.015   7.884   3.697
  146GL4   HE22 1666   5.151   7.806   3.588
  146GL4      C 1667   5.414   8.239   3.329
  146GL4      O 1668   5.366   8.347   3.364
  147LYSH     N 1669   5.442   8.204   3.204
  147LYSH     H 1670   5.494   8.120   3.188
  147LYSH    CA 1671   5.442   8.279   3.078
  147LYSH    CB 1672   5.306   8.327   3.026
  147LYSH    CG 1673   5.216   8.209   2.989
  147LYSH    CD 1674   5.082   8.269   2.946
  147LYSH    CE 1675   4.981   8.319   3.049
  147LYSH    NZ 1676   4.842   8.309   3.001
  147LYSH   HZ1 1677   4.820   8.368   2.923
  147LYSH   HZ2 1678   4.823   8.215   2.975
  147LYSH   HZ3 1679   4.783   8.324   3.080
  147LYSH     C 1680   5.535   8.401   3.078
  147LYSH     O 1681   5.483   8.511   3.089
  148VAL      N 1682   5.655   8.377   3.024
  148VAL      H 1683   5.661   8.311   2.949
  148VAL     CA 1684   5.763   8.476   3.036
  148VAL     CB 1685   5.899   8.410   3.058
  148VAL    CG1 1686   5.915   8.334   3.190
  148VAL    CG2 1687   5.936   8.316   2.944
  148VAL      C 1688   5.751   8.582   2.927
  148VAL      O 1689   5.654   8.588   2.851
  149GL4      N 1690   5.863   8.653   2.914
  149GL4      H 1691   5.939   8.634   2.976
  149GL4     CA 1692   5.888   8.739   2.798
  149GL4     CB 1693   6.001   8.841   2.811
  149GL4     CG 1694   5.984   8.939   2.928
  149GL4     CD 1695   6.064   9.069   2.918
  149GL4    OE1 1696   6.009   9.164   2.857
  149GL4   HE11 1697   6.087   9.225   2.845
  149GL4   HE12 1698   5.913   9.147   2.836
  149GL4    OE2 1699   6.186   9.076   2.945
  149GL4   HE21 1700   6.221   9.165   2.916
  149GL4   HE22 1701   6.216   8.989   2.983
  149GL4      C 1702   5.916   8.653   2.676
  149GL4      O 1703   5.964   8.540   2.687
  150HI0      N 1704   5.902   8.718   2.561
  150HI0      H 1705   5.880   8.816   2.559
  150HI0     CA 1706   5.918   8.648   2.433
  150HI0     CB 1707   5.878   8.733   2.313
  150HI0     CG 1708   5.745   8.690   2.252
  150HI0    ND1 1709   5.690   8.569   2.243
  150HI0    HD1 1710   5.737   8.487   2.278
  150HI0    CD2 1711   5.665   8.779   2.192
  150HI0    HD2 1712   5.694   8.869   2.139
  150HI0    CE1 1713   5.576   8.580   2.176
  150HI0    HE1 1714   5.498   8.505   2.183
  150HI0    NE2 1715   5.560   8.710   2.150
  150HI0    HE2 1716   5.493   8.745   2.084
  150HI0      C 1717   6.058   8.587   2.415
  150HI0      O 1718   6.159   8.652   2.442
  151SER      N 1719   6.058   8.462   2.370
  151SER      H 1720   5.977   8.404   2.371
  151SER     CA 1721   6.176   8.388   2.323
  151SER     CB 1722   6.133   8.244   2.296
  151SER     OG 1723   6.018   8.220   2.216
  151SER     HG 1724   5.936   8.200   2.270
  151SER      C 1725   6.241   8.437   2.194
  151SER      O 1726   6.194   8.513   2.110
  152AS4      N 1727   6.372   8.416   2.183
  152AS4      H 1728   6.415   8.370   2.260
  152AS4     CA 1729   6.445   8.463   2.064
  152AS4     CB 1730   6.570   8.544   2.099
  152AS4     CG 1731   6.616   8.652   2.001
  152AS4    OD1 1732   6.594   8.641   1.879
  152AS4   HD11 1733   6.633   8.724   1.837
  152AS4   HD12 1734   6.510   8.588   1.869
  152AS4    OD2 1735   6.689   8.741   2.051
  152AS4   HD21 1736   6.686   8.824   1.996
  152AS4   HD22 1737   6.720   8.707   2.140
  152AS4      C 1738   6.472   8.337   1.983
  152AS4      O 1739   6.515   8.233   2.033
  153LEU      N 1740   6.465   8.346   1.850
  153LEU      H 1741   6.456   8.436   1.807
  153LEU     CA 1742   6.467   8.221   1.773
  153LEU     CB 1743   6.353   8.231   1.672
  153LEU     CG 1744   6.352   8.103   1.588
  153LEU    CD1 1745   6.311   7.978   1.665
  153LEU    CD2 1746   6.265   8.127   1.465
  153LEU      C 1747   6.606   8.215   1.709
  153LEU      O 1748   6.651   8.300   1.632
  154SER      N 1749   6.689   8.126   1.763
  154SER      H 1750   6.663   8.046   1.817
  154SER     CA 1751   6.824   8.121   1.705
  154SER     CB 1752   6.920   8.102   1.823
  154SER     OG 1753   7.051   8.141   1.781
  154SER     HG 1754   7.043   8.240   1.769
  154SER      C 1755   6.850   7.999   1.616
  154SER      O 1756   6.847   7.884   1.658
  155PHE      N 1757   6.892   8.020   1.492
  155PHE      H 1758   6.916   8.115   1.473
  155PHE     CA 1759   6.924   7.912   1.398
  155PHE     CB 1760   6.924   7.973   1.258
  155PHE     CG 1761   6.964   7.887   1.137
  155PHE    CD1 1762   6.874   7.804   1.072
  155PHE    HD1 1763   6.769   7.831   1.083
  155PHE    CD2 1764   7.098   7.857   1.117
  155PHE    HD2 1765   7.164   7.913   1.183
  155PHE    CE1 1766   6.915   7.695   0.996
  155PHE    HE1 1767   6.846   7.638   0.933
  155PHE    CE2 1768   7.143   7.752   1.037
  155PHE    HE2 1769   7.248   7.724   1.039
  155PHE     CZ 1770   7.050   7.671   0.973
  155PHE     HZ 1771   7.089   7.585   0.919
  155PHE      C 1772   7.055   7.846   1.443
  155PHE      O 1773   7.157   7.905   1.480
  156SER      N 1774   7.055   7.714   1.429
  156SER      H 1775   6.971   7.671   1.396
  156SER     CA 1776   7.171   7.631   1.464
  156SER     CB 1777   7.178   7.574   1.606
  156SER     OG 1778   7.312   7.550   1.650
  156SER     HG 1779   7.318   7.455   1.683
  156SER      C 1780   7.196   7.515   1.369
  156SER      O 1781   7.119   7.494   1.275
  157LYSH     N 1782   7.328   7.506   1.354
  157LYSH     H 1783   7.386   7.569   1.407
  157LYSH    CA 1784   7.403   7.401   1.283
  157LYSH    CB 1785   7.549   7.442   1.267
  157LYSH    CG 1786   7.565   7.585   1.215
  157LYSH    CD 1787   7.716   7.608   1.212
  157LYSH    CE 1788   7.742   7.739   1.136
  157LYSH    NZ 1789   7.881   7.740   1.088
  157LYSH   HZ1 1790   7.871   7.808   1.015
  157LYSH   HZ2 1791   7.945   7.771   1.158
  157LYSH   HZ3 1792   7.919   7.658   1.045
  157LYSH     C 1793   7.387   7.258   1.334
  157LYSH     O 1794   7.345   7.171   1.257
  158AS4      N 1795   7.395   7.240   1.466
  158AS4      H 1796   7.423   7.306   1.535
  158AS4     CA 1797   7.377   7.104   1.521
  158AS4     CB 1798   7.416   7.104   1.669
  158AS4     CG 1799   7.339   7.192   1.767
  158AS4    OD1 1800   7.279   7.297   1.734
  158AS4   HD11 1801   7.271   7.360   1.812
  158AS4   HD12 1802   7.237   7.278   1.645
  158AS4    OD2 1803   7.340   7.168   1.890
  158AS4   HD21 1804   7.283   7.236   1.936
  158AS4   HD22 1805   7.396   7.086   1.905
  158AS4      C 1806   7.233   7.057   1.504
  158AS4      O 1807   7.226   6.949   1.445
  159TRP      N 1808   7.137   7.143   1.537
  159TRP      H 1809   7.158   7.225   1.590
  159TRP     CA 1810   6.996   7.117   1.501
  159TRP     CB 1811   6.927   7.066   1.628
  159TRP     CG 1812   6.776   7.049   1.611
  159TRP    CD1 1813   6.681   7.128   1.658
  159TRP    HD1 1814   6.680   7.237   1.667
  159TRP    CD2 1815   6.718   6.933   1.561
  159TRP    NE1 1816   6.562   7.075   1.630
  159TRP    HE1 1817   6.474   7.122   1.621
  159TRP    CE2 1818   6.581   6.955   1.577
  159TRP    CE3 1819   6.768   6.811   1.516
  159TRP    HE3 1820   6.875   6.792   1.515
  159TRP    CZ2 1821   6.496   6.851   1.542
  159TRP    HZ2 1822   6.393   6.853   1.578
  159TRP    CZ3 1823   6.680   6.710   1.481
  159TRP    HZ3 1824   6.716   6.617   1.438
  159TRP    CH2 1825   6.543   6.730   1.492
  159TRP    HH2 1826   6.465   6.667   1.449
  159TRP      C 1827   6.936   7.255   1.472
  159TRP      O 1828   6.969   7.357   1.531
  160SER      N 1829   6.830   7.255   1.391
  160SER      H 1830   6.769   7.175   1.399
  160SER     CA 1831   6.795   7.366   1.302
  160SER     CB 1832   6.687   7.321   1.204
  160SER     OG 1833   6.582   7.281   1.293
  160SER     HG 1834   6.521   7.218   1.244
  160SER      C 1835   6.751   7.497   1.367
  160SER      O 1836   6.813   7.600   1.342
  161PHE      N 1837   6.639   7.492   1.439
  161PHE      H 1838   6.593   7.405   1.420
  161PHE     CA 1839   6.599   7.598   1.532
  161PHE     CB 1840   6.454   7.638   1.502
  161PHE     CG 1841   6.431   7.696   1.362
  161PHE    CD1 1842   6.448   7.833   1.345
  161PHE    HD1 1843   6.471   7.904   1.424
  161PHE    CD2 1844   6.379   7.614   1.262
  161PHE    HD2 1845   6.362   7.509   1.286
  161PHE    CE1 1846   6.402   7.884   1.224
  161PHE    HE1 1847   6.395   7.992   1.216
  161PHE    CE2 1848   6.340   7.665   1.138
  161PHE    HE2 1849   6.291   7.598   1.067
  161PHE     CZ 1850   6.352   7.802   1.123
  161PHE     HZ 1851   6.304   7.859   1.044
  161PHE      C 1852   6.613   7.562   1.680
  161PHE      O 1853   6.580   7.454   1.728
  162TYR      N 1854   6.659   7.663   1.754
  162TYR      H 1855   6.696   7.742   1.704
  162TYR     CA 1856   6.673   7.673   1.900
  162TYR     CB 1857   6.818   7.669   1.949
  162TYR     CG 1858   6.870   7.526   1.966
  162TYR    CD1 1859   6.919   7.463   1.852
  162TYR    HD1 1860   6.907   7.515   1.758
  162TYR    CD2 1861   6.891   7.471   2.092
  162TYR    HD2 1862   6.859   7.523   2.183
  162TYR    CE1 1863   6.991   7.344   1.860
  162TYR    HE1 1864   7.037   7.311   1.767
  162TYR    CE2 1865   6.960   7.351   2.098
  162TYR    HE2 1866   6.983   7.315   2.198
  162TYR     CZ 1867   7.009   7.286   1.985
  162TYR     OH 1868   7.081   7.173   2.008
  162TYR     HH 1869   7.145   7.168   1.931
  162TYR      C 1870   6.617   7.802   1.960
  162TYR      O 1871   6.619   7.914   1.910
  163LEU      N 1872   6.563   7.780   2.080
  163LEU      H 1873   6.574   7.695   2.131
  163LEU     CA 1874   6.484   7.882   2.149
  163LEU     CB 1875   6.350   7.829   2.200
  163LEU     CG 1876   6.246   7.805   2.089
  163LEU    CD1 1877   6.120   7.755   2.159
  163LEU    CD2 1878   6.205   7.931   2.013
  163LEU      C 1879   6.554   7.944   2.270
  163LEU      O 1880   6.574   7.870   2.366
  164LEU      N 1881   6.579   8.074   2.266
  164LEU      H 1882   6.564   8.126   2.182
  164LEU     CA 1883   6.647   8.136   2.381
  164LEU     CB 1884   6.769   8.219   2.341
  164LEU     CG 1885   6.832   8.291   2.460
  164LEU    CD1 1886   6.915   8.186   2.534
  164LEU    CD2 1887   6.929   8.404   2.423
  164LEU      C 1888   6.545   8.207   2.471
  164LEU      O 1889   6.463   8.289   2.430
  165TYR      N 1890   6.520   8.149   2.588
  165TYR      H 1891   6.523   8.049   2.592
  165TYR     CA 1892   6.431   8.203   2.692
  165TYR     CB 1893   6.341   8.093   2.746
  165TYR     CG 1894   6.231   8.047   2.650
  165TYR    CD1 1895   6.108   8.111   2.664
  165TYR    HD1 1896   6.105   8.213   2.702
  165TYR    CD2 1897   6.247   7.944   2.558
  165TYR    HD2 1898   6.348   7.905   2.543
  165TYR    CE1 1899   5.999   8.061   2.593
  165TYR    HE1 1900   5.900   8.096   2.620
  165TYR    CE2 1901   6.135   7.895   2.493
  165TYR    HE2 1902   6.143   7.810   2.425
  165TYR     CZ 1903   6.009   7.952   2.506
  165TYR     OH 1904   5.902   7.910   2.433
  165TYR     HH 1905   5.858   7.994   2.401
  165TYR      C 1906   6.521   8.251   2.806
  165TYR      O 1907   6.630   8.202   2.836
  166TYR      N 1908   6.465   8.347   2.880
  166TYR      H 1909   6.367   8.365   2.868
  166TYR     CA 1910   6.537   8.419   2.985
  166TYR     CB 1911   6.602   8.546   2.930
  166TYR     CG 1912   6.512   8.638   2.847
  166TYR    CD1 1913   6.445   8.750   2.896
  166TYR    HD1 1914   6.474   8.784   2.995
  166TYR    CD2 1915   6.512   8.613   2.711
  166TYR    HD2 1916   6.581   8.540   2.669
  166TYR    CE1 1917   6.370   8.826   2.807
  166TYR    HE1 1918   6.319   8.916   2.838
  166TYR    CE2 1919   6.431   8.683   2.622
  166TYR    HE2 1920   6.430   8.649   2.519
  166TYR     CZ 1921   6.359   8.790   2.673
  166TYR     OH 1922   6.284   8.861   2.584
  166TYR     HH 1923   6.236   8.786   2.538
  166TYR      C 1924   6.463   8.469   3.110
  166TYR      O 1925   6.341   8.472   3.122
  167THR      N 1926   6.543   8.494   3.214
  167THR      H 1927   6.637   8.462   3.214
  167THR     CA 1928   6.500   8.583   3.323
  167THR     CB 1929   6.430   8.500   3.430
  167THR    OG1 1930   6.381   8.586   3.534
  167THR    HG1 1931   6.302   8.638   3.504
  167THR    CG2 1932   6.510   8.380   3.480
  167THR      C 1933   6.622   8.664   3.367
  167THR      O 1934   6.734   8.626   3.332
  168GL4      N 1935   6.597   8.779   3.427
  168GL4      H 1936   6.505   8.819   3.433
  168GL4     CA 1937   6.698   8.875   3.476
  168GL4     CB 1938   6.628   9.002   3.524
  168GL4     CG 1939   6.574   9.101   3.420
  168GL4     CD 1940   6.452   9.049   3.345
  168GL4    OE1 1941   6.372   8.979   3.410
  168GL4   HE11 1942   6.279   8.983   3.373
  168GL4   HE12 1943   6.420   8.936   3.487
  168GL4    OE2 1944   6.440   9.086   3.226
  168GL4   HE21 1945   6.372   9.024   3.187
  168GL4   HE22 1946   6.463   9.183   3.220
  168GL4      C 1947   6.794   8.828   3.585
  168GL4      O 1948   6.757   8.806   3.700
  169PHE      N 1949   6.921   8.857   3.557
  169PHE      H 1950   6.941   8.892   3.466
  169PHE     CA 1951   7.031   8.818   3.646
  169PHE     CB 1952   7.159   8.788   3.569
  169PHE     CG 1953   7.239   8.681   3.643
  169PHE    CD1 1954   7.331   8.715   3.742
  169PHE    HD1 1955   7.340   8.820   3.773
  169PHE    CD2 1956   7.227   8.552   3.593
  169PHE    HD2 1957   7.148   8.535   3.520
  169PHE    CE1 1958   7.407   8.613   3.797
  169PHE    HE1 1959   7.491   8.633   3.862
  169PHE    CE2 1960   7.306   8.452   3.648
  169PHE    HE2 1961   7.273   8.349   3.640
  169PHE     CZ 1962   7.397   8.483   3.749
  169PHE     HZ 1963   7.469   8.407   3.778
  169PHE      C 1964   7.061   8.932   3.744
  169PHE      O 1965   7.154   9.008   3.721
  170THR      N 1966   6.978   8.943   3.847
  170THR      H 1967   6.891   8.893   3.848
  170THR     CA 1968   6.998   9.041   3.955
  170THR     CB 1969   6.870   9.071   4.033
  170THR    OG1 1970   6.827   8.964   4.116
  170THR    HG1 1971   6.738   8.986   4.156
  170THR    CG2 1972   6.755   9.122   3.946
  170THR      C 1973   7.117   9.004   4.043
  170THR      O 1974   7.124   8.889   4.086
  171PRO      N 1975   7.212   9.096   4.057
  171PRO     CA 1976   7.328   9.061   4.142
  171PRO     CB 1977   7.448   9.150   4.109
  171PRO     CG 1978   7.387   9.264   4.028
  171PRO     CD 1979   7.251   9.212   3.978
  171PRO      C 1980   7.299   9.089   4.290
  171PRO      O 1981   7.201   9.156   4.319
  172THR      N 1982   7.356   9.004   4.376
  172THR      H 1983   7.420   8.936   4.342
  172THR     CA 1984   7.340   9.005   4.522
  172THR     CB 1985   7.389   9.128   4.597
  172THR    OG1 1986   7.301   9.240   4.576
  172THR    HG1 1987   7.338   9.289   4.497
  172THR    CG2 1988   7.532   9.171   4.566
  172THR      C 1989   7.206   8.954   4.576
  172THR      O 1990   7.203   8.889   4.682
  173GL4      N 1991   7.096   8.989   4.512
  173GL4      H 1992   7.113   9.036   4.425
  173GL4     CA 1993   6.960   8.951   4.552
  173GL4     CB 1994   6.863   9.022   4.457
  173GL4     CG 1995   6.720   9.022   4.509
  173GL4     CD 1996   6.631   8.948   4.409
  173GL4    OE1 1997   6.592   8.834   4.442
  173GL4   HE11 1998   6.526   8.805   4.374
  173GL4   HE12 1999   6.650   8.796   4.514
  173GL4    OE2 2000   6.593   9.012   4.307
  173GL4   HE21 2001   6.575   8.947   4.234
  173GL4   HE22 2002   6.608   9.110   4.324
  173GL4      C 2003   6.945   8.799   4.565
  173GL4      O 2004   6.963   8.726   4.468
  174LYSH     N 2005   6.885   8.756   4.675
  174LYSH     H 2006   6.847   8.819   4.742
  174LYSH    CA 2007   6.869   8.614   4.712
  174LYSH    CB 2008   6.824   8.610   4.858
  174LYSH    CG 2009   6.916   8.625   4.980
  174LYSH    CD 2010   7.046   8.544   4.979
  174LYSH    CE 2011   7.124   8.568   5.109
  174LYSH    NZ 2012   7.267   8.550   5.082
  174LYSH   HZ1 2013   7.318   8.628   5.119
  174LYSH   HZ2 2014   7.301   8.465   5.123
  174LYSH   HZ3 2015   7.282   8.555   4.983
  174LYSH     C 2016   6.778   8.512   4.642
  174LYSH     O 2017   6.760   8.407   4.704
  175ASN      N 2018   6.698   8.558   4.548
  175ASN      H 2019   6.698   8.645   4.499
  175ASN     CA 2020   6.604   8.462   4.486
  175ASN     CB 2021   6.488   8.545   4.431
  175ASN     CG 2022   6.390   8.575   4.545
  175ASN    OD1 2023   6.360   8.485   4.623
  175ASN    ND2 2024   6.315   8.684   4.550
  175ASN   HD21 2025   6.325   8.755   4.481
  175ASN   HD22 2026   6.267   8.693   4.638
  175ASN      C 2027   6.685   8.387   4.380
  175ASN      O 2028   6.726   8.452   4.284
  176GL4      N 2029   6.688   8.254   4.388
  176GL4      H 2030   6.628   8.211   4.456
  176GL4     CA 2031   6.758   8.171   4.289
  176GL4     CB 2032   6.842   8.066   4.362
  176GL4     CG 2033   6.945   8.113   4.464
  176GL4     CD 2034   7.052   8.209   4.411
  176GL4    OE1 2035   7.085   8.201   4.292
  176GL4   HE11 2036   7.101   8.295   4.260
  176GL4   HE12 2037   7.121   8.110   4.271
  176GL4    OE2 2038   7.122   8.275   4.491
  176GL4   HE21 2039   7.154   8.359   4.448
  176GL4   HE22 2040   7.128   8.235   4.583
  176GL4      C 2041   6.658   8.116   4.187
  176GL4      O 2042   6.536   8.119   4.200
  177TYR      N 2043   6.720   8.061   4.083
  177TYR      H 2044   6.811   8.020   4.088
  177TYR     CA 2045   6.644   8.028   3.962
  177TYR     CB 2046   6.661   8.153   3.875
  177TYR     CG 2047   6.527   8.227   3.878
  177TYR    CD1 2048   6.430   8.187   3.787
  177TYR    HD1 2049   6.444   8.096   3.727
  177TYR    CD2 2050   6.515   8.348   3.945
  177TYR    HD2 2051   6.587   8.369   4.024
  177TYR    CE1 2052   6.325   8.271   3.753
  177TYR    HE1 2053   6.263   8.249   3.666
  177TYR    CE2 2054   6.409   8.432   3.913
  177TYR    HE2 2055   6.388   8.524   3.967
  177TYR     CZ 2056   6.322   8.398   3.810
  177TYR     OH 2057   6.246   8.493   3.749
  177TYR     HH 2058   6.296   8.511   3.665
  177TYR      C 2059   6.694   7.906   3.883
  177TYR      O 2060   6.812   7.871   3.884
  178ALA      N 2061   6.599   7.841   3.815
  178ALA      H 2062   6.503   7.866   3.822
  178ALA     CA 2063   6.634   7.726   3.731
  178ALA     CB 2064   6.640   7.604   3.823
  178ALA      C 2065   6.535   7.690   3.620
  178ALA      O 2066   6.420   7.734   3.627
  179CYS2     N 2067   6.578   7.623   3.514
  179CYS2     H 2068   6.672   7.592   3.504
  179CYS2    CA 2069   6.486   7.580   3.407
  179CYS2    CB 2070   6.558   7.608   3.275
  179CYS2    SG 2071   6.456   7.589   3.124
  179CYS2     C 2072   6.471   7.428   3.415
  179CYS2     O 2073   6.567   7.354   3.437
  180ARG      N 2074   6.348   7.387   3.384
  180ARG      H 2075   6.274   7.454   3.374
  180ARG     CA 2076   6.314   7.244   3.384
  180ARG     CB 2077   6.161   7.234   3.379
  180ARG     CG 2078   6.100   7.097   3.410
  180ARG     CD 2079   5.954   7.115   3.453
  180ARG     NE 2080   5.887   6.984   3.457
  180ARG     HE 2081   5.898   6.944   3.548
  180ARG     CZ 2082   5.824   6.923   3.355
  180ARG    NH1 2083   5.813   6.989   3.239
  180ARG   HH11 2084   5.842   7.084   3.249
  180ARG   HH12 2085   5.756   6.955   3.164
  180ARG    NH2 2086   5.789   6.794   3.363
  180ARG   HH21 2087   5.799   6.747   3.450
  180ARG   HH22 2088   5.751   6.750   3.282
  180ARG      C 2089   6.377   7.176   3.262
  180ARG      O 2090   6.404   7.056   3.270
  181VAL      N 2091   6.373   7.242   3.146
  181VAL      H 2092   6.332   7.333   3.152
  181VAL     CA 2093   6.426   7.184   3.022
  181VAL     CB 2094   6.579   7.192   3.027
  181VAL    CG1 2095   6.645   7.082   3.110
  181VAL    CG2 2096   6.634   7.221   2.887
  181VAL      C 2097   6.368   7.058   2.956
  181VAL      O 2098   6.441   6.981   2.893
  182ASN      N 2099   6.237   7.039   2.961
  182ASN      H 2100   6.181   7.118   2.986
  182ASN     CA 2101   6.169   6.919   2.908
  182ASN     CB 2102   6.060   6.867   3.001
  182ASN     CG 2103   6.018   6.723   2.967
  182ASN    OD1 2104   6.101   6.634   2.950
  182ASN    ND2 2105   5.890   6.689   2.971
  182ASN   HD21 2106   5.828   6.761   3.004
  182ASN   HD22 2107   5.859   6.605   2.928
  182ASN      C 2108   6.136   6.925   2.759
  182ASN      O 2109   6.034   6.974   2.712
  183HI0      N 2110   6.225   6.849   2.696
  183HI0      H 2111   6.313   6.822   2.737
  183HI0     CA 2112   6.218   6.827   2.551
  183HI0     CB 2113   6.354   6.800   2.485
  183HI0     CG 2114   6.445   6.919   2.452
  183HI0    ND1 2115   6.529   6.977   2.537
  183HI0    HD1 2116   6.555   6.934   2.623
  183HI0    CD2 2117   6.435   6.995   2.344
  183HI0    HD2 2118   6.368   6.962   2.265
  183HI0    CE1 2119   6.581   7.085   2.478
  183HI0    HE1 2120   6.641   7.161   2.529
  183HI0    NE2 2121   6.518   7.098   2.362
  183HI0    HE2 2122   6.551   7.165   2.295
  183HI0      C 2123   6.131   6.706   2.516
  183HI0      O 2124   6.138   6.607   2.588
  184VAL      N 2125   6.070   6.724   2.399
  184VAL      H 2126   6.072   6.813   2.353
  184VAL     CA 2127   5.994   6.627   2.318
  184VAL     CB 2128   6.078   6.542   2.223
  184VAL    CG1 2129   6.145   6.627   2.114
  184VAL    CG2 2130   6.157   6.433   2.296
  184VAL      C 2131   5.893   6.535   2.388
  184VAL      O 2132   5.789   6.510   2.327
  185THR      N 2133   5.911   6.493   2.513
  185THR      H 2134   5.977   6.534   2.576
  185THR     CA 2135   5.817   6.403   2.582
  185THR     CB 2136   5.870   6.277   2.651
  185THR    OG1 2137   5.934   6.200   2.549
  185THR    HG1 2138   6.019   6.179   2.597
  185THR    CG2 2139   5.758   6.195   2.715
  185THR      C 2140   5.744   6.488   2.687
  185THR      O 2141   5.787   6.507   2.800
  186LEU      N 2142   5.648   6.559   2.629
  186LEU      H 2143   5.630   6.549   2.531
  186LEU     CA 2144   5.566   6.648   2.714
  186LEU     CB 2145   5.474   6.743   2.638
  186LEU     CG 2146   5.518   6.851   2.539
  186LEU    CD1 2147   5.592   6.786   2.422
  186LEU    CD2 2148   5.400   6.943   2.509
  186LEU      C 2149   5.488   6.594   2.833
  186LEU      O 2150   5.413   6.496   2.827
  187SER      N 2151   5.498   6.662   2.947
  187SER      H 2152   5.563   6.736   2.960
  187SER     CA 2153   5.427   6.617   3.068
  187SER     CB 2154   5.516   6.648   3.188
  187SER     OG 2155   5.526   6.788   3.213
  187SER     HG 2156   5.547   6.843   3.131
  187SER      C 2157   5.289   6.684   3.074
  187SER      O 2158   5.199   6.620   3.128
  188GLN      N 2159   5.275   6.814   3.048
  188GLN      H 2160   5.349   6.879   3.060
  188GLN     CA 2161   5.141   6.874   3.041
  188GLN     CB 2162   5.146   7.019   3.091
  188GLN     CG 2163   5.173   7.038   3.240
  188GLN     CD 2164   5.124   7.177   3.280
  188GLN    OE1 2165   5.005   7.195   3.307
  188GLN    NE2 2166   5.207   7.280   3.265
  188GLN   HE21 2167   5.299   7.273   3.227
  188GLN   HE22 2168   5.184   7.375   3.288
  188GLN      C 2169   5.084   6.874   2.899
  188GLN      O 2170   5.136   6.820   2.802
  189PRO      N 2171   4.959   6.919   2.890
  189PRO     CA 2172   4.894   6.929   2.758
  189PRO     CB 2173   4.746   6.932   2.795
  189PRO     CG 2174   4.734   6.983   2.939
  189PRO     CD 2175   4.855   6.906   2.993
  189PRO      C 2176   4.942   7.057   2.688
  189PRO      O 2177   4.973   7.157   2.751
  190LYSH     N 2178   4.918   7.058   2.557
  190LYSH     H 2179   4.881   6.981   2.505
  190LYSH    CA 2180   4.986   7.155   2.471
  190LYSH    CB 2181   5.002   7.103   2.327
  190LYSH    CG 2182   5.062   6.963   2.322
  190LYSH    CD 2183   5.114   6.945   2.179
  190LYSH    CE 2184   5.163   6.811   2.123
  190LYSH    NZ 2185   5.267   6.825   2.020
  190LYSH   HZ1 2186   5.347   6.778   2.057
  190LYSH   HZ2 2187   5.236   6.785   1.934
  190LYSH   HZ3 2188   5.300   6.919   2.009
  190LYSH     C 2189   4.918   7.292   2.460
  190LYSH     O 2190   4.954   7.374   2.376
  191ILE      N 2191   4.811   7.310   2.538
  191ILE      H 2192   4.737   7.244   2.543
  191ILE     CA 2193   4.766   7.444   2.578
  191ILE     CB 2194   4.631   7.449   2.650
  191ILE    CG1 2195   4.623   7.349   2.766
  191ILE    CG2 2196   4.516   7.445   2.549
  191ILE     CD 2197   4.522   7.396   2.870
  191ILE      C 2198   4.872   7.520   2.659
  191ILE      O 2199   4.875   7.642   2.649
  192VAL      N 2200   4.960   7.451   2.730
  192VAL      H 2201   4.965   7.351   2.739
  192VAL     CA 2202   5.044   7.524   2.827
  192VAL     CB 2203   5.099   7.439   2.941
  192VAL    CG1 2204   4.981   7.374   3.013
  192VAL    CG2 2205   5.197   7.327   2.904
  192VAL      C 2206   5.155   7.601   2.755
  192VAL      O 2207   5.222   7.566   2.658
  193LYSH     N 2208   5.167   7.727   2.795
  193LYSH     H 2209   5.133   7.750   2.886
  193LYSH    CA 2210   5.259   7.822   2.732
  193LYSH    CB 2211   5.176   7.936   2.673
  193LYSH    CG 2212   5.068   7.884   2.577
  193LYSH    CD 2213   5.115   7.830   2.442
  193LYSH    CE 2214   4.999   7.753   2.379
  193LYSH    NZ 2215   5.043   7.681   2.258
  193LYSH   HZ1 2216   4.983   7.609   2.224
  193LYSH   HZ2 2217   5.058   7.757   2.194
  193LYSH   HZ3 2218   5.136   7.648   2.274
  193LYSH     C 2219   5.374   7.884   2.812
  193LYSH     O 2220   5.355   7.900   2.932
  194TRP      N 2221   5.489   7.910   2.750
  194TRP      H 2222   5.494   7.900   2.651
  194TRP     CA 2223   5.610   7.958   2.818
  194TRP     CB 2224   5.737   7.878   2.789
  194TRP     CG 2225   5.723   7.734   2.838
  194TRP    CD1 2226   5.734   7.685   2.961
  194TRP    HD1 2227   5.799   7.724   3.040
  194TRP    CD2 2228   5.649   7.641   2.765
  194TRP    NE1 2229   5.658   7.577   2.973
  194TRP    HE1 2230   5.647   7.528   3.060
  194TRP    CE2 2231   5.599   7.550   2.857
  194TRP    CE3 2232   5.619   7.611   2.633
  194TRP    HE3 2233   5.647   7.684   2.557
  194TRP    CZ2 2234   5.524   7.438   2.822
  194TRP    HZ2 2235   5.470   7.393   2.905
  194TRP    CZ3 2236   5.560   7.491   2.593
  194TRP    HZ3 2237   5.542   7.476   2.487
  194TRP    CH2 2238   5.502   7.407   2.688
  194TRP    HH2 2239   5.464   7.308   2.662
  194TRP      C 2240   5.636   8.099   2.764
  194TRP      O 2241   5.696   8.170   2.845
  195AS4      N 2242   5.621   8.131   2.636
  195AS4      H 2243   5.622   8.066   2.561
  195AS4     CA 2244   5.604   8.272   2.597
  195AS4     CB 2245   5.600   8.271   2.444
  195AS4     CG 2246   5.740   8.252   2.387
  195AS4    OD1 2247   5.779   8.142   2.342
  195AS4   HD11 2248   5.878   8.138   2.339
  195AS4   HD12 2249   5.701   8.087   2.310
  195AS4    OD2 2250   5.806   8.354   2.357
  195AS4   HD21 2251   5.848   8.338   2.268
  195AS4   HD22 2252   5.791   8.427   2.424
  195AS4      C 2253   5.478   8.347   2.641
  195AS4      O 2254   5.385   8.274   2.674
  196ARG      N 2255   5.479   8.480   2.635
  196ARG      H 2256   5.567   8.525   2.650
  196ARG     CA 2257   5.359   8.561   2.663
  196ARG     CB 2258   5.392   8.710   2.654
  196ARG     CG 2259   5.468   8.778   2.540
  196ARG     CD 2260   5.526   8.915   2.576
  196ARG     NE 2261   5.430   9.001   2.646
  196ARG     HE 2262   5.342   9.009   2.600
  196ARG     CZ 2263   5.453   9.061   2.764
  196ARG    NH1 2264   5.570   9.062   2.830
  196ARG   HH11 2265   5.643   9.002   2.798
  196ARG   HH12 2266   5.580   9.106   2.919
  196ARG    NH2 2267   5.346   9.108   2.831
  196ARG   HH21 2268   5.254   9.090   2.797
  196ARG   HH22 2269   5.366   9.175   2.902
  196ARG      C 2270   5.255   8.536   2.554
  196ARG      O 2271   5.276   8.469   2.453
  197AS4      N 2272   5.133   8.564   2.601
  197AS4      H 2273   5.124   8.557   2.701
  197AS4     CA 2274   5.011   8.550   2.521
  197AS4     CB 2275   4.898   8.627   2.591
  197AS4     CG 2276   4.860   8.552   2.719
  197AS4    OD1 2277   4.778   8.457   2.719
  197AS4   HD11 2278   4.782   8.414   2.809
  197AS4   HD12 2279   4.751   8.430   2.627
  197AS4    OD2 2280   4.942   8.569   2.812
  197AS4   HD21 2281   4.902   8.542   2.899
  197AS4   HD22 2282   5.032   8.591   2.774
  197AS4      C 2283   5.013   8.576   2.371
  197AS4      O 2284   5.035   8.691   2.332
  198MET      N 2285   4.971   8.476   2.293
  198MET      H 2286   4.958   8.383   2.327
  198MET     CA 2287   4.982   8.473   2.147
  198MET     CB 2288   5.130   8.499   2.117
  198MET     CG 2289   5.161   8.521   1.969
  198MET     SD 2290   5.318   8.605   1.928
  198MET     CE 2291   5.339   8.538   1.765
  198MET      C 2292   4.942   8.347   2.071
  198MET     O1 2293   4.889   8.352   1.957
  198MET   HO11 2294   4.913   8.267   1.912
  198MET   HO12 2295   4.846   8.442   1.949
  198MET     O2 2296   4.921   8.249   2.146
  198MET   HO21 2297   4.885   8.178   2.086
  198MET   HO22 2298   4.932   8.264   2.244
   9.32962   9.32962   6.59703   0.00000   0.00000   0.00000   0.00000   4.66481   4.66481
