# Supplementary material for: Interfacial Dynamics and Growth Modes of β2-Microglobulin Dimers
Source: J Chem Inf Model. 2023 May 3;63(14):4447–57. doi: 10.1021/acs.jcim.3c00399 (PMC10369489; doi:10.1021/acs.jcim.3c00399)
Supplement: Supplementary file 2 — ci3c00399_si_002.zip [file ci3c00399_si_002.zip › Supporting-Information/confs_end/End_conformation_BM-5_rep3.gro]

Protein in water t= 500000.00000 step= 5000000
 2298
    1ILE      N    1   7.227   7.033   1.526
    1ILE     H1    2   7.193   6.981   1.448
    1ILE     H2    3   7.154   7.095   1.553
    1ILE     H3    4   7.303   7.082   1.482
    1ILE     CA    5   7.269   6.953   1.642
    1ILE     CB    6   7.326   7.037   1.756
    1ILE    CG1    7   7.254   7.171   1.765
    1ILE    CG2    8   7.475   7.055   1.723
    1ILE     CD    9   7.144   7.180   1.871
    1ILE      C   10   7.154   6.859   1.681
    1ILE      O   11   7.044   6.883   1.632
    2GLN      N   12   7.167   6.778   1.786
    2GLN      H   13   7.259   6.764   1.823
    2GLN     CA   14   7.062   6.682   1.824
    2GLN     CB   15   7.137   6.555   1.862
    2GLN     CG   16   7.080   6.441   1.777
    2GLN     CD   17   7.145   6.312   1.826
    2GLN    OE1   18   7.252   6.307   1.885
    2GLN    NE2   19   7.075   6.199   1.822
    2GLN   HE21   20   6.984   6.181   1.785
    2GLN   HE22   21   7.125   6.124   1.867
    2GLN      C   22   6.974   6.728   1.941
    2GLN      O   23   7.018   6.709   2.054
    3ARG      N   24   6.848   6.752   1.909
    3ARG      H   25   6.813   6.711   1.824
    3ARG     CA   26   6.755   6.821   2.000
    3ARG     CB   27   6.658   6.912   1.924
    3ARG     CG   28   6.745   7.001   1.835
    3ARG     CD   29   6.647   7.072   1.743
    3ARG     NE   30   6.555   6.976   1.681
    3ARG     HE   31   6.487   6.935   1.742
    3ARG     CZ   32   6.557   6.934   1.553
    3ARG    NH1   33   6.644   6.982   1.463
    3ARG   HH11   34   6.700   7.060   1.491
    3ARG   HH12   35   6.626   6.962   1.367
    3ARG    NH2   36   6.472   6.836   1.520
    3ARG   HH21   37   6.409   6.801   1.590
    3ARG   HH22   38   6.488   6.784   1.437
    3ARG      C   39   6.679   6.730   2.097
    3ARG      O   40   6.631   6.622   2.062
    4THR      N   41   6.670   6.776   2.221
    4THR      H   42   6.720   6.858   2.251
    4THR     CA   43   6.596   6.717   2.334
    4THR     CB   44   6.603   6.803   2.460
    4THR    OG1   45   6.716   6.889   2.447
    4THR    HG1   46   6.706   6.971   2.504
    4THR    CG2   47   6.606   6.716   2.585
    4THR      C   48   6.448   6.701   2.297
    4THR      O   49   6.380   6.797   2.259
    5PRO      N   50   6.391   6.581   2.300
    5PRO     CA   51   6.267   6.539   2.233
    5PRO     CB   52   6.249   6.393   2.276
    5PRO     CG   53   6.394   6.344   2.271
    5PRO     CD   54   6.470   6.462   2.333
    5PRO      C   55   6.142   6.616   2.275
    5PRO      O   56   6.143   6.664   2.389
    6LYSH     N   57   6.077   6.647   2.164
    6LYSH     H   58   6.120   6.654   2.074
    6LYSH    CA   59   5.950   6.722   2.169
    6LYSH    CB   60   5.908   6.766   2.029
    6LYSH    CG   61   5.962   6.898   1.973
    6LYSH    CD   62   5.896   6.920   1.837
    6LYSH    CE   63   5.971   7.034   1.769
    6LYSH    NZ   64   5.885   7.087   1.662
    6LYSH   HZ1   65   5.876   7.022   1.587
    6LYSH   HZ2   66   5.791   7.101   1.694
    6LYSH   HZ3   67   5.923   7.172   1.626
    6LYSH     C   68   5.834   6.640   2.225
    6LYSH     O   69   5.830   6.517   2.217
    7ILE      N   70   5.747   6.711   2.296
    7ILE      H   71   5.770   6.805   2.320
    7ILE     CA   72   5.613   6.664   2.336
    7ILE     CB   73   5.547   6.732   2.456
    7ILE    CG1   74   5.491   6.870   2.423
    7ILE    CG2   75   5.636   6.714   2.579
    7ILE     CD   76   5.406   6.925   2.538
    7ILE      C   77   5.511   6.646   2.223
    7ILE      O   78   5.500   6.720   2.125
    8GLN      N   79   5.443   6.532   2.234
    8GLN      H   80   5.447   6.476   2.316
    8GLN     CA   81   5.354   6.486   2.128
    8GLN     CB   82   5.358   6.337   2.091
    8GLN     CG   83   5.253   6.292   1.989
    8GLN     CD   84   5.242   6.364   1.854
    8GLN    OE1   85   5.170   6.461   1.833
    8GLN    NE2   86   5.313   6.320   1.751
    8GLN   HE21   87   5.376   6.243   1.760
    8GLN   HE22   88   5.323   6.380   1.671
    8GLN      C   89   5.212   6.530   2.165
    8GLN      O   90   5.166   6.490   2.272
    9VAL      N   91   5.165   6.641   2.107
    9VAL      H   92   5.218   6.691   2.039
    9VAL     CA   93   5.044   6.708   2.157
    9VAL     CB   94   5.038   6.850   2.101
    9VAL    CG1   95   5.148   6.941   2.157
    9VAL    CG2   96   5.045   6.855   1.948
    9VAL      C   97   4.914   6.628   2.168
    9VAL      O   98   4.818   6.651   2.242
   10TYR      N   99   4.905   6.523   2.088
   10TYR      H  100   4.983   6.479   2.042
   10TYR     CA  101   4.780   6.451   2.060
   10TYR     CB  102   4.752   6.424   1.912
   10TYR     CG  103   4.769   6.540   1.813
   10TYR    CD1  104   4.879   6.530   1.729
   10TYR    HD1  105   4.938   6.439   1.738
   10TYR    CD2  106   4.662   6.623   1.782
   10TYR    HD2  107   4.579   6.642   1.850
   10TYR    CE1  108   4.885   6.609   1.615
   10TYR    HE1  109   4.982   6.614   1.566
   10TYR    CE2  110   4.670   6.701   1.667
   10TYR    HE2  111   4.575   6.735   1.628
   10TYR     CZ  112   4.784   6.699   1.587
   10TYR     OH  113   4.791   6.753   1.462
   10TYR     HH  114   4.827   6.687   1.397
   10TYR      C  115   4.750   6.322   2.137
   10TYR      O  116   4.816   6.220   2.116
   11SER      N  117   4.643   6.337   2.214
   11SER      H  118   4.608   6.424   2.248
   11SER     CA  119   4.568   6.219   2.263
   11SER     CB  120   4.445   6.245   2.350
   11SER     OG  121   4.353   6.340   2.297
   11SER     HG  122   4.288   6.372   2.366
   11SER      C  123   4.520   6.123   2.154
   11SER      O  124   4.456   6.158   2.054
   12ARG      N  125   4.567   6.000   2.165
   12ARG      H  126   4.603   5.983   2.257
   12ARG     CA  127   4.545   5.890   2.070
   12ARG     CB  128   4.403   5.833   2.073
   12ARG     CG  129   4.377   5.738   2.190
   12ARG     CD  130   4.236   5.680   2.178
   12ARG     NE  131   4.125   5.775   2.195
   12ARG     HE  132   4.155   5.869   2.179
   12ARG     CZ  133   4.000   5.753   2.237
   12ARG    NH1  134   3.960   5.626   2.257
   12ARG   HH11  135   4.020   5.546   2.255
   12ARG   HH12  136   3.863   5.620   2.277
   12ARG    NH2  137   3.913   5.851   2.265
   12ARG   HH21  138   3.947   5.944   2.255
   12ARG   HH22  139   3.816   5.828   2.272
   12ARG      C  140   4.588   5.929   1.928
   12ARG      O  141   4.505   5.970   1.847
   13HI0      N  142   4.721   5.941   1.918
   13HI0      H  143   4.785   5.945   1.995
   13HI0     CA  144   4.783   5.972   1.789
   13HI0     CB  145   4.910   6.054   1.812
   13HI0     CG  146   4.998   6.077   1.689
   13HI0    ND1  147   5.122   6.030   1.680
   13HI0    HD1  148   5.165   5.949   1.721
   13HI0    CD2  149   4.979   6.172   1.597
   13HI0    HD2  150   4.889   6.233   1.591
   13HI0    CE1  151   5.181   6.097   1.581
   13HI0    HE1  152   5.286   6.095   1.551
   13HI0    NE2  153   5.092   6.180   1.527
   13HI0    HE2  154   5.094   6.215   1.434
   13HI0      C  155   4.800   5.848   1.701
   13HI0      O  156   4.832   5.737   1.745
   14PRO      N  157   4.766   5.854   1.573
   14PRO     CA  158   4.786   5.750   1.470
   14PRO     CB  159   4.701   5.797   1.351
   14PRO     CG  160   4.709   5.949   1.368
   14PRO     CD  161   4.708   5.977   1.518
   14PRO      C  162   4.931   5.707   1.450
   14PRO      O  163   5.016   5.788   1.487
   15ALA      N  164   4.959   5.578   1.437
   15ALA      H  165   4.895   5.510   1.473
   15ALA     CA  166   5.076   5.526   1.365
   15ALA     CB  167   5.100   5.617   1.245
   15ALA      C  168   5.205   5.525   1.449
   15ALA      O  169   5.273   5.422   1.450
   16GL4      N  170   5.239   5.633   1.520
   16GL4      H  171   5.166   5.699   1.536
   16GL4     CA  172   5.356   5.658   1.605
   16GL4     CB  173   5.459   5.726   1.515
   16GL4     CG  174   5.409   5.848   1.437
   16GL4     CD  175   5.532   5.906   1.366
   16GL4    OE1  176   5.589   6.002   1.422
   16GL4   HE11  177   5.669   6.037   1.372
   16GL4   HE12  178   5.522   6.034   1.489
   16GL4    OE2  179   5.552   5.855   1.254
   16GL4   HE21  180   5.628   5.904   1.210
   16GL4   HE22  181   5.497   5.772   1.245
   16GL4      C  182   5.344   5.730   1.739
   16GL4      O  183   5.247   5.800   1.766
   17ASN      N  184   5.437   5.708   1.832
   17ASN      H  185   5.487   5.622   1.829
   17ASN     CA  186   5.440   5.764   1.968
   17ASN     CB  187   5.510   5.900   1.967
   17ASN     CG  188   5.654   5.889   1.915
   17ASN    OD1  189   5.677   5.915   1.797
   17ASN    ND2  190   5.734   5.840   2.009
   17ASN   HD21  191   5.709   5.814   2.102
   17ASN   HD22  192   5.830   5.847   1.982
   17ASN      C  193   5.312   5.767   2.051
   17ASN      O  194   5.252   5.873   2.069
   18GLY      N  195   5.276   5.649   2.101
   18GLY      H  196   5.338   5.570   2.097
   18GLY     CA  197   5.153   5.626   2.179
   18GLY      C  198   5.112   5.478   2.180
   18GLY      O  199   5.201   5.398   2.208
   19LYSH     N  200   4.985   5.443   2.164
   19LYSH     H  201   4.962   5.346   2.159
   19LYSH    CA  202   4.870   5.533   2.186
   19LYSH    CB  203   4.749   5.464   2.122
   19LYSH    CG  204   4.726   5.522   1.983
   19LYSH    CD  205   4.623   5.432   1.916
   19LYSH    CE  206   4.600   5.465   1.769
   19LYSH    NZ  207   4.493   5.382   1.711
   19LYSH   HZ1  208   4.487   5.416   1.617
   19LYSH   HZ2  209   4.522   5.287   1.728
   19LYSH   HZ3  210   4.408   5.401   1.759
   19LYSH     C  211   4.839   5.561   2.333
   19LYSH     O  212   4.868   5.483   2.423
   20SER      N  213   4.810   5.688   2.359
   20SER      H  214   4.799   5.756   2.287
   20SER     CA  215   4.789   5.744   2.494
   20SER     CB  216   4.913   5.805   2.560
   20SER     OG  217   4.992   5.873   2.462
   20SER     HG  218   4.940   5.957   2.442
   20SER      C  219   4.674   5.844   2.508
   20SER      O  220   4.671   5.931   2.422
   21ASN      N  221   4.579   5.824   2.599
   21ASN      H  222   4.574   5.744   2.659
   21ASN     CA  223   4.470   5.922   2.607
   21ASN     CB  224   4.360   5.860   2.693
   21ASN     CG  225   4.312   5.725   2.641
   21ASN    OD1  226   4.280   5.697   2.525
   21ASN    ND2  227   4.305   5.624   2.727
   21ASN   HD21  228   4.347   5.634   2.818
   21ASN   HD22  229   4.274   5.537   2.690
   21ASN      C  230   4.521   6.052   2.672
   21ASN      O  231   4.451   6.152   2.657
   22PHE      N  232   4.625   6.040   2.753
   22PHE      H  233   4.651   5.954   2.798
   22PHE     CA  234   4.706   6.155   2.798
   22PHE     CB  235   4.758   6.145   2.942
   22PHE     CG  236   4.646   6.132   3.045
   22PHE    CD1  237   4.525   6.198   3.059
   22PHE    HD1  238   4.472   6.227   2.967
   22PHE    CD2  239   4.696   6.064   3.155
   22PHE    HD2  240   4.790   6.009   3.147
   22PHE    CE1  241   4.459   6.211   3.181
   22PHE    HE1  242   4.375   6.280   3.184
   22PHE    CE2  243   4.632   6.071   3.278
   22PHE    HE2  244   4.683   6.028   3.365
   22PHE     CZ  245   4.515   6.145   3.289
   22PHE     HZ  246   4.476   6.170   3.388
   22PHE      C  247   4.821   6.200   2.709
   22PHE      O  248   4.818   6.161   2.592
   23LEU      N  249   4.899   6.300   2.747
   23LEU      H  250   4.883   6.342   2.836
   23LEU     CA  251   5.010   6.355   2.667
   23LEU     CB  252   5.052   6.485   2.736
   23LEU     CG  253   5.152   6.570   2.656
   23LEU    CD1  254   5.074   6.658   2.557
   23LEU    CD2  255   5.252   6.661   2.727
   23LEU      C  256   5.127   6.257   2.656
   23LEU      O  257   5.148   6.185   2.753
   24ASN      N  258   5.187   6.263   2.537
   24ASN      H  259   5.153   6.329   2.470
   24ASN     CA  260   5.303   6.183   2.495
   24ASN     CB  261   5.259   6.079   2.391
   24ASN     CG  262   5.323   5.941   2.382
   24ASN    OD1  263   5.445   5.925   2.373
   24ASN    ND2  264   5.250   5.839   2.428
   24ASN   HD21  265   5.155   5.848   2.455
   24ASN   HD22  266   5.295   5.751   2.446
   24ASN      C  267   5.427   6.261   2.449
   24ASN      O  268   5.443   6.375   2.491
   25CYS2     N  269   5.534   6.188   2.421
   25CYS2     H  270   5.530   6.089   2.433
   25CYS2    CA  271   5.666   6.242   2.385
   25CYS2    CB  272   5.767   6.235   2.501
   25CYS2    SG  273   5.938   6.292   2.475
   25CYS2     C  274   5.736   6.166   2.272
   25CYS2     O  275   5.737   6.043   2.273
   26TYR      N  276   5.794   6.243   2.179
   26TYR      H  277   5.782   6.342   2.180
   26TYR     CA  278   5.847   6.199   2.050
   26TYR     CB  279   5.895   6.318   1.967
   26TYR     CG  280   5.784   6.373   1.877
   26TYR    CD1  281   5.710   6.484   1.914
   26TYR    HD1  282   5.740   6.545   2.000
   26TYR    CD2  283   5.766   6.332   1.745
   26TYR    HD2  284   5.821   6.247   1.706
   26TYR    CE1  285   5.619   6.549   1.832
   26TYR    HE1  286   5.543   6.614   1.876
   26TYR    CE2  287   5.682   6.400   1.658
   26TYR    HE2  288   5.644   6.342   1.574
   26TYR     CZ  289   5.613   6.514   1.698
   26TYR     OH  290   5.575   6.612   1.611
   26TYR     HH  291   5.588   6.698   1.660
   26TYR      C  292   5.959   6.094   2.045
   26TYR      O  293   5.982   6.046   1.934
   27VAL      N  294   5.996   6.021   2.150
   27VAL      H  295   5.926   6.002   2.218
   27VAL     CA  296   6.114   5.934   2.157
   27VAL     CB  297   6.133   5.886   2.301
   27VAL    CG1  298   6.251   5.797   2.339
   27VAL    CG2  299   6.149   6.004   2.397
   27VAL      C  300   6.118   5.812   2.065
   27VAL      O  301   6.033   5.725   2.088
   28SER      N  302   6.217   5.814   1.976
   28SER      H  303   6.286   5.886   1.981
   28SER     CA  304   6.232   5.720   1.864
   28SER     CB  305   6.109   5.712   1.772
   28SER     OG  306   6.115   5.620   1.664
   28SER     HG  307   6.100   5.533   1.712
   28SER      C  308   6.356   5.764   1.787
   28SER      O  309   6.419   5.867   1.808
   29GLY      N  310   6.415   5.658   1.732
   29GLY      H  311   6.373   5.568   1.744
   29GLY     CA  312   6.527   5.663   1.636
   29GLY      C  313   6.658   5.639   1.710
   29GLY      O  314   6.736   5.548   1.680
   30PHE      N  315   6.698   5.731   1.798
   30PHE      H  316   6.641   5.813   1.801
   30PHE     CA  317   6.816   5.716   1.884
   30PHE     CB  318   6.828   5.847   1.963
   30PHE     CG  319   6.702   5.895   2.034
   30PHE    CD1  320   6.667   5.841   2.157
   30PHE    HD1  321   6.734   5.771   2.208
   30PHE    CD2  322   6.637   6.001   1.970
   30PHE    HD2  323   6.680   6.042   1.879
   30PHE    CE1  324   6.570   5.912   2.227
   30PHE    HE1  325   6.556   5.880   2.331
   30PHE    CE2  326   6.535   6.061   2.042
   30PHE    HE2  327   6.466   6.134   1.998
   30PHE     CZ  328   6.500   6.017   2.169
   30PHE     HZ  329   6.409   6.057   2.213
   30PHE      C  330   6.830   5.598   1.980
   30PHE      O  331   6.732   5.546   2.033
   31HI0      N  332   6.956   5.572   2.015
   31HI0      H  333   7.033   5.630   1.988
   31HI0     CA  334   6.989   5.468   2.114
   31HI0     CB  335   7.104   5.386   2.055
   31HI0     CG  336   7.078   5.298   1.932
   31HI0    ND1  337   7.114   5.171   1.914
   31HI0    HD1  338   7.121   5.098   1.981
   31HI0    CD2  339   7.050   5.352   1.814
   31HI0    HD2  340   7.013   5.453   1.801
   31HI0    CE1  341   7.104   5.143   1.785
   31HI0    HE1  342   7.155   5.052   1.753
   31HI0    NE2  343   7.065   5.255   1.724
   31HI0    HE2  344   7.066   5.260   1.624
   31HI0      C  345   7.019   5.524   2.253
   31HI0      O  346   7.108   5.606   2.275
   32PRO      N  347   6.960   5.468   2.359
   32PRO     CA  348   6.844   5.378   2.354
   32PRO     CB  349   6.852   5.290   2.479
   32PRO     CG  350   6.929   5.375   2.580
   32PRO     CD  351   7.027   5.448   2.488
   32PRO      C  352   6.713   5.456   2.353
   32PRO      O  353   6.712   5.567   2.406
   33SER      N  354   6.602   5.402   2.303
   33SER      H  355   6.612   5.323   2.243
   33SER     CA  356   6.473   5.469   2.326
   33SER     CB  357   6.390   5.448   2.199
   33SER     OG  358   6.375   5.307   2.181
   33SER     HG  359   6.299   5.282   2.122
   33SER      C  360   6.388   5.427   2.446
   33SER      O  361   6.294   5.500   2.478
   34AS4      N  362   6.417   5.311   2.503
   34AS4      H  363   6.442   5.231   2.447
   34AS4     CA  364   6.372   5.263   2.634
   34AS4     CB  365   6.458   5.138   2.654
   34AS4     CG  366   6.456   5.023   2.553
   34AS4    OD1  367   6.548   5.021   2.468
   34AS4   HD11  368   6.509   4.997   2.380
   34AS4   HD12  369   6.637   5.023   2.514
   34AS4    OD2  370   6.359   4.944   2.545
   34AS4   HD21  371   6.396   4.858   2.509
   34AS4   HD22  372   6.279   5.003   2.552
   34AS4      C  373   6.383   5.351   2.758
   34AS4      O  374   6.365   5.308   2.872
   35ILE      N  375   6.396   5.481   2.733
   35ILE      H  376   6.364   5.522   2.647
   35ILE     CA  377   6.423   5.582   2.836
   35ILE     CB  378   6.499   5.702   2.779
   35ILE    CG1  379   6.414   5.755   2.663
   35ILE    CG2  380   6.644   5.674   2.741
   35ILE     CD  381   6.482   5.889   2.634
   35ILE      C  382   6.314   5.625   2.935
   35ILE      O  383   6.202   5.645   2.890
   36GL4      N  384   6.357   5.688   3.044
   36GL4      H  385   6.455   5.700   3.059
   36GL4     CA  386   6.276   5.766   3.139
   36GL4     CB  387   6.346   5.772   3.275
   36GL4     CG  388   6.264   5.836   3.388
   36GL4     CD  389   6.348   5.892   3.504
   36GL4    OE1  390   6.377   6.012   3.520
   36GL4   HE11  391   6.399   6.022   3.617
   36GL4   HE12  392   6.356   6.066   3.438
   36GL4    OE2  393   6.384   5.808   3.589
   36GL4   HE21  394   6.425   5.857   3.665
   36GL4   HE22  395   6.349   5.715   3.571
   36GL4      C  396   6.251   5.906   3.083
   36GL4      O  397   6.335   5.994   3.100
   37VAL      N  398   6.121   5.921   3.057
   37VAL      H  399   6.067   5.839   3.039
   37VAL     CA  400   6.060   6.046   3.010
   37VAL     CB  401   6.044   6.047   2.858
   37VAL    CG1  402   6.178   6.094   2.800
   37VAL    CG2  403   5.983   5.922   2.793
   37VAL      C  404   5.947   6.116   3.085
   37VAL      O  405   5.831   6.085   3.060
   38AS4      N  406   5.987   6.219   3.159
   38AS4      H  407   6.079   6.213   3.198
   38AS4     CA  408   5.897   6.325   3.208
   38AS4     CB  409   5.965   6.379   3.333
   38AS4     CG  410   5.881   6.474   3.418
   38AS4    OD1  411   5.897   6.479   3.542
   38AS4   HD11  412   5.853   6.559   3.582
   38AS4   HD12  413   5.948   6.395   3.564
   38AS4    OD2  414   5.825   6.572   3.366
   38AS4   HD21  415   5.793   6.638   3.435
   38AS4   HD22  416   5.813   6.559   3.268
   38AS4      C  417   5.848   6.431   3.109
   38AS4      O  418   5.922   6.508   3.048
   39LEU      N  419   5.716   6.443   3.124
   39LEU      H  420   5.665   6.382   3.184
   39LEU     CA  421   5.630   6.538   3.051
   39LEU     CB  422   5.486   6.488   3.036
   39LEU     CG  423   5.472   6.354   2.963
   39LEU    CD1  424   5.322   6.320   2.963
   39LEU    CD2  425   5.518   6.362   2.818
   39LEU      C  426   5.626   6.685   3.094
   39LEU      O  427   5.524   6.733   3.144
   40LEU      N  428   5.740   6.751   3.079
   40LEU      H  429   5.822   6.694   3.074
   40LEU     CA  430   5.760   6.895   3.098
   40LEU     CB  431   5.908   6.907   3.136
   40LEU     CG  432   5.975   7.033   3.189
   40LEU    CD1  433   5.975   7.048   3.341
   40LEU    CD2  434   6.117   7.031   3.131
   40LEU      C  435   5.717   6.995   2.989
   40LEU      O  436   5.753   6.983   2.872
   41LYSH     N  437   5.635   7.087   3.039
   41LYSH     H  438   5.625   7.094   3.138
   41LYSH    CA  439   5.595   7.197   2.951
   41LYSH    CB  440   5.443   7.210   2.955
   41LYSH    CG  441   5.368   7.120   2.857
   41LYSH    CD  442   5.216   7.132   2.874
   41LYSH    CE  443   5.135   7.019   2.812
   41LYSH    NZ  444   4.993   7.056   2.827
   41LYSH   HZ1  445   4.978   7.084   2.922
   41LYSH   HZ2  446   4.970   7.124   2.757
   41LYSH   HZ3  447   4.935   6.976   2.815
   41LYSH     C  448   5.681   7.322   2.975
   41LYSH     O  449   5.771   7.337   2.893
   42ASN      N  450   5.649   7.410   3.070
   42ASN      H  451   5.559   7.399   3.112
   42ASN     CA  452   5.721   7.535   3.098
   42ASN     CB  453   5.623   7.643   3.144
   42ASN     CG  454   5.515   7.659   3.036
   42ASN    OD1  455   5.409   7.598   3.033
   42ASN    ND2  456   5.524   7.768   2.960
   42ASN   HD21  457   5.605   7.827   2.963
   42ASN   HD22  458   5.452   7.792   2.895
   42ASN      C  459   5.839   7.538   3.195
   42ASN      O  460   5.932   7.617   3.181
   43GLY      N  461   5.853   7.439   3.283
   43GLY      H  462   5.786   7.366   3.273
   43GLY     CA  463   5.945   7.426   3.397
   43GLY      C  464   5.880   7.424   3.536
   43GLY      O  465   5.924   7.488   3.632
   44GL4      N  466   5.765   7.358   3.534
   44GL4      H  467   5.742   7.302   3.455
   44GL4     CA  468   5.675   7.334   3.649
   44GL4     CB  469   5.531   7.337   3.598
   44GL4     CG  470   5.500   7.219   3.505
   44GL4     CD  471   5.558   7.249   3.367
   44GL4    OE1  472   5.485   7.298   3.278
   44GL4   HE11  473   5.518   7.292   3.184
   44GL4   HE12  474   5.406   7.333   3.329
   44GL4    OE2  475   5.667   7.204   3.325
   44GL4   HE21  476   5.707   7.282   3.277
   44GL4   HE22  477   5.683   7.108   3.350
   44GL4      C  478   5.706   7.211   3.734
   44GL4      O  479   5.761   7.113   3.682
   45ARG      N  480   5.653   7.212   3.856
   45ARG      H  481   5.635   7.306   3.885
   45ARG     CA  482   5.658   7.110   3.961
   45ARG     CB  483   5.710   7.179   4.088
   45ARG     CG  484   5.762   7.090   4.201
   45ARG     CD  485   5.811   7.165   4.325
   45ARG     NE  486   5.880   7.066   4.409
   45ARG     HE  487   5.835   6.977   4.416
   45ARG     CZ  488   5.971   7.100   4.501
   45ARG    NH1  489   5.996   7.230   4.523
   45ARG   HH11  490   5.948   7.305   4.477
   45ARG   HH12  491   6.045   7.258   4.605
   45ARG    NH2  492   6.043   7.005   4.563
   45ARG   HH21  493   6.017   6.911   4.543
   45ARG   HH22  494   6.094   7.018   4.649
   45ARG      C  495   5.518   7.055   3.985
   45ARG      O  496   5.417   7.125   3.985
   46ILE      N  497   5.510   6.934   4.040
   46ILE      H  498   5.585   6.871   4.061
   46ILE     CA  499   5.378   6.873   4.060
   46ILE     CB  500   5.339   6.781   3.944
   46ILE    CG1  501   5.444   6.674   3.912
   46ILE    CG2  502   5.313   6.858   3.815
   46ILE     CD  503   5.392   6.533   3.943
   46ILE      C  504   5.349   6.811   4.197
   46ILE      O  505   5.437   6.830   4.281
   47GL4      N  506   5.225   6.775   4.228
   47GL4      H  507   5.152   6.771   4.160
   47GL4     CA  508   5.175   6.722   4.356
   47GL4     CB  509   5.035   6.772   4.392
   47GL4     CG  510   5.031   6.924   4.398
   47GL4     CD  511   4.895   6.965   4.454
   47GL4    OE1  512   4.831   7.066   4.417
   47GL4   HE11  513   4.755   7.097   4.473
   47GL4   HE12  514   4.873   7.086   4.328
   47GL4    OE2  515   4.847   6.893   4.544
   47GL4   HE21  516   4.756   6.919   4.574
   47GL4   HE22  517   4.907   6.814   4.560
   47GL4      C  518   5.172   6.570   4.369
   47GL4      O  519   5.189   6.524   4.482
   48LYSH     N  520   5.136   6.511   4.255
   48LYSH     H  521   5.098   6.565   4.181
   48LYSH    CA  522   5.146   6.365   4.240
   48LYSH    CB  523   5.036   6.300   4.324
   48LYSH    CG  524   5.019   6.148   4.321
   48LYSH    CD  525   4.899   6.095   4.400
   48LYSH    CE  526   4.912   5.951   4.448
   48LYSH    NZ  527   5.026   5.949   4.542
   48LYSH   HZ1  528   5.115   5.966   4.498
   48LYSH   HZ2  529   5.010   6.024   4.606
   48LYSH   HZ3  530   5.027   5.866   4.597
   48LYSH     C  531   5.143   6.319   4.094
   48LYSH     O  532   5.068   6.373   4.014
   49VAL      N  533   5.232   6.229   4.053
   49VAL      H  534   5.320   6.214   4.098
   49VAL     CA  535   5.230   6.173   3.917
   49VAL     CB  536   5.362   6.099   3.893
   49VAL    CG1  537   5.376   5.985   3.994
   49VAL    CG2  538   5.395   6.072   3.746
   49VAL      C  539   5.113   6.078   3.890
   49VAL      O  540   5.068   5.997   3.971
   50GL4      N  541   5.065   6.073   3.767
   50GL4      H  542   5.082   6.134   3.689
   50GL4     CA  543   4.980   5.961   3.726
   50GL4     CB  544   4.890   6.004   3.610
   50GL4     CG  545   4.743   6.013   3.651
   50GL4     CD  546   4.661   5.884   3.664
   50GL4    OE1  547   4.593   5.861   3.767
   50GL4   HE11  548   4.543   5.775   3.755
   50GL4   HE12  549   4.598   5.945   3.820
   50GL4    OE2  550   4.679   5.802   3.572
   50GL4   HE21  551   4.639   5.714   3.598
   50GL4   HE22  552   4.728   5.839   3.493
   50GL4      C  553   5.052   5.829   3.698
   50GL4      O  554   5.175   5.820   3.702
   51HI0      N  555   4.973   5.724   3.677
   51HI0      H  556   4.877   5.743   3.657
   51HI0     CA  557   5.013   5.587   3.644
   51HI0     CB  558   4.896   5.489   3.632
   51HI0     CG  559   4.801   5.502   3.750
   51HI0    ND1  560   4.690   5.574   3.768
   51HI0    HD1  561   4.671   5.662   3.725
   51HI0    CD2  562   4.816   5.420   3.854
   51HI0    HD2  563   4.905   5.360   3.870
   51HI0    CE1  564   4.641   5.533   3.885
   51HI0    HE1  565   4.559   5.581   3.938
   51HI0    NE2  566   4.717   5.439   3.940
   51HI0    HE2  567   4.706   5.390   4.027
   51HI0      C  568   5.092   5.578   3.513
   51HI0      O  569   5.041   5.592   3.402
   52SER      N  570   5.221   5.547   3.523
   52SER      H  571   5.258   5.514   3.610
   52SER     CA  572   5.321   5.551   3.415
   52SER     CB  573   5.459   5.517   3.472
   52SER     OG  574   5.470   5.389   3.534
   52SER     HG  575   5.539   5.396   3.605
   52SER      C  576   5.288   5.445   3.309
   52SER      O  577   5.245   5.333   3.336
   53AS4      N  578   5.336   5.468   3.188
   53AS4      H  579   5.372   5.560   3.172
   53AS4     CA  580   5.298   5.390   3.069
   53AS4     CB  581   5.215   5.469   2.967
   53AS4     CG  582   5.108   5.384   2.900
   53AS4    OD1  583   4.992   5.428   2.918
   53AS4   HD11  584   4.926   5.392   2.852
   53AS4   HD12  585   4.995   5.481   3.003
   53AS4    OD2  586   5.139   5.303   2.810
   53AS4   HD21  587   5.062   5.245   2.783
   53AS4   HD22  588   5.235   5.306   2.781
   53AS4      C  589   5.427   5.333   3.009
   53AS4      O  590   5.530   5.399   3.006
   54LEU      N  591   5.413   5.218   2.943
   54LEU      H  592   5.336   5.156   2.960
   54LEU     CA  593   5.516   5.165   2.853
   54LEU     CB  594   5.519   5.018   2.894
   54LEU     CG  595   5.641   4.943   2.840
   54LEU    CD1  596   5.769   4.996   2.907
   54LEU    CD2  597   5.621   4.796   2.878
   54LEU      C  598   5.468   5.188   2.710
   54LEU      O  599   5.386   5.113   2.657
   55SER      N  600   5.492   5.313   2.670
   55SER      H  601   5.551   5.369   2.729
   55SER     CA  602   5.435   5.372   2.548
   55SER     CB  603   5.421   5.524   2.561
   55SER     OG  604   5.312   5.560   2.476
   55SER     HG  605   5.226   5.538   2.524
   55SER      C  606   5.526   5.333   2.432
   55SER      O  607   5.649   5.331   2.437
   56PHE      N  608   5.456   5.303   2.323
   56PHE      H  609   5.360   5.327   2.311
   56PHE     CA  610   5.518   5.250   2.200
   56PHE     CB  611   5.416   5.150   2.145
   56PHE     CG  612   5.482   5.059   2.042
   56PHE    CD1  613   5.586   4.977   2.086
   56PHE    HD1  614   5.603   4.953   2.191
   56PHE    CD2  615   5.458   5.056   1.905
   56PHE    HD2  616   5.372   5.112   1.868
   56PHE    CE1  617   5.662   4.905   1.994
   56PHE    HE1  618   5.743   4.842   2.029
   56PHE    CE2  619   5.529   4.987   1.807
   56PHE    HE2  620   5.503   5.006   1.702
   56PHE     CZ  621   5.634   4.912   1.858
   56PHE     HZ  622   5.702   4.862   1.790
   56PHE      C  623   5.552   5.361   2.101
   56PHE      O  624   5.470   5.453   2.096
   57SER      N  625   5.639   5.312   2.013
   57SER      H  626   5.667   5.220   2.041
   57SER     CA  627   5.683   5.381   1.891
   57SER     CB  628   5.760   5.507   1.929
   57SER     OG  629   5.773   5.589   1.813
   57SER     HG  630   5.826   5.669   1.842
   57SER      C  631   5.753   5.294   1.786
   57SER      O  632   5.820   5.195   1.816
   58LYSH     N  633   5.735   5.337   1.661
   58LYSH     H  634   5.728   5.436   1.651
   58LYSH    CA  635   5.755   5.264   1.535
   58LYSH    CB  636   5.763   5.361   1.417
   58LYSH    CG  637   5.632   5.371   1.338
   58LYSH    CD  638   5.646   5.468   1.221
   58LYSH    CE  639   5.506   5.502   1.168
   58LYSH    NZ  640   5.524   5.618   1.081
   58LYSH   HZ1  641   5.607   5.612   1.026
   58LYSH   HZ2  642   5.450   5.623   1.013
   58LYSH   HZ3  643   5.543   5.695   1.143
   58LYSH     C  644   5.873   5.168   1.522
   58LYSH     O  645   5.848   5.057   1.474
   59AS4      N  646   5.992   5.209   1.564
   59AS4      H  647   6.001   5.289   1.624
   59AS4     CA  648   6.119   5.136   1.561
   59AS4     CB  649   6.232   5.238   1.581
   59AS4     CG  650   6.224   5.336   1.699
   59AS4    OD1  651   6.111   5.362   1.747
   59AS4   HD11  652   6.128   5.445   1.800
   59AS4   HD12  653   6.043   5.295   1.717
   59AS4    OD2  654   6.333   5.376   1.744
   59AS4   HD21  655   6.317   5.449   1.811
   59AS4   HD22  656   6.407   5.348   1.683
   59AS4      C  657   6.119   5.020   1.661
   59AS4      O  658   6.225   4.960   1.672
   60TRP      N  659   6.004   4.972   1.708
   60TRP      H  660   5.919   4.990   1.660
   60TRP     CA  661   5.991   4.881   1.823
   60TRP     CB  662   6.049   4.743   1.793
   60TRP     CG  663   5.979   4.648   1.695
   60TRP    CD1  664   5.849   4.619   1.691
   60TRP    HD1  665   5.765   4.647   1.754
   60TRP    CD2  666   6.049   4.572   1.602
   60TRP    NE1  667   5.828   4.535   1.590
   60TRP    HE1  668   5.740   4.489   1.574
   60TRP    CE2  669   5.946   4.507   1.535
   60TRP    CE3  670   6.175   4.580   1.545
   60TRP    HE3  671   6.261   4.627   1.593
   60TRP    CZ2  672   5.972   4.465   1.406
   60TRP    HZ2  673   5.894   4.404   1.361
   60TRP    CZ3  674   6.204   4.520   1.423
   60TRP    HZ3  675   6.307   4.501   1.392
   60TRP    CH2  676   6.100   4.463   1.351
   60TRP    HH2  677   6.118   4.392   1.270
   60TRP      C  678   6.039   4.942   1.955
   60TRP      O  679   6.113   4.878   2.029
   61SER      N  680   6.000   5.067   1.982
   61SER      H  681   5.934   5.116   1.925
   61SER     CA  682   6.041   5.130   2.108
   61SER     CB  683   6.065   5.278   2.079
   61SER     OG  684   6.193   5.288   2.015
   61SER     HG  685   6.170   5.298   1.918
   61SER      C  686   5.937   5.123   2.220
   61SER      O  687   5.827   5.177   2.209
   62PHE      N  688   5.978   5.061   2.331
   62PHE      H  689   6.070   5.022   2.333
   62PHE     CA  690   5.891   5.045   2.449
   62PHE     CB  691   5.888   4.902   2.502
   62PHE     CG  692   5.808   4.817   2.403
   62PHE    CD1  693   5.886   4.749   2.310
   62PHE    HD1  694   5.994   4.755   2.305
   62PHE    CD2  695   5.670   4.799   2.402
   62PHE    HD2  696   5.606   4.866   2.460
   62PHE    CE1  697   5.824   4.664   2.218
   62PHE    HE1  698   5.887   4.605   2.152
   62PHE    CE2  699   5.609   4.712   2.313
   62PHE    HE2  700   5.505   4.732   2.286
   62PHE     CZ  701   5.688   4.638   2.226
   62PHE     HZ  702   5.645   4.577   2.147
   62PHE      C  703   5.932   5.135   2.566
   62PHE      O  704   5.980   5.083   2.666
   63TYR      N  705   5.894   5.262   2.566
   63TYR      H  706   5.826   5.292   2.500
   63TYR     CA  707   5.943   5.366   2.658
   63TYR     CB  708   5.986   5.495   2.588
   63TYR     CG  709   5.885   5.576   2.506
   63TYR    CD1  710   5.893   5.547   2.370
   63TYR    HD1  711   5.923   5.447   2.340
   63TYR    CD2  712   5.804   5.676   2.560
   63TYR    HD2  713   5.839   5.727   2.649
   63TYR    CE1  714   5.815   5.624   2.285
   63TYR    HE1  715   5.816   5.620   2.176
   63TYR    CE2  716   5.720   5.749   2.478
   63TYR    HE2  717   5.669   5.840   2.511
   63TYR     CZ  718   5.731   5.719   2.342
   63TYR     OH  719   5.639   5.772   2.258
   63TYR     HH  720   5.566   5.816   2.310
   63TYR      C  721   5.867   5.399   2.786
   63TYR      O  722   5.746   5.418   2.793
   64LEU      N  723   5.953   5.436   2.881
   64LEU      H  724   6.052   5.434   2.871
   64LEU     CA  725   5.897   5.476   3.011
   64LEU     CB  726   5.993   5.450   3.127
   64LEU     CG  727   6.017   5.300   3.146
   64LEU    CD1  728   6.119   5.280   3.258
   64LEU    CD2  729   5.886   5.229   3.181
   64LEU      C  730   5.841   5.618   3.027
   64LEU      O  731   5.916   5.714   3.045
   65LEU      N  732   5.717   5.634   2.983
   65LEU      H  733   5.658   5.556   2.964
   65LEU     CA  734   5.650   5.765   2.982
   65LEU     CB  735   5.534   5.771   2.882
   65LEU     CG  736   5.480   5.912   2.859
   65LEU    CD1  737   5.597   6.004   2.823
   65LEU    CD2  738   5.366   5.906   2.757
   65LEU      C  739   5.594   5.797   3.121
   65LEU      O  740   5.519   5.720   3.180
   66TYR      N  741   5.635   5.915   3.166
   66TYR      H  742   5.692   5.971   3.107
   66TYR     CA  743   5.591   5.974   3.294
   66TYR     CB  744   5.715   6.007   3.377
   66TYR     CG  745   5.770   5.895   3.465
   66TYR    CD1  746   5.881   5.823   3.424
   66TYR    HD1  747   5.948   5.866   3.349
   66TYR    CD2  748   5.708   5.852   3.582
   66TYR    HD2  749   5.630   5.917   3.622
   66TYR    CE1  750   5.915   5.705   3.491
   66TYR    HE1  751   6.021   5.681   3.480
   66TYR    CE2  752   5.737   5.734   3.648
   66TYR    HE2  753   5.694   5.718   3.747
   66TYR     CZ  754   5.842   5.658   3.599
   66TYR     OH  755   5.877   5.545   3.668
   66TYR     HH  756   5.972   5.533   3.640
   66TYR      C  757   5.488   6.086   3.282
   66TYR      O  758   5.528   6.201   3.264
   67TYR      N  759   5.363   6.052   3.312
   67TYR      H  760   5.340   5.956   3.300
   67TYR     CA  761   5.247   6.143   3.319
   67TYR     CB  762   5.113   6.070   3.333
   67TYR     CG  763   5.090   5.978   3.213
   67TYR    CD1  764   5.054   6.029   3.089
   67TYR    HD1  765   5.062   6.135   3.065
   67TYR    CD2  766   5.104   5.842   3.236
   67TYR    HD2  767   5.118   5.801   3.336
   67TYR    CE1  768   5.033   5.940   2.985
   67TYR    HE1  769   5.048   5.981   2.885
   67TYR    CE2  770   5.074   5.755   3.132
   67TYR    HE2  771   5.095   5.649   3.146
   67TYR     CZ  772   5.033   5.803   3.008
   67TYR     OH  773   4.954   5.730   2.924
   67TYR     HH  774   4.992   5.639   2.938
   67TYR      C  775   5.251   6.247   3.431
   67TYR      O  776   5.199   6.226   3.541
   68THR      N  777   5.313   6.358   3.394
   68THR      H  778   5.357   6.363   3.304
   68THR     CA  779   5.343   6.463   3.492
   68THR     CB  780   5.489   6.507   3.501
   68THR    OG1  781   5.533   6.555   3.374
   68THR    HG1  782   5.632   6.565   3.364
   68THR    CG2  783   5.575   6.385   3.537
   68THR      C  784   5.259   6.591   3.477
   68THR      O  785   5.181   6.620   3.567
   69GL4      N  786   5.273   6.660   3.365
   69GL4      H  787   5.361   6.662   3.317
   69GL4     CA  788   5.174   6.758   3.318
   69GL4     CB  789   5.232   6.898   3.292
   69GL4     CG  790   5.139   7.008   3.342
   69GL4     CD  791   5.027   7.025   3.238
   69GL4    OE1  792   5.028   7.116   3.152
   69GL4   HE11  793   4.933   7.127   3.123
   69GL4   HE12  794   5.117   7.122   3.107
   69GL4    OE2  795   4.932   6.945   3.248
   69GL4   HE21  796   4.920   6.900   3.160
   69GL4   HE22  797   4.895   6.949   3.341
   69GL4      C  798   5.099   6.702   3.197
   69GL4      O  799   5.114   6.743   3.082
   70PHE      N  800   5.010   6.611   3.233
   70PHE      H  801   4.990   6.595   3.329
   70PHE     CA  802   4.953   6.516   3.135
   70PHE     CB  803   4.909   6.388   3.207
   70PHE     CG  804   4.835   6.398   3.341
   70PHE    CD1  805   4.914   6.380   3.453
   70PHE    HD1  806   5.020   6.355   3.441
   70PHE    CD2  807   4.700   6.428   3.356
   70PHE    HD2  808   4.638   6.460   3.272
   70PHE    CE1  809   4.849   6.381   3.576
   70PHE    HE1  810   4.916   6.391   3.661
   70PHE    CE2  811   4.633   6.417   3.477
   70PHE    HE2  812   4.524   6.405   3.477
   70PHE     CZ  813   4.712   6.396   3.590
   70PHE     HZ  814   4.677   6.399   3.693
   70PHE      C  815   4.853   6.565   3.031
   70PHE      O  816   4.802   6.484   2.954
   71THR      N  817   4.822   6.695   3.033
   71THR      H  818   4.884   6.761   3.076
   71THR     CA  819   4.720   6.756   2.946
   71THR     CB  820   4.680   6.897   2.990
   71THR    OG1  821   4.795   6.979   3.012
   71THR    HG1  822   4.828   6.976   3.107
   71THR    CG2  823   4.575   6.892   3.101
   71THR      C  824   4.758   6.756   2.798
   71THR      O  825   4.856   6.819   2.758
   72PRO      N  826   4.664   6.708   2.716
   72PRO     CA  827   4.670   6.701   2.569
   72PRO     CB  828   4.588   6.581   2.523
   72PRO     CG  829   4.468   6.596   2.618
   72PRO     CD  830   4.541   6.633   2.747
   72PRO      C  831   4.647   6.835   2.499
   72PRO      O  832   4.576   6.912   2.563
   73THR      N  833   4.685   6.851   2.372
   73THR      H  834   4.731   6.774   2.327
   73THR     CA  835   4.665   6.964   2.282
   73THR     CB  836   4.536   6.961   2.199
   73THR    OG1  837   4.416   6.959   2.275
   73THR    HG1  838   4.389   7.052   2.303
   73THR    CG2  839   4.531   6.840   2.105
   73THR      C  840   4.693   7.109   2.323
   73THR      O  841   4.676   7.202   2.245
   74GL4      N  842   4.684   7.140   2.452
   74GL4      H  843   4.646   7.074   2.516
   74GL4     CA  844   4.726   7.267   2.514
   74GL4     CB  845   4.661   7.299   2.648
   74GL4     CG  846   4.509   7.299   2.634
   74GL4     CD  847   4.457   7.439   2.603
   74GL4    OE1  848   4.417   7.459   2.486
   74GL4   HE11  849   4.373   7.549   2.488
   74GL4   HE12  850   4.420   7.374   2.434
   74GL4    OE2  851   4.461   7.528   2.691
   74GL4   HE21  852   4.420   7.610   2.653
   74GL4   HE22  853   4.489   7.485   2.777
   74GL4      C  854   4.878   7.284   2.524
   74GL4      O  855   4.942   7.208   2.597
   75LYSH     N  856   4.917   7.409   2.498
   75LYSH     H  857   4.856   7.488   2.509
   75LYSH    CA  858   5.059   7.444   2.486
   75LYSH    CB  859   5.143   7.430   2.613
   75LYSH    CG  860   5.086   7.516   2.725
   75LYSH    CD  861   5.164   7.530   2.856
   75LYSH    CE  862   5.086   7.620   2.952
   75LYSH    NZ  863   5.143   7.593   3.084
   75LYSH   HZ1  864   5.159   7.496   3.101
   75LYSH   HZ2  865   5.232   7.638   3.090
   75LYSH   HZ3  866   5.085   7.633   3.156
   75LYSH     C  867   5.127   7.390   2.360
   75LYSH     O  868   5.073   7.309   2.285
   76ASN      N  869   5.237   7.454   2.322
   76ASN      H  870   5.240   7.549   2.353
   76ASN     CA  871   5.320   7.402   2.212
   76ASN     CB  872   5.418   7.509   2.161
   76ASN     CG  873   5.350   7.604   2.063
   76ASN    OD1  874   5.335   7.718   2.109
   76ASN    ND2  875   5.356   7.584   1.932
   76ASN   HD21  876   5.418   7.517   1.891
   76ASN   HD22  877   5.309   7.649   1.872
   76ASN      C  878   5.397   7.274   2.242
   76ASN      O  879   5.409   7.227   2.355
   77GL4      N  880   5.472   7.233   2.140
   77GL4      H  881   5.452   7.260   2.045
   77GL4     CA  882   5.572   7.126   2.143
   77GL4     CB  883   5.593   7.063   2.005
   77GL4     CG  884   5.469   6.996   1.947
   77GL4     CD  885   5.476   6.940   1.804
   77GL4    OE1  886   5.556   6.847   1.780
   77GL4   HE11  887   5.523   6.781   1.712
   77GL4   HE12  888   5.646   6.873   1.814
   77GL4    OE2  889   5.429   7.004   1.708
   77GL4   HE21  890   5.461   6.958   1.626
   77GL4   HE22  891   5.389   7.089   1.742
   77GL4      C  892   5.706   7.163   2.207
   77GL4      O  893   5.809   7.175   2.141
   78TYR      N  894   5.691   7.178   2.338
   78TYR      H  895   5.599   7.177   2.377
   78TYR     CA  896   5.806   7.189   2.428
   78TYR     CB  897   5.763   7.246   2.563
   78TYR     CG  898   5.710   7.389   2.560
   78TYR    CD1  899   5.583   7.415   2.612
   78TYR    HD1  900   5.534   7.332   2.663
   78TYR    CD2  901   5.767   7.482   2.474
   78TYR    HD2  902   5.876   7.487   2.471
   78TYR    CE1  903   5.523   7.539   2.597
   78TYR    HE1  904   5.444   7.572   2.664
   78TYR    CE2  905   5.702   7.603   2.451
   78TYR    HE2  906   5.743   7.669   2.374
   78TYR     CZ  907   5.585   7.635   2.518
   78TYR     OH  908   5.525   7.757   2.518
   78TYR     HH  909   5.468   7.760   2.601
   78TYR      C  910   5.880   7.055   2.441
   78TYR      O  911   5.831   6.950   2.399
   79ALA      N  912   5.976   7.055   2.533
   79ALA      H  913   5.997   7.139   2.582
   79ALA     CA  914   6.075   6.946   2.540
   79ALA     CB  915   6.215   7.002   2.567
   79ALA      C  916   6.035   6.854   2.656
   79ALA      O  917   6.007   6.902   2.766
   80CYS2     N  918   6.060   6.725   2.638
   80CYS2     H  919   6.068   6.693   2.544
   80CYS2    CA  920   6.060   6.618   2.739
   80CYS2    CB  921   6.042   6.482   2.669
   80CYS2    SG  922   5.938   6.492   2.518
   80CYS2     C  923   6.184   6.621   2.828
   80CYS2     O  924   6.291   6.658   2.781
   81ARG      N  925   6.171   6.589   2.957
   81ARG      H  926   6.083   6.599   3.002
   81ARG     CA  927   6.282   6.566   3.051
   81ARG     CB  928   6.252   6.592   3.199
   81ARG     CG  929   6.292   6.730   3.250
   81ARG     CD  930   6.441   6.767   3.250
   81ARG     NE  931   6.516   6.670   3.332
   81ARG     HE  932   6.491   6.667   3.429
   81ARG     CZ  933   6.618   6.595   3.290
   81ARG    NH1  934   6.681   6.614   3.173
   81ARG   HH11  935   6.641   6.679   3.108
   81ARG   HH12  936   6.770   6.573   3.153
   81ARG    NH2  937   6.647   6.476   3.344
   81ARG   HH21  938   6.584   6.436   3.410
   81ARG   HH22  939   6.734   6.427   3.331
   81ARG      C  940   6.337   6.423   3.040
   81ARG      O  941   6.281   6.334   3.104
   82VAL      N  942   6.425   6.405   2.942
   82VAL      H  943   6.441   6.471   2.868
   82VAL     CA  944   6.505   6.284   2.920
   82VAL     CB  945   6.594   6.290   2.795
   82VAL    CG1  946   6.504   6.272   2.672
   82VAL    CG2  947   6.673   6.421   2.792
   82VAL      C  948   6.595   6.247   3.038
   82VAL      O  949   6.678   6.324   3.087
   83ASN      N  950   6.584   6.125   3.087
   83ASN      H  951   6.503   6.067   3.078
   83ASN     CA  952   6.680   6.066   3.182
   83ASN     CB  953   6.644   6.083   3.330
   83ASN     CG  954   6.725   6.031   3.448
   83ASN    OD1  955   6.844   5.998   3.439
   83ASN    ND2  956   6.650   5.998   3.553
   83ASN   HD21  957   6.551   6.007   3.560
   83ASN   HD22  958   6.693   5.937   3.620
   83ASN      C  959   6.710   5.926   3.130
   83ASN      O  960   6.624   5.870   3.063
   84HI0      N  961   6.801   5.864   3.206
   84HI0      H  962   6.821   5.916   3.289
   84HI0     CA  963   6.862   5.732   3.188
   84HI0     CB  964   7.007   5.727   3.236
   84HI0     CG  965   7.104   5.843   3.209
   84HI0    ND1  966   7.194   5.843   3.111
   84HI0    HD1  967   7.215   5.773   3.042
   84HI0    CD2  968   7.119   5.950   3.286
   84HI0    HD2  969   7.067   5.960   3.381
   84HI0    CE1  970   7.276   5.944   3.137
   84HI0    HE1  971   7.371   5.954   3.084
   84HI0    NE2  972   7.226   6.014   3.239
   84HI0    HE2  973   7.262   6.095   3.285
   84HI0      C  974   6.778   5.619   3.250
   84HI0      O  975   6.717   5.634   3.356
   85VAL      N  976   6.781   5.507   3.178
   85VAL      H  977   6.844   5.491   3.102
   85VAL     CA  978   6.692   5.391   3.195
   85VAL     CB  979   6.727   5.283   3.092
   85VAL    CG1  980   6.674   5.315   2.952
   85VAL    CG2  981   6.878   5.262   3.087
   85VAL      C  982   6.664   5.335   3.334
   85VAL      O  983   6.552   5.349   3.384
   86THR      N  984   6.771   5.314   3.410
   86THR      H  985   6.863   5.319   3.372
   86THR     CA  986   6.765   5.266   3.549
   86THR     CB  987   6.857   5.148   3.577
   86THR    OG1  988   6.986   5.178   3.522
   86THR    HG1  989   7.051   5.134   3.585
   86THR    CG2  990   6.802   5.018   3.516
   86THR      C  991   6.785   5.370   3.660
   86THR      O  992   6.724   5.348   3.764
   87LEU      N  993   6.823   5.490   3.616
   87LEU      H  994   6.804   5.521   3.523
   87LEU     CA  995   6.860   5.597   3.710
   87LEU     CB  996   6.963   5.696   3.655
   87LEU     CG  997   7.101   5.632   3.660
   87LEU    CD1  998   7.123   5.499   3.588
   87LEU    CD2  999   7.190   5.747   3.611
   87LEU      C 1000   6.744   5.677   3.768
   87LEU      O 1001   6.725   5.799   3.759
   88SER      N 1002   6.660   5.603   3.840
   88SER      H 1003   6.686   5.508   3.856
   88SER     CA 1004   6.534   5.657   3.893
   88SER     CB 1005   6.451   5.547   3.960
   88SER     OG 1006   6.327   5.612   3.991
   88SER     HG 1007   6.304   5.665   3.909
   88SER      C 1008   6.558   5.762   4.001
   88SER      O 1009   6.646   5.739   4.084
   89GLN      N 1010   6.516   5.882   3.961
   89GLN      H 1011   6.500   5.900   3.864
   89GLN     CA 1012   6.509   5.994   4.055
   89GLN     CB 1013   6.465   6.101   3.955
   89GLN     CG 1014   6.560   6.164   3.854
   89GLN     CD 1015   6.499   6.279   3.773
   89GLN    OE1 1016   6.527   6.398   3.783
   89GLN    NE2 1017   6.418   6.237   3.676
   89GLN   HE21 1018   6.406   6.140   3.656
   89GLN   HE22 1019   6.408   6.302   3.600
   89GLN      C 1020   6.414   5.979   4.174
   89GLN      O 1021   6.310   5.916   4.152
   90PRO      N 1022   6.435   6.051   4.284
   90PRO     CA 1023   6.350   6.050   4.404
   90PRO     CB 1024   6.431   6.115   4.516
   90PRO     CG 1025   6.523   6.210   4.440
   90PRO     CD 1026   6.541   6.151   4.300
   90PRO      C 1027   6.217   6.122   4.381
   90PRO      O 1028   6.216   6.239   4.342
   91LYSH     N 1029   6.114   6.053   4.428
   91LYSH     H 1030   6.126   5.981   4.496
   91LYSH    CA 1031   5.973   6.092   4.416
   91LYSH    CB 1032   5.870   5.992   4.470
   91LYSH    CG 1033   5.892   5.853   4.410
   91LYSH    CD 1034   5.816   5.727   4.449
   91LYSH    CE 1035   5.666   5.755   4.435
   91LYSH    NZ 1036   5.576   5.649   4.485
   91LYSH   HZ1 1037   5.573   5.651   4.585
   91LYSH   HZ2 1038   5.482   5.669   4.459
   91LYSH   HZ3 1039   5.597   5.555   4.461
   91LYSH     C 1040   5.963   6.227   4.486
   91LYSH     O 1041   5.891   6.313   4.435
   92ILE      N 1042   6.024   6.246   4.603
   92ILE      H 1043   6.076   6.175   4.649
   92ILE     CA 1044   6.019   6.367   4.686
   92ILE     CB 1045   6.090   6.339   4.819
   92ILE    CG1 1046   6.219   6.256   4.810
   92ILE    CG2 1047   5.980   6.270   4.900
   92ILE     CD 1048   6.296   6.244   4.942
   92ILE      C 1049   6.072   6.492   4.616
   92ILE      O 1050   6.045   6.599   4.670
   93VAL      N 1051   6.126   6.490   4.494
   93VAL      H 1052   6.126   6.409   4.436
   93VAL     CA 1053   6.170   6.610   4.421
   93VAL     CB 1054   6.270   6.578   4.310
   93VAL    CG1 1055   6.299   6.699   4.221
   93VAL    CG2 1056   6.408   6.552   4.371
   93VAL      C 1057   6.042   6.666   4.359
   93VAL      O 1058   5.984   6.757   4.419
   94LYSH     N 1059   5.988   6.604   4.254
   94LYSH     H 1060   6.016   6.512   4.226
   94LYSH    CA 1061   5.874   6.650   4.173
   94LYSH    CB 1062   5.920   6.659   4.027
   94LYSH    CG 1063   5.813   6.716   3.934
   94LYSH    CD 1064   5.882   6.750   3.802
   94LYSH    CE 1065   5.782   6.794   3.694
   94LYSH    NZ 1066   5.861   6.812   3.572
   94LYSH   HZ1 1067   5.906   6.734   3.528
   94LYSH   HZ2 1068   5.809   6.856   3.498
   94LYSH   HZ3 1069   5.939   6.869   3.599
   94LYSH     C 1070   5.752   6.559   4.175
   94LYSH     O 1071   5.640   6.607   4.195
   95TRP      N 1072   5.773   6.431   4.145
   95TRP      H 1073   5.870   6.404   4.145
   95TRP     CA 1074   5.671   6.329   4.117
   95TRP     CB 1075   5.737   6.204   4.058
   95TRP     CG 1076   5.795   6.213   3.917
   95TRP    CD1 1077   5.748   6.270   3.806
   95TRP    HD1 1078   5.668   6.345   3.803
   95TRP    CD2 1079   5.907   6.139   3.877
   95TRP    NE1 1080   5.822   6.249   3.698
   95TRP    HE1 1081   5.831   6.307   3.617
   95TRP    CE2 1082   5.914   6.162   3.740
   95TRP    CE3 1083   5.996   6.058   3.946
   95TRP    HE3 1084   5.989   6.041   4.054
   95TRP    CZ2 1085   6.017   6.100   3.671
   95TRP    HZ2 1086   6.014   6.089   3.562
   95TRP    CZ3 1087   6.107   6.011   3.877
   95TRP    HZ3 1088   6.187   5.965   3.935
   95TRP    CH2 1089   6.117   6.033   3.740
   95TRP    HH2 1090   6.203   5.984   3.696
   95TRP      C 1091   5.577   6.283   4.228
   95TRP      O 1092   5.461   6.259   4.193
   96AS4      N 1093   5.612   6.311   4.354
   96AS4      H 1094   5.707   6.324   4.381
   96AS4     CA 1095   5.524   6.270   4.464
   96AS4     CB 1096   5.513   6.118   4.482
   96AS4     CG 1097   5.414   6.078   4.591
   96AS4    OD1 1098   5.457   6.059   4.707
   96AS4   HD11 1099   5.388   6.031   4.773
   96AS4   HD12 1100   5.557   6.053   4.704
   96AS4    OD2 1101   5.297   6.055   4.552
   96AS4   HD21 1102   5.244   6.014   4.626
   96AS4   HD22 1103   5.289   6.100   4.463
   96AS4      C 1104   5.558   6.331   4.600
   96AS4      O 1105   5.673   6.370   4.620
   97ARG      N 1106   5.460   6.362   4.684
   97ARG      H 1107   5.363   6.346   4.665
   97ARG     CA 1108   5.479   6.429   4.813
   97ARG     CB 1109   5.349   6.472   4.881
   97ARG     CG 1110   5.282   6.577   4.792
   97ARG     CD 1111   5.140   6.606   4.842
   97ARG     NE 1112   5.046   6.494   4.830
   97ARG     HE 1113   5.058   6.409   4.881
   97ARG     CZ 1114   4.935   6.488   4.755
   97ARG    NH1 1115   4.903   6.586   4.670
   97ARG   HH11 1116   4.940   6.679   4.672
   97ARG   HH12 1117   4.853   6.555   4.589
   97ARG    NH2 1118   4.859   6.378   4.750
   97ARG   HH21 1119   4.884   6.297   4.804
   97ARG   HH22 1120   4.777   6.381   4.693
   97ARG      C 1121   5.557   6.355   4.922
   97ARG      O 1122   5.642   6.419   4.983
   98AS4      N 1123   5.518   6.231   4.952
   98AS4      H 1124   5.457   6.182   4.889
   98AS4     CA 1125   5.549   6.154   5.073
   98AS4     CB 1126   5.474   6.021   5.065
   98AS4     CG 1127   5.340   6.038   5.137
   98AS4    OD1 1128   5.240   6.028   5.062
   98AS4   HD11 1129   5.159   6.053   5.115
   98AS4   HD12 1130   5.268   5.975   4.982
   98AS4    OD2 1131   5.339   6.072   5.257
   98AS4   HD21 1132   5.248   6.061   5.298
   98AS4   HD22 1133   5.431   6.099   5.284
   98AS4      C 1134   5.696   6.130   5.107
   98AS4      O 1135   5.769   6.068   5.030
   99MET      N 1136   5.726   6.127   5.237
   99MET      H 1137   5.653   6.144   5.302
   99MET     CA 1138   5.858   6.109   5.300
   99MET     CB 1139   5.916   6.246   5.334
   99MET     CG 1140   6.066   6.221   5.322
   99MET     SD 1141   6.178   6.354   5.378
   99MET     CE 1142   6.126   6.482   5.265
   99MET      C 1143   5.821   6.029   5.426
   99MET     O1 1144   5.890   5.930   5.458
   99MET   HO11 1145   5.969   5.910   5.400
   99MET   HO12 1146   5.852   5.887   5.540
   99MET     O2 1147   5.723   6.069   5.492
   99MET   HO21 1148   5.733   6.011   5.573
   99MET   HO22 1149   5.677   6.151   5.458
  100ILE      N 1150   7.369   6.882   4.615
  100ILE     H1 1151   7.434   6.884   4.539
  100ILE     H2 1152   7.321   6.969   4.628
  100ILE     H3 1153   7.404   6.848   4.703
  100ILE     CA 1154   7.272   6.782   4.568
  100ILE     CB 1155   7.302   6.754   4.421
  100ILE    CG1 1156   7.301   6.876   4.329
  100ILE    CG2 1157   7.221   6.642   4.355
  100ILE     CD 1158   7.396   6.869   4.209
  100ILE      C 1159   7.277   6.664   4.666
  100ILE      O 1160   7.382   6.635   4.723
  101GLN      N 1161   7.165   6.593   4.678
  101GLN      H 1162   7.077   6.613   4.634
  101GLN     CA 1163   7.137   6.487   4.775
  101GLN     CB 1164   7.028   6.543   4.866
  101GLN     CG 1165   7.018   6.457   4.993
  101GLN     CD 1166   6.892   6.475   5.077
  101GLN    OE1 1167   6.790   6.522   5.026
  101GLN    NE2 1168   6.893   6.413   5.194
  101GLN   HE21 1169   6.967   6.355   5.227
  101GLN   HE22 1170   6.823   6.441   5.261
  101GLN      C 1171   7.087   6.355   4.715
  101GLN      O 1172   7.160   6.259   4.740
  102ARG      N 1173   6.977   6.336   4.643
  102ARG      H 1174   6.921   6.419   4.638
  102ARG     CA 1175   6.941   6.198   4.607
  102ARG     CB 1176   6.820   6.156   4.691
  102ARG     CG 1177   6.854   6.113   4.833
  102ARG     CD 1178   6.719   6.092   4.901
  102ARG     NE 1179   6.736   6.057   5.043
  102ARG     HE 1180   6.813   5.994   5.055
  102ARG     CZ 1181   6.677   6.119   5.146
  102ARG    NH1 1182   6.605   6.228   5.116
  102ARG   HH11 1183   6.614   6.258   5.021
  102ARG   HH12 1184   6.555   6.280   5.185
  102ARG    NH2 1185   6.675   6.065   5.269
  102ARG   HH21 1186   6.718   5.975   5.282
  102ARG   HH22 1187   6.611   6.094   5.340
  102ARG      C 1188   6.924   6.175   4.456
  102ARG      O 1189   6.929   6.057   4.419
  103THR      N 1190   6.928   6.280   4.375
  103THR      H 1191   6.925   6.372   4.412
  103THR     CA 1192   6.921   6.268   4.229
  103THR     CB 1193   6.864   6.406   4.196
  103THR    OG1 1194   6.730   6.427   4.241
  103THR    HG1 1195   6.726   6.448   4.339
  103THR    CG2 1196   6.864   6.424   4.044
  103THR      C 1197   7.064   6.243   4.179
  103THR      O 1198   7.155   6.300   4.239
  104PRO      N 1199   7.085   6.156   4.081
  104PRO     CA 1200   7.215   6.139   4.016
  104PRO     CB 1201   7.205   5.995   3.966
  104PRO     CG 1202   7.057   5.980   3.933
  104PRO     CD 1203   6.980   6.064   4.035
  104PRO      C 1204   7.262   6.237   3.908
  104PRO      O 1205   7.207   6.347   3.899
  105LYSH     N 1206   7.389   6.220   3.876
  105LYSH     H 1207   7.443   6.143   3.911
  105LYSH    CA 1208   7.453   6.291   3.764
  105LYSH    CB 1209   7.605   6.272   3.770
  105LYSH    CG 1210   7.657   6.366   3.662
  105LYSH    CD 1211   7.810   6.369   3.658
  105LYSH    CE 1212   7.859   6.233   3.607
  105LYSH    NZ 1213   7.976   6.245   3.518
  105LYSH   HZ1 1214   8.059   6.271   3.568
  105LYSH   HZ2 1215   7.983   6.166   3.458
  105LYSH   HZ3 1216   7.958   6.329   3.468
  105LYSH     C 1217   7.402   6.239   3.629
  105LYSH     O 1218   7.420   6.120   3.603
  106ILE      N 1219   7.289   6.303   3.599
  106ILE      H 1220   7.243   6.353   3.672
  106ILE     CA 1221   7.217   6.281   3.473
  106ILE     CB 1222   7.072   6.328   3.489
  106ILE    CG1 1223   7.010   6.261   3.612
  106ILE    CG2 1224   6.984   6.307   3.366
  106ILE     CD 1225   6.893   6.342   3.668
  106ILE      C 1226   7.294   6.357   3.365
  106ILE      O 1227   7.356   6.462   3.382
  107GLN      N 1228   7.303   6.292   3.249
  107GLN      H 1229   7.266   6.199   3.250
  107GLN     CA 1230   7.392   6.338   3.141
  107GLN     CB 1231   7.525   6.264   3.151
  107GLN     CG 1232   7.608   6.274   3.280
  107GLN     CD 1233   7.710   6.160   3.281
  107GLN    OE1 1234   7.827   6.184   3.253
  107GLN    NE2 1235   7.677   6.034   3.307
  107GLN   HE21 1236   7.585   6.019   3.345
  107GLN   HE22 1237   7.729   5.952   3.282
  107GLN      C 1238   7.338   6.337   2.997
  107GLN      O 1239   7.378   6.415   2.912
  108VAL      N 1240   7.242   6.248   2.973
  108VAL      H 1241   7.174   6.221   3.042
  108VAL     CA 1242   7.176   6.246   2.841
  108VAL     CB 1243   7.075   6.132   2.836
  108VAL    CG1 1244   6.962   6.163   2.935
  108VAL    CG2 1245   7.037   6.082   2.697
  108VAL      C 1246   7.115   6.379   2.795
  108VAL      O 1247   7.072   6.448   2.886
  109TYR      N 1248   7.157   6.416   2.674
  109TYR      H 1249   7.223   6.364   2.620
  109TYR     CA 1250   7.112   6.539   2.607
  109TYR     CB 1251   6.964   6.542   2.570
  109TYR     CG 1252   6.913   6.472   2.444
  109TYR    CD1 1253   6.919   6.538   2.322
  109TYR    HD1 1254   6.953   6.641   2.310
  109TYR    CD2 1255   6.886   6.336   2.450
  109TYR    HD2 1256   6.881   6.294   2.550
  109TYR    CE1 1257   6.892   6.471   2.203
  109TYR    HE1 1258   6.889   6.531   2.112
  109TYR    CE2 1259   6.863   6.266   2.332
  109TYR    HE2 1260   6.844   6.158   2.336
  109TYR     CZ 1261   6.868   6.334   2.211
  109TYR     OH 1262   6.866   6.267   2.093
  109TYR     HH 1263   6.910   6.177   2.101
  109TYR      C 1264   7.140   6.674   2.674
  109TYR      O 1265   7.181   6.766   2.603
  110SER      N 1266   7.155   6.679   2.806
  110SER      H 1267   7.130   6.597   2.859
  110SER     CA 1268   7.196   6.794   2.887
  110SER     CB 1269   7.144   6.783   3.030
  110SER     OG 1270   7.168   6.656   3.090
  110SER     HG 1271   7.241   6.667   3.157
  110SER      C 1272   7.347   6.820   2.890
  110SER      O 1273   7.382   6.931   2.852
  111ARG      N 1274   7.430   6.718   2.908
  111ARG      H 1275   7.385   6.629   2.919
  111ARG     CA 1276   7.572   6.710   2.870
  111ARG     CB 1277   7.588   6.766   2.729
  111ARG     CG 1278   7.521   6.682   2.621
  111ARG     CD 1279   7.536   6.761   2.491
  111ARG     NE 1280   7.453   6.882   2.489
  111ARG     HE 1281   7.466   6.948   2.563
  111ARG     CZ 1282   7.366   6.924   2.396
  111ARG    NH1 1283   7.355   6.852   2.283
  111ARG   HH11 1284   7.410   6.772   2.261
  111ARG   HH12 1285   7.297   6.894   2.213
  111ARG    NH2 1286   7.299   7.039   2.409
  111ARG   HH21 1287   7.328   7.094   2.487
  111ARG   HH22 1288   7.226   7.063   2.346
  111ARG      C 1289   7.680   6.770   2.960
  111ARG      O 1290   7.668   6.882   3.010
  112HI0      N 1291   7.790   6.696   2.976
  112HI0      H 1292   7.784   6.597   2.965
  112HI0     CA 1293   7.920   6.755   3.012
  112HI0     CB 1294   8.012   6.650   3.073
  112HI0     CG 1295   7.966   6.612   3.214
  112HI0    ND1 1296   8.037   6.655   3.318
  112HI0    HD1 1297   8.116   6.716   3.311
  112HI0    CD2 1298   7.854   6.551   3.253
  112HI0    HD2 1299   7.764   6.526   3.197
  112HI0    CE1 1300   7.967   6.622   3.427
  112HI0    HE1 1301   7.991   6.659   3.526
  112HI0    NE2 1302   7.858   6.559   3.385
  112HI0    HE2 1303   7.794   6.518   3.451
  112HI0      C 1304   7.988   6.816   2.890
  112HI0      O 1305   7.964   6.764   2.781
  113PRO      N 1306   8.077   6.912   2.915
  113PRO     CA 1307   8.169   6.952   2.807
  113PRO     CB 1308   8.254   7.055   2.883
  113PRO     CG 1309   8.165   7.126   2.985
  113PRO     CD 1310   8.073   7.010   3.024
  113PRO      C 1311   8.265   6.851   2.744
  113PRO      O 1312   8.301   6.752   2.808
  114ALA      N 1313   8.309   6.887   2.624
  114ALA      H 1314   8.289   6.974   2.578
  114ALA     CA 1315   8.410   6.814   2.547
  114ALA     CB 1316   8.402   6.868   2.404
  114ALA      C 1317   8.548   6.834   2.609
  114ALA      O 1318   8.623   6.737   2.599
  115GL4      N 1319   8.591   6.956   2.641
  115GL4      H 1320   8.526   7.030   2.658
  115GL4     CA 1321   8.730   6.980   2.684
  115GL4     CB 1322   8.814   6.985   2.557
  115GL4     CG 1323   8.966   6.974   2.572
  115GL4     CD 1324   9.052   7.024   2.456
  115GL4    OE1 1325   9.101   7.137   2.477
  115GL4   HE11 1326   9.122   7.191   2.395
  115GL4   HE12 1327   9.118   7.154   2.574
  115GL4    OE2 1328   9.068   6.949   2.357
  115GL4   HE21 1329   9.124   6.993   2.287
  115GL4   HE22 1330   9.040   6.855   2.380
  115GL4      C 1331   8.753   7.105   2.769
  115GL4      O 1332   8.827   7.089   2.865
  116ASN      N 1333   8.689   7.217   2.738
  116ASN      H 1334   8.627   7.226   2.660
  116ASN     CA 1335   8.706   7.343   2.812
  116ASN     CB 1336   8.682   7.470   2.730
  116ASN     CG 1337   8.787   7.471   2.619
  116ASN    OD1 1338   8.769   7.409   2.514
  116ASN    ND2 1339   8.877   7.569   2.626
  116ASN   HD21 1340   8.874   7.635   2.701
  116ASN   HD22 1341   8.964   7.559   2.578
  116ASN      C 1342   8.621   7.356   2.939
  116ASN      O 1343   8.499   7.365   2.929
  117GLY      N 1344   8.688   7.407   3.042
  117GLY      H 1345   8.779   7.447   3.034
  117GLY     CA 1346   8.639   7.403   3.181
  117GLY      C 1347   8.519   7.486   3.226
  117GLY      O 1348   8.489   7.590   3.166
  118LYSH     N 1349   8.460   7.449   3.339
  118LYSH     H 1350   8.369   7.483   3.359
  118LYSH    CA 1351   8.494   7.339   3.431
  118LYSH    CB 1352   8.519   7.400   3.569
  118LYSH    CG 1353   8.616   7.518   3.577
  118LYSH    CD 1354   8.630   7.575   3.718
  118LYSH    CE 1355   8.696   7.712   3.703
  118LYSH    NZ 1356   8.781   7.751   3.817
  118LYSH   HZ1 1357   8.864   7.696   3.825
  118LYSH   HZ2 1358   8.801   7.849   3.812
  118LYSH   HZ3 1359   8.729   7.735   3.901
  118LYSH     C 1360   8.386   7.230   3.433
  118LYSH     O 1361   8.269   7.268   3.426
  119SER      N 1362   8.432   7.107   3.411
  119SER      H 1363   8.527   7.089   3.388
  119SER     CA 1364   8.346   6.988   3.421
  119SER     CB 1365   8.370   6.907   3.294
  119SER     OG 1366   8.288   6.790   3.290
  119SER     HG 1367   8.344   6.722   3.244
  119SER      C 1368   8.360   6.911   3.553
  119SER      O 1369   8.469   6.879   3.599
  120ASN      N 1370   8.247   6.853   3.595
  120ASN      H 1371   8.171   6.871   3.532
  120ASN     CA 1372   8.234   6.771   3.716
  120ASN     CB 1373   8.291   6.629   3.727
  120ASN     CG 1374   8.242   6.540   3.612
  120ASN    OD1 1375   8.141   6.470   3.616
  120ASN    ND2 1376   8.332   6.513   3.518
  120ASN   HD21 1377   8.421   6.558   3.524
  120ASN   HD22 1378   8.324   6.435   3.456
  120ASN      C 1379   8.274   6.838   3.847
  120ASN      O 1380   8.390   6.846   3.887
  121PHE      N 1381   8.191   6.916   3.916
  121PHE      H 1382   8.221   6.944   4.007
  121PHE     CA 1383   8.056   6.965   3.882
  121PHE     CB 1384   8.065   7.086   3.789
  121PHE     CG 1385   8.148   7.194   3.859
  121PHE    CD1 1386   8.284   7.210   3.835
  121PHE    HD1 1387   8.336   7.130   3.782
  121PHE    CD2 1388   8.083   7.294   3.931
  121PHE    HD2 1389   7.977   7.275   3.952
  121PHE    CE1 1390   8.350   7.322   3.884
  121PHE    HE1 1391   8.455   7.340   3.861
  121PHE    CE2 1392   8.144   7.409   3.980
  121PHE    HE2 1393   8.092   7.480   4.044
  121PHE     CZ 1394   8.280   7.419   3.955
  121PHE     HZ 1395   8.339   7.496   4.005
  121PHE      C 1396   7.940   6.873   3.845
  121PHE      O 1397   7.941   6.750   3.837
  122LEU      N 1398   7.821   6.930   3.830
  122LEU      H 1399   7.813   7.025   3.861
  122LEU     CA 1400   7.704   6.886   3.754
  122LEU     CB 1401   7.580   6.899   3.843
  122LEU     CG 1402   7.461   6.812   3.802
  122LEU    CD1 1403   7.468   6.677   3.872
  122LEU    CD2 1404   7.332   6.882   3.847
  122LEU      C 1405   7.692   6.985   3.637
  122LEU      O 1406   7.710   7.105   3.658
  123ASN      N 1407   7.684   6.942   3.512
  123ASN      H 1408   7.676   6.845   3.487
  123ASN     CA 1409   7.693   7.043   3.406
  123ASN     CB 1410   7.816   7.012   3.319
  123ASN     CG 1411   7.952   7.024   3.387
  123ASN    OD1 1412   8.012   6.922   3.421
  123ASN    ND2 1413   8.007   7.145   3.386
  123ASN   HD21 1414   7.971   7.213   3.322
  123ASN   HD22 1415   8.091   7.168   3.435
  123ASN      C 1416   7.570   7.028   3.316
  123ASN      O 1417   7.519   6.920   3.285
  124CYS2     N 1418   7.549   7.138   3.245
  124CYS2     H 1419   7.585   7.225   3.279
  124CYS2    CA 1420   7.459   7.145   3.129
  124CYS2    CB 1421   7.326   7.197   3.183
  124CYS2    SG 1422   7.243   7.096   3.311
  124CYS2     C 1423   7.521   7.226   3.015
  124CYS2     O 1424   7.561   7.340   3.038
  125TYR      N 1425   7.552   7.156   2.906
  125TYR      H 1426   7.511   7.066   2.891
  125TYR     CA 1427   7.628   7.212   2.793
  125TYR     CB 1428   7.746   7.118   2.774
  125TYR     CG 1429   7.839   7.137   2.655
  125TYR    CD1 1430   7.948   7.222   2.666
  125TYR    HD1 1431   7.947   7.306   2.735
  125TYR    CD2 1432   7.845   7.049   2.546
  125TYR    HD2 1433   7.760   6.981   2.543
  125TYR    CE1 1434   8.060   7.215   2.583
  125TYR    HE1 1435   8.151   7.265   2.614
  125TYR    CE2 1436   7.952   7.045   2.458
  125TYR    HE2 1437   7.961   6.963   2.386
  125TYR     CZ 1438   8.062   7.128   2.475
  125TYR     OH 1439   8.170   7.131   2.391
  125TYR     HH 1440   8.209   7.219   2.417
  125TYR      C 1441   7.540   7.230   2.669
  125TYR      O 1442   7.479   7.136   2.619
  126VAL      N 1443   7.521   7.358   2.637
  126VAL      H 1444   7.556   7.432   2.696
  126VAL     CA 1445   7.436   7.402   2.526
  126VAL     CB 1446   7.323   7.487   2.585
  126VAL    CG1 1447   7.220   7.409   2.666
  126VAL    CG2 1448   7.372   7.610   2.661
  126VAL      C 1449   7.505   7.470   2.407
  126VAL      O 1450   7.597   7.548   2.430
  127SER      N 1451   7.449   7.456   2.287
  127SER      H 1452   7.364   7.408   2.263
  127SER     CA 1453   7.500   7.537   2.175
  127SER     CB 1454   7.481   7.461   2.044
  127SER     OG 1455   7.339   7.445   2.038
  127SER     HG 1456   7.314   7.451   1.942
  127SER      C 1457   7.440   7.678   2.162
  127SER      O 1458   7.346   7.723   2.225
  128GLY      N 1459   7.519   7.765   2.100
  128GLY      H 1460   7.619   7.760   2.098
  128GLY     CA 1461   7.469   7.898   2.062
  128GLY      C 1462   7.536   8.029   2.103
  128GLY      O 1463   7.586   8.037   2.215
  129PHE      N 1464   7.532   8.139   2.028
  129PHE      H 1465   7.470   8.155   1.951
  129PHE     CA 1466   7.613   8.259   2.055
  129PHE     CB 1467   7.649   8.326   1.922
  129PHE     CG 1468   7.724   8.458   1.941
  129PHE    CD1 1469   7.653   8.576   1.952
  129PHE    HD1 1470   7.544   8.575   1.956
  129PHE    CD2 1471   7.859   8.453   1.975
  129PHE    HD2 1472   7.917   8.362   1.989
  129PHE    CE1 1473   7.713   8.698   1.982
  129PHE    HE1 1474   7.645   8.775   2.017
  129PHE    CE2 1475   7.919   8.573   2.010
  129PHE    HE2 1476   8.020   8.566   2.050
  129PHE     CZ 1477   7.851   8.695   2.001
  129PHE     HZ 1478   7.895   8.786   2.043
  129PHE      C 1479   7.533   8.353   2.145
  129PHE      O 1480   7.425   8.403   2.115
  130HI0      N 1481   7.614   8.400   2.240
  130HI0      H 1482   7.714   8.395   2.240
  130HI0     CA 1483   7.561   8.465   2.361
  130HI0     CB 1484   7.685   8.471   2.451
  130HI0     CG 1485   7.682   8.548   2.583
  130HI0    ND1 1486   7.729   8.671   2.600
  130HI0    HD1 1487   7.799   8.715   2.544
  130HI0    CD2 1488   7.576   8.533   2.661
  130HI0    HD2 1489   7.539   8.439   2.701
  130HI0    CE1 1490   7.655   8.738   2.688
  130HI0    HE1 1491   7.687   8.828   2.742
  130HI0    NE2 1492   7.561   8.650   2.723
  130HI0    HE2 1493   7.509   8.667   2.806
  130HI0      C 1494   7.503   8.604   2.335
  130HI0      O 1495   7.552   8.689   2.260
  131PRO      N 1496   7.387   8.615   2.399
  131PRO     CA 1497   7.303   8.519   2.471
  131PRO     CB 1498   7.213   8.604   2.561
  131PRO     CG 1499   7.201   8.742   2.497
  131PRO     CD 1500   7.319   8.746   2.399
  131PRO      C 1501   7.216   8.436   2.376
  131PRO      O 1502   7.121   8.489   2.318
  132SER      N 1503   7.227   8.305   2.395
  132SER      H 1504   7.260   8.277   2.485
  132SER     CA 1505   7.155   8.209   2.308
  132SER     CB 1506   7.216   8.069   2.318
  132SER     OG 1507   7.173   7.969   2.226
  132SER     HG 1508   7.237   7.893   2.235
  132SER      C 1509   7.005   8.193   2.333
  132SER      O 1510   6.960   8.207   2.446
  133AS4      N 1511   6.936   8.165   2.222
  133AS4      H 1512   6.989   8.169   2.137
  133AS4     CA 1513   6.791   8.147   2.222
  133AS4     CB 1514   6.735   8.127   2.080
  133AS4     CG 1515   6.803   8.018   1.996
  133AS4    OD1 1516   6.756   7.903   1.983
  133AS4   HD11 1517   6.777   7.870   1.891
  133AS4   HD12 1518   6.682   7.893   2.051
  133AS4    OD2 1519   6.908   8.058   1.941
  133AS4   HD21 1520   6.942   7.987   1.879
  133AS4   HD22 1521   6.933   8.151   1.969
  133AS4      C 1522   6.746   8.026   2.304
  133AS4      O 1523   6.644   8.029   2.373
  134ILE      N 1524   6.823   7.918   2.301
  134ILE      H 1525   6.900   7.912   2.238
  134ILE     CA 1526   6.790   7.788   2.362
  134ILE     CB 1527   6.891   7.680   2.324
  134ILE    CG1 1528   6.898   7.664   2.172
  134ILE    CG2 1529   6.848   7.549   2.390
  134ILE     CD 1530   7.015   7.574   2.131
  134ILE      C 1531   6.771   7.800   2.513
  134ILE      O 1532   6.843   7.860   2.593
  135GL4      N 1533   6.658   7.741   2.549
  135GL4      H 1534   6.601   7.695   2.481
  135GL4     CA 1535   6.594   7.753   2.681
  135GL4     CB 1536   6.441   7.752   2.674
  135GL4     CG 1537   6.369   7.879   2.629
  135GL4     CD 1538   6.219   7.866   2.652
  135GL4    OE1 1539   6.162   7.940   2.734
  135GL4   HE11 1540   6.064   7.926   2.720
  135GL4   HE12 1541   6.221   8.006   2.781
  135GL4    OE2 1542   6.144   7.781   2.599
  135GL4   HE21 1543   6.053   7.819   2.577
  135GL4   HE22 1544   6.203   7.705   2.574
  135GL4      C 1545   6.644   7.644   2.777
  135GL4      O 1546   6.605   7.528   2.765
  136VAL      N 1547   6.748   7.684   2.849
  136VAL      H 1548   6.769   7.781   2.865
  136VAL     CA 1549   6.823   7.595   2.939
  136VAL     CB 1550   6.969   7.631   2.968
  136VAL    CG1 1551   7.066   7.639   2.849
  136VAL    CG2 1552   6.981   7.753   3.059
  136VAL      C 1553   6.756   7.554   3.070
  136VAL      O 1554   6.763   7.437   3.106
  137AS4      N 1555   6.697   7.652   3.137
  137AS4      H 1556   6.679   7.739   3.090
  137AS4     CA 1557   6.623   7.647   3.264
  137AS4     CB 1558   6.472   7.658   3.239
  137AS4     CG 1559   6.419   7.758   3.135
  137AS4    OD1 1560   6.446   7.730   3.016
  137AS4   HD11 1561   6.365   7.755   2.964
  137AS4   HD12 1562   6.546   7.729   3.014
  137AS4    OD2 1563   6.380   7.869   3.176
  137AS4   HD21 1564   6.362   7.933   3.101
  137AS4   HD22 1565   6.393   7.866   3.275
  137AS4      C 1566   6.654   7.540   3.369
  137AS4      O 1567   6.618   7.424   3.346
  138LEU      N 1568   6.750   7.569   3.456
  138LEU      H 1569   6.791   7.660   3.453
  138LEU     CA 1570   6.805   7.474   3.555
  138LEU     CB 1571   6.942   7.507   3.615
  138LEU     CG 1572   7.064   7.441   3.551
  138LEU    CD1 1573   7.098   7.513   3.421
  138LEU    CD2 1574   7.176   7.441   3.655
  138LEU      C 1575   6.701   7.449   3.664
  138LEU      O 1576   6.667   7.523   3.755
  139LEU      N 1577   6.628   7.340   3.638
  139LEU      H 1578   6.649   7.286   3.557
  139LEU     CA 1579   6.525   7.276   3.721
  139LEU     CB 1580   6.458   7.153   3.660
  139LEU     CG 1581   6.409   7.172   3.516
  139LEU    CD1 1582   6.349   7.042   3.462
  139LEU    CD2 1583   6.299   7.277   3.507
  139LEU      C 1584   6.591   7.242   3.855
  139LEU      O 1585   6.673   7.152   3.867
  140LYSH     N 1586   6.552   7.322   3.954
  140LYSH     H 1587   6.479   7.388   3.939
  140LYSH    CA 1588   6.605   7.310   4.091
  140LYSH    CB 1589   6.650   7.447   4.142
  140LYSH    CG 1590   6.744   7.425   4.261
  140LYSH    CD 1591   6.782   7.560   4.323
  140LYSH    CE 1592   6.876   7.539   4.443
  140LYSH    NZ 1593   6.939   7.662   4.494
  140LYSH   HZ1 1594   6.984   7.722   4.427
  140LYSH   HZ2 1595   6.872   7.719   4.543
  140LYSH   HZ3 1596   7.015   7.645   4.557
  140LYSH     C 1597   6.483   7.280   4.178
  140LYSH     O 1598   6.406   7.368   4.217
  141ASN      N 1599   6.478   7.159   4.234
  141ASN      H 1600   6.557   7.099   4.229
  141ASN     CA 1601   6.365   7.111   4.315
  141ASN     CB 1602   6.368   7.170   4.456
  141ASN     CG 1603   6.498   7.144   4.531
  141ASN    OD1 1604   6.607   7.194   4.504
  141ASN    ND2 1605   6.491   7.068   4.640
  141ASN   HD21 1606   6.414   7.036   4.696
  141ASN   HD22 1607   6.581   7.046   4.678
  141ASN      C 1608   6.229   7.120   4.246
  141ASN      O 1609   6.139   7.198   4.278
  142GLY      N 1610   6.234   7.064   4.125
  142GLY      H 1611   6.306   6.994   4.116
  142GLY     CA 1612   6.127   7.071   4.026
  142GLY      C 1613   6.110   7.200   3.944
  142GLY      O 1614   6.080   7.204   3.825
  143GL4      N 1615   6.121   7.311   4.016
  143GL4      H 1616   6.152   7.304   4.111
  143GL4     CA 1617   6.104   7.445   3.959
  143GL4     CB 1618   6.063   7.535   4.076
  143GL4     CG 1619   5.964   7.470   4.172
  143GL4     CD 1620   5.925   7.550   4.297
  143GL4    OE1 1621   5.949   7.503   4.410
  143GL4   HE11 1622   5.895   7.558   4.473
  143GL4   HE12 1623   6.000   7.418   4.397
  143GL4    OE2 1624   5.856   7.650   4.271
  143GL4   HE21 1625   5.859   7.715   4.348
  143GL4   HE22 1626   5.800   7.636   4.189
  143GL4      C 1627   6.224   7.503   3.883
  143GL4      O 1628   6.330   7.495   3.944
  144ARG      N 1629   6.200   7.550   3.761
  144ARG      H 1630   6.107   7.552   3.724
  144ARG     CA 1631   6.308   7.614   3.685
  144ARG     CB 1632   6.255   7.644   3.544
  144ARG     CG 1633   6.160   7.764   3.535
  144ARG     CD 1634   6.113   7.793   3.392
  144ARG     NE 1635   6.063   7.931   3.385
  144ARG     HE 1636   6.121   7.997   3.433
  144ARG     CZ 1637   5.955   7.969   3.315
  144ARG    NH1 1638   5.903   7.882   3.228
  144ARG   HH11 1639   5.946   7.795   3.205
  144ARG   HH12 1640   5.833   7.914   3.164
  144ARG    NH2 1641   5.892   8.083   3.346
  144ARG   HH21 1642   5.925   8.135   3.424
  144ARG   HH22 1643   5.836   8.123   3.273
  144ARG      C 1644   6.351   7.740   3.760
  144ARG      O 1645   6.267   7.801   3.825
  145ILE      N 1646   6.480   7.760   3.786
  145ILE      H 1647   6.555   7.694   3.777
  145ILE     CA 1648   6.529   7.885   3.844
  145ILE     CB 1649   6.650   7.866   3.936
  145ILE    CG1 1650   6.769   7.781   3.890
  145ILE    CG2 1651   6.590   7.824   4.070
  145ILE     CD 1652   6.888   7.786   3.987
  145ILE      C 1653   6.563   7.992   3.740
  145ILE      O 1654   6.626   7.954   3.641
  146GL4      N 1655   6.542   8.116   3.785
  146GL4      H 1656   6.483   8.140   3.861
  146GL4     CA 1657   6.570   8.235   3.703
  146GL4     CB 1658   6.496   8.356   3.758
  146GL4     CG 1659   6.351   8.372   3.709
  146GL4     CD 1660   6.276   8.499   3.748
  146GL4    OE1 1661   6.276   8.587   3.660
  146GL4   HE11 1662   6.288   8.670   3.715
  146GL4   HE12 1663   6.254   8.549   3.570
  146GL4    OE2 1664   6.209   8.513   3.853
  146GL4   HE21 1665   6.173   8.604   3.872
  146GL4   HE22 1666   6.214   8.421   3.894
  146GL4      C 1667   6.719   8.265   3.687
  146GL4      O 1668   6.764   8.288   3.575
  147LYSH     N 1669   6.793   8.228   3.792
  147LYSH     H 1670   6.760   8.189   3.878
  147LYSH    CA 1671   6.935   8.263   3.795
  147LYSH    CB 1672   6.968   8.388   3.877
  147LYSH    CG 1673   6.924   8.523   3.820
  147LYSH    CD 1674   6.966   8.542   3.674
  147LYSH    CE 1675   6.911   8.676   3.623
  147LYSH    NZ 1676   6.949   8.698   3.482
  147LYSH   HZ1 1677   6.924   8.793   3.460
  147LYSH   HZ2 1678   7.047   8.685   3.468
  147LYSH   HZ3 1679   6.906   8.636   3.417
  147LYSH     C 1680   7.027   8.151   3.844
  147LYSH     O 1681   7.012   8.085   3.946
  148VAL      N 1682   7.114   8.122   3.748
  148VAL      H 1683   7.123   8.190   3.675
  148VAL     CA 1684   7.222   8.022   3.754
  148VAL     CB 1685   7.256   7.964   3.616
  148VAL    CG1 1686   7.135   7.932   3.528
  148VAL    CG2 1687   7.361   8.046   3.540
  148VAL      C 1688   7.349   8.051   3.834
  148VAL      O 1689   7.396   8.164   3.846
  149GL4      N 1690   7.399   7.949   3.903
  149GL4      H 1691   7.352   7.861   3.904
  149GL4     CA 1692   7.519   7.964   3.987
  149GL4     CB 1693   7.534   7.837   4.070
  149GL4     CG 1694   7.428   7.823   4.179
  149GL4     CD 1695   7.451   7.687   4.244
  149GL4    OE1 1696   7.354   7.608   4.251
  149GL4   HE11 1697   7.369   7.546   4.328
  149GL4   HE12 1698   7.280   7.647   4.197
  149GL4    OE2 1699   7.569   7.651   4.264
  149GL4   HE21 1700   7.569   7.576   4.330
  149GL4   HE22 1701   7.629   7.713   4.214
  149GL4      C 1702   7.654   7.995   3.922
  149GL4      O 1703   7.709   8.102   3.948
  150HI0      N 1704   7.690   7.917   3.821
  150HI0      H 1705   7.655   7.824   3.807
  150HI0     CA 1706   7.814   7.940   3.746
  150HI0     CB 1707   7.914   7.842   3.807
  150HI0     CG 1708   8.018   7.898   3.905
  150HI0    ND1 1709   8.105   7.995   3.884
  150HI0    HD1 1710   8.108   8.039   3.795
  150HI0    CD2 1711   8.028   7.863   4.033
  150HI0    HD2 1712   7.964   7.793   4.087
  150HI0    CE1 1713   8.176   8.015   3.996
  150HI0    HE1 1714   8.270   8.069   4.005
  150HI0    NE2 1715   8.129   7.931   4.088
  150HI0    HE2 1716   8.160   7.918   4.182
  150HI0      C 1717   7.797   7.913   3.596
  150HI0      O 1718   7.715   7.832   3.553
  151SER      N 1719   7.844   8.003   3.510
  151SER      H 1720   7.880   8.094   3.534
  151SER     CA 1721   7.838   7.989   3.364
  151SER     CB 1722   7.727   8.075   3.304
  151SER     OG 1723   7.749   8.213   3.333
  151SER     HG 1724   7.711   8.274   3.263
  151SER      C 1725   7.974   8.025   3.304
  151SER      O 1726   8.034   8.129   3.331
  152AS4      N 1727   7.998   7.954   3.194
  152AS4      H 1728   7.927   7.899   3.149
  152AS4     CA 1729   8.118   7.965   3.109
  152AS4     CB 1730   8.225   7.882   3.182
  152AS4     CG 1731   8.292   7.962   3.294
  152AS4    OD1 1732   8.258   7.944   3.413
  152AS4   HD11 1733   8.303   8.013   3.470
  152AS4   HD12 1734   8.180   7.882   3.409
  152AS4    OD2 1735   8.381   8.044   3.264
  152AS4   HD21 1736   8.402   8.094   3.348
  152AS4   HD22 1737   8.428   8.036   3.176
  152AS4      C 1738   8.104   7.929   2.961
  152AS4      O 1739   8.006   7.876   2.909
  153LEU      N 1740   8.209   7.968   2.889
  153LEU      H 1741   8.289   8.010   2.932
  153LEU     CA 1742   8.233   7.934   2.748
  153LEU     CB 1743   8.286   8.061   2.682
  153LEU     CG 1744   8.308   8.042   2.532
  153LEU    CD1 1745   8.179   8.011   2.456
  153LEU    CD2 1746   8.349   8.182   2.486
  153LEU      C 1747   8.316   7.805   2.751
  153LEU      O 1748   8.430   7.792   2.797
  154SER      N 1749   8.267   7.706   2.677
  154SER      H 1750   8.187   7.718   2.619
  154SER     CA 1751   8.334   7.576   2.669
  154SER     CB 1752   8.258   7.483   2.764
  154SER     OG 1753   8.319   7.353   2.761
  154SER     HG 1754   8.388   7.351   2.833
  154SER      C 1755   8.323   7.523   2.526
  154SER      O 1756   8.245   7.431   2.500
  155PHE      N 1757   8.408   7.565   2.432
  155PHE      H 1758   8.484   7.627   2.449
  155PHE     CA 1759   8.385   7.532   2.291
  155PHE     CB 1760   8.497   7.594   2.206
  155PHE     CG 1761   8.493   7.747   2.219
  155PHE    CD1 1762   8.403   7.822   2.145
  155PHE    HD1 1763   8.327   7.782   2.078
  155PHE    CD2 1764   8.591   7.813   2.292
  155PHE    HD2 1765   8.683   7.758   2.313
  155PHE    CE1 1766   8.414   7.961   2.137
  155PHE    HE1 1767   8.367   8.005   2.050
  155PHE    CE2 1768   8.601   7.951   2.285
  155PHE    HE2 1769   8.659   8.000   2.363
  155PHE     CZ 1770   8.513   8.028   2.208
  155PHE     HZ 1771   8.544   8.131   2.194
  155PHE      C 1772   8.358   7.386   2.253
  155PHE      O 1773   8.411   7.303   2.327
  156SER      N 1774   8.292   7.363   2.139
  156SER      H 1775   8.236   7.433   2.095
  156SER     CA 1776   8.268   7.227   2.088
  156SER     CB 1777   8.163   7.229   1.976
  156SER     OG 1778   8.192   7.333   1.882
  156SER     HG 1779   8.155   7.302   1.795
  156SER      C 1780   8.391   7.149   2.042
  156SER      O 1781   8.498   7.210   2.046
  157LYSH     N 1782   8.386   7.023   2.002
  157LYSH     H 1783   8.317   6.959   2.037
  157LYSH    CA 1784   8.499   6.947   1.949
  157LYSH    CB 1785   8.456   6.810   1.896
  157LYSH    CG 1786   8.428   6.712   2.011
  157LYSH    CD 1787   8.554   6.685   2.093
  157LYSH    CE 1788   8.638   6.580   2.021
  157LYSH    NZ 1789   8.782   6.585   2.054
  157LYSH   HZ1 1790   8.796   6.570   2.152
  157LYSH   HZ2 1791   8.827   6.513   2.001
  157LYSH   HZ3 1792   8.825   6.674   2.037
  157LYSH     C 1793   8.560   7.022   1.830
  157LYSH     O 1794   8.678   7.057   1.828
  158AS4      N 1795   8.470   7.080   1.751
  158AS4      H 1796   8.373   7.062   1.766
  158AS4     CA 1797   8.488   7.173   1.639
  158AS4     CB 1798   8.367   7.158   1.547
  158AS4     CG 1799   8.226   7.175   1.602
  158AS4    OD1 1800   8.184   7.089   1.683
  158AS4   HD11 1801   8.091   7.118   1.704
  158AS4   HD12 1802   8.262   7.038   1.719
  158AS4    OD2 1803   8.153   7.269   1.563
  158AS4   HD21 1804   8.063   7.266   1.606
  158AS4   HD22 1805   8.205   7.313   1.489
  158AS4      C 1806   8.485   7.323   1.673
  158AS4      O 1807   8.487   7.410   1.586
  159TRP      N 1808   8.517   7.356   1.798
  159TRP      H 1809   8.536   7.288   1.869
  159TRP     CA 1810   8.532   7.492   1.853
  159TRP     CB 1811   8.669   7.548   1.815
  159TRP     CG 1812   8.778   7.456   1.872
  159TRP    CD1 1813   8.802   7.439   2.001
  159TRP    HD1 1814   8.750   7.501   2.075
  159TRP    CD2 1815   8.847   7.353   1.809
  159TRP    NE1 1816   8.876   7.330   2.024
  159TRP    HE1 1817   8.891   7.307   2.120
  159TRP    CE2 1818   8.911   7.278   1.907
  159TRP    CE3 1819   8.858   7.305   1.679
  159TRP    HE3 1820   8.804   7.353   1.597
  159TRP    CZ2 1821   8.989   7.165   1.881
  159TRP    HZ2 1822   9.044   7.118   1.963
  159TRP    CZ3 1823   8.928   7.188   1.650
  159TRP    HZ3 1824   8.919   7.145   1.550
  159TRP    CH2 1825   9.001   7.124   1.749
  159TRP    HH2 1826   9.077   7.051   1.720
  159TRP      C 1827   8.433   7.605   1.826
  159TRP      O 1828   8.456   7.720   1.864
  160SER      N 1829   8.310   7.569   1.790
  160SER      H 1830   8.283   7.475   1.809
  160SER     CA 1831   8.197   7.662   1.778
  160SER     CB 1832   8.077   7.594   1.712
  160SER     OG 1833   7.967   7.683   1.689
  160SER     HG 1834   7.909   7.635   1.624
  160SER      C 1835   8.143   7.692   1.918
  160SER      O 1836   8.169   7.626   2.019
  161PHE      N 1837   8.093   7.814   1.933
  161PHE      H 1838   8.081   7.872   1.852
  161PHE     CA 1839   8.038   7.874   2.055
  161PHE     CB 1840   7.979   8.009   2.014
  161PHE     CG 1841   8.005   8.127   2.109
  161PHE    CD1 1842   8.121   8.201   2.094
  161PHE    HD1 1843   8.163   8.224   1.996
  161PHE    CD2 1844   7.917   8.162   2.211
  161PHE    HD2 1845   7.824   8.106   2.220
  161PHE    CE1 1846   8.160   8.290   2.194
  161PHE    HE1 1847   8.266   8.312   2.207
  161PHE    CE2 1848   7.944   8.265   2.299
  161PHE    HE2 1849   7.878   8.292   2.382
  161PHE     CZ 1850   8.069   8.326   2.293
  161PHE     HZ 1851   8.101   8.388   2.376
  161PHE      C 1852   7.931   7.795   2.131
  161PHE      O 1853   7.820   7.772   2.083
  162TYR      N 1854   7.976   7.736   2.241
  162TYR      H 1855   8.071   7.753   2.267
  162TYR     CA 1856   7.912   7.640   2.332
  162TYR     CB 1857   7.971   7.499   2.323
  162TYR     CG 1858   7.901   7.414   2.217
  162TYR    CD1 1859   7.912   7.441   2.081
  162TYR    HD1 1860   7.962   7.530   2.043
  162TYR    CD2 1861   7.829   7.302   2.262
  162TYR    HD2 1862   7.833   7.269   2.365
  162TYR    CE1 1863   7.842   7.369   1.985
  162TYR    HE1 1864   7.858   7.386   1.879
  162TYR    CE2 1865   7.770   7.220   2.167
  162TYR    HE2 1866   7.741   7.119   2.195
  162TYR     CZ 1867   7.772   7.258   2.033
  162TYR     OH 1868   7.719   7.171   1.943
  162TYR     HH 1869   7.769   7.155   1.858
  162TYR      C 1870   7.917   7.663   2.483
  162TYR      O 1871   8.025   7.696   2.532
  163LEU      N 1872   7.805   7.714   2.533
  163LEU      H 1873   7.724   7.726   2.476
  163LEU     CA 1874   7.791   7.752   2.674
  163LEU     CB 1875   7.695   7.869   2.698
  163LEU     CG 1876   7.745   7.987   2.613
  163LEU    CD1 1877   7.632   8.088   2.589
  163LEU    CD2 1878   7.866   8.049   2.683
  163LEU      C 1879   7.764   7.641   2.776
  163LEU      O 1880   7.700   7.541   2.745
  164LEU      N 1881   7.817   7.667   2.896
  164LEU      H 1882   7.873   7.750   2.901
  164LEU     CA 1883   7.805   7.573   3.008
  164LEU     CB 1884   7.948   7.551   3.058
  164LEU     CG 1885   7.967   7.445   3.167
  164LEU    CD1 1886   7.902   7.313   3.128
  164LEU    CD2 1887   8.115   7.423   3.202
  164LEU      C 1888   7.739   7.648   3.124
  164LEU      O 1889   7.793   7.735   3.192
  165TYR      N 1890   7.610   7.618   3.132
  165TYR      H 1891   7.565   7.545   3.081
  165TYR     CA 1892   7.543   7.649   3.259
  165TYR     CB 1893   7.393   7.666   3.232
  165TYR     CG 1894   7.365   7.792   3.149
  165TYR    CD1 1895   7.364   7.771   3.012
  165TYR    HD1 1896   7.352   7.667   2.980
  165TYR    CD2 1897   7.341   7.915   3.208
  165TYR    HD2 1898   7.341   7.904   3.316
  165TYR    CE1 1899   7.332   7.883   2.937
  165TYR    HE1 1900   7.338   7.881   2.828
  165TYR    CE2 1901   7.311   8.027   3.130
  165TYR    HE2 1902   7.302   8.126   3.174
  165TYR     CZ 1903   7.315   8.009   2.993
  165TYR     OH 1904   7.339   8.115   2.911
  165TYR     HH 1905   7.349   8.199   2.965
  165TYR      C 1906   7.568   7.544   3.368
  165TYR      O 1907   7.550   7.427   3.335
  166TYR      N 1908   7.616   7.582   3.486
  166TYR      H 1909   7.617   7.678   3.511
  166TYR     CA 1910   7.662   7.483   3.585
  166TYR     CB 1911   7.799   7.426   3.550
  166TYR     CG 1912   7.927   7.509   3.542
  166TYR    CD1 1913   7.941   7.638   3.491
  166TYR    HD1 1914   7.863   7.683   3.431
  166TYR    CD2 1915   8.046   7.451   3.584
  166TYR    HD2 1916   8.045   7.354   3.634
  166TYR    CE1 1917   8.063   7.706   3.491
  166TYR    HE1 1918   8.066   7.812   3.466
  166TYR    CE2 1919   8.171   7.513   3.579
  166TYR    HE2 1920   8.262   7.476   3.626
  166TYR     CZ 1921   8.179   7.645   3.536
  166TYR     OH 1922   8.303   7.694   3.508
  166TYR     HH 1923   8.293   7.787   3.470
  166TYR      C 1924   7.647   7.510   3.735
  166TYR      O 1925   7.650   7.624   3.782
  167THR      N 1926   7.655   7.398   3.806
  167THR      H 1927   7.641   7.304   3.774
  167THR     CA 1928   7.640   7.401   3.952
  167THR     CB 1929   7.496   7.400   4.004
  167THR    OG1 1930   7.499   7.403   4.147
  167THR    HG1 1931   7.467   7.490   4.182
  167THR    CG2 1932   7.416   7.277   3.961
  167THR      C 1933   7.713   7.279   4.007
  167THR      O 1934   7.750   7.190   3.929
  168GL4      N 1935   7.745   7.271   4.136
  168GL4      H 1936   7.695   7.331   4.199
  168GL4     CA 1937   7.836   7.169   4.189
  168GL4     CB 1938   7.945   7.233   4.275
  168GL4     CG 1939   7.898   7.300   4.404
  168GL4     CD 1940   8.005   7.352   4.501
  168GL4    OE1 1941   8.084   7.277   4.562
  168GL4   HE11 1942   8.164   7.328   4.594
  168GL4   HE12 1943   8.036   7.191   4.578
  168GL4    OE2 1944   8.023   7.475   4.493
  168GL4   HE21 1945   8.047   7.498   4.587
  168GL4   HE22 1946   7.998   7.516   4.406
  168GL4      C 1947   7.766   7.057   4.265
  168GL4      O 1948   7.665   7.090   4.328
  169PHE      N 1949   7.833   6.942   4.273
  169PHE      H 1950   7.933   6.937   4.263
  169PHE     CA 1951   7.777   6.824   4.339
  169PHE     CB 1952   7.865   6.699   4.325
  169PHE     CG 1953   7.778   6.578   4.292
  169PHE    CD1 1954   7.729   6.500   4.397
  169PHE    HD1 1955   7.748   6.537   4.498
  169PHE    CD2 1956   7.734   6.548   4.164
  169PHE    HD2 1957   7.779   6.593   4.076
  169PHE    CE1 1958   7.648   6.389   4.377
  169PHE    HE1 1959   7.649   6.306   4.448
  169PHE    CE2 1960   7.645   6.444   4.140
  169PHE    HE2 1961   7.615   6.426   4.037
  169PHE     CZ 1962   7.602   6.367   4.247
  169PHE     HZ 1963   7.548   6.274   4.226
  169PHE      C 1964   7.725   6.847   4.481
  169PHE      O 1965   7.618   6.795   4.512
  170THR      N 1966   7.801   6.905   4.573
  170THR      H 1967   7.890   6.945   4.548
  170THR     CA 1968   7.771   6.925   4.715
  170THR     CB 1969   7.692   7.051   4.751
  170THR    OG1 1970   7.582   7.079   4.665
  170THR    HG1 1971   7.597   7.176   4.648
  170THR    CG2 1972   7.770   7.181   4.767
  170THR      C 1973   7.723   6.809   4.803
  170THR      O 1974   7.604   6.781   4.788
  171PRO      N 1975   7.796   6.768   4.906
  171PRO     CA 1976   7.748   6.680   5.013
  171PRO     CB 1977   7.866   6.674   5.110
  171PRO     CG 1978   7.984   6.685   5.014
  171PRO     CD 1979   7.942   6.791   4.911
  171PRO      C 1980   7.625   6.736   5.085
  171PRO      O 1981   7.617   6.854   5.117
  172THR      N 1982   7.533   6.642   5.108
  172THR      H 1983   7.546   6.551   5.067
  172THR     CA 1984   7.413   6.659   5.190
  172THR     CB 1985   7.421   6.646   5.343
  172THR    OG1 1986   7.526   6.731   5.389
  172THR    HG1 1987   7.496   6.826   5.377
  172THR    CG2 1988   7.435   6.500   5.388
  172THR      C 1989   7.298   6.754   5.156
  172THR      O 1990   7.189   6.745   5.211
  173GL4      N 1991   7.335   6.859   5.082
  173GL4      H 1992   7.433   6.874   5.072
  173GL4     CA 1993   7.248   6.970   5.042
  173GL4     CB 1994   7.331   7.084   4.982
  173GL4     CG 1995   7.422   7.158   5.080
  173GL4     CD 1996   7.350   7.251   5.177
  173GL4    OE1 1997   7.281   7.341   5.124
  173GL4   HE11 1998   7.251   7.403   5.197
  173GL4   HE12 1999   7.299   7.332   5.026
  173GL4    OE2 2000   7.355   7.230   5.300
  173GL4   HE21 2001   7.304   7.298   5.352
  173GL4   HE22 2002   7.432   7.166   5.303
  173GL4      C 2003   7.133   6.925   4.952
  173GL4      O 2004   7.151   6.868   4.845
  174LYSH     N 2005   7.010   6.967   4.982
  174LYSH     H 2006   7.003   7.045   5.044
  174LYSH    CA 2007   6.887   6.921   4.917
  174LYSH    CB 2008   6.779   6.940   5.023
  174LYSH    CG 2009   6.796   6.847   5.143
  174LYSH    CD 2010   6.696   6.873   5.256
  174LYSH    CE 2011   6.688   6.777   5.375
  174LYSH    NZ 2012   6.772   6.812   5.491
  174LYSH   HZ1 2013   6.729   6.781   5.576
  174LYSH   HZ2 2014   6.858   6.762   5.482
  174LYSH   HZ3 2015   6.805   6.906   5.486
  174LYSH     C 2016   6.847   6.989   4.786
  174LYSH     O 2017   6.732   6.989   4.743
  175ASN      N 2018   6.944   7.062   4.729
  175ASN      H 2019   7.038   7.071   4.759
  175ASN     CA 2020   6.935   7.141   4.606
  175ASN     CB 2021   7.035   7.257   4.611
  175ASN     CG 2022   7.181   7.213   4.600
  175ASN    OD1 2023   7.218   7.118   4.669
  175ASN    ND2 2024   7.265   7.308   4.558
  175ASN   HD21 2025   7.249   7.406   4.553
  175ASN   HD22 2026   7.350   7.274   4.518
  175ASN      C 2027   6.944   7.053   4.480
  175ASN      O 2028   7.050   7.035   4.422
  176GL4      N 2029   6.830   6.995   4.447
  176GL4      H 2030   6.744   7.045   4.457
  176GL4     CA 2031   6.818   6.887   4.348
  176GL4     CB 2032   6.695   6.802   4.381
  176GL4     CG 2033   6.710   6.732   4.517
  176GL4     CD 2034   6.800   6.609   4.511
  176GL4    OE1 2035   6.924   6.625   4.512
  176GL4   HE11 2036   6.963   6.535   4.494
  176GL4   HE12 2037   6.950   6.713   4.552
  176GL4    OE2 2038   6.752   6.493   4.519
  176GL4   HE21 2039   6.827   6.429   4.502
  176GL4   HE22 2040   6.655   6.488   4.495
  176GL4      C 2041   6.809   6.939   4.204
  176GL4      O 2042   6.702   6.978   4.158
  177TYR      N 2043   6.927   6.937   4.142
  177TYR      H 2044   7.011   6.943   4.196
  177TYR     CA 2045   6.940   6.983   4.003
  177TYR     CB 2046   7.072   7.061   4.002
  177TYR     CG 2047   7.049   7.205   4.049
  177TYR    CD1 2048   6.975   7.294   3.971
  177TYR    HD1 2049   6.929   7.261   3.878
  177TYR    CD2 2050   7.127   7.245   4.156
  177TYR    HD2 2051   7.174   7.178   4.228
  177TYR    CE1 2052   6.995   7.428   4.001
  177TYR    HE1 2053   6.951   7.504   3.937
  177TYR    CE2 2054   7.136   7.380   4.189
  177TYR    HE2 2055   7.230   7.412   4.235
  177TYR     CZ 2056   7.074   7.473   4.106
  177TYR     OH 2057   7.111   7.604   4.103
  177TYR     HH 2058   7.188   7.621   4.164
  177TYR      C 2059   6.927   6.891   3.882
  177TYR      O 2060   6.965   6.774   3.876
  178ALA      N 2061   6.867   6.948   3.778
  178ALA      H 2062   6.817   7.033   3.796
  178ALA     CA 2063   6.852   6.899   3.640
  178ALA     CB 2064   6.721   6.821   3.631
  178ALA      C 2065   6.833   7.017   3.544
  178ALA      O 2066   6.837   7.134   3.580
  179CYS2     N 2067   6.833   6.984   3.415
  179CYS2     H 2068   6.858   6.893   3.381
  179CYS2    CA 2069   6.811   7.076   3.303
  179CYS2    CB 2070   6.941   7.089   3.223
  179CYS2    SG 2071   7.061   7.187   3.320
  179CYS2     C 2072   6.692   7.053   3.209
  179CYS2     O 2073   6.672   6.940   3.163
  180ARG      N 2074   6.630   7.164   3.174
  180ARG      H 2075   6.645   7.258   3.207
  180ARG     CA 2076   6.522   7.173   3.074
  180ARG     CB 2077   6.444   7.304   3.087
  180ARG     CG 2078   6.314   7.304   3.006
  180ARG     CD 2079   6.228   7.425   3.042
  180ARG     NE 2080   6.115   7.438   2.949
  180ARG     HE 2081   6.058   7.357   2.933
  180ARG     CZ 2082   6.096   7.545   2.871
  180ARG    NH1 2083   6.187   7.642   2.875
  180ARG   HH11 2084   6.255   7.643   2.948
  180ARG   HH12 2085   6.191   7.705   2.797
  180ARG    NH2 2086   5.987   7.557   2.793
  180ARG   HH21 2087   5.914   7.490   2.804
  180ARG   HH22 2088   5.970   7.641   2.740
  180ARG      C 2089   6.572   7.142   2.933
  180ARG      O 2090   6.525   7.050   2.867
  181VAL      N 2091   6.663   7.227   2.888
  181VAL      H 2092   6.692   7.302   2.947
  181VAL     CA 2093   6.725   7.223   2.754
  181VAL     CB 2094   6.849   7.136   2.740
  181VAL    CG1 2095   6.959   7.174   2.840
  181VAL    CG2 2096   6.825   6.986   2.761
  181VAL      C 2097   6.638   7.214   2.629
  181VAL      O 2098   6.656   7.133   2.538
  182ASN      N 2099   6.544   7.309   2.622
  182ASN      H 2100   6.544   7.372   2.700
  182ASN     CA 2101   6.437   7.327   2.523
  182ASN     CB 2102   6.314   7.389   2.592
  182ASN     CG 2103   6.199   7.405   2.492
  182ASN    OD1 2104   6.156   7.303   2.437
  182ASN    ND2 2105   6.144   7.525   2.475
  182ASN   HD21 2106   6.167   7.608   2.525
  182ASN   HD22 2107   6.086   7.535   2.394
  182ASN      C 2108   6.472   7.400   2.393
  182ASN      O 2109   6.537   7.505   2.396
  183HI0      N 2110   6.460   7.334   2.278
  183HI0      H 2111   6.410   7.248   2.268
  183HI0     CA 2112   6.507   7.390   2.151
  183HI0     CB 2113   6.605   7.292   2.085
  183HI0     CG 2114   6.731   7.260   2.166
  183HI0    ND1 2115   6.734   7.196   2.282
  183HI0    HD1 2116   6.660   7.191   2.350
  183HI0    CD2 2117   6.853   7.253   2.112
  183HI0    HD2 2118   6.887   7.321   2.033
  183HI0    CE1 2119   6.855   7.144   2.300
  183HI0    HE1 2120   6.906   7.111   2.390
  183HI0    NE2 2121   6.923   7.170   2.189
  183HI0    HE2 2122   7.016   7.137   2.171
  183HI0      C 2123   6.392   7.416   2.053
  183HI0      O 2124   6.279   7.385   2.089
  184VAL      N 2125   6.413   7.501   1.952
  184VAL      H 2126   6.509   7.523   1.933
  184VAL     CA 2127   6.319   7.546   1.849
  184VAL     CB 2128   6.297   7.448   1.733
  184VAL    CG1 2129   6.256   7.534   1.613
  184VAL    CG2 2130   6.413   7.363   1.682
  184VAL      C 2131   6.195   7.622   1.894
  184VAL      O 2132   6.184   7.742   1.867
  185THR      N 2133   6.104   7.551   1.960
  185THR      H 2134   6.105   7.451   1.959
  185THR     CA 2135   5.980   7.605   2.017
  185THR     CB 2136   5.876   7.492   2.014
  185THR    OG1 2137   5.937   7.366   2.039
  185THR    HG1 2138   5.865   7.308   2.078
  185THR    CG2 2139   5.811   7.482   1.876
  185THR      C 2140   5.993   7.670   2.155
  185THR      O 2141   5.971   7.612   2.260
  186LEU      N 2142   6.031   7.798   2.151
  186LEU      H 2143   6.015   7.850   2.067
  186LEU     CA 2144   6.073   7.878   2.266
  186LEU     CB 2145   6.180   7.977   2.222
  186LEU     CG 2146   6.303   7.910   2.160
  186LEU    CD1 2147   6.400   8.023   2.123
  186LEU    CD2 2148   6.382   7.817   2.253
  186LEU      C 2149   5.956   7.945   2.337
  186LEU      O 2150   5.875   8.010   2.270
  187SER      N 2151   5.946   7.915   2.466
  187SER      H 2152   6.016   7.863   2.515
  187SER     CA 2153   5.835   7.963   2.549
  187SER     CB 2154   5.795   7.879   2.670
  187SER     OG 2155   5.894   7.866   2.773
  187SER     HG 2156   5.983   7.859   2.727
  187SER      C 2157   5.830   8.100   2.618
  187SER      O 2158   5.730   8.169   2.605
  188GLN      N 2159   5.940   8.152   2.673
  188GLN      H 2160   6.020   8.092   2.672
  188GLN     CA 2161   5.958   8.276   2.750
  188GLN     CB 2162   6.066   8.247   2.855
  188GLN     CG 2163   6.018   8.146   2.959
  188GLN     CD 2164   6.124   8.096   3.058
  188GLN    OE1 2165   6.180   8.165   3.144
  188GLN    NE2 2166   6.178   7.983   3.014
  188GLN   HE21 2167   6.169   7.937   2.926
  188GLN   HE22 2168   6.255   7.952   3.071
  188GLN      C 2169   5.996   8.390   2.656
  188GLN      O 2170   6.089   8.393   2.575
  189PRO      N 2171   5.904   8.486   2.658
  189PRO     CA 2172   5.929   8.618   2.598
  189PRO     CB 2173   5.820   8.710   2.655
  189PRO     CG 2174   5.760   8.629   2.771
  189PRO     CD 2175   5.771   8.485   2.721
  189PRO      C 2176   6.062   8.683   2.636
  189PRO      O 2177   6.102   8.668   2.752
  190LYSH     N 2178   6.113   8.761   2.542
  190LYSH     H 2179   6.065   8.760   2.454
  190LYSH    CA 2180   6.237   8.839   2.558
  190LYSH    CB 2181   6.233   8.940   2.673
  190LYSH    CG 2182   6.132   9.047   2.632
  190LYSH    CD 2183   6.110   9.138   2.753
  190LYSH    CE 2184   6.056   9.082   2.884
  190LYSH    NZ 2185   6.060   9.175   2.998
  190LYSH   HZ1 2186   6.108   9.254   2.961
  190LYSH   HZ2 2187   5.963   9.200   3.008
  190LYSH   HZ3 2188   6.105   9.134   3.077
  190LYSH     C 2189   6.364   8.755   2.552
  190LYSH     O 2190   6.362   8.644   2.498
  191ILE      N 2191   6.473   8.824   2.585
  191ILE      H 2192   6.486   8.918   2.553
  191ILE     CA 2193   6.593   8.769   2.649
  191ILE     CB 2194   6.723   8.850   2.643
  191ILE    CG1 2195   6.718   8.999   2.676
  191ILE    CG2 2196   6.802   8.809   2.518
  191ILE     CD 2197   6.841   9.082   2.639
  191ILE      C 2198   6.578   8.732   2.796
  191ILE      O 2199   6.561   8.818   2.883
  192VAL      N 2200   6.587   8.602   2.821
  192VAL      H 2201   6.626   8.537   2.757
  192VAL     CA 2202   6.579   8.542   2.955
  192VAL     CB 2203   6.495   8.414   2.948
  192VAL    CG1 2204   6.455   8.354   3.083
  192VAL    CG2 2205   6.363   8.437   2.874
  192VAL      C 2206   6.707   8.529   3.038
  192VAL      O 2207   6.698   8.540   3.161
  193LYSH     N 2208   6.819   8.502   2.972
  193LYSH     H 2209   6.823   8.463   2.880
  193LYSH    CA 2210   6.957   8.517   3.020
  193LYSH    CB 2211   7.016   8.651   2.976
  193LYSH    CG 2212   7.168   8.652   2.965
  193LYSH    CD 2213   7.214   8.797   2.949
  193LYSH    CE 2214   7.365   8.783   2.936
  193LYSH    NZ 2215   7.434   8.907   2.897
  193LYSH   HZ1 2216   7.530   8.897   2.925
  193LYSH   HZ2 2217   7.430   8.927   2.799
  193LYSH   HZ3 2218   7.394   8.985   2.946
  193LYSH     C 2219   6.981   8.476   3.166
  193LYSH     O 2220   7.019   8.555   3.252
  194TRP      N 2221   6.949   8.350   3.195
  194TRP      H 2222   6.901   8.301   3.123
  194TRP     CA 2223   6.975   8.289   3.326
  194TRP     CB 2224   6.955   8.138   3.308
  194TRP     CG 2225   6.820   8.102   3.247
  194TRP    CD1 2226   6.702   8.084   3.304
  194TRP    HD1 2227   6.679   8.101   3.410
  194TRP    CD2 2228   6.796   8.080   3.112
  194TRP    NE1 2229   6.607   8.046   3.219
  194TRP    HE1 2230   6.512   8.026   3.245
  194TRP    CE2 2231   6.661   8.053   3.098
  194TRP    CE3 2232   6.880   8.078   3.001
  194TRP    HE3 2233   6.987   8.069   3.019
  194TRP    CZ2 2234   6.613   8.012   2.974
  194TRP    HZ2 2235   6.510   7.978   2.961
  194TRP    CZ3 2236   6.833   8.043   2.875
  194TRP    HZ3 2237   6.900   8.041   2.790
  194TRP    CH2 2238   6.697   8.014   2.863
  194TRP    HH2 2239   6.650   8.028   2.766
  194TRP      C 2240   7.106   8.315   3.400
  194TRP      O 2241   7.118   8.274   3.516
  195AS4      N 2242   7.209   8.348   3.323
  195AS4      H 2243   7.207   8.344   3.224
  195AS4     CA 2244   7.336   8.403   3.373
  195AS4     CB 2245   7.410   8.469   3.257
  195AS4     CG 2246   7.456   8.371   3.149
  195AS4    OD1 2247   7.578   8.345   3.160
  195AS4   HD11 2248   7.614   8.290   3.085
  195AS4   HD12 2249   7.618   8.383   3.244
  195AS4    OD2 2250   7.382   8.338   3.054
  195AS4   HD21 2251   7.435   8.278   2.993
  195AS4   HD22 2252   7.300   8.394   3.055
  195AS4      C 2253   7.319   8.505   3.486
  195AS4      O 2254   7.218   8.576   3.481
  196ARG      N 2255   7.420   8.524   3.569
  196ARG      H 2256   7.497   8.460   3.576
  196ARG     CA 2257   7.406   8.632   3.668
  196ARG     CB 2258   7.516   8.625   3.774
  196ARG     CG 2259   7.468   8.527   3.882
  196ARG     CD 2260   7.576   8.486   3.983
  196ARG     NE 2261   7.673   8.396   3.919
  196ARG     HE 2262   7.641   8.304   3.894
  196ARG     CZ 2263   7.799   8.428   3.889
  196ARG    NH1 2264   7.852   8.551   3.896
  196ARG   HH11 2265   7.801   8.630   3.932
  196ARG   HH12 2266   7.943   8.573   3.862
  196ARG    NH2 2267   7.880   8.329   3.850
  196ARG   HH21 2268   7.840   8.237   3.846
  196ARG   HH22 2269   7.978   8.343   3.835
  196ARG      C 2270   7.393   8.771   3.605
  196ARG      O 2271   7.306   8.847   3.648
  197AS4      N 2272   7.492   8.809   3.524
  197AS4      H 2273   7.561   8.744   3.492
  197AS4     CA 2274   7.495   8.939   3.455
  197AS4     CB 2275   7.628   8.955   3.382
  197AS4     CG 2276   7.745   8.968   3.480
  197AS4    OD1 2277   7.810   8.867   3.515
  197AS4   HD11 2278   7.900   8.887   3.554
  197AS4   HD12 2279   7.773   8.787   3.468
  197AS4    OD2 2280   7.779   9.083   3.516
  197AS4   HD21 2281   7.871   9.083   3.555
  197AS4   HD22 2282   7.708   9.150   3.492
  197AS4      C 2283   7.384   8.947   3.350
  197AS4      O 2284   7.394   8.875   3.251
  198MET      N 2285   7.319   9.063   3.345
  198MET      H 2286   7.322   9.119   3.427
  198MET     CA 2287   7.211   9.087   3.248
  198MET     CB 2288   7.094   8.993   3.276
  198MET     CG 2289   6.968   8.983   3.190
  198MET     SD 2290   6.850   8.853   3.241
  198MET     CE 2291   6.704   8.868   3.140
  198MET      C 2292   7.168   9.233   3.261
  198MET     O1 2293   7.194   9.299   3.364
  198MET   HO11 2294   7.221   9.231   3.433
  198MET   HO12 2295   7.178   9.397   3.353
  198MET     O2 2296   7.150   9.290   3.151
  198MET   HO21 2297   7.136   9.389   3.154
  198MET   HO22 2298   7.154   9.221   3.079
   9.31835   9.31835   6.58908   0.00000   0.00000   0.00000   0.00000   4.65917   4.65917
