# Supplementary material for: Interfacial Dynamics and Growth Modes of β2-Microglobulin Dimers
Source: J Chem Inf Model. 2023 May 3;63(14):4447–57. doi: 10.1021/acs.jcim.3c00399 (PMC10369489; doi:10.1021/acs.jcim.3c00399)
Supplement: Supplementary file 2 — ci3c00399_si_002.zip [file ci3c00399_si_002.zip › Supporting-Information/confs_end/End_conformation_BM-6_rep1.gro]

Protein in water t= 750000.00000 step= 5000000
 2298
    1ILE      N    1   9.439   5.932   3.096
    1ILE     H1    2   9.510   5.993   3.060
    1ILE     H2    3   9.461   5.932   3.194
    1ILE     H3    4   9.459   5.841   3.059
    1ILE     CA    5   9.313   5.988   3.045
    1ILE     CB    6   9.192   5.894   3.046
    1ILE    CG1    7   9.165   5.826   3.180
    1ILE    CG2    8   9.217   5.783   2.943
    1ILE     CD    9   9.029   5.757   3.187
    1ILE      C   10   9.280   6.116   3.122
    1ILE      O   11   9.291   6.108   3.244
    2GLN      N   12   9.219   6.214   3.057
    2GLN      H   13   9.206   6.211   2.958
    2GLN     CA   14   9.180   6.334   3.133
    2GLN     CB   15   9.180   6.455   3.039
    2GLN     CG   16   9.317   6.487   2.978
    2GLN     CD   17   9.419   6.560   3.066
    2GLN    OE1   18   9.402   6.671   3.115
    2GLN    NE2   19   9.522   6.486   3.105
    2GLN   HE21   20   9.543   6.398   3.061
    2GLN   HE22   21   9.590   6.525   3.168
    2GLN      C   22   9.044   6.321   3.203
    2GLN      O   23   8.949   6.252   3.168
    3ARG      N   24   9.022   6.407   3.302
    3ARG      H   25   9.094   6.464   3.341
    3ARG     CA   26   8.889   6.423   3.362
    3ARG     CB   27   8.904   6.490   3.498
    3ARG     CG   28   8.797   6.448   3.599
    3ARG     CD   29   8.797   6.549   3.714
    3ARG     NE   30   8.927   6.570   3.780
    3ARG     HE   31   9.006   6.601   3.727
    3ARG     CZ   32   8.960   6.543   3.907
    3ARG    NH1   33   8.874   6.483   3.989
    3ARG   HH11   34   8.778   6.466   3.965
    3ARG   HH12   35   8.889   6.466   4.087
    3ARG    NH2   36   9.074   6.582   3.966
    3ARG   HH21   37   9.148   6.638   3.929
    3ARG   HH22   38   9.095   6.532   4.050
    3ARG      C   39   8.783   6.493   3.277
    3ARG      O   40   8.810   6.592   3.210
    4THR      N   41   8.670   6.422   3.273
    4THR      H   42   8.668   6.324   3.291
    4THR     CA   43   8.538   6.481   3.244
    4THR     CB   44   8.471   6.448   3.110
    4THR    OG1   45   8.509   6.316   3.070
    4THR    HG1   46   8.539   6.322   2.975
    4THR    CG2   47   8.520   6.529   2.990
    4THR      C   48   8.441   6.459   3.361
    4THR      O   49   8.393   6.348   3.384
    5PRO      N   50   8.417   6.565   3.438
    5PRO     CA   51   8.326   6.555   3.552
    5PRO     CB   52   8.328   6.699   3.605
    5PRO     CG   53   8.469   6.753   3.579
    5PRO     CD   54   8.488   6.693   3.439
    5PRO      C   55   8.184   6.523   3.506
    5PRO      O   56   8.152   6.539   3.388
    6LYSH     N   57   8.119   6.440   3.586
    6LYSH     H   58   8.150   6.405   3.675
    6LYSH    CA   59   7.979   6.400   3.567
    6LYSH    CB   60   7.874   6.510   3.552
    6LYSH    CG   61   7.767   6.486   3.659
    6LYSH    CD   62   7.831   6.492   3.798
    6LYSH    CE   63   7.713   6.499   3.895
    6LYSH    NZ   64   7.762   6.484   4.032
    6LYSH   HZ1   65   7.833   6.551   4.055
    6LYSH   HZ2   66   7.680   6.502   4.086
    6LYSH   HZ3   67   7.780   6.388   4.052
    6LYSH     C   68   7.959   6.283   3.471
    6LYSH     O   69   7.869   6.204   3.499
    7ILE      N   70   8.048   6.250   3.378
    7ILE      H   71   8.139   6.290   3.371
    7ILE     CA   72   8.030   6.137   3.286
    7ILE     CB   73   8.104   6.168   3.156
    7ILE    CG1   74   8.028   6.262   3.061
    7ILE    CG2   75   8.139   6.044   3.073
    7ILE     CD   76   8.055   6.406   3.104
    7ILE      C   77   8.064   6.008   3.362
    7ILE      O   78   8.181   5.997   3.396
    8GLN      N   79   7.962   5.939   3.414
    8GLN      H   80   7.871   5.978   3.401
    8GLN     CA   81   7.962   5.799   3.458
    8GLN     CB   82   7.843   5.759   3.546
    8GLN     CG   83   7.877   5.778   3.694
    8GLN     CD   84   7.771   5.711   3.781
    8GLN    OE1   85   7.790   5.613   3.853
    8GLN    NE2   86   7.646   5.755   3.787
    8GLN   HE21   87   7.616   5.827   3.724
    8GLN   HE22   88   7.584   5.693   3.835
    8GLN      C   89   7.994   5.693   3.353
    8GLN      O   90   8.083   5.612   3.382
    9VAL      N   91   7.961   5.713   3.226
    9VAL      H   92   7.919   5.801   3.205
    9VAL     CA   93   7.957   5.614   3.118
    9VAL     CB   94   7.841   5.648   3.024
    9VAL    CG1   95   7.712   5.638   3.105
    9VAL    CG2   96   7.853   5.787   2.959
    9VAL      C   97   8.087   5.586   3.041
    9VAL      O   98   8.091   5.529   2.931
   10TYR      N   99   8.189   5.640   3.107
   10TYR      H  100   8.177   5.664   3.204
   10TYR     CA  101   8.330   5.633   3.068
   10TYR     CB  102   8.401   5.497   3.064
   10TYR     CG  103   8.544   5.508   3.118
   10TYR    CD1  104   8.560   5.503   3.256
   10TYR    HD1  105   8.473   5.516   3.321
   10TYR    CD2  106   8.658   5.505   3.038
   10TYR    HD2  107   8.654   5.495   2.929
   10TYR    CE1  108   8.685   5.486   3.312
   10TYR    HE1  109   8.701   5.510   3.418
   10TYR    CE2  110   8.783   5.489   3.095
   10TYR    HE2  111   8.874   5.516   3.040
   10TYR     CZ  112   8.797   5.468   3.232
   10TYR     OH  113   8.912   5.429   3.293
   10TYR     HH  114   8.980   5.402   3.224
   10TYR      C  115   8.364   5.723   2.948
   10TYR      O  116   8.421   5.829   2.969
   11SER      N  117   8.274   5.707   2.851
   11SER      H  118   8.186   5.662   2.860
   11SER     CA  119   8.279   5.780   2.724
   11SER     CB  120   8.234   5.691   2.608
   11SER     OG  121   8.275   5.748   2.484
   11SER     HG  122   8.292   5.677   2.417
   11SER      C  123   8.212   5.917   2.740
   11SER      O  124   8.093   5.930   2.769
   12ARG      N  125   8.288   6.025   2.726
   12ARG      H  126   8.243   6.114   2.727
   12ARG     CA  127   8.432   6.033   2.696
   12ARG     CB  128   8.449   6.086   2.553
   12ARG     CG  129   8.581   6.025   2.504
   12ARG     CD  130   8.596   6.029   2.352
   12ARG     NE  131   8.517   5.921   2.292
   12ARG     HE  132   8.509   5.838   2.347
   12ARG     CZ  133   8.463   5.907   2.170
   12ARG    NH1  134   8.442   6.011   2.088
   12ARG   HH11  135   8.476   6.100   2.117
   12ARG   HH12  136   8.375   5.997   2.015
   12ARG    NH2  137   8.412   5.788   2.134
   12ARG   HH21  138   8.411   5.709   2.195
   12ARG   HH22  139   8.381   5.783   2.039
   12ARG      C  140   8.528   6.109   2.788
   12ARG      O  141   8.510   6.228   2.810
   13HI0      N  142   8.601   6.025   2.860
   13HI0      H  143   8.553   5.953   2.912
   13HI0     CA  144   8.727   6.069   2.921
   13HI0     CB  145   8.763   5.979   3.038
   13HI0     CG  146   8.657   5.978   3.148
   13HI0    ND1  147   8.563   6.066   3.182
   13HI0    HD1  148   8.543   6.154   3.137
   13HI0    CD2  149   8.632   5.871   3.223
   13HI0    HD2  150   8.670   5.771   3.203
   13HI0    CE1  151   8.491   6.017   3.282
   13HI0    HE1  152   8.409   6.068   3.332
   13HI0    NE2  153   8.536   5.895   3.312
   13HI0    HE2  154   8.506   5.835   3.386
   13HI0      C  155   8.845   6.098   2.827
   13HI0      O  156   8.907   6.000   2.786
   14PRO      N  157   8.874   6.220   2.782
   14PRO     CA  158   8.957   6.246   2.664
   14PRO     CB  159   8.920   6.391   2.634
   14PRO     CG  160   8.905   6.456   2.772
   14PRO     CD  161   8.837   6.345   2.851
   14PRO      C  162   9.104   6.210   2.688
   14PRO      O  163   9.155   6.217   2.800
   15ALA      N  164   9.176   6.186   2.579
   15ALA      H  165   9.140   6.199   2.486
   15ALA     CA  166   9.317   6.147   2.591
   15ALA     CB  167   9.341   6.021   2.508
   15ALA      C  168   9.423   6.256   2.569
   15ALA      O  169   9.434   6.302   2.455
   16GL4      N  170   9.513   6.271   2.666
   16GL4      H  171   9.520   6.209   2.745
   16GL4     CA  172   9.625   6.365   2.666
   16GL4     CB  173   9.699   6.367   2.800
   16GL4     CG  174   9.750   6.237   2.863
   16GL4     CD  175   9.631   6.162   2.924
   16GL4    OE1  176   9.578   6.070   2.858
   16GL4   HE11  177   9.480   6.085   2.869
   16GL4   HE12  178   9.649   6.003   2.838
   16GL4    OE2  179   9.589   6.200   3.037
   16GL4   HE21  180   9.518   6.138   3.069
   16GL4   HE22  181   9.614   6.293   3.062
   16GL4      C  182   9.729   6.342   2.556
   16GL4      O  183   9.807   6.432   2.525
   17ASN      N  184   9.733   6.223   2.498
   17ASN      H  185   9.666   6.152   2.519
   17ASN     CA  186   9.827   6.190   2.389
   17ASN     CB  187   9.774   6.054   2.343
   17ASN     CG  188   9.785   5.945   2.449
   17ASN    OD1  189   9.688   5.915   2.519
   17ASN    ND2  190   9.895   5.871   2.454
   17ASN   HD21  191   9.969   5.890   2.391
   17ASN   HD22  192   9.900   5.783   2.501
   17ASN      C  193   9.839   6.281   2.267
   17ASN      O  194   9.741   6.321   2.204
   18GLY      N  195   9.953   6.347   2.248
   18GLY      H  196  10.024   6.343   2.319
   18GLY     CA  197   9.989   6.436   2.137
   18GLY      C  198   9.991   6.357   2.006
   18GLY      O  199  10.064   6.258   1.998
   19LYSH     N  200   9.921   6.391   1.899
   19LYSH     H  201   9.916   6.334   1.817
   19LYSH    CA  202   9.823   6.500   1.886
   19LYSH    CB  203   9.854   6.618   1.793
   19LYSH    CG  204   9.849   6.750   1.869
   19LYSH    CD  205   9.921   6.865   1.798
   19LYSH    CE  206   9.877   6.991   1.873
   19LYSH    NZ  207   9.919   7.115   1.805
   19LYSH   HZ1  208   9.874   7.135   1.718
   19LYSH   HZ2  209   9.905   7.193   1.866
   19LYSH   HZ3  210  10.017   7.124   1.793
   19LYSH     C  211   9.683   6.441   1.865
   19LYSH     O  212   9.621   6.442   1.759
   20SER      N  213   9.614   6.420   1.977
   20SER      H  214   9.660   6.400   2.064
   20SER     CA  215   9.471   6.388   1.977
   20SER     CB  216   9.422   6.301   2.093
   20SER     OG  217   9.401   6.370   2.217
   20SER     HG  218   9.411   6.304   2.292
   20SER      C  219   9.382   6.508   1.944
   20SER      O  220   9.264   6.509   1.977
   21ASN      N  221   9.438   6.589   1.855
   21ASN      H  222   9.527   6.561   1.821
   21ASN     CA  223   9.378   6.714   1.806
   21ASN     CB  224   9.479   6.807   1.739
   21ASN     CG  225   9.433   6.953   1.746
   21ASN    OD1  226   9.463   7.034   1.834
   21ASN    ND2  227   9.390   7.014   1.636
   21ASN   HD21  228   9.384   6.966   1.548
   21ASN   HD22  229   9.366   7.109   1.654
   21ASN      C  230   9.271   6.664   1.709
   21ASN      O  231   9.309   6.588   1.620
   22PHE      N  232   9.141   6.693   1.719
   22PHE      H  233   9.077   6.652   1.654
   22PHE     CA  234   9.074   6.778   1.818
   22PHE     CB  235   8.952   6.854   1.765
   22PHE     CG  236   8.994   6.979   1.687
   22PHE    CD1  237   9.003   6.993   1.549
   22PHE    HD1  238   8.960   6.931   1.470
   22PHE    CD2  239   9.028   7.087   1.768
   22PHE    HD2  240   8.973   7.084   1.861
   22PHE    CE1  241   9.057   7.110   1.495
   22PHE    HE1  242   9.066   7.121   1.387
   22PHE    CE2  243   9.083   7.203   1.715
   22PHE    HE2  244   9.131   7.272   1.785
   22PHE     CZ  245   9.099   7.214   1.577
   22PHE     HZ  246   9.156   7.299   1.538
   22PHE      C  247   9.030   6.696   1.939
   22PHE      O  248   8.961   6.594   1.930
   23LEU      N  249   9.065   6.760   2.050
   23LEU      H  250   9.050   6.859   2.052
   23LEU     CA  251   9.061   6.693   2.181
   23LEU     CB  252   9.134   6.776   2.287
   23LEU     CG  253   9.178   6.716   2.420
   23LEU    CD1  254   9.066   6.732   2.524
   23LEU    CD2  255   9.233   6.574   2.407
   23LEU      C  256   8.913   6.673   2.214
   23LEU      O  257   8.836   6.767   2.232
   24ASN      N  258   8.864   6.551   2.192
   24ASN      H  259   8.931   6.482   2.163
   24ASN     CA  260   8.726   6.501   2.185
   24ASN     CB  261   8.723   6.375   2.098
   24ASN     CG  262   8.584   6.335   2.051
   24ASN    OD1  263   8.511   6.278   2.132
   24ASN    ND2  264   8.567   6.339   1.919
   24ASN   HD21  265   8.636   6.381   1.861
   24ASN   HD22  266   8.489   6.285   1.886
   24ASN      C  267   8.660   6.481   2.322
   24ASN      O  268   8.631   6.368   2.363
   25CYS2     N  269   8.614   6.587   2.387
   25CYS2     H  270   8.618   6.676   2.342
   25CYS2    CA  271   8.534   6.577   2.510
   25CYS2    CB  272   8.547   6.707   2.591
   25CYS2    SG  273   8.714   6.746   2.654
   25CYS2     C  274   8.385   6.557   2.480
   25CYS2     O  275   8.297   6.642   2.487
   26TYR      N  276   8.355   6.431   2.447
   26TYR      H  277   8.427   6.371   2.413
   26TYR     CA  278   8.216   6.389   2.422
   26TYR     CB  279   8.224   6.266   2.332
   26TYR     CG  280   8.105   6.169   2.323
   26TYR    CD1  281   8.000   6.193   2.236
   26TYR    HD1  282   7.973   6.295   2.208
   26TYR    CD2  283   8.116   6.043   2.380
   26TYR    HD2  284   8.170   6.024   2.473
   26TYR    CE1  285   7.907   6.097   2.198
   26TYR    HE1  286   7.811   6.118   2.152
   26TYR    CE2  287   8.034   5.942   2.332
   26TYR    HE2  288   8.043   5.841   2.373
   26TYR     CZ  289   7.932   5.967   2.241
   26TYR     OH  290   7.862   5.865   2.185
   26TYR     HH  291   7.854   5.795   2.256
   26TYR      C  292   8.159   6.367   2.563
   26TYR      O  293   8.165   6.261   2.624
   27VAL      N  294   8.069   6.462   2.585
   27VAL      H  295   8.051   6.534   2.517
   27VAL     CA  296   7.990   6.475   2.708
   27VAL     CB  297   7.967   6.621   2.746
   27VAL    CG1  298   7.906   6.634   2.886
   27VAL    CG2  299   8.099   6.698   2.754
   27VAL      C  300   7.859   6.400   2.677
   27VAL      O  301   7.758   6.459   2.640
   28SER      N  302   7.866   6.269   2.698
   28SER      H  303   7.956   6.230   2.712
   28SER     CA  304   7.762   6.171   2.663
   28SER     CB  305   7.816   6.027   2.664
   28SER     OG  306   7.732   5.940   2.588
   28SER     HG  307   7.765   5.849   2.615
   28SER      C  308   7.650   6.176   2.767
   28SER      O  309   7.676   6.156   2.885
   29GLY      N  310   7.528   6.188   2.713
   29GLY      H  311   7.511   6.176   2.615
   29GLY     CA  312   7.400   6.178   2.785
   29GLY      C  313   7.344   6.281   2.882
   29GLY      O  314   7.293   6.252   2.991
   30PHE      N  315   7.354   6.406   2.836
   30PHE      H  316   7.390   6.423   2.744
   30PHE     CA  317   7.310   6.525   2.909
   30PHE     CB  318   7.414   6.637   2.915
   30PHE     CG  319   7.520   6.597   3.018
   30PHE    CD1  320   7.521   6.642   3.150
   30PHE    HD1  321   7.444   6.714   3.174
   30PHE    CD2  322   7.597   6.490   2.975
   30PHE    HD2  323   7.594   6.456   2.871
   30PHE    CE1  324   7.607   6.581   3.241
   30PHE    HE1  325   7.617   6.606   3.346
   30PHE    CE2  326   7.677   6.423   3.067
   30PHE    HE2  327   7.747   6.344   3.041
   30PHE     CZ  328   7.673   6.466   3.199
   30PHE     HZ  329   7.722   6.399   3.270
   30PHE      C  330   7.171   6.575   2.867
   30PHE      O  331   7.137   6.590   2.750
   31HI0      N  332   7.078   6.610   2.955
   31HI0      H  333   7.089   6.593   3.054
   31HI0     CA  334   6.934   6.635   2.938
   31HI0     CB  335   6.856   6.504   2.929
   31HI0     CG  336   6.714   6.507   2.873
   31HI0    ND1  337   6.621   6.416   2.903
   31HI0    HD1  338   6.638   6.326   2.941
   31HI0    CD2  339   6.656   6.593   2.790
   31HI0    HD2  340   6.707   6.679   2.747
   31HI0    CE1  341   6.504   6.453   2.851
   31HI0    HE1  342   6.409   6.410   2.883
   31HI0    NE2  343   6.528   6.560   2.776
   31HI0    HE2  344   6.466   6.617   2.721
   31HI0      C  345   6.872   6.709   3.057
   31HI0      O  346   6.856   6.665   3.171
   32PRO      N  347   6.845   6.839   3.042
   32PRO     CA  348   6.864   6.912   2.915
   32PRO     CB  349   6.778   7.037   2.934
   32PRO     CG  350   6.771   7.061   3.086
   32PRO     CD  351   6.777   6.920   3.144
   32PRO      C  352   7.006   6.951   2.874
   32PRO      O  353   7.104   6.927   2.944
   33SER      N  354   7.017   7.013   2.758
   33SER      H  355   6.943   7.057   2.706
   33SER     CA  356   7.148   7.045   2.697
   33SER     CB  357   7.134   7.081   2.549
   33SER     OG  358   7.088   7.214   2.525
   33SER     HG  359   7.061   7.234   2.430
   33SER      C  360   7.251   7.144   2.751
   33SER      O  361   7.368   7.161   2.716
   34AS4      N  362   7.195   7.227   2.838
   34AS4      H  363   7.108   7.212   2.885
   34AS4     CA  364   7.250   7.357   2.881
   34AS4     CB  365   7.141   7.437   2.953
   34AS4     CG  366   7.076   7.366   3.072
   34AS4    OD1  367   7.084   7.435   3.176
   34AS4   HD11  368   7.060   7.377   3.254
   34AS4   HD12  369   7.132   7.519   3.151
   34AS4    OD2  370   7.019   7.255   3.061
   34AS4   HD21  371   6.979   7.225   3.147
   34AS4   HD22  372   7.049   7.217   2.973
   34AS4      C  373   7.377   7.365   2.964
   34AS4      O  374   7.428   7.475   2.985
   35ILE      N  375   7.441   7.248   2.968
   35ILE      H  376   7.406   7.176   2.909
   35ILE     CA  377   7.560   7.223   3.051
   35ILE     CB  378   7.601   7.075   3.049
   35ILE    CG1  379   7.604   7.024   2.905
   35ILE    CG2  380   7.494   6.998   3.126
   35ILE     CD  381   7.711   6.916   2.885
   35ILE      C  382   7.680   7.309   3.014
   35ILE      O  383   7.727   7.308   2.900
   36GL4      N  384   7.749   7.367   3.112
   36GL4      H  385   7.729   7.353   3.210
   36GL4     CA  386   7.868   7.449   3.085
   36GL4     CB  387   7.871   7.554   3.197
   36GL4     CG  388   7.753   7.651   3.199
   36GL4     CD  389   7.785   7.756   3.305
   36GL4    OE1  390   7.839   7.860   3.262
   36GL4   HE11  391   7.832   7.938   3.325
   36GL4   HE12  392   7.875   7.833   3.173
   36GL4    OE2  393   7.763   7.742   3.428
   36GL4   HE21  394   7.721   7.821   3.471
   36GL4   HE22  395   7.797   7.653   3.459
   36GL4      C  396   8.003   7.378   3.076
   36GL4      O  397   8.039   7.313   3.173
   37VAL      N  398   8.065   7.388   2.958
   37VAL      H  399   8.027   7.434   2.877
   37VAL     CA  400   8.196   7.323   2.940
   37VAL     CB  401   8.195   7.224   2.824
   37VAL    CG1  402   8.323   7.142   2.812
   37VAL    CG2  403   8.095   7.113   2.854
   37VAL      C  404   8.313   7.421   2.938
   37VAL      O  405   8.353   7.471   2.833
   38AS4      N  406   8.404   7.406   3.034
   38AS4      H  407   8.396   7.346   3.113
   38AS4     CA  408   8.510   7.504   3.062
   38AS4     CB  409   8.471   7.589   3.183
   38AS4     CG  410   8.338   7.664   3.175
   38AS4    OD1  411   8.340   7.786   3.147
   38AS4   HD11  412   8.290   7.839   3.215
   38AS4   HD12  413   8.405   7.798   3.072
   38AS4    OD2  414   8.232   7.604   3.201
   38AS4   HD21  415   8.154   7.667   3.203
   38AS4   HD22  416   8.245   7.505   3.208
   38AS4      C  417   8.645   7.441   3.094
   38AS4      O  418   8.663   7.339   3.161
   39LEU      N  419   8.747   7.509   3.041
   39LEU      H  420   8.729   7.600   3.005
   39LEU     CA  421   8.882   7.456   3.063
   39LEU     CB  422   8.969   7.503   2.945
   39LEU     CG  423   9.067   7.390   2.910
   39LEU    CD1  424   8.998   7.265   2.856
   39LEU    CD2  425   9.190   7.444   2.837
   39LEU      C  426   8.946   7.506   3.192
   39LEU      O  427   8.954   7.625   3.222
   40LEU      N  428   9.001   7.407   3.261
   40LEU      H  429   8.976   7.313   3.239
   40LEU     CA  430   9.074   7.414   3.389
   40LEU     CB  431   9.060   7.281   3.462
   40LEU     CG  432   8.922   7.278   3.527
   40LEU    CD1  433   8.878   7.136   3.564
   40LEU    CD2  434   8.924   7.374   3.646
   40LEU      C  435   9.220   7.461   3.384
   40LEU      O  436   9.313   7.381   3.392
   41LYSH     N  437   9.228   7.587   3.342
   41LYSH     H  438   9.145   7.630   3.304
   41LYSH    CA  439   9.358   7.655   3.328
   41LYSH    CB  440   9.328   7.777   3.241
   41LYSH    CG  441   9.276   7.740   3.102
   41LYSH    CD  442   9.251   7.867   3.020
   41LYSH    CE  443   9.376   7.949   2.988
   41LYSH    NZ  444   9.347   8.075   2.919
   41LYSH   HZ1  445   9.430   8.119   2.887
   41LYSH   HZ2  446   9.275   8.068   2.850
   41LYSH   HZ3  447   9.310   8.135   2.990
   41LYSH     C  448   9.414   7.699   3.463
   41LYSH     O  449   9.335   7.761   3.534
   42ASN      N  450   9.544   7.680   3.485
   42ASN      H  451   9.603   7.645   3.413
   42ASN     CA  452   9.614   7.717   3.609
   42ASN     CB  453   9.741   7.633   3.629
   42ASN     CG  454   9.777   7.629   3.777
   42ASN    OD1  455   9.863   7.705   3.822
   42ASN    ND2  456   9.709   7.534   3.841
   42ASN   HD21  457   9.636   7.478   3.802
   42ASN   HD22  458   9.728   7.522   3.938
   42ASN      C  459   9.639   7.867   3.619
   42ASN      O  460   9.704   7.920   3.529
   43GLY      N  461   9.600   7.928   3.731
   43GLY      H  462   9.538   7.883   3.795
   43GLY     CA  463   9.617   8.072   3.754
   43GLY      C  464   9.522   8.162   3.676
   43GLY      O  465   9.440   8.226   3.742
   44GL4      N  466   9.523   8.138   3.545
   44GL4      H  467   9.580   8.064   3.511
   44GL4     CA  468   9.446   8.211   3.443
   44GL4     CB  469   9.491   8.171   3.303
   44GL4     CG  470   9.639   8.190   3.269
   44GL4     CD  471   9.672   8.143   3.127
   44GL4    OE1  472   9.735   8.223   3.055
   44GL4   HE11  473   9.735   8.187   2.961
   44GL4   HE12  474   9.775   8.301   3.104
   44GL4    OE2  475   9.647   8.026   3.092
   44GL4   HE21  476   9.695   8.002   3.007
   44GL4   HE22  477   9.602   7.978   3.167
   44GL4      C  478   9.295   8.203   3.463
   44GL4      O  479   9.254   8.100   3.517
   45ARG      N  480   9.226   8.267   3.369
   45ARG      H  481   9.273   8.333   3.310
   45ARG     CA  482   9.082   8.243   3.354
   45ARG     CB  483   9.009   8.327   3.249
   45ARG     CG  484   8.965   8.467   3.293
   45ARG     CD  485   8.890   8.540   3.182
   45ARG     NE  486   8.814   8.650   3.244
   45ARG     HE  487   8.802   8.647   3.343
   45ARG     CZ  488   8.771   8.763   3.188
   45ARG    NH1  489   8.782   8.781   3.055
   45ARG   HH11  490   8.819   8.708   2.997
   45ARG   HH12  491   8.747   8.866   3.017
   45ARG    NH2  492   8.745   8.873   3.260
   45ARG   HH21  493   8.766   8.890   3.356
   45ARG   HH22  494   8.693   8.947   3.217
   45ARG      C  495   9.040   8.104   3.305
   45ARG      O  496   9.079   8.042   3.206
   46ILE      N  497   8.926   8.071   3.367
   46ILE      H  498   8.895   8.120   3.448
   46ILE     CA  499   8.846   7.951   3.339
   46ILE     CB  500   8.774   7.907   3.466
   46ILE    CG1  501   8.882   7.854   3.561
   46ILE    CG2  502   8.679   7.789   3.439
   46ILE     CD  503   8.853   7.917   3.697
   46ILE      C  504   8.756   7.983   3.220
   46ILE      O  505   8.680   8.080   3.224
   47GL4      N  506   8.807   7.948   3.102
   47GL4      H  507   8.903   7.922   3.101
   47GL4     CA  508   8.741   7.986   2.976
   47GL4     CB  509   8.843   8.041   2.875
   47GL4     CG  510   8.875   8.189   2.897
   47GL4     CD  511   8.975   8.247   2.796
   47GL4    OE1  512   8.931   8.265   2.681
   47GL4   HE11  513   8.974   8.341   2.631
   47GL4   HE12  514   8.885   8.185   2.641
   47GL4    OE2  515   9.095   8.251   2.831
   47GL4   HE21  516   9.145   8.310   2.768
   47GL4   HE22  517   9.104   8.191   2.910
   47GL4      C  518   8.651   7.880   2.913
   47GL4      O  519   8.679   7.763   2.939
   48LYSH     N  520   8.540   7.920   2.852
   48LYSH     H  521   8.520   8.016   2.834
   48LYSH    CA  522   8.455   7.836   2.767
   48LYSH    CB  523   8.337   7.919   2.714
   48LYSH    CG  524   8.219   7.912   2.811
   48LYSH    CD  525   8.168   7.773   2.851
   48LYSH    CE  526   8.040   7.781   2.936
   48LYSH    NZ  527   8.047   7.870   3.053
   48LYSH   HZ1  528   8.025   7.959   3.015
   48LYSH   HZ2  529   7.980   7.849   3.124
   48LYSH   HZ3  530   8.140   7.857   3.087
   48LYSH     C  531   8.532   7.757   2.661
   48LYSH     O  532   8.610   7.818   2.587
   49VAL      N  533   8.519   7.625   2.659
   49VAL      H  534   8.453   7.584   2.722
   49VAL     CA  535   8.564   7.541   2.547
   49VAL     CB  536   8.538   7.395   2.581
   49VAL    CG1  537   8.569   7.303   2.463
   49VAL    CG2  538   8.628   7.360   2.700
   49VAL      C  539   8.490   7.593   2.423
   49VAL      O  540   8.370   7.618   2.425
   50GL4      N  541   8.567   7.594   2.314
   50GL4      H  542   8.663   7.574   2.329
   50GL4     CA  543   8.544   7.648   2.179
   50GL4     CB  544   8.668   7.645   2.090
   50GL4     CG  545   8.789   7.721   2.148
   50GL4     CD  546   8.867   7.636   2.248
   50GL4    OE1  547   8.949   7.550   2.211
   50GL4   HE11  548   8.994   7.500   2.286
   50GL4   HE12  549   8.958   7.564   2.113
   50GL4    OE2  550   8.841   7.665   2.367
   50GL4   HE21  551   8.900   7.607   2.424
   50GL4   HE22  552   8.800   7.756   2.362
   50GL4      C  553   8.423   7.597   2.101
   50GL4      O  554   8.325   7.672   2.096
   51HI0      N  555   8.428   7.471   2.061
   51HI0      H  556   8.492   7.406   2.102
   51HI0     CA  557   8.323   7.426   1.969
   51HI0     CB  558   8.372   7.406   1.825
   51HI0     CG  559   8.431   7.532   1.761
   51HI0    ND1  560   8.560   7.562   1.746
   51HI0    HD1  561   8.636   7.507   1.778
   51HI0    CD2  562   8.364   7.640   1.722
   51HI0    HD2  563   8.261   7.632   1.689
   51HI0    CE1  564   8.565   7.688   1.702
   51HI0    HE1  565   8.654   7.733   1.658
   51HI0    NE2  566   8.444   7.740   1.685
   51HI0    HE2  567   8.427   7.831   1.647
   51HI0      C  568   8.252   7.299   2.015
   51HI0      O  569   8.308   7.210   2.080
   52SER      N  570   8.133   7.280   1.959
   52SER      H  571   8.110   7.331   1.876
   52SER     CA  572   8.036   7.178   1.999
   52SER     CB  573   7.947   7.231   2.112
   52SER     OG  574   7.865   7.328   2.047
   52SER     HG  575   7.904   7.419   2.034
   52SER      C  576   7.962   7.114   1.881
   52SER      O  577   7.968   7.168   1.771
   53AS4      N  578   7.918   6.992   1.909
   53AS4      H  579   7.980   6.920   1.939
   53AS4     CA  580   7.817   6.929   1.823
   53AS4     CB  581   7.887   6.811   1.755
   53AS4     CG  582   7.796   6.740   1.655
   53AS4    OD1  583   7.830   6.760   1.536
   53AS4   HD11  584   7.767   6.703   1.482
   53AS4   HD12  585   7.901   6.830   1.539
   53AS4    OD2  586   7.703   6.668   1.697
   53AS4   HD21  587   7.635   6.652   1.625
   53AS4   HD22  588   7.726   6.617   1.780
   53AS4      C  589   7.709   6.868   1.912
   53AS4      O  590   7.734   6.821   2.023
   54LEU      N  591   7.582   6.898   1.884
   54LEU      H  592   7.565   6.965   1.812
   54LEU     CA  593   7.466   6.836   1.950
   54LEU     CB  594   7.349   6.931   1.930
   54LEU     CG  595   7.223   6.900   2.011
   54LEU    CD1  596   7.253   6.906   2.160
   54LEU    CD2  597   7.114   7.003   1.980
   54LEU      C  598   7.435   6.704   1.880
   54LEU      O  599   7.401   6.702   1.761
   55SER      N  600   7.486   6.592   1.931
   55SER      H  601   7.532   6.591   2.020
   55SER     CA  602   7.453   6.458   1.880
   55SER     CB  603   7.571   6.362   1.884
   55SER     OG  604   7.654   6.398   1.773
   55SER     HG  605   7.661   6.498   1.774
   55SER      C  606   7.339   6.396   1.960
   55SER      O  607   7.325   6.425   2.079
   56PHE      N  608   7.249   6.325   1.893
   56PHE      H  609   7.268   6.312   1.796
   56PHE     CA  610   7.122   6.272   1.944
   56PHE     CB  611   7.038   6.396   1.976
   56PHE     CG  612   6.997   6.484   1.859
   56PHE    CD1  613   7.070   6.593   1.813
   56PHE    HD1  614   7.178   6.584   1.825
   56PHE    CD2  615   6.860   6.477   1.835
   56PHE    HD2  616   6.818   6.377   1.843
   56PHE    CE1  617   7.007   6.698   1.748
   56PHE    HE1  618   7.074   6.769   1.699
   56PHE    CE2  619   6.798   6.584   1.772
   56PHE    HE2  620   6.690   6.596   1.775
   56PHE     CZ  621   6.869   6.697   1.734
   56PHE     HZ  622   6.815   6.789   1.710
   56PHE      C  623   7.044   6.185   1.845
   56PHE      O  624   7.062   6.187   1.723
   57SER      N  625   6.970   6.086   1.894
   57SER      H  626   6.941   6.085   1.989
   57SER     CA  627   6.893   5.988   1.816
   57SER     CB  628   6.985   5.913   1.718
   57SER     OG  629   6.899   5.864   1.615
   57SER     HG  630   6.887   5.928   1.539
   57SER      C  631   6.830   5.883   1.908
   57SER      O  632   6.897   5.821   1.990
   58LYSH     N  633   6.699   5.875   1.891
   58LYSH     H  634   6.653   5.941   1.832
   58LYSH    CA  635   6.603   5.784   1.957
   58LYSH    CB  636   6.608   5.636   1.921
   58LYSH    CG  637   6.578   5.596   1.776
   58LYSH    CD  638   6.598   5.447   1.746
   58LYSH    CE  639   6.736   5.399   1.788
   58LYSH    NZ  640   6.746   5.256   1.753
   58LYSH   HZ1  641   6.836   5.216   1.768
   58LYSH   HZ2  642   6.682   5.213   1.816
   58LYSH   HZ3  643   6.733   5.246   1.655
   58LYSH     C  644   6.585   5.794   2.108
   58LYSH     O  645   6.474   5.804   2.160
   59AS4      N  646   6.696   5.777   2.179
   59AS4      H  647   6.786   5.784   2.137
   59AS4     CA  648   6.705   5.784   2.326
   59AS4     CB  649   6.832   5.724   2.388
   59AS4     CG  650   6.943   5.828   2.373
   59AS4    OD1  651   7.009   5.831   2.266
   59AS4   HD11  652   7.073   5.907   2.272
   59AS4   HD12  653   6.956   5.785   2.195
   59AS4    OD2  654   6.969   5.902   2.469
   59AS4   HD21  655   7.046   5.957   2.436
   59AS4   HD22  656   6.897   5.905   2.539
   59AS4      C  657   6.660   5.915   2.391
   59AS4      O  658   6.641   6.013   2.320
   60TRP      N  659   6.654   5.916   2.524
   60TRP      H  660   6.690   5.832   2.565
   60TRP     CA  661   6.610   6.025   2.611
   60TRP     CB  662   6.537   5.961   2.730
   60TRP     CG  663   6.615   5.846   2.795
   60TRP    CD1  664   6.687   5.859   2.906
   60TRP    HD1  665   6.723   5.956   2.941
   60TRP    CD2  666   6.610   5.715   2.750
   60TRP    NE1  667   6.735   5.738   2.934
   60TRP    HE1  668   6.801   5.723   3.007
   60TRP    CE2  669   6.697   5.653   2.840
   60TRP    CE3  670   6.527   5.641   2.667
   60TRP    HE3  671   6.517   5.673   2.563
   60TRP    CZ2  672   6.703   5.514   2.845
   60TRP    HZ2  673   6.779   5.465   2.906
   60TRP    CZ3  674   6.529   5.502   2.680
   60TRP    HZ3  675   6.458   5.434   2.633
   60TRP    CH2  676   6.619   5.438   2.764
   60TRP    HH2  677   6.619   5.331   2.782
   60TRP      C  678   6.715   6.127   2.655
   60TRP      O  679   6.709   6.170   2.770
   61SER      N  680   6.814   6.155   2.570
   61SER      H  681   6.832   6.109   2.483
   61SER     CA  682   6.923   6.245   2.609
   61SER     CB  683   7.025   6.168   2.693
   61SER     OG  684   6.981   6.150   2.828
   61SER     HG  685   6.882   6.136   2.829
   61SER      C  686   7.006   6.308   2.497
   61SER      O  687   6.989   6.271   2.381
   62PHE      N  688   7.083   6.413   2.523
   62PHE      H  689   7.061   6.471   2.602
   62PHE     CA  690   7.181   6.472   2.431
   62PHE     CB  691   7.159   6.622   2.411
   62PHE     CG  692   7.025   6.676   2.359
   62PHE    CD1  693   7.013   6.671   2.221
   62PHE    HD1  694   7.101   6.648   2.160
   62PHE    CD2  695   6.921   6.712   2.444
   62PHE    HD2  696   6.938   6.729   2.550
   62PHE    CE1  697   6.888   6.684   2.163
   62PHE    HE1  698   6.876   6.659   2.058
   62PHE    CE2  699   6.799   6.729   2.380
   62PHE    HE2  700   6.708   6.744   2.438
   62PHE     CZ  701   6.777   6.711   2.244
   62PHE     HZ  702   6.678   6.697   2.201
   62PHE      C  703   7.327   6.442   2.466
   62PHE      O  704   7.360   6.393   2.573
   63TYR      N  705   7.395   6.412   2.355
   63TYR      H  706   7.357   6.420   2.263
   63TYR     CA  707   7.531   6.358   2.347
   63TYR     CB  708   7.539   6.233   2.259
   63TYR     CG  709   7.455   6.119   2.318
   63TYR    CD1  710   7.516   6.022   2.396
   63TYR    HD1  711   7.624   6.007   2.394
   63TYR    CD2  712   7.317   6.126   2.306
   63TYR    HD2  713   7.270   6.193   2.234
   63TYR    CE1  714   7.433   5.933   2.463
   63TYR    HE1  715   7.485   5.842   2.495
   63TYR    CE2  716   7.234   6.047   2.385
   63TYR    HE2  717   7.127   6.058   2.371
   63TYR     CZ  718   7.296   5.954   2.467
   63TYR     OH  719   7.218   5.878   2.550
   63TYR     HH  720   7.124   5.889   2.517
   63TYR      C  721   7.608   6.476   2.289
   63TYR      O  722   7.614   6.496   2.168
   64LEU      N  723   7.660   6.563   2.376
   64LEU      H  724   7.667   6.539   2.473
   64LEU     CA  725   7.734   6.683   2.336
   64LEU     CB  726   7.745   6.805   2.428
   64LEU     CG  727   7.602   6.855   2.445
   64LEU    CD1  728   7.536   6.805   2.574
   64LEU    CD2  729   7.590   7.007   2.439
   64LEU      C  730   7.879   6.642   2.306
   64LEU      O  731   7.964   6.651   2.394
   65LEU      N  732   7.910   6.650   2.177
   65LEU      H  733   7.842   6.683   2.112
   65LEU     CA  734   8.044   6.618   2.124
   65LEU     CB  735   8.022   6.545   1.991
   65LEU     CG  736   8.141   6.522   1.898
   65LEU    CD1  737   8.242   6.420   1.953
   65LEU    CD2  738   8.095   6.494   1.755
   65LEU      C  739   8.129   6.745   2.108
   65LEU      O  740   8.108   6.825   2.017
   66TYR      N  741   8.191   6.778   2.220
   66TYR      H  742   8.178   6.726   2.304
   66TYR     CA  743   8.275   6.899   2.230
   66TYR     CB  744   8.282   6.949   2.374
   66TYR     CG  745   8.173   7.048   2.413
   66TYR    CD1  746   8.054   7.008   2.473
   66TYR    HD1  747   8.047   6.900   2.489
   66TYR    CD2  748   8.192   7.183   2.388
   66TYR    HD2  749   8.289   7.209   2.345
   66TYR    CE1  750   7.951   7.097   2.501
   66TYR    HE1  751   7.855   7.065   2.542
   66TYR    CE2  752   8.091   7.275   2.410
   66TYR    HE2  753   8.100   7.383   2.398
   66TYR     CZ  754   7.970   7.228   2.460
   66TYR     OH  755   7.868   7.319   2.461
   66TYR     HH  756   7.798   7.287   2.526
   66TYR      C  757   8.421   6.887   2.185
   66TYR      O  758   8.479   6.779   2.190
   67TYR      N  759   8.477   6.999   2.140
   67TYR      H  760   8.421   7.077   2.112
   67TYR     CA  761   8.615   6.996   2.089
   67TYR     CB  762   8.615   6.973   1.938
   67TYR     CG  763   8.497   6.899   1.874
   67TYR    CD1  764   8.508   6.761   1.864
   67TYR    HD1  765   8.590   6.713   1.917
   67TYR    CD2  766   8.413   6.973   1.792
   67TYR    HD2  767   8.376   7.070   1.825
   67TYR    CE1  768   8.429   6.694   1.770
   67TYR    HE1  769   8.441   6.586   1.762
   67TYR    CE2  770   8.333   6.898   1.707
   67TYR    HE2  771   8.263   6.958   1.648
   67TYR     CZ  772   8.351   6.763   1.679
   67TYR     OH  773   8.298   6.694   1.575
   67TYR     HH  774   8.369   6.626   1.555
   67TYR      C  775   8.698   7.120   2.125
   67TYR      O  776   8.650   7.234   2.117
   68THR      N  777   8.814   7.095   2.184
   68THR      H  778   8.840   7.003   2.213
   68THR     CA  779   8.918   7.195   2.211
   68THR     CB  780   8.937   7.213   2.361
   68THR    OG1  781   9.005   7.335   2.388
   68THR    HG1  782   8.973   7.402   2.321
   68THR    CG2  783   8.990   7.093   2.441
   68THR      C  784   9.049   7.153   2.145
   68THR      O  785   9.065   7.039   2.101
   69GL4      N  786   9.138   7.253   2.138
   69GL4      H  787   9.134   7.328   2.204
   69GL4     CA  788   9.269   7.240   2.074
   69GL4     CB  789   9.282   7.372   1.998
   69GL4     CG  790   9.387   7.356   1.887
   69GL4     CD  791   9.434   7.479   1.809
   69GL4    OE1  792   9.364   7.582   1.811
   69GL4   HE11  793   9.379   7.624   1.721
   69GL4   HE12  794   9.288   7.576   1.875
   69GL4    OE2  795   9.533   7.475   1.733
   69GL4   HE21  796   9.577   7.565   1.728
   69GL4   HE22  797   9.535   7.393   1.674
   69GL4      C  798   9.379   7.223   2.180
   69GL4      O  799   9.360   7.265   2.294
   70PHE      N  800   9.494   7.168   2.142
   70PHE      H  801   9.495   7.116   2.056
   70PHE     CA  802   9.620   7.178   2.217
   70PHE     CB  803   9.706   7.058   2.176
   70PHE     CG  804   9.654   6.917   2.202
   70PHE    CD1  805   9.536   6.867   2.149
   70PHE    HD1  806   9.460   6.924   2.096
   70PHE    CD2  807   9.727   6.834   2.286
   70PHE    HD2  808   9.819   6.874   2.328
   70PHE    CE1  809   9.498   6.737   2.180
   70PHE    HE1  810   9.400   6.703   2.147
   70PHE    CE2  811   9.691   6.703   2.317
   70PHE    HE2  812   9.765   6.641   2.368
   70PHE     CZ  813   9.573   6.654   2.262
   70PHE     HZ  814   9.534   6.555   2.286
   70PHE      C  815   9.679   7.317   2.199
   70PHE      O  816   9.755   7.360   2.112
   71THR      N  817   9.651   7.387   2.309
   71THR      H  818   9.625   7.348   2.397
   71THR     CA  819   9.701   7.522   2.334
   71THR     CB  820   9.609   7.582   2.441
   71THR    OG1  821   9.607   7.506   2.562
   71THR    HG1  822   9.552   7.548   2.635
   71THR    CG2  823   9.468   7.599   2.386
   71THR      C  824   9.844   7.533   2.388
   71THR      O  825   9.889   7.443   2.460
   72PRO      N  826   9.919   7.632   2.341
   72PRO     CA  827  10.063   7.640   2.370
   72PRO     CB  828  10.114   7.764   2.295
   72PRO     CG  829  10.025   7.760   2.171
   72PRO     CD  830   9.891   7.700   2.214
   72PRO      C  831  10.097   7.644   2.519
   72PRO      O  832  10.212   7.619   2.555
   73THR      N  833  10.004   7.669   2.610
   73THR      H  834   9.915   7.705   2.581
   73THR     CA  835  10.017   7.674   2.757
   73THR     CB  836   9.899   7.741   2.828
   73THR    OG1  837   9.784   7.711   2.749
   73THR    HG1  838   9.764   7.613   2.754
   73THR    CG2  839   9.932   7.889   2.849
   73THR      C  840  10.052   7.541   2.825
   73THR      O  841   9.960   7.462   2.842
   74GL4      N  842  10.175   7.523   2.873
   74GL4      H  843  10.241   7.590   2.837
   74GL4     CA  844  10.221   7.410   2.954
   74GL4     CB  845  10.371   7.436   2.966
   74GL4     CG  846  10.422   7.555   3.046
   74GL4     CD  847  10.405   7.688   2.972
   74GL4    OE1  848  10.430   7.791   3.039
   74GL4   HE11  849  10.370   7.864   3.008
   74GL4   HE12  850  10.517   7.781   3.088
   74GL4    OE2  851  10.412   7.686   2.847
   74GL4   HE21  852  10.414   7.782   2.822
   74GL4   HE22  853  10.416   7.598   2.800
   74GL4      C  854  10.144   7.375   3.082
   74GL4      O  855  10.117   7.258   3.106
   75LYSH     N  856  10.113   7.475   3.164
   75LYSH     H  857  10.127   7.572   3.141
   75LYSH    CA  858  10.058   7.463   3.300
   75LYSH    CB  859  10.079   7.593   3.378
   75LYSH    CG  860  10.140   7.557   3.514
   75LYSH    CD  861  10.207   7.685   3.564
   75LYSH    CE  862  10.351   7.679   3.514
   75LYSH    NZ  863  10.400   7.817   3.529
   75LYSH   HZ1  864  10.498   7.815   3.512
   75LYSH   HZ2  865  10.370   7.872   3.451
   75LYSH   HZ3  866  10.372   7.860   3.615
   75LYSH     C  867   9.914   7.412   3.309
   75LYSH     O  868   9.890   7.340   3.406
   76ASN      N  869   9.849   7.408   3.192
   76ASN      H  870   9.898   7.423   3.106
   76ASN     CA  871   9.705   7.387   3.176
   76ASN     CB  872   9.647   7.500   3.091
   76ASN     CG  873   9.686   7.641   3.135
   76ASN    OD1  874   9.732   7.670   3.246
   76ASN    ND2  875   9.635   7.738   3.059
   76ASN   HD21  876   9.582   7.714   2.978
   76ASN   HD22  877   9.643   7.834   3.084
   76ASN      C  878   9.682   7.254   3.104
   76ASN      O  879   9.723   7.228   2.991
   77GL4      N  880   9.611   7.172   3.181
   77GL4      H  881   9.584   7.203   3.272
   77GL4     CA  882   9.560   7.040   3.140
   77GL4     CB  883   9.571   6.951   3.263
   77GL4     CG  884   9.719   6.924   3.294
   77GL4     CD  885   9.725   6.808   3.393
   77GL4    OE1  886   9.723   6.845   3.513
   77GL4   HE11  887   9.670   6.782   3.570
   77GL4   HE12  888   9.773   6.931   3.514
   77GL4    OE2  889   9.704   6.691   3.355
   77GL4   HE21  890   9.764   6.636   3.412
   77GL4   HE22  891   9.623   6.671   3.300
   77GL4      C  892   9.415   7.047   3.093
   77GL4      O  893   9.338   7.103   3.171
   78TYR      N  894   9.389   6.947   3.009
   78TYR      H  895   9.454   6.872   2.994
   78TYR     CA  896   9.275   6.949   2.917
   78TYR     CB  897   9.301   6.899   2.775
   78TYR     CG  898   9.379   6.986   2.675
   78TYR    CD1  899   9.350   7.122   2.683
   78TYR    HD1  900   9.253   7.148   2.725
   78TYR    CD2  901   9.499   6.938   2.625
   78TYR    HD2  902   9.507   6.830   2.621
   78TYR    CE1  903   9.454   7.210   2.652
   78TYR    HE1  904   9.437   7.317   2.667
   78TYR    CE2  905   9.599   7.030   2.596
   78TYR    HE2  906   9.700   6.997   2.576
   78TYR     CZ  907   9.578   7.167   2.608
   78TYR     OH  908   9.685   7.252   2.605
   78TYR     HH  909   9.653   7.345   2.626
   78TYR      C  910   9.135   6.905   2.965
   78TYR      O  911   9.047   6.861   2.893
   79ALA      N  912   9.123   6.934   3.094
   79ALA      H  913   9.196   6.988   3.136
   79ALA     CA  914   9.002   6.893   3.167
   79ALA     CB  915   9.018   6.876   3.318
   79ALA      C  916   8.876   6.974   3.137
   79ALA      O  917   8.855   7.085   3.185
   80CYS2     N  918   8.803   6.909   3.046
   80CYS2     H  919   8.845   6.851   2.976
   80CYS2    CA  920   8.666   6.956   3.021
   80CYS2    CB  921   8.600   6.899   2.895
   80CYS2    SG  922   8.694   6.929   2.741
   80CYS2     C  923   8.563   6.958   3.134
   80CYS2     O  924   8.468   6.880   3.143
   81ARG      N  925   8.568   7.069   3.207
   81ARG      H  926   8.616   7.150   3.173
   81ARG     CA  927   8.481   7.086   3.324
   81ARG     CB  928   8.541   7.184   3.424
   81ARG     CG  929   8.493   7.165   3.568
   81ARG     CD  930   8.557   7.264   3.667
   81ARG     NE  931   8.458   7.338   3.747
   81ARG     HE  932   8.425   7.415   3.692
   81ARG     CZ  933   8.428   7.299   3.872
   81ARG    NH1  934   8.503   7.202   3.926
   81ARG   HH11  935   8.581   7.170   3.872
   81ARG   HH12  936   8.510   7.189   4.025
   81ARG    NH2  937   8.337   7.362   3.947
   81ARG   HH21  938   8.284   7.439   3.911
   81ARG   HH22  939   8.339   7.348   4.046
   81ARG      C  940   8.333   7.118   3.303
   81ARG      O  941   8.306   7.233   3.267
   82VAL      N  942   8.258   7.009   3.293
   82VAL      H  943   8.312   6.929   3.267
   82VAL     CA  944   8.112   7.004   3.271
   82VAL     CB  945   8.068   6.865   3.227
   82VAL    CG1  946   7.916   6.857   3.212
   82VAL    CG2  947   8.138   6.813   3.101
   82VAL      C  948   8.037   7.050   3.397
   82VAL      O  949   8.043   6.983   3.500
   83ASN      N  950   8.003   7.178   3.396
   83ASN      H  951   8.006   7.232   3.311
   83ASN     CA  952   7.933   7.245   3.506
   83ASN     CB  953   7.979   7.391   3.520
   83ASN     CG  954   8.123   7.406   3.571
   83ASN    OD1  955   8.163   7.384   3.685
   83ASN    ND2  956   8.201   7.444   3.471
   83ASN   HD21  957   8.177   7.457   3.374
   83ASN   HD22  958   8.296   7.470   3.487
   83ASN      C  959   7.781   7.260   3.496
   83ASN      O  960   7.730   7.292   3.389
   84HI0      N  961   7.719   7.265   3.613
   84HI0      H  962   7.773   7.283   3.696
   84HI0     CA  963   7.575   7.261   3.642
   84HI0     CB  964   7.522   7.118   3.630
   84HI0     CG  965   7.597   7.005   3.701
   84HI0    ND1  966   7.557   6.952   3.817
   84HI0    HD1  967   7.469   6.975   3.858
   84HI0    CD2  968   7.689   6.929   3.643
   84HI0    HD2  969   7.743   6.944   3.549
   84HI0    CE1  970   7.632   6.843   3.834
   84HI0    HE1  971   7.625   6.778   3.921
   84HI0    NE2  972   7.712   6.830   3.729
   84HI0    HE2  973   7.780   6.757   3.719
   84HI0      C  974   7.538   7.320   3.778
   84HI0      O  975   7.633   7.346   3.851
   85VAL      N  976   7.412   7.350   3.806
   85VAL      H  977   7.342   7.315   3.744
   85VAL     CA  978   7.376   7.433   3.922
   85VAL     CB  979   7.231   7.481   3.924
   85VAL    CG1  980   7.190   7.578   3.813
   85VAL    CG2  981   7.130   7.368   3.946
   85VAL      C  982   7.427   7.407   4.064
   85VAL      O  983   7.434   7.508   4.135
   86THR      N  984   7.454   7.283   4.102
   86THR      H  985   7.422   7.204   4.051
   86THR     CA  986   7.537   7.253   4.221
   86THR     CB  987   7.536   7.103   4.252
   86THR    OG1  988   7.575   7.028   4.137
   86THR    HG1  989   7.494   7.024   4.078
   86THR    CG2  990   7.396   7.065   4.302
   86THR      C  991   7.686   7.289   4.220
   86THR      O  992   7.739   7.321   4.326
   87LEU      N  993   7.740   7.321   4.103
   87LEU      H  994   7.698   7.310   4.013
   87LEU     CA  995   7.877   7.372   4.087
   87LEU     CB  996   7.953   7.294   3.979
   87LEU     CG  997   7.978   7.144   3.992
   87LEU    CD1  998   7.850   7.062   3.978
   87LEU    CD2  999   8.089   7.107   3.893
   87LEU      C 1000   7.890   7.520   4.052
   87LEU      O 1001   7.973   7.594   4.104
   88SER      N 1002   7.810   7.559   3.953
   88SER      H 1003   7.735   7.501   3.922
   88SER     CA 1004   7.817   7.695   3.898
   88SER     CB 1005   7.836   7.675   3.748
   88SER     OG 1006   7.716   7.628   3.687
   88SER     HG 1007   7.730   7.646   3.589
   88SER      C 1008   7.702   7.789   3.936
   88SER      O 1009   7.628   7.759   4.029
   89GLN      N 1010   7.683   7.909   3.881
   89GLN      H 1011   7.743   7.951   3.814
   89GLN     CA 1012   7.582   8.013   3.908
   89GLN     CB 1013   7.661   8.144   3.909
   89GLN     CG 1014   7.764   8.160   4.021
   89GLN     CD 1015   7.896   8.091   3.989
   89GLN    OE1 1016   7.949   8.110   3.880
   89GLN    NE2 1017   7.945   8.011   4.083
   89GLN   HE21 1018   7.897   8.000   4.170
   89GLN   HE22 1019   8.024   7.952   4.070
   89GLN      C 1020   7.463   8.033   3.815
   89GLN      O 1021   7.478   8.011   3.695
   90PRO      N 1022   7.344   8.034   3.874
   90PRO     CA 1023   7.212   8.049   3.810
   90PRO     CB 1024   7.105   8.060   3.918
   90PRO     CG 1025   7.167   7.968   4.023
   90PRO     CD 1026   7.316   8.005   4.015
   90PRO      C 1027   7.190   8.163   3.710
   90PRO      O 1028   7.157   8.278   3.740
   91LYSH     N 1029   7.168   8.124   3.585
   91LYSH     H 1030   7.136   8.031   3.566
   91LYSH    CA 1031   7.151   8.215   3.471
   91LYSH    CB 1032   7.171   8.135   3.342
   91LYSH    CG 1033   7.319   8.102   3.324
   91LYSH    CD 1034   7.341   8.035   3.188
   91LYSH    CE 1035   7.472   7.957   3.191
   91LYSH    NZ 1036   7.480   7.845   3.096
   91LYSH   HZ1 1037   7.443   7.890   3.015
   91LYSH   HZ2 1038   7.571   7.811   3.069
   91LYSH   HZ3 1039   7.428   7.770   3.138
   91LYSH     C 1040   7.024   8.300   3.471
   91LYSH     O 1041   6.913   8.249   3.475
   92ILE      N 1042   7.041   8.432   3.464
   92ILE      H 1043   7.133   8.469   3.471
   92ILE     CA 1044   6.930   8.528   3.464
   92ILE     CB 1045   6.966   8.664   3.526
   92ILE    CG1 1046   7.085   8.727   3.453
   92ILE    CG2 1047   6.997   8.641   3.674
   92ILE     CD 1048   7.115   8.867   3.507
   92ILE      C 1049   6.854   8.531   3.332
   92ILE      O 1050   6.858   8.626   3.254
   93VAL      N 1051   6.754   8.443   3.328
   93VAL      H 1052   6.758   8.359   3.384
   93VAL     CA 1053   6.653   8.432   3.222
   93VAL     CB 1054   6.664   8.304   3.138
   93VAL    CG1 1055   6.773   8.309   3.031
   93VAL    CG2 1056   6.675   8.179   3.226
   93VAL      C 1057   6.508   8.449   3.266
   93VAL      O 1058   6.470   8.390   3.366
   94LYSH     N 1059   6.418   8.504   3.184
   94LYSH     H 1060   6.443   8.551   3.099
   94LYSH    CA 1061   6.276   8.515   3.221
   94LYSH    CB 1062   6.208   8.620   3.133
   94LYSH    CG 1063   6.263   8.761   3.158
   94LYSH    CD 1064   6.224   8.815   3.295
   94LYSH    CE 1065   6.268   8.961   3.308
   94LYSH    NZ 1066   6.408   8.980   3.267
   94LYSH   HZ1 1067   6.472   8.957   3.340
   94LYSH   HZ2 1068   6.423   8.923   3.187
   94LYSH   HZ3 1069   6.403   9.079   3.253
   94LYSH     C 1070   6.204   8.382   3.199
   94LYSH     O 1071   6.259   8.290   3.140
   95TRP      N 1072   6.090   8.369   3.266
   95TRP      H 1073   6.064   8.447   3.323
   95TRP     CA 1074   6.011   8.246   3.256
   95TRP     CB 1075   5.916   8.248   3.376
   95TRP     CG 1076   5.824   8.125   3.381
   95TRP    CD1 1077   5.702   8.114   3.328
   95TRP    HD1 1078   5.672   8.169   3.239
   95TRP    CD2 1079   5.849   8.001   3.438
   95TRP    NE1 1080   5.651   7.995   3.356
   95TRP    HE1 1081   5.553   7.984   3.338
   95TRP    CE2 1082   5.733   7.924   3.432
   95TRP    CE3 1083   5.959   7.955   3.510
   95TRP    HE3 1084   6.051   8.012   3.514
   95TRP    CZ2 1085   5.722   7.804   3.502
   95TRP    HZ2 1086   5.622   7.765   3.521
   95TRP    CZ3 1087   5.947   7.834   3.577
   95TRP    HZ3 1088   6.029   7.805   3.643
   95TRP    CH2 1089   5.832   7.756   3.571
   95TRP    HH2 1090   5.839   7.648   3.585
   95TRP      C 1091   5.945   8.217   3.121
   95TRP      O 1092   5.845   8.286   3.106
   96AS4      N 1093   5.974   8.094   3.076
   96AS4      H 1094   6.053   8.042   3.107
   96AS4     CA 1095   5.912   8.047   2.951
   96AS4     CB 1096   5.994   7.937   2.883
   96AS4     CG 1097   6.125   7.993   2.827
   96AS4    OD1 1098   6.216   7.990   2.912
   96AS4   HD11 1099   6.275   8.069   2.893
   96AS4   HD12 1100   6.208   7.913   2.975
   96AS4    OD2 1101   6.133   8.015   2.704
   96AS4   HD21 1102   6.210   8.071   2.671
   96AS4   HD22 1103   6.062   7.960   2.661
   96AS4      C 1104   5.765   8.002   2.953
   96AS4      O 1105   5.720   7.919   3.031
   97ARG      N 1106   5.688   8.099   2.904
   97ARG      H 1107   5.729   8.173   2.852
   97ARG     CA 1108   5.541   8.094   2.907
   97ARG     CB 1109   5.491   8.239   2.911
   97ARG     CG 1110   5.500   8.286   3.057
   97ARG     CD 1111   5.463   8.435   3.063
   97ARG     NE 1112   5.317   8.447   3.047
   97ARG     HE 1113   5.278   8.391   2.974
   97ARG     CZ 1114   5.231   8.517   3.121
   97ARG    NH1 1115   5.276   8.596   3.220
   97ARG   HH11 1116   5.374   8.608   3.233
   97ARG   HH12 1117   5.222   8.657   3.278
   97ARG    NH2 1118   5.108   8.552   3.080
   97ARG   HH21 1119   5.078   8.546   2.985
   97ARG   HH22 1120   5.045   8.582   3.152
   97ARG      C 1121   5.479   8.016   2.791
   97ARG      O 1122   5.415   8.065   2.699
   98AS4      N 1123   5.506   7.886   2.805
   98AS4      H 1124   5.594   7.866   2.848
   98AS4     CA 1125   5.473   7.785   2.703
   98AS4     CB 1126   5.565   7.663   2.712
   98AS4     CG 1127   5.713   7.684   2.678
   98AS4    OD1 1128   5.744   7.692   2.557
   98AS4   HD11 1129   5.837   7.726   2.550
   98AS4   HD12 1130   5.681   7.638   2.500
   98AS4    OD2 1131   5.800   7.693   2.767
   98AS4   HD21 1132   5.864   7.765   2.742
   98AS4   HD22 1133   5.781   7.631   2.843
   98AS4      C 1134   5.330   7.731   2.702
   98AS4      O 1135   5.306   7.627   2.640
   99MET      N 1136   5.241   7.811   2.760
   99MET      H 1137   5.272   7.901   2.791
   99MET     CA 1138   5.100   7.777   2.785
   99MET     CB 1139   5.080   7.667   2.889
   99MET     CG 1140   4.976   7.563   2.846
   99MET     SD 1141   5.040   7.442   2.725
   99MET     CE 1142   4.916   7.462   2.598
   99MET      C 1143   5.030   7.907   2.826
   99MET     O1 1144   5.103   8.004   2.857
   99MET   HO11 1145   5.197   7.992   2.825
   99MET   HO12 1146   5.043   8.077   2.892
   99MET     O2 1147   4.906   7.908   2.833
   99MET   HO21 1148   4.873   7.814   2.821
   99MET   HO22 1149   4.880   8.000   2.861
  100ILE      N 1150   6.033   7.484   2.640
  100ILE     H1 1151   6.037   7.576   2.678
  100ILE     H2 1152   6.089   7.471   2.558
  100ILE     H3 1153   5.938   7.459   2.621
  100ILE     CA 1154   6.076   7.395   2.749
  100ILE     CB 1155   6.074   7.450   2.891
  100ILE    CG1 1156   6.113   7.598   2.899
  100ILE    CG2 1157   6.152   7.370   2.997
  100ILE     CD 1158   6.245   7.628   2.828
  100ILE      C 1159   5.976   7.280   2.740
  100ILE      O 1160   5.858   7.311   2.750
  101GLN      N 1161   6.037   7.162   2.756
  101GLN      H 1162   6.134   7.149   2.774
  101GLN     CA 1163   5.958   7.038   2.757
  101GLN     CB 1164   6.043   6.920   2.804
  101GLN     CG 1165   6.149   6.885   2.699
  101GLN     CD 1166   6.270   6.805   2.747
  101GLN    OE1 1167   6.370   6.869   2.782
  101GLN    NE2 1168   6.277   6.676   2.717
  101GLN   HE21 1169   6.222   6.615   2.659
  101GLN   HE22 1170   6.371   6.644   2.729
  101GLN      C 1171   5.858   7.047   2.873
  101GLN      O 1172   5.888   7.076   2.989
  102ARG      N 1173   5.743   6.988   2.839
  102ARG      H 1174   5.745   6.927   2.760
  102ARG     CA 1175   5.623   6.984   2.924
  102ARG     CB 1176   5.533   7.108   2.917
  102ARG     CG 1177   5.489   7.147   2.776
  102ARG     CD 1178   5.429   7.287   2.761
  102ARG     NE 1179   5.396   7.320   2.621
  102ARG     HE 1180   5.297   7.326   2.608
  102ARG     CZ 1181   5.487   7.351   2.528
  102ARG    NH1 1182   5.620   7.355   2.544
  102ARG   HH11 1183   5.669   7.327   2.627
  102ARG   HH12 1184   5.683   7.392   2.475
  102ARG    NH2 1185   5.435   7.393   2.412
  102ARG   HH21 1186   5.335   7.401   2.407
  102ARG   HH22 1187   5.497   7.412   2.336
  102ARG      C 1188   5.540   6.856   2.911
  102ARG      O 1189   5.490   6.838   2.800
  103THR      N 1190   5.504   6.797   3.024
  103THR      H 1191   5.526   6.838   3.112
  103THR     CA 1192   5.423   6.674   3.015
  103THR     CB 1193   5.497   6.543   3.047
  103THR    OG1 1194   5.400   6.442   3.019
  103THR    HG1 1195   5.396   6.431   2.919
  103THR    CG2 1196   5.570   6.526   3.180
  103THR      C 1197   5.292   6.690   3.092
  103THR      O 1198   5.298   6.722   3.211
  104PRO      N 1199   5.182   6.656   3.027
  104PRO     CA 1200   5.055   6.638   3.099
  104PRO     CB 1201   4.958   6.580   2.996
  104PRO     CG 1202   5.016   6.622   2.860
  104PRO     CD 1203   5.166   6.639   2.881
  104PRO      C 1204   5.054   6.561   3.231
  104PRO      O 1205   5.052   6.623   3.338
  105LYSH     N 1206   5.066   6.431   3.206
  105LYSH     H 1207   5.082   6.399   3.113
  105LYSH    CA 1208   5.062   6.324   3.306
  105LYSH    CB 1209   5.188   6.310   3.392
  105LYSH    CG 1210   5.306   6.281   3.298
  105LYSH    CD 1211   5.293   6.138   3.245
  105LYSH    CE 1212   5.417   6.094   3.168
  105LYSH    NZ 1213   5.435   6.152   3.034
  105LYSH   HZ1 1214   5.361   6.127   2.972
  105LYSH   HZ2 1215   5.430   6.251   3.036
  105LYSH   HZ3 1216   5.523   6.125   2.993
  105LYSH     C 1217   4.937   6.310   3.393
  105LYSH     O 1218   4.862   6.214   3.380
  106ILE      N 1219   4.919   6.411   3.478
  106ILE      H 1220   4.962   6.501   3.470
  106ILE     CA 1221   4.809   6.413   3.576
  106ILE     CB 1222   4.834   6.523   3.680
  106ILE    CG1 1223   4.863   6.652   3.603
  106ILE    CG2 1224   4.937   6.471   3.780
  106ILE     CD 1225   4.906   6.766   3.696
  106ILE      C 1226   4.669   6.421   3.516
  106ILE      O 1227   4.656   6.440   3.395
  107GLN      N 1228   4.575   6.375   3.598
  107GLN      H 1229   4.592   6.334   3.688
  107GLN     CA 1230   4.434   6.374   3.556
  107GLN     CB 1231   4.339   6.325   3.665
  107GLN     CG 1232   4.302   6.177   3.680
  107GLN     CD 1233   4.219   6.127   3.562
  107GLN    OE1 1234   4.103   6.166   3.549
  107GLN    NE2 1235   4.266   6.028   3.487
  107GLN   HE21 1236   4.352   5.979   3.501
  107GLN   HE22 1237   4.211   5.993   3.411
  107GLN      C 1238   4.370   6.509   3.524
  107GLN      O 1239   4.296   6.580   3.591
  108VAL      N 1240   4.405   6.543   3.400
  108VAL      H 1241   4.462   6.483   3.345
  108VAL     CA 1242   4.368   6.671   3.338
  108VAL     CB 1243   4.485   6.730   3.259
  108VAL    CG1 1244   4.449   6.861   3.188
  108VAL    CG2 1245   4.604   6.754   3.353
  108VAL      C 1246   4.246   6.653   3.247
  108VAL      O 1247   4.242   6.540   3.199
  109TYR      N 1248   4.143   6.737   3.252
  109TYR      H 1249   4.141   6.815   3.316
  109TYR     CA 1250   4.020   6.717   3.174
  109TYR     CB 1251   3.894   6.729   3.259
  109TYR     CG 1252   3.869   6.612   3.354
  109TYR    CD1 1253   3.941   6.580   3.469
  109TYR    HD1 1254   3.986   6.660   3.528
  109TYR    CD2 1255   3.786   6.509   3.310
  109TYR    HD2 1256   3.714   6.531   3.231
  109TYR    CE1 1257   3.930   6.455   3.529
  109TYR    HE1 1258   3.983   6.453   3.624
  109TYR    CE2 1259   3.766   6.386   3.372
  109TYR    HE2 1260   3.720   6.301   3.323
  109TYR     CZ 1261   3.840   6.358   3.486
  109TYR     OH 1262   3.855   6.228   3.523
  109TYR     HH 1263   3.950   6.211   3.550
  109TYR      C 1264   4.023   6.817   3.059
  109TYR      O 1265   3.959   6.782   2.959
  110SER      N 1266   4.090   6.930   3.081
  110SER      H 1267   4.146   6.940   3.163
  110SER     CA 1268   4.092   7.036   2.979
  110SER     CB 1269   4.083   7.168   3.056
  110SER     OG 1270   4.028   7.271   2.973
  110SER     HG 1271   3.931   7.255   2.954
  110SER      C 1272   4.210   7.048   2.883
  110SER      O 1273   4.320   7.021   2.930
  111ARG      N 1274   4.185   7.029   2.754
  111ARG      H 1275   4.090   7.009   2.729
  111ARG     CA 1276   4.282   7.028   2.644
  111ARG     CB 1277   4.341   7.167   2.622
  111ARG     CG 1278   4.238   7.264   2.561
  111ARG     CD 1279   4.215   7.220   2.417
  111ARG     NE 1280   4.321   7.262   2.324
  111ARG     HE 1281   4.338   7.360   2.320
  111ARG     CZ 1282   4.380   7.176   2.239
  111ARG    NH1 1283   4.338   7.049   2.231
  111ARG   HH11 1284   4.261   7.035   2.293
  111ARG   HH12 1285   4.378   6.983   2.167
  111ARG    NH2 1286   4.476   7.219   2.157
  111ARG   HH21 1287   4.503   7.314   2.172
  111ARG   HH22 1288   4.533   7.155   2.105
  111ARG      C 1289   4.404   6.936   2.634
  111ARG      O 1290   4.472   6.924   2.532
  112HI0      N 1291   4.424   6.863   2.744
  112HI0      H 1292   4.383   6.891   2.830
  112HI0     CA 1293   4.528   6.760   2.755
  112HI0     CB 1294   4.641   6.810   2.846
  112HI0     CG 1295   4.731   6.922   2.792
  112HI0    ND1 1296   4.791   7.013   2.869
  112HI0    HD1 1297   4.790   7.001   2.968
  112HI0    CD2 1298   4.779   6.931   2.668
  112HI0    HD2 1299   4.750   6.873   2.581
  112HI0    CE1 1300   4.876   7.079   2.791
  112HI0    HE1 1301   4.941   7.163   2.817
  112HI0    NE2 1302   4.864   7.033   2.667
  112HI0    HE2 1303   4.931   7.056   2.596
  112HI0      C 1304   4.486   6.623   2.808
  112HI0      O 1305   4.381   6.620   2.873
  113PRO      N 1306   4.548   6.514   2.765
  113PRO     CA 1307   4.513   6.378   2.809
  113PRO     CB 1308   4.585   6.284   2.713
  113PRO     CG 1309   4.708   6.362   2.666
  113PRO     CD 1310   4.655   6.506   2.665
  113PRO      C 1311   4.550   6.359   2.956
  113PRO      O 1312   4.623   6.437   3.018
  114ALA      N 1313   4.537   6.235   3.003
  114ALA      H 1314   4.530   6.158   2.938
  114ALA     CA 1315   4.559   6.197   3.143
  114ALA     CB 1316   4.431   6.214   3.227
  114ALA      C 1317   4.606   6.052   3.155
  114ALA      O 1318   4.543   5.969   3.090
  115GL4      N 1319   4.712   6.036   3.234
  115GL4      H 1320   4.744   6.113   3.290
  115GL4     CA 1321   4.799   5.919   3.257
  115GL4     CB 1322   4.939   5.934   3.197
  115GL4     CG 1323   4.928   5.963   3.047
  115GL4     CD 1324   5.053   5.911   2.977
  115GL4    OE1 1325   5.156   5.982   2.975
  115GL4   HE11 1326   5.221   5.946   2.908
  115GL4   HE12 1327   5.132   6.073   3.009
  115GL4    OE2 1328   5.047   5.798   2.923
  115GL4   HE21 1329   5.109   5.798   2.844
  115GL4   HE22 1330   4.986   5.746   2.982
  115GL4      C 1331   4.814   5.860   3.397
  115GL4      O 1332   4.777   5.746   3.425
  116ASN      N 1333   4.836   5.957   3.486
  116ASN      H 1334   4.837   6.055   3.467
  116ASN     CA 1335   4.828   5.929   3.630
  116ASN     CB 1336   4.967   5.963   3.683
  116ASN     CG 1337   5.007   5.906   3.820
  116ASN    OD1 1338   4.985   5.968   3.924
  116ASN    ND2 1339   5.012   5.774   3.828
  116ASN   HD21 1340   5.003   5.708   3.753
  116ASN   HD22 1341   5.015   5.736   3.920
  116ASN      C 1342   4.717   5.996   3.710
  116ASN      O 1343   4.681   6.111   3.682
  117GLY      N 1344   4.669   5.909   3.799
  117GLY      H 1345   4.716   5.821   3.799
  117GLY     CA 1346   4.539   5.926   3.865
  117GLY      C 1347   4.499   5.818   3.966
  117GLY      O 1348   4.591   5.745   4.003
  118LYSH     N 1349   4.400   5.826   4.054
  118LYSH     H 1350   4.381   5.742   4.103
  118LYSH    CA 1351   4.300   5.933   4.065
  118LYSH    CB 1352   4.157   5.885   4.037
  118LYSH    CG 1353   4.155   5.841   3.891
  118LYSH    CD 1354   4.025   5.772   3.851
  118LYSH    CE 1355   4.005   5.759   3.700
  118LYSH    NZ 1356   3.868   5.716   3.671
  118LYSH   HZ1 1357   3.856   5.699   3.574
  118LYSH   HZ2 1358   3.849   5.627   3.713
  118LYSH   HZ3 1359   3.806   5.792   3.695
  118LYSH     C 1360   4.294   5.980   4.210
  118LYSH     O 1361   4.292   6.100   4.237
  119SER      N 1362   4.323   5.887   4.301
  119SER      H 1363   4.307   5.792   4.277
  119SER     CA 1364   4.337   5.907   4.446
  119SER     CB 1365   4.331   5.770   4.513
  119SER     OG 1366   4.310   5.785   4.654
  119SER     HG 1367   4.216   5.811   4.678
  119SER      C 1368   4.462   5.985   4.488
  119SER      O 1369   4.552   5.983   4.405
  120ASN      N 1370   4.448   6.064   4.595
  120ASN      H 1371   4.359   6.091   4.631
  120ASN     CA 1372   4.561   6.138   4.652
  120ASN     CB 1373   4.522   6.252   4.747
  120ASN     CG 1374   4.466   6.372   4.670
  120ASN    OD1 1375   4.457   6.391   4.549
  120ASN    ND2 1376   4.449   6.471   4.757
  120ASN   HD21 1377   4.463   6.453   4.855
  120ASN   HD22 1378   4.397   6.551   4.725
  120ASN      C 1379   4.665   6.056   4.729
  120ASN      O 1380   4.631   5.970   4.810
  121PHE      N 1381   4.794   6.079   4.706
  121PHE      H 1382   4.864   6.025   4.754
  121PHE     CA 1383   4.851   6.179   4.615
  121PHE     CB 1384   4.967   6.243   4.690
  121PHE     CG 1385   4.944   6.297   4.832
  121PHE    CD1 1386   4.848   6.396   4.847
  121PHE    HD1 1387   4.811   6.426   4.749
  121PHE    CD2 1388   5.007   6.244   4.944
  121PHE    HD2 1389   5.094   6.178   4.944
  121PHE    CE1 1390   4.816   6.439   4.975
  121PHE    HE1 1391   4.751   6.525   4.985
  121PHE    CE2 1392   4.971   6.287   5.071
  121PHE    HE2 1393   5.028   6.258   5.159
  121PHE     CZ 1394   4.873   6.384   5.089
  121PHE     HZ 1395   4.835   6.406   5.189
  121PHE      C 1396   4.902   6.139   4.476
  121PHE      O 1397   4.949   6.028   4.450
  122LEU      N 1398   4.864   6.220   4.378
  122LEU      H 1399   4.801   6.295   4.396
  122LEU     CA 1400   4.895   6.207   4.234
  122LEU     CB 1401   4.793   6.281   4.149
  122LEU     CG 1402   4.649   6.233   4.136
  122LEU    CD1 1403   4.559   6.280   4.251
  122LEU    CD2 1404   4.579   6.277   4.007
  122LEU      C 1405   5.040   6.227   4.190
  122LEU      O 1406   5.094   6.330   4.229
  123ASN      N 1407   5.098   6.146   4.101
  123ASN      H 1408   5.057   6.063   4.062
  123ASN     CA 1409   5.234   6.159   4.047
  123ASN     CB 1410   5.325   6.043   4.089
  123ASN     CG 1411   5.278   5.898   4.072
  123ASN    OD1 1412   5.204   5.831   4.144
  123ASN    ND2 1413   5.304   5.844   3.954
  123ASN   HD21 1414   5.337   5.900   3.878
  123ASN   HD22 1415   5.307   5.745   3.944
  123ASN      C 1416   5.266   6.218   3.910
  123ASN      O 1417   5.275   6.144   3.812
  124CYS2     N 1418   5.306   6.345   3.903
  124CYS2     H 1419   5.312   6.408   3.981
  124CYS2    CA 1420   5.336   6.400   3.770
  124CYS2    CB 1421   5.282   6.543   3.764
  124CYS2    SG 1422   5.266   6.607   3.594
  124CYS2     C 1423   5.484   6.387   3.733
  124CYS2     O 1424   5.567   6.467   3.775
  125TYR      N 1425   5.505   6.274   3.665
  125TYR      H 1426   5.420   6.226   3.646
  125TYR     CA 1427   5.630   6.208   3.623
  125TYR     CB 1428   5.600   6.069   3.568
  125TYR     CG 1429   5.593   5.951   3.665
  125TYR    CD1 1430   5.474   5.881   3.681
  125TYR    HD1 1431   5.381   5.939   3.685
  125TYR    CD2 1432   5.717   5.894   3.694
  125TYR    HD2 1433   5.807   5.953   3.675
  125TYR    CE1 1434   5.486   5.749   3.724
  125TYR    HE1 1435   5.398   5.687   3.706
  125TYR    CE2 1436   5.725   5.762   3.735
  125TYR    HE2 1437   5.825   5.718   3.737
  125TYR     CZ 1438   5.608   5.690   3.753
  125TYR     OH 1439   5.608   5.563   3.804
  125TYR     HH 1440   5.515   5.534   3.826
  125TYR      C 1441   5.692   6.287   3.508
  125TYR      O 1442   5.626   6.275   3.406
  126VAL      N 1443   5.819   6.323   3.523
  126VAL      H 1444   5.865   6.294   3.608
  126VAL     CA 1445   5.906   6.397   3.431
  126VAL     CB 1446   5.930   6.541   3.477
  126VAL    CG1 1447   5.994   6.626   3.367
  126VAL    CG2 1448   5.797   6.609   3.512
  126VAL      C 1449   6.030   6.309   3.411
  126VAL      O 1450   6.120   6.317   3.494
  127SER      N 1451   6.012   6.209   3.324
  127SER      H 1452   5.940   6.216   3.255
  127SER     CA 1453   6.109   6.102   3.297
  127SER     CB 1454   6.039   5.978   3.241
  127SER     OG 1455   5.921   5.933   3.308
  127SER     HG 1456   5.930   5.843   3.349
  127SER      C 1457   6.233   6.136   3.214
  127SER      O 1458   6.222   6.227   3.132
  128GLY      N 1459   6.338   6.056   3.222
  128GLY      H 1460   6.340   5.972   3.276
  128GLY     CA 1461   6.459   6.073   3.139
  128GLY      C 1462   6.569   6.177   3.159
  128GLY      O 1463   6.649   6.207   3.071
  129PHE      N 1464   6.556   6.244   3.273
  129PHE      H 1465   6.508   6.203   3.351
  129PHE     CA 1466   6.640   6.361   3.303
  129PHE     CB 1467   6.559   6.470   3.375
  129PHE     CG 1468   6.455   6.531   3.281
  129PHE    CD1 1469   6.325   6.484   3.261
  129PHE    HD1 1470   6.302   6.399   3.326
  129PHE    CD2 1471   6.506   6.634   3.204
  129PHE    HD2 1472   6.614   6.647   3.192
  129PHE    CE1 1473   6.248   6.542   3.162
  129PHE    HE1 1474   6.146   6.508   3.149
  129PHE    CE2 1475   6.424   6.699   3.112
  129PHE    HE2 1476   6.464   6.788   3.063
  129PHE     CZ 1477   6.296   6.650   3.089
  129PHE     HZ 1478   6.223   6.682   3.014
  129PHE      C 1479   6.774   6.319   3.362
  129PHE      O 1480   6.775   6.215   3.429
  130HI0      N 1481   6.882   6.389   3.329
  130HI0      H 1482   6.881   6.469   3.269
  130HI0     CA 1483   7.018   6.349   3.367
  130HI0     CB 1484   7.079   6.235   3.284
  130HI0     CG 1485   7.221   6.209   3.335
  130HI0    ND1 1486   7.331   6.238   3.267
  130HI0    HD1 1487   7.328   6.258   3.169
  130HI0    CD2 1488   7.264   6.166   3.453
  130HI0    HD2 1489   7.210   6.093   3.515
  130HI0    CE1 1490   7.438   6.229   3.346
  130HI0    HE1 1491   7.539   6.231   3.305
  130HI0    NE2 1492   7.394   6.187   3.464
  130HI0    HE2 1493   7.444   6.180   3.551
  130HI0      C 1494   7.091   6.480   3.340
  130HI0      O 1495   7.101   6.513   3.222
  131PRO      N 1496   7.168   6.546   3.426
  131PRO     CA 1497   7.197   6.517   3.567
  131PRO     CB 1498   7.318   6.608   3.592
  131PRO     CG 1499   7.266   6.730   3.516
  131PRO     CD 1500   7.214   6.679   3.382
  131PRO      C 1501   7.078   6.545   3.659
  131PRO      O 1502   6.993   6.629   3.626
  132SER      N 1503   7.095   6.503   3.784
  132SER      H 1504   7.173   6.450   3.818
  132SER     CA 1505   6.996   6.519   3.892
  132SER     CB 1506   7.029   6.433   4.014
  132SER     OG 1507   7.151   6.468   4.081
  132SER     HG 1508   7.143   6.413   4.165
  132SER      C 1509   6.960   6.660   3.939
  132SER      O 1510   6.851   6.679   3.991
  133AS4      N 1511   7.032   6.759   3.888
  133AS4      H 1512   7.117   6.747   3.836
  133AS4     CA 1513   7.012   6.902   3.918
  133AS4     CB 1514   7.128   6.991   3.876
  133AS4     CG 1515   7.256   6.973   3.958
  133AS4    OD1 1516   7.342   7.064   3.955
  133AS4   HD11 1517   7.417   7.033   4.013
  133AS4   HD12 1518   7.297   7.142   3.913
  133AS4    OD2 1519   7.273   6.876   4.036
  133AS4   HD21 1520   7.315   6.909   4.121
  133AS4   HD22 1521   7.246   6.792   3.989
  133AS4      C 1522   6.893   6.982   3.865
  133AS4      O 1523   6.877   7.098   3.902
  134ILE      N 1524   6.820   6.921   3.771
  134ILE      H 1525   6.868   6.844   3.729
  134ILE     CA 1526   6.683   6.950   3.729
  134ILE     CB 1527   6.633   6.869   3.610
  134ILE    CG1 1528   6.709   6.740   3.580
  134ILE    CG2 1529   6.643   6.956   3.485
  134ILE     CD 1530   6.685   6.640   3.693
  134ILE      C 1531   6.579   6.937   3.840
  134ILE      O 1532   6.571   6.845   3.921
  135GL4      N 1533   6.519   7.055   3.852
  135GL4      H 1534   6.577   7.135   3.834
  135GL4     CA 1535   6.402   7.072   3.939
  135GL4     CB 1536   6.403   7.217   3.990
  135GL4     CG 1537   6.520   7.240   4.086
  135GL4     CD 1538   6.492   7.356   4.182
  135GL4    OE1 1539   6.523   7.471   4.146
  135GL4   HE11 1540   6.501   7.538   4.217
  135GL4   HE12 1541   6.570   7.468   4.058
  135GL4    OE2 1542   6.435   7.337   4.291
  135GL4   HE21 1543   6.430   7.424   4.340
  135GL4   HE22 1544   6.399   7.244   4.283
  135GL4      C 1545   6.270   7.055   3.863
  135GL4      O 1546   6.260   7.094   3.747
  136VAL      N 1547   6.171   7.005   3.936
  136VAL      H 1548   6.188   6.959   4.023
  136VAL     CA 1549   6.035   6.986   3.885
  136VAL     CB 1550   5.994   6.841   3.912
  136VAL    CG1 1551   5.979   6.789   4.055
  136VAL    CG2 1552   5.867   6.802   3.836
  136VAL      C 1553   5.933   7.092   3.927
  136VAL      O 1554   5.934   7.130   4.043
  137AS4      N 1555   5.851   7.132   3.830
  137AS4      H 1556   5.851   7.095   3.737
  137AS4     CA 1557   5.755   7.243   3.840
  137AS4     CB 1558   5.817   7.368   3.779
  137AS4     CG 1559   5.778   7.490   3.862
  137AS4    OD1 1560   5.693   7.486   3.955
  137AS4   HD11 1561   5.713   7.560   4.019
  137AS4   HD12 1562   5.652   7.396   3.948
  137AS4    OD2 1563   5.850   7.589   3.840
  137AS4   HD21 1564   5.816   7.663   3.898
  137AS4   HD22 1565   5.916   7.570   3.767
  137AS4      C 1566   5.623   7.213   3.767
  137AS4      O 1567   5.603   7.131   3.678
  138LEU      N 1568   5.520   7.287   3.806
  138LEU      H 1569   5.537   7.352   3.880
  138LEU     CA 1570   5.384   7.266   3.754
  138LEU     CB 1571   5.277   7.271   3.864
  138LEU     CG 1572   5.143   7.201   3.843
  138LEU    CD1 1573   5.150   7.049   3.831
  138LEU    CD2 1574   5.042   7.252   3.946
  138LEU      C 1575   5.347   7.375   3.654
  138LEU      O 1576   5.399   7.486   3.659
  139LEU      N 1577   5.261   7.334   3.560
  139LEU      H 1578   5.236   7.238   3.547
  139LEU     CA 1579   5.223   7.426   3.452
  139LEU     CB 1580   5.288   7.378   3.322
  139LEU     CG 1581   5.299   7.470   3.201
  139LEU    CD1 1582   5.393   7.582   3.246
  139LEU    CD2 1583   5.351   7.404   3.073
  139LEU      C 1584   5.073   7.440   3.426
  139LEU      O 1585   4.991   7.361   3.471
  140LYSH     N 1586   5.040   7.563   3.386
  140LYSH     H 1587   5.112   7.625   3.356
  140LYSH    CA 1588   4.905   7.606   3.344
  140LYSH    CB 1589   4.812   7.617   3.465
  140LYSH    CG 1590   4.860   7.695   3.589
  140LYSH    CD 1591   4.749   7.703   3.693
  140LYSH    CE 1592   4.766   7.831   3.776
  140LYSH    NZ 1593   4.657   7.852   3.873
  140LYSH   HZ1 1594   4.667   7.944   3.910
  140LYSH   HZ2 1595   4.565   7.844   3.835
  140LYSH   HZ3 1596   4.670   7.780   3.941
  140LYSH     C 1597   4.906   7.738   3.268
  140LYSH     O 1598   5.008   7.803   3.242
  141ASN      N 1599   4.790   7.786   3.225
  141ASN      H 1600   4.708   7.729   3.234
  141ASN     CA 1601   4.774   7.900   3.134
  141ASN     CB 1602   4.625   7.928   3.111
  141ASN     CG 1603   4.560   7.871   2.985
  141ASN    OD1 1604   4.447   7.825   2.995
  141ASN    ND2 1605   4.637   7.857   2.878
  141ASN   HD21 1606   4.733   7.884   2.888
  141ASN   HD22 1607   4.602   7.807   2.798
  141ASN      C 1608   4.825   8.028   3.199
  141ASN      O 1609   4.779   8.061   3.308
  142GLY      N 1610   4.929   8.083   3.136
  142GLY      H 1611   4.950   8.050   3.044
  142GLY     CA 1612   4.990   8.209   3.178
  142GLY      C 1613   5.062   8.219   3.313
  142GLY      O 1614   5.185   8.220   3.322
  143GL4      N 1615   4.972   8.202   3.409
  143GL4      H 1616   4.885   8.158   3.388
  143GL4     CA 1617   5.001   8.218   3.552
  143GL4     CB 1618   4.868   8.221   3.629
  143GL4     CG 1619   4.769   8.328   3.583
  143GL4     CD 1620   4.785   8.454   3.669
  143GL4    OE1 1621   4.687   8.497   3.734
  143GL4   HE11 1622   4.713   8.590   3.759
  143GL4   HE12 1623   4.619   8.425   3.747
  143GL4    OE2 1624   4.902   8.495   3.682
  143GL4   HE21 1625   4.907   8.570   3.749
  143GL4   HE22 1626   4.970   8.449   3.625
  143GL4      C 1627   5.085   8.115   3.628
  143GL4      O 1628   5.080   7.997   3.594
  144ARG      N 1629   5.153   8.162   3.732
  144ARG      H 1630   5.148   8.257   3.763
  144ARG     CA 1631   5.246   8.076   3.808
  144ARG     CB 1632   5.376   8.157   3.816
  144ARG     CG 1633   5.459   8.130   3.691
  144ARG     CD 1634   5.607   8.161   3.709
  144ARG     NE 1635   5.668   8.040   3.767
  144ARG     HE 1636   5.612   7.957   3.769
  144ARG     CZ 1637   5.798   8.026   3.796
  144ARG    NH1 1638   5.882   8.125   3.764
  144ARG   HH11 1639   5.864   8.212   3.718
  144ARG   HH12 1640   5.979   8.117   3.783
  144ARG    NH2 1641   5.837   7.920   3.868
  144ARG   HH21 1642   5.762   7.855   3.881
  144ARG   HH22 1643   5.922   7.908   3.920
  144ARG      C 1644   5.191   8.019   3.938
  144ARG      O 1645   5.120   8.086   4.013
  145ILE      N 1646   5.236   7.899   3.976
  145ILE      H 1647   5.280   7.843   3.906
  145ILE     CA 1648   5.186   7.832   4.097
  145ILE     CB 1649   5.198   7.679   4.102
  145ILE    CG1 1650   5.345   7.637   4.090
  145ILE    CG2 1651   5.107   7.625   3.993
  145ILE     CD 1652   5.364   7.520   4.187
  145ILE      C 1653   5.213   7.885   4.238
  145ILE      O 1654   5.321   7.939   4.258
  146GL4      N 1655   5.113   7.879   4.325
  146GL4      H 1656   5.025   7.843   4.294
  146GL4     CA 1657   5.125   7.920   4.466
  146GL4     CB 1658   5.003   7.992   4.522
  146GL4     CG 1659   4.958   8.116   4.444
  146GL4     CD 1660   5.022   8.248   4.486
  146GL4    OE1 1661   5.067   8.258   4.602
  146GL4   HE11 1662   5.094   8.349   4.633
  146GL4   HE12 1663   5.083   8.165   4.638
  146GL4    OE2 1664   5.024   8.342   4.403
  146GL4   HE21 1665   5.079   8.416   4.442
  146GL4   HE22 1666   4.976   8.313   4.320
  146GL4      C 1667   5.149   7.802   4.560
  146GL4      O 1668   5.213   7.823   4.663
  147LYSH     N 1669   5.071   7.696   4.542
  147LYSH     H 1670   4.988   7.706   4.488
  147LYSH    CA 1671   5.079   7.563   4.604
  147LYSH    CB 1672   4.962   7.465   4.597
  147LYSH    CG 1673   4.910   7.434   4.456
  147LYSH    CD 1674   4.803   7.325   4.466
  147LYSH    CE 1675   4.773   7.276   4.324
  147LYSH    NZ 1676   4.686   7.157   4.318
  147LYSH   HZ1 1677   4.606   7.164   4.378
  147LYSH   HZ2 1678   4.654   7.133   4.227
  147LYSH   HZ3 1679   4.738   7.078   4.349
  147LYSH     C 1680   5.200   7.481   4.560
  147LYSH     O 1681   5.204   7.417   4.455
  148VAL      N 1682   5.306   7.507   4.637
  148VAL      H 1683   5.299   7.541   4.730
  148VAL     CA 1684   5.433   7.444   4.597
  148VAL     CB 1685   5.559   7.525   4.630
  148VAL    CG1 1686   5.546   7.662   4.562
  148VAL    CG2 1687   5.569   7.563   4.778
  148VAL      C 1688   5.445   7.296   4.635
  148VAL      O 1689   5.520   7.261   4.725
  149GL4      N 1690   5.375   7.206   4.567
  149GL4      H 1691   5.319   7.243   4.492
  149GL4     CA 1692   5.359   7.063   4.594
  149GL4     CB 1693   5.242   7.010   4.511
  149GL4     CG 1694   5.110   7.081   4.542
  149GL4     CD 1695   4.997   7.029   4.454
  149GL4    OE1 1696   5.016   7.039   4.330
  149GL4   HE11 1697   4.931   7.019   4.281
  149GL4   HE12 1698   5.105   7.083   4.316
  149GL4    OE2 1699   4.886   7.013   4.509
  149GL4   HE21 1700   4.840   6.931   4.475
  149GL4   HE22 1701   4.872   7.100   4.557
  149GL4      C 1702   5.488   6.981   4.589
  149GL4      O 1703   5.598   7.020   4.549
  150HI0      N 1704   5.472   6.876   4.670
  150HI0      H 1705   5.381   6.845   4.694
  150HI0     CA 1706   5.582   6.786   4.707
  150HI0     CB 1707   5.552   6.695   4.826
  150HI0     CG 1708   5.497   6.779   4.941
  150HI0    ND1 1709   5.404   6.731   5.023
  150HI0    HD1 1710   5.329   6.670   5.000
  150HI0    CD2 1711   5.561   6.873   5.010
  150HI0    HD2 1712   5.649   6.924   4.969
  150HI0    CE1 1713   5.419   6.788   5.142
  150HI0    HE1 1714   5.366   6.758   5.233
  150HI0    NE2 1715   5.514   6.880   5.134
  150HI0    HE2 1716   5.542   6.944   5.206
  150HI0      C 1717   5.655   6.705   4.599
  150HI0      O 1718   5.610   6.612   4.532
  151SER      N 1719   5.777   6.752   4.578
  151SER      H 1720   5.818   6.825   4.633
  151SER     CA 1721   5.871   6.694   4.480
  151SER     CB 1722   5.972   6.800   4.435
  151SER     OG 1723   6.067   6.841   4.534
  151SER     HG 1724   6.015   6.890   4.605
  151SER      C 1725   5.962   6.579   4.522
  151SER      O 1726   6.010   6.569   4.635
  152AS4      N 1727   5.984   6.494   4.422
  152AS4      H 1728   5.954   6.511   4.328
  152AS4     CA 1729   6.077   6.382   4.442
  152AS4     CB 1730   6.001   6.257   4.486
  152AS4     CG 1731   6.074   6.181   4.598
  152AS4    OD1 1732   6.007   6.155   4.700
  152AS4   HD11 1733   6.057   6.099   4.766
  152AS4   HD12 1734   5.926   6.213   4.703
  152AS4    OD2 1735   6.192   6.142   4.585
  152AS4   HD21 1736   6.207   6.053   4.628
  152AS4   HD22 1737   6.240   6.208   4.528
  152AS4      C 1738   6.162   6.359   4.317
  152AS4      O 1739   6.139   6.409   4.207
  153LEU      N 1740   6.268   6.284   4.344
  153LEU      H 1741   6.271   6.246   4.436
  153LEU     CA 1742   6.374   6.244   4.250
  153LEU     CB 1743   6.508   6.310   4.279
  153LEU     CG 1744   6.622   6.288   4.179
  153LEU    CD1 1745   6.630   6.389   4.064
  153LEU    CD2 1746   6.753   6.252   4.249
  153LEU      C 1747   6.398   6.094   4.269
  153LEU      O 1748   6.392   6.054   4.385
  154SER      N 1749   6.405   6.019   4.159
  154SER      H 1750   6.374   6.051   4.070
  154SER     CA 1751   6.440   5.877   4.179
  154SER     CB 1752   6.310   5.797   4.191
  154SER     OG 1753   6.328   5.660   4.229
  154SER     HG 1754   6.306   5.628   4.321
  154SER      C 1755   6.512   5.816   4.059
  154SER      O 1756   6.506   5.876   3.952
  155PHE      N 1757   6.622   5.747   4.089
  155PHE      H 1758   6.639   5.721   4.184
  155PHE     CA 1759   6.712   5.694   3.986
  155PHE     CB 1760   6.832   5.651   4.070
  155PHE     CG 1761   6.960   5.640   3.988
  155PHE    CD1 1762   6.987   5.722   3.879
  155PHE    HD1 1763   6.939   5.819   3.867
  155PHE    CD2 1764   7.044   5.530   4.002
  155PHE    HD2 1765   7.046   5.475   4.096
  155PHE    CE1 1766   7.079   5.689   3.780
  155PHE    HE1 1767   7.067   5.742   3.685
  155PHE    CE2 1768   7.131   5.489   3.901
  155PHE    HE2 1769   7.205   5.415   3.932
  155PHE     CZ 1770   7.150   5.571   3.791
  155PHE     HZ 1771   7.220   5.556   3.708
  155PHE      C 1772   6.647   5.583   3.903
  155PHE      O 1773   6.578   5.493   3.951
  156SER      N 1774   6.703   5.562   3.784
  156SER      H 1775   6.780   5.620   3.757
  156SER     CA 1776   6.656   5.468   3.681
  156SER     CB 1777   6.619   5.546   3.555
  156SER     OG 1778   6.582   5.462   3.445
  156SER     HG 1779   6.635   5.493   3.366
  156SER      C 1780   6.758   5.358   3.653
  156SER      O 1781   6.875   5.361   3.692
  157LYSH     N 1782   6.716   5.259   3.576
  157LYSH     H 1783   6.622   5.270   3.541
  157LYSH    CA 1784   6.790   5.136   3.545
  157LYSH    CB 1785   6.706   5.044   3.455
  157LYSH    CG 1786   6.575   5.008   3.526
  157LYSH    CD 1787   6.493   4.918   3.433
  157LYSH    CE 1788   6.361   4.870   3.493
  157LYSH    NZ 1789   6.254   4.971   3.495
  157LYSH   HZ1 1790   6.233   5.006   3.404
  157LYSH   HZ2 1791   6.164   4.948   3.531
  157LYSH   HZ3 1792   6.279   5.052   3.549
  157LYSH     C 1793   6.912   5.187   3.469
  157LYSH     O 1794   7.021   5.144   3.507
  158AS4      N 1795   6.897   5.265   3.362
  158AS4      H 1796   6.813   5.253   3.310
  158AS4     CA 1797   6.998   5.348   3.294
  158AS4     CB 1798   6.922   5.390   3.168
  158AS4     CG 1799   6.826   5.508   3.180
  158AS4    OD1 1800   6.710   5.485   3.221
  158AS4   HD11 1801   6.678   5.576   3.249
  158AS4   HD12 1802   6.699   5.386   3.227
  158AS4    OD2 1803   6.868   5.624   3.160
  158AS4   HD21 1804   6.790   5.685   3.144
  158AS4   HD22 1805   6.964   5.612   3.136
  158AS4      C 1806   7.062   5.462   3.373
  158AS4      O 1807   7.054   5.481   3.494
  159TRP      N 1808   7.114   5.557   3.296
  159TRP      H 1809   7.102   5.558   3.196
  159TRP     CA 1810   7.192   5.671   3.347
  159TRP     CB 1811   7.286   5.709   3.233
  159TRP     CG 1812   7.216   5.790   3.124
  159TRP    CD1 1813   7.197   5.921   3.108
  159TRP    HD1 1814   7.218   5.996   3.185
  159TRP    CD2 1815   7.156   5.735   3.012
  159TRP    NE1 1816   7.133   5.956   2.997
  159TRP    HE1 1817   7.106   6.047   2.965
  159TRP    CE2 1818   7.100   5.840   2.941
  159TRP    CE3 1819   7.147   5.601   2.973
  159TRP    HE3 1820   7.224   5.527   2.991
  159TRP    CZ2 1821   7.028   5.814   2.825
  159TRP    HZ2 1822   6.977   5.885   2.760
  159TRP    CZ3 1823   7.071   5.579   2.858
  159TRP    HZ3 1824   7.081   5.482   2.809
  159TRP    CH2 1825   7.009   5.681   2.787
  159TRP    HH2 1826   6.965   5.661   2.689
  159TRP      C 1827   7.106   5.788   3.395
  159TRP      O 1828   7.145   5.874   3.474
  160SER      N 1829   6.978   5.789   3.357
  160SER      H 1830   6.948   5.725   3.287
  160SER     CA 1831   6.870   5.885   3.385
  160SER     CB 1832   6.766   5.880   3.274
  160SER     OG 1833   6.670   5.773   3.280
  160SER     HG 1834   6.714   5.685   3.264
  160SER      C 1835   6.813   5.875   3.527
  160SER      O 1836   6.831   5.784   3.608
  161PHE      N 1837   6.750   5.987   3.558
  161PHE      H 1838   6.767   6.074   3.511
  161PHE     CA 1839   6.667   6.009   3.678
  161PHE     CB 1840   6.715   6.143   3.734
  161PHE     CG 1841   6.844   6.130   3.814
  161PHE    CD1 1842   6.958   6.132   3.735
  161PHE    HD1 1843   6.958   6.184   3.639
  161PHE    CD2 1844   6.848   6.093   3.948
  161PHE    HD2 1845   6.757   6.063   4.000
  161PHE    CE1 1846   7.078   6.090   3.791
  161PHE    HE1 1847   7.155   6.076   3.716
  161PHE    CE2 1848   6.969   6.059   4.007
  161PHE    HE2 1849   6.981   6.076   4.115
  161PHE     CZ 1850   7.082   6.057   3.926
  161PHE     HZ 1851   7.165   6.001   3.970
  161PHE      C 1852   6.526   6.019   3.620
  161PHE      O 1853   6.498   6.063   3.508
  162TYR      N 1854   6.434   6.026   3.715
  162TYR      H 1855   6.453   6.008   3.812
  162TYR     CA 1856   6.294   6.058   3.685
  162TYR     CB 1857   6.202   5.942   3.645
  162TYR     CG 1858   6.193   5.826   3.743
  162TYR    CD1 1859   6.102   5.829   3.848
  162TYR    HD1 1860   6.030   5.910   3.864
  162TYR    CD2 1861   6.268   5.711   3.720
  162TYR    HD2 1862   6.342   5.700   3.641
  162TYR    CE1 1863   6.087   5.717   3.929
  162TYR    HE1 1864   6.012   5.716   4.007
  162TYR    CE2 1865   6.251   5.603   3.805
  162TYR    HE2 1866   6.309   5.517   3.771
  162TYR     CZ 1867   6.163   5.602   3.912
  162TYR     OH 1868   6.152   5.496   3.997
  162TYR     HH 1869   6.110   5.541   4.076
  162TYR      C 1870   6.226   6.130   3.802
  162TYR      O 1871   6.254   6.099   3.917
  163LEU      N 1872   6.192   6.253   3.767
  163LEU      H 1873   6.208   6.287   3.675
  163LEU     CA 1874   6.132   6.353   3.857
  163LEU     CB 1875   6.145   6.490   3.790
  163LEU     CG 1876   6.290   6.531   3.767
  163LEU    CD1 1877   6.296   6.647   3.668
  163LEU    CD2 1878   6.363   6.577   3.894
  163LEU      C 1879   5.986   6.315   3.883
  163LEU      O 1880   5.917   6.250   3.806
  164LEU      N 1881   5.945   6.350   4.004
  164LEU      H 1882   6.011   6.389   4.069
  164LEU     CA 1883   5.810   6.315   4.052
  164LEU     CB 1884   5.824   6.190   4.139
  164LEU     CG 1885   5.695   6.110   4.162
  164LEU    CD1 1886   5.658   6.068   4.020
  164LEU    CD2 1887   5.730   5.996   4.257
  164LEU      C 1888   5.755   6.436   4.128
  164LEU      O 1889   5.824   6.507   4.202
  165TYR      N 1890   5.648   6.491   4.071
  165TYR      H 1891   5.611   6.445   3.990
  165TYR     CA 1892   5.572   6.604   4.126
  165TYR     CB 1893   5.548   6.715   4.024
  165TYR     CG 1894   5.510   6.846   4.093
  165TYR    CD1 1895   5.377   6.884   4.100
  165TYR    HD1 1896   5.290   6.819   4.088
  165TYR    CD2 1897   5.617   6.921   4.140
  165TYR    HD2 1898   5.720   6.884   4.143
  165TYR    CE1 1899   5.355   7.014   4.143
  165TYR    HE1 1900   5.252   7.044   4.125
  165TYR    CE2 1901   5.594   7.054   4.175
  165TYR    HE2 1902   5.679   7.116   4.203
  165TYR     CZ 1903   5.461   7.096   4.181
  165TYR     OH 1904   5.440   7.215   4.242
  165TYR     HH 1905   5.342   7.230   4.245
  165TYR      C 1906   5.440   6.556   4.188
  165TYR      O 1907   5.343   6.547   4.114
  166TYR      N 1908   5.435   6.535   4.319
  166TYR      H 1909   5.509   6.535   4.387
  166TYR     CA 1910   5.311   6.484   4.380
  166TYR     CB 1911   5.324   6.411   4.514
  166TYR     CG 1912   5.395   6.276   4.515
  166TYR    CD1 1913   5.527   6.278   4.558
  166TYR    HD1 1914   5.577   6.374   4.574
  166TYR    CD2 1915   5.331   6.156   4.486
  166TYR    HD2 1916   5.224   6.162   4.465
  166TYR    CE1 1917   5.582   6.153   4.584
  166TYR    HE1 1918   5.687   6.151   4.614
  166TYR    CE2 1919   5.392   6.032   4.502
  166TYR    HE2 1920   5.342   5.940   4.472
  166TYR     CZ 1921   5.520   6.032   4.558
  166TYR     OH 1922   5.594   5.919   4.565
  166TYR     HH 1923   5.686   5.939   4.601
  166TYR      C 1924   5.203   6.592   4.388
  166TYR      O 1925   5.215   6.668   4.484
  167THR      N 1926   5.101   6.593   4.304
  167THR      H 1927   5.106   6.531   4.225
  167THR     CA 1928   4.992   6.691   4.310
  167THR     CB 1929   4.958   6.742   4.169
  167THR    OG1 1930   4.869   6.854   4.174
  167THR    HG1 1931   4.918   6.921   4.232
  167THR    CG2 1932   4.920   6.631   4.071
  167THR      C 1933   4.864   6.653   4.386
  167THR      O 1934   4.804   6.547   4.367
  168GL4      N 1935   4.823   6.733   4.483
  168GL4      H 1936   4.862   6.825   4.487
  168GL4     CA 1937   4.701   6.705   4.561
  168GL4     CB 1938   4.697   6.792   4.686
  168GL4     CG 1939   4.649   6.724   4.814
  168GL4     CD 1940   4.624   6.811   4.937
  168GL4    OE1 1941   4.550   6.912   4.934
  168GL4   HE11 1942   4.538   6.953   5.024
  168GL4   HE12 1943   4.539   6.927   4.835
  168GL4    OE2 1944   4.704   6.798   5.032
  168GL4   HE21 1945   4.704   6.882   5.086
  168GL4   HE22 1946   4.757   6.714   5.018
  168GL4      C 1947   4.575   6.744   4.484
  168GL4      O 1948   4.556   6.862   4.455
  169PHE      N 1949   4.483   6.647   4.481
  169PHE      H 1950   4.493   6.565   4.536
  169PHE     CA 1951   4.352   6.663   4.417
  169PHE     CB 1952   4.260   6.752   4.500
  169PHE     CG 1953   4.240   6.700   4.643
  169PHE    CD1 1954   4.307   6.756   4.751
  169PHE    HD1 1955   4.363   6.849   4.739
  169PHE    CD2 1956   4.155   6.591   4.658
  169PHE    HD2 1957   4.079   6.571   4.583
  169PHE    CE1 1958   4.287   6.711   4.881
  169PHE    HE1 1959   4.339   6.762   4.963
  169PHE    CE2 1960   4.128   6.556   4.790
  169PHE    HE2 1961   4.032   6.507   4.808
  169PHE     CZ 1962   4.188   6.616   4.900
  169PHE     HZ 1963   4.147   6.607   5.000
  169PHE      C 1964   4.350   6.678   4.264
  169PHE      O 1965   4.404   6.770   4.204
  170THR      N 1966   4.252   6.611   4.204
  170THR      H 1967   4.167   6.581   4.249
  170THR     CA 1968   4.244   6.594   4.058
  170THR     CB 1969   4.129   6.499   4.022
  170THR    OG1 1970   4.003   6.544   4.073
  170THR    HG1 1971   3.942   6.524   3.997
  170THR    CG2 1972   4.168   6.354   4.054
  170THR      C 1973   4.218   6.732   3.998
  170THR      O 1974   4.124   6.794   4.047
  171PRO      N 1975   4.304   6.784   3.910
  171PRO     CA 1976   4.291   6.916   3.847
  171PRO     CB 1977   4.428   6.939   3.783
  171PRO     CG 1978   4.505   6.806   3.779
  171PRO     CD 1979   4.427   6.713   3.873
  171PRO      C 1980   4.181   6.925   3.741
  171PRO      O 1981   4.206   6.928   3.620
  172THR      N 1982   4.060   6.928   3.795
  172THR      H 1983   4.071   6.951   3.892
  172THR     CA 1984   3.931   6.937   3.726
  172THR     CB 1985   3.805   6.906   3.808
  172THR    OG1 1986   3.803   6.987   3.926
  172THR    HG1 1987   3.738   7.062   3.914
  172THR    CG2 1988   3.800   6.756   3.837
  172THR      C 1989   3.900   7.070   3.656
  172THR      O 1990   3.825   7.064   3.558
  173GL4      N 1991   3.960   7.180   3.700
  173GL4      H 1992   4.012   7.188   3.785
  173GL4     CA 1993   3.950   7.315   3.642
  173GL4     CB 1994   4.036   7.406   3.730
  173GL4     CG 1995   4.008   7.401   3.880
  173GL4     CD 1996   4.077   7.281   3.945
  173GL4    OE1 1997   4.188   7.251   3.897
  173GL4   HE11 1998   4.232   7.179   3.950
  173GL4   HE12 1999   4.199   7.310   3.816
  173GL4    OE2 2000   4.017   7.223   4.039
  173GL4   HE21 2001   4.069   7.145   4.072
  173GL4   HE22 2002   3.925   7.260   4.053
  173GL4      C 2003   3.981   7.330   3.493
  173GL4      O 2004   4.068   7.258   3.443
  174LYSH     N 2005   3.908   7.427   3.439
  174LYSH     H 2006   3.855   7.496   3.489
  174LYSH    CA 2007   3.919   7.459   3.296
  174LYSH    CB 2008   3.789   7.529   3.255
  174LYSH    CG 2009   3.787   7.564   3.106
  174LYSH    CD 2010   3.666   7.655   3.080
  174LYSH    CE 2011   3.650   7.783   3.162
  174LYSH    NZ 2012   3.573   7.896   3.107
  174LYSH   HZ1 2013   3.560   7.964   3.179
  174LYSH   HZ2 2014   3.625   7.930   3.028
  174LYSH   HZ3 2015   3.486   7.861   3.073
  174LYSH     C 2016   4.050   7.534   3.268
  174LYSH     O 2017   4.061   7.656   3.278
  175ASN      N 2018   4.154   7.457   3.236
  175ASN      H 2019   4.147   7.359   3.256
  175ASN     CA 2020   4.291   7.496   3.200
  175ASN     CB 2021   4.365   7.506   3.333
  175ASN     CG 2022   4.472   7.615   3.335
  175ASN    OD1 2023   4.561   7.619   3.250
  175ASN    ND2 2024   4.480   7.703   3.434
  175ASN   HD21 2025   4.426   7.688   3.517
  175ASN   HD22 2026   4.538   7.784   3.429
  175ASN      C 2027   4.372   7.394   3.120
  175ASN      O 2028   4.359   7.275   3.147
  176GL4      N 2029   4.474   7.439   3.047
  176GL4      H 2030   4.507   7.533   3.062
  176GL4     CA 2031   4.574   7.349   2.989
  176GL4     CB 2032   4.638   7.425   2.873
  176GL4     CG 2033   4.524   7.454   2.776
  176GL4     CD 2034   4.554   7.543   2.655
  176GL4    OE1 2035   4.526   7.665   2.664
  176GL4   HE11 2036   4.526   7.683   2.565
  176GL4   HE12 2037   4.510   7.695   2.757
  176GL4    OE2 2038   4.590   7.490   2.548
  176GL4   HE21 2039   4.559   7.542   2.469
  176GL4   HE22 2040   4.631   7.399   2.561
  176GL4      C 2041   4.684   7.303   3.084
  176GL4      O 2042   4.789   7.271   3.028
  177TYR      N 2043   4.645   7.233   3.190
  177TYR      H 2044   4.554   7.195   3.172
  177TYR     CA 2045   4.727   7.174   3.297
  177TYR     CB 2046   4.661   7.118   3.423
  177TYR     CG 2047   4.582   7.221   3.502
  177TYR    CD1 2048   4.446   7.197   3.519
  177TYR    HD1 2049   4.402   7.129   3.446
  177TYR    CD2 2050   4.644   7.322   3.577
  177TYR    HD2 2051   4.751   7.335   3.588
  177TYR    CE1 2052   4.376   7.262   3.619
  177TYR    HE1 2053   4.273   7.238   3.645
  177TYR    CE2 2054   4.568   7.394   3.668
  177TYR    HE2 2055   4.603   7.487   3.714
  177TYR     CZ 2056   4.434   7.365   3.692
  177TYR     OH 2057   4.373   7.412   3.804
  177TYR     HH 2058   4.307   7.340   3.825
  177TYR      C 2059   4.828   7.071   3.246
  177TYR      O 2060   4.822   7.018   3.135
  178ALA      N 2061   4.935   7.067   3.325
  178ALA      H 2062   4.952   7.118   3.409
  178ALA     CA 2063   5.054   6.987   3.293
  178ALA     CB 2064   5.124   7.036   3.165
  178ALA      C 2065   5.154   6.994   3.409
  178ALA      O 2066   5.136   7.076   3.498
  179CYS2     N 2067   5.266   6.922   3.401
  179CYS2     H 2068   5.264   6.829   3.365
  179CYS2    CA 2069   5.392   6.958   3.467
  179CYS2    CB 2070   5.413   6.874   3.593
  179CYS2    SG 2071   5.448   6.696   3.570
  179CYS2     C 2072   5.515   6.965   3.377
  179CYS2     O 2073   5.524   6.913   3.266
  180ARG      N 2074   5.610   7.049   3.417
  180ARG      H 2075   5.606   7.090   3.509
  180ARG     CA 2076   5.732   7.072   3.339
  180ARG     CB 2077   5.725   7.203   3.259
  180ARG     CG 2078   5.730   7.327   3.349
  180ARG     CD 2079   5.767   7.454   3.272
  180ARG     NE 2080   5.904   7.493   3.307
  180ARG     HE 2081   5.947   7.437   3.378
  180ARG     CZ 2082   5.973   7.604   3.280
  180ARG    NH1 2083   5.919   7.709   3.217
  180ARG   HH11 2084   5.826   7.697   3.182
  180ARG   HH12 2085   5.965   7.796   3.198
  180ARG    NH2 2086   6.102   7.620   3.312
  180ARG   HH21 2087   6.154   7.556   3.369
  180ARG   HH22 2088   6.148   7.699   3.273
  180ARG      C 2089   5.863   7.070   3.416
  180ARG      O 2090   5.857   7.088   3.538
  181VAL      N 2091   5.973   7.059   3.342
  181VAL      H 2092   5.965   7.036   3.244
  181VAL     CA 2093   6.107   7.065   3.402
  181VAL     CB 2094   6.186   6.958   3.328
  181VAL    CG1 2095   6.212   6.986   3.180
  181VAL    CG2 2096   6.305   6.905   3.408
  181VAL      C 2097   6.169   7.204   3.391
  181VAL      O 2098   6.118   7.288   3.318
  182ASN      N 2099   6.260   7.229   3.485
  182ASN      H 2100   6.272   7.176   3.569
  182ASN     CA 2101   6.336   7.356   3.488
  182ASN     CB 2102   6.309   7.448   3.607
  182ASN     CG 2103   6.161   7.482   3.627
  182ASN    OD1 2104   6.074   7.480   3.540
  182ASN    ND2 2105   6.137   7.545   3.742
  182ASN   HD21 2106   6.200   7.572   3.813
  182ASN   HD22 2107   6.041   7.556   3.769
  182ASN      C 2108   6.486   7.328   3.488
  182ASN      O 2109   6.532   7.270   3.586
  183HI0      N 2110   6.558   7.393   3.397
  183HI0      H 2111   6.520   7.478   3.361
  183HI0     CA 2112   6.699   7.371   3.362
  183HI0     CB 2113   6.731   7.477   3.256
  183HI0     CG 2114   6.683   7.449   3.114
  183HI0    ND1 2115   6.765   7.402   3.020
  183HI0    HD1 2116   6.854   7.362   3.041
  183HI0    CD2 2117   6.562   7.470   3.061
  183HI0    HD2 2118   6.479   7.520   3.109
  183HI0    CE1 2119   6.694   7.392   2.908
  183HI0    HE1 2120   6.726   7.319   2.833
  183HI0    NE2 2121   6.573   7.441   2.931
  183HI0    HE2 2122   6.501   7.452   2.863
  183HI0      C 2123   6.815   7.352   3.459
  183HI0      O 2124   6.799   7.387   3.576
  184VAL      N 2125   6.931   7.305   3.412
  184VAL      H 2126   6.968   7.310   3.320
  184VAL     CA 2127   7.037   7.273   3.509
  184VAL     CB 2128   7.089   7.135   3.469
  184VAL    CG1 2129   6.971   7.038   3.478
  184VAL    CG2 2130   7.173   7.132   3.341
  184VAL      C 2131   7.147   7.378   3.517
  184VAL      O 2132   7.240   7.361   3.596
  185THR      N 2133   7.143   7.479   3.430
  185THR      H 2134   7.113   7.451   3.339
  185THR     CA 2135   7.205   7.612   3.438
  185THR     CB 2136   7.339   7.631   3.367
  185THR    OG1 2137   7.315   7.634   3.226
  185THR    HG1 2138   7.266   7.549   3.208
  185THR    CG2 2139   7.433   7.516   3.402
  185THR      C 2140   7.111   7.728   3.403
  185THR      O 2141   7.101   7.826   3.477
  186LEU      N 2142   7.034   7.712   3.296
  186LEU      H 2143   7.047   7.636   3.232
  186LEU     CA 2144   6.926   7.805   3.258
  186LEU     CB 2145   6.889   7.805   3.110
  186LEU     CG 2146   7.000   7.863   3.021
  186LEU    CD1 2147   6.968   7.810   2.881
  186LEU    CD2 2148   7.024   8.014   3.029
  186LEU      C 2149   6.802   7.825   3.346
  186LEU      O 2150   6.691   7.820   3.293
  187SER      N 2151   6.824   7.842   3.476
  187SER      H 2152   6.916   7.845   3.515
  187SER     CA 2153   6.712   7.860   3.569
  187SER     CB 2154   6.654   7.720   3.588
  187SER     OG 2155   6.536   7.726   3.668
  187SER     HG 2156   6.543   7.665   3.747
  187SER      C 2157   6.752   7.915   3.706
  187SER      O 2158   6.865   7.884   3.744
  188GLN      N 2159   6.664   8.005   3.750
  188GLN      H 2160   6.576   8.009   3.702
  188GLN     CA 2161   6.659   8.046   3.891
  188GLN     CB 2162   6.595   8.183   3.908
  188GLN     CG 2163   6.665   8.301   3.839
  188GLN     CD 2164   6.581   8.427   3.825
  188GLN    OE1 2165   6.585   8.519   3.907
  188GLN    NE2 2166   6.503   8.428   3.717
  188GLN   HE21 2167   6.490   8.350   3.657
  188GLN   HE22 2168   6.479   8.517   3.679
  188GLN      C 2169   6.604   7.933   3.978
  188GLN      O 2170   6.523   7.852   3.933
  189PRO      N 2171   6.628   7.934   4.109
  189PRO     CA 2172   6.579   7.830   4.201
  189PRO     CB 2173   6.654   7.851   4.333
  189PRO     CG 2174   6.788   7.907   4.285
  189PRO     CD 2175   6.741   8.002   4.174
  189PRO      C 2176   6.429   7.838   4.231
  189PRO      O 2177   6.367   7.938   4.194
  190LYSH     N 2178   6.377   7.732   4.292
  190LYSH     H 2179   6.435   7.651   4.296
  190LYSH    CA 2180   6.237   7.723   4.336
  190LYSH    CB 2181   6.222   7.576   4.375
  190LYSH    CG 2182   6.080   7.544   4.420
  190LYSH    CD 2183   6.064   7.401   4.473
  190LYSH    CE 2184   6.078   7.294   4.365
  190LYSH    NZ 2185   5.964   7.299   4.271
  190LYSH   HZ1 2186   5.885   7.273   4.326
  190LYSH   HZ2 2187   5.942   7.387   4.231
  190LYSH   HZ3 2188   5.973   7.227   4.202
  190LYSH     C 2189   6.203   7.836   4.433
  190LYSH     O 2190   6.280   7.866   4.525
  191ILE      N 2191   6.108   7.912   4.380
  191ILE      H 2192   6.074   7.888   4.289
  191ILE     CA 2193   6.066   8.045   4.426
  191ILE     CB 2194   5.981   8.052   4.552
  191ILE    CG1 2195   6.070   8.025   4.674
  191ILE    CG2 2196   5.874   7.943   4.558
  191ILE     CD 2197   6.003   8.066   4.805
  191ILE      C 2198   6.174   8.153   4.421
  191ILE      O 2199   6.144   8.270   4.396
  192VAL      N 2200   6.297   8.131   4.467
  192VAL      H 2201   6.308   8.046   4.519
  192VAL     CA 2202   6.411   8.224   4.470
  192VAL     CB 2203   6.531   8.164   4.543
  192VAL    CG1 2204   6.660   8.246   4.535
  192VAL    CG2 2205   6.504   8.141   4.691
  192VAL      C 2206   6.453   8.283   4.335
  192VAL      O 2207   6.524   8.235   4.247
  193LYSH     N 2208   6.426   8.413   4.342
  193LYSH     H 2209   6.357   8.432   4.412
  193LYSH    CA 2210   6.449   8.513   4.237
  193LYSH    CB 2211   6.336   8.616   4.228
  193LYSH    CG 2212   6.209   8.548   4.177
  193LYSH    CD 2213   6.104   8.655   4.146
  193LYSH    CE 2214   5.978   8.593   4.085
  193LYSH    NZ 2215   6.004   8.518   3.961
  193LYSH   HZ1 2216   6.050   8.580   3.897
  193LYSH   HZ2 2217   6.047   8.428   3.963
  193LYSH   HZ3 2218   5.918   8.503   3.912
  193LYSH     C 2219   6.583   8.585   4.254
  193LYSH     O 2220   6.592   8.677   4.336
  194TRP      N 2221   6.673   8.552   4.162
  194TRP      H 2222   6.657   8.475   4.100
  194TRP     CA 2223   6.786   8.637   4.122
  194TRP     CB 2224   6.882   8.542   4.051
  194TRP     CG 2225   6.954   8.451   4.151
  194TRP    CD1 2226   6.904   8.374   4.247
  194TRP    HD1 2227   6.807   8.325   4.252
  194TRP    CD2 2228   7.091   8.427   4.154
  194TRP    NE1 2229   7.002   8.309   4.309
  194TRP    HE1 2230   6.985   8.267   4.398
  194TRP    CE2 2231   7.120   8.333   4.252
  194TRP    CE3 2232   7.188   8.492   4.079
  194TRP    HE3 2233   7.151   8.562   4.005
  194TRP    CZ2 2234   7.256   8.313   4.276
  194TRP    HZ2 2235   7.279   8.223   4.331
  194TRP    CZ3 2236   7.322   8.462   4.102
  194TRP    HZ3 2237   7.392   8.511   4.034
  194TRP    CH2 2238   7.358   8.375   4.204
  194TRP    HH2 2239   7.460   8.372   4.241
  194TRP      C 2240   6.769   8.768   4.045
  194TRP      O 2241   6.857   8.854   4.052
  195AS4      N 2242   6.657   8.774   3.973
  195AS4      H 2243   6.600   8.693   3.968
  195AS4     CA 2244   6.610   8.897   3.907
  195AS4     CB 2245   6.659   8.901   3.762
  195AS4     CG 2246   6.607   9.006   3.664
  195AS4    OD1 2247   6.518   8.964   3.586
  195AS4   HD11 2248   6.494   9.044   3.530
  195AS4   HD12 2249   6.520   8.864   3.583
  195AS4    OD2 2250   6.668   9.115   3.660
  195AS4   HD21 2251   6.616   9.177   3.602
  195AS4   HD22 2252   6.740   9.109   3.730
  195AS4      C 2253   6.457   8.893   3.908
  195AS4      O 2254   6.384   8.795   3.893
  196ARG      N 2255   6.399   9.003   3.956
  196ARG      H 2256   6.449   9.088   3.971
  196ARG     CA 2257   6.263   8.998   4.011
  196ARG     CB 2258   6.241   9.095   4.127
  196ARG     CG 2259   6.252   9.246   4.104
  196ARG     CD 2260   6.203   9.318   4.230
  196ARG     NE 2261   6.242   9.457   4.205
  196ARG     HE 2262   6.330   9.472   4.159
  196ARG     CZ 2263   6.172   9.568   4.228
  196ARG    NH1 2264   6.053   9.558   4.287
  196ARG   HH11 2265   6.006   9.471   4.307
  196ARG   HH12 2266   6.009   9.642   4.320
  196ARG    NH2 2267   6.199   9.678   4.155
  196ARG   HH21 2268   6.278   9.680   4.095
  196ARG   HH22 2269   6.134   9.753   4.161
  196ARG      C 2270   6.146   9.010   3.913
  196ARG      O 2271   6.035   8.973   3.952
  197AS4      N 2272   6.164   9.066   3.795
  197AS4      H 2273   6.257   9.081   3.762
  197AS4     CA 2274   6.061   9.088   3.692
  197AS4     CB 2275   6.105   9.176   3.575
  197AS4     CG 2276   6.070   9.322   3.606
  197AS4    OD1 2277   6.141   9.419   3.572
  197AS4   HD11 2278   6.101   9.506   3.600
  197AS4   HD12 2279   6.215   9.372   3.525
  197AS4    OD2 2280   5.957   9.334   3.659
  197AS4   HD21 2281   5.912   9.414   3.620
  197AS4   HD22 2282   5.959   9.247   3.708
  197AS4      C 2283   5.995   8.960   3.638
  197AS4      O 2284   6.055   8.853   3.651
  198MET      N 2285   5.876   8.979   3.581
  198MET      H 2286   5.836   9.070   3.582
  198MET     CA 2287   5.794   8.871   3.524
  198MET     CB 2288   5.688   8.827   3.626
  198MET     CG 2289   5.734   8.752   3.751
  198MET     SD 2290   5.832   8.601   3.719
  198MET     CE 2291   5.703   8.512   3.634
  198MET      C 2292   5.735   8.907   3.388
  198MET     O1 2293   5.617   8.947   3.386
  198MET   HO11 2294   5.583   8.969   3.295
  198MET   HO12 2295   5.569   8.946   3.474
  198MET     O2 2296   5.821   8.917   3.297
  198MET   HO21 2297   5.905   8.878   3.335
  198MET   HO22 2298   5.770   8.945   3.216
   9.36166   9.36166   6.61970   0.00000   0.00000   0.00000   0.00000   4.68082   4.68082
