# Supplementary material for: Interfacial Dynamics and Growth Modes of β2-Microglobulin Dimers
Source: J Chem Inf Model. 2023 May 3;63(14):4447–57. doi: 10.1021/acs.jcim.3c00399 (PMC10369489; doi:10.1021/acs.jcim.3c00399)
Supplement: Supplementary file 2 — ci3c00399_si_002.zip [file ci3c00399_si_002.zip › Supporting-Information/confs_end/End_conformation_BM-6_rep2.gro]

Protein in water t= 500000.00000 step= 5000000
 2298
    1ILE      N    1   4.980   8.437   3.896
    1ILE     H1    2   4.896   8.402   3.937
    1ILE     H2    3   5.048   8.438   3.969
    1ILE     H3    4   4.955   8.531   3.871
    1ILE     CA    5   5.022   8.375   3.769
    1ILE     CB    6   5.103   8.476   3.689
    1ILE    CG1    7   5.126   8.427   3.545
    1ILE    CG2    8   5.231   8.520   3.759
    1ILE     CD    9   5.161   8.544   3.454
    1ILE      C   10   5.102   8.249   3.804
    1ILE      O   11   5.171   8.241   3.905
    2GLN      N   12   5.099   8.148   3.717
    2GLN      H   13   5.055   8.152   3.628
    2GLN     CA   14   5.170   8.022   3.742
    2GLN     CB   15   5.070   7.907   3.726
    2GLN     CG   16   4.946   7.896   3.815
    2GLN     CD   17   4.881   7.758   3.800
    2GLN    OE1   18   4.890   7.686   3.701
    2GLN    NE2   19   4.833   7.715   3.916
    2GLN   HE21   20   4.825   7.776   3.994
    2GLN   HE22   21   4.835   7.616   3.935
    2GLN      C   22   5.289   7.998   3.650
    2GLN      O   23   5.293   8.054   3.540
    3ARG      N   24   5.376   7.906   3.690
    3ARG      H   25   5.369   7.867   3.782
    3ARG     CA   26   5.489   7.859   3.608
    3ARG     CB   27   5.438   7.787   3.484
    3ARG     CG   28   5.351   7.667   3.523
    3ARG     CD   29   5.302   7.581   3.407
    3ARG     NE   30   5.220   7.470   3.459
    3ARG     HE   31   5.128   7.483   3.496
    3ARG     CZ   32   5.265   7.345   3.480
    3ARG    NH1   33   5.392   7.305   3.465
    3ARG   HH11   34   5.462   7.375   3.451
    3ARG   HH12   35   5.421   7.217   3.502
    3ARG    NH2   36   5.173   7.249   3.497
    3ARG   HH21   37   5.075   7.266   3.491
    3ARG   HH22   38   5.199   7.153   3.505
    3ARG      C   39   5.608   7.951   3.580
    3ARG      O   40   5.674   7.945   3.476
    4THR      N   41   5.624   8.036   3.681
    4THR      H   42   5.580   8.019   3.769
    4THR     CA   43   5.717   8.149   3.692
    4THR     CB   44   5.671   8.262   3.785
    4THR    OG1   45   5.637   8.207   3.913
    4THR    HG1   46   5.705   8.135   3.926
    4THR    CG2   47   5.557   8.350   3.734
    4THR      C   48   5.846   8.095   3.754
    4THR      O   49   5.842   8.014   3.846
    5PRO      N   50   5.958   8.142   3.699
    5PRO     CA   51   6.090   8.115   3.757
    5PRO     CB   52   6.182   8.209   3.679
    5PRO     CG   53   6.130   8.203   3.536
    5PRO     CD   54   5.980   8.199   3.565
    5PRO      C   55   6.099   8.155   3.905
    5PRO      O   56   6.005   8.210   3.961
    6LYSH     N   57   6.205   8.101   3.965
    6LYSH     H   58   6.292   8.072   3.926
    6LYSH    CA   59   6.216   8.107   4.111
    6LYSH    CB   60   6.321   8.004   4.154
    6LYSH    CG   61   6.286   7.984   4.302
    6LYSH    CD   62   6.368   7.863   4.344
    6LYSH    CE   63   6.327   7.823   4.487
    6LYSH    NZ   64   6.417   7.721   4.542
    6LYSH   HZ1   65   6.391   7.628   4.516
    6LYSH   HZ2   66   6.506   7.747   4.507
    6LYSH   HZ3   67   6.409   7.731   4.642
    6LYSH     C   68   6.278   8.243   4.143
    6LYSH     O   69   6.382   8.278   4.089
    7ILE      N   70   6.210   8.325   4.224
    7ILE      H   71   6.133   8.280   4.269
    7ILE     CA   72   6.250   8.461   4.261
    7ILE     CB   73   6.124   8.546   4.280
    7ILE    CG1   74   6.032   8.494   4.391
    7ILE    CG2   75   6.047   8.562   4.148
    7ILE     CD   76   5.897   8.566   4.403
    7ILE      C   77   6.341   8.460   4.384
    7ILE      O   78   6.319   8.380   4.475
    8GLN      N   79   6.441   8.546   4.395
    8GLN      H   80   6.454   8.622   4.331
    8GLN     CA   81   6.533   8.562   4.509
    8GLN     CB   82   6.642   8.661   4.467
    8GLN     CG   83   6.780   8.630   4.526
    8GLN     CD   84   6.887   8.717   4.461
    8GLN    OE1   85   6.872   8.838   4.444
    8GLN    NE2   86   7.004   8.659   4.437
    8GLN   HE21   87   7.046   8.571   4.459
    8GLN   HE22   88   7.050   8.700   4.358
    8GLN      C   89   6.457   8.628   4.624
    8GLN      O   90   6.448   8.750   4.638
    9VAL      N   91   6.421   8.535   4.713
    9VAL      H   92   6.415   8.442   4.675
    9VAL     CA   93   6.363   8.569   4.843
    9VAL     CB   94   6.310   8.449   4.922
    9VAL    CG1   95   6.190   8.380   4.857
    9VAL    CG2   96   6.426   8.350   4.935
    9VAL      C   97   6.449   8.661   4.930
    9VAL      O   98   6.570   8.640   4.940
   10TYR      N   99   6.389   8.764   4.988
   10TYR      H  100   6.291   8.748   5.004
   10TYR     CA  101   6.442   8.872   5.074
   10TYR     CB  102   6.503   8.805   5.197
   10TYR     CG  103   6.398   8.746   5.292
   10TYR    CD1  104   6.345   8.618   5.286
   10TYR    HD1  105   6.387   8.539   5.223
   10TYR    CD2  106   6.342   8.835   5.382
   10TYR    HD2  107   6.371   8.940   5.381
   10TYR    CE1  108   6.239   8.575   5.366
   10TYR    HE1  109   6.206   8.471   5.361
   10TYR    CE2  110   6.232   8.797   5.458
   10TYR    HE2  111   6.166   8.873   5.500
   10TYR     CZ  112   6.183   8.668   5.452
   10TYR     OH  113   6.084   8.626   5.536
   10TYR     HH  114   6.109   8.533   5.563
   10TYR      C  115   6.516   8.993   5.018
   10TYR      O  116   6.481   9.109   5.036
   11SER      N  117   6.609   8.959   4.929
   11SER      H  118   6.640   8.866   4.912
   11SER     CA  119   6.691   9.051   4.848
   11SER     CB  120   6.815   9.103   4.920
   11SER     OG  121   6.865   9.217   4.849
   11SER     HG  122   6.943   9.259   4.894
   11SER      C  123   6.744   8.980   4.723
   11SER      O  124   6.823   8.889   4.747
   12ARG      N  125   6.694   9.002   4.602
   12ARG      H  126   6.729   8.947   4.526
   12ARG     CA  127   6.592   9.104   4.572
   12ARG     CB  128   6.672   9.181   4.467
   12ARG     CG  129   6.595   9.303   4.416
   12ARG     CD  130   6.674   9.362   4.298
   12ARG     NE  131   6.602   9.474   4.235
   12ARG     HE  132   6.514   9.496   4.276
   12ARG     CZ  133   6.626   9.544   4.123
   12ARG    NH1  134   6.726   9.519   4.037
   12ARG   HH11  135   6.805   9.460   4.053
   12ARG   HH12  136   6.723   9.565   3.949
   12ARG    NH2  137   6.537   9.640   4.099
   12ARG   HH21  138   6.468   9.671   4.165
   12ARG   HH22  139   6.535   9.676   4.005
   12ARG      C  140   6.457   9.048   4.525
   12ARG      O  141   6.456   8.965   4.435
   13HI0      N  142   6.351   9.094   4.590
   13HI0      H  143   6.359   9.162   4.663
   13HI0     CA  144   6.213   9.063   4.549
   13HI0     CB  145   6.118   9.078   4.668
   13HI0     CG  146   6.124   8.967   4.774
   13HI0    ND1  147   6.110   8.990   4.905
   13HI0    HD1  148   6.106   9.080   4.947
   13HI0    CD2  149   6.117   8.836   4.755
   13HI0    HD2  150   6.163   8.783   4.671
   13HI0    CE1  151   6.084   8.877   4.970
   13HI0    HE1  152   6.065   8.856   5.076
   13HI0    NE2  153   6.086   8.785   4.874
   13HI0    HE2  154   6.054   8.691   4.883
   13HI0      C  155   6.162   9.157   4.440
   13HI0      O  156   6.210   9.269   4.423
   14PRO      N  157   6.080   9.102   4.351
   14PRO     CA  158   5.994   9.172   4.254
   14PRO     CB  159   5.924   9.059   4.176
   14PRO     CG  160   6.034   8.953   4.168
   14PRO     CD  161   6.104   8.965   4.304
   14PRO      C  162   5.882   9.239   4.334
   14PRO      O  163   5.876   9.221   4.456
   15ALA      N  164   5.827   9.340   4.267
   15ALA      H  165   5.863   9.366   4.177
   15ALA     CA  166   5.710   9.411   4.321
   15ALA     CB  167   5.705   9.544   4.244
   15ALA      C  168   5.584   9.332   4.287
   15ALA      O  169   5.591   9.232   4.215
   16GL4      N  170   5.478   9.371   4.357
   16GL4      H  171   5.489   9.451   4.415
   16GL4     CA  172   5.342   9.318   4.337
   16GL4     CB  173   5.241   9.380   4.434
   16GL4     CG  174   5.231   9.295   4.561
   16GL4     CD  175   5.118   9.346   4.651
   16GL4    OE1  176   5.112   9.468   4.678
   16GL4   HE11  177   5.046   9.479   4.752
   16GL4   HE12  178   5.163   9.519   4.609
   16GL4    OE2  179   5.048   9.259   4.706
   16GL4   HE21  180   4.997   9.296   4.784
   16GL4   HE22  181   5.077   9.179   4.653
   16GL4      C  182   5.291   9.331   4.194
   16GL4      O  183   5.252   9.436   4.142
   17ASN      N  184   5.265   9.214   4.137
   17ASN      H  185   5.271   9.128   4.187
   17ASN     CA  186   5.192   9.196   4.010
   17ASN     CB  187   5.185   9.044   3.998
   17ASN     CG  188   5.220   8.991   3.859
   17ASN    OD1  189   5.152   9.023   3.761
   17ASN    ND2  190   5.301   8.888   3.839
   17ASN   HD21  191   5.346   8.845   3.917
   17ASN   HD22  192   5.305   8.855   3.745
   17ASN      C  193   5.056   9.266   4.004
   17ASN      O  194   4.999   9.309   4.104
   18GLY      N  195   4.997   9.258   3.885
   18GLY      H  196   5.052   9.230   3.806
   18GLY     CA  197   4.857   9.291   3.857
   18GLY      C  198   4.810   9.437   3.863
   18GLY      O  199   4.894   9.527   3.867
   19LYSH     N  200   4.679   9.455   3.869
   19LYSH     H  201   4.666   9.554   3.876
   19LYSH    CA  202   4.562   9.366   3.870
   19LYSH    CB  203   4.437   9.442   3.916
   19LYSH    CG  204   4.430   9.504   4.056
   19LYSH    CD  205   4.418   9.417   4.181
   19LYSH    CE  206   4.386   9.503   4.303
   19LYSH    NZ  207   4.404   9.430   4.429
   19LYSH   HZ1  208   4.503   9.425   4.438
   19LYSH   HZ2  209   4.361   9.478   4.506
   19LYSH   HZ3  210   4.349   9.347   4.426
   19LYSH     C  211   4.521   9.292   3.743
   19LYSH     O  212   4.516   9.169   3.738
   20SER      N  213   4.508   9.368   3.635
   20SER      H  214   4.538   9.463   3.644
   20SER     CA  215   4.467   9.310   3.506
   20SER     CB  216   4.317   9.328   3.483
   20SER     OG  217   4.294   9.469   3.478
   20SER     HG  218   4.333   9.503   3.392
   20SER      C  219   4.552   9.363   3.390
   20SER      O  220   4.608   9.283   3.315
   21ASN      N  221   4.581   9.493   3.390
   21ASN      H  222   4.549   9.560   3.457
   21ASN     CA  223   4.648   9.568   3.283
   21ASN     CB  224   4.553   9.670   3.219
   21ASN     CG  225   4.412   9.620   3.191
   21ASN    OD1  226   4.331   9.625   3.283
   21ASN    ND2  227   4.383   9.562   3.075
   21ASN   HD21  228   4.449   9.557   3.000
   21ASN   HD22  229   4.307   9.498   3.074
   21ASN      C  230   4.763   9.646   3.346
   21ASN      O  231   4.734   9.746   3.412
   22PHE      N  232   4.891   9.611   3.332
   22PHE      H  233   4.955   9.685   3.314
   22PHE     CA  234   4.934   9.479   3.282
   22PHE     CB  235   5.066   9.490   3.206
   22PHE     CG  236   5.069   9.551   3.065
   22PHE    CD1  237   4.998   9.494   2.961
   22PHE    HD1  238   4.926   9.418   2.992
   22PHE    CD2  239   5.161   9.651   3.037
   22PHE    HD2  240   5.213   9.699   3.121
   22PHE    CE1  241   5.024   9.528   2.829
   22PHE    HE1  242   5.020   9.447   2.757
   22PHE    CE2  243   5.176   9.696   2.907
   22PHE    HE2  244   5.250   9.775   2.890
   22PHE     CZ  245   5.105   9.638   2.802
   22PHE     HZ  246   5.086   9.699   2.714
   22PHE      C  247   4.955   9.386   3.401
   22PHE      O  248   5.019   9.423   3.499
   23LEU      N  249   4.934   9.257   3.375
   23LEU      H  250   4.910   9.225   3.284
   23LEU     CA  251   4.979   9.141   3.453
   23LEU     CB  252   4.889   9.019   3.439
   23LEU     CG  253   4.923   8.901   3.531
   23LEU    CD1  254   4.874   8.914   3.675
   23LEU    CD2  255   4.869   8.775   3.462
   23LEU      C  256   5.120   9.100   3.409
   23LEU      O  257   5.135   9.079   3.289
   24ASN      N  258   5.213   9.063   3.496
   24ASN      H  259   5.202   9.076   3.595
   24ASN     CA  260   5.347   9.022   3.451
   24ASN     CB  261   5.463   9.119   3.473
   24ASN     CG  262   5.526   9.107   3.612
   24ASN    OD1  263   5.598   9.012   3.644
   24ASN    ND2  264   5.506   9.206   3.699
   24ASN   HD21  265   5.449   9.285   3.676
   24ASN   HD22  266   5.529   9.184   3.793
   24ASN      C  267   5.384   8.879   3.490
   24ASN      O  268   5.309   8.825   3.570
   25CYS2     N  269   5.467   8.815   3.408
   25CYS2     H  270   5.468   8.838   3.311
   25CYS2    CA  271   5.560   8.708   3.449
   25CYS2    CB  272   5.549   8.590   3.353
   25CYS2    SG  273   5.646   8.440   3.395
   25CYS2     C  274   5.706   8.743   3.474
   25CYS2     O  275   5.789   8.745   3.383
   26TYR      N  276   5.734   8.754   3.604
   26TYR      H  277   5.669   8.790   3.672
   26TYR     CA  278   5.873   8.762   3.652
   26TYR     CB  279   5.890   8.788   3.801
   26TYR     CG  280   5.789   8.726   3.898
   26TYR    CD1  281   5.793   8.591   3.929
   26TYR    HD1  282   5.885   8.535   3.910
   26TYR    CD2  283   5.715   8.818   3.972
   26TYR    HD2  284   5.710   8.922   3.940
   26TYR    CE1  285   5.716   8.554   4.039
   26TYR    HE1  286   5.710   8.447   4.062
   26TYR    CE2  287   5.645   8.774   4.083
   26TYR    HE2  288   5.608   8.854   4.148
   26TYR     CZ  289   5.642   8.640   4.119
   26TYR     OH  290   5.535   8.579   4.178
   26TYR     HH  291   5.486   8.650   4.228
   26TYR      C  292   5.969   8.652   3.606
   26TYR      O  293   5.981   8.554   3.679
   27VAL      N  294   6.043   8.675   3.498
   27VAL      H  295   6.013   8.733   3.422
   27VAL     CA  296   6.152   8.582   3.465
   27VAL     CB  297   6.140   8.517   3.327
   27VAL    CG1  298   6.009   8.442   3.304
   27VAL    CG2  299   6.174   8.615   3.214
   27VAL      C  300   6.297   8.622   3.497
   27VAL      O  301   6.348   8.730   3.471
   28SER      N  302   6.331   8.546   3.602
   28SER      H  303   6.256   8.518   3.661
   28SER     CA  304   6.462   8.531   3.667
   28SER     CB  305   6.458   8.425   3.777
   28SER     OG  306   6.350   8.454   3.866
   28SER     HG  307   6.343   8.399   3.949
   28SER      C  308   6.569   8.486   3.567
   28SER      O  309   6.537   8.429   3.463
   29GLY      N  310   6.694   8.527   3.587
   29GLY      H  311   6.715   8.570   3.675
   29GLY     CA  312   6.803   8.524   3.489
   29GLY      C  313   6.834   8.380   3.449
   29GLY      O  314   6.819   8.283   3.524
   30PHE      N  315   6.860   8.363   3.319
   30PHE      H  316   6.868   8.446   3.264
   30PHE     CA  317   6.885   8.232   3.258
   30PHE     CB  318   6.793   8.203   3.140
   30PHE     CG  319   6.649   8.177   3.186
   30PHE    CD1  320   6.601   8.048   3.201
   30PHE    HD1  321   6.664   7.971   3.155
   30PHE    CD2  322   6.565   8.287   3.197
   30PHE    HD2  323   6.604   8.389   3.200
   30PHE    CE1  324   6.466   8.031   3.229
   30PHE    HE1  325   6.424   7.935   3.202
   30PHE    CE2  326   6.431   8.267   3.226
   30PHE    HE2  327   6.366   8.349   3.256
   30PHE     CZ  328   6.380   8.139   3.249
   30PHE     HZ  329   6.275   8.123   3.272
   30PHE      C  330   7.029   8.207   3.210
   30PHE      O  331   7.076   8.290   3.133
   31HI0      N  332   7.065   8.079   3.219
   31HI0      H  333   6.998   8.010   3.243
   31HI0     CA  334   7.194   8.024   3.174
   31HI0     CB  335   7.301   8.025   3.284
   31HI0     CG  336   7.440   7.975   3.241
   31HI0    ND1  337   7.524   8.058   3.181
   31HI0    HD1  338   7.502   8.148   3.144
   31HI0    CD2  339   7.506   7.862   3.262
   31HI0    HD2  340   7.464   7.773   3.309
   31HI0    CE1  341   7.646   8.005   3.181
   31HI0    HE1  342   7.740   8.051   3.150
   31HI0    NE2  343   7.631   7.878   3.219
   31HI0    HE2  344   7.708   7.815   3.227
   31HI0      C  345   7.178   7.880   3.126
   31HI0      O  346   7.147   7.797   3.212
   32PRO      N  347   7.173   7.857   2.996
   32PRO     CA  348   7.166   7.951   2.883
   32PRO     CB  349   7.212   7.874   2.760
   32PRO     CG  350   7.274   7.745   2.816
   32PRO     CD  351   7.195   7.721   2.945
   32PRO      C  352   7.037   8.029   2.857
   32PRO      O  353   6.932   7.982   2.900
   33SER      N  354   7.042   8.147   2.796
   33SER      H  355   7.129   8.195   2.781
   33SER     CA  356   6.930   8.238   2.773
   33SER     CB  357   6.987   8.379   2.789
   33SER     OG  358   7.092   8.404   2.694
   33SER     HG  359   7.181   8.373   2.726
   33SER      C  360   6.860   8.220   2.638
   33SER      O  361   6.757   8.283   2.617
   34AS4      N  362   6.880   8.117   2.556
   34AS4      H  363   6.924   8.032   2.583
   34AS4     CA  364   6.821   8.095   2.423
   34AS4     CB  365   6.914   7.993   2.356
   34AS4     CG  366   6.916   7.863   2.438
   34AS4    OD1  367   6.896   7.756   2.376
   34AS4   HD11  368   6.947   7.684   2.423
   34AS4   HD12  369   6.854   7.780   2.289
   34AS4    OD2  370   6.959   7.859   2.555
   34AS4   HD21  371   6.881   7.858   2.618
   34AS4   HD22  372   7.058   7.851   2.564
   34AS4      C  373   6.673   8.056   2.416
   34AS4      O  374   6.629   8.012   2.310
   35ILE      N  375   6.594   8.104   2.511
   35ILE      H  376   6.618   8.191   2.553
   35ILE     CA  377   6.451   8.070   2.501
   35ILE     CB  378   6.417   7.967   2.609
   35ILE    CG1  379   6.483   8.009   2.740
   35ILE    CG2  380   6.455   7.828   2.559
   35ILE     CD  381   6.432   7.919   2.853
   35ILE      C  382   6.356   8.190   2.501
   35ILE      O  383   6.393   8.303   2.534
   36GL4      N  384   6.241   8.162   2.441
   36GL4      H  385   6.220   8.070   2.407
   36GL4     CA  386   6.130   8.257   2.425
   36GL4     CB  387   6.071   8.259   2.284
   36GL4     CG  388   5.968   8.367   2.249
   36GL4     CD  389   5.999   8.511   2.288
   36GL4    OE1  390   6.038   8.591   2.199
   36GL4   HE11  391   5.998   8.680   2.220
   36GL4   HE12  392   6.073   8.542   2.119
   36GL4    OE2  393   5.999   8.539   2.409
   36GL4   HE21  394   6.066   8.610   2.431
   36GL4   HE22  395   5.925   8.489   2.454
   36GL4      C  396   6.017   8.220   2.521
   36GL4      O  397   5.993   8.100   2.539
   37VAL      N  398   5.954   8.320   2.581
   37VAL      H  399   5.958   8.412   2.541
   37VAL     CA  400   5.847   8.286   2.675
   37VAL     CB  401   5.870   8.352   2.811
   37VAL    CG1  402   5.762   8.292   2.902
   37VAL    CG2  403   6.008   8.324   2.869
   37VAL      C  404   5.714   8.324   2.610
   37VAL      O  405   5.686   8.438   2.572
   38AS4      N  406   5.619   8.232   2.620
   38AS4      H  407   5.628   8.140   2.659
   38AS4     CA  408   5.479   8.251   2.577
   38AS4     CB  409   5.443   8.156   2.462
   38AS4     CG  410   5.513   8.172   2.327
   38AS4    OD1  411   5.605   8.091   2.302
   38AS4   HD11  412   5.641   8.104   2.210
   38AS4   HD12  413   5.622   8.041   2.387
   38AS4    OD2  414   5.453   8.234   2.236
   38AS4   HD21  415   5.506   8.236   2.151
   38AS4   HD22  416   5.374   8.282   2.273
   38AS4      C  417   5.379   8.248   2.693
   38AS4      O  418   5.414   8.221   2.807
   39LEU      N  419   5.257   8.295   2.671
   39LEU      H  420   5.226   8.332   2.583
   39LEU     CA  421   5.150   8.302   2.772
   39LEU     CB  422   5.100   8.444   2.798
   39LEU     CG  423   5.133   8.528   2.921
   39LEU    CD1  424   5.042   8.494   3.039
   39LEU    CD2  425   5.284   8.537   2.947
   39LEU      C  426   5.026   8.213   2.758
   39LEU      O  427   4.955   8.214   2.658
   40LEU      N  428   5.035   8.109   2.840
   40LEU      H  429   5.101   8.106   2.914
   40LEU     CA  430   4.933   8.002   2.844
   40LEU     CB  431   4.982   7.879   2.920
   40LEU     CG  432   4.934   7.741   2.874
   40LEU    CD1  433   4.983   7.704   2.734
   40LEU    CD2  434   4.994   7.635   2.966
   40LEU      C  435   4.802   8.058   2.901
   40LEU      O  436   4.797   8.096   3.018
   41LYSH     N  437   4.716   8.101   2.809
   41LYSH     H  438   4.742   8.091   2.713
   41LYSH    CA  439   4.590   8.169   2.842
   41LYSH    CB  440   4.559   8.274   2.735
   41LYSH    CG  441   4.651   8.394   2.762
   41LYSH    CD  442   4.602   8.521   2.693
   41LYSH    CE  443   4.696   8.641   2.715
   41LYSH    NZ  444   4.630   8.761   2.662
   41LYSH   HZ1  445   4.680   8.847   2.661
   41LYSH   HZ2  446   4.596   8.751   2.568
   41LYSH   HZ3  447   4.546   8.780   2.712
   41LYSH     C  448   4.474   8.074   2.874
   41LYSH     O  449   4.491   7.953   2.860
   42ASN      N  450   4.358   8.137   2.888
   42ASN      H  451   4.347   8.233   2.862
   42ASN     CA  452   4.243   8.079   2.960
   42ASN     CB  453   4.142   8.185   3.005
   42ASN     CG  454   4.122   8.305   2.913
   42ASN    OD1  455   4.211   8.361   2.848
   42ASN    ND2  456   3.995   8.346   2.908
   42ASN   HD21  457   3.926   8.309   2.970
   42ASN   HD22  458   3.972   8.420   2.846
   42ASN      C  459   4.176   7.983   2.862
   42ASN      O  460   4.154   8.013   2.745
   43GLY      N  461   4.151   7.862   2.910
   43GLY      H  462   4.162   7.837   3.007
   43GLY     CA  463   4.105   7.753   2.823
   43GLY      C  464   4.220   7.700   2.737
   43GLY      O  465   4.211   7.696   2.614
   44GL4      N  466   4.339   7.674   2.792
   44GL4      H  467   4.355   7.725   2.876
   44GL4     CA  468   4.457   7.608   2.734
   44GL4     CB  469   4.428   7.459   2.717
   44GL4     CG  470   4.472   7.380   2.841
   44GL4     CD  471   4.449   7.230   2.816
   44GL4    OE1  472   4.471   7.181   2.704
   44GL4   HE11  473   4.451   7.083   2.704
   44GL4   HE12  474   4.522   7.245   2.646
   44GL4    OE2  475   4.410   7.159   2.912
   44GL4   HE21  476   4.407   7.063   2.885
   44GL4   HE22  477   4.383   7.227   2.980
   44GL4      C  478   4.528   7.662   2.609
   44GL4      O  479   4.643   7.625   2.586
   45ARG      N  480   4.477   7.769   2.550
   45ARG      H  481   4.384   7.793   2.580
   45ARG     CA  482   4.534   7.842   2.436
   45ARG     CB  483   4.425   7.932   2.378
   45ARG     CG  484   4.376   8.054   2.455
   45ARG     CD  485   4.254   8.105   2.377
   45ARG     NE  486   4.221   8.245   2.410
   45ARG     HE  487   4.293   8.312   2.395
   45ARG     CZ  488   4.104   8.289   2.458
   45ARG    NH1  489   4.007   8.197   2.469
   45ARG   HH11  490   4.017   8.100   2.446
   45ARG   HH12  491   3.916   8.216   2.506
   45ARG    NH2  492   4.081   8.420   2.474
   45ARG   HH21  493   4.140   8.495   2.442
   45ARG   HH22  494   4.000   8.450   2.524
   45ARG      C  495   4.663   7.924   2.444
   45ARG      O  496   4.692   7.980   2.550
   46ILE      N  497   4.752   7.891   2.352
   46ILE      H  498   4.733   7.820   2.284
   46ILE     CA  499   4.888   7.948   2.352
   46ILE     CB  500   4.989   7.872   2.267
   46ILE    CG1  501   5.017   7.728   2.310
   46ILE    CG2  502   5.134   7.919   2.282
   46ILE     CD  503   5.013   7.651   2.178
   46ILE      C  504   4.884   8.088   2.291
   46ILE      O  505   4.870   8.103   2.169
   47GL4      N  506   4.924   8.194   2.362
   47GL4      H  507   4.947   8.186   2.458
   47GL4     CA  508   4.933   8.328   2.303
   47GL4     CB  509   4.823   8.419   2.359
   47GL4     CG  510   4.682   8.379   2.316
   47GL4     CD  511   4.561   8.468   2.342
   47GL4    OE1  512   4.449   8.420   2.315
   47GL4   HE11  513   4.380   8.493   2.319
   47GL4   HE12  514   4.458   8.326   2.282
   47GL4    OE2  515   4.583   8.591   2.352
   47GL4   HE21  516   4.501   8.647   2.360
   47GL4   HE22  517   4.682   8.603   2.359
   47GL4      C  518   5.073   8.390   2.311
   47GL4      O  519   5.149   8.352   2.400
   48LYSH     N  520   5.107   8.470   2.210
   48LYSH     H  521   5.045   8.476   2.132
   48LYSH    CA  522   5.211   8.573   2.221
   48LYSH    CB  523   5.197   8.653   2.092
   48LYSH    CG  524   5.325   8.723   2.044
   48LYSH    CD  525   5.433   8.619   2.012
   48LYSH    CE  526   5.571   8.679   1.985
   48LYSH    NZ  527   5.654   8.593   1.899
   48LYSH   HZ1  528   5.638   8.496   1.919
   48LYSH   HZ2  529   5.643   8.612   1.801
   48LYSH   HZ3  530   5.747   8.615   1.927
   48LYSH     C  531   5.187   8.672   2.336
   48LYSH     O  532   5.071   8.706   2.358
   49VAL      N  533   5.294   8.722   2.398
   49VAL      H  534   5.387   8.689   2.387
   49VAL     CA  535   5.287   8.839   2.487
   49VAL     CB  536   5.405   8.847   2.584
   49VAL    CG1  537   5.391   8.729   2.681
   49VAL    CG2  538   5.546   8.857   2.524
   49VAL      C  539   5.266   8.978   2.427
   49VAL      O  540   5.319   9.013   2.322
   50GL4      N  541   5.181   9.055   2.495
   50GL4      H  542   5.114   9.008   2.552
   50GL4     CA  543   5.148   9.196   2.469
   50GL4     CB  544   5.035   9.231   2.566
   50GL4     CG  545   4.904   9.175   2.511
   50GL4     CD  546   4.857   9.056   2.595
   50GL4    OE1  547   4.737   9.058   2.630
   50GL4   HE11  548   4.728   8.979   2.690
   50GL4   HE12  549   4.698   9.148   2.610
   50GL4    OE2  550   4.932   8.958   2.614
   50GL4   HE21  551   4.872   8.882   2.641
   50GL4   HE22  552   5.029   8.979   2.609
   50GL4      C  553   5.270   9.283   2.499
   50GL4      O  554   5.283   9.388   2.436
   51HI0      N  555   5.352   9.249   2.597
   51HI0      H  556   5.327   9.192   2.676
   51HI0     CA  557   5.478   9.323   2.613
   51HI0     CB  558   5.464   9.437   2.714
   51HI0     CG  559   5.576   9.541   2.711
   51HI0    ND1  560   5.610   9.607   2.600
   51HI0    HD1  561   5.565   9.590   2.512
   51HI0    CD2  562   5.649   9.598   2.807
   51HI0    HD2  563   5.618   9.603   2.911
   51HI0    CE1  564   5.719   9.681   2.618
   51HI0    HE1  565   5.786   9.723   2.544
   51HI0    NE2  566   5.741   9.675   2.749
   51HI0    HE2  567   5.813   9.728   2.795
   51HI0      C  568   5.601   9.244   2.659
   51HI0      O  569   5.587   9.146   2.731
   52SER      N  570   5.709   9.256   2.583
   52SER      H  571   5.713   9.314   2.502
   52SER     CA  572   5.835   9.197   2.633
   52SER     CB  573   5.901   9.110   2.526
   52SER     OG  574   6.013   9.039   2.579
   52SER     HG  575   6.023   8.953   2.529
   52SER      C  576   5.933   9.312   2.656
   52SER      O  577   5.965   9.387   2.564
   53AS4      N  578   6.002   9.299   2.769
   53AS4      H  579   5.991   9.217   2.826
   53AS4     CA  580   6.085   9.405   2.828
   53AS4     CB  581   6.128   9.387   2.974
   53AS4     CG  582   6.199   9.511   3.029
   53AS4    OD1  583   6.324   9.511   3.022
   53AS4   HD11  584   6.370   9.548   3.103
   53AS4   HD12  585   6.353   9.462   2.940
   53AS4    OD2  586   6.136   9.610   3.072
   53AS4   HD21  587   6.203   9.678   3.101
   53AS4   HD22  588   6.044   9.572   3.081
   53AS4      C  589   6.204   9.451   2.744
   53AS4      O  590   6.290   9.370   2.709
   54LEU      N  591   6.209   9.583   2.726
   54LEU      H  592   6.132   9.640   2.753
   54LEU     CA  593   6.307   9.648   2.638
   54LEU     CB  594   6.249   9.790   2.626
   54LEU     CG  595   6.150   9.789   2.510
   54LEU    CD1  596   6.063   9.915   2.504
   54LEU    CD2  597   6.225   9.784   2.376
   54LEU      C  598   6.457   9.642   2.664
   54LEU      O  599   6.537   9.675   2.576
   55SER      N  600   6.498   9.599   2.784
   55SER      H  601   6.430   9.605   2.857
   55SER     CA  602   6.639   9.572   2.814
   55SER     CB  603   6.659   9.573   2.966
   55SER     OG  604   6.603   9.465   3.042
   55SER     HG  605   6.506   9.488   3.041
   55SER      C  606   6.697   9.445   2.750
   55SER      O  607   6.817   9.423   2.755
   56PHE      N  608   6.606   9.357   2.709
   56PHE      H  609   6.513   9.392   2.696
   56PHE     CA  610   6.638   9.229   2.644
   56PHE     CB  611   6.678   9.265   2.501
   56PHE     CG  612   6.560   9.311   2.416
   56PHE    CD1  613   6.455   9.226   2.380
   56PHE    HD1  614   6.454   9.124   2.420
   56PHE    CD2  615   6.565   9.437   2.359
   56PHE    HD2  616   6.646   9.500   2.397
   56PHE    CE1  617   6.347   9.268   2.303
   56PHE    HE1  618   6.256   9.210   2.298
   56PHE    CE2  619   6.466   9.481   2.272
   56PHE    HE2  620   6.468   9.584   2.237
   56PHE     CZ  621   6.358   9.396   2.250
   56PHE     HZ  622   6.270   9.429   2.195
   56PHE      C  623   6.725   9.119   2.705
   56PHE      O  624   6.707   9.005   2.662
   57SER      N  625   6.824   9.144   2.790
   57SER      H  626   6.846   9.237   2.820
   57SER     CA  627   6.899   9.034   2.851
   57SER     CB  628   7.033   9.077   2.910
   57SER     OG  629   7.118   8.966   2.937
   57SER     HG  630   7.186   8.986   3.008
   57SER      C  631   6.821   8.955   2.956
   57SER      O  632   6.745   9.022   3.026
   58LYSH     N  633   6.816   8.822   2.946
   58LYSH     H  634   6.882   8.775   2.887
   58LYSH    CA  635   6.769   8.744   3.061
   58LYSH    CB  636   6.701   8.614   3.017
   58LYSH    CG  637   6.582   8.640   2.924
   58LYSH    CD  638   6.522   8.503   2.895
   58LYSH    CE  639   6.388   8.497   2.820
   58LYSH    NZ  640   6.385   8.559   2.687
   58LYSH   HZ1  641   6.296   8.550   2.641
   58LYSH   HZ2  642   6.401   8.657   2.703
   58LYSH   HZ3  643   6.454   8.528   2.623
   58LYSH     C  644   6.869   8.736   3.176
   58LYSH     O  645   6.944   8.640   3.194
   59AS4      N  646   6.880   8.846   3.250
   59AS4      H  647   6.797   8.896   3.275
   59AS4     CA  648   6.993   8.879   3.339
   59AS4     CB  649   7.060   9.008   3.289
   59AS4     CG  650   7.208   8.984   3.258
   59AS4    OD1  651   7.257   9.038   3.157
   59AS4   HD11  652   7.353   9.009   3.147
   59AS4   HD12  653   7.188   9.099   3.119
   59AS4    OD2  654   7.275   8.912   3.336
   59AS4   HD21  655   7.370   8.928   3.310
   59AS4   HD22  656   7.221   8.858   3.400
   59AS4      C  657   6.985   8.879   3.491
   59AS4      O  658   6.883   8.912   3.551
   60TRP      N  659   7.099   8.829   3.540
   60TRP      H  660   7.164   8.844   3.466
   60TRP     CA  661   7.120   8.788   3.679
   60TRP     CB  662   7.261   8.730   3.679
   60TRP     CG  663   7.271   8.606   3.768
   60TRP    CD1  664   7.303   8.593   3.897
   60TRP    HD1  665   7.332   8.672   3.966
   60TRP    CD2  666   7.244   8.478   3.722
   60TRP    NE1  667   7.303   8.466   3.936
   60TRP    HE1  668   7.300   8.445   4.034
   60TRP    CE2  669   7.269   8.393   3.830
   60TRP    CE3  670   7.218   8.418   3.599
   60TRP    HE3  671   7.233   8.476   3.508
   60TRP    CZ2  672   7.265   8.256   3.810
   60TRP    HZ2  673   7.282   8.209   3.907
   60TRP    CZ3  674   7.218   8.281   3.576
   60TRP    HZ3  675   7.167   8.229   3.495
   60TRP    CH2  676   7.248   8.199   3.684
   60TRP    HH2  677   7.251   8.091   3.669
   60TRP      C  678   7.110   8.895   3.789
   60TRP      O  679   7.158   8.874   3.900
   61SER      N  680   7.020   8.991   3.775
   61SER      H  681   6.960   8.979   3.696
   61SER     CA  682   6.986   9.098   3.870
   61SER     CB  683   7.094   9.195   3.918
   61SER     OG  684   7.124   9.279   3.806
   61SER     HG  685   7.156   9.226   3.727
   61SER      C  686   6.855   9.174   3.846
   61SER      O  687   6.809   9.238   3.941
   62PHE      N  688   6.812   9.190   3.721
   62PHE      H  689   6.879   9.225   3.656
   62PHE     CA  690   6.680   9.246   3.692
   62PHE     CB  691   6.685   9.361   3.591
   62PHE     CG  692   6.725   9.492   3.659
   62PHE    CD1  693   6.619   9.573   3.700
   62PHE    HD1  694   6.515   9.546   3.684
   62PHE    CD2  695   6.857   9.532   3.674
   62PHE    HD2  696   6.935   9.466   3.636
   62PHE    CE1  697   6.647   9.703   3.741
   62PHE    HE1  698   6.567   9.775   3.762
   62PHE    CE2  699   6.883   9.660   3.722
   62PHE    HE2  700   6.981   9.681   3.764
   62PHE     CZ  701   6.778   9.747   3.750
   62PHE     HZ  702   6.799   9.851   3.778
   62PHE      C  703   6.573   9.152   3.636
   62PHE      O  704   6.588   9.097   3.527
   63TYR      N  705   6.469   9.130   3.716
   63TYR      H  706   6.462   9.185   3.799
   63TYR     CA  707   6.362   9.038   3.674
   63TYR     CB  708   6.261   9.011   3.785
   63TYR     CG  709   6.328   8.936   3.900
   63TYR    CD1  710   6.339   8.799   3.924
   63TYR    HD1  711   6.313   8.726   3.848
   63TYR    CD2  712   6.366   9.026   3.999
   63TYR    HD2  713   6.322   9.125   3.988
   63TYR    CE1  714   6.397   8.758   4.043
   63TYR    HE1  715   6.428   8.655   4.057
   63TYR    CE2  716   6.419   8.986   4.121
   63TYR    HE2  717   6.441   9.064   4.194
   63TYR     CZ  718   6.434   8.849   4.142
   63TYR     OH  719   6.446   8.795   4.266
   63TYR     HH  720   6.446   8.862   4.339
   63TYR      C  721   6.290   9.090   3.550
   63TYR      O  722   6.218   9.189   3.559
   64LEU      N  723   6.304   9.006   3.447
   64LEU      H  724   6.362   8.924   3.447
   64LEU     CA  725   6.246   9.028   3.314
   64LEU     CB  726   6.324   8.968   3.197
   64LEU     CG  727   6.343   9.067   3.082
   64LEU    CD1  728   6.453   9.169   3.112
   64LEU    CD2  729   6.395   8.977   2.968
   64LEU      C  730   6.094   9.008   3.312
   64LEU      O  731   6.044   8.898   3.335
   65LEU      N  732   6.019   9.116   3.292
   65LEU      H  733   6.047   9.211   3.306
   65LEU     CA  734   5.873   9.099   3.302
   65LEU     CB  735   5.815   9.214   3.386
   65LEU     CG  736   5.881   9.254   3.518
   65LEU    CD1  737   5.813   9.381   3.567
   65LEU    CD2  738   5.879   9.143   3.623
   65LEU      C  739   5.809   9.078   3.165
   65LEU      O  740   5.837   9.147   3.066
   66TYR      N  741   5.761   8.954   3.153
   66TYR      H  742   5.792   8.873   3.202
   66TYR     CA  743   5.679   8.917   3.037
   66TYR     CB  744   5.689   8.767   3.005
   66TYR     CG  745   5.811   8.750   2.914
   66TYR    CD1  746   5.789   8.738   2.777
   66TYR    HD1  747   5.686   8.725   2.742
   66TYR    CD2  748   5.941   8.740   2.962
   66TYR    HD2  749   5.950   8.723   3.069
   66TYR    CE1  750   5.894   8.709   2.690
   66TYR    HE1  751   5.875   8.674   2.588
   66TYR    CE2  752   6.050   8.718   2.878
   66TYR    HE2  753   6.150   8.726   2.919
   66TYR     CZ  754   6.021   8.696   2.744
   66TYR     OH  755   6.108   8.617   2.675
   66TYR     HH  756   6.054   8.617   2.590
   66TYR      C  757   5.532   8.957   3.054
   66TYR      O  758   5.458   8.897   3.132
   67TYR      N  759   5.488   9.063   2.987
   67TYR      H  760   5.534   9.098   2.906
   67TYR     CA  761   5.368   9.137   3.029
   67TYR     CB  762   5.383   9.289   3.014
   67TYR     CG  763   5.482   9.363   3.105
   67TYR    CD1  764   5.619   9.370   3.082
   67TYR    HD1  765   5.661   9.297   3.012
   67TYR    CD2  766   5.429   9.443   3.206
   67TYR    HD2  767   5.329   9.419   3.241
   67TYR    CE1  768   5.700   9.456   3.154
   67TYR    HE1  769   5.805   9.470   3.126
   67TYR    CE2  770   5.512   9.523   3.284
   67TYR    HE2  771   5.462   9.578   3.364
   67TYR     CZ  772   5.648   9.532   3.257
   67TYR     OH  773   5.738   9.618   3.312
   67TYR     HH  774   5.686   9.662   3.386
   67TYR      C  775   5.247   9.091   2.948
   67TYR      O  776   5.240   9.104   2.826
   68THR      N  777   5.133   9.073   3.015
   68THR      H  778   5.135   9.067   3.115
   68THR     CA  779   5.004   9.045   2.950
   68THR     CB  780   4.972   8.895   2.954
   68THR    OG1  781   4.867   8.867   2.862
   68THR    HG1  782   4.895   8.895   2.770
   68THR    CG2  783   4.943   8.841   3.095
   68THR      C  784   4.892   9.130   3.008
   68THR      O  785   4.907   9.187   3.116
   69GL4      N  786   4.790   9.163   2.929
   69GL4      H  787   4.793   9.135   2.832
   69GL4     CA  788   4.658   9.205   2.978
   69GL4     CB  789   4.600   9.304   2.877
   69GL4     CG  790   4.671   9.439   2.870
   69GL4     CD  791   4.597   9.546   2.788
   69GL4    OE1  792   4.643   9.575   2.676
   69GL4   HE11  793   4.573   9.597   2.608
   69GL4   HE12  794   4.740   9.588   2.698
   69GL4    OE2  795   4.491   9.601   2.826
   69GL4   HE21  796   4.425   9.611   2.752
   69GL4   HE22  797   4.506   9.632   2.919
   69GL4      C  798   4.574   9.081   3.010
   69GL4      O  799   4.533   9.018   2.913
   70PHE      N  800   4.551   9.066   3.140
   70PHE      H  801   4.579   9.136   3.207
   70PHE     CA  802   4.482   8.947   3.193
   70PHE     CB  803   4.485   8.953   3.346
   70PHE     CG  804   4.414   8.837   3.415
   70PHE    CD1  805   4.325   8.882   3.511
   70PHE    HD1  806   4.305   8.988   3.529
   70PHE    CD2  807   4.449   8.703   3.401
   70PHE    HD2  808   4.527   8.678   3.329
   70PHE    CE1  809   4.285   8.787   3.604
   70PHE    HE1  810   4.205   8.815   3.672
   70PHE    CE2  811   4.401   8.607   3.490
   70PHE    HE2  812   4.431   8.503   3.480
   70PHE     CZ  813   4.318   8.653   3.591
   70PHE     HZ  814   4.283   8.581   3.665
   70PHE      C  815   4.334   8.948   3.156
   70PHE      O  816   4.265   9.048   3.172
   71THR      N  817   4.293   8.843   3.085
   71THR      H  818   4.364   8.776   3.063
   71THR     CA  819   4.155   8.796   3.065
   71THR     CB  820   4.146   8.712   2.937
   71THR    OG1  821   4.255   8.621   2.922
   71THR    HG1  822   4.224   8.538   2.875
   71THR    CG2  823   4.139   8.814   2.823
   71THR      C  824   4.116   8.700   3.177
   71THR      O  825   4.204   8.620   3.211
   72PRO      N  826   3.993   8.698   3.228
   72PRO     CA  827   3.952   8.613   3.341
   72PRO     CB  828   3.801   8.637   3.349
   72PRO     CG  829   3.780   8.778   3.293
   72PRO     CD  830   3.883   8.783   3.180
   72PRO      C  831   3.984   8.468   3.306
   72PRO      O  832   3.947   8.417   3.201
   73THR      N  833   4.050   8.401   3.400
   73THR      H  834   4.050   8.435   3.494
   73THR     CA  835   4.095   8.261   3.395
   73THR     CB  836   4.159   8.218   3.528
   73THR    OG1  837   4.084   8.264   3.641
   73THR    HG1  838   4.049   8.185   3.691
   73THR    CG2  839   4.302   8.271   3.536
   73THR      C  840   3.978   8.165   3.375
   73THR      O  841   3.872   8.192   3.430
   74GL4      N  842   4.010   8.043   3.333
   74GL4      H  843   4.102   8.004   3.341
   74GL4     CA  844   3.907   7.944   3.298
   74GL4     CB  845   3.853   8.005   3.169
   74GL4     CG  846   3.712   7.954   3.138
   74GL4     CD  847   3.643   8.014   3.015
   74GL4    OE1  848   3.650   8.138   3.004
   74GL4   HE11  849   3.561   8.157   2.964
   74GL4   HE12  850   3.745   8.166   3.018
   74GL4    OE2  851   3.571   7.942   2.944
   74GL4   HE21  852   3.541   7.989   2.861
   74GL4   HE22  853   3.547   7.858   2.993
   74GL4      C  854   3.984   7.815   3.268
   74GL4      O  855   4.081   7.822   3.193
   75LYSH     N  856   3.942   7.713   3.343
   75LYSH     H  857   3.851   7.712   3.384
   75LYSH    CA  858   3.993   7.575   3.341
   75LYSH    CB  859   3.989   7.518   3.199
   75LYSH    CG  860   3.847   7.493   3.146
   75LYSH    CD  861   3.865   7.413   3.017
   75LYSH    CE  862   3.737   7.361   2.951
   75LYSH    NZ  863   3.756   7.267   2.840
   75LYSH   HZ1  864   3.793   7.180   2.872
   75LYSH   HZ2  865   3.671   7.255   2.788
   75LYSH   HZ3  866   3.810   7.310   2.768
   75LYSH     C  867   4.133   7.569   3.401
   75LYSH     O  868   4.164   7.552   3.519
   76ASN      N  869   4.230   7.601   3.315
   76ASN      H  870   4.204   7.655   3.235
   76ASN     CA  871   4.366   7.634   3.357
   76ASN     CB  872   4.454   7.599   3.236
   76ASN     CG  873   4.446   7.703   3.124
   76ASN    OD1  874   4.344   7.722   3.059
   76ASN    ND2  875   4.558   7.761   3.083
   76ASN   HD21  876   4.647   7.743   3.124
   76ASN   HD22  877   4.546   7.828   3.009
   76ASN      C  878   4.381   7.775   3.414
   76ASN      O  879   4.285   7.852   3.405
   77GL4      N  880   4.450   7.778   3.527
   77GL4      H  881   4.442   7.701   3.589
   77GL4     CA  882   4.503   7.909   3.570
   77GL4     CB  883   4.528   7.910   3.721
   77GL4     CG  884   4.416   7.981   3.798
   77GL4     CD  885   4.444   8.126   3.837
   77GL4    OE1  886   4.538   8.187   3.782
   77GL4   HE11  887   4.540   8.279   3.821
   77GL4   HE12  888   4.591   8.120   3.731
   77GL4    OE2  889   4.357   8.171   3.915
   77GL4   HE21  890   4.394   8.247   3.968
   77GL4   HE22  891   4.274   8.115   3.909
   77GL4      C  892   4.618   7.963   3.485
   77GL4      O  893   4.700   7.878   3.450
   78TYR      N  894   4.631   8.096   3.484
   78TYR      H  895   4.607   8.148   3.566
   78TYR     CA  896   4.723   8.165   3.393
   78TYR     CB  897   4.710   8.317   3.407
   78TYR     CG  898   4.647   8.380   3.283
   78TYR    CD1  899   4.725   8.470   3.211
   78TYR    HD1  900   4.832   8.488   3.224
   78TYR    CD2  901   4.514   8.367   3.245
   78TYR    HD2  902   4.452   8.294   3.297
   78TYR    CE1  903   4.670   8.546   3.109
   78TYR    HE1  904   4.728   8.632   3.072
   78TYR    CE2  905   4.461   8.441   3.140
   78TYR    HE2  906   4.364   8.407   3.104
   78TYR     CZ  907   4.538   8.533   3.069
   78TYR     OH  908   4.494   8.643   3.002
   78TYR     HH  909   4.397   8.629   2.985
   78TYR      C  910   4.873   8.141   3.411
   78TYR      O  911   4.942   8.185   3.503
   79ALA      N  912   4.934   8.074   3.314
   79ALA      H  913   4.884   8.028   3.240
   79ALA     CA  914   5.070   8.019   3.327
   79ALA     CB  915   5.071   7.869   3.297
   79ALA      C  916   5.173   8.078   3.231
   79ALA      O  917   5.135   8.116   3.121
   80CYS2     N  918   5.301   8.081   3.268
   80CYS2     H  919   5.324   8.060   3.363
   80CYS2    CA  920   5.407   8.138   3.184
   80CYS2    CB  921   5.499   8.211   3.283
   80CYS2    SG  922   5.642   8.313   3.236
   80CYS2     C  923   5.482   8.027   3.109
   80CYS2     O  924   5.571   7.961   3.163
   81ARG      N  925   5.438   8.004   2.986
   81ARG      H  926   5.403   8.080   2.932
   81ARG     CA  927   5.489   7.893   2.904
   81ARG     CB  928   5.387   7.880   2.790
   81ARG     CG  929   5.395   7.760   2.696
   81ARG     CD  930   5.333   7.797   2.561
   81ARG     NE  931   5.372   7.699   2.459
   81ARG     HE  932   5.442   7.723   2.391
   81ARG     CZ  933   5.317   7.578   2.453
   81ARG    NH1  934   5.243   7.524   2.552
   81ARG   HH11  935   5.217   7.574   2.634
   81ARG   HH12  936   5.196   7.437   2.535
   81ARG    NH2  937   5.319   7.513   2.336
   81ARG   HH21  938   5.368   7.550   2.256
   81ARG   HH22  939   5.261   7.434   2.319
   81ARG      C  940   5.629   7.924   2.849
   81ARG      O  941   5.661   7.956   2.734
   82VAL      N  942   5.724   7.892   2.936
   82VAL      H  943   5.687   7.856   3.021
   82VAL     CA  944   5.870   7.910   2.922
   82VAL     CB  945   5.952   7.910   3.052
   82VAL    CG1  946   6.094   7.961   3.025
   82VAL    CG2  947   5.892   8.011   3.150
   82VAL      C  948   5.913   7.792   2.835
   82VAL      O  949   5.913   7.683   2.891
   83ASN      N  950   5.954   7.812   2.710
   83ASN      H  951   5.932   7.894   2.657
   83ASN     CA  952   5.989   7.697   2.625
   83ASN     CB  953   5.977   7.755   2.483
   83ASN     CG  954   5.837   7.784   2.428
   83ASN    OD1  955   5.772   7.700   2.367
   83ASN    ND2  956   5.812   7.915   2.427
   83ASN   HD21  957   5.879   7.981   2.461
   83ASN   HD22  958   5.736   7.955   2.377
   83ASN      C  959   6.117   7.615   2.645
   83ASN      O  960   6.195   7.596   2.552
   84HI0      N  961   6.131   7.558   2.764
   84HI0      H  962   6.066   7.579   2.837
   84HI0     CA  963   6.233   7.457   2.794
   84HI0     CB  964   6.301   7.494   2.926
   84HI0     CG  965   6.217   7.486   3.054
   84HI0    ND1  966   6.229   7.381   3.135
   84HI0    HD1  967   6.281   7.298   3.116
   84HI0    CD2  968   6.129   7.575   3.098
   84HI0    HD2  969   6.076   7.654   3.045
   84HI0    CE1  970   6.150   7.413   3.237
   84HI0    HE1  971   6.131   7.351   3.325
   84HI0    NE2  972   6.093   7.532   3.218
   84HI0    HE2  973   6.040   7.580   3.288
   84HI0      C  974   6.177   7.315   2.788
   84HI0      O  975   6.060   7.301   2.826
   85VAL      N  976   6.254   7.210   2.761
   85VAL      H  977   6.350   7.223   2.784
   85VAL     CA  978   6.200   7.079   2.722
   85VAL     CB  979   6.312   6.979   2.689
   85VAL    CG1  980   6.373   7.028   2.558
   85VAL    CG2  981   6.424   6.980   2.793
   85VAL      C  982   6.091   7.017   2.810
   85VAL      O  983   6.008   6.948   2.751
   86THR      N  984   6.091   7.031   2.943
   86THR      H  985   6.159   7.078   2.998
   86THR     CA  986   5.981   6.988   3.031
   86THR     CB  987   6.010   6.965   3.179
   86THR    OG1  988   6.066   7.086   3.234
   86THR    HG1  989   6.165   7.081   3.230
   86THR    CG2  990   6.093   6.839   3.203
   86THR      C  991   5.850   7.066   3.017
   86THR      O  992   5.753   7.006   2.970
   87LEU      N  993   5.863   7.198   3.028
   87LEU      H  994   5.949   7.231   3.066
   87LEU     CA  995   5.746   7.286   3.028
   87LEU     CB  996   5.771   7.429   3.078
   87LEU     CG  997   5.674   7.453   3.194
   87LEU    CD1  998   5.718   7.586   3.256
   87LEU    CD2  999   5.534   7.480   3.138
   87LEU      C 1000   5.680   7.290   2.890
   87LEU      O 1001   5.560   7.268   2.893
   88SER      N 1002   5.757   7.291   2.781
   88SER      H 1003   5.855   7.273   2.793
   88SER     CA 1004   5.719   7.309   2.640
   88SER     CB 1005   5.670   7.453   2.624
   88SER     OG 1006   5.645   7.486   2.487
   88SER     HG 1007   5.680   7.575   2.458
   88SER      C 1008   5.841   7.296   2.549
   88SER      O 1009   5.928   7.382   2.560
   89GLN      N 1010   5.854   7.189   2.472
   89GLN      H 1011   5.794   7.112   2.494
   89GLN     CA 1012   5.961   7.159   2.375
   89GLN     CB 1013   5.933   7.017   2.323
   89GLN     CG 1014   6.051   6.935   2.271
   89GLN     CD 1015   6.025   6.792   2.223
   89GLN    OE1 1016   6.027   6.692   2.294
   89GLN    NE2 1017   5.959   6.785   2.108
   89GLN   HE21 1018   5.933   6.859   2.046
   89GLN   HE22 1019   5.885   6.717   2.108
   89GLN      C 1020   5.955   7.267   2.267
   89GLN      O 1021   5.849   7.274   2.205
   90PRO      N 1022   6.062   7.343   2.245
   90PRO     CA 1023   6.085   7.443   2.139
   90PRO     CB 1024   6.181   7.544   2.202
   90PRO     CG 1025   6.264   7.448   2.286
   90PRO     CD 1026   6.163   7.353   2.351
   90PRO      C 1027   6.126   7.372   2.010
   90PRO      O 1028   6.098   7.253   1.996
   91LYSH     N 1029   6.163   7.458   1.916
   91LYSH     H 1030   6.151   7.556   1.932
   91LYSH    CA 1031   6.236   7.427   1.792
   91LYSH    CB 1032   6.250   7.555   1.708
   91LYSH    CG 1033   6.116   7.608   1.658
   91LYSH    CD 1034   6.077   7.512   1.546
   91LYSH    CE 1035   5.951   7.565   1.476
   91LYSH    NZ 1036   5.928   7.523   1.337
   91LYSH   HZ1 1037   5.942   7.427   1.317
   91LYSH   HZ2 1038   5.835   7.537   1.303
   91LYSH   HZ3 1039   5.988   7.578   1.278
   91LYSH     C 1040   6.371   7.358   1.811
   91LYSH     O 1041   6.480   7.416   1.818
   92ILE      N 1042   6.365   7.228   1.839
   92ILE      H 1043   6.304   7.182   1.774
   92ILE     CA 1044   6.471   7.141   1.890
   92ILE     CB 1045   6.417   7.017   1.962
   92ILE    CG1 1046   6.327   6.934   1.871
   92ILE    CG2 1047   6.361   7.065   2.096
   92ILE     CD 1048   6.249   6.812   1.920
   92ILE      C 1049   6.581   7.111   1.788
   92ILE      O 1050   6.557   7.079   1.671
   93VAL      N 1051   6.702   7.148   1.827
   93VAL      H 1052   6.717   7.177   1.922
   93VAL     CA 1053   6.819   7.133   1.739
   93VAL     CB 1054   6.926   7.242   1.737
   93VAL    CG1 1055   6.879   7.359   1.650
   93VAL    CG2 1056   6.973   7.286   1.876
   93VAL      C 1057   6.887   7.000   1.773
   93VAL      O 1058   6.898   6.955   1.887
   94LYSH     N 1059   6.920   6.934   1.662
   94LYSH     H 1060   6.898   6.978   1.575
   94LYSH    CA 1061   6.982   6.800   1.662
   94LYSH    CB 1062   6.989   6.747   1.519
   94LYSH    CG 1063   6.847   6.690   1.510
   94LYSH    CD 1064   6.813   6.625   1.375
   94LYSH    CE 1065   6.891   6.698   1.266
   94LYSH    NZ 1066   6.864   6.629   1.139
   94LYSH   HZ1 1067   6.889   6.532   1.147
   94LYSH   HZ2 1068   6.771   6.644   1.106
   94LYSH   HZ3 1069   6.917   6.673   1.066
   94LYSH     C 1070   7.124   6.790   1.716
   94LYSH     O 1071   7.203   6.882   1.694
   95TRP      N 1072   7.158   6.678   1.780
   95TRP      H 1073   7.083   6.614   1.796
   95TRP     CA 1074   7.276   6.667   1.868
   95TRP     CB 1075   7.240   6.598   2.000
   95TRP     CG 1076   7.325   6.635   2.121
   95TRP    CD1 1077   7.285   6.728   2.207
   95TRP    HD1 1078   7.186   6.773   2.199
   95TRP    CD2 1079   7.452   6.596   2.163
   95TRP    NE1 1080   7.378   6.753   2.299
   95TRP    HE1 1081   7.358   6.808   2.379
   95TRP    CE2 1082   7.483   6.675   2.274
   95TRP    CE3 1083   7.543   6.501   2.117
   95TRP    HE3 1084   7.533   6.449   2.022
   95TRP    CZ2 1085   7.606   6.657   2.335
   95TRP    HZ2 1086   7.630   6.716   2.423
   95TRP    CZ3 1087   7.661   6.480   2.186
   95TRP    HZ3 1088   7.721   6.396   2.149
   95TRP    CH2 1089   7.699   6.564   2.290
   95TRP    HH2 1090   7.803   6.562   2.325
   95TRP      C 1091   7.388   6.595   1.793
   95TRP      O 1092   7.364   6.485   1.743
   96AS4      N 1093   7.504   6.657   1.774
   96AS4      H 1094   7.514   6.749   1.812
   96AS4     CA 1095   7.614   6.620   1.684
   96AS4     CB 1096   7.711   6.729   1.639
   96AS4     CG 1097   7.648   6.814   1.529
   96AS4    OD1 1098   7.581   6.914   1.563
   96AS4   HD11 1099   7.542   6.950   1.478
   96AS4   HD12 1100   7.587   6.926   1.662
   96AS4    OD2 1101   7.651   6.772   1.411
   96AS4   HD21 1102   7.565   6.809   1.373
   96AS4   HD22 1103   7.715   6.697   1.394
   96AS4      C 1104   7.699   6.502   1.731
   96AS4      O 1105   7.706   6.473   1.851
   97ARG      N 1106   7.791   6.455   1.648
   97ARG      H 1107   7.776   6.486   1.554
   97ARG     CA 1108   7.880   6.343   1.681
   97ARG     CB 1109   7.892   6.248   1.561
   97ARG     CG 1110   7.758   6.194   1.509
   97ARG     CD 1111   7.786   6.090   1.400
   97ARG     NE 1112   7.825   5.959   1.454
   97ARG     HE 1113   7.917   5.925   1.434
   97ARG     CZ 1114   7.740   5.859   1.482
   97ARG    NH1 1115   7.610   5.870   1.454
   97ARG   HH11 1116   7.576   5.958   1.421
   97ARG   HH12 1117   7.552   5.788   1.451
   97ARG    NH2 1118   7.789   5.746   1.535
   97ARG   HH21 1119   7.885   5.719   1.547
   97ARG   HH22 1120   7.719   5.683   1.568
   97ARG      C 1121   8.028   6.376   1.706
   97ARG      O 1122   8.087   6.346   1.809
   98AS4      N 1123   8.073   6.466   1.620
   98AS4      H 1124   8.024   6.501   1.541
   98AS4     CA 1125   8.210   6.520   1.626
   98AS4     CB 1126   8.256   6.551   1.483
   98AS4     CG 1127   8.171   6.646   1.399
   98AS4    OD1 1128   8.062   6.602   1.357
   98AS4   HD11 1129   8.036   6.674   1.292
   98AS4   HD12 1130   8.036   6.515   1.398
   98AS4    OD2 1131   8.228   6.753   1.367
   98AS4   HD21 1132   8.156   6.814   1.334
   98AS4   HD22 1133   8.326   6.735   1.366
   98AS4      C 1134   8.240   6.634   1.723
   98AS4      O 1135   8.143   6.680   1.781
   99MET      N 1136   8.369   6.656   1.750
   99MET      H 1137   8.445   6.622   1.695
   99MET     CA 1138   8.418   6.751   1.850
   99MET     CB 1139   8.480   6.686   1.975
   99MET     CG 1140   8.379   6.644   2.083
   99MET     SD 1141   8.305   6.781   2.179
   99MET     CE 1142   8.437   6.898   2.207
   99MET      C 1143   8.508   6.866   1.805
   99MET     O1 1144   8.572   6.863   1.698
   99MET   HO11 1145   8.552   6.777   1.651
   99MET   HO12 1146   8.635   6.940   1.694
   99MET     O2 1147   8.489   6.978   1.857
   99MET   HO21 1148   8.421   6.952   1.926
   99MET   HO22 1149   8.541   7.056   1.822
  100ILE      N 1150   9.681   7.033   2.228
  100ILE     H1 1151   9.634   7.088   2.158
  100ILE     H2 1152   9.720   7.109   2.279
  100ILE     H3 1153   9.750   6.971   2.190
  100ILE     CA 1154   9.593   6.954   2.315
  100ILE     CB 1155   9.535   6.856   2.213
  100ILE    CG1 1156   9.448   6.911   2.099
  100ILE    CG2 1157   9.456   6.753   2.293
  100ILE     CD 1158   9.472   6.818   1.980
  100ILE      C 1159   9.689   6.899   2.421
  100ILE      O 1160   9.803   6.861   2.395
  101GLN      N 1161   9.635   6.884   2.542
  101GLN      H 1162   9.542   6.914   2.561
  101GLN     CA 1163   9.712   6.840   2.659
  101GLN     CB 1164   9.707   6.957   2.758
  101GLN     CG 1165   9.807   7.064   2.716
  101GLN     CD 1166   9.813   7.201   2.784
  101GLN    OE1 1167   9.718   7.280   2.784
  101GLN    NE2 1168   9.933   7.255   2.801
  101GLN   HE21 1169  10.013   7.209   2.763
  101GLN   HE22 1170   9.939   7.352   2.824
  101GLN      C 1171   9.677   6.708   2.727
  101GLN      O 1172   9.750   6.667   2.817
  102ARG      N 1173   9.559   6.656   2.693
  102ARG      H 1174   9.506   6.708   2.626
  102ARG     CA 1175   9.514   6.524   2.739
  102ARG     CB 1176   9.603   6.403   2.710
  102ARG     CG 1177   9.592   6.350   2.567
  102ARG     CD 1178   9.462   6.289   2.513
  102ARG     NE 1179   9.479   6.260   2.370
  102ARG     HE 1180   9.545   6.321   2.325
  102ARG     CZ 1181   9.406   6.170   2.302
  102ARG    NH1 1182   9.320   6.081   2.353
  102ARG   HH11 1183   9.307   6.057   2.449
  102ARG   HH12 1184   9.260   6.035   2.288
  102ARG    NH2 1185   9.427   6.150   2.171
  102ARG   HH21 1186   9.489   6.210   2.119
  102ARG   HH22 1187   9.378   6.075   2.127
  102ARG      C 1188   9.472   6.502   2.885
  102ARG      O 1189   9.364   6.448   2.907
  103THR      N 1190   9.535   6.572   2.979
  103THR      H 1191   9.610   6.635   2.959
  103THR     CA 1192   9.512   6.561   3.124
  103THR     CB 1193   9.604   6.655   3.202
  103THR    OG1 1194   9.620   6.777   3.129
  103THR    HG1 1195   9.538   6.833   3.142
  103THR    CG2 1196   9.745   6.597   3.202
  103THR      C 1197   9.368   6.585   3.171
  103THR      O 1198   9.317   6.692   3.140
  104PRO      N 1199   9.303   6.484   3.228
  104PRO     CA 1200   9.175   6.514   3.295
  104PRO     CB 1201   9.127   6.377   3.344
  104PRO     CG 1202   9.191   6.279   3.246
  104PRO     CD 1203   9.328   6.340   3.218
  104PRO      C 1204   9.170   6.619   3.406
  104PRO      O 1205   9.246   6.612   3.502
  105LYSH     N 1206   9.074   6.707   3.379
  105LYSH     H 1207   9.009   6.696   3.304
  105LYSH    CA 1208   9.040   6.809   3.479
  105LYSH    CB 1209   8.968   6.935   3.431
  105LYSH    CG 1210   9.055   7.042   3.364
  105LYSH    CD 1211   9.002   7.185   3.352
  105LYSH    CE 1212   8.973   7.257   3.484
  105LYSH    NZ 1213   8.829   7.280   3.504
  105LYSH   HZ1 1214   8.793   7.317   3.418
  105LYSH   HZ2 1215   8.773   7.198   3.520
  105LYSH   HZ3 1216   8.810   7.351   3.571
  105LYSH     C 1217   8.991   6.754   3.613
  105LYSH     O 1218   9.015   6.824   3.711
  106ILE      N 1219   8.894   6.664   3.602
  106ILE      H 1220   8.847   6.647   3.516
  106ILE     CA 1221   8.848   6.593   3.723
  106ILE     CB 1222   8.697   6.570   3.728
  106ILE    CG1 1223   8.640   6.496   3.607
  106ILE    CG2 1224   8.626   6.703   3.757
  106ILE     CD 1225   8.489   6.505   3.584
  106ILE      C 1226   8.915   6.462   3.763
  106ILE      O 1227   8.983   6.403   3.679
  107GLN      N 1228   8.902   6.413   3.886
  107GLN      H 1229   8.888   6.484   3.956
  107GLN     CA 1230   8.951   6.289   3.947
  107GLN     CB 1231   8.898   6.281   4.091
  107GLN     CG 1232   8.961   6.380   4.189
  107GLN     CD 1233   8.886   6.389   4.322
  107GLN    OE1 1234   8.902   6.311   4.416
  107GLN    NE2 1235   8.789   6.479   4.337
  107GLN   HE21 1236   8.766   6.547   4.268
  107GLN   HE22 1237   8.748   6.475   4.428
  107GLN      C 1238   8.944   6.152   3.880
  107GLN      O 1239   8.973   6.049   3.942
  108VAL      N 1240   8.928   6.144   3.748
  108VAL      H 1241   8.907   6.230   3.703
  108VAL     CA 1242   8.907   6.026   3.663
  108VAL     CB 1243   8.803   6.051   3.553
  108VAL    CG1 1244   8.659   6.068   3.602
  108VAL    CG2 1245   8.851   6.169   3.468
  108VAL      C 1246   9.037   5.971   3.605
  108VAL      O 1247   9.148   6.023   3.621
  109TYR      N 1248   9.026   5.841   3.578
  109TYR      H 1249   8.938   5.803   3.605
  109TYR     CA 1250   9.128   5.756   3.514
  109TYR     CB 1251   9.174   5.820   3.383
  109TYR     CG 1252   9.274   5.750   3.291
  109TYR    CD1 1253   9.410   5.777   3.307
  109TYR    HD1 1254   9.451   5.817   3.399
  109TYR    CD2 1255   9.225   5.674   3.185
  109TYR    HD2 1256   9.120   5.680   3.160
  109TYR    CE1 1257   9.497   5.722   3.214
  109TYR    HE1 1258   9.603   5.747   3.217
  109TYR    CE2 1259   9.314   5.618   3.094
  109TYR    HE2 1260   9.266   5.557   3.018
  109TYR     CZ 1261   9.450   5.642   3.110
  109TYR     OH 1262   9.533   5.571   3.029
  109TYR     HH 1263   9.471   5.538   2.958
  109TYR      C 1264   9.255   5.722   3.593
  109TYR      O 1265   9.315   5.616   3.579
  110SER      N 1266   9.291   5.810   3.686
  110SER      H 1267   9.229   5.886   3.705
  110SER     CA 1268   9.415   5.804   3.765
  110SER     CB 1269   9.435   5.925   3.856
  110SER     OG 1270   9.502   6.030   3.785
  110SER     HG 1271   9.443   6.110   3.775
  110SER      C 1272   9.414   5.691   3.867
  110SER      O 1273   9.512   5.618   3.886
  111ARG      N 1274   9.311   5.687   3.950
  111ARG      H 1275   9.230   5.743   3.934
  111ARG     CA 1276   9.303   5.581   4.053
  111ARG     CB 1277   9.265   5.649   4.185
  111ARG     CG 1278   9.380   5.727   4.248
  111ARG     CD 1279   9.318   5.800   4.368
  111ARG     NE 1280   9.316   5.718   4.489
  111ARG     HE 1281   9.256   5.637   4.493
  111ARG     CZ 1282   9.388   5.744   4.599
  111ARG    NH1 1283   9.486   5.836   4.590
  111ARG   HH11 1284   9.505   5.887   4.507
  111ARG   HH12 1285   9.534   5.871   4.671
  111ARG    NH2 1286   9.353   5.701   4.721
  111ARG   HH21 1287   9.272   5.645   4.738
  111ARG   HH22 1288   9.414   5.710   4.799
  111ARG      C 1289   9.214   5.461   4.020
  111ARG      O 1290   9.125   5.463   3.934
  112HI0      N 1291   9.232   5.350   4.091
  112HI0      H 1292   9.310   5.342   4.154
  112HI0     CA 1293   9.139   5.237   4.087
  112HI0     CB 1294   9.208   5.100   4.096
  112HI0     CG 1295   9.283   5.060   3.969
  112HI0    ND1 1296   9.386   4.977   3.959
  112HI0    HD1 1297   9.409   4.905   4.024
  112HI0    CD2 1298   9.278   5.124   3.852
  112HI0    HD2 1299   9.193   5.181   3.817
  112HI0    CE1 1300   9.443   4.985   3.839
  112HI0    HE1 1301   9.537   4.941   3.804
  112HI0    NE2 1302   9.380   5.084   3.776
  112HI0    HE2 1303   9.410   5.127   3.691
  112HI0      C 1304   9.040   5.252   4.203
  112HI0      O 1305   9.068   5.294   4.315
  113PRO      N 1306   8.925   5.188   4.185
  113PRO     CA 1307   8.813   5.201   4.280
  113PRO     CB 1308   8.693   5.131   4.214
  113PRO     CG 1309   8.723   5.141   4.065
  113PRO     CD 1310   8.875   5.124   4.063
  113PRO      C 1311   8.837   5.149   4.421
  113PRO      O 1312   8.870   5.032   4.442
  114ALA      N 1313   8.821   5.237   4.519
  114ALA      H 1314   8.788   5.331   4.512
  114ALA     CA 1315   8.836   5.191   4.658
  114ALA     CB 1316   8.913   5.298   4.735
  114ALA      C 1317   8.709   5.149   4.733
  114ALA      O 1318   8.597   5.196   4.712
  115GL4      N 1319   8.738   5.056   4.824
  115GL4      H 1320   8.819   4.999   4.810
  115GL4     CA 1321   8.643   4.987   4.912
  115GL4     CB 1322   8.718   4.878   4.989
  115GL4     CG 1323   8.735   4.748   4.909
  115GL4     CD 1324   8.834   4.771   4.794
  115GL4    OE1 1325   8.951   4.806   4.815
  115GL4   HE11 1326   8.978   4.853   4.730
  115GL4   HE12 1327   8.976   4.792   4.911
  115GL4    OE2 1328   8.799   4.727   4.682
  115GL4   HE21 1329   8.848   4.764   4.603
  115GL4   HE22 1330   8.728   4.661   4.704
  115GL4      C 1331   8.594   5.084   5.019
  115GL4      O 1332   8.674   5.129   5.102
  116ASN      N 1333   8.473   5.132   4.995
  116ASN      H 1334   8.422   5.096   4.916
  116ASN     CA 1335   8.397   5.232   5.072
  116ASN     CB 1336   8.381   5.184   5.217
  116ASN     CG 1337   8.311   5.049   5.230
  116ASN    OD1 1338   8.365   4.939   5.242
  116ASN    ND2 1339   8.179   5.064   5.246
  116ASN   HD21 1340   8.137   5.154   5.250
  116ASN   HD22 1341   8.133   4.977   5.263
  116ASN      C 1342   8.451   5.375   5.067
  116ASN      O 1343   8.433   5.460   5.154
  117GLY      N 1344   8.534   5.396   4.966
  117GLY      H 1345   8.561   5.317   4.910
  117GLY     CA 1346   8.577   5.530   4.923
  117GLY      C 1347   8.722   5.565   4.888
  117GLY      O 1348   8.805   5.528   4.971
  118LYSH     N 1349   8.761   5.623   4.776
  118LYSH     H 1350   8.860   5.628   4.760
  118LYSH    CA 1351   8.665   5.660   4.671
  118LYSH    CB 1352   8.711   5.789   4.602
  118LYSH    CG 1353   8.721   5.896   4.710
  118LYSH    CD 1354   8.589   5.950   4.767
  118LYSH    CE 1355   8.497   6.015   4.665
  118LYSH    NZ 1356   8.393   6.101   4.724
  118LYSH   HZ1 1357   8.431   6.178   4.776
  118LYSH   HZ2 1358   8.343   6.142   4.648
  118LYSH   HZ3 1359   8.325   6.058   4.784
  118LYSH     C 1360   8.637   5.553   4.565
  118LYSH     O 1361   8.737   5.497   4.519
  119SER      N 1362   8.513   5.540   4.520
  119SER      H 1363   8.440   5.576   4.579
  119SER     CA 1364   8.474   5.453   4.408
  119SER     CB 1365   8.417   5.325   4.469
  119SER     OG 1366   8.414   5.228   4.364
  119SER     HG 1367   8.441   5.141   4.404
  119SER      C 1368   8.371   5.521   4.317
  119SER      O 1369   8.340   5.639   4.330
  120ASN      N 1370   8.312   5.445   4.225
  120ASN      H 1371   8.312   5.348   4.251
  120ASN     CA 1372   8.207   5.486   4.131
  120ASN     CB 1373   8.161   5.363   4.052
  120ASN     CG 1374   8.268   5.312   3.956
  120ASN    OD1 1375   8.350   5.223   3.980
  120ASN    ND2 1376   8.250   5.340   3.827
  120ASN   HD21 1377   8.165   5.382   3.794
  120ASN   HD22 1378   8.326   5.331   3.763
  120ASN      C 1379   8.086   5.551   4.199
  120ASN      O 1380   8.056   5.517   4.314
  121PHE      N 1381   8.024   5.658   4.152
  121PHE      H 1382   7.966   5.714   4.212
  121PHE     CA 1383   8.062   5.726   4.027
  121PHE     CB 1384   7.938   5.747   3.940
  121PHE     CG 1385   7.887   5.624   3.864
  121PHE    CD1 1386   7.924   5.596   3.733
  121PHE    HD1 1387   7.944   5.681   3.668
  121PHE    CD2 1388   7.831   5.522   3.939
  121PHE    HD2 1389   7.761   5.539   4.021
  121PHE    CE1 1390   7.922   5.466   3.682
  121PHE    HE1 1391   7.976   5.443   3.590
  121PHE    CE2 1392   7.814   5.395   3.885
  121PHE    HE2 1393   7.750   5.326   3.939
  121PHE     CZ 1394   7.856   5.368   3.755
  121PHE     HZ 1395   7.804   5.286   3.704
  121PHE      C 1396   8.112   5.866   4.061
  121PHE      O 1397   8.080   5.919   4.168
  122LEU      N 1398   8.195   5.924   3.975
  122LEU      H 1399   8.197   5.901   3.878
  122LEU     CA 1400   8.260   6.050   4.012
  122LEU     CB 1401   8.391   6.068   3.935
  122LEU     CG 1402   8.501   6.157   3.993
  122LEU    CD1 1403   8.480   6.302   3.952
  122LEU    CD2 1404   8.511   6.153   4.146
  122LEU      C 1405   8.171   6.172   3.986
  122LEU      O 1406   8.138   6.203   3.872
  123ASN      N 1407   8.146   6.239   4.098
  123ASN      H 1408   8.169   6.201   4.188
  123ASN     CA 1409   8.078   6.369   4.100
  123ASN     CB 1410   8.079   6.419   4.245
  123ASN     CG 1411   7.989   6.343   4.342
  123ASN    OD1 1412   7.991   6.220   4.353
  123ASN    ND2 1413   7.929   6.417   4.435
  123ASN   HD21 1414   7.943   6.515   4.448
  123ASN   HD22 1415   7.872   6.375   4.506
  123ASN      C 1416   8.140   6.485   4.023
  123ASN      O 1417   8.238   6.550   4.058
  124CYS2     N 1418   8.081   6.524   3.910
  124CYS2     H 1419   8.016   6.471   3.855
  124CYS2    CA 1420   8.129   6.644   3.840
  124CYS2    CB 1421   8.160   6.619   3.693
  124CYS2    SG 1422   8.246   6.756   3.606
  124CYS2     C 1423   8.024   6.754   3.859
  124CYS2     O 1424   7.927   6.766   3.784
  125TYR      N 1425   8.035   6.819   3.974
  125TYR      H 1426   8.125   6.806   4.016
  125TYR     CA 1427   7.950   6.932   4.015
  125TYR     CB 1428   8.014   6.981   4.145
  125TYR     CG 1429   7.905   7.062   4.216
  125TYR    CD1 1430   7.824   7.010   4.317
  125TYR    HD1 1431   7.856   6.912   4.354
  125TYR    CD2 1432   7.893   7.196   4.182
  125TYR    HD2 1433   7.938   7.223   4.086
  125TYR    CE1 1434   7.753   7.096   4.400
  125TYR    HE1 1435   7.682   7.059   4.474
  125TYR    CE2 1436   7.822   7.284   4.262
  125TYR    HE2 1437   7.791   7.383   4.230
  125TYR     CZ 1438   7.759   7.233   4.375
  125TYR     OH 1439   7.728   7.319   4.476
  125TYR     HH 1440   7.757   7.412   4.452
  125TYR      C 1441   7.955   7.042   3.909
  125TYR      O 1442   8.067   7.088   3.886
  126VAL      N 1443   7.850   7.049   3.828
  126VAL      H 1444   7.781   6.977   3.837
  126VAL     CA 1445   7.818   7.168   3.748
  126VAL     CB 1446   7.763   7.131   3.610
  126VAL    CG1 1447   7.875   7.124   3.507
  126VAL    CG2 1448   7.678   7.004   3.599
  126VAL      C 1449   7.734   7.273   3.821
  126VAL      O 1450   7.648   7.244   3.904
  127SER      N 1451   7.756   7.398   3.780
  127SER      H 1452   7.819   7.413   3.704
  127SER     CA 1453   7.713   7.514   3.859
  127SER     CB 1454   7.826   7.597   3.921
  127SER     OG 1455   7.890   7.508   4.014
  127SER     HG 1456   7.954   7.441   3.977
  127SER      C 1457   7.638   7.624   3.784
  127SER      O 1458   7.654   7.646   3.664
  128GLY      N 1459   7.548   7.693   3.854
  128GLY      H 1460   7.517   7.662   3.944
  128GLY     CA 1461   7.495   7.826   3.823
  128GLY      C 1462   7.407   7.831   3.697
  128GLY      O 1463   7.414   7.932   3.627
  129PHE      N 1464   7.323   7.730   3.674
  129PHE      H 1465   7.325   7.654   3.738
  129PHE     CA 1466   7.236   7.732   3.556
  129PHE     CB 1467   7.273   7.609   3.472
  129PHE     CG 1468   7.249   7.475   3.543
  129PHE    CD1 1469   7.356   7.418   3.610
  129PHE    HD1 1470   7.445   7.481   3.614
  129PHE    CD2 1471   7.124   7.415   3.544
  129PHE    HD2 1472   7.048   7.439   3.469
  129PHE    CE1 1473   7.340   7.301   3.684
  129PHE    HE1 1474   7.415   7.248   3.742
  129PHE    CE2 1475   7.108   7.294   3.610
  129PHE    HE2 1476   7.015   7.240   3.594
  129PHE     CZ 1477   7.216   7.238   3.678
  129PHE     HZ 1478   7.196   7.145   3.731
  129PHE      C 1479   7.087   7.731   3.590
  129PHE      O 1480   7.045   7.675   3.691
  130HI0      N 1481   7.008   7.798   3.507
  130HI0      H 1482   7.043   7.844   3.425
  130HI0     CA 1483   6.861   7.792   3.509
  130HI0     CB 1484   6.821   7.926   3.570
  130HI0     CG 1485   6.679   7.964   3.612
  130HI0    ND1 1486   6.614   8.071   3.568
  130HI0    HD1 1487   6.651   8.162   3.553
  130HI0    CD2 1488   6.595   7.879   3.670
  130HI0    HD2 1489   6.633   7.797   3.731
  130HI0    CE1 1490   6.486   8.036   3.579
  130HI0    HE1 1491   6.402   8.086   3.530
  130HI0    NE2 1492   6.471   7.923   3.648
  130HI0    HE2 1493   6.384   7.876   3.661
  130HI0      C 1494   6.817   7.782   3.363
  130HI0      O 1495   6.880   7.856   3.288
  131PRO      N 1496   6.722   7.699   3.319
  131PRO     CA 1497   6.643   7.607   3.402
  131PRO     CB 1498   6.510   7.610   3.327
  131PRO     CG 1499   6.556   7.604   3.181
  131PRO     CD 1500   6.689   7.680   3.177
  131PRO      C 1501   6.704   7.468   3.424
  131PRO      O 1502   6.795   7.432   3.349
  132SER      N 1503   6.656   7.393   3.523
  132SER      H 1504   6.576   7.423   3.575
  132SER     CA 1505   6.706   7.258   3.549
  132SER     CB 1506   6.649   7.197   3.677
  132SER     OG 1507   6.521   7.139   3.653
  132SER     HG 1508   6.452   7.201   3.616
  132SER      C 1509   6.718   7.151   3.440
  132SER      O 1510   6.814   7.074   3.440
  133AS4      N 1511   6.629   7.141   3.342
  133AS4      H 1512   6.538   7.183   3.349
  133AS4     CA 1513   6.635   7.064   3.217
  133AS4     CB 1514   6.499   7.014   3.169
  133AS4     CG 1515   6.384   7.115   3.175
  133AS4    OD1 1516   6.321   7.144   3.071
  133AS4   HD11 1517   6.268   7.228   3.084
  133AS4   HD12 1518   6.358   7.086   2.998
  133AS4    OD2 1519   6.336   7.138   3.288
  133AS4   HD21 1520   6.306   7.233   3.284
  133AS4   HD22 1521   6.326   7.058   3.347
  133AS4      C 1522   6.725   7.114   3.103
  133AS4      O 1523   6.697   7.077   2.989
  134ILE      N 1524   6.838   7.174   3.141
  134ILE      H 1525   6.847   7.202   3.236
  134ILE     CA 1526   6.947   7.189   3.043
  134ILE     CB 1527   7.045   7.302   3.075
  134ILE    CG1 1528   7.102   7.314   3.217
  134ILE    CG2 1529   6.980   7.436   3.041
  134ILE     CD 1530   7.178   7.189   3.264
  134ILE      C 1531   7.027   7.070   2.989
  134ILE      O 1532   7.034   6.968   3.059
  135GL4      N 1533   7.092   7.076   2.874
  135GL4      H 1534   7.092   7.166   2.829
  135GL4     CA 1535   7.175   6.964   2.826
  135GL4     CB 1536   7.195   6.976   2.675
  135GL4     CG 1537   7.191   6.837   2.610
  135GL4     CD 1538   7.319   6.754   2.621
  135GL4    OE1 1539   7.428   6.797   2.578
  135GL4   HE11 1540   7.489   6.718   2.572
  135GL4   HE12 1541   7.427   6.896   2.566
  135GL4    OE2 1542   7.314   6.653   2.695
  135GL4   HE21 1543   7.406   6.614   2.705
  135GL4   HE22 1544   7.223   6.654   2.736
  135GL4      C 1545   7.311   6.969   2.895
  135GL4      O 1546   7.362   7.077   2.926
  136VAL      N 1547   7.368   6.851   2.914
  136VAL      H 1548   7.331   6.769   2.870
  136VAL     CA 1549   7.487   6.827   2.997
  136VAL     CB 1550   7.449   6.790   3.140
  136VAL    CG1 1551   7.335   6.691   3.162
  136VAL    CG2 1552   7.572   6.739   3.217
  136VAL      C 1553   7.580   6.728   2.926
  136VAL      O 1554   7.536   6.628   2.869
  137AS4      N 1555   7.708   6.766   2.923
  137AS4      H 1556   7.724   6.860   2.953
  137AS4     CA 1557   7.811   6.696   2.845
  137AS4     CB 1558   7.803   6.746   2.700
  137AS4     CG 1559   7.861   6.666   2.583
  137AS4    OD1 1560   7.896   6.729   2.481
  137AS4   HD11 1561   7.957   6.677   2.422
  137AS4   HD12 1562   7.839   6.811   2.481
  137AS4    OD2 1563   7.862   6.542   2.603
  137AS4   HD21 1564   7.884   6.491   2.520
  137AS4   HD22 1565   7.835   6.526   2.698
  137AS4      C 1566   7.953   6.693   2.900
  137AS4      O 1567   7.989   6.786   2.973
  138LEU      N 1568   8.029   6.593   2.857
  138LEU      H 1569   7.994   6.542   2.778
  138LEU     CA 1570   8.162   6.548   2.900
  138LEU     CB 1571   8.159   6.399   2.933
  138LEU     CG 1572   8.281   6.352   3.012
  138LEU    CD1 1573   8.280   6.410   3.154
  138LEU    CD2 1574   8.292   6.199   3.014
  138LEU      C 1575   8.259   6.584   2.787
  138LEU      O 1576   8.268   6.513   2.686
  139LEU      N 1577   8.360   6.660   2.826
  139LEU      H 1578   8.353   6.714   2.909
  139LEU     CA 1579   8.473   6.700   2.740
  139LEU     CB 1580   8.544   6.825   2.790
  139LEU     CG 1581   8.604   6.907   2.676
  139LEU    CD1 1582   8.491   6.951   2.582
  139LEU    CD2 1583   8.700   7.017   2.721
  139LEU      C 1584   8.564   6.586   2.693
  139LEU      O 1585   8.652   6.543   2.768
  140LYSH     N 1586   8.535   6.539   2.572
  140LYSH     H 1587   8.474   6.598   2.519
  140LYSH    CA 1588   8.634   6.456   2.501
  140LYSH    CB 1589   8.578   6.344   2.414
  140LYSH    CG 1590   8.541   6.222   2.497
  140LYSH    CD 1591   8.512   6.100   2.409
  140LYSH    CE 1592   8.631   6.053   2.324
  140LYSH    NZ 1593   8.597   5.955   2.220
  140LYSH   HZ1 1594   8.510   5.990   2.184
  140LYSH   HZ2 1595   8.668   5.946   2.151
  140LYSH   HZ3 1596   8.591   5.862   2.256
  140LYSH     C 1597   8.708   6.540   2.396
  140LYSH     O 1598   8.652   6.634   2.338
  141ASN      N 1599   8.833   6.505   2.368
  141ASN      H 1600   8.873   6.433   2.425
  141ASN     CA 1601   8.917   6.561   2.262
  141ASN     CB 1602   9.065   6.525   2.275
  141ASN     CG 1603   9.121   6.598   2.397
  141ASN    OD1 1604   9.133   6.541   2.506
  141ASN    ND2 1605   9.165   6.722   2.378
  141ASN   HD21 1606   9.156   6.761   2.287
  141ASN   HD22 1607   9.207   6.774   2.453
  141ASN      C 1608   8.864   6.528   2.122
  141ASN      O 1609   8.838   6.627   2.054
  142GLY      N 1610   8.822   6.406   2.090
  142GLY      H 1611   8.877   6.327   2.118
  142GLY     CA 1612   8.753   6.390   1.961
  142GLY      C 1613   8.647   6.279   1.960
  142GLY      O 1614   8.674   6.168   2.005
  143GL4      N 1615   8.544   6.305   1.881
  143GL4      H 1616   8.556   6.359   1.798
  143GL4     CA 1617   8.409   6.246   1.886
  143GL4     CB 1618   8.408   6.124   1.793
  143GL4     CG 1619   8.401   6.154   1.643
  143GL4     CD 1620   8.404   6.019   1.570
  143GL4    OE1 1621   8.326   5.929   1.607
  143GL4   HE11 1622   8.360   5.847   1.561
  143GL4   HE12 1623   8.270   5.974   1.677
  143GL4    OE2 1624   8.478   6.009   1.470
  143GL4   HE21 1625   8.454   5.923   1.425
  143GL4   HE22 1626   8.526   6.094   1.448
  143GL4      C 1627   8.350   6.213   2.023
  143GL4      O 1628   8.413   6.151   2.108
  144ARG      N 1629   8.234   6.275   2.043
  144ARG      H 1630   8.183   6.317   1.967
  144ARG     CA 1631   8.157   6.280   2.168
  144ARG     CB 1632   8.031   6.358   2.131
  144ARG     CG 1633   8.060   6.508   2.118
  144ARG     CD 1634   7.942   6.560   2.035
  144ARG     NE 1635   7.955   6.700   1.991
  144ARG     HE 1636   8.023   6.714   1.919
  144ARG     CZ 1637   7.861   6.795   2.001
  144ARG    NH1 1638   7.742   6.774   2.058
  144ARG   HH11 1639   7.722   6.682   2.093
  144ARG   HH12 1640   7.666   6.839   2.062
  144ARG    NH2 1641   7.875   6.891   1.908
  144ARG   HH21 1642   7.939   6.891   1.831
  144ARG   HH22 1643   7.798   6.955   1.901
  144ARG      C 1644   8.134   6.145   2.236
  144ARG      O 1645   8.155   6.042   2.172
  145ILE      N 1646   8.103   6.144   2.366
  145ILE      H 1647   8.083   6.234   2.403
  145ILE     CA 1648   8.087   6.023   2.448
  145ILE     CB 1649   8.061   6.054   2.595
  145ILE    CG1 1650   7.941   6.146   2.616
  145ILE    CG2 1651   8.186   6.117   2.657
  145ILE     CD 1652   7.869   6.138   2.750
  145ILE      C 1653   7.977   5.930   2.397
  145ILE      O 1654   7.875   5.962   2.336
  146GL4      N 1655   7.990   5.806   2.444
  146GL4      H 1656   8.077   5.781   2.486
  146GL4     CA 1657   7.907   5.691   2.409
  146GL4     CB 1658   7.979   5.569   2.466
  146GL4     CG 1659   7.984   5.457   2.362
  146GL4     CD 1660   8.054   5.330   2.411
  146GL4    OE1 1661   8.174   5.322   2.379
  146GL4   HE11 1662   8.192   5.224   2.370
  146GL4   HE12 1663   8.201   5.417   2.365
  146GL4    OE2 1664   7.988   5.249   2.479
  146GL4   HE21 1665   8.040   5.163   2.477
  146GL4   HE22 1666   7.908   5.287   2.525
  146GL4      C 1667   7.765   5.704   2.463
  146GL4      O 1668   7.682   5.750   2.385
  147LYSH     N 1669   7.747   5.692   2.595
  147LYSH     H 1670   7.825   5.725   2.649
  147LYSH    CA 1671   7.619   5.687   2.666
  147LYSH    CB 1672   7.596   5.540   2.704
  147LYSH    CG 1673   7.549   5.440   2.599
  147LYSH    CD 1674   7.538   5.297   2.652
  147LYSH    CE 1675   7.481   5.205   2.544
  147LYSH    NZ 1676   7.480   5.065   2.589
  147LYSH   HZ1 1677   7.548   5.055   2.661
  147LYSH   HZ2 1678   7.385   5.050   2.616
  147LYSH   HZ3 1679   7.501   4.999   2.517
  147LYSH     C 1680   7.612   5.779   2.787
  147LYSH     O 1681   7.715   5.806   2.849
  148VAL      N 1682   7.495   5.840   2.804
  148VAL      H 1683   7.419   5.820   2.742
  148VAL     CA 1684   7.467   5.936   2.912
  148VAL     CB 1685   7.335   6.012   2.894
  148VAL    CG1 1686   7.217   5.919   2.919
  148VAL    CG2 1687   7.328   6.139   2.979
  148VAL      C 1688   7.482   5.879   3.052
  148VAL      O 1689   7.447   5.763   3.075
  149GL4      N 1690   7.544   5.957   3.140
  149GL4      H 1691   7.599   6.037   3.114
  149GL4     CA 1692   7.567   5.913   3.278
  149GL4     CB 1693   7.717   5.937   3.303
  149GL4     CG 1694   7.799   5.859   3.200
  149GL4     CD 1695   7.942   5.912   3.213
  149GL4    OE1 1696   7.970   6.034   3.201
  149GL4   HE11 1697   8.068   6.051   3.211
  149GL4   HE12 1698   7.884   6.085   3.201
  149GL4    OE2 1699   8.023   5.828   3.256
  149GL4   HE21 1700   8.112   5.845   3.216
  149GL4   HE22 1701   7.984   5.764   3.323
  149GL4      C 1702   7.463   5.991   3.358
  149GL4      O 1703   7.411   6.094   3.314
  150HI0      N 1704   7.432   5.941   3.477
  150HI0      H 1705   7.479   5.856   3.501
  150HI0     CA 1706   7.347   6.009   3.576
  150HI0     CB 1707   7.321   5.915   3.693
  150HI0     CG 1708   7.241   5.791   3.651
  150HI0    ND1 1709   7.295   5.678   3.609
  150HI0    HD1 1710   7.392   5.668   3.588
  150HI0    CD2 1711   7.111   5.774   3.674
  150HI0    HD2 1712   7.041   5.838   3.728
  150HI0    CE1 1713   7.198   5.587   3.604
  150HI0    HE1 1714   7.222   5.482   3.592
  150HI0    NE2 1715   7.084   5.649   3.636
  150HI0    HE2 1716   6.993   5.612   3.619
  150HI0      C 1717   7.372   6.155   3.614
  150HI0      O 1718   7.485   6.204   3.612
  151SER      N 1719   7.261   6.229   3.623
  151SER      H 1720   7.171   6.188   3.610
  151SER     CA 1721   7.262   6.375   3.629
  151SER     CB 1722   7.214   6.441   3.500
  151SER     OG 1723   7.098   6.373   3.451
  151SER     HG 1724   7.110   6.390   3.353
  151SER      C 1725   7.165   6.420   3.739
  151SER      O 1726   7.045   6.435   3.717
  152AS4      N 1727   7.210   6.435   3.864
  152AS4      H 1728   7.306   6.461   3.877
  152AS4     CA 1729   7.122   6.452   3.980
  152AS4     CB 1730   7.167   6.349   4.084
  152AS4     CG 1731   7.043   6.317   4.168
  152AS4    OD1 1732   6.945   6.270   4.107
  152AS4   HD11 1733   6.877   6.227   4.167
  152AS4   HD12 1734   6.971   6.269   4.010
  152AS4    OD2 1735   7.050   6.328   4.292
  152AS4   HD21 1736   6.966   6.356   4.339
  152AS4   HD22 1737   7.147   6.323   4.315
  152AS4      C 1738   7.127   6.595   4.035
  152AS4      O 1739   7.236   6.643   4.066
  153LEU      N 1740   7.012   6.662   4.040
  153LEU      H 1741   6.926   6.614   4.023
  153LEU     CA 1742   6.998   6.804   4.077
  153LEU     CB 1743   6.851   6.836   4.050
  153LEU     CG 1744   6.825   6.923   3.927
  153LEU    CD1 1745   6.676   6.945   3.901
  153LEU    CD2 1746   6.899   7.055   3.949
  153LEU      C 1747   7.046   6.846   4.216
  153LEU      O 1748   7.017   6.772   4.309
  154SER      N 1749   7.071   6.976   4.231
  154SER      H 1750   7.089   7.038   4.155
  154SER     CA 1751   7.088   7.047   4.359
  154SER     CB 1752   7.237   7.048   4.393
  154SER     OG 1753   7.263   7.115   4.516
  154SER     HG 1754   7.244   7.053   4.593
  154SER      C 1755   7.040   7.191   4.343
  154SER      O 1756   7.060   7.253   4.239
  155PHE      N 1757   6.987   7.244   4.453
  155PHE      H 1758   6.993   7.209   4.546
  155PHE     CA 1759   6.916   7.372   4.455
  155PHE     CB 1760   6.780   7.348   4.521
  155PHE     CG 1761   6.711   7.215   4.491
  155PHE    CD1 1762   6.659   7.200   4.363
  155PHE    HD1 1763   6.634   7.287   4.302
  155PHE    CD2 1764   6.731   7.102   4.569
  155PHE    HD2 1765   6.765   7.112   4.672
  155PHE    CE1 1766   6.624   7.074   4.317
  155PHE    HE1 1767   6.564   7.078   4.226
  155PHE    CE2 1768   6.704   6.974   4.521
  155PHE    HE2 1769   6.708   6.894   4.594
  155PHE     CZ 1770   6.654   6.960   4.392
  155PHE     HZ 1771   6.650   6.863   4.342
  155PHE      C 1772   6.995   7.481   4.528
  155PHE      O 1773   7.089   7.455   4.603
  156SER      N 1774   6.932   7.597   4.515
  156SER      H 1775   6.871   7.613   4.438
  156SER     CA 1776   6.934   7.718   4.599
  156SER     CB 1777   7.029   7.814   4.528
  156SER     OG 1778   7.049   7.936   4.601
  156SER     HG 1779   7.094   8.002   4.542
  156SER      C 1780   6.797   7.784   4.617
  156SER      O 1781   6.707   7.745   4.543
  157LYSH     N 1782   6.789   7.879   4.711
  157LYSH     H 1783   6.860   7.897   4.779
  157LYSH    CA 1784   6.670   7.965   4.721
  157LYSH    CB 1785   6.700   8.068   4.830
  157LYSH    CG 1786   6.749   8.011   4.963
  157LYSH    CD 1787   6.753   8.121   5.070
  157LYSH    CE 1788   6.849   8.070   5.178
  157LYSH    NZ 1789   6.900   8.168   5.276
  157LYSH   HZ1 1790   6.824   8.194   5.335
  157LYSH   HZ2 1791   6.974   8.135   5.335
  157LYSH   HZ3 1792   6.937   8.254   5.239
  157LYSH     C 1793   6.626   8.036   4.593
  157LYSH     O 1794   6.508   8.066   4.574
  158AS4      N 1795   6.728   8.079   4.520
  158AS4      H 1796   6.821   8.085   4.557
  158AS4     CA 1797   6.710   8.151   4.393
  158AS4     CB 1798   6.819   8.258   4.395
  158AS4     CG 1799   6.953   8.203   4.346
  158AS4    OD1 1800   6.997   8.253   4.240
  158AS4   HD11 1801   7.097   8.254   4.237
  158AS4   HD12 1802   6.928   8.296   4.181
  158AS4    OD2 1803   7.027   8.143   4.426
  158AS4   HD21 1804   7.092   8.085   4.377
  158AS4   HD22 1805   6.997   8.174   4.516
  158AS4      C 1806   6.713   8.065   4.267
  158AS4      O 1807   6.715   7.942   4.279
  159TRP      N 1808   6.732   8.134   4.155
  159TRP      H 1809   6.703   8.229   4.151
  159TRP     CA 1810   6.736   8.070   4.023
  159TRP     CB 1811   6.683   8.159   3.910
  159TRP     CG 1812   6.762   8.284   3.876
  159TRP    CD1 1813   6.873   8.272   3.803
  159TRP    HD1 1814   6.904   8.186   3.744
  159TRP    CD2 1815   6.764   8.411   3.934
  159TRP    NE1 1816   6.946   8.383   3.807
  159TRP    HE1 1817   7.034   8.401   3.763
  159TRP    CE2 1818   6.888   8.463   3.896
  159TRP    CE3 1819   6.683   8.468   4.031
  159TRP    HE3 1820   6.587   8.426   4.060
  159TRP    CZ2 1821   6.936   8.577   3.958
  159TRP    HZ2 1822   7.036   8.612   3.930
  159TRP    CZ3 1823   6.734   8.586   4.085
  159TRP    HZ3 1824   6.669   8.644   4.150
  159TRP    CH2 1825   6.856   8.643   4.050
  159TRP    HH2 1826   6.894   8.725   4.111
  159TRP      C 1827   6.858   7.981   3.996
  159TRP      O 1828   6.845   7.892   3.911
  160SER      N 1829   6.971   8.007   4.060
  160SER      H 1830   6.989   8.095   4.104
  160SER     CA 1831   7.094   7.929   4.045
  160SER     CB 1832   7.202   7.984   4.138
  160SER     OG 1833   7.221   8.125   4.144
  160SER     HG 1834   7.148   8.170   4.197
  160SER      C 1835   7.083   7.780   4.079
  160SER      O 1836   7.062   7.748   4.196
  161PHE      N 1837   7.085   7.693   3.978
  161PHE      H 1838   7.057   7.728   3.889
  161PHE     CA 1839   7.088   7.550   4.012
  161PHE     CB 1840   7.006   7.465   3.915
  161PHE     CG 1841   6.858   7.476   3.948
  161PHE    CD1 1842   6.770   7.556   3.875
  161PHE    HD1 1843   6.819   7.636   3.820
  161PHE    CD2 1844   6.800   7.375   4.025
  161PHE    HD2 1845   6.875   7.306   4.062
  161PHE    CE1 1846   6.633   7.533   3.872
  161PHE    HE1 1847   6.564   7.575   3.798
  161PHE    CE2 1848   6.663   7.347   4.027
  161PHE    HE2 1849   6.635   7.243   4.042
  161PHE     CZ 1850   6.583   7.430   3.949
  161PHE     HZ 1851   6.476   7.410   3.943
  161PHE      C 1852   7.229   7.491   4.006
  161PHE      O 1853   7.329   7.539   3.953
  162TYR      N 1854   7.241   7.371   4.063
  162TYR      H 1855   7.167   7.323   4.110
  162TYR     CA 1856   7.362   7.288   4.049
  162TYR     CB 1857   7.452   7.294   4.172
  162TYR     CG 1858   7.462   7.432   4.239
  162TYR    CD1 1859   7.549   7.529   4.192
  162TYR    HD1 1860   7.627   7.496   4.123
  162TYR    CD2 1861   7.388   7.456   4.354
  162TYR    HD2 1862   7.338   7.377   4.410
  162TYR    CE1 1863   7.560   7.652   4.255
  162TYR    HE1 1864   7.659   7.695   4.243
  162TYR    CE2 1865   7.393   7.585   4.407
  162TYR    HE2 1866   7.314   7.615   4.475
  162TYR     CZ 1867   7.481   7.684   4.365
  162TYR     OH 1868   7.474   7.806   4.425
  162TYR     HH 1869   7.549   7.860   4.388
  162TYR      C 1870   7.320   7.143   4.028
  162TYR      O 1871   7.204   7.103   4.021
  163LEU      N 1872   7.420   7.064   3.990
  163LEU      H 1873   7.512   7.099   3.969
  163LEU     CA 1874   7.395   6.928   3.937
  163LEU     CB 1875   7.364   6.939   3.788
  163LEU     CG 1876   7.324   6.805   3.725
  163LEU    CD1 1877   7.175   6.806   3.691
  163LEU    CD2 1878   7.401   6.762   3.600
  163LEU      C 1879   7.514   6.836   3.964
  163LEU      O 1880   7.623   6.871   3.919
  164LEU      N 1881   7.481   6.716   4.011
  164LEU      H 1882   7.390   6.676   4.020
  164LEU     CA 1883   7.581   6.611   4.034
  164LEU     CB 1884   7.564   6.531   4.164
  164LEU     CG 1885   7.609   6.609   4.287
  164LEU    CD1 1886   7.752   6.662   4.268
  164LEU    CD2 1887   7.523   6.731   4.321
  164LEU      C 1888   7.583   6.525   3.908
  164LEU      O 1889   7.494   6.441   3.895
  165TYR      N 1890   7.676   6.557   3.819
  165TYR      H 1891   7.734   6.638   3.829
  165TYR     CA 1892   7.708   6.476   3.701
  165TYR     CB 1893   7.745   6.569   3.585
  165TYR     CG 1894   7.750   6.495   3.451
  165TYR    CD1 1895   7.632   6.454   3.390
  165TYR    HD1 1896   7.538   6.483   3.435
  165TYR    CD2 1897   7.871   6.449   3.401
  165TYR    HD2 1898   7.962   6.502   3.431
  165TYR    CE1 1899   7.634   6.362   3.285
  165TYR    HE1 1900   7.537   6.332   3.244
  165TYR    CE2 1901   7.875   6.358   3.296
  165TYR    HE2 1902   7.974   6.337   3.255
  165TYR     CZ 1903   7.756   6.316   3.238
  165TYR     OH 1904   7.753   6.225   3.137
  165TYR     HH 1905   7.825   6.157   3.151
  165TYR      C 1906   7.794   6.352   3.726
  165TYR      O 1907   7.915   6.368   3.734
  166TYR      N 1908   7.727   6.237   3.731
  166TYR      H 1909   7.645   6.220   3.677
  166TYR     CA 1910   7.794   6.113   3.773
  166TYR     CB 1911   7.699   6.026   3.856
  166TYR     CG 1912   7.678   6.090   3.993
  166TYR    CD1 1913   7.558   6.156   4.012
  166TYR    HD1 1914   7.510   6.205   3.927
  166TYR    CD2 1915   7.760   6.068   4.104
  166TYR    HD2 1916   7.867   6.055   4.089
  166TYR    CE1 1917   7.511   6.191   4.138
  166TYR    HE1 1918   7.431   6.265   4.137
  166TYR    CE2 1919   7.716   6.099   4.232
  166TYR    HE2 1920   7.763   6.069   4.325
  166TYR     CZ 1921   7.590   6.155   4.247
  166TYR     OH 1922   7.521   6.185   4.360
  166TYR     HH 1923   7.573   6.167   4.444
  166TYR      C 1924   7.864   6.031   3.664
  166TYR      O 1925   7.823   5.919   3.635
  167THR      N 1926   7.988   6.073   3.638
  167THR      H 1927   8.023   6.148   3.694
  167THR     CA 1928   8.078   6.026   3.532
  167THR     CB 1929   8.158   6.139   3.468
  167THR    OG1 1930   8.194   6.105   3.334
  167THR    HG1 1931   8.110   6.079   3.287
  167THR    CG2 1932   8.286   6.182   3.540
  167THR      C 1933   8.158   5.901   3.571
  167THR      O 1934   8.178   5.882   3.690
  168GL4      N 1935   8.179   5.804   3.482
  168GL4      H 1936   8.133   5.811   3.394
  168GL4     CA 1937   8.265   5.688   3.509
  168GL4     CB 1938   8.274   5.602   3.383
  168GL4     CG 1939   8.367   5.482   3.399
  168GL4     CD 1940   8.350   5.393   3.523
  168GL4    OE1 1941   8.441   5.391   3.609
  168GL4   HE11 1942   8.428   5.310   3.667
  168GL4   HE12 1943   8.510   5.461   3.590
  168GL4    OE2 1944   8.252   5.317   3.527
  168GL4   HE21 1945   8.278   5.221   3.541
  168GL4   HE22 1946   8.167   5.368   3.513
  168GL4      C 1947   8.407   5.726   3.552
  168GL4      O 1948   8.490   5.778   3.477
  169PHE      N 1949   8.427   5.690   3.678
  169PHE      H 1950   8.356   5.638   3.726
  169PHE     CA 1951   8.553   5.705   3.753
  169PHE     CB 1952   8.541   5.649   3.894
  169PHE     CG 1953   8.657   5.679   3.990
  169PHE    CD1 1954   8.654   5.797   4.064
  169PHE    HD1 1955   8.568   5.862   4.043
  169PHE    CD2 1956   8.757   5.588   4.016
  169PHE    HD2 1957   8.777   5.499   3.955
  169PHE    CE1 1958   8.747   5.837   4.158
  169PHE    HE1 1959   8.749   5.930   4.215
  169PHE    CE2 1960   8.855   5.624   4.108
  169PHE    HE2 1961   8.947   5.566   4.117
  169PHE     CZ 1962   8.853   5.748   4.172
  169PHE     HZ 1963   8.921   5.769   4.254
  169PHE      C 1964   8.680   5.649   3.688
  169PHE      O 1965   8.779   5.721   3.689
  170THR      N 1966   8.676   5.529   3.631
  170THR      H 1967   8.586   5.485   3.621
  170THR     CA 1968   8.778   5.458   3.554
  170THR     CB 1969   8.810   5.320   3.613
  170THR    OG1 1970   8.699   5.232   3.625
  170THR    HG1 1971   8.614   5.284   3.619
  170THR    CG2 1972   8.900   5.330   3.737
  170THR      C 1973   8.751   5.442   3.404
  170THR      O 1974   8.747   5.332   3.349
  171PRO      N 1975   8.730   5.556   3.339
  171PRO     CA 1976   8.709   5.562   3.193
  171PRO     CB 1977   8.690   5.709   3.155
  171PRO     CG 1978   8.785   5.773   3.256
  171PRO     CD 1979   8.774   5.689   3.384
  171PRO      C 1980   8.829   5.495   3.125
  171PRO      O 1981   8.944   5.509   3.167
  172THR      N 1982   8.796   5.428   3.014
  172THR      H 1983   8.698   5.417   2.998
  172THR     CA 1984   8.895   5.352   2.937
  172THR     CB 1985   8.835   5.254   2.836
  172THR    OG1 1986   8.741   5.321   2.750
  172THR    HG1 1987   8.744   5.285   2.657
  172THR    CG2 1988   8.755   5.144   2.906
  172THR      C 1989   9.006   5.437   2.874
  172THR      O 1990   9.123   5.405   2.895
  173GL4      N 1991   8.974   5.553   2.817
  173GL4      H 1992   8.878   5.579   2.821
  173GL4     CA 1993   9.063   5.639   2.738
  173GL4     CB 1994   9.002   5.667   2.601
  173GL4     CG 1995   9.099   5.740   2.508
  173GL4     CD 1996   9.017   5.753   2.380
  173GL4    OE1 1997   8.927   5.839   2.379
  173GL4   HE11 1998   8.868   5.829   2.299
  173GL4   HE12 1999   8.940   5.900   2.457
  173GL4    OE2 2000   9.039   5.676   2.283
  173GL4   HE21 2001   9.023   5.727   2.199
  173GL4   HE22 2002   9.089   5.599   2.323
  173GL4      C 2003   9.100   5.763   2.820
  173GL4      O 2004   9.010   5.823   2.879
  174LYSH     N 2005   9.221   5.816   2.801
  174LYSH     H 2006   9.276   5.782   2.725
  174LYSH    CA 2007   9.262   5.946   2.857
  174LYSH    CB 2008   9.411   5.938   2.890
  174LYSH    CG 2009   9.471   6.047   2.978
  174LYSH    CD 2010   9.622   6.064   2.963
  174LYSH    CE 2011   9.672   6.170   3.061
  174LYSH    NZ 2012   9.814   6.193   3.031
  174LYSH   HZ1 2013   9.829   6.186   2.932
  174LYSH   HZ2 2014   9.835   6.284   3.067
  174LYSH   HZ3 2015   9.877   6.129   3.076
  174LYSH     C 2016   9.224   6.063   2.765
  174LYSH     O 2017   9.272   6.068   2.651
  175ASN      N 2018   9.141   6.154   2.814
  175ASN      H 2019   9.104   6.153   2.907
  175ASN     CA 2020   9.096   6.274   2.742
  175ASN     CB 2021   8.961   6.246   2.676
  175ASN     CG 2022   8.961   6.144   2.561
  175ASN    OD1 2023   8.999   6.176   2.449
  175ASN    ND2 2024   8.902   6.029   2.592
  175ASN   HD21 2025   8.860   6.011   2.681
  175ASN   HD22 2026   8.913   5.947   2.536
  175ASN      C 2027   9.079   6.393   2.837
  175ASN      O 2028   9.063   6.364   2.955
  176GL4      N 2029   9.066   6.514   2.783
  176GL4      H 2030   9.097   6.534   2.690
  176GL4     CA 2031   9.026   6.637   2.854
  176GL4     CB 2032   9.060   6.751   2.757
  176GL4     CG 2033   9.211   6.776   2.762
  176GL4     CD 2034   9.247   6.877   2.653
  176GL4    OE1 2035   9.180   6.982   2.645
  176GL4   HE11 2036   9.190   7.020   2.553
  176GL4   HE12 2037   9.124   6.981   2.729
  176GL4    OE2 2038   9.350   6.856   2.584
  176GL4   HE21 2039   9.361   6.940   2.531
  176GL4   HE22 2040   9.371   6.759   2.593
  176GL4      C 2041   8.901   6.647   2.941
  176GL4      O 2042   8.837   6.752   2.951
  177TYR      N 2043   8.869   6.535   3.004
  177TYR      H 2044   8.930   6.456   3.005
  177TYR     CA 2045   8.749   6.524   3.089
  177TYR     CB 2046   8.721   6.381   3.135
  177TYR     CG 2047   8.736   6.271   3.029
  177TYR    CD1 2048   8.832   6.173   3.048
  177TYR    HD1 2049   8.907   6.187   3.125
  177TYR    CD2 2050   8.640   6.255   2.930
  177TYR    HD2 2051   8.584   6.342   2.898
  177TYR    CE1 2052   8.825   6.058   2.969
  177TYR    HE1 2053   8.894   5.978   2.996
  177TYR    CE2 2054   8.627   6.137   2.858
  177TYR    HE2 2055   8.537   6.114   2.801
  177TYR     CZ 2056   8.724   6.039   2.876
  177TYR     OH 2057   8.725   5.923   2.804
  177TYR     HH 2058   8.633   5.919   2.763
  177TYR      C 2059   8.719   6.627   3.199
  177TYR      O 2060   8.795   6.643   3.294
  178ALA      N 2061   8.599   6.683   3.187
  178ALA      H 2062   8.530   6.636   3.131
  178ALA     CA 2063   8.535   6.795   3.258
  178ALA     CB 2064   8.608   6.927   3.232
  178ALA      C 2065   8.393   6.814   3.204
  178ALA      O 2066   8.371   6.780   3.088
  179CYS2     N 2067   8.305   6.859   3.293
  179CYS2     H 2068   8.325   6.904   3.380
  179CYS2    CA 2069   8.163   6.855   3.257
  179CYS2    CB 2070   8.072   6.779   3.354
  179CYS2    SG 2071   8.084   6.848   3.523
  179CYS2     C 2072   8.108   6.995   3.228
  179CYS2     O 2073   8.151   7.092   3.291
  180ARG      N 2074   8.019   7.008   3.131
  180ARG      H 2075   7.998   6.933   3.069
  180ARG     CA 2076   7.974   7.138   3.076
  180ARG     CB 2077   8.050   7.175   2.949
  180ARG     CG 2078   8.019   7.073   2.839
  180ARG     CD 2079   8.106   7.093   2.714
  180ARG     NE 2080   8.057   7.208   2.636
  180ARG     HE 2081   8.013   7.277   2.692
  180ARG     CZ 2082   8.096   7.233   2.510
  180ARG    NH1 2083   8.200   7.164   2.462
  180ARG   HH11 2084   8.243   7.084   2.504
  180ARG   HH12 2085   8.245   7.206   2.383
  180ARG    NH2 2086   8.051   7.347   2.455
  180ARG   HH21 2087   7.991   7.400   2.514
  180ARG   HH22 2088   8.072   7.364   2.359
  180ARG      C 2089   7.822   7.140   3.059
  180ARG      O 2090   7.761   7.033   3.059
  181VAL      N 2091   7.766   7.260   3.052
  181VAL      H 2092   7.822   7.340   3.076
  181VAL     CA 2093   7.625   7.296   3.030
  181VAL     CB 2094   7.591   7.407   3.129
  181VAL    CG1 2095   7.450   7.461   3.110
  181VAL    CG2 2096   7.600   7.344   3.268
  181VAL      C 2097   7.602   7.341   2.885
  181VAL      O 2098   7.652   7.446   2.844
  182ASN      N 2099   7.509   7.279   2.814
  182ASN      H 2100   7.456   7.204   2.854
  182ASN     CA 2101   7.475   7.312   2.675
  182ASN     CB 2102   7.489   7.191   2.582
  182ASN     CG 2103   7.632   7.138   2.584
  182ASN    OD1 2104   7.732   7.208   2.569
  182ASN    ND2 2105   7.650   7.007   2.600
  182ASN   HD21 2106   7.576   6.940   2.610
  182ASN   HD22 2107   7.739   6.970   2.575
  182ASN      C 2108   7.332   7.364   2.661
  182ASN      O 2109   7.248   7.345   2.748
  183HI0      N 2110   7.301   7.417   2.543
  183HI0      H 2111   7.373   7.422   2.473
  183HI0     CA 2112   7.177   7.492   2.518
  183HI0     CB 2113   7.184   7.534   2.371
  183HI0     CG 2114   7.254   7.670   2.362
  183HI0    ND1 2115   7.204   7.791   2.387
  183HI0    HD1 2116   7.110   7.808   2.416
  183HI0    CD2 2117   7.382   7.685   2.330
  183HI0    HD2 2118   7.449   7.604   2.301
  183HI0    CE1 2119   7.303   7.879   2.377
  183HI0    HE1 2120   7.300   7.977   2.425
  183HI0    NE2 2121   7.415   7.813   2.347
  183HI0    HE2 2122   7.506   7.849   2.369
  183HI0      C 2123   7.039   7.429   2.541
  183HI0      O 2124   7.022   7.315   2.499
  184VAL      N 2125   6.945   7.518   2.571
  184VAL      H 2126   6.966   7.614   2.554
  184VAL     CA 2127   6.810   7.485   2.620
  184VAL     CB 2128   6.748   7.601   2.698
  184VAL    CG1 2129   6.627   7.565   2.784
  184VAL    CG2 2130   6.844   7.670   2.796
  184VAL      C 2131   6.718   7.441   2.507
  184VAL      O 2132   6.639   7.349   2.529
  185THR      N 2133   6.753   7.471   2.383
  185THR      H 2134   6.837   7.525   2.377
  185THR     CA 2135   6.702   7.434   2.249
  185THR     CB 2136   6.719   7.554   2.156
  185THR    OG1 2137   6.848   7.613   2.174
  185THR    HG1 2138   6.839   7.672   2.254
  185THR    CG2 2139   6.598   7.646   2.165
  185THR      C 2140   6.753   7.298   2.202
  185THR      O 2141   6.734   7.268   2.084
  186LEU      N 2142   6.835   7.219   2.270
  186LEU      H 2143   6.877   7.246   2.357
  186LEU     CA 2144   6.885   7.092   2.216
  186LEU     CB 2145   7.021   7.057   2.277
  186LEU     CG 2146   7.140   7.141   2.229
  186LEU    CD1 2147   7.259   7.117   2.322
  186LEU    CD2 2148   7.166   7.106   2.082
  186LEU      C 2149   6.786   6.976   2.220
  186LEU      O 2150   6.711   6.971   2.318
  187SER      N 2151   6.797   6.874   2.135
  187SER      H 2152   6.826   6.902   2.043
  187SER     CA 2153   6.710   6.757   2.146
  187SER     CB 2154   6.667   6.718   2.004
  187SER     OG 2155   6.570   6.614   2.020
  187SER     HG 2156   6.528   6.587   1.933
  187SER      C 2157   6.781   6.645   2.222
  187SER      O 2158   6.880   6.588   2.179
  188GLN      N 2159   6.755   6.641   2.353
  188GLN      H 2160   6.686   6.699   2.397
  188GLN     CA 2161   6.831   6.564   2.452
  188GLN     CB 2162   6.779   6.598   2.592
  188GLN     CG 2163   6.799   6.745   2.630
  188GLN     CD 2164   6.767   6.793   2.772
  188GLN    OE1 2165   6.784   6.728   2.874
  188GLN    NE2 2166   6.738   6.923   2.780
  188GLN   HE21 2167   6.747   6.973   2.695
  188GLN   HE22 2168   6.715   6.965   2.868
  188GLN      C 2169   6.821   6.412   2.440
  188GLN      O 2170   6.713   6.355   2.433
  189PRO      N 2171   6.939   6.351   2.445
  189PRO     CA 2172   6.941   6.204   2.445
  189PRO     CB 2173   7.089   6.168   2.441
  189PRO     CG 2174   7.136   6.276   2.342
  189PRO     CD 2175   7.065   6.403   2.390
  189PRO      C 2176   6.865   6.136   2.559
  189PRO      O 2177   6.851   6.194   2.667
  190LYSH     N 2178   6.836   6.010   2.530
  190LYSH     H 2179   6.840   5.977   2.436
  190LYSH    CA 2180   6.771   5.929   2.635
  190LYSH    CB 2181   6.653   5.860   2.566
  190LYSH    CG 2182   6.530   5.952   2.562
  190LYSH    CD 2183   6.409   5.888   2.494
  190LYSH    CE 2184   6.296   5.982   2.453
  190LYSH    NZ 2185   6.336   6.119   2.417
  190LYSH   HZ1 2186   6.346   6.110   2.318
  190LYSH   HZ2 2187   6.259   6.174   2.446
  190LYSH   HZ3 2188   6.418   6.154   2.462
  190LYSH     C 2189   6.862   5.818   2.687
  190LYSH     O 2190   6.839   5.775   2.799
  191ILE      N 2191   6.938   5.756   2.597
  191ILE      H 2192   6.922   5.759   2.498
  191ILE     CA 2193   7.048   5.667   2.637
  191ILE     CB 2194   7.006   5.521   2.647
  191ILE    CG1 2195   7.112   5.430   2.708
  191ILE    CG2 2196   6.985   5.450   2.514
  191ILE     CD 2197   7.150   5.472   2.850
  191ILE      C 2198   7.184   5.683   2.569
  191ILE      O 2199   7.279   5.719   2.640
  192VAL      N 2200   7.185   5.685   2.436
  192VAL      H 2201   7.105   5.675   2.376
  192VAL     CA 2202   7.309   5.702   2.359
  192VAL     CB 2203   7.326   5.589   2.257
  192VAL    CG1 2204   7.222   5.593   2.145
  192VAL    CG2 2205   7.466   5.586   2.194
  192VAL      C 2206   7.321   5.846   2.309
  192VAL      O 2207   7.232   5.889   2.236
  193LYSH     N 2208   7.438   5.909   2.321
  193LYSH     H 2209   7.510   5.851   2.358
  193LYSH    CA 2210   7.473   6.045   2.279
  193LYSH    CB 2211   7.554   6.114   2.389
  193LYSH    CG 2212   7.468   6.142   2.512
  193LYSH    CD 2213   7.521   6.255   2.600
  193LYSH    CE 2214   7.506   6.388   2.527
  193LYSH    NZ 2215   7.560   6.504   2.600
  193LYSH   HZ1 2216   7.657   6.519   2.583
  193LYSH   HZ2 2217   7.503   6.584   2.580
  193LYSH   HZ3 2218   7.543   6.484   2.697
  193LYSH     C 2219   7.551   6.043   2.147
  193LYSH     O 2220   7.549   6.147   2.082
  194TRP      N 2221   7.642   5.948   2.127
  194TRP      H 2222   7.670   5.895   2.207
  194TRP     CA 2223   7.714   5.928   2.000
  194TRP     CB 2224   7.833   5.834   2.020
  194TRP     CG 2225   7.936   5.840   1.907
  194TRP    CD1 2226   8.028   5.933   1.885
  194TRP    HD1 2227   8.040   6.025   1.943
  194TRP    CD2 2228   7.963   5.726   1.832
  194TRP    NE1 2229   8.117   5.882   1.801
  194TRP    HE1 2230   8.196   5.927   1.758
  194TRP    CE2 2231   8.081   5.759   1.767
  194TRP    CE3 2232   7.885   5.615   1.799
  194TRP    HE3 2233   7.799   5.584   1.859
  194TRP    CZ2 2234   8.130   5.672   1.670
  194TRP    HZ2 2235   8.197   5.715   1.596
  194TRP    CZ3 2236   7.939   5.531   1.703
  194TRP    HZ3 2237   7.893   5.433   1.689
  194TRP    CH2 2238   8.061   5.554   1.642
  194TRP    HH2 2239   8.093   5.500   1.552
  194TRP      C 2240   7.631   5.893   1.877
  194TRP      O 2241   7.655   5.947   1.770
  195AS4      N 2242   7.526   5.817   1.906
  195AS4      H 2243   7.520   5.777   1.998
  195AS4     CA 2244   7.428   5.781   1.802
  195AS4     CB 2245   7.462   5.642   1.749
  195AS4     CG 2246   7.394   5.611   1.616
  195AS4    OD1 2247   7.272   5.584   1.621
  195AS4   HD11 2248   7.247   5.564   1.526
  195AS4   HD12 2249   7.255   5.578   1.720
  195AS4    OD2 2250   7.462   5.605   1.511
  195AS4   HD21 2251   7.410   5.585   1.427
  195AS4   HD22 2252   7.557   5.622   1.536
  195AS4      C 2253   7.286   5.815   1.850
  195AS4      O 2254   7.270   5.853   1.966
  196ARG      N 2255   7.192   5.809   1.756
  196ARG      H 2256   7.216   5.758   1.674
  196ARG     CA 2257   7.052   5.849   1.777
  196ARG     CB 2258   6.997   5.910   1.649
  196ARG     CG 2259   7.071   6.042   1.624
  196ARG     CD 2260   7.068   6.146   1.737
  196ARG     NE 2261   7.206   6.196   1.745
  196ARG     HE 2262   7.259   6.234   1.669
  196ARG     CZ 2263   7.276   6.198   1.859
  196ARG    NH1 2264   7.225   6.173   1.980
  196ARG   HH11 2265   7.133   6.144   2.006
  196ARG   HH12 2266   7.290   6.177   2.056
  196ARG    NH2 2267   7.410   6.196   1.852
  196ARG   HH21 2268   7.452   6.182   1.762
  196ARG   HH22 2269   7.461   6.169   1.933
  196ARG      C 2270   6.955   5.746   1.836
  196ARG      O 2271   6.959   5.628   1.800
  197AS4      N 2272   6.895   5.773   1.951
  197AS4      H 2273   6.927   5.846   2.012
  197AS4     CA 2274   6.778   5.705   2.009
  197AS4     CB 2275   6.733   5.783   2.133
  197AS4     CG 2276   6.832   5.764   2.248
  197AS4    OD1 2277   6.841   5.656   2.311
  197AS4   HD11 2278   6.919   5.658   2.374
  197AS4   HD12 2279   6.772   5.593   2.277
  197AS4    OD2 2280   6.888   5.869   2.287
  197AS4   HD21 2281   6.959   5.847   2.354
  197AS4   HD22 2282   6.873   5.947   2.227
  197AS4      C 2283   6.657   5.695   1.916
  197AS4      O 2284   6.605   5.797   1.870
  198MET      N 2285   6.597   5.577   1.909
  198MET      H 2286   6.621   5.497   1.965
  198MET     CA 2287   6.481   5.539   1.826
  198MET     CB 2288   6.530   5.426   1.735
  198MET     CG 2289   6.601   5.478   1.610
  198MET     SD 2290   6.700   5.344   1.535
  198MET     CE 2291   6.839   5.345   1.647
  198MET      C 2292   6.348   5.504   1.892
  198MET     O1 2293   6.338   5.525   2.015
  198MET   HO11 2294   6.429   5.542   2.054
  198MET   HO12 2295   6.243   5.506   2.041
  198MET     O2 2296   6.255   5.508   1.809
  198MET   HO21 2297   6.286   5.528   1.716
  198MET   HO22 2298   6.167   5.477   1.846
   9.37576   9.37576   6.62968   0.00000   0.00000   0.00000   0.00000   4.68790   4.68790
