# Supplementary material for: Interfacial Dynamics and Growth Modes of β2-Microglobulin Dimers
Source: J Chem Inf Model. 2023 May 3;63(14):4447–57. doi: 10.1021/acs.jcim.3c00399 (PMC10369489; doi:10.1021/acs.jcim.3c00399)
Supplement: Supplementary file 2 — ci3c00399_si_002.zip [file ci3c00399_si_002.zip › Supporting-Information/confs_end/End_conformation_BM-6_rep3.gro]

Protein in water t= 500000.00000 step= 5000000
 2298
    1ILE      N    1   9.154   5.983   4.432
    1ILE     H1    2   9.078   6.044   4.451
    1ILE     H2    3   9.103   5.905   4.394
    1ILE     H3    4   9.214   5.960   4.509
    1ILE     CA    5   9.239   6.051   4.333
    1ILE     CB    6   9.165   6.052   4.198
    1ILE    CG1    7   9.144   5.912   4.141
    1ILE    CG2    8   9.230   6.132   4.085
    1ILE     CD    9   9.016   5.900   4.057
    1ILE      C   10   9.260   6.194   4.384
    1ILE      O   11   9.174   6.281   4.385
    2GLN      N   12   9.388   6.228   4.399
    2GLN      H   13   9.453   6.176   4.344
    2GLN     CA   14   9.427   6.360   4.451
    2GLN     CB   15   9.578   6.362   4.472
    2GLN     CG   16   9.606   6.287   4.602
    2GLN     CD   17   9.755   6.285   4.635
    2GLN    OE1   18   9.825   6.385   4.617
    2GLN    NE2   19   9.804   6.167   4.672
    2GLN   HE21   20   9.739   6.093   4.690
    2GLN   HE22   21   9.902   6.162   4.689
    2GLN      C   22   9.378   6.475   4.363
    2GLN      O   23   9.327   6.578   4.408
    3ARG      N   24   9.414   6.465   4.236
    3ARG      H   25   9.471   6.390   4.203
    3ARG     CA   26   9.374   6.568   4.139
    3ARG     CB   27   9.456   6.536   4.014
    3ARG     CG   28   9.592   6.606   4.014
    3ARG     CD   29   9.585   6.755   3.983
    3ARG     NE   30   9.524   6.774   3.850
    3ARG     HE   31   9.424   6.780   3.853
    3ARG     CZ   32   9.586   6.785   3.734
    3ARG    NH1   33   9.717   6.758   3.722
    3ARG   HH11   34   9.758   6.717   3.803
    3ARG   HH12   35   9.779   6.797   3.653
    3ARG    NH2   36   9.509   6.789   3.624
    3ARG   HH21   37   9.409   6.787   3.622
    3ARG   HH22   38   9.555   6.799   3.536
    3ARG      C   39   9.225   6.573   4.108
    3ARG      O   40   9.172   6.488   4.035
    4THR      N   41   9.157   6.670   4.168
    4THR      H   42   9.206   6.735   4.227
    4THR     CA   43   9.013   6.691   4.148
    4THR     CB   44   8.950   6.768   4.264
    4THR    OG1   45   9.005   6.899   4.281
    4THR    HG1   46   8.938   6.975   4.278
    4THR    CG2   47   8.944   6.683   4.391
    4THR      C   48   8.990   6.771   4.019
    4THR      O   49   9.064   6.862   3.984
    5PRO      N   50   8.891   6.722   3.945
    5PRO     CA   51   8.846   6.789   3.822
    5PRO     CB   52   8.717   6.716   3.783
    5PRO     CG   53   8.734   6.578   3.847
    5PRO     CD   54   8.807   6.607   3.979
    5PRO      C   55   8.825   6.940   3.829
    5PRO      O   56   8.734   6.984   3.901
    6LYSH     N   57   8.910   7.017   3.761
    6LYSH     H   58   8.982   6.982   3.701
    6LYSH    CA   59   8.897   7.163   3.755
    6LYSH    CB   60   8.773   7.203   3.675
    6LYSH    CG   61   8.765   7.346   3.622
    6LYSH    CD   62   8.637   7.373   3.543
    6LYSH    CE   63   8.593   7.519   3.533
    6LYSH    NZ   64   8.668   7.596   3.432
    6LYSH   HZ1   65   8.668   7.693   3.454
    6LYSH   HZ2   66   8.766   7.578   3.422
    6LYSH   HZ3   67   8.636   7.583   3.337
    6LYSH     C   68   8.928   7.242   3.882
    6LYSH     O   69   9.031   7.309   3.882
    7ILE      N   70   8.834   7.238   3.977
    7ILE      H   71   8.767   7.165   3.971
    7ILE     CA   72   8.843   7.322   4.097
    7ILE     CB   73   8.710   7.387   4.134
    7ILE    CG1   74   8.601   7.279   4.128
    7ILE    CG2   75   8.680   7.503   4.038
    7ILE     CD   76   8.474   7.341   4.187
    7ILE      C   77   8.904   7.260   4.222
    7ILE      O   78   8.879   7.141   4.243
    8GLN      N   79   8.978   7.338   4.302
    8GLN      H   80   9.005   7.430   4.274
    8GLN     CA   81   9.040   7.301   4.430
    8GLN     CB   82   9.139   7.411   4.467
    8GLN     CG   83   9.259   7.434   4.375
    8GLN     CD   84   9.244   7.558   4.288
    8GLN    OE1   85   9.134   7.609   4.267
    8GLN    NE2   86   9.357   7.621   4.253
    8GLN   HE21   87   9.449   7.590   4.276
    8GLN   HE22   88   9.343   7.715   4.224
    8GLN      C   89   8.944   7.274   4.545
    8GLN      O   90   8.977   7.296   4.661
    9VAL      N   91   8.839   7.201   4.509
    9VAL      H   92   8.837   7.161   4.418
    9VAL     CA   93   8.739   7.144   4.601
    9VAL     CB   94   8.618   7.110   4.514
    9VAL    CG1   95   8.641   6.989   4.422
    9VAL    CG2   96   8.488   7.087   4.592
    9VAL      C   97   8.784   7.030   4.691
    9VAL      O   98   8.858   6.943   4.644
   10TYR      N   99   8.723   7.022   4.809
   10TYR      H  100   8.656   7.089   4.841
   10TYR     CA  101   8.752   6.916   4.906
   10TYR     CB  102   8.780   6.984   5.041
   10TYR     CG  103   8.882   7.098   5.043
   10TYR    CD1  104   9.015   7.067   5.071
   10TYR    HD1  105   9.043   6.962   5.065
   10TYR    CD2  106   8.831   7.224   5.018
   10TYR    HD2  107   8.722   7.231   5.010
   10TYR    CE1  108   9.104   7.175   5.062
   10TYR    HE1  109   9.205   7.166   5.103
   10TYR    CE2  110   8.923   7.328   5.018
   10TYR    HE2  111   8.891   7.431   5.034
   10TYR     CZ  112   9.059   7.301   5.025
   10TYR     OH  113   9.145   7.405   5.006
   10TYR     HH  114   9.236   7.371   5.028
   10TYR      C  115   8.645   6.807   4.905
   10TYR      O  116   8.674   6.688   4.898
   11SER      N  117   8.521   6.855   4.906
   11SER      H  118   8.502   6.949   4.934
   11SER     CA  119   8.398   6.776   4.896
   11SER     CB  120   8.297   6.822   5.002
   11SER     OG  121   8.201   6.722   5.035
   11SER     HG  122   8.238   6.642   5.083
   11SER      C  123   8.338   6.788   4.755
   11SER      O  124   8.294   6.897   4.718
   12ARG      N  125   8.325   6.680   4.680
   12ARG      H  126   8.309   6.688   4.582
   12ARG     CA  127   8.372   6.545   4.714
   12ARG     CB  128   8.256   6.449   4.745
   12ARG     CG  129   8.173   6.406   4.624
   12ARG     CD  130   8.053   6.318   4.661
   12ARG     NE  131   8.102   6.198   4.729
   12ARG     HE  132   8.199   6.199   4.753
   12ARG     CZ  133   8.022   6.098   4.769
   12ARG    NH1  134   7.889   6.110   4.762
   12ARG   HH11  135   7.859   6.200   4.731
   12ARG   HH12  136   7.822   6.055   4.811
   12ARG    NH2  137   8.073   5.995   4.838
   12ARG   HH21  138   8.167   6.002   4.872
   12ARG   HH22  139   8.018   5.911   4.834
   12ARG      C  140   8.482   6.481   4.629
   12ARG      O  141   8.513   6.525   4.519
   13HI0      N  142   8.552   6.386   4.690
   13HI0      H  143   8.549   6.366   4.788
   13HI0     CA  144   8.668   6.324   4.625
   13HI0     CB  145   8.741   6.242   4.732
   13HI0     CG  146   8.893   6.245   4.719
   13HI0    ND1  147   8.961   6.360   4.720
   13HI0    HD1  148   8.920   6.450   4.731
   13HI0    CD2  149   8.973   6.143   4.688
   13HI0    HD2  150   8.951   6.042   4.725
   13HI0    CE1  151   9.087   6.329   4.686
   13HI0    HE1  152   9.154   6.401   4.639
   13HI0    NE2  153   9.094   6.197   4.674
   13HI0    HE2  154   9.176   6.152   4.638
   13HI0      C  155   8.633   6.236   4.505
   13HI0      O  156   8.515   6.206   4.488
   14PRO      N  157   8.724   6.218   4.411
   14PRO     CA  158   8.708   6.111   4.311
   14PRO     CB  159   8.797   6.163   4.196
   14PRO     CG  160   8.778   6.315   4.193
   14PRO     CD  161   8.795   6.328   4.344
   14PRO      C  162   8.757   5.979   4.368
   14PRO      O  163   8.852   5.980   4.446
   15ALA      N  164   8.702   5.871   4.314
   15ALA      H  165   8.620   5.885   4.257
   15ALA     CA  166   8.735   5.732   4.349
   15ALA     CB  167   8.692   5.638   4.236
   15ALA      C  168   8.879   5.693   4.382
   15ALA      O  169   8.974   5.765   4.352
   16GL4      N  170   8.908   5.578   4.444
   16GL4      H  171   8.850   5.564   4.524
   16GL4     CA  172   9.042   5.520   4.436
   16GL4     CB  173   9.050   5.387   4.512
   16GL4     CG  174   9.072   5.417   4.659
   16GL4     CD  175   8.959   5.468   4.748
   16GL4    OE1  176   8.861   5.392   4.767
   16GL4   HE11  177   8.794   5.444   4.820
   16GL4   HE12  178   8.886   5.311   4.715
   16GL4    OE2  179   8.952   5.590   4.773
   16GL4   HE21  180   8.864   5.617   4.812
   16GL4   HE22  181   9.030   5.643   4.738
   16GL4      C  182   9.109   5.493   4.302
   16GL4      O  183   9.034   5.471   4.207
   17ASN      N  184   9.238   5.523   4.283
   17ASN      H  185   9.288   5.564   4.359
   17ASN     CA  186   9.323   5.496   4.167
   17ASN     CB  187   9.458   5.547   4.219
   17ASN     CG  188   9.469   5.693   4.262
   17ASN    OD1  189   9.416   5.739   4.363
   17ASN    ND2  190   9.547   5.770   4.189
   17ASN   HD21  191   9.595   5.745   4.104
   17ASN   HD22  192   9.563   5.861   4.227
   17ASN      C  193   9.329   5.351   4.118
   17ASN      O  194   9.429   5.308   4.061
   18GLY      N  195   9.209   5.295   4.118
   18GLY      H  196   9.130   5.352   4.139
   18GLY     CA  197   9.193   5.150   4.095
   18GLY      C  198   9.081   5.095   4.182
   18GLY      O  199   8.988   5.168   4.215
   19LYSH     N  200   9.078   4.963   4.201
   19LYSH     H  201   8.999   4.926   4.250
   19LYSH    CA  202   9.159   4.855   4.142
   19LYSH    CB  203   9.129   4.737   4.234
   19LYSH    CG  204   9.211   4.743   4.363
   19LYSH    CD  205   9.339   4.659   4.370
   19LYSH    CE  206   9.415   4.675   4.502
   19LYSH    NZ  207   9.397   4.548   4.573
   19LYSH   HZ1  208   9.452   4.477   4.531
   19LYSH   HZ2  209   9.430   4.559   4.667
   19LYSH   HZ3  210   9.301   4.519   4.575
   19LYSH     C  211   9.132   4.823   3.996
   19LYSH     O  212   9.219   4.758   3.937
   20SER      N  213   9.012   4.860   3.951
   20SER      H  214   8.961   4.925   4.007
   20SER     CA  215   8.952   4.830   3.820
   20SER     CB  216   8.924   4.679   3.819
   20SER     OG  217   8.897   4.661   3.679
   20SER     HG  218   8.813   4.607   3.670
   20SER      C  219   8.821   4.907   3.799
   20SER      O  220   8.761   4.969   3.887
   21ASN      N  221   8.772   4.895   3.676
   21ASN      H  222   8.820   4.856   3.598
   21ASN     CA  223   8.654   4.959   3.617
   21ASN     CB  224   8.628   4.893   3.480
   21ASN     CG  225   8.733   4.931   3.375
   21ASN    OD1  226   8.851   4.962   3.393
   21ASN    ND2  227   8.699   4.917   3.249
   21ASN   HD21  228   8.605   4.891   3.227
   21ASN   HD22  229   8.777   4.919   3.186
   21ASN      C  230   8.529   4.941   3.703
   21ASN      O  231   8.509   4.837   3.764
   22PHE      N  232   8.434   5.035   3.702
   22PHE      H  233   8.349   5.009   3.749
   22PHE     CA  234   8.449   5.168   3.642
   22PHE     CB  235   8.326   5.217   3.566
   22PHE     CG  236   8.324   5.143   3.432
   22PHE    CD1  237   8.382   5.213   3.326
   22PHE    HD1  238   8.449   5.297   3.344
   22PHE    CD2  239   8.249   5.029   3.406
   22PHE    HD2  240   8.202   4.980   3.491
   22PHE    CE1  241   8.355   5.173   3.196
   22PHE    HE1  242   8.412   5.222   3.118
   22PHE    CE2  243   8.236   4.979   3.276
   22PHE    HE2  244   8.200   4.877   3.268
   22PHE     CZ  245   8.286   5.055   3.171
   22PHE     HZ  246   8.271   5.005   3.074
   22PHE      C  247   8.488   5.273   3.747
   22PHE      O  248   8.414   5.292   3.842
   23LEU      N  249   8.591   5.352   3.718
   23LEU      H  250   8.645   5.342   3.636
   23LEU     CA  251   8.647   5.461   3.801
   23LEU     CB  252   8.798   5.484   3.799
   23LEU     CG  253   8.873   5.354   3.832
   23LEU    CD1  254   9.025   5.368   3.819
   23LEU    CD2  255   8.825   5.270   3.950
   23LEU      C  256   8.569   5.592   3.803
   23LEU      O  257   8.567   5.676   3.714
   24ASN      N  258   8.494   5.608   3.913
   24ASN      H  259   8.454   5.527   3.954
   24ASN     CA  260   8.411   5.720   3.961
   24ASN     CB  261   8.339   5.684   4.090
   24ASN     CG  262   8.263   5.551   4.085
   24ASN    OD1  263   8.310   5.448   4.038
   24ASN    ND2  264   8.156   5.553   4.165
   24ASN   HD21  265   8.127   5.634   4.217
   24ASN   HD22  266   8.108   5.465   4.161
   24ASN      C  267   8.478   5.856   3.975
   24ASN      O  268   8.524   5.888   4.085
   25CYS2     N  269   8.477   5.942   3.874
   25CYS2     H  270   8.434   5.917   3.787
   25CYS2    CA  271   8.521   6.081   3.891
   25CYS2    CB  272   8.613   6.142   3.784
   25CYS2    SG  273   8.531   6.143   3.620
   25CYS2     C  274   8.402   6.172   3.922
   25CYS2     O  275   8.309   6.175   3.842
   26TYR      N  276   8.389   6.192   4.054
   26TYR      H  277   8.414   6.130   4.128
   26TYR     CA  278   8.294   6.298   4.090
   26TYR     CB  279   8.247   6.298   4.236
   26TYR     CG  280   8.165   6.174   4.271
   26TYR    CD1  281   8.028   6.186   4.248
   26TYR    HD1  282   7.986   6.266   4.187
   26TYR    CD2  283   8.210   6.080   4.363
   26TYR    HD2  284   8.315   6.051   4.373
   26TYR    CE1  285   7.945   6.102   4.321
   26TYR    HE1  286   7.841   6.100   4.292
   26TYR    CE2  287   8.129   5.999   4.441
   26TYR    HE2  288   8.173   5.912   4.488
   26TYR     CZ  289   7.993   6.012   4.415
   26TYR     OH  290   7.901   5.927   4.470
   26TYR     HH  291   7.813   5.958   4.432
   26TYR      C  292   8.334   6.442   4.057
   26TYR      O  293   8.417   6.497   4.130
   27VAL      N  294   8.255   6.495   3.965
   27VAL      H  295   8.175   6.455   3.921
   27VAL     CA  296   8.267   6.639   3.934
   27VAL     CB  297   8.229   6.647   3.786
   27VAL    CG1  298   8.214   6.786   3.725
   27VAL    CG2  299   8.318   6.563   3.694
   27VAL      C  300   8.171   6.723   4.019
   27VAL      O  301   8.051   6.729   3.997
   28SER      N  302   8.236   6.794   4.109
   28SER      H  303   8.324   6.837   4.090
   28SER     CA  304   8.164   6.847   4.227
   28SER     CB  305   8.251   6.845   4.352
   28SER     OG  306   8.278   6.709   4.389
   28SER     HG  307   8.347   6.671   4.326
   28SER      C  308   8.122   6.994   4.210
   28SER      O  309   8.202   7.075   4.163
   29GLY      N  310   8.004   7.021   4.264
   29GLY      H  311   7.934   6.951   4.281
   29GLY     CA  312   7.966   7.159   4.297
   29GLY      C  313   7.918   7.259   4.191
   29GLY      O  314   7.970   7.368   4.170
   30PHE      N  315   7.818   7.211   4.118
   30PHE      H  316   7.773   7.124   4.139
   30PHE     CA  317   7.768   7.276   3.996
   30PHE     CB  318   7.814   7.192   3.875
   30PHE     CG  319   7.961   7.208   3.839
   30PHE    CD1  320   7.999   7.297   3.738
   30PHE    HD1  321   7.930   7.374   3.704
   30PHE    CD2  322   8.051   7.114   3.887
   30PHE    HD2  323   8.013   7.022   3.931
   30PHE    CE1  324   8.129   7.283   3.689
   30PHE    HE1  325   8.166   7.348   3.610
   30PHE    CE2  326   8.186   7.120   3.854
   30PHE    HE2  327   8.251   7.053   3.909
   30PHE     CZ  328   8.223   7.197   3.743
   30PHE     HZ  329   8.319   7.182   3.695
   30PHE      C  330   7.617   7.300   4.000
   30PHE      O  331   7.550   7.249   4.090
   31HI0      N  332   7.580   7.409   3.934
   31HI0      H  333   7.648   7.473   3.900
   31HI0     CA  334   7.440   7.446   3.906
   31HI0     CB  335   7.376   7.520   4.024
   31HI0     CG  336   7.227   7.555   4.017
   31HI0    ND1  337   7.185   7.673   4.062
   31HI0    HD1  338   7.235   7.730   4.128
   31HI0    CD2  339   7.138   7.488   3.945
   31HI0    HD2  340   7.137   7.385   3.908
   31HI0    CE1  341   7.064   7.682   4.007
   31HI0    HE1  342   7.002   7.771   4.017
   31HI0    NE2  343   7.032   7.569   3.945
   31HI0    HE2  344   6.961   7.567   3.875
   31HI0      C  345   7.454   7.541   3.787
   31HI0      O  346   7.522   7.642   3.801
   32PRO      N  347   7.395   7.506   3.672
   32PRO     CA  348   7.335   7.376   3.639
   32PRO     CB  349   7.241   7.394   3.520
   32PRO     CG  350   7.222   7.545   3.504
   32PRO     CD  351   7.336   7.608   3.585
   32PRO      C  352   7.441   7.271   3.607
   32PRO      O  353   7.546   7.296   3.551
   33SER      N  354   7.388   7.150   3.625
   33SER      H  355   7.294   7.132   3.651
   33SER     CA  356   7.470   7.029   3.604
   33SER     CB  357   7.398   6.910   3.669
   33SER     OG  358   7.277   6.885   3.597
   33SER     HG  359   7.211   6.959   3.613
   33SER      C  360   7.500   6.994   3.459
   33SER      O  361   7.597   6.920   3.438
   34AS4      N  362   7.438   7.055   3.357
   34AS4      H  363   7.373   7.129   3.375
   34AS4     CA  364   7.446   7.011   3.217
   34AS4     CB  365   7.331   7.084   3.149
   34AS4     CG  366   7.339   7.235   3.124
   34AS4    OD1  367   7.410   7.263   3.026
   34AS4   HD11  368   7.409   7.361   3.004
   34AS4   HD12  369   7.458   7.184   2.987
   34AS4    OD2  370   7.292   7.315   3.208
   34AS4   HD21  371   7.314   7.408   3.178
   34AS4   HD22  372   7.240   7.258   3.270
   34AS4      C  373   7.576   7.021   3.138
   34AS4      O  374   7.586   6.958   3.032
   35ILE      N  375   7.679   7.067   3.207
   35ILE      H  376   7.685   7.076   3.307
   35ILE     CA  377   7.814   7.090   3.152
   35ILE     CB  378   7.895   7.162   3.261
   35ILE    CG1  379   7.870   7.114   3.403
   35ILE    CG2  380   7.862   7.312   3.257
   35ILE     CD  381   7.973   7.016   3.459
   35ILE      C  382   7.885   6.966   3.098
   35ILE      O  383   7.877   6.863   3.164
   36GL4      N  384   7.936   6.974   2.975
   36GL4      H  385   7.946   7.062   2.929
   36GL4     CA  386   8.004   6.861   2.910
   36GL4     CB  387   8.029   6.887   2.762
   36GL4     CG  388   8.086   6.766   2.686
   36GL4     CD  389   8.095   6.806   2.539
   36GL4    OE1  390   8.196   6.864   2.497
   36GL4   HE11  391   8.163   6.946   2.449
   36GL4   HE12  392   8.277   6.823   2.537
   36GL4    OE2  393   7.999   6.772   2.467
   36GL4   HE21  394   8.037   6.741   2.379
   36GL4   HE22  395   7.913   6.780   2.517
   36GL4      C  396   8.130   6.816   2.987
   36GL4      O  397   8.203   6.894   3.046
   37VAL      N  398   8.138   6.685   3.012
   37VAL      H  399   8.069   6.620   2.980
   37VAL     CA  400   8.248   6.631   3.092
   37VAL     CB  401   8.223   6.563   3.227
   37VAL    CG1  402   8.329   6.471   3.289
   37VAL    CG2  403   8.191   6.671   3.330
   37VAL      C  404   8.320   6.532   3.000
   37VAL      O  405   8.273   6.421   2.974
   38AS4      N  406   8.429   6.580   2.941
   38AS4      H  407   8.479   6.659   2.975
   38AS4     CA  408   8.517   6.495   2.859
   38AS4     CB  409   8.619   6.593   2.802
   38AS4     CG  410   8.654   6.585   2.652
   38AS4    OD1  411   8.573   6.631   2.570
   38AS4   HD11  412   8.609   6.629   2.476
   38AS4   HD12  413   8.487   6.642   2.620
   38AS4    OD2  414   8.766   6.541   2.619
   38AS4   HD21  415   8.782   6.570   2.525
   38AS4   HD22  416   8.806   6.503   2.703
   38AS4      C  417   8.581   6.385   2.942
   38AS4      O  418   8.656   6.410   3.037
   39LEU      N  419   8.540   6.260   2.923
   39LEU      H  420   8.467   6.226   2.864
   39LEU     CA  421   8.598   6.142   2.991
   39LEU     CB  422   8.492   6.032   2.997
   39LEU     CG  423   8.376   6.050   3.094
   39LEU    CD1  424   8.253   5.971   3.050
   39LEU    CD2  425   8.417   6.021   3.238
   39LEU      C  426   8.723   6.080   2.929
   39LEU      O  427   8.725   6.023   2.821
   40LEU      N  428   8.833   6.099   3.001
   40LEU      H  429   8.818   6.143   3.091
   40LEU     CA  430   8.971   6.061   2.967
   40LEU     CB  431   9.065   6.181   2.975
   40LEU     CG  432   9.030   6.308   2.896
   40LEU    CD1  433   9.125   6.425   2.925
   40LEU    CD2  434   9.027   6.272   2.749
   40LEU      C  435   9.019   5.956   3.070
   40LEU      O  436   8.959   5.927   3.172
   41LYSH     N  437   9.128   5.895   3.026
   41LYSH     H  438   9.158   5.901   2.929
   41LYSH    CA  439   9.209   5.817   3.119
   41LYSH    CB  440   9.300   5.716   3.048
   41LYSH    CG  441   9.205   5.610   2.993
   41LYSH    CD  442   9.271   5.492   2.920
   41LYSH    CE  443   9.163   5.387   2.894
   41LYSH    NZ  444   9.203   5.304   2.780
   41LYSH   HZ1  445   9.299   5.279   2.788
   41LYSH   HZ2  446   9.137   5.228   2.780
   41LYSH   HZ3  447   9.187   5.351   2.692
   41LYSH     C  448   9.291   5.912   3.208
   41LYSH     O  449   9.242   5.964   3.308
   42ASN      N  450   9.411   5.945   3.163
   42ASN      H  451   9.458   5.882   3.099
   42ASN     CA  452   9.491   6.052   3.224
   42ASN     CB  453   9.629   6.024   3.284
   42ASN     CG  454   9.721   5.954   3.184
   42ASN    OD1  455   9.788   6.014   3.100
   42ASN    ND2  456   9.740   5.828   3.224
   42ASN   HD21  457   9.706   5.786   3.309
   42ASN   HD22  458   9.794   5.777   3.158
   42ASN      C  459   9.505   6.172   3.131
   42ASN      O  460   9.507   6.287   3.175
   43GLY      N  461   9.519   6.139   3.002
   43GLY      H  462   9.550   6.047   2.981
   43GLY     CA  463   9.513   6.236   2.892
   43GLY      C  464   9.433   6.187   2.771
   43GLY      O  465   9.346   6.260   2.724
   44GL4      N  466   9.450   6.060   2.737
   44GL4      H  467   9.495   5.992   2.795
   44GL4     CA  468   9.378   5.995   2.625
   44GL4     CB  469   9.454   5.870   2.581
   44GL4     CG  470   9.469   5.758   2.685
   44GL4     CD  471   9.577   5.779   2.791
   44GL4    OE1  472   9.689   5.725   2.785
   44GL4   HE11  473   9.727   5.733   2.879
   44GL4   HE12  474   9.718   5.694   2.696
   44GL4    OE2  475   9.554   5.852   2.892
   44GL4   HE21  476   9.625   5.829   2.959
   44GL4   HE22  477   9.473   5.906   2.872
   44GL4      C  478   9.232   5.959   2.652
   44GL4      O  479   9.192   5.942   2.767
   45ARG      N  480   9.153   5.969   2.546
   45ARG      H  481   9.176   6.026   2.467
   45ARG     CA  482   9.016   5.915   2.553
   45ARG     CB  483   8.949   5.950   2.421
   45ARG     CG  484   8.894   6.093   2.407
   45ARG     CD  485   8.821   6.103   2.274
   45ARG     NE  486   8.745   6.228   2.259
   45ARG     HE  487   8.804   6.307   2.243
   45ARG     CZ  488   8.612   6.238   2.246
   45ARG    NH1  489   8.529   6.133   2.230
   45ARG   HH11  490   8.559   6.038   2.236
   45ARG   HH12  491   8.430   6.131   2.217
   45ARG    NH2  492   8.557   6.360   2.242
   45ARG   HH21  493   8.616   6.439   2.262
   45ARG   HH22  494   8.464   6.360   2.204
   45ARG      C  495   8.999   5.765   2.577
   45ARG      O  496   9.090   5.691   2.539
   46ILE      N  497   8.909   5.724   2.665
   46ILE      H  498   8.887   5.791   2.736
   46ILE     CA  499   8.863   5.587   2.697
   46ILE     CB  500   8.770   5.595   2.817
   46ILE    CG1  501   8.650   5.690   2.815
   46ILE    CG2  502   8.859   5.633   2.935
   46ILE     CD  503   8.545   5.662   2.921
   46ILE      C  504   8.771   5.524   2.592
   46ILE      O  505   8.726   5.585   2.494
   47GL4      N  506   8.756   5.393   2.600
   47GL4      H  507   8.814   5.341   2.664
   47GL4     CA  508   8.664   5.314   2.518
   47GL4     CB  509   8.727   5.232   2.406
   47GL4     CG  510   8.812   5.115   2.454
   47GL4     CD  511   8.891   5.040   2.347
   47GL4    OE1  512   8.989   5.100   2.296
   47GL4   HE11  513   9.055   5.038   2.254
   47GL4   HE12  514   8.990   5.193   2.331
   47GL4    OE2  515   8.883   4.916   2.342
   47GL4   HE21  516   8.953   4.878   2.282
   47GL4   HE22  517   8.790   4.899   2.374
   47GL4      C  518   8.543   5.240   2.577
   47GL4      O  519   8.441   5.256   2.509
   48LYSH     N  520   8.554   5.166   2.686
   48LYSH     H  521   8.639   5.124   2.718
   48LYSH    CA  522   8.437   5.116   2.760
   48LYSH    CB  523   8.480   5.016   2.867
   48LYSH    CG  524   8.541   4.882   2.826
   48LYSH    CD  525   8.530   4.768   2.926
   48LYSH    CE  526   8.619   4.650   2.885
   48LYSH    NZ  527   8.604   4.555   2.995
   48LYSH   HZ1  528   8.660   4.472   2.987
   48LYSH   HZ2  529   8.645   4.599   3.076
   48LYSH   HZ3  530   8.509   4.533   3.019
   48LYSH     C  531   8.342   5.222   2.816
   48LYSH     O  532   8.388   5.309   2.890
   49VAL      N  533   8.215   5.185   2.817
   49VAL      H  534   8.187   5.093   2.789
   49VAL     CA  535   8.104   5.270   2.863
   49VAL     CB  536   8.002   5.308   2.756
   49VAL    CG1  537   8.061   5.379   2.633
   49VAL    CG2  538   7.938   5.182   2.697
   49VAL      C  539   8.031   5.216   2.987
   49VAL      O  540   8.013   5.096   3.007
   50GL4      N  541   7.996   5.319   3.066
   50GL4      H  542   8.058   5.397   3.071
   50GL4     CA  543   7.891   5.319   3.169
   50GL4     CB  544   7.946   5.256   3.296
   50GL4     CG  545   7.876   5.274   3.432
   50GL4     CD  546   7.745   5.195   3.438
   50GL4    OE1  547   7.747   5.085   3.495
   50GL4   HE11  548   7.664   5.034   3.471
   50GL4   HE12  549   7.821   5.086   3.563
   50GL4    OE2  550   7.643   5.246   3.387
   50GL4   HE21  551   7.559   5.197   3.409
   50GL4   HE22  552   7.676   5.321   3.330
   50GL4      C  553   7.835   5.460   3.184
   50GL4      O  554   7.912   5.555   3.165
   51HI0      N  555   7.709   5.463   3.225
   51HI0      H  556   7.668   5.385   3.273
   51HI0     CA  557   7.625   5.584   3.230
   51HI0     CB  558   7.476   5.560   3.207
   51HI0     CG  559   7.439   5.491   3.076
   51HI0    ND1  560   7.380   5.544   2.968
   51HI0    HD1  561   7.354   5.640   2.960
   51HI0    CD2  562   7.438   5.359   3.058
   51HI0    HD2  563   7.462   5.290   3.138
   51HI0    CE1  564   7.345   5.440   2.894
   51HI0    HE1  565   7.285   5.454   2.803
   51HI0    NE2  566   7.379   5.322   2.944
   51HI0    HE2  567   7.370   5.229   2.908
   51HI0      C  568   7.648   5.670   3.355
   51HI0      O  569   7.633   5.611   3.461
   52SER      N  570   7.642   5.801   3.337
   52SER      H  571   7.583   5.844   3.270
   52SER     CA  572   7.670   5.903   3.441
   52SER     CB  573   7.687   6.041   3.379
   52SER     OG  574   7.567   6.085   3.314
   52SER     HG  575   7.558   6.050   3.221
   52SER      C  576   7.557   5.917   3.543
   52SER      O  577   7.443   5.913   3.494
   53AS4      N  578   7.578   5.956   3.668
   53AS4      H  579   7.669   5.989   3.691
   53AS4     CA  580   7.470   5.974   3.766
   53AS4     CB  581   7.486   5.865   3.872
   53AS4     CG  582   7.353   5.800   3.908
   53AS4    OD1  583   7.306   5.710   3.836
   53AS4   HD11  584   7.217   5.684   3.874
   53AS4   HD12  585   7.368   5.668   3.770
   53AS4    OD2  586   7.292   5.861   4.000
   53AS4   HD21  587   7.193   5.851   3.996
   53AS4   HD22  588   7.360   5.913   4.052
   53AS4      C  589   7.487   6.107   3.840
   53AS4      O  590   7.577   6.186   3.813
   54LEU      N  591   7.398   6.140   3.933
   54LEU      H  592   7.326   6.079   3.966
   54LEU     CA  593   7.404   6.266   4.009
   54LEU     CB  594   7.342   6.387   3.939
   54LEU     CG  595   7.196   6.367   3.896
   54LEU    CD1  596   7.109   6.492   3.914
   54LEU    CD2  597   7.205   6.336   3.748
   54LEU      C  598   7.356   6.263   4.154
   54LEU      O  599   7.247   6.216   4.187
   55SER      N  600   7.423   6.344   4.234
   55SER      H  601   7.509   6.391   4.214
   55SER     CA  602   7.367   6.366   4.368
   55SER     CB  603   7.462   6.329   4.483
   55SER     OG  604   7.485   6.188   4.486
   55SER     HG  605   7.394   6.146   4.488
   55SER      C  606   7.328   6.513   4.389
   55SER      O  607   7.398   6.597   4.333
   56PHE      N  608   7.240   6.539   4.486
   56PHE      H  609   7.204   6.471   4.550
   56PHE     CA  610   7.185   6.674   4.507
   56PHE     CB  611   7.050   6.676   4.436
   56PHE     CG  612   6.985   6.814   4.429
   56PHE    CD1  613   6.866   6.835   4.498
   56PHE    HD1  614   6.824   6.751   4.552
   56PHE    CD2  615   7.050   6.913   4.356
   56PHE    HD2  616   7.150   6.903   4.314
   56PHE    CE1  617   6.802   6.957   4.477
   56PHE    HE1  618   6.711   6.975   4.535
   56PHE    CE2  619   6.988   7.038   4.347
   56PHE    HE2  620   7.039   7.123   4.302
   56PHE     CZ  621   6.858   7.055   4.394
   56PHE     HZ  622   6.800   7.137   4.352
   56PHE      C  623   7.184   6.735   4.647
   56PHE      O  624   7.144   6.666   4.741
   57SER      N  625   7.239   6.855   4.662
   57SER      H  626   7.288   6.902   4.589
   57SER     CA  627   7.235   6.925   4.791
   57SER     CB  628   7.345   7.032   4.798
   57SER     OG  629   7.369   7.087   4.928
   57SER     HG  630   7.418   7.173   4.913
   57SER      C  631   7.099   6.986   4.824
   57SER      O  632   7.004   6.990   4.746
   58LYSH     N  633   7.078   7.017   4.951
   58LYSH     H  634   7.130   6.979   5.028
   58LYSH    CA  635   6.969   7.104   4.999
   58LYSH    CB  636   6.958   7.095   5.152
   58LYSH    CG  637   6.915   6.966   5.220
   58LYSH    CD  638   6.772   6.921   5.187
   58LYSH    CE  639   6.744   6.782   5.245
   58LYSH    NZ  640   6.607   6.732   5.266
   58LYSH   HZ1  641   6.572   6.781   5.346
   58LYSH   HZ2  642   6.548   6.755   5.189
   58LYSH   HZ3  643   6.606   6.632   5.273
   58LYSH     C  644   6.980   7.251   4.960
   58LYSH     O  645   6.883   7.317   4.924
   59AS4      N  646   7.105   7.294   4.940
   59AS4      H  647   7.179   7.230   4.961
   59AS4     CA  648   7.151   7.410   4.863
   59AS4     CB  649   7.280   7.470   4.919
   59AS4     CG  650   7.408   7.385   4.927
   59AS4    OD1  651   7.463   7.354   4.820
   59AS4   HD11  652   7.550   7.308   4.840
   59AS4   HD12  653   7.403   7.360   4.740
   59AS4    OD2  654   7.427   7.328   5.037
   59AS4   HD21  655   7.523   7.299   5.039
   59AS4   HD22  656   7.350   7.357   5.094
   59AS4      C  657   7.162   7.379   4.714
   59AS4      O  658   7.135   7.266   4.672
   60TRP      N  659   7.201   7.471   4.627
   60TRP      H  660   7.235   7.558   4.664
   60TRP     CA  661   7.216   7.465   4.481
   60TRP     CB  662   7.273   7.601   4.439
   60TRP     CG  663   7.402   7.651   4.503
   60TRP    CD1  664   7.427   7.700   4.624
   60TRP    HD1  665   7.352   7.690   4.702
   60TRP    CD2  666   7.527   7.639   4.441
   60TRP    NE1  667   7.556   7.724   4.645
   60TRP    HE1  668   7.594   7.783   4.717
   60TRP    CE2  669   7.619   7.675   4.538
   60TRP    CE3  670   7.572   7.585   4.321
   60TRP    HE3  671   7.496   7.522   4.274
   60TRP    CZ2  672   7.754   7.655   4.512
   60TRP    HZ2  673   7.826   7.694   4.583
   60TRP    CZ3  674   7.707   7.569   4.293
   60TRP    HZ3  675   7.739   7.535   4.196
   60TRP    CH2  676   7.800   7.603   4.391
   60TRP    HH2  677   7.904   7.572   4.392
   60TRP      C  678   7.310   7.360   4.422
   60TRP      O  679   7.301   7.332   4.302
   61SER      N  680   7.393   7.295   4.503
   61SER      H  681   7.378   7.291   4.602
   61SER     CA  682   7.515   7.224   4.462
   61SER     CB  683   7.619   7.214   4.573
   61SER     OG  684   7.648   7.344   4.626
   61SER     HG  685   7.579   7.368   4.695
   61SER      C  686   7.494   7.081   4.411
   61SER      O  687   7.453   6.998   4.491
   62PHE      N  688   7.500   7.061   4.279
   62PHE      H  689   7.504   7.137   4.215
   62PHE     CA  690   7.503   6.925   4.222
   62PHE     CB  691   7.456   6.927   4.076
   62PHE     CG  692   7.307   6.951   4.054
   62PHE    CD1  693   7.257   7.079   4.031
   62PHE    HD1  694   7.323   7.165   4.017
   62PHE    CD2  695   7.221   6.842   4.054
   62PHE    HD2  696   7.259   6.740   4.045
   62PHE    CE1  697   7.121   7.101   4.010
   62PHE    HE1  698   7.077   7.197   4.038
   62PHE    CE2  699   7.086   6.863   4.028
   62PHE    HE2  700   7.024   6.774   4.033
   62PHE     CZ  701   7.035   6.991   4.005
   62PHE     HZ  702   6.931   7.007   3.979
   62PHE      C  703   7.638   6.853   4.231
   62PHE      O  704   7.736   6.922   4.205
   63TYR      N  705   7.643   6.723   4.260
   63TYR      H  706   7.565   6.681   4.307
   63TYR     CA  707   7.752   6.625   4.257
   63TYR     CB  708   7.795   6.551   4.385
   63TYR     CG  709   7.846   6.639   4.500
   63TYR    CD1  710   7.755   6.684   4.595
   63TYR    HD1  711   7.671   6.622   4.626
   63TYR    CD2  712   7.968   6.706   4.498
   63TYR    HD2  713   8.053   6.681   4.434
   63TYR    CE1  714   7.771   6.801   4.668
   63TYR    HE1  715   7.688   6.847   4.720
   63TYR    CE2  716   7.994   6.820   4.573
   63TYR    HE2  717   8.074   6.888   4.543
   63TYR     CZ  718   7.894   6.866   4.660
   63TYR     OH  719   7.928   6.952   4.759
   63TYR     HH  720   7.993   7.018   4.720
   63TYR      C  721   7.753   6.519   4.148
   63TYR      O  722   7.684   6.418   4.158
   64LEU      N  723   7.833   6.535   4.043
   64LEU      H  724   7.886   6.620   4.045
   64LEU     CA  725   7.832   6.463   3.914
   64LEU     CB  726   7.832   6.556   3.794
   64LEU     CG  727   7.714   6.652   3.777
   64LEU    CD1  728   7.756   6.760   3.678
   64LEU    CD2  729   7.582   6.586   3.737
   64LEU      C  730   7.927   6.343   3.909
   64LEU      O  731   8.046   6.349   3.880
   65LEU      N  732   7.860   6.228   3.919
   65LEU      H  733   7.761   6.226   3.906
   65LEU     CA  734   7.917   6.094   3.905
   65LEU     CB  735   7.828   5.994   3.979
   65LEU     CG  736   7.892   5.856   3.990
   65LEU    CD1  737   8.021   5.855   4.071
   65LEU    CD2  738   7.787   5.760   4.045
   65LEU      C  739   7.941   6.045   3.762
   65LEU      O  740   7.848   6.048   3.681
   66TYR      N  741   8.067   6.065   3.724
   66TYR      H  742   8.151   6.091   3.773
   66TYR     CA  743   8.102   6.007   3.593
   66TYR     CB  744   8.162   6.123   3.514
   66TYR     CG  745   8.068   6.208   3.428
   66TYR    CD1  746   8.040   6.167   3.298
   66TYR    HD1  747   8.076   6.071   3.261
   66TYR    CD2  748   8.016   6.324   3.485
   66TYR    HD2  749   8.060   6.363   3.577
   66TYR    CE1  750   7.953   6.248   3.228
   66TYR    HE1  751   7.927   6.209   3.129
   66TYR    CE2  752   7.932   6.402   3.407
   66TYR    HE2  753   7.912   6.505   3.436
   66TYR     CZ  754   7.896   6.364   3.277
   66TYR     OH  755   7.801   6.430   3.207
   66TYR     HH  756   7.762   6.508   3.256
   66TYR      C  757   8.193   5.884   3.599
   66TYR      O  758   8.281   5.868   3.683
   67TYR      N  759   8.187   5.803   3.493
   67TYR      H  760   8.127   5.819   3.414
   67TYR     CA  761   8.261   5.676   3.488
   67TYR     CB  762   8.167   5.556   3.488
   67TYR     CG  763   8.081   5.552   3.616
   67TYR    CD1  764   8.128   5.477   3.723
   67TYR    HD1  765   8.225   5.428   3.714
   67TYR    CD2  766   7.948   5.593   3.612
   67TYR    HD2  767   7.910   5.664   3.538
   67TYR    CE1  768   8.038   5.441   3.822
   67TYR    HE1  769   8.078   5.383   3.905
   67TYR    CE2  770   7.860   5.568   3.716
   67TYR    HE2  771   7.761   5.614   3.724
   67TYR     CZ  772   7.905   5.482   3.815
   67TYR     OH  773   7.809   5.427   3.895
   67TYR     HH  774   7.723   5.471   3.870
   67TYR      C  775   8.372   5.650   3.387
   67TYR      O  776   8.345   5.643   3.267
   68THR      N  777   8.496   5.628   3.429
   68THR      H  778   8.516   5.663   3.521
   68THR     CA  779   8.617   5.594   3.354
   68THR     CB  780   8.714   5.712   3.350
   68THR    OG1  781   8.804   5.715   3.241
   68THR    HG1  782   8.848   5.802   3.219
   68THR    CG2  783   8.799   5.742   3.474
   68THR      C  784   8.686   5.458   3.365
   68THR      O  785   8.697   5.395   3.470
   69GL4      N  786   8.764   5.438   3.258
   69GL4      H  787   8.809   5.516   3.215
   69GL4     CA  788   8.830   5.308   3.238
   69GL4     CB  789   8.819   5.282   3.089
   69GL4     CG  790   8.875   5.149   3.035
   69GL4     CD  791   8.857   5.130   2.885
   69GL4    OE1  792   8.876   5.236   2.822
   69GL4   HE11  793   8.867   5.229   2.723
   69GL4   HE12  794   8.910   5.296   2.895
   69GL4    OE2  795   8.845   5.018   2.830
   69GL4   HE21  796   8.827   5.016   2.731
   69GL4   HE22  797   8.866   4.952   2.902
   69GL4      C  798   8.975   5.291   3.282
   69GL4      O  799   9.058   5.380   3.264
   70PHE      N  800   9.010   5.181   3.349
   70PHE      H  801   8.944   5.109   3.369
   70PHE     CA  802   9.144   5.162   3.406
   70PHE     CB  803   9.143   5.020   3.461
   70PHE     CG  804   9.262   4.971   3.544
   70PHE    CD1  805   9.288   5.024   3.670
   70PHE    HD1  806   9.208   5.084   3.715
   70PHE    CD2  807   9.331   4.858   3.501
   70PHE    HD2  808   9.296   4.807   3.412
   70PHE    CE1  809   9.388   4.974   3.751
   70PHE    HE1  810   9.380   4.998   3.858
   70PHE    CE2  811   9.443   4.819   3.574
   70PHE    HE2  812   9.516   4.750   3.533
   70PHE     CZ  813   9.468   4.872   3.699
   70PHE     HZ  814   9.560   4.852   3.755
   70PHE      C  815   9.266   5.176   3.315
   70PHE      O  816   9.273   5.105   3.214
   71THR      N  817   9.366   5.240   3.375
   71THR      H  818   9.346   5.297   3.454
   71THR     CA  819   9.495   5.249   3.304
   71THR     CB  820   9.528   5.369   3.215
   71THR    OG1  821   9.661   5.355   3.164
   71THR    HG1  822   9.648   5.385   3.070
   71THR    CG2  823   9.531   5.502   3.289
   71THR      C  824   9.614   5.217   3.395
   71THR      O  825   9.641   5.297   3.486
   72PRO      N  826   9.686   5.110   3.365
   72PRO     CA  827   9.805   5.074   3.445
   72PRO     CB  828   9.847   4.935   3.398
   72PRO     CG  829   9.713   4.874   3.359
   72PRO     CD  830   9.647   4.992   3.286
   72PRO      C  831   9.925   5.168   3.446
   72PRO      O  832  10.015   5.139   3.525
   73THR      N  833   9.918   5.292   3.395
   73THR      H  834   9.832   5.316   3.352
   73THR     CA  835  10.019   5.398   3.387
   73THR     CB  836   9.991   5.511   3.288
   73THR    OG1  837   9.975   5.449   3.159
   73THR    HG1  838   9.905   5.498   3.107
   73THR    CG2  839  10.110   5.605   3.270
   73THR      C  840  10.053   5.455   3.525
   73THR      O  841   9.964   5.514   3.586
   74GL4      N  842  10.164   5.404   3.577
   74GL4      H  843  10.223   5.332   3.540
   74GL4     CA  844  10.202   5.451   3.711
   74GL4     CB  845  10.309   5.369   3.783
   74GL4     CG  846  10.249   5.269   3.882
   74GL4     CD  847  10.177   5.347   3.992
   74GL4    OE1  848  10.056   5.324   4.014
   74GL4   HE11  849  10.024   5.391   4.082
   74GL4   HE12  850  10.038   5.247   3.954
   74GL4    OE2  851  10.240   5.430   4.059
   74GL4   HE21  852  10.220   5.433   4.158
   74GL4   HE22  853  10.283   5.488   3.991
   74GL4      C  854  10.225   5.599   3.740
   74GL4      O  855  10.270   5.675   3.655
   75LYSH     N  856  10.203   5.641   3.865
   75LYSH     H  857  10.192   5.568   3.933
   75LYSH    CA  858  10.178   5.774   3.921
   75LYSH    CB  859  10.312   5.838   3.960
   75LYSH    CG  860  10.351   5.773   4.092
   75LYSH    CD  861  10.499   5.797   4.123
   75LYSH    CE  862  10.546   5.712   4.241
   75LYSH    NZ  863  10.530   5.569   4.208
   75LYSH   HZ1  864  10.432   5.553   4.203
   75LYSH   HZ2  865  10.581   5.538   4.128
   75LYSH   HZ3  866  10.569   5.507   4.274
   75LYSH     C  867  10.094   5.877   3.846
   75LYSH     O  868  10.073   5.987   3.898
   76ASN      N  869  10.054   5.854   3.722
   76ASN      H  870  10.103   5.787   3.665
   76ASN     CA  871   9.956   5.939   3.651
   76ASN     CB  872   9.963   5.924   3.500
   76ASN     CG  873  10.101   5.957   3.441
   76ASN    OD1  874  10.213   5.915   3.467
   76ASN    ND2  875  10.097   6.078   3.383
   76ASN   HD21  876  10.012   6.131   3.393
   76ASN   HD22  877  10.172   6.104   3.324
   76ASN      C  878   9.810   5.922   3.692
   76ASN      O  879   9.759   5.810   3.701
   77GL4      N  880   9.749   6.034   3.730
   77GL4      H  881   9.780   6.125   3.703
   77GL4     CA  882   9.608   6.037   3.773
   77GL4     CB  883   9.588   6.115   3.902
   77GL4     CG  884   9.654   6.054   4.026
   77GL4     CD  885   9.595   6.124   4.151
   77GL4    OE1  886   9.556   6.242   4.142
   77GL4   HE11  887   9.515   6.278   4.226
   77GL4   HE12  888   9.580   6.273   4.050
   77GL4    OE2  889   9.580   6.052   4.252
   77GL4   HE21  890   9.522   6.104   4.314
   77GL4   HE22  891   9.623   5.962   4.253
   77GL4      C  892   9.503   6.077   3.670
   77GL4      O  893   9.523   6.170   3.592
   78TYR      N  894   9.384   6.027   3.704
   78TYR      H  895   9.376   5.987   3.796
   78TYR     CA  896   9.261   6.027   3.624
   78TYR     CB  897   9.169   5.922   3.687
   78TYR     CG  898   9.231   5.785   3.663
   78TYR    CD1  899   9.325   5.729   3.749
   78TYR    HD1  900   9.380   5.798   3.814
   78TYR    CD2  901   9.186   5.708   3.557
   78TYR    HD2  902   9.105   5.749   3.497
   78TYR    CE1  903   9.381   5.603   3.734
   78TYR    HE1  904   9.419   5.549   3.821
   78TYR    CE2  905   9.233   5.578   3.540
   78TYR    HE2  906   9.196   5.511   3.462
   78TYR     CZ  907   9.331   5.530   3.626
   78TYR     OH  908   9.365   5.402   3.596
   78TYR     HH  909   9.421   5.349   3.659
   78TYR      C  910   9.198   6.163   3.593
   78TYR      O  911   9.201   6.263   3.665
   79ALA      N  912   9.149   6.166   3.471
   79ALA      H  913   9.169   6.086   3.414
   79ALA     CA  914   9.106   6.292   3.408
   79ALA     CB  915   9.205   6.320   3.294
   79ALA      C  916   8.963   6.306   3.356
   79ALA      O  917   8.922   6.229   3.270
   80CYS2     N  918   8.895   6.414   3.395
   80CYS2     H  919   8.949   6.480   3.447
   80CYS2    CA  920   8.752   6.433   3.362
   80CYS2    CB  921   8.656   6.368   3.462
   80CYS2    SG  922   8.679   6.188   3.487
   80CYS2     C  923   8.725   6.584   3.356
   80CYS2     O  924   8.685   6.653   3.451
   81ARG      N  925   8.729   6.618   3.229
   81ARG      H  926   8.715   6.552   3.156
   81ARG     CA  927   8.735   6.759   3.188
   81ARG     CB  928   8.824   6.781   3.066
   81ARG     CG  929   8.969   6.731   3.056
   81ARG     CD  930   9.008   6.777   2.915
   81ARG     NE  931   9.154   6.758   2.901
   81ARG     HE  932   9.204   6.761   2.987
   81ARG     CZ  933   9.216   6.765   2.783
   81ARG    NH1  934   9.153   6.808   2.672
   81ARG   HH11  935   9.055   6.826   2.664
   81ARG   HH12  936   9.207   6.857   2.605
   81ARG    NH2  937   9.343   6.729   2.760
   81ARG   HH21  938   9.398   6.693   2.835
   81ARG   HH22  939   9.384   6.733   2.668
   81ARG      C  940   8.601   6.831   3.168
   81ARG      O  941   8.535   6.799   3.069
   82VAL      N  942   8.582   6.937   3.245
   82VAL      H  943   8.653   6.972   3.308
   82VAL     CA  944   8.463   7.023   3.235
   82VAL     CB  945   8.432   7.093   3.368
   82VAL    CG1  946   8.306   7.177   3.348
   82VAL    CG2  947   8.408   6.986   3.474
   82VAL      C  948   8.471   7.129   3.125
   82VAL      O  949   8.561   7.213   3.140
   83ASN      N  950   8.401   7.112   3.013
   83ASN      H  951   8.354   7.024   3.013
   83ASN     CA  952   8.391   7.194   2.893
   83ASN     CB  953   8.382   7.099   2.772
   83ASN     CG  954   8.483   6.987   2.750
   83ASN    OD1  955   8.605   7.002   2.763
   83ASN    ND2  956   8.448   6.881   2.676
   83ASN   HD21  957   8.357   6.879   2.635
   83ASN   HD22  958   8.509   6.803   2.662
   83ASN      C  959   8.264   7.278   2.900
   83ASN      O  960   8.152   7.232   2.921
   84HI0      N  961   8.277   7.409   2.921
   84HI0      H  962   8.365   7.437   2.959
   84HI0     CA  963   8.171   7.510   2.910
   84HI0     CB  964   8.128   7.560   3.048
   84HI0     CG  965   8.240   7.625   3.131
   84HI0    ND1  966   8.260   7.756   3.144
   84HI0    HD1  967   8.206   7.832   3.107
   84HI0    CD2  968   8.326   7.560   3.209
   84HI0    HD2  969   8.313   7.457   3.241
   84HI0    CE1  970   8.364   7.769   3.225
   84HI0    HE1  971   8.391   7.865   3.270
   84HI0    NE2  972   8.404   7.650   3.269
   84HI0    HE2  973   8.483   7.628   3.327
   84HI0      C  974   8.185   7.620   2.804
   84HI0      O  975   8.294   7.648   2.756
   85VAL      N  976   8.070   7.681   2.775
   85VAL      H  977   8.006   7.702   2.849
   85VAL     CA  978   8.035   7.751   2.651
   85VAL     CB  979   7.887   7.783   2.636
   85VAL    CG1  980   7.813   7.649   2.635
   85VAL    CG2  981   7.830   7.880   2.741
   85VAL      C  982   8.118   7.875   2.618
   85VAL      O  983   8.164   7.877   2.504
   86THR      N  984   8.185   7.938   2.715
   86THR      H  985   8.148   7.928   2.807
   86THR     CA  986   8.278   8.049   2.691
   86THR     CB  987   8.259   8.155   2.801
   86THR    OG1  988   8.298   8.104   2.929
   86THR    HG1  989   8.223   8.047   2.965
   86THR    CG2  990   8.122   8.222   2.803
   86THR      C  991   8.425   8.008   2.682
   86THR      O  992   8.502   8.075   2.613
   87LEU      N  993   8.464   7.889   2.729
   87LEU      H  994   8.386   7.829   2.747
   87LEU     CA  995   8.604   7.846   2.743
   87LEU     CB  996   8.628   7.825   2.892
   87LEU     CG  997   8.763   7.763   2.928
   87LEU    CD1  998   8.883   7.837   2.869
   87LEU    CD2  999   8.755   7.752   3.081
   87LEU      C 1000   8.648   7.732   2.651
   87LEU      O 1001   8.725   7.761   2.559
   88SER      N 1002   8.567   7.627   2.646
   88SER      H 1003   8.483   7.626   2.701
   88SER     CA 1004   8.587   7.518   2.550
   88SER     CB 1005   8.670   7.398   2.598
   88SER     OG 1006   8.810   7.421   2.613
   88SER     HG 1007   8.847   7.406   2.704
   88SER      C 1008   8.449   7.467   2.508
   88SER      O 1009   8.386   7.405   2.594
   89GLN      N 1010   8.402   7.515   2.395
   89GLN      H 1011   8.451   7.578   2.334
   89GLN     CA 1012   8.260   7.494   2.360
   89GLN     CB 1013   8.216   7.578   2.241
   89GLN     CG 1014   8.310   7.565   2.120
   89GLN     CD 1015   8.247   7.631   1.998
   89GLN    OE1 1016   8.151   7.707   2.008
   89GLN    NE2 1017   8.313   7.603   1.886
   89GLN   HE21 1018   8.402   7.557   1.885
   89GLN   HE22 1019   8.277   7.645   1.803
   89GLN      C 1020   8.232   7.345   2.340
   89GLN      O 1021   8.308   7.271   2.276
   90PRO      N 1022   8.136   7.295   2.417
   90PRO     CA 1023   8.084   7.158   2.416
   90PRO     CB 1024   7.960   7.156   2.507
   90PRO     CG 1025   7.997   7.263   2.610
   90PRO     CD 1026   8.073   7.368   2.527
   90PRO      C 1027   8.039   7.104   2.280
   90PRO      O 1028   8.010   7.177   2.185
   91LYSH     N 1029   8.023   6.973   2.263
   91LYSH     H 1030   8.047   6.904   2.333
   91LYSH    CA 1031   7.959   6.916   2.145
   91LYSH    CB 1032   7.981   6.769   2.108
   91LYSH    CG 1033   8.126   6.755   2.061
   91LYSH    CD 1034   8.139   6.810   1.920
   91LYSH    CE 1035   8.246   6.919   1.908
   91LYSH    NZ 1036   8.241   6.987   1.776
   91LYSH   HZ1 1037   8.159   7.042   1.787
   91LYSH   HZ2 1038   8.319   7.050   1.776
   91LYSH   HZ3 1039   8.231   6.921   1.701
   91LYSH     C 1040   7.808   6.925   2.164
   91LYSH     O 1041   7.729   6.950   2.073
   92ILE      N 1042   7.765   6.918   2.290
   92ILE      H 1043   7.827   6.909   2.368
   92ILE     CA 1044   7.621   6.908   2.318
   92ILE     CB 1045   7.594   6.826   2.445
   92ILE    CG1 1046   7.677   6.884   2.559
   92ILE    CG2 1047   7.616   6.678   2.413
   92ILE     CD 1048   7.658   6.808   2.691
   92ILE      C 1049   7.547   7.042   2.329
   92ILE      O 1050   7.428   7.041   2.360
   93VAL      N 1051   7.599   7.148   2.265
   93VAL      H 1052   7.690   7.145   2.225
   93VAL     CA 1053   7.537   7.280   2.251
   93VAL     CB 1054   7.636   7.396   2.250
   93VAL    CG1 1055   7.678   7.429   2.394
   93VAL    CG2 1056   7.758   7.350   2.170
   93VAL      C 1057   7.418   7.288   2.156
   93VAL      O 1058   7.443   7.276   2.035
   94LYSH     N 1059   7.315   7.361   2.197
   94LYSH     H 1060   7.307   7.410   2.283
   94LYSH    CA 1061   7.190   7.359   2.118
   94LYSH    CB 1062   7.081   7.280   2.190
   94LYSH    CG 1063   7.118   7.140   2.238
   94LYSH    CD 1064   6.989   7.066   2.274
   94LYSH    CE 1065   7.021   6.920   2.309
   94LYSH    NZ 1066   6.906   6.839   2.353
   94LYSH   HZ1 1067   6.932   6.743   2.368
   94LYSH   HZ2 1068   6.877   6.866   2.445
   94LYSH   HZ3 1069   6.831   6.846   2.288
   94LYSH     C 1070   7.131   7.499   2.099
   94LYSH     O 1071   7.169   7.595   2.164
   95TRP      N 1072   7.058   7.503   1.987
   95TRP      H 1073   7.083   7.438   1.915
   95TRP     CA 1074   6.966   7.608   1.941
   95TRP     CB 1075   7.015   7.650   1.803
   95TRP     CG 1076   6.979   7.789   1.750
   95TRP    CD1 1077   6.856   7.840   1.747
   95TRP    HD1 1078   6.765   7.787   1.773
   95TRP    CD2 1079   7.061   7.889   1.697
   95TRP    NE1 1080   6.858   7.959   1.688
   95TRP    HE1 1081   6.782   8.024   1.700
   95TRP    CE2 1082   6.982   7.995   1.656
   95TRP    CE3 1083   7.196   7.881   1.664
   95TRP    HE3 1084   7.269   7.810   1.702
   95TRP    CZ2 1085   7.043   8.094   1.582
   95TRP    HZ2 1086   6.975   8.144   1.513
   95TRP    CZ3 1087   7.251   7.977   1.580
   95TRP    HZ3 1088   7.349   7.960   1.534
   95TRP    CH2 1089   7.177   8.088   1.543
   95TRP    HH2 1090   7.227   8.159   1.477
   95TRP      C 1091   6.828   7.543   1.931
   95TRP      O 1092   6.807   7.435   1.875
   96AS4      N 1093   6.738   7.602   2.011
   96AS4      H 1094   6.763   7.663   2.086
   96AS4     CA 1095   6.596   7.567   2.014
   96AS4     CB 1096   6.564   7.567   2.164
   96AS4     CG 1097   6.414   7.571   2.191
   96AS4    OD1 1098   6.343   7.475   2.153
   96AS4   HD11 1099   6.248   7.504   2.151
   96AS4   HD12 1100   6.403   7.400   2.125
   96AS4    OD2 1101   6.367   7.686   2.208
   96AS4   HD21 1102   6.275   7.673   2.245
   96AS4   HD22 1103   6.430   7.762   2.195
   96AS4      C 1104   6.518   7.660   1.921
   96AS4      O 1105   6.556   7.768   1.876
   97ARG      N 1106   6.394   7.617   1.901
   97ARG      H 1107   6.371   7.542   1.964
   97ARG     CA 1108   6.279   7.668   1.826
   97ARG     CB 1109   6.167   7.568   1.852
   97ARG     CG 1110   6.162   7.457   1.746
   97ARG     CD 1111   6.058   7.352   1.786
   97ARG     NE 1112   6.048   7.250   1.679
   97ARG     HE 1113   6.023   7.293   1.592
   97ARG     CZ 1114   6.077   7.120   1.684
   97ARG    NH1 1115   6.113   7.049   1.793
   97ARG   HH11 1116   6.104   7.080   1.888
   97ARG   HH12 1117   6.142   6.953   1.786
   97ARG    NH2 1118   6.108   7.058   1.570
   97ARG   HH21 1119   6.100   7.111   1.485
   97ARG   HH22 1120   6.139   6.962   1.567
   97ARG      C 1121   6.238   7.812   1.861
   97ARG      O 1122   6.162   7.868   1.783
   98AS4      N 1123   6.265   7.845   1.987
   98AS4      H 1124   6.296   7.770   2.046
   98AS4     CA 1125   6.253   7.980   2.044
   98AS4     CB 1126   6.192   7.970   2.184
   98AS4     CG 1127   6.055   7.901   2.196
   98AS4    OD1 1128   5.953   7.955   2.149
   98AS4   HD11 1129   5.872   7.897   2.151
   98AS4   HD12 1130   5.988   8.039   2.105
   98AS4    OD2 1131   6.049   7.789   2.250
   98AS4   HD21 1132   5.953   7.761   2.255
   98AS4   HD22 1133   6.142   7.759   2.270
   98AS4      C 1134   6.379   8.066   2.046
   98AS4      O 1135   6.386   8.166   2.118
   99MET      N 1136   6.490   8.011   1.998
   99MET      H 1137   6.488   7.928   1.941
   99MET     CA 1138   6.619   8.079   1.978
   99MET     CB 1139   6.727   7.982   2.026
   99MET     CG 1140   6.705   7.966   2.178
   99MET     SD 1141   6.802   7.847   2.276
   99MET     CE 1142   6.778   7.921   2.436
   99MET      C 1143   6.641   8.122   1.833
   99MET     O1 1144   6.593   8.058   1.737
   99MET   HO11 1145   6.576   7.962   1.760
   99MET   HO12 1146   6.599   8.124   1.662
   99MET     O2 1147   6.711   8.225   1.822
   99MET   HO21 1148   6.728   8.268   1.911
   99MET   HO22 1149   6.733   8.239   1.725
  100ILE      N 1150   4.225   8.559   3.514
  100ILE     H1 1151   4.228   8.545   3.415
  100ILE     H2 1152   4.233   8.469   3.557
  100ILE     H3 1153   4.136   8.593   3.547
  100ILE     CA 1154   4.326   8.654   3.561
  100ILE     CB 1155   4.341   8.660   3.715
  100ILE    CG1 1156   4.369   8.519   3.768
  100ILE    CG2 1157   4.223   8.731   3.781
  100ILE     CD 1158   4.384   8.501   3.919
  100ILE      C 1159   4.467   8.632   3.504
  100ILE      O 1160   4.513   8.518   3.492
  101GLN      N 1161   4.538   8.737   3.465
  101GLN      H 1162   4.493   8.826   3.464
  101GLN     CA 1163   4.683   8.741   3.441
  101GLN     CB 1164   4.717   8.870   3.365
  101GLN     CG 1165   4.671   8.878   3.218
  101GLN     CD 1166   4.681   9.017   3.156
  101GLN    OE1 1167   4.607   9.110   3.186
  101GLN    NE2 1168   4.796   9.037   3.092
  101GLN   HE21 1169   4.870   8.969   3.098
  101GLN   HE22 1170   4.795   9.112   3.026
  101GLN      C 1171   4.775   8.737   3.563
  101GLN      O 1172   4.748   8.789   3.671
  102ARG      N 1173   4.896   8.686   3.546
  102ARG      H 1174   4.925   8.675   3.451
  102ARG     CA 1175   5.001   8.649   3.642
  102ARG     CB 1176   5.088   8.538   3.583
  102ARG     CG 1177   5.061   8.395   3.629
  102ARG     CD 1178   5.118   8.292   3.532
  102ARG     NE 1179   5.067   8.297   3.394
  102ARG     HE 1180   4.971   8.323   3.387
  102ARG     CZ 1181   5.135   8.272   3.281
  102ARG    NH1 1182   5.263   8.233   3.278
  102ARG   HH11 1183   5.310   8.221   3.366
  102ARG   HH12 1184   5.316   8.214   3.196
  102ARG    NH2 1185   5.094   8.334   3.169
  102ARG   HH21 1186   5.029   8.409   3.157
  102ARG   HH22 1187   5.130   8.298   3.083
  102ARG      C 1188   5.101   8.758   3.682
  102ARG      O 1189   5.112   8.869   3.631
  103THR      N 1190   5.144   8.742   3.807
  103THR      H 1191   5.101   8.673   3.865
  103THR     CA 1192   5.239   8.836   3.868
  103THR     CB 1193   5.235   8.851   4.019
  103THR    OG1 1194   5.243   8.730   4.095
  103THR    HG1 1195   5.244   8.651   4.035
  103THR    CG2 1196   5.108   8.922   4.069
  103THR      C 1197   5.383   8.792   3.845
  103THR      O 1198   5.417   8.675   3.861
  104PRO      N 1199   5.473   8.888   3.822
  104PRO     CA 1200   5.619   8.873   3.836
  104PRO     CB 1201   5.679   9.006   3.788
  104PRO     CG 1202   5.575   9.054   3.685
  104PRO     CD 1203   5.441   9.005   3.741
  104PRO      C 1204   5.657   8.844   3.980
  104PRO      O 1205   5.581   8.852   4.076
  105LYSH     N 1206   5.772   8.779   3.998
  105LYSH     H 1207   5.824   8.737   3.924
  105LYSH    CA 1208   5.834   8.755   4.128
  105LYSH    CB 1209   5.875   8.608   4.142
  105LYSH    CG 1210   5.755   8.514   4.141
  105LYSH    CD 1211   5.796   8.367   4.130
  105LYSH    CE 1212   5.662   8.293   4.125
  105LYSH    NZ 1213   5.664   8.147   4.108
  105LYSH   HZ1 1214   5.731   8.102   4.168
  105LYSH   HZ2 1215   5.573   8.112   4.125
  105LYSH   HZ3 1216   5.682   8.127   4.012
  105LYSH     C 1217   5.959   8.840   4.151
  105LYSH     O 1218   5.998   8.843   4.269
  106ILE      N 1219   6.033   8.888   4.052
  106ILE      H 1220   6.041   8.840   3.966
  106ILE     CA 1221   6.113   9.012   4.062
  106ILE     CB 1222   6.235   9.023   3.971
  106ILE    CG1 1223   6.202   9.011   3.822
  106ILE    CG2 1224   6.357   8.939   4.005
  106ILE     CD 1225   6.300   9.095   3.738
  106ILE      C 1226   6.024   9.136   4.047
  106ILE      O 1227   5.927   9.134   3.971
  107GLN      N 1228   6.080   9.244   4.099
  107GLN      H 1229   6.180   9.240   4.104
  107GLN     CA 1230   6.019   9.378   4.095
  107GLN     CB 1231   6.072   9.462   4.212
  107GLN     CG 1232   6.110   9.398   4.345
  107GLN     CD 1233   6.254   9.345   4.349
  107GLN    OE1 1234   6.312   9.287   4.259
  107GLN    NE2 1235   6.315   9.369   4.465
  107GLN   HE21 1236   6.262   9.425   4.529
  107GLN   HE22 1237   6.399   9.322   4.493
  107GLN      C 1238   6.015   9.449   3.960
  107GLN      O 1239   6.027   9.572   3.957
  108VAL      N 1240   5.963   9.382   3.856
  108VAL      H 1241   5.931   9.289   3.875
  108VAL     CA 1242   5.922   9.437   3.727
  108VAL     CB 1243   5.968   9.352   3.607
  108VAL    CG1 1244   6.118   9.372   3.585
  108VAL    CG2 1245   5.955   9.201   3.625
  108VAL      C 1246   5.774   9.474   3.730
  108VAL      O 1247   5.690   9.403   3.786
  109TYR      N 1248   5.735   9.582   3.662
  109TYR      H 1249   5.798   9.631   3.602
  109TYR     CA 1250   5.606   9.650   3.651
  109TYR     CB 1251   5.497   9.549   3.613
  109TYR     CG 1252   5.512   9.486   3.474
  109TYR    CD1 1253   5.469   9.564   3.368
  109TYR    HD1 1254   5.470   9.673   3.361
  109TYR    CD2 1255   5.540   9.351   3.466
  109TYR    HD2 1256   5.604   9.302   3.539
  109TYR    CE1 1257   5.450   9.501   3.245
  109TYR    HE1 1258   5.437   9.566   3.158
  109TYR    CE2 1259   5.525   9.295   3.339
  109TYR    HE2 1260   5.586   9.209   3.313
  109TYR     CZ 1261   5.475   9.365   3.230
  109TYR     OH 1262   5.447   9.306   3.111
  109TYR     HH 1263   5.502   9.223   3.102
  109TYR      C 1264   5.560   9.706   3.786
  109TYR      O 1265   5.530   9.824   3.795
  110SER      N 1266   5.553   9.622   3.889
  110SER      H 1267   5.557   9.523   3.880
  110SER     CA 1268   5.521   9.665   4.026
  110SER     CB 1269   5.502   9.542   4.116
  110SER     OG 1270   5.411   9.450   4.054
  110SER     HG 1271   5.467   9.372   4.029
  110SER      C 1272   5.631   9.751   4.088
  110SER      O 1273   5.727   9.696   4.142
  111ARG      N 1274   5.601   9.880   4.090
  111ARG      H 1275   5.506   9.906   4.073
  111ARG     CA 1276   5.682   9.981   4.161
  111ARG     CB 1277   5.632  10.119   4.118
  111ARG     CG 1278   5.728  10.225   4.174
  111ARG     CD 1279   5.721  10.368   4.120
  111ARG     NE 1280   5.754  10.377   3.977
  111ARG     HE 1281   5.803  10.298   3.940
  111ARG     CZ 1282   5.724  10.483   3.900
  111ARG    NH1 1283   5.658  10.587   3.951
  111ARG   HH11 1284   5.643  10.586   4.050
  111ARG   HH12 1285   5.615  10.657   3.895
  111ARG    NH2 1286   5.765  10.482   3.771
  111ARG   HH21 1287   5.807  10.397   3.740
  111ARG   HH22 1288   5.762  10.570   3.724
  111ARG      C 1289   5.664   9.967   4.312
  111ARG      O 1290   5.566  10.001   4.375
  112HI0      N 1291   5.744   9.872   4.361
  112HI0      H 1292   5.775   9.797   4.302
  112HI0     CA 1293   5.768   9.854   4.505
  112HI0     CB 1294   5.871   9.741   4.512
  112HI0     CG 1295   5.809   9.601   4.522
  112HI0    ND1 1296   5.786   9.530   4.632
  112HI0    HD1 1297   5.812   9.563   4.723
  112HI0    CD2 1298   5.766   9.523   4.422
  112HI0    HD2 1299   5.777   9.542   4.316
  112HI0    CE1 1300   5.722   9.418   4.601
  112HI0    HE1 1301   5.695   9.334   4.664
  112HI0    NE2 1302   5.703   9.416   4.470
  112HI0    HE2 1303   5.660   9.339   4.422
  112HI0      C 1304   5.845   9.980   4.545
  112HI0      O 1305   5.935  10.029   4.477
  113PRO      N 1306   5.798  10.035   4.658
  113PRO     CA 1307   5.836  10.171   4.700
  113PRO     CB 1308   5.721  10.217   4.790
  113PRO     CG 1309   5.689  10.085   4.860
  113PRO     CD 1310   5.688   9.987   4.742
  113PRO      C 1311   5.977  10.171   4.759
  113PRO      O 1312   6.010  10.100   4.854
  114ALA      N 1313   6.053  10.272   4.717
  114ALA      H 1314   6.030  10.333   4.641
  114ALA     CA 1315   6.192  10.298   4.759
  114ALA     CB 1316   6.283  10.200   4.684
  114ALA      C 1317   6.237  10.438   4.720
  114ALA      O 1318   6.166  10.498   4.639
  115GL4      N 1319   6.343  10.484   4.786
  115GL4      H 1320   6.388  10.437   4.862
  115GL4     CA 1321   6.396  10.620   4.766
  115GL4     CB 1322   6.520  10.657   4.847
  115GL4     CG 1323   6.471  10.719   4.977
  115GL4     CD 1324   6.571  10.819   5.035
  115GL4    OE1 1325   6.694  10.805   5.016
  115GL4   HE11 1326   6.744  10.866   5.077
  115GL4   HE12 1327   6.703  10.731   4.950
  115GL4    OE2 1328   6.534  10.901   5.122
  115GL4   HE21 1329   6.606  10.970   5.130
  115GL4   HE22 1330   6.441  10.882   5.156
  115GL4      C 1331   6.420  10.655   4.619
  115GL4      O 1332   6.502  10.611   4.538
  116ASN      N 1333   6.320  10.727   4.571
  116ASN      H 1334   6.258  10.771   4.637
  116ASN     CA 1335   6.299  10.761   4.431
  116ASN     CB 1336   6.404  10.856   4.373
  116ASN     CG 1337   6.409  10.987   4.453
  116ASN    OD1 1338   6.489  11.005   4.545
  116ASN    ND2 1339   6.317  11.078   4.422
  116ASN   HD21 1340   6.253  11.052   4.351
  116ASN   HD22 1341   6.309  11.164   4.474
  116ASN      C 1342   6.280  10.650   4.326
  116ASN      O 1343   6.249  10.675   4.210
  117GLY      N 1344   6.228  10.540   4.380
  117GLY      H 1345   6.188  10.551   4.470
  117GLY     CA 1346   6.192  10.421   4.302
  117GLY      C 1347   6.092  10.328   4.371
  117GLY      O 1348   6.007  10.367   4.450
  118LYSH     N 1349   6.086  10.201   4.328
  118LYSH     H 1350   6.018  10.139   4.366
  118LYSH    CA 1351   6.175  10.130   4.236
  118LYSH    CB 1352   6.155   9.979   4.247
  118LYSH    CG 1353   6.211   9.918   4.375
  118LYSH    CD 1354   6.336   9.841   4.335
  118LYSH    CE 1355   6.411   9.787   4.458
  118LYSH    NZ 1356   6.539   9.731   4.410
  118LYSH   HZ1 1357   6.533   9.658   4.342
  118LYSH   HZ2 1358   6.606   9.796   4.373
  118LYSH   HZ3 1359   6.584   9.694   4.491
  118LYSH     C 1360   6.163  10.175   4.090
  118LYSH     O 1361   6.049  10.201   4.050
  119SER      N 1362   6.273  10.194   4.019
  119SER      H 1363   6.361  10.194   4.068
  119SER     CA 1364   6.269  10.218   3.875
  119SER     CB 1365   6.277  10.369   3.852
  119SER     OG 1366   6.398  10.423   3.905
  119SER     HG 1367   6.392  10.522   3.905
  119SER      C 1368   6.391  10.159   3.803
  119SER      O 1369   6.475  10.099   3.872
  120ASN      N 1370   6.391  10.157   3.671
  120ASN      H 1371   6.304  10.152   3.622
  120ASN     CA 1372   6.505  10.120   3.585
  120ASN     CB 1373   6.493  10.191   3.449
  120ASN     CG 1374   6.381  10.130   3.365
  120ASN    OD1 1375   6.260  10.139   3.386
  120ASN    ND2 1376   6.426  10.059   3.262
  120ASN   HD21 1377   6.524  10.060   3.242
  120ASN   HD22 1378   6.367  10.008   3.197
  120ASN      C 1379   6.647  10.150   3.633
  120ASN      O 1380   6.669  10.258   3.688
  121PHE      N 1381   6.743  10.062   3.609
  121PHE      H 1382   6.838  10.086   3.629
  121PHE     CA 1383   6.731   9.922   3.565
  121PHE     CB 1384   6.846   9.878   3.474
  121PHE     CG 1385   6.838   9.939   3.334
  121PHE    CD1 1386   6.888  10.066   3.303
  121PHE    HD1 1387   6.942  10.120   3.382
  121PHE    CD2 1388   6.740   9.880   3.256
  121PHE    HD2 1389   6.710   9.777   3.274
  121PHE    CE1 1390   6.832  10.138   3.198
  121PHE    HE1 1391   6.830  10.246   3.194
  121PHE    CE2 1392   6.689   9.952   3.148
  121PHE    HE2 1393   6.598   9.918   3.099
  121PHE     CZ 1394   6.730  10.083   3.123
  121PHE     HZ 1395   6.703  10.135   3.031
  121PHE      C 1396   6.721   9.824   3.682
  121PHE      O 1397   6.791   9.838   3.782
  122LEU      N 1398   6.639   9.721   3.663
  122LEU      H 1399   6.608   9.686   3.573
  122LEU     CA 1400   6.617   9.625   3.770
  122LEU     CB 1401   6.479   9.560   3.763
  122LEU     CG 1402   6.418   9.505   3.892
  122LEU    CD1 1403   6.493   9.386   3.951
  122LEU    CD2 1404   6.406   9.624   3.987
  122LEU      C 1405   6.729   9.521   3.782
  122LEU      O 1406   6.734   9.418   3.715
  123ASN      N 1407   6.821   9.548   3.875
  123ASN      H 1408   6.832   9.645   3.896
  123ASN     CA 1409   6.913   9.453   3.938
  123ASN     CB 1410   7.025   9.528   4.010
  123ASN     CG 1411   6.979   9.630   4.115
  123ASN    OD1 1412   6.924   9.736   4.089
  123ASN    ND2 1413   6.986   9.587   4.241
  123ASN   HD21 1414   7.001   9.491   4.262
  123ASN   HD22 1415   6.987   9.651   4.318
  123ASN      C 1416   6.846   9.344   4.021
  123ASN      O 1417   6.810   9.373   4.135
  124CYS2     N 1418   6.824   9.227   3.964
  124CYS2     H 1419   6.848   9.203   3.869
  124CYS2    CA 1420   6.789   9.107   4.042
  124CYS2    CB 1421   6.715   9.009   3.952
  124CYS2    SG 1422   6.796   8.971   3.791
  124CYS2     C 1423   6.921   9.046   4.089
  124CYS2     O 1424   7.022   9.064   4.019
  125TYR      N 1425   6.907   8.978   4.201
  125TYR      H 1426   6.817   8.938   4.217
  125TYR     CA 1427   7.008   8.928   4.297
  125TYR     CB 1428   6.964   8.964   4.439
  125TYR     CG 1429   6.962   9.115   4.462
  125TYR    CD1 1430   7.078   9.187   4.491
  125TYR    HD1 1431   7.169   9.128   4.491
  125TYR    CD2 1432   6.849   9.192   4.439
  125TYR    HD2 1433   6.749   9.150   4.427
  125TYR    CE1 1434   7.082   9.325   4.505
  125TYR    HE1 1435   7.169   9.360   4.561
  125TYR    CE2 1436   6.856   9.331   4.448
  125TYR    HE2 1437   6.769   9.388   4.415
  125TYR     CZ 1438   6.967   9.402   4.491
  125TYR     OH 1439   6.964   9.535   4.521
  125TYR     HH 1440   7.053   9.578   4.538
  125TYR      C 1441   7.021   8.776   4.285
  125TYR      O 1442   6.943   8.705   4.349
  126VAL      N 1443   7.118   8.746   4.198
  126VAL      H 1444   7.185   8.814   4.170
  126VAL     CA 1445   7.130   8.605   4.160
  126VAL     CB 1446   7.128   8.585   4.007
  126VAL    CG1 1447   7.153   8.437   3.978
  126VAL    CG2 1448   6.986   8.611   3.955
  126VAL      C 1449   7.244   8.544   4.241
  126VAL      O 1450   7.359   8.583   4.222
  127SER      N 1451   7.199   8.442   4.314
  127SER      H 1452   7.107   8.405   4.300
  127SER     CA 1453   7.289   8.371   4.406
  127SER     CB 1454   7.222   8.371   4.543
  127SER     OG 1455   7.315   8.321   4.638
  127SER     HG 1456   7.269   8.262   4.704
  127SER      C 1457   7.293   8.224   4.366
  127SER      O 1458   7.204   8.172   4.297
  128GLY      N 1459   7.401   8.154   4.401
  128GLY      H 1460   7.473   8.203   4.451
  128GLY     CA 1461   7.421   8.010   4.382
  128GLY      C 1462   7.418   7.938   4.248
  128GLY      O 1463   7.327   7.860   4.217
  129PHE      N 1464   7.531   7.952   4.181
  129PHE      H 1465   7.597   8.017   4.220
  129PHE     CA 1466   7.561   7.887   4.052
  129PHE     CB 1467   7.463   7.951   3.953
  129PHE     CG 1468   7.496   8.098   3.926
  129PHE    CD1 1469   7.583   8.138   3.826
  129PHE    HD1 1470   7.623   8.056   3.766
  129PHE    CD2 1471   7.433   8.187   4.012
  129PHE    HD2 1472   7.340   8.161   4.062
  129PHE    CE1 1473   7.619   8.272   3.816
  129PHE    HE1 1474   7.702   8.303   3.753
  129PHE    CE2 1475   7.464   8.321   3.993
  129PHE    HE2 1476   7.423   8.399   4.057
  129PHE     CZ 1477   7.553   8.366   3.895
  129PHE     HZ 1478   7.567   8.470   3.866
  129PHE      C 1479   7.706   7.895   4.003
  129PHE      O 1480   7.782   7.985   4.040
  130HI0      N 1481   7.735   7.795   3.921
  130HI0      H 1482   7.668   7.737   3.876
  130HI0     CA 1483   7.869   7.771   3.866
  130HI0     CB 1484   7.950   7.692   3.970
  130HI0     CG 1485   8.092   7.647   3.934
  130HI0    ND1 1486   8.136   7.526   3.968
  130HI0    HD1 1487   8.090   7.464   4.031
  130HI0    CD2 1488   8.194   7.719   3.889
  130HI0    HD2 1489   8.207   7.827   3.893
  130HI0    CE1 1490   8.264   7.523   3.932
  130HI0    HE1 1491   8.325   7.433   3.931
  130HI0    NE2 1492   8.301   7.640   3.879
  130HI0    HE2 1493   8.391   7.667   3.845
  130HI0      C 1494   7.850   7.693   3.735
  130HI0      O 1495   7.783   7.590   3.738
  131PRO      N 1496   7.917   7.723   3.624
  131PRO     CA 1497   8.003   7.840   3.600
  131PRO     CB 1498   8.098   7.799   3.487
  131PRO     CG 1499   8.013   7.705   3.402
  131PRO     CD 1500   7.949   7.627   3.518
  131PRO      C 1501   7.914   7.960   3.566
  131PRO      O 1502   7.791   7.954   3.567
  132SER      N 1503   7.979   8.075   3.550
  132SER      H 1504   8.073   8.094   3.577
  132SER     CA 1505   7.905   8.196   3.510
  132SER     CB 1506   7.990   8.316   3.553
  132SER     OG 1507   8.116   8.323   3.486
  132SER     HG 1508   8.170   8.395   3.528
  132SER      C 1509   7.861   8.216   3.365
  132SER      O 1510   7.790   8.311   3.332
  133AS4      N 1511   7.887   8.108   3.291
  133AS4      H 1512   7.967   8.051   3.306
  133AS4     CA 1513   7.830   8.077   3.159
  133AS4     CB 1514   7.899   7.947   3.117
  133AS4     CG 1515   8.046   7.961   3.079
  133AS4    OD1 1516   8.134   8.018   3.146
  133AS4   HD11 1517   8.225   8.012   3.105
  133AS4   HD12 1518   8.093   8.068   3.223
  133AS4    OD2 1519   8.082   7.894   2.980
  133AS4   HD21 1520   8.179   7.870   2.988
  133AS4   HD22 1521   8.000   7.869   2.928
  133AS4      C 1522   7.678   8.060   3.153
  133AS4      O 1523   7.614   8.069   3.050
  134ILE      N 1524   7.606   8.044   3.264
  134ILE      H 1525   7.655   8.040   3.352
  134ILE     CA 1526   7.460   8.026   3.270
  134ILE     CB 1527   7.418   8.045   3.415
  134ILE    CG1 1528   7.459   8.179   3.475
  134ILE    CG2 1529   7.461   7.920   3.492
  134ILE     CD 1530   7.355   8.247   3.566
  134ILE      C 1531   7.370   8.119   3.186
  134ILE      O 1532   7.409   8.230   3.151
  135GL4      N 1533   7.250   8.073   3.152
  135GL4      H 1534   7.215   7.980   3.158
  135GL4     CA 1535   7.146   8.158   3.093
  135GL4     CB 1536   7.061   8.068   3.005
  135GL4     CG 1537   6.968   8.145   2.910
  135GL4     CD 1538   7.030   8.259   2.829
  135GL4    OE1 1539   7.108   8.234   2.736
  135GL4   HE11 1540   7.090   8.292   2.657
  135GL4   HE12 1541   7.166   8.158   2.764
  135GL4    OE2 1542   6.961   8.364   2.834
  135GL4   HE21 1543   6.997   8.420   2.758
  135GL4   HE22 1544   6.882   8.343   2.890
  135GL4      C 1545   7.049   8.215   3.197
  135GL4      O 1546   6.993   8.146   3.283
  136VAL      N 1547   7.036   8.347   3.195
  136VAL      H 1548   7.076   8.406   3.125
  136VAL     CA 1549   6.952   8.420   3.291
  136VAL     CB 1550   7.006   8.555   3.337
  136VAL    CG1 1551   6.913   8.642   3.424
  136VAL    CG2 1552   7.145   8.525   3.393
  136VAL      C 1553   6.811   8.440   3.234
  136VAL      O 1554   6.784   8.518   3.144
  137AS4      N 1555   6.744   8.330   3.268
  137AS4      H 1556   6.783   8.247   3.308
  137AS4     CA 1557   6.608   8.317   3.212
  137AS4     CB 1558   6.559   8.173   3.224
  137AS4     CG 1559   6.434   8.150   3.138
  137AS4    OD1 1560   6.326   8.119   3.194
  137AS4   HD11 1561   6.256   8.101   3.125
  137AS4   HD12 1562   6.336   8.150   3.289
  137AS4    OD2 1563   6.451   8.161   3.014
  137AS4   HD21 1564   6.364   8.146   2.967
  137AS4   HD22 1565   6.537   8.207   2.993
  137AS4      C 1566   6.509   8.414   3.276
  137AS4      O 1567   6.482   8.410   3.396
  138LEU      N 1568   6.434   8.474   3.184
  138LEU      H 1569   6.455   8.463   3.086
  138LEU     CA 1570   6.331   8.571   3.224
  138LEU     CB 1571   6.361   8.710   3.168
  138LEU     CG 1572   6.490   8.776   3.219
  138LEU    CD1 1573   6.510   8.901   3.133
  138LEU    CD2 1574   6.487   8.821   3.366
  138LEU      C 1575   6.186   8.533   3.191
  138LEU      O 1576   6.101   8.620   3.210
  139LEU      N 1577   6.154   8.414   3.140
  139LEU      H 1578   6.219   8.339   3.136
  139LEU     CA 1579   6.018   8.374   3.102
  139LEU     CB 1580   5.925   8.343   3.218
  139LEU     CG 1581   5.872   8.200   3.204
  139LEU    CD1 1582   5.976   8.106   3.265
  139LEU    CD2 1583   5.735   8.192   3.271
  139LEU      C 1584   5.948   8.474   3.010
  139LEU      O 1585   5.832   8.508   3.033
  140LYSH     N 1586   6.013   8.505   2.899
  140LYSH     H 1587   6.111   8.492   2.885
  140LYSH    CA 1588   5.958   8.599   2.800
  140LYSH    CB 1589   6.072   8.695   2.767
  140LYSH    CG 1590   6.190   8.635   2.691
  140LYSH    CD 1591   6.302   8.726   2.639
  140LYSH    CE 1592   6.377   8.792   2.755
  140LYSH    NZ 1593   6.471   8.901   2.722
  140LYSH   HZ1 1594   6.558   8.854   2.704
  140LYSH   HZ2 1595   6.441   8.951   2.640
  140LYSH   HZ3 1596   6.472   8.966   2.797
  140LYSH     C 1597   5.893   8.528   2.680
  140LYSH     O 1598   5.935   8.424   2.632
  141ASN      N 1599   5.784   8.590   2.637
  141ASN      H 1600   5.765   8.684   2.664
  141ASN     CA 1601   5.718   8.553   2.509
  141ASN     CB 1602   5.571   8.593   2.520
  141ASN     CG 1603   5.484   8.502   2.606
  141ASN    OD1 1604   5.457   8.524   2.724
  141ASN    ND2 1605   5.458   8.384   2.553
  141ASN   HD21 1606   5.496   8.371   2.461
  141ASN   HD22 1607   5.447   8.298   2.604
  141ASN      C 1608   5.790   8.623   2.395
  141ASN      O 1609   5.794   8.567   2.284
  142GLY      N 1610   5.832   8.746   2.423
  142GLY      H 1611   5.814   8.784   2.513
  142GLY     CA 1612   5.910   8.832   2.333
  142GLY      C 1613   6.031   8.763   2.270
  142GLY      O 1614   6.072   8.655   2.313
  143GL4      N 1615   6.106   8.838   2.190
  143GL4      H 1616   6.117   8.935   2.212
  143GL4     CA 1617   6.211   8.781   2.103
  143GL4     CB 1618   6.250   8.883   1.995
  143GL4     CG 1619   6.331   8.804   1.892
  143GL4     CD 1620   6.362   8.882   1.764
  143GL4    OE1 1621   6.477   8.929   1.753
  143GL4   HE11 1622   6.474   8.948   1.655
  143GL4   HE12 1623   6.506   8.938   1.849
  143GL4    OE2 1624   6.273   8.913   1.681
  143GL4   HE21 1625   6.318   8.939   1.596
  143GL4   HE22 1626   6.182   8.905   1.721
  143GL4      C 1627   6.340   8.759   2.183
  143GL4      O 1628   6.376   8.847   2.261
  144ARG      N 1629   6.371   8.631   2.191
  144ARG      H 1630   6.323   8.558   2.142
  144ARG     CA 1631   6.485   8.583   2.271
  144ARG     CB 1632   6.488   8.430   2.269
  144ARG     CG 1633   6.494   8.390   2.415
  144ARG     CD 1634   6.470   8.239   2.413
  144ARG     NE 1635   6.437   8.190   2.547
  144ARG     HE 1636   6.514   8.194   2.612
  144ARG     CZ 1637   6.314   8.161   2.592
  144ARG    NH1 1638   6.210   8.181   2.511
  144ARG   HH11 1639   6.218   8.218   2.417
  144ARG   HH12 1640   6.118   8.158   2.541
  144ARG    NH2 1641   6.290   8.114   2.715
  144ARG   HH21 1642   6.372   8.084   2.763
  144ARG   HH22 1643   6.208   8.129   2.771
  144ARG      C 1644   6.625   8.633   2.237
  144ARG      O 1645   6.681   8.586   2.139
  145ILE      N 1646   6.657   8.759   2.268
  145ILE      H 1647   6.593   8.826   2.304
  145ILE     CA 1648   6.786   8.817   2.229
  145ILE     CB 1649   6.785   8.970   2.237
  145ILE    CG1 1650   6.752   9.020   2.377
  145ILE    CG2 1651   6.695   9.010   2.120
  145ILE     CD 1652   6.839   9.142   2.413
  145ILE      C 1653   6.918   8.761   2.283
  145ILE      O 1654   6.931   8.722   2.400
  146GL4      N 1655   7.012   8.739   2.191
  146GL4      H 1656   6.975   8.740   2.099
  146GL4     CA 1657   7.149   8.705   2.230
  146GL4     CB 1658   7.232   8.665   2.107
  146GL4     CG 1659   7.196   8.529   2.047
  146GL4     CD 1660   7.253   8.503   1.908
  146GL4    OE1 1661   7.170   8.466   1.822
  146GL4   HE11 1662   7.223   8.458   1.738
  146GL4   HE12 1663   7.081   8.471   1.869
  146GL4    OE2 1664   7.375   8.521   1.888
  146GL4   HE21 1665   7.405   8.502   1.793
  146GL4   HE22 1666   7.412   8.555   1.974
  146GL4      C 1667   7.237   8.794   2.318
  146GL4      O 1668   7.327   8.755   2.394
  147LYSH     N 1669   7.210   8.923   2.303
  147LYSH     H 1670   7.156   8.965   2.230
  147LYSH    CA 1671   7.275   9.032   2.376
  147LYSH    CB 1672   7.251   9.166   2.307
  147LYSH    CG 1673   7.311   9.290   2.375
  147LYSH    CD 1674   7.285   9.412   2.285
  147LYSH    CE 1675   7.330   9.541   2.354
  147LYSH    NZ 1676   7.298   9.662   2.276
  147LYSH   HZ1 1677   7.212   9.704   2.303
  147LYSH   HZ2 1678   7.370   9.730   2.289
  147LYSH   HZ3 1679   7.295   9.640   2.178
  147LYSH     C 1680   7.227   9.031   2.521
  147LYSH     O 1681   7.105   9.025   2.537
  148VAL      N 1682   7.316   8.994   2.612
  148VAL      H 1683   7.409   8.962   2.594
  148VAL     CA 1684   7.297   8.998   2.758
  148VAL     CB 1685   7.407   8.912   2.820
  148VAL    CG1 1686   7.542   8.983   2.815
  148VAL    CG2 1687   7.383   8.838   2.952
  148VAL      C 1688   7.294   9.140   2.815
  148VAL      O 1689   7.341   9.234   2.750
  149GL4      N 1690   7.227   9.159   2.928
  149GL4      H 1691   7.176   9.087   2.974
  149GL4     CA 1692   7.212   9.291   2.992
  149GL4     CB 1693   7.069   9.298   3.046
  149GL4     CG 1694   6.960   9.271   2.944
  149GL4     CD 1695   6.824   9.229   3.000
  149GL4    OE1 1696   6.795   9.112   3.033
  149GL4   HE11 1697   6.728   9.117   3.107
  149GL4   HE12 1698   6.854   9.044   2.992
  149GL4    OE2 1699   6.737   9.318   2.989
  149GL4   HE21 1700   6.657   9.313   3.050
  149GL4   HE22 1701   6.764   9.370   2.908
  149GL4      C 1702   7.332   9.331   3.077
  149GL4      O 1703   7.438   9.273   3.056
  150HI0      N 1704   7.319   9.427   3.169
  150HI0      H 1705   7.238   9.485   3.177
  150HI0     CA 1706   7.421   9.465   3.267
  150HI0     CB 1707   7.398   9.605   3.324
  150HI0     CG 1708   7.508   9.673   3.406
  150HI0    ND1 1709   7.509   9.806   3.418
  150HI0    HD1 1710   7.446   9.877   3.388
  150HI0    CD2 1711   7.613   9.625   3.472
  150HI0    HD2 1712   7.621   9.525   3.513
  150HI0    CE1 1713   7.615   9.838   3.492
  150HI0    HE1 1714   7.648   9.942   3.493
  150HI0    NE2 1715   7.677   9.727   3.528
  150HI0    HE2 1716   7.761   9.713   3.580
  150HI0      C 1717   7.437   9.363   3.379
  150HI0      O 1718   7.370   9.365   3.481
  151SER      N 1719   7.513   9.262   3.336
  151SER      H 1720   7.512   9.234   3.241
  151SER     CA 1721   7.579   9.162   3.421
  151SER     CB 1722   7.636   9.051   3.333
  151SER     OG 1723   7.548   8.992   3.237
  151SER     HG 1724   7.521   8.907   3.282
  151SER      C 1725   7.688   9.224   3.507
  151SER      O 1726   7.780   9.289   3.458
  152AS4      N 1727   7.680   9.201   3.638
  152AS4      H 1728   7.594   9.186   3.689
  152AS4     CA 1729   7.783   9.235   3.737
  152AS4     CB 1730   7.723   9.348   3.821
  152AS4     CG 1731   7.825   9.393   3.927
  152AS4    OD1 1732   7.945   9.399   3.892
  152AS4   HD11 1733   8.004   9.398   3.973
  152AS4   HD12 1734   7.953   9.441   3.802
  152AS4    OD2 1735   7.796   9.407   4.047
  152AS4   HD21 1736   7.871   9.454   4.092
  152AS4   HD22 1737   7.703   9.377   4.068
  152AS4      C 1738   7.818   9.106   3.812
  152AS4      O 1739   7.729   9.059   3.882
  153LEU      N 1740   7.942   9.060   3.796
  153LEU      H 1741   8.004   9.101   3.729
  153LEU     CA 1742   7.985   8.935   3.860
  153LEU     CB 1743   8.030   8.845   3.744
  153LEU     CG 1744   7.910   8.772   3.684
  153LEU    CD1 1745   7.937   8.743   3.536
  153LEU    CD2 1746   7.870   8.655   3.775
  153LEU      C 1747   8.102   8.949   3.958
  153LEU      O 1748   8.194   9.025   3.928
  154SER      N 1749   8.065   8.887   4.069
  154SER      H 1750   7.969   8.860   4.073
  154SER     CA 1751   8.146   8.878   4.193
  154SER     CB 1752   8.084   8.950   4.312
  154SER     OG 1753   8.013   9.068   4.276
  154SER     HG 1754   8.003   9.122   4.359
  154SER      C 1755   8.160   8.732   4.238
  154SER      O 1756   8.064   8.655   4.238
  155PHE      N 1757   8.279   8.702   4.288
  155PHE      H 1758   8.354   8.767   4.306
  155PHE     CA 1759   8.314   8.565   4.328
  155PHE     CB 1760   8.466   8.561   4.345
  155PHE     CG 1761   8.562   8.576   4.227
  155PHE    CD1 1762   8.640   8.690   4.215
  155PHE    HD1 1763   8.648   8.766   4.293
  155PHE    CD2 1764   8.546   8.487   4.122
  155PHE    HD2 1765   8.488   8.396   4.137
  155PHE    CE1 1766   8.712   8.707   4.097
  155PHE    HE1 1767   8.787   8.786   4.092
  155PHE    CE2 1768   8.614   8.506   4.002
  155PHE    HE2 1769   8.577   8.450   3.915
  155PHE     CZ 1770   8.699   8.615   3.993
  155PHE     HZ 1771   8.735   8.644   3.895
  155PHE      C 1772   8.248   8.535   4.463
  155PHE      O 1773   8.215   8.623   4.540
  156SER      N 1774   8.195   8.414   4.479
  156SER      H 1775   8.195   8.341   4.411
  156SER     CA 1776   8.161   8.375   4.617
  156SER     CB 1777   8.036   8.286   4.617
  156SER     OG 1778   8.016   8.241   4.751
  156SER     HG 1779   8.004   8.143   4.769
  156SER      C 1780   8.284   8.312   4.684
  156SER      O 1781   8.386   8.292   4.618
  157LYSH     N 1782   8.276   8.320   4.816
  157LYSH     H 1783   8.196   8.360   4.861
  157LYSH    CA 1784   8.389   8.265   4.892
  157LYSH    CB 1785   8.383   8.295   5.042
  157LYSH    CG 1786   8.376   8.443   5.078
  157LYSH    CD 1787   8.513   8.508   5.052
  157LYSH    CE 1788   8.505   8.660   5.066
  157LYSH    NZ 1789   8.460   8.730   4.945
  157LYSH   HZ1 1790   8.371   8.706   4.908
  157LYSH   HZ2 1791   8.456   8.827   4.965
  157LYSH   HZ3 1792   8.529   8.716   4.873
  157LYSH     C 1793   8.408   8.117   4.861
  157LYSH     O 1794   8.524   8.076   4.859
  158AS4      N 1795   8.304   8.042   4.823
  158AS4      H 1796   8.211   8.077   4.826
  158AS4     CA 1797   8.319   7.908   4.764
  158AS4     CB 1798   8.208   7.817   4.815
  158AS4     CG 1799   8.066   7.866   4.785
  158AS4    OD1 1800   8.005   7.797   4.701
  158AS4   HD11 1801   7.916   7.842   4.694
  158AS4   HD12 1802   8.068   7.734   4.656
  158AS4    OD2 1803   8.013   7.961   4.847
  158AS4   HD21 1804   7.916   7.972   4.825
  158AS4   HD22 1805   8.073   7.993   4.920
  158AS4      C 1806   8.315   7.912   4.611
  158AS4      O 1807   8.314   8.017   4.547
  159TRP      N 1808   8.323   7.796   4.547
  159TRP      H 1809   8.323   7.714   4.606
  159TRP     CA 1810   8.322   7.776   4.403
  159TRP     CB 1811   8.387   7.645   4.359
  159TRP     CG 1812   8.537   7.663   4.385
  159TRP    CD1 1813   8.623   7.734   4.312
  159TRP    HD1 1814   8.610   7.799   4.226
  159TRP    CD2 1815   8.607   7.610   4.493
  159TRP    NE1 1816   8.740   7.742   4.375
  159TRP    HE1 1817   8.822   7.786   4.339
  159TRP    CE2 1818   8.734   7.666   4.484
  159TRP    CE3 1819   8.563   7.543   4.608
  159TRP    HE3 1820   8.484   7.469   4.601
  159TRP    CZ2 1821   8.829   7.648   4.583
  159TRP    HZ2 1822   8.928   7.694   4.578
  159TRP    CZ3 1823   8.656   7.542   4.709
  159TRP    HZ3 1824   8.633   7.492   4.803
  159TRP    CH2 1825   8.787   7.588   4.701
  159TRP    HH2 1826   8.865   7.555   4.770
  159TRP      C 1827   8.192   7.800   4.326
  159TRP      O 1828   8.157   7.726   4.234
  160SER      N 1829   8.154   7.927   4.333
  160SER      H 1830   8.199   7.992   4.396
  160SER     CA 1831   8.032   7.970   4.264
  160SER     CB 1832   7.900   7.936   4.333
  160SER     OG 1833   7.887   7.988   4.465
  160SER     HG 1834   7.936   7.930   4.530
  160SER      C 1835   8.025   8.121   4.238
  160SER      O 1836   8.090   8.202   4.305
  161PHE      N 1837   7.933   8.173   4.158
  161PHE      H 1838   7.870   8.120   4.101
  161PHE     CA 1839   7.937   8.315   4.121
  161PHE     CB 1840   7.941   8.348   3.972
  161PHE     CG 1841   8.089   8.350   3.933
  161PHE    CD1 1842   8.174   8.459   3.947
  161PHE    HD1 1843   8.131   8.554   3.980
  161PHE    CD2 1844   8.141   8.235   3.875
  161PHE    HD2 1845   8.078   8.146   3.870
  161PHE    CE1 1846   8.302   8.464   3.894
  161PHE    HE1 1847   8.354   8.560   3.896
  161PHE    CE2 1848   8.267   8.238   3.817
  161PHE    HE2 1849   8.297   8.147   3.764
  161PHE     CZ 1850   8.350   8.349   3.832
  161PHE     HZ 1851   8.447   8.355   3.783
  161PHE      C 1852   7.813   8.388   4.172
  161PHE      O 1853   7.713   8.331   4.215
  162TYR      N 1854   7.829   8.514   4.210
  162TYR      H 1855   7.925   8.539   4.220
  162TYR     CA 1856   7.729   8.614   4.250
  162TYR     CB 1857   7.770   8.653   4.392
  162TYR     CG 1858   7.672   8.754   4.451
  162TYR    CD1 1859   7.690   8.891   4.437
  162TYR    HD1 1860   7.790   8.926   4.411
  162TYR    CD2 1861   7.552   8.696   4.491
  162TYR    HD2 1862   7.535   8.590   4.505
  162TYR    CE1 1863   7.583   8.979   4.451
  162TYR    HE1 1864   7.604   9.084   4.434
  162TYR    CE2 1865   7.445   8.782   4.517
  162TYR    HE2 1866   7.357   8.736   4.561
  162TYR     CZ 1867   7.464   8.916   4.488
  162TYR     OH 1868   7.358   8.987   4.536
  162TYR     HH 1869   7.396   9.075   4.564
  162TYR      C 1870   7.702   8.733   4.158
  162TYR      O 1871   7.794   8.801   4.115
  163LEU      N 1872   7.584   8.719   4.097
  163LEU      H 1873   7.519   8.651   4.132
  163LEU     CA 1874   7.525   8.809   3.997
  163LEU     CB 1875   7.470   8.720   3.885
  163LEU     CG 1876   7.430   8.787   3.753
  163LEU    CD1 1877   7.547   8.863   3.690
  163LEU    CD2 1878   7.390   8.679   3.651
  163LEU      C 1879   7.428   8.916   4.045
  163LEU      O 1880   7.326   8.901   4.111
  164LEU      N 1881   7.454   9.037   3.996
  164LEU      H 1882   7.550   9.066   3.990
  164LEU     CA 1883   7.363   9.152   3.991
  164LEU     CB 1884   7.429   9.277   4.050
  164LEU     CG 1885   7.359   9.315   4.181
  164LEU    CD1 1886   7.368   9.211   4.293
  164LEU    CD2 1887   7.423   9.445   4.229
  164LEU      C 1888   7.322   9.181   3.846
  164LEU      O 1889   7.398   9.242   3.771
  165TYR      N 1890   7.202   9.132   3.816
  165TYR      H 1891   7.142   9.100   3.891
  165TYR     CA 1892   7.154   9.131   3.678
  165TYR     CB 1893   7.116   8.988   3.636
  165TYR     CG 1894   7.089   8.978   3.486
  165TYR    CD1 1895   6.962   9.007   3.435
  165TYR    HD1 1896   6.883   9.035   3.505
  165TYR    CD2 1897   7.194   8.943   3.402
  165TYR    HD2 1898   7.289   8.903   3.438
  165TYR    CE1 1899   6.933   9.000   3.300
  165TYR    HE1 1900   6.855   9.061   3.255
  165TYR    CE2 1901   7.165   8.940   3.267
  165TYR    HE2 1902   7.250   8.928   3.199
  165TYR     CZ 1903   7.036   8.955   3.217
  165TYR     OH 1904   7.010   8.963   3.084
  165TYR     HH 1905   6.939   9.032   3.076
  165TYR      C 1906   7.053   9.243   3.656
  165TYR      O 1907   6.939   9.207   3.683
  166TYR      N 1908   7.103   9.354   3.600
  166TYR      H 1909   7.203   9.361   3.593
  166TYR     CA 1910   7.019   9.469   3.565
  166TYR     CB 1911   7.106   9.594   3.552
  166TYR     CG 1912   7.172   9.647   3.678
  166TYR    CD1 1913   7.126   9.751   3.758
  166TYR    HD1 1914   7.027   9.791   3.735
  166TYR    CD2 1915   7.302   9.602   3.697
  166TYR    HD2 1916   7.354   9.556   3.612
  166TYR    CE1 1917   7.213   9.808   3.850
  166TYR    HE1 1918   7.180   9.904   3.888
  166TYR    CE2 1919   7.380   9.646   3.803
  166TYR    HE2 1920   7.471   9.590   3.826
  166TYR     CZ 1921   7.338   9.754   3.880
  166TYR     OH 1922   7.414   9.812   3.975
  166TYR     HH 1923   7.482   9.741   3.996
  166TYR      C 1924   6.943   9.456   3.433
  166TYR      O 1925   7.004   9.463   3.326
  167THR      N 1926   6.810   9.454   3.444
  167THR      H 1927   6.777   9.452   3.538
  167THR     CA 1928   6.710   9.435   3.337
  167THR     CB 1929   6.651   9.294   3.334
  167THR    OG1 1930   6.592   9.268   3.205
  167THR    HG1 1931   6.661   9.263   3.133
  167THR    CG2 1932   6.552   9.265   3.447
  167THR      C 1933   6.604   9.544   3.322
  167THR      O 1934   6.578   9.626   3.411
  168GL4      N 1935   6.527   9.533   3.215
  168GL4      H 1936   6.543   9.452   3.158
  168GL4     CA 1937   6.419   9.627   3.184
  168GL4     CB 1938   6.401   9.645   3.033
  168GL4     CG 1939   6.282   9.726   2.981
  168GL4     CD 1940   6.295   9.871   3.028
  168GL4    OE1 1941   6.392   9.942   2.992
  168GL4   HE11 1942   6.403  10.015   3.059
  168GL4   HE12 1943   6.417   9.921   2.898
  168GL4    OE2 1944   6.210   9.924   3.104
  168GL4   HE21 1945   6.252   9.988   3.166
  168GL4   HE22 1946   6.126   9.871   3.093
  168GL4      C 1947   6.297   9.604   3.274
  168GL4      O 1948   6.250   9.492   3.291
  169PHE      N 1949   6.252   9.716   3.329
  169PHE      H 1950   6.292   9.804   3.303
  169PHE     CA 1951   6.144   9.723   3.428
  169PHE     CB 1952   6.144   9.865   3.485
  169PHE     CG 1953   6.086   9.869   3.625
  169PHE    CD1 1954   5.950   9.884   3.651
  169PHE    HD1 1955   5.884   9.916   3.572
  169PHE    CD2 1956   6.169   9.874   3.737
  169PHE    HD2 1957   6.271   9.904   3.715
  169PHE    CE1 1958   5.897   9.883   3.781
  169PHE    HE1 1959   5.792   9.885   3.808
  169PHE    CE2 1960   6.121   9.876   3.868
  169PHE    HE2 1961   6.182   9.896   3.957
  169PHE     CZ 1962   5.984   9.872   3.888
  169PHE     HZ 1963   5.941   9.850   3.987
  169PHE      C 1964   6.008   9.680   3.375
  169PHE      O 1965   5.919   9.645   3.452
  170THR      N 1966   5.984   9.712   3.248
  170THR      H 1967   6.040   9.771   3.190
  170THR     CA 1968   5.857   9.680   3.181
  170THR     CB 1969   5.770   9.804   3.158
  170THR    OG1 1970   5.864   9.892   3.096
  170THR    HG1 1971   5.864   9.884   2.995
  170THR    CG2 1972   5.727   9.868   3.289
  170THR      C 1973   5.855   9.594   3.054
  170THR      O 1974   5.906   9.636   2.951
  171PRO      N 1975   5.830   9.464   3.067
  171PRO     CA 1976   5.828   9.366   2.958
  171PRO     CB 1977   5.832   9.233   3.032
  171PRO     CG 1978   5.884   9.271   3.171
  171PRO     CD 1979   5.819   9.405   3.202
  171PRO      C 1980   5.703   9.395   2.874
  171PRO      O 1981   5.638   9.496   2.900
  172THR      N 1982   5.655   9.298   2.796
  172THR      H 1983   5.709   9.214   2.784
  172THR     CA 1984   5.531   9.305   2.717
  172THR     CB 1985   5.564   9.269   2.572
  172THR    OG1 1986   5.667   9.351   2.518
  172THR    HG1 1987   5.628   9.440   2.493
  172THR    CG2 1988   5.441   9.252   2.482
  172THR      C 1989   5.437   9.199   2.774
  172THR      O 1990   5.315   9.201   2.758
  173GL4      N 1991   5.494   9.092   2.829
  173GL4      H 1992   5.593   9.079   2.823
  173GL4     CA 1993   5.423   8.983   2.898
  173GL4     CB 1994   5.488   8.848   2.864
  173GL4     CG 1995   5.638   8.826   2.887
  173GL4     CD 1996   5.726   8.901   2.787
  173GL4    OE1 1997   5.767   9.012   2.824
  173GL4   HE11 1998   5.785   9.076   2.750
  173GL4   HE12 1999   5.773   9.024   2.923
  173GL4    OE2 2000   5.730   8.863   2.668
  173GL4   HE21 2001   5.795   8.921   2.618
  173GL4   HE22 2002   5.679   8.778   2.655
  173GL4      C 2003   5.435   8.992   3.051
  173GL4      O 2004   5.529   9.044   3.110
  174LYSH     N 2005   5.327   8.933   3.102
  174LYSH     H 2006   5.265   8.887   3.039
  174LYSH    CA 2007   5.304   8.920   3.247
  174LYSH    CB 2008   5.172   8.987   3.286
  174LYSH    CG 2009   5.184   9.139   3.298
  174LYSH    CD 2010   5.053   9.204   3.344
  174LYSH    CE 2011   5.074   9.353   3.373
  174LYSH    NZ 2012   4.941   9.415   3.379
  174LYSH   HZ1 2013   4.903   9.403   3.288
  174LYSH   HZ2 2014   4.891   9.376   3.457
  174LYSH   HZ3 2015   4.961   9.510   3.406
  174LYSH     C 2016   5.301   8.778   3.303
  174LYSH     O 2017   5.198   8.719   3.334
  175ASN      N 2018   5.417   8.716   3.282
  175ASN      H 2019   5.499   8.772   3.270
  175ASN     CA 2020   5.451   8.580   3.326
  175ASN     CB 2021   5.554   8.522   3.229
  175ASN     CG 2022   5.479   8.498   3.098
  175ASN    OD1 2023   5.373   8.436   3.089
  175ASN    ND2 2024   5.549   8.507   2.986
  175ASN   HD21 2025   5.646   8.520   2.965
  175ASN   HD22 2026   5.494   8.502   2.902
  175ASN      C 2027   5.500   8.579   3.471
  175ASN      O 2028   5.509   8.686   3.531
  176GL4      N 2029   5.531   8.462   3.525
  176GL4      H 2030   5.504   8.384   3.467
  176GL4     CA 2031   5.603   8.430   3.650
  176GL4     CB 2032   5.571   8.287   3.695
  176GL4     CG 2033   5.430   8.281   3.751
  176GL4     CD 2034   5.401   8.139   3.802
  176GL4    OE1 2035   5.391   8.115   3.924
  176GL4   HE11 2036   5.429   8.024   3.938
  176GL4   HE12 2037   5.351   8.196   3.966
  176GL4    OE2 2038   5.379   8.053   3.714
  176GL4   HE21 2039   5.325   7.986   3.764
  176GL4   HE22 2040   5.406   8.106   3.632
  176GL4      C 2041   5.752   8.458   3.631
  176GL4      O 2042   5.824   8.366   3.592
  177TYR      N 2043   5.771   8.586   3.597
  177TYR      H 2044   5.687   8.627   3.563
  177TYR     CA 2045   5.900   8.650   3.566
  177TYR     CB 2046   5.866   8.789   3.513
  177TYR     CG 2047   5.947   8.847   3.396
  177TYR    CD1 2048   5.907   8.828   3.264
  177TYR    HD1 2049   5.851   8.741   3.230
  177TYR    CD2 2050   6.058   8.923   3.431
  177TYR    HD2 2051   6.099   8.929   3.532
  177TYR    CE1 2052   5.977   8.901   3.170
  177TYR    HE1 2053   5.957   8.893   3.063
  177TYR    CE2 2054   6.135   8.989   3.336
  177TYR    HE2 2055   6.216   9.059   3.359
  177TYR     CZ 2056   6.083   8.982   3.208
  177TYR     OH 2057   6.139   9.052   3.105
  177TYR     HH 2058   6.211   9.110   3.144
  177TYR      C 2059   5.982   8.676   3.694
  177TYR      O 2060   5.938   8.718   3.801
  178ALA      N 2061   6.104   8.630   3.671
  178ALA      H 2062   6.132   8.603   3.579
  178ALA     CA 2063   6.203   8.606   3.776
  178ALA     CB 2064   6.177   8.481   3.861
  178ALA      C 2065   6.333   8.560   3.710
  178ALA      O 2066   6.336   8.502   3.602
  179CYS2     N 2067   6.439   8.620   3.763
  179CYS2     H 2068   6.436   8.692   3.832
  179CYS2    CA 2069   6.576   8.590   3.718
  179CYS2    CB 2070   6.662   8.704   3.773
  179CYS2    SG 2071   6.656   8.865   3.687
  179CYS2     C 2072   6.639   8.453   3.742
  179CYS2     O 2073   6.723   8.428   3.829
  180ARG      N 2074   6.569   8.349   3.696
  180ARG      H 2075   6.494   8.375   3.635
  180ARG     CA 2076   6.585   8.204   3.714
  180ARG     CB 2077   6.455   8.129   3.685
  180ARG     CG 2078   6.457   8.000   3.768
  180ARG     CD 2079   6.341   7.910   3.727
  180ARG     NE 2080   6.372   7.843   3.599
  180ARG     HE 2081   6.326   7.873   3.516
  180ARG     CZ 2082   6.461   7.744   3.585
  180ARG    NH1 2083   6.518   7.693   3.695
  180ARG   HH11 2084   6.494   7.722   3.788
  180ARG   HH12 2085   6.585   7.619   3.684
  180ARG    NH2 2086   6.498   7.711   3.460
  180ARG   HH21 2087   6.441   7.749   3.387
  180ARG   HH22 2088   6.570   7.645   3.435
  180ARG      C 2089   6.705   8.144   3.639
  180ARG      O 2090   6.708   8.148   3.517
  181VAL      N 2091   6.789   8.064   3.704
  181VAL      H 2092   6.790   8.051   3.803
  181VAL     CA 2093   6.910   8.000   3.649
  181VAL     CB 2094   7.001   7.952   3.763
  181VAL    CG1 2095   7.118   7.869   3.710
  181VAL    CG2 2096   7.051   8.072   3.845
  181VAL      C 2097   6.860   7.882   3.565
  181VAL      O 2098   6.786   7.796   3.610
  182ASN      N 2099   6.905   7.897   3.440
  182ASN      H 2100   6.985   7.954   3.424
  182ASN     CA 2101   6.873   7.804   3.330
  182ASN     CB 2102   6.757   7.876   3.262
  182ASN     CG 2103   6.667   7.802   3.163
  182ASN    OD1 2104   6.713   7.710   3.096
  182ASN    ND2 2105   6.559   7.863   3.117
  182ASN   HD21 2106   6.538   7.960   3.129
  182ASN   HD22 2107   6.486   7.821   3.061
  182ASN      C 2108   6.996   7.759   3.251
  182ASN      O 2109   7.106   7.813   3.257
  183HI0      N 2110   6.970   7.660   3.166
  183HI0      H 2111   6.878   7.627   3.149
  183HI0     CA 2112   7.080   7.581   3.109
  183HI0     CB 2113   7.027   7.463   3.027
  183HI0     CG 2114   6.964   7.355   3.116
  183HI0    ND1 2115   7.027   7.299   3.218
  183HI0    HD1 2116   7.123   7.306   3.248
  183HI0    CD2 2117   6.832   7.343   3.132
  183HI0    HD2 2118   6.755   7.412   3.097
  183HI0    CE1 2119   6.936   7.247   3.300
  183HI0    HE1 2120   6.949   7.180   3.385
  183HI0    NE2 2121   6.818   7.274   3.244
  183HI0    HE2 2122   6.739   7.217   3.267
  183HI0      C 2123   7.200   7.649   3.041
  183HI0      O 2124   7.180   7.713   2.939
  184VAL      N 2125   7.314   7.585   3.065
  184VAL      H 2126   7.314   7.489   3.092
  184VAL     CA 2127   7.441   7.621   3.000
  184VAL     CB 2128   7.562   7.583   3.087
  184VAL    CG1 2129   7.703   7.624   3.044
  184VAL    CG2 2130   7.538   7.626   3.231
  184VAL      C 2131   7.456   7.577   2.855
  184VAL      O 2132   7.488   7.656   2.767
  185THR      N 2133   7.425   7.450   2.831
  185THR      H 2134   7.402   7.385   2.905
  185THR     CA 2135   7.413   7.398   2.695
  185THR     CB 2136   7.365   7.253   2.696
  185THR    OG1 2137   7.273   7.230   2.803
  185THR    HG1 2138   7.320   7.217   2.889
  185THR    CG2 2139   7.494   7.171   2.709
  185THR      C 2140   7.333   7.474   2.589
  185THR      O 2141   7.351   7.457   2.468
  186LEU      N 2142   7.223   7.531   2.637
  186LEU      H 2143   7.178   7.493   2.717
  186LEU     CA 2144   7.134   7.622   2.563
  186LEU     CB 2145   6.985   7.598   2.590
  186LEU     CG 2146   6.901   7.491   2.520
  186LEU    CD1 2147   6.920   7.349   2.572
  186LEU    CD2 2148   6.763   7.549   2.487
  186LEU      C 2149   7.162   7.772   2.565
  186LEU      O 2150   7.117   7.848   2.478
  187SER      N 2151   7.247   7.821   2.653
  187SER      H 2152   7.280   7.753   2.719
  187SER     CA 2153   7.294   7.959   2.675
  187SER     CB 2154   7.414   7.966   2.769
  187SER     OG 2155   7.418   8.086   2.847
  187SER     HG 2156   7.479   8.072   2.925
  187SER      C 2157   7.337   8.030   2.546
  187SER      O 2158   7.427   7.992   2.471
  188GLN      N 2159   7.258   8.135   2.526
  188GLN      H 2160   7.199   8.168   2.600
  188GLN     CA 2161   7.270   8.231   2.416
  188GLN     CB 2162   7.152   8.328   2.423
  188GLN     CG 2163   7.035   8.265   2.349
  188GLN     CD 2164   6.926   8.371   2.330
  188GLN    OE1 2165   6.859   8.419   2.421
  188GLN    NE2 2166   6.881   8.383   2.206
  188GLN   HE21 2167   6.907   8.317   2.137
  188GLN   HE22 2168   6.811   8.453   2.191
  188GLN      C 2169   7.406   8.302   2.417
  188GLN      O 2170   7.449   8.333   2.528
  189PRO      N 2171   7.473   8.319   2.304
  189PRO     CA 2172   7.608   8.375   2.287
  189PRO     CB 2173   7.651   8.356   2.140
  189PRO     CG 2174   7.572   8.229   2.107
  189PRO     CD 2175   7.438   8.253   2.178
  189PRO      C 2176   7.627   8.517   2.340
  189PRO      O 2177   7.576   8.613   2.282
  190LYSH     N 2178   7.686   8.526   2.459
  190LYSH     H 2179   7.686   8.439   2.507
  190LYSH    CA 2180   7.728   8.644   2.538
  190LYSH    CB 2181   7.746   8.604   2.684
  190LYSH    CG 2182   7.606   8.575   2.739
  190LYSH    CD 2183   7.607   8.464   2.843
  190LYSH    CE 2184   7.473   8.438   2.914
  190LYSH    NZ 2185   7.371   8.399   2.815
  190LYSH   HZ1 2186   7.277   8.419   2.842
  190LYSH   HZ2 2187   7.393   8.443   2.728
  190LYSH   HZ3 2188   7.382   8.303   2.789
  190LYSH     C 2189   7.867   8.674   2.482
  190LYSH     O 2190   7.967   8.606   2.508
  191ILE      N 2191   7.877   8.786   2.413
  191ILE      H 2192   7.788   8.814   2.376
  191ILE     CA 2193   7.993   8.856   2.356
  191ILE     CB 2194   8.071   8.932   2.463
  191ILE    CG1 2195   7.986   9.043   2.526
  191ILE    CG2 2196   8.195   8.998   2.402
  191ILE     CD 2197   8.044   9.069   2.664
  191ILE      C 2198   8.081   8.782   2.255
  191ILE      O 2199   8.100   8.833   2.145
  192VAL      N 2200   8.117   8.660   2.294
  192VAL      H 2201   8.100   8.628   2.387
  192VAL     CA 2202   8.165   8.552   2.206
  192VAL     CB 2203   8.285   8.476   2.263
  192VAL    CG1 2204   8.259   8.440   2.409
  192VAL    CG2 2205   8.335   8.367   2.169
  192VAL      C 2206   8.051   8.474   2.143
  192VAL      O 2207   7.958   8.432   2.212
  193LYSH     N 2208   8.059   8.449   2.013
  193LYSH     H 2209   8.134   8.486   1.957
  193LYSH    CA 2210   7.956   8.369   1.942
  193LYSH    CB 2211   7.921   8.439   1.812
  193LYSH    CG 2212   7.866   8.578   1.842
  193LYSH    CD 2213   7.845   8.644   1.705
  193LYSH    CE 2214   7.803   8.791   1.711
  193LYSH    NZ 2215   7.678   8.806   1.786
  193LYSH   HZ1 2216   7.662   8.905   1.790
  193LYSH   HZ2 2217   7.605   8.767   1.730
  193LYSH   HZ3 2218   7.685   8.761   1.875
  193LYSH     C 2219   7.984   8.219   1.932
  193LYSH     O 2220   8.025   8.177   1.825
  194TRP      N 2221   7.956   8.138   2.033
  194TRP      H 2222   7.922   8.169   2.123
  194TRP     CA 2223   7.969   7.991   2.031
  194TRP     CB 2224   7.968   7.921   2.166
  194TRP     CG 2225   7.861   7.966   2.267
  194TRP    CD1 2226   7.740   7.910   2.275
  194TRP    HD1 2227   7.727   7.806   2.245
  194TRP    CD2 2228   7.875   8.062   2.366
  194TRP    NE1 2229   7.676   7.971   2.374
  194TRP    HE1 2230   7.590   7.944   2.416
  194TRP    CE2 2231   7.752   8.066   2.429
  194TRP    CE3 2232   7.978   8.147   2.406
  194TRP    HE3 2233   8.078   8.108   2.388
  194TRP    CZ2 2234   7.729   8.165   2.525
  194TRP    HZ2 2235   7.649   8.150   2.597
  194TRP    CZ3 2236   7.953   8.246   2.500
  194TRP    HZ3 2237   8.027   8.325   2.515
  194TRP    CH2 2238   7.828   8.255   2.560
  194TRP    HH2 2239   7.818   8.331   2.638
  194TRP      C 2240   7.876   7.919   1.932
  194TRP      O 2241   7.757   7.943   1.914
  195AS4      N 2242   7.933   7.807   1.888
  195AS4      H 2243   8.019   7.778   1.931
  195AS4     CA 2244   7.873   7.712   1.793
  195AS4     CB 2245   7.984   7.646   1.711
  195AS4     CG 2246   8.073   7.736   1.623
  195AS4    OD1 2247   8.195   7.714   1.609
  195AS4   HD11 2248   8.241   7.781   1.553
  195AS4   HD12 2249   8.219   7.628   1.655
  195AS4    OD2 2250   8.019   7.828   1.559
  195AS4   HD21 2251   8.087   7.875   1.503
  195AS4   HD22 2252   7.920   7.831   1.569
  195AS4      C 2253   7.758   7.624   1.842
  195AS4      O 2254   7.769   7.506   1.872
  196ARG      N 2255   7.646   7.691   1.865
  196ARG      H 2256   7.656   7.791   1.869
  196ARG     CA 2257   7.519   7.626   1.899
  196ARG     CB 2258   7.420   7.721   1.968
  196ARG     CG 2259   7.476   7.775   2.099
  196ARG     CD 2260   7.368   7.844   2.182
  196ARG     NE 2261   7.292   7.931   2.091
  196ARG     HE 2262   7.345   7.983   2.025
  196ARG     CZ 2263   7.163   7.966   2.099
  196ARG    NH1 2264   7.092   7.940   2.211
  196ARG   HH11 2265   7.135   7.911   2.296
  196ARG   HH12 2266   6.993   7.924   2.206
  196ARG    NH2 2267   7.090   7.988   1.989
  196ARG   HH21 2268   7.145   7.958   1.911
  196ARG   HH22 2269   7.001   8.028   1.968
  196ARG      C 2270   7.458   7.568   1.771
  196ARG      O 2271   7.449   7.641   1.672
  197AS4      N 2272   7.434   7.438   1.786
  197AS4      H 2273   7.478   7.390   1.862
  197AS4     CA 2274   7.385   7.348   1.681
  197AS4     CB 2275   7.476   7.225   1.690
  197AS4     CG 2276   7.467   7.124   1.576
  197AS4    OD1 2277   7.430   7.167   1.464
  197AS4   HD11 2278   7.427   7.094   1.396
  197AS4   HD12 2279   7.402   7.263   1.470
  197AS4    OD2 2280   7.495   7.003   1.589
  197AS4   HD21 2281   7.503   6.965   1.496
  197AS4   HD22 2282   7.465   6.969   1.678
  197AS4      C 2283   7.236   7.320   1.701
  197AS4      O 2284   7.178   7.316   1.809
  198MET      N 2285   7.174   7.267   1.596
  198MET      H 2286   7.233   7.227   1.526
  198MET     CA 2287   7.031   7.240   1.576
  198MET     CB 2288   6.954   7.371   1.556
  198MET     CG 2289   6.998   7.455   1.437
  198MET     SD 2290   6.882   7.586   1.381
  198MET     CE 2291   7.013   7.706   1.368
  198MET      C 2292   7.003   7.156   1.451
  198MET     O1 2293   6.892   7.098   1.444
  198MET   HO11 2294   6.881   7.053   1.355
  198MET   HO12 2295   6.853   7.109   1.536
  198MET     O2 2296   7.090   7.150   1.362
  198MET   HO21 2297   7.055   7.105   1.280
  198MET   HO22 2298   7.163   7.207   1.399
   9.37031   9.37031   6.62580   0.00000   0.00000   0.00000   0.00000   4.68515   4.68515
