# Supplementary material for: Interfacial Dynamics and Growth Modes of β2-Microglobulin Dimers
Source: J Chem Inf Model. 2023 May 3;63(14):4447–57. doi: 10.1021/acs.jcim.3c00399 (PMC10369489; doi:10.1021/acs.jcim.3c00399)
Supplement: Supplementary file 2 — ci3c00399_si_002.zip [file ci3c00399_si_002.zip › Supporting-Information/confs_end/End_conformation_BM-7_rep1.gro]

Protein in water t= 750000.00000 step= 5000000
 2298
    1ILE      N    1   7.696   7.347   1.281
    1ILE     H1    2   7.770   7.380   1.224
    1ILE     H2    3   7.728   7.351   1.376
    1ILE     H3    4   7.685   7.249   1.265
    1ILE     CA    5   7.572   7.423   1.260
    1ILE     CB    6   7.540   7.508   1.383
    1ILE    CG1    7   7.468   7.438   1.498
    1ILE    CG2    8   7.479   7.645   1.352
    1ILE     CD    9   7.323   7.402   1.465
    1ILE      C   10   7.593   7.501   1.130
    1ILE      O   11   7.708   7.540   1.108
    2GLN      N   12   7.498   7.522   1.039
    2GLN      H   13   7.409   7.481   1.060
    2GLN     CA   14   7.532   7.581   0.909
    2GLN     CB   15   7.452   7.516   0.795
    2GLN     CG   16   7.470   7.364   0.791
    2GLN     CD   17   7.364   7.307   0.697
    2GLN    OE1   18   7.395   7.283   0.581
    2GLN    NE2   19   7.236   7.297   0.733
    2GLN   HE21   20   7.210   7.330   0.824
    2GLN   HE22   21   7.169   7.239   0.688
    2GLN      C   22   7.521   7.733   0.913
    2GLN      O   23   7.614   7.808   0.884
    3ARG      N   24   7.399   7.780   0.939
    3ARG      H   25   7.322   7.717   0.939
    3ARG     CA   26   7.364   7.923   0.949
    3ARG     CB   27   7.215   7.932   0.918
    3ARG     CG   28   7.146   8.068   0.913
    3ARG     CD   29   6.996   8.041   0.919
    3ARG     NE   30   6.914   8.163   0.909
    3ARG     HE   31   6.964   8.248   0.895
    3ARG     CZ   32   6.781   8.177   0.905
    3ARG    NH1   33   6.703   8.071   0.879
    3ARG   HH11   34   6.737   7.979   0.858
    3ARG   HH12   35   6.604   8.077   0.879
    3ARG    NH2   36   6.729   8.301   0.907
    3ARG   HH21   37   6.783   8.385   0.901
    3ARG   HH22   38   6.629   8.301   0.901
    3ARG      C   39   7.393   7.972   1.090
    3ARG      O   40   7.302   7.974   1.173
    4THR      N   41   7.523   7.989   1.116
    4THR      H   42   7.587   7.953   1.048
    4THR     CA   43   7.580   8.045   1.240
    4THR     CB   44   7.717   8.102   1.206
    4THR    OG1   45   7.798   7.997   1.154
    4THR    HG1   46   7.869   8.038   1.096
    4THR    CG2   47   7.780   8.157   1.335
    4THR      C   48   7.490   8.148   1.308
    4THR      O   49   7.448   8.247   1.247
    5PRO      N   50   7.465   8.125   1.436
    5PRO     CA   51   7.410   8.238   1.512
    5PRO     CB   52   7.327   8.169   1.621
    5PRO     CG   53   7.381   8.028   1.643
    5PRO     CD   54   7.439   7.997   1.505
    5PRO      C   55   7.499   8.352   1.559
    5PRO      O   56   7.618   8.356   1.525
    6LYSH     N   57   7.440   8.446   1.633
    6LYSH     H   58   7.343   8.443   1.657
    6LYSH    CA   59   7.506   8.571   1.673
    6LYSH    CB   60   7.403   8.675   1.717
    6LYSH    CG   61   7.299   8.722   1.614
    6LYSH    CD   62   7.374   8.809   1.514
    6LYSH    CE   63   7.269   8.899   1.449
    6LYSH    NZ   64   7.240   9.020   1.527
    6LYSH   HZ1   65   7.218   9.086   1.455
    6LYSH   HZ2   66   7.160   9.011   1.585
    6LYSH   HZ3   67   7.316   9.057   1.581
    6LYSH     C   68   7.592   8.549   1.798
    6LYSH     O   69   7.700   8.605   1.812
    7ILE      N   70   7.535   8.475   1.893
    7ILE      H   71   7.438   8.459   1.909
    7ILE     CA   72   7.619   8.419   2.000
    7ILE     CB   73   7.547   8.397   2.133
    7ILE    CG1   74   7.444   8.284   2.134
    7ILE    CG2   75   7.491   8.535   2.169
    7ILE     CD   76   7.418   8.244   2.279
    7ILE      C   77   7.715   8.304   1.968
    7ILE      O   78   7.709   8.253   1.856
    8GLN      N   79   7.783   8.256   2.071
    8GLN      H   80   7.758   8.279   2.165
    8GLN     CA   81   7.890   8.158   2.047
    8GLN     CB   82   8.009   8.214   2.126
    8GLN     CG   83   8.132   8.126   2.148
    8GLN     CD   84   8.243   8.197   2.226
    8GLN    OE1   85   8.325   8.257   2.157
    8GLN    NE2   86   8.260   8.183   2.357
    8GLN   HE21   87   8.187   8.132   2.404
    8GLN   HE22   88   8.350   8.180   2.400
    8GLN      C   89   7.854   8.010   2.069
    8GLN      O   90   7.804   7.971   2.174
    9VAL      N   91   7.878   7.931   1.965
    9VAL      H   92   7.922   7.967   1.884
    9VAL     CA   93   7.838   7.789   1.966
    9VAL     CB   94   7.790   7.735   1.831
    9VAL    CG1   95   7.646   7.785   1.818
    9VAL    CG2   96   7.880   7.753   1.709
    9VAL      C   97   7.939   7.697   2.035
    9VAL      O   98   7.916   7.576   2.041
   10TYR      N   99   8.061   7.748   2.024
   10TYR      H  100   8.080   7.820   1.957
   10TYR     CA  101   8.187   7.692   2.076
   10TYR     CB  102   8.306   7.761   2.009
   10TYR     CG  103   8.447   7.736   2.065
   10TYR    CD1  104   8.518   7.620   2.036
   10TYR    HD1  105   8.465   7.533   1.999
   10TYR    CD2  106   8.500   7.839   2.142
   10TYR    HD2  107   8.439   7.924   2.173
   10TYR    CE1  108   8.650   7.614   2.080
   10TYR    HE1  109   8.692   7.514   2.087
   10TYR    CE2  110   8.631   7.826   2.187
   10TYR    HE2  111   8.657   7.892   2.269
   10TYR     CZ  112   8.708   7.714   2.156
   10TYR     OH  113   8.842   7.727   2.179
   10TYR     HH  114   8.858   7.796   2.250
   10TYR      C  115   8.202   7.713   2.227
   10TYR      O  116   8.190   7.825   2.276
   11SER      N  117   8.254   7.606   2.288
   11SER      H  118   8.279   7.517   2.250
   11SER     CA  119   8.285   7.623   2.430
   11SER     CB  120   8.183   7.547   2.516
   11SER     OG  121   8.234   7.528   2.648
   11SER     HG  122   8.185   7.447   2.678
   11SER      C  123   8.427   7.589   2.476
   11SER      O  124   8.484   7.489   2.433
   12ARG      N  125   8.492   7.680   2.547
   12ARG      H  126   8.452   7.767   2.576
   12ARG     CA  127   8.628   7.652   2.594
   12ARG     CB  128   8.681   7.786   2.645
   12ARG     CG  129   8.810   7.785   2.727
   12ARG     CD  130   8.775   7.866   2.852
   12ARG     NE  131   8.861   7.834   2.966
   12ARG     HE  132   8.960   7.829   2.949
   12ARG     CZ  133   8.825   7.804   3.092
   12ARG    NH1  134   8.697   7.806   3.133
   12ARG   HH11  135   8.618   7.822   3.074
   12ARG   HH12  136   8.678   7.784   3.228
   12ARG    NH2  137   8.919   7.776   3.182
   12ARG   HH21  138   9.016   7.799   3.170
   12ARG   HH22  139   8.892   7.742   3.272
   12ARG      C  140   8.629   7.544   2.703
   12ARG      O  141   8.556   7.542   2.802
   13HI0      N  142   8.725   7.454   2.681
   13HI0      H  143   8.785   7.458   2.602
   13HI0     CA  144   8.762   7.347   2.774
   13HI0     CB  145   8.750   7.205   2.718
   13HI0     CG  146   8.609   7.151   2.693
   13HI0    ND1  147   8.580   7.021   2.698
   13HI0    HD1  148   8.646   6.952   2.670
   13HI0    CD2  149   8.495   7.215   2.717
   13HI0    HD2  150   8.467   7.314   2.681
   13HI0    CE1  151   8.457   7.006   2.747
   13HI0    HE1  152   8.399   6.913   2.752
   13HI0    NE2  153   8.401   7.126   2.747
   13HI0    HE2  154   8.303   7.149   2.752
   13HI0      C  155   8.903   7.371   2.828
   13HI0      O  156   8.986   7.422   2.753
   14PRO      N  157   8.924   7.362   2.959
   14PRO     CA  158   9.057   7.363   3.022
   14PRO     CB  159   9.038   7.367   3.173
   14PRO     CG  160   8.907   7.447   3.178
   14PRO     CD  161   8.823   7.406   3.056
   14PRO      C  162   9.139   7.237   2.996
   14PRO      O  163   9.086   7.127   2.985
   15ALA      N  164   9.260   7.272   2.951
   15ALA      H  165   9.287   7.368   2.952
   15ALA     CA  166   9.362   7.178   2.903
   15ALA     CB  167   9.396   7.081   3.016
   15ALA      C  168   9.336   7.106   2.771
   15ALA      O  169   9.427   7.113   2.689
   16GL4      N  170   9.212   7.067   2.744
   16GL4      H  171   9.136   7.061   2.809
   16GL4     CA  172   9.167   7.007   2.617
   16GL4     CB  173   9.033   6.939   2.644
   16GL4     CG  174   8.972   6.859   2.528
   16GL4     CD  175   8.840   6.800   2.577
   16GL4    OE1  176   8.737   6.856   2.533
   16GL4   HE11  177   8.665   6.787   2.542
   16GL4   HE12  178   8.751   6.951   2.504
   16GL4    OE2  179   8.840   6.717   2.671
   16GL4   HE21  180   8.745   6.688   2.679
   16GL4   HE22  181   8.931   6.718   2.713
   16GL4      C  182   9.140   7.116   2.514
   16GL4      O  183   9.084   7.221   2.545
   17ASN      N  184   9.169   7.085   2.388
   17ASN      H  185   9.243   7.020   2.372
   17ASN     CA  186   9.155   7.183   2.279
   17ASN     CB  187   9.261   7.170   2.169
   17ASN     CG  188   9.403   7.165   2.225
   17ASN    OD1  189   9.440   7.072   2.295
   17ASN    ND2  190   9.475   7.272   2.191
   17ASN   HD21  191   9.432   7.338   2.129
   17ASN   HD22  192   9.546   7.305   2.254
   17ASN      C  193   9.015   7.205   2.223
   17ASN      O  194   9.005   7.291   2.136
   18GLY      N  195   8.918   7.123   2.263
   18GLY      H  196   8.936   7.036   2.309
   18GLY     CA  197   8.774   7.137   2.235
   18GLY      C  198   8.709   7.262   2.293
   18GLY      O  199   8.774   7.357   2.337
   19LYSH     N  200   8.578   7.276   2.272
   19LYSH     H  201   8.525   7.349   2.316
   19LYSH    CA  202   8.491   7.186   2.196
   19LYSH    CB  203   8.431   7.066   2.270
   19LYSH    CG  204   8.353   7.096   2.398
   19LYSH    CD  205   8.264   6.983   2.450
   19LYSH    CE  206   8.333   6.847   2.459
   19LYSH    NZ  207   8.245   6.729   2.459
   19LYSH   HZ1  208   8.188   6.731   2.541
   19LYSH   HZ2  209   8.190   6.725   2.376
   19LYSH   HZ3  210   8.306   6.650   2.457
   19LYSH     C  211   8.377   7.266   2.132
   19LYSH     O  212   8.326   7.355   2.199
   20SER      N  213   8.320   7.203   2.029
   20SER      H  214   8.361   7.131   1.974
   20SER     CA  215   8.205   7.271   1.967
   20SER     CB  216   8.199   7.244   1.817
   20SER     OG  217   8.178   7.103   1.800
   20SER     HG  218   8.130   7.075   1.717
   20SER      C  219   8.066   7.241   2.023
   20SER      O  220   7.965   7.256   1.954
   21ASN      N  221   8.068   7.243   2.156
   21ASN      H  222   8.136   7.289   2.212
   21ASN     CA  223   7.950   7.205   2.235
   21ASN     CB  224   7.949   7.056   2.270
   21ASN     CG  225   7.839   6.993   2.356
   21ASN    OD1  226   7.869   6.921   2.451
   21ASN    ND2  227   7.717   6.988   2.303
   21ASN   HD21  228   7.700   7.024   2.211
   21ASN   HD22  229   7.651   6.926   2.344
   21ASN      C  230   7.944   7.279   2.369
   21ASN      O  231   8.047   7.271   2.436
   22PHE      N  232   7.848   7.365   2.402
   22PHE      H  233   7.855   7.398   2.496
   22PHE     CA  234   7.732   7.410   2.324
   22PHE     CB  235   7.608   7.337   2.374
   22PHE     CG  236   7.575   7.338   2.523
   22PHE    CD1  237   7.618   7.228   2.597
   22PHE    HD1  238   7.666   7.140   2.555
   22PHE    CD2  239   7.518   7.447   2.588
   22PHE    HD2  240   7.525   7.543   2.538
   22PHE    CE1  241   7.596   7.226   2.735
   22PHE    HE1  242   7.633   7.148   2.800
   22PHE    CE2  243   7.499   7.442   2.725
   22PHE    HE2  244   7.434   7.519   2.766
   22PHE     CZ  245   7.538   7.333   2.803
   22PHE     HZ  246   7.507   7.327   2.907
   22PHE      C  247   7.715   7.562   2.335
   22PHE      O  248   7.792   7.630   2.402
   23LEU      N  249   7.602   7.608   2.281
   23LEU      H  250   7.544   7.556   2.218
   23LEU     CA  251   7.557   7.747   2.282
   23LEU     CB  252   7.413   7.749   2.230
   23LEU     CG  253   7.351   7.878   2.178
   23LEU    CD1  254   7.415   7.923   2.047
   23LEU    CD2  255   7.214   7.826   2.132
   23LEU      C  256   7.560   7.823   2.415
   23LEU      O  257   7.482   7.787   2.503
   24ASN      N  258   7.640   7.930   2.412
   24ASN      H  259   7.693   7.945   2.329
   24ASN     CA  260   7.684   8.017   2.521
   24ASN     CB  261   7.818   7.975   2.581
   24ASN     CG  262   7.946   7.966   2.497
   24ASN    OD1  263   8.033   8.053   2.497
   24ASN    ND2  264   7.971   7.855   2.428
   24ASN   HD21  265   7.896   7.788   2.429
   24ASN   HD22  266   8.049   7.854   2.366
   24ASN      C  267   7.696   8.164   2.479
   24ASN      O  268   7.713   8.196   2.362
   25CYS2     N  269   7.737   8.245   2.577
   25CYS2     H  270   7.737   8.210   2.671
   25CYS2    CA  271   7.748   8.391   2.572
   25CYS2    CB  272   7.607   8.448   2.551
   25CYS2    SG  273   7.470   8.421   2.668
   25CYS2     C  274   7.815   8.454   2.694
   25CYS2     O  275   7.788   8.415   2.808
   26TYR      N  276   7.898   8.552   2.660
   26TYR      H  277   7.924   8.577   2.567
   26TYR     CA  278   7.964   8.640   2.758
   26TYR     CB  279   8.104   8.681   2.709
   26TYR     CG  280   8.205   8.567   2.707
   26TYR    CD1  281   8.269   8.516   2.820
   26TYR    HD1  282   8.245   8.552   2.920
   26TYR    CD2  283   8.257   8.526   2.585
   26TYR    HD2  284   8.210   8.560   2.492
   26TYR    CE1  285   8.380   8.431   2.812
   26TYR    HE1  286   8.437   8.422   2.904
   26TYR    CE2  287   8.371   8.448   2.573
   26TYR    HE2  288   8.423   8.447   2.477
   26TYR     CZ  289   8.434   8.401   2.687
   26TYR     OH  290   8.552   8.332   2.680
   26TYR     HH  291   8.593   8.341   2.770
   26TYR      C  292   7.878   8.761   2.794
   26TYR      O  293   7.883   8.861   2.722
   27VAL      N  294   7.797   8.743   2.898
   27VAL      H  295   7.773   8.650   2.929
   27VAL     CA  296   7.719   8.857   2.948
   27VAL     CB  297   7.584   8.801   2.994
   27VAL    CG1  298   7.491   8.918   3.027
   27VAL    CG2  299   7.517   8.706   2.894
   27VAL      C  300   7.790   8.944   3.051
   27VAL      O  301   7.868   8.905   3.137
   28SER      N  302   7.774   9.073   3.022
   28SER      H  303   7.734   9.097   2.933
   28SER     CA  304   7.817   9.194   3.093
   28SER     CB  305   7.751   9.316   3.029
   28SER     OG  306   7.795   9.326   2.893
   28SER     HG  307   7.875   9.386   2.883
   28SER      C  308   7.770   9.191   3.238
   28SER      O  309   7.650   9.174   3.262
   29GLY      N  310   7.856   9.227   3.333
   29GLY      H  311   7.953   9.240   3.316
   29GLY     CA  312   7.828   9.224   3.478
   29GLY      C  313   7.715   9.319   3.517
   29GLY      O  314   7.717   9.435   3.475
   30PHE      N  315   7.639   9.266   3.613
   30PHE      H  316   7.655   9.176   3.653
   30PHE     CA  317   7.510   9.331   3.642
   30PHE     CB  318   7.393   9.242   3.682
   30PHE     CG  319   7.350   9.123   3.595
   30PHE    CD1  320   7.304   9.006   3.653
   30PHE    HD1  321   7.318   8.990   3.760
   30PHE    CD2  322   7.348   9.138   3.457
   30PHE    HD2  323   7.360   9.242   3.425
   30PHE    CE1  324   7.267   8.901   3.570
   30PHE    HE1  325   7.271   8.801   3.613
   30PHE    CE2  326   7.307   9.033   3.376
   30PHE    HE2  327   7.292   9.051   3.270
   30PHE     CZ  328   7.264   8.913   3.432
   30PHE     HZ  329   7.253   8.820   3.376
   30PHE      C  330   7.512   9.460   3.724
   30PHE      O  331   7.531   9.456   3.845
   31HI0      N  332   7.502   9.572   3.654
   31HI0      H  333   7.529   9.575   3.558
   31HI0     CA  334   7.487   9.709   3.707
   31HI0     CB  335   7.599   9.800   3.658
   31HI0     CG  336   7.723   9.774   3.744
   31HI0    ND1  337   7.751   9.846   3.853
   31HI0    HD1  338   7.676   9.890   3.902
   31HI0    CD2  339   7.817   9.682   3.725
   31HI0    HD2  340   7.823   9.612   3.642
   31HI0    CE1  341   7.872   9.806   3.891
   31HI0    HE1  342   7.936   9.838   3.972
   31HI0    NE2  343   7.912   9.704   3.816
   31HI0    HE2  344   7.988   9.641   3.829
   31HI0      C  345   7.356   9.771   3.658
   31HI0      O  346   7.341   9.793   3.538
   32PRO      N  347   7.253   9.759   3.742
   32PRO     CA  348   7.248   9.690   3.871
   32PRO     CB  349   7.159   9.784   3.952
   32PRO     CG  350   7.058   9.843   3.853
   32PRO     CD  351   7.145   9.857   3.728
   32PRO      C  352   7.197   9.545   3.869
   32PRO      O  353   7.191   9.479   3.766
   33SER      N  354   7.174   9.493   3.989
   33SER      H  355   7.201   9.535   4.075
   33SER     CA  356   7.109   9.361   4.000
   33SER     CB  357   7.101   9.320   4.148
   33SER     OG  358   7.066   9.182   4.152
   33SER     HG  359   7.041   9.158   4.246
   33SER      C  360   6.971   9.360   3.934
   33SER      O  361   6.917   9.259   3.889
   34AS4      N  362   6.898   9.469   3.955
   34AS4      H  363   6.915   9.532   4.031
   34AS4     CA  364   6.771   9.496   3.886
   34AS4     CB  365   6.717   9.630   3.935
   34AS4     CG  366   6.706   9.633   4.088
   34AS4    OD1  367   6.817   9.656   4.141
   34AS4   HD11  368   6.832   9.585   4.210
   34AS4   HD12  369   6.863   9.734   4.098
   34AS4    OD2  370   6.593   9.614   4.136
   34AS4   HD21  371   6.596   9.616   4.236
   34AS4   HD22  372   6.534   9.652   4.065
   34AS4      C  373   6.777   9.493   3.733
   34AS4      O  374   6.684   9.544   3.671
   35ILE      N  375   6.872   9.428   3.665
   35ILE      H  376   6.965   9.422   3.701
   35ILE     CA  377   6.863   9.408   3.520
   35ILE     CB  378   6.997   9.438   3.452
   35ILE    CG1  379   7.057   9.578   3.469
   35ILE    CG2  380   6.973   9.419   3.302
   35ILE     CD  381   7.199   9.568   3.414
   35ILE      C  382   6.838   9.259   3.499
   35ILE      O  383   6.874   9.172   3.578
   36GL4      N  384   6.752   9.228   3.401
   36GL4      H  385   6.691   9.298   3.366
   36GL4     CA  386   6.727   9.091   3.355
   36GL4     CB  387   6.579   9.054   3.359
   36GL4     CG  388   6.504   9.047   3.492
   36GL4     CD  389   6.357   9.021   3.457
   36GL4    OE1  390   6.306   8.909   3.474
   36GL4   HE11  391   6.215   8.913   3.431
   36GL4   HE12  392   6.356   8.863   3.547
   36GL4    OE2  393   6.291   9.113   3.404
   36GL4   HE21  394   6.192   9.113   3.418
   36GL4   HE22  395   6.348   9.178   3.354
   36GL4      C  396   6.767   9.070   3.208
   36GL4      O  397   6.696   9.119   3.121
   37VAL      N  398   6.876   8.995   3.194
   37VAL      H  399   6.932   8.969   3.272
   37VAL     CA  400   6.935   8.966   3.062
   37VAL     CB  401   7.067   8.887   3.070
   37VAL    CG1  402   7.060   8.770   3.168
   37VAL    CG2  403   7.118   8.845   2.933
   37VAL      C  404   6.835   8.900   2.967
   37VAL      O  405   6.780   8.794   2.998
   38AS4      N  406   6.819   8.967   2.854
   38AS4      H  407   6.867   9.052   2.832
   38AS4     CA  408   6.714   8.933   2.757
   38AS4     CB  409   6.665   9.048   2.669
   38AS4     CG  410   6.643   9.183   2.738
   38AS4    OD1  411   6.525   9.223   2.745
   38AS4   HD11  412   6.514   9.320   2.725
   38AS4   HD12  413   6.471   9.139   2.752
   38AS4    OD2  414   6.738   9.264   2.754
   38AS4   HD21  415   6.713   9.327   2.827
   38AS4   HD22  416   6.807   9.244   2.685
   38AS4      C  417   6.761   8.820   2.665
   38AS4      O  418   6.841   8.842   2.574
   39LEU      N  419   6.754   8.700   2.721
   39LEU      H  420   6.760   8.703   2.821
   39LEU     CA  421   6.788   8.578   2.647
   39LEU     CB  422   6.786   8.457   2.740
   39LEU     CG  423   6.877   8.468   2.862
   39LEU    CD1  424   6.804   8.394   2.975
   39LEU    CD2  425   7.012   8.409   2.821
   39LEU      C  426   6.680   8.556   2.539
   39LEU      O  427   6.593   8.471   2.555
   40LEU      N  428   6.719   8.578   2.414
   40LEU      H  429   6.812   8.605   2.390
   40LEU     CA  430   6.639   8.563   2.292
   40LEU     CB  431   6.642   8.692   2.210
   40LEU     CG  432   6.622   8.821   2.290
   40LEU    CD1  433   6.639   8.948   2.207
   40LEU    CD2  434   6.493   8.822   2.372
   40LEU      C  435   6.664   8.440   2.205
   40LEU      O  436   6.780   8.403   2.188
   41LYSH     N  437   6.564   8.380   2.142
   41LYSH     H  438   6.472   8.400   2.178
   41LYSH    CA  439   6.574   8.286   2.030
   41LYSH    CB  440   6.467   8.176   2.036
   41LYSH    CG  441   6.439   8.133   2.181
   41LYSH    CD  442   6.380   7.994   2.202
   41LYSH    CE  443   6.478   7.883   2.164
   41LYSH    NZ  444   6.417   7.749   2.162
   41LYSH   HZ1  445   6.353   7.735   2.087
   41LYSH   HZ2  446   6.483   7.674   2.161
   41LYSH   HZ3  447   6.365   7.731   2.245
   41LYSH     C  448   6.579   8.365   1.899
   41LYSH     O  449   6.681   8.356   1.831
   42ASN      N  450   6.467   8.416   1.848
   42ASN      H  451   6.378   8.372   1.851
   42ASN     CA  452   6.474   8.529   1.754
   42ASN     CB  453   6.400   8.501   1.622
   42ASN     CG  454   6.470   8.395   1.537
   42ASN    OD1  455   6.581   8.407   1.484
   42ASN    ND2  456   6.387   8.299   1.498
   42ASN   HD21  457   6.290   8.315   1.519
   42ASN   HD22  458   6.421   8.210   1.468
   42ASN      C  459   6.430   8.656   1.827
   42ASN      O  460   6.508   8.749   1.841
   43GLY      N  461   6.312   8.656   1.889
   43GLY      H  462   6.237   8.593   1.870
   43GLY     CA  463   6.278   8.763   1.985
   43GLY      C  464   6.194   8.722   2.106
   43GLY      O  465   6.199   8.785   2.211
   44GL4      N  466   6.126   8.609   2.088
   44GL4      H  467   6.124   8.557   2.002
   44GL4     CA  468   6.083   8.524   2.199
   44GL4     CB  469   6.004   8.398   2.162
   44GL4     CG  470   6.069   8.311   2.054
   44GL4     CD  471   6.049   8.361   1.910
   44GL4    OE1  472   5.955   8.305   1.850
   44GL4   HE11  473   5.937   8.352   1.763
   44GL4   HE12  474   5.902   8.242   1.906
   44GL4    OE2  475   6.135   8.436   1.860
   44GL4   HE21  476   6.108   8.471   1.770
   44GL4   HE22  477   6.211   8.462   1.920
   44GL4      C  478   6.182   8.476   2.305
   44GL4      O  479   6.296   8.442   2.272
   45ARG      N  480   6.138   8.465   2.430
   45ARG      H  481   6.040   8.447   2.441
   45ARG     CA  482   6.229   8.443   2.543
   45ARG     CB  483   6.173   8.504   2.671
   45ARG     CG  484   6.269   8.564   2.775
   45ARG     CD  485   6.350   8.680   2.718
   45ARG     NE  486   6.325   8.806   2.789
   45ARG     HE  487   6.369   8.807   2.880
   45ARG     CZ  488   6.234   8.902   2.768
   45ARG    NH1  489   6.140   8.875   2.677
   45ARG   HH11  490   6.142   8.786   2.630
   45ARG   HH12  491   6.085   8.949   2.638
   45ARG    NH2  492   6.242   9.027   2.816
   45ARG   HH21  493   6.318   9.059   2.872
   45ARG   HH22  494   6.179   9.096   2.780
   45ARG      C  495   6.256   8.295   2.570
   45ARG      O  496   6.174   8.207   2.542
   46ILE      N  497   6.383   8.264   2.598
   46ILE      H  498   6.454   8.334   2.597
   46ILE     CA  499   6.429   8.129   2.632
   46ILE     CB  500   6.581   8.117   2.618
   46ILE    CG1  501   6.630   8.156   2.479
   46ILE    CG2  502   6.620   7.971   2.645
   46ILE     CD  503   6.781   8.157   2.458
   46ILE      C  504   6.392   8.117   2.780
   46ILE      O  505   6.443   8.187   2.867
   47GL4      N  506   6.283   8.043   2.795
   47GL4      H  507   6.270   7.978   2.720
   47GL4     CA  508   6.213   8.018   2.922
   47GL4     CB  509   6.089   7.930   2.906
   47GL4     CG  510   6.000   7.923   3.030
   47GL4     CD  511   5.898   7.810   3.035
   47GL4    OE1  512   5.787   7.824   2.978
   47GL4   HE11  513   5.734   7.740   2.989
   47GL4   HE12  514   5.772   7.921   2.957
   47GL4    OE2  515   5.905   7.708   3.107
   47GL4   HE21  516   5.829   7.644   3.094
   47GL4   HE22  517   5.991   7.713   3.159
   47GL4      C  518   6.309   7.966   3.030
   47GL4      O  519   6.323   8.042   3.125
   48LYSH     N  520   6.394   7.873   2.986
   48LYSH     H  521   6.380   7.830   2.897
   48LYSH    CA  522   6.495   7.823   3.080
   48LYSH    CB  523   6.437   7.692   3.135
   48LYSH    CG  524   6.344   7.717   3.253
   48LYSH    CD  525   6.256   7.596   3.287
   48LYSH    CE  526   6.333   7.489   3.363
   48LYSH    NZ  527   6.253   7.380   3.423
   48LYSH   HZ1  528   6.311   7.311   3.467
   48LYSH   HZ2  529   6.184   7.419   3.484
   48LYSH   HZ3  530   6.215   7.330   3.345
   48LYSH     C  531   6.620   7.788   3.000
   48LYSH     O  532   6.616   7.728   2.893
   49VAL      N  533   6.730   7.834   3.061
   49VAL      H  534   6.725   7.871   3.154
   49VAL     CA  535   6.869   7.812   3.018
   49VAL     CB  536   6.947   7.940   3.049
   49VAL    CG1  537   6.901   8.055   2.959
   49VAL    CG2  538   6.949   7.985   3.195
   49VAL      C  539   6.937   7.690   3.080
   49VAL      O  540   6.883   7.642   3.179
   50GL4      N  541   7.038   7.632   3.017
   50GL4      H  542   7.058   7.653   2.921
   50GL4     CA  543   7.117   7.518   3.067
   50GL4     CB  544   7.205   7.453   2.960
   50GL4     CG  545   7.123   7.363   2.867
   50GL4     CD  546   7.086   7.224   2.920
   50GL4    OE1  547   6.970   7.178   2.924
   50GL4   HE11  548   6.980   7.083   2.955
   50GL4   HE12  549   6.904   7.248   2.898
   50GL4    OE2  550   7.185   7.160   2.961
   50GL4   HE21  551   7.160   7.065   2.980
   50GL4   HE22  552   7.266   7.218   2.952
   50GL4      C  553   7.194   7.519   3.199
   50GL4      O  554   7.165   7.438   3.287
   51HI0      N  555   7.279   7.621   3.212
   51HI0      H  556   7.301   7.673   3.130
   51HI0     CA  557   7.364   7.658   3.326
   51HI0     CB  558   7.463   7.555   3.380
   51HI0     CG  559   7.575   7.513   3.285
   51HI0    ND1  560   7.702   7.503   3.324
   51HI0    HD1  561   7.750   7.560   3.391
   51HI0    CD2  562   7.564   7.435   3.177
   51HI0    HD2  563   7.487   7.450   3.101
   51HI0    CE1  564   7.768   7.432   3.234
   51HI0    HE1  565   7.875   7.413   3.241
   51HI0    NE2  566   7.683   7.390   3.141
   51HI0    HE2  567   7.707   7.350   3.052
   51HI0      C  568   7.431   7.793   3.304
   51HI0      O  569   7.432   7.841   3.191
   52SER      N  570   7.467   7.865   3.410
   52SER      H  571   7.423   7.853   3.499
   52SER     CA  572   7.556   7.982   3.404
   52SER     CB  573   7.496   8.109   3.463
   52SER     OG  574   7.463   8.094   3.602
   52SER     HG  575   7.394   8.022   3.607
   52SER      C  576   7.680   7.949   3.488
   52SER      O  577   7.675   7.866   3.579
   53AS4      N  578   7.789   8.016   3.452
   53AS4      H  579   7.803   8.040   3.356
   53AS4     CA  580   7.920   8.008   3.519
   53AS4     CB  581   8.011   7.912   3.442
   53AS4     CG  582   8.086   7.812   3.530
   53AS4    OD1  583   8.117   7.840   3.649
   53AS4   HD11  584   8.189   7.776   3.677
   53AS4   HD12  585   8.064   7.918   3.681
   53AS4    OD2  586   8.110   7.700   3.480
   53AS4   HD21  587   8.149   7.645   3.553
   53AS4   HD22  588   8.139   7.714   3.385
   53AS4      C  589   7.993   8.142   3.521
   53AS4      O  590   7.978   8.235   3.442
   54LEU      N  591   8.076   8.166   3.622
   54LEU      H  592   8.091   8.095   3.691
   54LEU     CA  593   8.150   8.291   3.644
   54LEU     CB  594   8.157   8.334   3.791
   54LEU     CG  595   8.025   8.386   3.846
   54LEU    CD1  596   8.062   8.421   3.990
   54LEU    CD2  597   7.977   8.517   3.783
   54LEU      C  598   8.290   8.285   3.585
   54LEU      O  599   8.372   8.208   3.636
   55SER      N  600   8.312   8.360   3.477
   55SER      H  601   8.259   8.442   3.457
   55SER     CA  602   8.433   8.348   3.394
   55SER     CB  603   8.411   8.242   3.285
   55SER     OG  604   8.530   8.182   3.233
   55SER     HG  605   8.556   8.122   3.309
   55SER      C  606   8.492   8.470   3.324
   55SER      O  607   8.421   8.556   3.272
   56PHE      N  608   8.621   8.466   3.293
   56PHE      H  609   8.676   8.385   3.310
   56PHE     CA  610   8.693   8.583   3.238
   56PHE     CB  611   8.799   8.637   3.335
   56PHE     CG  612   8.903   8.532   3.374
   56PHE    CD1  613   9.027   8.529   3.312
   56PHE    HD1  614   9.066   8.602   3.241
   56PHE    CD2  615   8.870   8.441   3.474
   56PHE    HD2  616   8.783   8.453   3.539
   56PHE    CE1  617   9.118   8.431   3.350
   56PHE    HE1  618   9.221   8.441   3.313
   56PHE    CE2  619   8.966   8.348   3.513
   56PHE    HE2  620   8.955   8.303   3.612
   56PHE     CZ  621   9.091   8.340   3.451
   56PHE     HZ  622   9.168   8.279   3.498
   56PHE      C  623   8.752   8.549   3.102
   56PHE      O  624   8.811   8.444   3.078
   57SER      N  625   8.744   8.650   3.015
   57SER      H  626   8.715   8.742   3.040
   57SER     CA  627   8.775   8.645   2.871
   57SER     CB  628   8.727   8.775   2.806
   57SER     OG  629   8.795   8.891   2.854
   57SER     HG  630   8.804   8.949   2.774
   57SER      C  631   8.924   8.626   2.845
   57SER      O  632   9.011   8.639   2.931
   58LYSH     N  633   8.957   8.593   2.720
   58LYSH     H  634   8.891   8.541   2.667
   58LYSH    CA  635   9.098   8.602   2.677
   58LYSH    CB  636   9.114   8.577   2.528
   58LYSH    CG  637   9.056   8.441   2.488
   58LYSH    CD  638   9.046   8.445   2.336
   58LYSH    CE  639   8.986   8.320   2.272
   58LYSH    NZ  640   8.988   8.326   2.125
   58LYSH   HZ1  641   8.940   8.248   2.086
   58LYSH   HZ2  642   8.949   8.413   2.095
   58LYSH   HZ3  643   9.081   8.320   2.089
   58LYSH     C  644   9.170   8.736   2.692
   58LYSH     O  645   9.272   8.741   2.760
   59AS4      N  646   9.085   8.838   2.678
   59AS4      H  647   9.004   8.841   2.619
   59AS4     CA  648   9.131   8.973   2.711
   59AS4     CB  649   9.051   9.068   2.622
   59AS4     CG  650   8.907   9.031   2.586
   59AS4    OD1  651   8.889   8.957   2.487
   59AS4   HD11  652   8.791   8.937   2.490
   59AS4   HD12  653   8.966   8.953   2.423
   59AS4    OD2  654   8.816   9.076   2.660
   59AS4   HD21  655   8.734   9.018   2.658
   59AS4   HD22  656   8.850   9.164   2.693
   59AS4      C  657   9.126   9.024   2.856
   59AS4      O  658   9.112   9.143   2.884
   60TRP      N  659   9.118   8.930   2.950
   60TRP      H  660   9.095   8.836   2.923
   60TRP     CA  661   9.101   8.949   3.094
   60TRP     CB  662   9.234   8.985   3.161
   60TRP     CG  663   9.315   8.858   3.186
   60TRP    CD1  664   9.393   8.795   3.098
   60TRP    HD1  665   9.415   8.844   3.003
   60TRP    CD2  666   9.323   8.788   3.306
   60TRP    NE1  667   9.449   8.690   3.158
   60TRP    HE1  668   9.517   8.634   3.111
   60TRP    CE2  669   9.401   8.675   3.281
   60TRP    CE3  670   9.291   8.814   3.438
   60TRP    HE3  671   9.205   8.878   3.458
   60TRP    CZ2  672   9.446   8.592   3.383
   60TRP    HZ2  673   9.493   8.497   3.358
   60TRP    CZ3  674   9.346   8.737   3.540
   60TRP    HZ3  675   9.325   8.776   3.639
   60TRP    CH2  676   9.425   8.625   3.516
   60TRP    HH2  677   9.450   8.567   3.605
   60TRP      C  678   8.991   9.040   3.151
   60TRP      O  679   9.017   9.139   3.219
   61SER      N  680   8.871   9.022   3.097
   61SER      H  681   8.864   8.976   3.009
   61SER     CA  682   8.752   9.095   3.144
   61SER     CB  683   8.693   9.193   3.042
   61SER     OG  684   8.620   9.303   3.097
   61SER     HG  685   8.614   9.368   3.021
   61SER      C  686   8.649   8.995   3.196
   61SER      O  687   8.637   8.885   3.140
   62PHE      N  688   8.585   9.022   3.309
   62PHE      H  689   8.585   9.111   3.356
   62PHE     CA  690   8.504   8.917   3.373
   62PHE     CB  691   8.486   8.924   3.524
   62PHE     CG  692   8.482   8.787   3.593
   62PHE    CD1  693   8.363   8.720   3.617
   62PHE    HD1  694   8.266   8.741   3.572
   62PHE    CD2  695   8.601   8.734   3.644
   62PHE    HD2  696   8.691   8.778   3.601
   62PHE    CE1  697   8.357   8.613   3.705
   62PHE    HE1  698   8.267   8.594   3.763
   62PHE    CE2  699   8.597   8.623   3.726
   62PHE    HE2  700   8.689   8.582   3.767
   62PHE     CZ  701   8.475   8.563   3.759
   62PHE     HZ  702   8.484   8.467   3.809
   62PHE      C  703   8.356   8.917   3.332
   62PHE      O  704   8.291   9.021   3.339
   63TYR      N  705   8.300   8.800   3.304
   63TYR      H  706   8.353   8.715   3.307
   63TYR     CA  707   8.165   8.796   3.245
   63TYR     CB  708   8.178   8.763   3.097
   63TYR     CG  709   8.221   8.877   3.004
   63TYR    CD1  710   8.342   8.852   2.940
   63TYR    HD1  711   8.411   8.771   2.964
   63TYR    CD2  712   8.142   8.989   2.980
   63TYR    HD2  713   8.062   9.022   3.046
   63TYR    CE1  714   8.363   8.937   2.833
   63TYR    HE1  715   8.462   8.923   2.789
   63TYR    CE2  716   8.167   9.069   2.869
   63TYR    HE2  717   8.091   9.140   2.836
   63TYR     CZ  718   8.282   9.044   2.796
   63TYR     OH  719   8.317   9.132   2.699
   63TYR     HH  720   8.408   9.106   2.667
   63TYR      C  721   8.089   8.678   3.306
   63TYR      O  722   8.147   8.581   3.354
   64LEU      N  723   7.958   8.696   3.288
   64LEU      H  724   7.923   8.787   3.265
   64LEU     CA  725   7.855   8.593   3.305
   64LEU     CB  726   7.723   8.652   3.356
   64LEU     CG  727   7.704   8.670   3.506
   64LEU    CD1  728   7.784   8.786   3.566
   64LEU    CD2  729   7.554   8.687   3.529
   64LEU      C  730   7.846   8.500   3.184
   64LEU      O  731   7.771   8.533   3.091
   65LEU      N  732   7.913   8.388   3.208
   65LEU      H  733   7.929   8.352   3.300
   65LEU     CA  734   7.928   8.280   3.109
   65LEU     CB  735   8.056   8.206   3.148
   65LEU     CG  736   8.084   8.100   3.042
   65LEU    CD1  737   8.149   8.156   2.915
   65LEU    CD2  738   8.173   7.988   3.096
   65LEU      C  739   7.803   8.193   3.122
   65LEU      O  740   7.800   8.100   3.202
   66TYR      N  741   7.697   8.249   3.066
   66TYR      H  742   7.704   8.344   3.037
   66TYR     CA  743   7.568   8.181   3.048
   66TYR     CB  744   7.458   8.282   3.015
   66TYR     CG  745   7.387   8.353   3.132
   66TYR    CD1  746   7.287   8.280   3.195
   66TYR    HD1  747   7.275   8.172   3.187
   66TYR    CD2  748   7.422   8.482   3.170
   66TYR    HD2  749   7.475   8.533   3.090
   66TYR    CE1  750   7.223   8.349   3.297
   66TYR    HE1  751   7.126   8.310   3.327
   66TYR    CE2  752   7.351   8.546   3.271
   66TYR    HE2  753   7.343   8.654   3.278
   66TYR     CZ  754   7.254   8.477   3.342
   66TYR     OH  755   7.228   8.522   3.468
   66TYR     HH  756   7.174   8.453   3.516
   66TYR      C  757   7.572   8.080   2.933
   66TYR      O  758   7.599   8.114   2.818
   67TYR      N  759   7.498   7.973   2.958
   67TYR      H  760   7.450   7.962   3.045
   67TYR     CA  761   7.493   7.864   2.859
   67TYR     CB  762   7.549   7.734   2.917
   67TYR     CG  763   7.698   7.736   2.948
   67TYR    CD1  764   7.778   7.730   2.834
   67TYR    HD1  765   7.739   7.700   2.736
   67TYR    CD2  766   7.741   7.740   3.080
   67TYR    HD2  767   7.680   7.746   3.170
   67TYR    CE1  768   7.914   7.720   2.862
   67TYR    HE1  769   7.973   7.746   2.774
   67TYR    CE2  770   7.879   7.734   3.098
   67TYR    HE2  771   7.904   7.715   3.202
   67TYR     CZ  772   7.966   7.725   2.990
   67TYR     OH  773   8.097   7.694   3.012
   67TYR     HH  774   8.148   7.728   2.933
   67TYR      C  775   7.346   7.843   2.820
   67TYR      O  776   7.264   7.801   2.901
   68THR      N  777   7.307   7.866   2.695
   68THR      H  778   7.368   7.848   2.618
   68THR     CA  779   7.163   7.885   2.672
   68THR     CB  780   7.133   7.996   2.570
   68THR    OG1  781   7.185   7.967   2.440
   68THR    HG1  782   7.189   8.056   2.395
   68THR    CG2  783   7.185   8.130   2.621
   68THR      C  784   7.090   7.753   2.644
   68THR      O  785   7.007   7.713   2.725
   69GL4      N  786   7.096   7.722   2.515
   69GL4      H  787   7.138   7.793   2.459
   69GL4     CA  788   7.050   7.591   2.468
   69GL4     CB  789   6.955   7.603   2.349
   69GL4     CG  790   6.820   7.673   2.368
   69GL4     CD  791   6.732   7.625   2.252
   69GL4    OE1  792   6.720   7.694   2.149
   69GL4   HE11  793   6.627   7.732   2.144
   69GL4   HE12  794   6.800   7.692   2.090
   69GL4    OE2  795   6.674   7.515   2.262
   69GL4   HE21  796   6.628   7.502   2.174
   69GL4   HE22  797   6.678   7.467   2.350
   69GL4      C  798   7.154   7.485   2.432
   69GL4      O  799   7.244   7.500   2.349
   70PHE      N  800   7.117   7.366   2.479
   70PHE      H  801   7.038   7.351   2.538
   70PHE     CA  802   7.202   7.247   2.464
   70PHE     CB  803   7.126   7.127   2.520
   70PHE     CG  804   7.217   7.016   2.574
   70PHE    CD1  805   7.315   7.036   2.670
   70PHE    HD1  806   7.331   7.139   2.701
   70PHE    CD2  807   7.174   6.888   2.538
   70PHE    HD2  808   7.093   6.875   2.466
   70PHE    CE1  809   7.377   6.921   2.718
   70PHE    HE1  810   7.471   6.933   2.773
   70PHE    CE2  811   7.231   6.774   2.593
   70PHE    HE2  812   7.215   6.675   2.550
   70PHE     CZ  813   7.335   6.793   2.684
   70PHE     HZ  814   7.362   6.706   2.743
   70PHE      C  815   7.225   7.199   2.321
   70PHE      O  816   7.335   7.150   2.296
   71THR      N  817   7.119   7.202   2.240
   71THR      H  818   7.035   7.234   2.286
   71THR     CA  819   7.137   7.178   2.097
   71THR     CB  820   7.091   7.044   2.038
   71THR    OG1  821   6.954   7.009   2.055
   71THR    HG1  822   6.930   7.001   2.152
   71THR    CG2  823   7.188   6.930   2.070
   71THR      C  824   7.077   7.289   2.010
   71THR      O  825   6.961   7.322   2.034
   72PRO      N  826   7.169   7.372   1.963
   72PRO     CA  827   7.134   7.496   1.892
   72PRO     CB  828   7.269   7.567   1.877
   72PRO     CG  829   7.380   7.488   1.947
   72PRO     CD  830   7.314   7.350   1.964
   72PRO      C  831   7.066   7.471   1.758
   72PRO      O  832   7.106   7.372   1.697
   73THR      N  833   6.962   7.545   1.721
   73THR      H  834   6.914   7.612   1.778
   73THR     CA  835   6.903   7.523   1.588
   73THR     CB  836   6.755   7.485   1.606
   73THR    OG1  837   6.698   7.566   1.709
   73THR    HG1  838   6.689   7.510   1.792
   73THR    CG2  839   6.730   7.342   1.654
   73THR      C  840   6.913   7.649   1.502
   73THR      O  841   6.895   7.762   1.547
   74GL4      N  842   6.921   7.631   1.371
   74GL4      H  843   6.869   7.560   1.322
   74GL4     CA  844   6.957   7.734   1.272
   74GL4     CB  845   7.006   7.668   1.143
   74GL4     CG  846   7.145   7.609   1.165
   74GL4     CD  847   7.186   7.516   1.051
   74GL4    OE1  848   7.173   7.545   0.930
   74GL4   HE11  849   7.137   7.468   0.877
   74GL4   HE12  850   7.221   7.628   0.899
   74GL4    OE2  851   7.233   7.404   1.082
   74GL4   HE21  852   7.272   7.359   1.002
   74GL4   HE22  853   7.219   7.394   1.180
   74GL4      C  854   6.847   7.834   1.236
   74GL4      O  855   6.879   7.935   1.173
   75LYSH     N  856   6.727   7.797   1.280
   75LYSH     H  857   6.712   7.699   1.291
   75LYSH    CA  858   6.602   7.875   1.286
   75LYSH    CB  859   6.499   7.788   1.357
   75LYSH    CG  860   6.359   7.848   1.339
   75LYSH    CD  861   6.273   7.805   1.459
   75LYSH    CE  862   6.169   7.702   1.417
   75LYSH    NZ  863   6.052   7.688   1.504
   75LYSH   HZ1  864   5.987   7.632   1.453
   75LYSH   HZ2  865   6.063   7.657   1.599
   75LYSH   HZ3  866   6.021   7.780   1.530
   75LYSH     C  867   6.621   8.004   1.366
   75LYSH     O  868   6.555   8.098   1.324
   76ASN      N  869   6.701   7.993   1.472
   76ASN      H  870   6.760   7.912   1.480
   76ASN     CA  871   6.721   8.094   1.576
   76ASN     CB  872   6.716   8.028   1.714
   76ASN     CG  873   6.588   7.951   1.749
   76ASN    OD1  874   6.474   7.994   1.734
   76ASN    ND2  875   6.604   7.819   1.764
   76ASN   HD21  876   6.691   7.770   1.754
   76ASN   HD22  877   6.523   7.776   1.802
   76ASN      C  878   6.845   8.180   1.551
   76ASN      O  879   6.953   8.122   1.538
   77GL4      N  880   6.831   8.312   1.554
   77GL4      H  881   6.741   8.356   1.556
   77GL4     CA  882   6.944   8.406   1.557
   77GL4     CB  883   6.897   8.549   1.530
   77GL4     CG  884   6.968   8.640   1.430
   77GL4     CD  885   6.927   8.787   1.448
   77GL4    OE1  886   6.931   8.840   1.561
   77GL4   HE11  887   6.896   8.933   1.561
   77GL4   HE12  888   6.983   8.785   1.627
   77GL4    OE2  889   6.908   8.854   1.344
   77GL4   HE21  890   6.901   8.947   1.380
   77GL4   HE22  891   6.939   8.804   1.264
   77GL4      C  892   7.035   8.414   1.680
   77GL4      O  893   7.156   8.421   1.657
   78TYR      N  894   6.975   8.385   1.795
   78TYR      H  895   6.880   8.359   1.807
   78TYR     CA  896   7.030   8.385   1.931
   78TYR     CB  897   7.101   8.250   1.948
   78TYR     CG  898   7.011   8.127   1.936
   78TYR    CD1  899   6.938   8.082   2.045
   78TYR    HD1  900   6.901   8.154   2.118
   78TYR    CD2  901   7.047   8.038   1.835
   78TYR    HD2  902   7.108   8.077   1.753
   78TYR    CE1  903   6.901   7.948   2.050
   78TYR    HE1  904   6.849   7.912   2.139
   78TYR    CE2  905   7.017   7.903   1.837
   78TYR    HE2  906   7.049   7.833   1.760
   78TYR     CZ  907   6.938   7.864   1.945
   78TYR     OH  908   6.881   7.742   1.931
   78TYR     HH  909   6.811   7.730   2.001
   78TYR      C  910   7.113   8.501   1.985
   78TYR      O  911   7.231   8.518   1.954
   79ALA      N  912   7.063   8.542   2.102
   79ALA      H  913   6.971   8.516   2.131
   79ALA     CA  914   7.125   8.656   2.172
   79ALA     CB  915   7.059   8.785   2.122
   79ALA      C  916   7.099   8.661   2.322
   79ALA      O  917   6.994   8.609   2.358
   80CYS2     N  918   7.197   8.726   2.386
   80CYS2     H  919   7.273   8.757   2.329
   80CYS2    CA  920   7.207   8.749   2.530
   80CYS2    CB  921   7.319   8.664   2.590
   80CYS2    SG  922   7.303   8.483   2.567
   80CYS2     C  923   7.210   8.899   2.560
   80CYS2     O  924   7.314   8.952   2.601
   81ARG      N  925   7.096   8.964   2.541
   81ARG      H  926   7.008   8.919   2.528
   81ARG     CA  927   7.084   9.110   2.548
   81ARG     CB  928   6.971   9.155   2.455
   81ARG     CG  929   6.993   9.148   2.304
   81ARG     CD  930   7.109   9.226   2.239
   81ARG     NE  931   7.110   9.211   2.093
   81ARG     HE  932   7.164   9.129   2.069
   81ARG     CZ  933   7.087   9.300   1.996
   81ARG    NH1  934   7.065   9.430   2.018
   81ARG   HH11  935   7.071   9.464   2.112
   81ARG   HH12  936   7.017   9.479   1.945
   81ARG    NH2  937   7.083   9.251   1.871
   81ARG   HH21  938   7.089   9.151   1.868
   81ARG   HH22  939   7.080   9.307   1.789
   81ARG      C  940   7.079   9.175   2.687
   81ARG      O  941   7.029   9.115   2.781
   82VAL      N  942   7.133   9.296   2.696
   82VAL      H  943   7.203   9.327   2.633
   82VAL     CA  944   7.114   9.366   2.825
   82VAL     CB  945   7.246   9.377   2.901
   82VAL    CG1  946   7.227   9.457   3.030
   82VAL    CG2  947   7.297   9.239   2.945
   82VAL      C  948   7.056   9.507   2.812
   82VAL      O  949   7.114   9.588   2.740
   83ASN      N  950   6.927   9.505   2.842
   83ASN      H  951   6.873   9.421   2.840
   83ASN     CA  952   6.847   9.629   2.839
   83ASN     CB  953   6.702   9.593   2.872
   83ASN     CG  954   6.679   9.518   3.003
   83ASN    OD1  955   6.673   9.587   3.105
   83ASN    ND2  956   6.645   9.389   2.999
   83ASN   HD21  957   6.651   9.336   2.914
   83ASN   HD22  958   6.613   9.347   3.084
   83ASN      C  959   6.897   9.743   2.928
   83ASN      O  960   6.983   9.721   3.013
   84HI0      N  961   6.840   9.862   2.916
   84HI0      H  962   6.783   9.885   2.837
   84HI0     CA  963   6.886   9.974   3.000
   84HI0     CB  964   6.903  10.099   2.913
   84HI0     CG  965   7.030  10.102   2.827
   84HI0    ND1  966   7.032  10.098   2.695
   84HI0    HD1  967   6.952  10.113   2.637
   84HI0    CD2  968   7.156  10.097   2.872
   84HI0    HD2  969   7.180  10.083   2.977
   84HI0    CE1  970   7.160  10.085   2.661
   84HI0    HE1  971   7.198  10.072   2.560
   84HI0    NE2  972   7.238  10.088   2.768
   84HI0    HE2  973   7.336  10.068   2.777
   84HI0      C  974   6.797   9.998   3.122
   84HI0      O  975   6.731  10.097   3.151
   85VAL      N  976   6.791   9.893   3.204
   85VAL      H  977   6.840   9.810   3.178
   85VAL     CA  978   6.719   9.876   3.331
   85VAL     CB  979   6.799   9.939   3.446
   85VAL    CG1  980   6.778  10.090   3.459
   85VAL    CG2  981   6.768   9.867   3.578
   85VAL      C  982   6.567   9.884   3.319
   85VAL      O  983   6.495   9.798   3.371
   86THR      N  984   6.520   9.979   3.239
   86THR      H  985   6.586  10.033   3.188
   86THR     CA  986   6.380  10.021   3.218
   86THR     CB  987   6.369  10.119   3.102
   86THR    OG1  988   6.445  10.063   2.995
   86THR    HG1  989   6.434  10.119   2.913
   86THR    CG2  990   6.432  10.256   3.129
   86THR      C  991   6.278   9.910   3.192
   86THR      O  992   6.185   9.883   3.267
   87LEU      N  993   6.313   9.829   3.093
   87LEU      H  994   6.397   9.833   3.040
   87LEU     CA  995   6.234   9.713   3.047
   87LEU     CB  996   6.250   9.671   2.901
   87LEU     CG  997   6.162   9.750   2.804
   87LEU    CD1  998   6.195   9.738   2.655
   87LEU    CD2  999   6.015   9.709   2.818
   87LEU      C 1000   6.228   9.593   3.142
   87LEU      O 1001   6.153   9.498   3.125
   88SER      N 1002   6.315   9.600   3.243
   88SER      H 1003   6.340   9.690   3.277
   88SER     CA 1004   6.326   9.494   3.345
   88SER     CB 1005   6.466   9.453   3.390
   88SER     OG 1006   6.545   9.409   3.279
   88SER     HG 1007   6.578   9.482   3.219
   88SER      C 1008   6.237   9.513   3.468
   88SER      O 1009   6.193   9.624   3.495
   89GLN      N 1010   6.216   9.396   3.528
   89GLN      H 1011   6.259   9.314   3.490
   89GLN     CA 1012   6.147   9.383   3.657
   89GLN     CB 1013   6.076   9.248   3.664
   89GLN     CG 1014   5.971   9.232   3.554
   89GLN     CD 1015   5.933   9.084   3.555
   89GLN    OE1 1016   5.827   9.049   3.607
   89GLN    NE2 1017   6.013   8.995   3.497
   89GLN   HE21 1018   6.098   9.030   3.457
   89GLN   HE22 1019   6.012   8.897   3.514
   89GLN      C 1020   6.253   9.394   3.767
   89GLN      O 1021   6.366   9.351   3.746
   90PRO      N 1022   6.213   9.457   3.877
   90PRO     CA 1023   6.293   9.480   3.999
   90PRO     CB 1024   6.199   9.557   4.092
   90PRO     CG 1025   6.138   9.651   3.989
   90PRO     CD 1026   6.101   9.551   3.879
   90PRO      C 1027   6.341   9.348   4.059
   90PRO      O 1028   6.276   9.246   4.036
   91LYSH     N 1029   6.456   9.352   4.126
   91LYSH     H 1030   6.513   9.434   4.138
   91LYSH    CA 1031   6.521   9.236   4.189
   91LYSH    CB 1032   6.651   9.276   4.258
   91LYSH    CG 1033   6.655   9.382   4.368
   91LYSH    CD 1034   6.799   9.425   4.396
   91LYSH    CE 1035   6.816   9.532   4.505
   91LYSH    NZ 1036   6.767   9.656   4.444
   91LYSH   HZ1 1037   6.669   9.665   4.431
   91LYSH   HZ2 1038   6.802   9.722   4.511
   91LYSH   HZ3 1039   6.810   9.662   4.353
   91LYSH     C 1040   6.438   9.152   4.287
   91LYSH     O 1041   6.340   9.206   4.338
   92ILE      N 1042   6.488   9.034   4.321
   92ILE      H 1043   6.586   9.015   4.321
   92ILE     CA 1044   6.420   8.927   4.395
   92ILE     CB 1045   6.428   8.978   4.539
   92ILE    CG1 1046   6.574   8.957   4.582
   92ILE    CG2 1047   6.334   8.904   4.635
   92ILE     CD 1048   6.585   9.048   4.704
   92ILE      C 1049   6.289   8.884   4.330
   92ILE      O 1050   6.259   8.765   4.323
   93VAL      N 1051   6.202   8.978   4.293
   93VAL      H 1052   6.226   9.075   4.300
   93VAL     CA 1053   6.080   8.947   4.218
   93VAL     CB 1054   5.966   9.042   4.255
   93VAL    CG1 1055   5.932   9.019   4.403
   93VAL    CG2 1056   5.998   9.191   4.249
   93VAL      C 1057   6.089   8.915   4.068
   93VAL      O 1058   6.002   8.838   4.026
   94LYSH     N 1059   6.189   8.963   3.995
   94LYSH     H 1060   6.227   9.053   4.019
   94LYSH    CA 1061   6.225   8.904   3.866
   94LYSH    CB 1062   6.358   8.971   3.830
   94LYSH    CG 1063   6.485   8.943   3.910
   94LYSH    CD 1064   6.608   8.980   3.827
   94LYSH    CE 1065   6.729   8.923   3.900
   94LYSH    NZ 1066   6.844   8.993   3.842
   94LYSH   HZ1 1067   6.851   8.987   3.742
   94LYSH   HZ2 1068   6.833   9.089   3.870
   94LYSH   HZ3 1069   6.930   8.963   3.882
   94LYSH     C 1070   6.245   8.753   3.851
   94LYSH     O 1071   6.266   8.680   3.948
   95TRP      N 1072   6.242   8.710   3.725
   95TRP      H 1073   6.243   8.776   3.650
   95TRP     CA 1074   6.253   8.571   3.679
   95TRP     CB 1075   6.228   8.584   3.528
   95TRP     CG 1076   6.125   8.482   3.479
   95TRP    CD1 1077   6.000   8.512   3.445
   95TRP    HD1 1078   5.965   8.613   3.466
   95TRP    CD2 1079   6.135   8.349   3.440
   95TRP    NE1 1080   5.931   8.411   3.393
   95TRP    HE1 1081   5.841   8.418   3.350
   95TRP    CE2 1082   6.018   8.312   3.376
   95TRP    CE3 1083   6.231   8.249   3.452
   95TRP    HE3 1084   6.329   8.284   3.487
   95TRP    CZ2 1085   5.991   8.180   3.342
   95TRP    HZ2 1086   5.900   8.155   3.288
   95TRP    CZ3 1087   6.209   8.116   3.418
   95TRP    HZ3 1088   6.288   8.042   3.411
   95TRP    CH2 1089   6.087   8.081   3.360
   95TRP    HH2 1090   6.058   7.978   3.340
   95TRP      C 1091   6.383   8.499   3.713
   95TRP      O 1092   6.489   8.545   3.672
   96AS4      N 1093   6.374   8.370   3.746
   96AS4      H 1094   6.280   8.338   3.755
   96AS4     CA 1095   6.479   8.291   3.811
   96AS4     CB 1096   6.407   8.179   3.886
   96AS4     CG 1097   6.313   8.226   3.996
   96AS4    OD1 1098   6.363   8.239   4.110
   96AS4   HD11 1099   6.309   8.183   4.173
   96AS4   HD12 1100   6.410   8.327   4.114
   96AS4    OD2 1101   6.192   8.240   3.967
   96AS4   HD21 1102   6.139   8.249   4.051
   96AS4   HD22 1103   6.191   8.252   3.868
   96AS4      C 1104   6.598   8.235   3.731
   96AS4      O 1105   6.664   8.146   3.783
   97ARG      N 1106   6.628   8.302   3.620
   97ARG      H 1107   6.615   8.402   3.622
   97ARG     CA 1108   6.727   8.251   3.524
   97ARG     CB 1109   6.703   8.320   3.390
   97ARG     CG 1110   6.576   8.257   3.332
   97ARG     CD 1111   6.536   8.338   3.209
   97ARG     NE 1112   6.400   8.309   3.163
   97ARG     HE 1113   6.374   8.213   3.158
   97ARG     CZ 1114   6.306   8.400   3.136
   97ARG    NH1 1115   6.327   8.532   3.144
   97ARG   HH11 1116   6.411   8.577   3.174
   97ARG   HH12 1117   6.244   8.587   3.130
   97ARG    NH2 1118   6.178   8.364   3.115
   97ARG   HH21 1119   6.152   8.267   3.116
   97ARG   HH22 1120   6.109   8.436   3.107
   97ARG      C 1121   6.877   8.251   3.552
   97ARG      O 1122   6.954   8.333   3.500
   98AS4      N 1123   6.915   8.161   3.642
   98AS4      H 1124   6.844   8.105   3.683
   98AS4     CA 1125   7.052   8.119   3.677
   98AS4     CB 1126   7.104   8.035   3.561
   98AS4     CG 1127   7.164   7.902   3.606
   98AS4    OD1 1128   7.087   7.806   3.627
   98AS4   HD11 1129   7.136   7.729   3.667
   98AS4   HD12 1130   6.994   7.841   3.615
   98AS4    OD2 1131   7.288   7.893   3.622
   98AS4   HD21 1132   7.310   7.797   3.638
   98AS4   HD22 1133   7.326   7.985   3.610
   98AS4      C 1134   7.142   8.238   3.713
   98AS4      O 1135   7.225   8.277   3.630
   99MET      N 1136   7.106   8.317   3.814
   99MET      H 1137   7.048   8.286   3.889
   99MET     CA 1138   7.167   8.442   3.860
   99MET     CB 1139   7.118   8.559   3.773
   99MET     CG 1140   6.968   8.586   3.768
   99MET     SD 1141   6.931   8.729   3.661
   99MET     CE 1142   6.930   8.648   3.503
   99MET      C 1143   7.156   8.466   4.010
   99MET     O1 1144   7.115   8.572   4.062
   99MET   HO11 1145   7.155   8.592   4.152
   99MET   HO12 1146   7.070   8.634   3.997
   99MET     O2 1147   7.187   8.372   4.087
   99MET   HO21 1148   7.260   8.319   4.042
   99MET   HO22 1149   7.158   8.394   4.180
  100ILE      N 1150   7.306   6.780   3.552
  100ILE     H1 1151   7.283   6.773   3.649
  100ILE     H2 1152   7.233   6.832   3.507
  100ILE     H3 1153   7.309   6.686   3.518
  100ILE     CA 1154   7.439   6.841   3.540
  100ILE     CB 1155   7.436   6.986   3.490
  100ILE    CG1 1156   7.363   7.071   3.593
  100ILE    CG2 1157   7.404   6.996   3.341
  100ILE     CD 1158   7.392   7.217   3.557
  100ILE      C 1159   7.515   6.841   3.673
  100ILE      O 1160   7.462   6.790   3.771
  101GLN      N 1161   7.645   6.866   3.675
  101GLN      H 1162   7.714   6.834   3.610
  101GLN     CA 1163   7.713   6.906   3.800
  101GLN     CB 1164   7.865   6.892   3.801
  101GLN     CG 1165   7.889   6.747   3.843
  101GLN     CD 1166   8.036   6.726   3.878
  101GLN    OE1 1167   8.081   6.727   3.992
  101GLN    NE2 1168   8.108   6.674   3.779
  101GLN   HE21 1169   8.075   6.657   3.686
  101GLN   HE22 1170   8.199   6.643   3.806
  101GLN      C 1171   7.678   7.053   3.820
  101GLN      O 1172   7.692   7.140   3.733
  102ARG      N 1173   7.648   7.073   3.948
  102ARG      H 1174   7.670   7.003   4.016
  102ARG     CA 1175   7.625   7.206   4.004
  102ARG     CB 1176   7.569   7.211   4.147
  102ARG     CG 1177   7.425   7.162   4.133
  102ARG     CD 1178   7.368   7.150   4.274
  102ARG     NE 1179   7.221   7.153   4.278
  102ARG     HE 1180   7.177   7.085   4.219
  102ARG     CZ 1181   7.147   7.236   4.352
  102ARG    NH1 1182   7.202   7.310   4.450
  102ARG   HH11 1183   7.299   7.313   4.474
  102ARG   HH12 1184   7.133   7.354   4.507
  102ARG    NH2 1185   7.015   7.239   4.332
  102ARG   HH21 1186   6.970   7.185   4.261
  102ARG   HH22 1187   6.958   7.312   4.371
  102ARG      C 1188   7.748   7.296   4.020
  102ARG      O 1189   7.852   7.244   4.059
  103THR      N 1190   7.749   7.412   3.955
  103THR      H 1191   7.666   7.460   3.929
  103THR     CA 1192   7.861   7.505   3.974
  103THR     CB 1193   7.871   7.607   3.860
  103THR    OG1 1194   8.000   7.668   3.864
  103THR    HG1 1195   8.002   7.757   3.819
  103THR    CG2 1196   7.760   7.713   3.867
  103THR      C 1197   7.885   7.573   4.109
  103THR      O 1198   7.787   7.599   4.179
  104PRO      N 1199   8.007   7.596   4.157
  104PRO     CA 1200   8.026   7.688   4.270
  104PRO     CB 1201   8.157   7.647   4.337
  104PRO     CG 1202   8.164   7.501   4.290
  104PRO     CD 1203   8.113   7.494   4.146
  104PRO      C 1204   8.033   7.831   4.217
  104PRO      O 1205   8.094   7.850   4.112
  105LYSH     N 1206   7.992   7.928   4.297
  105LYSH     H 1207   7.965   7.908   4.391
  105LYSH    CA 1208   7.983   8.068   4.252
  105LYSH    CB 1209   7.848   8.128   4.211
  105LYSH    CG 1210   7.811   8.077   4.072
  105LYSH    CD 1211   7.673   8.133   4.039
  105LYSH    CE 1212   7.619   8.078   3.907
  105LYSH    NZ 1213   7.491   8.147   3.883
  105LYSH   HZ1 1214   7.430   8.133   3.962
  105LYSH   HZ2 1215   7.497   8.246   3.884
  105LYSH   HZ3 1216   7.441   8.119   3.801
  105LYSH     C 1217   8.053   8.169   4.342
  105LYSH     O 1218   7.997   8.227   4.435
  106ILE      N 1219   8.176   8.206   4.306
  106ILE      H 1220   8.230   8.151   4.241
  106ILE     CA 1221   8.241   8.317   4.376
  106ILE     CB 1222   8.348   8.279   4.479
  106ILE    CG1 1223   8.447   8.172   4.434
  106ILE    CG2 1224   8.278   8.253   4.612
  106ILE     CD 1225   8.565   8.180   4.532
  106ILE      C 1226   8.303   8.421   4.282
  106ILE      O 1227   8.345   8.389   4.171
  107GLN      N 1228   8.299   8.546   4.328
  107GLN      H 1229   8.269   8.559   4.423
  107GLN     CA 1230   8.364   8.661   4.263
  107GLN     CB 1231   8.291   8.794   4.288
  107GLN     CG 1232   8.148   8.778   4.236
  107GLN     CD 1233   8.057   8.899   4.260
  107GLN    OE1 1234   8.096   9.016   4.264
  107GLN    NE2 1235   7.932   8.875   4.299
  107GLN   HE21 1236   7.893   8.783   4.303
  107GLN   HE22 1237   7.877   8.956   4.317
  107GLN      C 1238   8.512   8.674   4.299
  107GLN      O 1239   8.557   8.675   4.413
  108VAL      N 1240   8.578   8.703   4.188
  108VAL      H 1241   8.524   8.687   4.105
  108VAL     CA 1242   8.721   8.738   4.179
  108VAL     CB 1243   8.796   8.629   4.101
  108VAL    CG1 1244   8.942   8.674   4.098
  108VAL    CG2 1245   8.778   8.495   4.171
  108VAL      C 1246   8.739   8.879   4.122
  108VAL      O 1247   8.733   8.898   4.001
  109TYR      N 1248   8.786   8.974   4.202
  109TYR      H 1249   8.814   8.944   4.294
  109TYR     CA 1250   8.813   9.116   4.177
  109TYR     CB 1251   8.932   9.125   4.081
  109TYR     CG 1252   8.994   9.263   4.057
  109TYR    CD1 1253   9.019   9.347   4.164
  109TYR    HD1 1254   8.985   9.324   4.265
  109TYR    CD2 1255   9.009   9.303   3.924
  109TYR    HD2 1256   9.009   9.242   3.834
  109TYR    CE1 1257   9.059   9.478   4.141
  109TYR    HE1 1258   9.080   9.543   4.227
  109TYR    CE2 1259   9.055   9.433   3.903
  109TYR    HE2 1260   9.072   9.459   3.799
  109TYR     CZ 1261   9.077   9.519   4.010
  109TYR     OH 1262   9.063   9.652   3.983
  109TYR     HH 1263   9.068   9.662   3.884
  109TYR      C 1264   8.691   9.201   4.142
  109TYR      O 1265   8.645   9.284   4.220
  110SER      N 1266   8.613   9.161   4.042
  110SER      H 1267   8.623   9.075   3.993
  110SER     CA 1268   8.497   9.239   3.996
  110SER     CB 1269   8.519   9.297   3.856
  110SER     OG 1270   8.640   9.374   3.859
  110SER     HG 1271   8.614   9.460   3.903
  110SER      C 1272   8.368   9.157   4.001
  110SER      O 1273   8.362   9.057   3.930
  111ARG      N 1274   8.281   9.185   4.097
  111ARG      H 1275   8.207   9.119   4.105
  111ARG     CA 1276   8.271   9.309   4.176
  111ARG     CB 1277   8.134   9.374   4.157
  111ARG     CG 1278   8.122   9.467   4.036
  111ARG     CD 1279   8.189   9.604   4.041
  111ARG     NE 1280   8.108   9.687   4.130
  111ARG     HE 1281   8.033   9.634   4.170
  111ARG     CZ 1282   8.117   9.820   4.146
  111ARG    NH1 1283   8.214   9.892   4.087
  111ARG   HH11 1284   8.276   9.853   4.019
  111ARG   HH12 1285   8.229   9.982   4.126
  111ARG    NH2 1286   8.022   9.890   4.210
  111ARG   HH21 1287   7.946   9.849   4.260
  111ARG   HH22 1288   8.020   9.990   4.201
  111ARG      C 1289   8.307   9.305   4.325
  111ARG      O 1290   8.349   9.405   4.383
  112HI0      N 1291   8.274   9.193   4.388
  112HI0      H 1292   8.226   9.114   4.349
  112HI0     CA 1293   8.298   9.182   4.532
  112HI0     CB 1294   8.164   9.198   4.603
  112HI0     CG 1295   8.172   9.282   4.731
  112HI0    ND1 1296   8.194   9.237   4.854
  112HI0    HD1 1297   8.179   9.140   4.874
  112HI0    CD2 1298   8.186   9.415   4.729
  112HI0    HD2 1299   8.148   9.481   4.651
  112HI0    CE1 1300   8.236   9.341   4.925
  112HI0    HE1 1301   8.299   9.317   5.010
  112HI0    NE2 1302   8.223   9.451   4.851
  112HI0    HE2 1303   8.207   9.540   4.895
  112HI0      C 1304   8.371   9.054   4.573
  112HI0      O 1305   8.316   8.944   4.577
  113PRO      N 1306   8.498   9.063   4.612
  113PRO     CA 1307   8.580   8.956   4.670
  113PRO     CB 1308   8.725   9.003   4.680
  113PRO     CG 1309   8.712   9.156   4.677
  113PRO     CD 1310   8.578   9.186   4.608
  113PRO      C 1311   8.521   8.899   4.799
  113PRO      O 1312   8.537   8.953   4.909
  114ALA      N 1313   8.485   8.773   4.777
  114ALA      H 1314   8.487   8.730   4.687
  114ALA     CA 1315   8.437   8.684   4.884
  114ALA     CB 1316   8.286   8.684   4.906
  114ALA      C 1317   8.477   8.537   4.864
  114ALA      O 1318   8.499   8.496   4.750
  115GL4      N 1319   8.497   8.467   4.975
  115GL4      H 1320   8.488   8.519   5.060
  115GL4     CA 1321   8.548   8.330   4.991
  115GL4     CB 1322   8.698   8.317   4.963
  115GL4     CG 1323   8.793   8.377   5.067
  115GL4     CD 1324   8.940   8.351   5.033
  115GL4    OE1 1325   8.978   8.236   5.006
  115GL4   HE11 1326   9.063   8.236   4.952
  115GL4   HE12 1327   8.904   8.174   5.032
  115GL4    OE2 1328   9.013   8.452   5.041
  115GL4   HE21 1329   9.093   8.419   5.093
  115GL4   HE22 1330   8.974   8.527   4.988
  115GL4      C 1331   8.506   8.267   5.123
  115GL4      O 1332   8.480   8.341   5.219
  116ASN      N 1333   8.484   8.136   5.120
  116ASN      H 1334   8.530   8.080   5.051
  116ASN     CA 1335   8.416   8.064   5.228
  116ASN     CB 1336   8.369   7.929   5.172
  116ASN     CG 1337   8.303   7.924   5.034
  116ASN    OD1 1338   8.220   8.012   5.008
  116ASN    ND2 1339   8.332   7.826   4.949
  116ASN   HD21 1340   8.391   7.747   4.965
  116ASN   HD22 1341   8.287   7.838   4.860
  116ASN      C 1342   8.485   8.048   5.364
  116ASN      O 1343   8.606   8.032   5.376
  117GLY      N 1344   8.403   8.041   5.468
  117GLY      H 1345   8.304   8.033   5.459
  117GLY     CA 1346   8.459   8.024   5.603
  117GLY      C 1347   8.550   8.135   5.656
  117GLY      O 1348   8.547   8.244   5.598
  118LYSH     N 1349   8.656   8.111   5.732
  118LYSH     H 1350   8.711   8.191   5.758
  118LYSH    CA 1351   8.692   7.983   5.794
  118LYSH    CB 1352   8.817   7.931   5.723
  118LYSH    CG 1353   8.784   7.828   5.614
  118LYSH    CD 1354   8.891   7.845   5.506
  118LYSH    CE 1355   8.837   7.796   5.372
  118LYSH    NZ 1356   8.932   7.791   5.260
  118LYSH   HZ1 1357   8.974   7.880   5.242
  118LYSH   HZ2 1358   9.003   7.723   5.276
  118LYSH   HZ3 1359   8.882   7.772   5.175
  118LYSH     C 1360   8.710   8.007   5.944
  118LYSH     O 1361   8.821   8.039   5.986
  119SER      N 1362   8.588   7.996   5.994
  119SER      H 1363   8.510   7.979   5.933
  119SER     CA 1364   8.561   8.002   6.139
  119SER     CB 1365   8.573   8.142   6.199
  119SER     OG 1366   8.611   8.138   6.336
  119SER     HG 1367   8.710   8.130   6.346
  119SER      C 1368   8.418   7.957   6.172
  119SER      O 1369   8.338   7.932   6.082
  120ASN      N 1370   8.406   7.902   6.292
  120ASN      H 1371   8.491   7.877   6.338
  120ASN     CA 1372   8.285   7.833   6.341
  120ASN     CB 1373   8.318   7.748   6.464
  120ASN     CG 1374   8.386   7.819   6.581
  120ASN    OD1 1375   8.506   7.799   6.602
  120ASN    ND2 1376   8.312   7.899   6.658
  120ASN   HD21 1377   8.213   7.896   6.651
  120ASN   HD22 1378   8.361   7.955   6.725
  120ASN      C 1379   8.167   7.927   6.367
  120ASN      O 1380   8.197   8.032   6.424
  121PHE      N 1381   8.044   7.892   6.330
  121PHE      H 1382   7.963   7.933   6.371
  121PHE     CA 1383   8.011   7.781   6.239
  121PHE     CB 1384   7.873   7.720   6.265
  121PHE     CG 1385   7.883   7.632   6.390
  121PHE    CD1 1386   7.776   7.632   6.479
  121PHE    HD1 1387   7.691   7.694   6.450
  121PHE    CD2 1388   7.977   7.530   6.394
  121PHE    HD2 1389   8.046   7.516   6.311
  121PHE    CE1 1390   7.764   7.536   6.578
  121PHE    HE1 1391   7.699   7.561   6.662
  121PHE    CE2 1392   7.969   7.433   6.494
  121PHE    HE2 1393   8.039   7.350   6.496
  121PHE     CZ 1394   7.862   7.437   6.582
  121PHE     HZ 1395   7.860   7.375   6.672
  121PHE      C 1396   8.023   7.814   6.090
  121PHE      O 1397   7.980   7.924   6.055
  122LEU      N 1398   8.049   7.709   6.013
  122LEU      H 1399   8.059   7.619   6.056
  122LEU     CA 1400   8.084   7.725   5.871
  122LEU     CB 1401   8.145   7.590   5.834
  122LEU     CG 1402   8.224   7.593   5.703
  122LEU    CD1 1403   8.353   7.676   5.704
  122LEU    CD2 1404   8.251   7.450   5.656
  122LEU      C 1405   7.970   7.780   5.784
  122LEU      O 1406   7.861   7.726   5.767
  123ASN      N 1407   8.012   7.891   5.723
  123ASN      H 1408   8.085   7.941   5.768
  123ASN     CA 1409   7.939   7.964   5.618
  123ASN     CB 1410   7.931   8.113   5.654
  123ASN     CG 1411   8.068   8.178   5.675
  123ASN    OD1 1412   8.163   8.127   5.734
  123ASN    ND2 1413   8.092   8.289   5.605
  123ASN   HD21 1414   8.031   8.323   5.532
  123ASN   HD22 1415   8.162   8.351   5.639
  123ASN      C 1416   7.997   7.950   5.478
  123ASN      O 1417   8.119   7.944   5.465
  124CYS2     N 1418   7.916   7.952   5.371
  124CYS2     H 1419   7.818   7.937   5.383
  124CYS2    CA 1420   7.961   7.943   5.232
  124CYS2    CB 1421   7.941   7.797   5.188
  124CYS2    SG 1422   7.997   7.792   5.014
  124CYS2     C 1423   7.892   8.051   5.149
  124CYS2     O 1424   7.772   8.066   5.167
  125TYR      N 1425   7.968   8.121   5.064
  125TYR      H 1426   8.059   8.094   5.032
  125TYR     CA 1427   7.912   8.223   4.975
  125TYR     CB 1428   8.016   8.328   4.936
  125TYR     CG 1429   8.046   8.432   5.044
  125TYR    CD1 1430   8.165   8.423   5.117
  125TYR    HD1 1431   8.245   8.356   5.088
  125TYR    CD2 1432   7.958   8.538   5.062
  125TYR    HD2 1433   7.865   8.538   5.005
  125TYR    CE1 1434   8.187   8.516   5.218
  125TYR    HE1 1435   8.278   8.515   5.278
  125TYR    CE2 1436   7.997   8.643   5.144
  125TYR    HE2 1437   7.921   8.720   5.157
  125TYR     CZ 1438   8.106   8.629   5.229
  125TYR     OH 1439   8.142   8.739   5.300
  125TYR     HH 1440   8.229   8.714   5.344
  125TYR      C 1441   7.862   8.168   4.841
  125TYR      O 1442   7.941   8.120   4.761
  126VAL      N 1443   7.742   8.219   4.816
  126VAL      H 1444   7.677   8.258   4.881
  126VAL     CA 1445   7.682   8.205   4.682
  126VAL     CB 1446   7.557   8.120   4.703
  126VAL    CG1 1447   7.481   8.125   4.570
  126VAL    CG2 1448   7.582   7.981   4.760
  126VAL      C 1449   7.667   8.341   4.614
  126VAL      O 1450   7.603   8.421   4.683
  127SER      N 1451   7.747   8.368   4.512
  127SER      H 1452   7.818   8.305   4.481
  127SER     CA 1453   7.720   8.482   4.423
  127SER     CB 1454   7.830   8.498   4.318
  127SER     OG 1455   7.814   8.609   4.229
  127SER     HG 1456   7.771   8.586   4.142
  127SER      C 1457   7.586   8.476   4.350
  127SER      O 1458   7.571   8.388   4.266
  128GLY      N 1459   7.505   8.577   4.381
  128GLY      H 1460   7.530   8.631   4.461
  128GLY     CA 1461   7.368   8.580   4.327
  128GLY      C 1462   7.269   8.543   4.438
  128GLY      O 1463   7.283   8.580   4.555
  129PHE      N 1464   7.157   8.511   4.375
  129PHE      H 1465   7.165   8.509   4.275
  129PHE     CA 1466   7.031   8.463   4.434
  129PHE     CB 1467   6.936   8.583   4.442
  129PHE     CG 1468   6.818   8.578   4.539
  129PHE    CD1 1469   6.837   8.600   4.675
  129PHE    HD1 1470   6.934   8.582   4.722
  129PHE    CD2 1471   6.693   8.559   4.482
  129PHE    HD2 1472   6.673   8.560   4.374
  129PHE    CE1 1473   6.728   8.606   4.760
  129PHE    HE1 1474   6.753   8.579   4.863
  129PHE    CE2 1475   6.583   8.564   4.567
  129PHE    HE2 1476   6.482   8.545   4.532
  129PHE     CZ 1477   6.602   8.592   4.702
  129PHE     HZ 1478   6.516   8.614   4.765
  129PHE      C 1479   6.962   8.344   4.367
  129PHE      O 1480   6.965   8.229   4.411
  130HI0      N 1481   6.928   8.364   4.241
  130HI0      H 1482   6.998   8.417   4.193
  130HI0     CA 1483   6.826   8.294   4.162
  130HI0     CB 1484   6.794   8.379   4.039
  130HI0     CG 1485   6.688   8.486   4.063
  130HI0    ND1 1486   6.559   8.474   4.093
  130HI0    HD1 1487   6.507   8.389   4.093
  130HI0    CD2 1488   6.719   8.615   4.069
  130HI0    HD2 1489   6.815   8.650   4.028
  130HI0    CE1 1490   6.518   8.597   4.123
  130HI0    HE1 1491   6.417   8.623   4.154
  130HI0    NE2 1492   6.617   8.686   4.117
  130HI0    HE2 1493   6.624   8.769   4.171
  130HI0      C 1494   6.863   8.153   4.116
  130HI0      O 1495   6.960   8.133   4.044
  131PRO      N 1496   6.783   8.051   4.148
  131PRO     CA 1497   6.668   8.056   4.239
  131PRO     CB 1498   6.570   7.951   4.187
  131PRO     CG 1499   6.661   7.844   4.126
  131PRO     CD 1500   6.779   7.925   4.072
  131PRO      C 1501   6.714   8.038   4.384
  131PRO      O 1502   6.808   7.967   4.420
  132SER      N 1503   6.637   8.109   4.465
  132SER      H 1504   6.557   8.159   4.430
  132SER     CA 1505   6.653   8.091   4.610
  132SER     CB 1506   6.589   8.207   4.685
  132SER     OG 1507   6.567   8.184   4.824
  132SER     HG 1508   6.561   8.272   4.872
  132SER      C 1509   6.605   7.954   4.658
  132SER      O 1510   6.484   7.933   4.660
  133AS4      N 1511   6.683   7.864   4.719
  133AS4      H 1512   6.780   7.880   4.737
  133AS4     CA 1513   6.638   7.735   4.771
  133AS4     CB 1514   6.620   7.636   4.655
  133AS4     CG 1515   6.522   7.523   4.688
  133AS4    OD1 1516   6.402   7.538   4.654
  133AS4   HD11 1517   6.357   7.449   4.664
  133AS4   HD12 1518   6.374   7.629   4.624
  133AS4    OD2 1519   6.572   7.419   4.735
  133AS4   HD21 1520   6.499   7.352   4.744
  133AS4   HD22 1521   6.667   7.437   4.760
  133AS4      C 1522   6.740   7.672   4.866
  133AS4      O 1523   6.858   7.680   4.831
  134ILE      N 1524   6.695   7.604   4.971
  134ILE      H 1525   6.597   7.600   4.990
  134ILE     CA 1526   6.781   7.538   5.071
  134ILE     CB 1527   6.704   7.522   5.202
  134ILE    CG1 1528   6.793   7.541   5.325
  134ILE    CG2 1529   6.611   7.402   5.221
  134ILE     CD 1530   6.889   7.660   5.335
  134ILE      C 1531   6.859   7.413   5.028
  134ILE      O 1532   6.958   7.386   5.096
  135GL4      N 1533   6.853   7.383   4.899
  135GL4      H 1534   6.788   7.430   4.840
  135GL4     CA 1535   6.922   7.264   4.847
  135GL4     CB 1536   6.832   7.221   4.730
  135GL4     CG 1537   6.794   7.073   4.730
  135GL4     CD 1538   6.692   7.037   4.621
  135GL4    OE1 1539   6.580   7.005   4.666
  135GL4   HE11 1540   6.524   6.964   4.593
  135GL4   HE12 1541   6.567   7.034   4.760
  135GL4    OE2 1542   6.723   7.041   4.500
  135GL4   HE21 1543   6.648   7.043   4.434
  135GL4   HE22 1544   6.822   7.026   4.500
  135GL4      C 1545   7.066   7.278   4.799
  135GL4      O 1546   7.106   7.225   4.695
  136VAL      N 1547   7.139   7.367   4.865
  136VAL      H 1548   7.123   7.391   4.961
  136VAL     CA 1549   7.274   7.398   4.814
  136VAL     CB 1550   7.319   7.542   4.839
  136VAL    CG1 1551   7.459   7.563   4.781
  136VAL    CG2 1552   7.224   7.638   4.768
  136VAL      C 1553   7.372   7.300   4.878
  136VAL      O 1554   7.397   7.304   4.998
  137AS4      N 1555   7.416   7.203   4.798
  137AS4      H 1556   7.371   7.178   4.712
  137AS4     CA 1557   7.514   7.101   4.838
  137AS4     CB 1558   7.526   6.986   4.739
  137AS4     CG 1559   7.395   6.945   4.671
  137AS4    OD1 1560   7.331   6.864   4.742
  137AS4   HD11 1561   7.258   6.819   4.690
  137AS4   HD12 1562   7.370   6.870   4.834
  137AS4    OD2 1563   7.355   7.000   4.566
  137AS4   HD21 1564   7.256   6.989   4.559
  137AS4   HD22 1565   7.429   7.047   4.517
  137AS4      C 1566   7.653   7.157   4.870
  137AS4      O 1567   7.723   7.192   4.775
  138LEU      N 1568   7.700   7.136   4.992
  138LEU      H 1569   7.648   7.072   5.049
  138LEU     CA 1570   7.826   7.187   5.047
  138LEU     CB 1571   7.792   7.266   5.174
  138LEU     CG 1572   7.895   7.363   5.233
  138LEU    CD1 1573   7.818   7.451   5.332
  138LEU    CD2 1574   7.990   7.285   5.324
  138LEU      C 1575   7.917   7.070   5.086
  138LEU      O 1576   7.889   6.983   5.168
  139LEU      N 1577   8.028   7.070   5.013
  139LEU      H 1578   8.043   7.142   4.945
  139LEU     CA 1579   8.136   6.971   5.008
  139LEU     CB 1580   8.217   7.005   4.883
  139LEU     CG 1581   8.323   6.902   4.844
  139LEU    CD1 1582   8.235   6.784   4.803
  139LEU    CD2 1583   8.422   6.939   4.733
  139LEU      C 1584   8.226   6.978   5.132
  139LEU      O 1585   8.293   7.079   5.152
  140LYSH     N 1586   8.187   6.907   5.238
  140LYSH     H 1587   8.103   6.854   5.238
  140LYSH    CA 1588   8.265   6.871   5.357
  140LYSH    CB 1589   8.172   6.811   5.462
  140LYSH    CG 1590   8.066   6.918   5.487
  140LYSH    CD 1591   7.959   6.878   5.589
  140LYSH    CE 1592   7.885   7.007   5.626
  140LYSH    NZ 1593   7.749   6.982   5.677
  140LYSH   HZ1 1594   7.707   6.900   5.639
  140LYSH   HZ2 1595   7.740   6.974   5.776
  140LYSH   HZ3 1596   7.706   7.062   5.636
  140LYSH     C 1597   8.376   6.768   5.334
  140LYSH     O 1598   8.381   6.716   5.223
  141ASN      N 1599   8.469   6.755   5.428
  141ASN      H 1600   8.487   6.837   5.483
  141ASN     CA 1601   8.574   6.655   5.448
  141ASN     CB 1602   8.617   6.664   5.595
  141ASN     CG 1603   8.658   6.803   5.645
  141ASN    OD1 1604   8.605   6.908   5.611
  141ASN    ND2 1605   8.747   6.803   5.744
  141ASN   HD21 1606   8.786   6.716   5.776
  141ASN   HD22 1607   8.779   6.891   5.780
  141ASN      C 1608   8.542   6.515   5.397
  141ASN      O 1609   8.439   6.460   5.437
  142GLY      N 1610   8.631   6.457   5.317
  142GLY      H 1611   8.723   6.493   5.299
  142GLY     CA 1612   8.614   6.322   5.261
  142GLY      C 1613   8.488   6.310   5.175
  142GLY      O 1614   8.406   6.219   5.195
  143GL4      N 1615   8.471   6.407   5.086
  143GL4      H 1616   8.528   6.488   5.100
  143GL4     CA 1617   8.356   6.433   4.997
  143GL4     CB 1618   8.356   6.336   4.879
  143GL4     CG 1619   8.489   6.328   4.804
  143GL4     CD 1620   8.503   6.187   4.746
  143GL4    OE1 1621   8.615   6.135   4.728
  143GL4   HE11 1622   8.600   6.054   4.671
  143GL4   HE12 1623   8.682   6.181   4.787
  143GL4    OE2 1624   8.397   6.126   4.721
  143GL4   HE21 1625   8.398   6.030   4.748
  143GL4   HE22 1626   8.332   6.194   4.686
  143GL4      C 1627   8.211   6.451   5.043
  143GL4      O 1628   8.125   6.454   4.956
  144ARG      N 1629   8.184   6.468   5.172
  144ARG      H 1630   8.259   6.462   5.238
  144ARG     CA 1631   8.049   6.469   5.230
  144ARG     CB 1632   8.045   6.447   5.382
  144ARG     CG 1633   8.107   6.315   5.427
  144ARG     CD 1634   8.036   6.204   5.348
  144ARG     NE 1635   8.102   6.074   5.367
  144ARG     HE 1636   8.133   6.054   5.460
  144ARG     CZ 1637   8.121   5.969   5.287
  144ARG    NH1 1638   8.083   5.961   5.159
  144ARG   HH11 1639   8.050   6.042   5.111
  144ARG   HH12 1640   8.100   5.880   5.102
  144ARG    NH2 1641   8.213   5.879   5.327
  144ARG   HH21 1642   8.273   5.895   5.405
  144ARG   HH22 1643   8.233   5.798   5.271
  144ARG      C 1644   7.960   6.585   5.185
  144ARG      O 1645   7.955   6.692   5.245
  145ILE      N 1646   7.886   6.550   5.080
  145ILE      H 1647   7.905   6.462   5.035
  145ILE     CA 1648   7.823   6.657   5.001
  145ILE     CB 1649   7.840   6.620   4.853
  145ILE    CG1 1650   7.783   6.730   4.763
  145ILE    CG2 1651   7.784   6.483   4.817
  145ILE     CD 1652   7.771   6.700   4.613
  145ILE      C 1653   7.684   6.693   5.053
  145ILE      O 1654   7.587   6.693   4.978
  146GL4      N 1655   7.677   6.732   5.180
  146GL4      H 1656   7.764   6.765   5.217
  146GL4     CA 1657   7.547   6.761   5.243
  146GL4     CB 1658   7.565   6.746   5.394
  146GL4     CG 1659   7.633   6.616   5.436
  146GL4     CD 1660   7.642   6.620   5.589
  146GL4    OE1 1661   7.745   6.669   5.640
  146GL4   HE11 1662   7.744   6.639   5.736
  146GL4   HE12 1663   7.808   6.699   5.569
  146GL4    OE2 1664   7.534   6.582   5.641
  146GL4   HE21 1665   7.558   6.590   5.738
  146GL4   HE22 1666   7.457   6.599   5.581
  146GL4      C 1667   7.482   6.897   5.213
  146GL4      O 1668   7.548   6.988   5.163
  147LYSH     N 1669   7.349   6.900   5.216
  147LYSH     H 1670   7.293   6.818   5.209
  147LYSH    CA 1671   7.259   7.016   5.206
  147LYSH    CB 1672   7.120   6.953   5.208
  147LYSH    CG 1673   7.094   6.846   5.101
  147LYSH    CD 1674   7.045   6.912   4.972
  147LYSH    CE 1675   6.991   6.799   4.883
  147LYSH    NZ 1676   7.083   6.698   4.827
  147LYSH   HZ1 1677   7.032   6.630   4.775
  147LYSH   HZ2 1678   7.149   6.739   4.765
  147LYSH   HZ3 1679   7.132   6.651   4.900
  147LYSH     C 1680   7.290   7.111   5.322
  147LYSH     O 1681   7.306   7.068   5.436
  148VAL      N 1682   7.299   7.239   5.287
  148VAL      H 1683   7.316   7.270   5.193
  148VAL     CA 1684   7.297   7.350   5.383
  148VAL     CB 1685   7.324   7.484   5.315
  148VAL    CG1 1686   7.475   7.497   5.290
  148VAL    CG2 1687   7.232   7.506   5.194
  148VAL      C 1688   7.170   7.356   5.468
  148VAL      O 1689   7.062   7.343   5.410
  149GL4      N 1690   7.185   7.424   5.582
  149GL4      H 1691   7.276   7.440   5.619
  149GL4     CA 1692   7.068   7.430   5.670
  149GL4     CB 1693   7.107   7.395   5.814
  149GL4     CG 1694   7.201   7.275   5.818
  149GL4     CD 1695   7.325   7.274   5.908
  149GL4    OE1 1696   7.420   7.209   5.858
  149GL4   HE11 1697   7.505   7.248   5.892
  149GL4   HE12 1698   7.381   7.135   5.802
  149GL4    OE2 1699   7.326   7.322   6.023
  149GL4   HE21 1700   7.415   7.332   6.068
  149GL4   HE22 1701   7.232   7.353   6.036
  149GL4      C 1702   7.003   7.568   5.664
  149GL4      O 1703   6.881   7.571   5.651
  150HI0      N 1704   7.067   7.665   5.730
  150HI0      H 1705   7.156   7.646   5.772
  150HI0     CA 1706   7.018   7.803   5.740
  150HI0     CB 1707   7.069   7.866   5.870
  150HI0     CG 1708   7.006   7.824   6.003
  150HI0    ND1 1709   7.064   7.731   6.078
  150HI0    HD1 1710   7.157   7.699   6.058
  150HI0    CD2 1711   6.881   7.844   6.046
  150HI0    HD2 1712   6.800   7.883   5.985
  150HI0    CE1 1713   6.981   7.703   6.177
  150HI0    HE1 1714   7.015   7.667   6.275
  150HI0    NE2 1715   6.868   7.769   6.156
  150HI0    HE2 1716   6.780   7.754   6.202
  150HI0      C 1717   7.064   7.897   5.629
  150HI0      O 1718   7.161   7.871   5.558
  151SER      N 1719   7.016   8.021   5.626
  151SER      H 1720   6.940   8.048   5.684
  151SER     CA 1721   7.044   8.116   5.517
  151SER     CB 1722   6.951   8.087   5.399
  151SER     OG 1723   6.977   8.163   5.281
  151SER     HG 1724   6.967   8.106   5.199
  151SER      C 1725   7.036   8.261   5.563
  151SER      O 1726   6.942   8.297   5.634
  152AS4      N 1727   7.116   8.345   5.499
  152AS4      H 1728   7.182   8.297   5.441
  152AS4     CA 1729   7.130   8.490   5.517
  152AS4     CB 1730   7.229   8.524   5.629
  152AS4     CG 1731   7.187   8.636   5.724
  152AS4    OD1 1732   7.168   8.609   5.845
  152AS4   HD11 1733   7.105   8.679   5.879
  152AS4   HD12 1734   7.201   8.521   5.879
  152AS4    OD2 1735   7.183   8.753   5.680
  152AS4   HD21 1736   7.171   8.818   5.755
  152AS4   HD22 1737   7.196   8.753   5.581
  152AS4      C 1738   7.176   8.567   5.393
  152AS4      O 1739   7.219   8.512   5.292
  153LEU      N 1740   7.141   8.695   5.394
  153LEU      H 1741   7.140   8.744   5.482
  153LEU     CA 1742   7.158   8.784   5.278
  153LEU     CB 1743   7.036   8.876   5.272
  153LEU     CG 1744   6.909   8.810   5.217
  153LEU    CD1 1745   6.780   8.872   5.272
  153LEU    CD2 1746   6.897   8.806   5.065
  153LEU      C 1747   7.276   8.879   5.299
  153LEU      O 1748   7.299   8.911   5.415
  154SER      N 1749   7.354   8.910   5.196
  154SER      H 1750   7.353   8.850   5.117
  154SER     CA 1751   7.448   9.022   5.181
  154SER     CB 1752   7.594   8.984   5.155
  154SER     OG 1753   7.669   9.102   5.126
  154SER     HG 1754   7.678   9.146   5.216
  154SER      C 1755   7.397   9.105   5.063
  154SER      O 1756   7.410   9.073   4.945
  155PHE      N 1757   7.291   9.179   5.095
  155PHE      H 1758   7.251   9.187   5.186
  155PHE     CA 1759   7.224   9.275   5.006
  155PHE     CB 1760   7.104   9.321   5.088
  155PHE     CG 1761   6.994   9.366   4.991
  155PHE    CD1 1762   6.996   9.493   4.933
  155PHE    HD1 1763   7.078   9.558   4.964
  155PHE    CD2 1764   6.880   9.287   4.983
  155PHE    HD2 1765   6.864   9.183   5.009
  155PHE    CE1 1766   6.890   9.543   4.859
  155PHE    HE1 1767   6.886   9.648   4.832
  155PHE    CE2 1768   6.770   9.340   4.916
  155PHE    HE2 1769   6.675   9.288   4.931
  155PHE     CZ 1770   6.778   9.461   4.848
  155PHE     HZ 1771   6.702   9.504   4.783
  155PHE      C 1772   7.307   9.389   4.947
  155PHE      O 1773   7.380   9.453   5.024
  156SER      N 1774   7.272   9.408   4.821
  156SER      H 1775   7.200   9.351   4.782
  156SER     CA 1776   7.340   9.507   4.736
  156SER     CB 1777   7.482   9.458   4.706
  156SER     OG 1778   7.569   9.569   4.682
  156SER     HG 1779   7.631   9.545   4.607
  156SER      C 1780   7.260   9.555   4.614
  156SER      O 1781   7.165   9.487   4.576
  157LYSH     N 1782   7.307   9.669   4.563
  157LYSH     H 1783   7.389   9.716   4.594
  157LYSH    CA 1784   7.246   9.721   4.439
  157LYSH    CB 1785   7.288   9.867   4.428
  157LYSH    CG 1786   7.192   9.956   4.349
  157LYSH    CD 1787   7.247  10.098   4.337
  157LYSH    CE 1788   7.182  10.185   4.229
  157LYSH    NZ 1789   7.057  10.234   4.288
  157LYSH   HZ1 1790   7.079  10.296   4.364
  157LYSH   HZ2 1791   7.016  10.293   4.218
  157LYSH   HZ3 1792   6.981  10.176   4.315
  157LYSH     C 1793   7.309   9.658   4.315
  157LYSH     O 1794   7.237   9.596   4.237
  158AS4      N 1795   7.438   9.673   4.287
  158AS4      H 1796   7.503   9.720   4.348
  158AS4     CA 1797   7.501   9.600   4.176
  158AS4     CB 1798   7.641   9.652   4.141
  158AS4     CG 1799   7.749   9.655   4.248
  158AS4    OD1 1800   7.820   9.552   4.251
  158AS4   HD11 1801   7.900   9.557   4.310
  158AS4   HD12 1802   7.771   9.480   4.201
  158AS4    OD2 1803   7.771   9.759   4.313
  158AS4   HD21 1804   7.828   9.736   4.391
  158AS4   HD22 1805   7.705   9.829   4.283
  158AS4      C 1806   7.518   9.450   4.203
  158AS4      O 1807   7.464   9.397   4.300
  159TRP      N 1808   7.552   9.372   4.101
  159TRP      H 1809   7.539   9.406   4.008
  159TRP     CA 1810   7.585   9.230   4.119
  159TRP     CB 1811   7.628   9.175   3.983
  159TRP     CG 1812   7.770   9.212   3.940
  159TRP    CD1 1813   7.807   9.328   3.886
  159TRP    HD1 1814   7.748   9.419   3.877
  159TRP    CD2 1815   7.867   9.117   3.911
  159TRP    NE1 1816   7.919   9.309   3.816
  159TRP    HE1 1817   7.971   9.379   3.767
  159TRP    CE2 1818   7.958   9.183   3.829
  159TRP    CE3 1819   7.882   8.984   3.948
  159TRP    HE3 1820   7.811   8.939   4.018
  159TRP    CZ2 1821   8.067   9.107   3.788
  159TRP    HZ2 1822   8.136   9.155   3.718
  159TRP    CZ3 1823   7.993   8.913   3.904
  159TRP    HZ3 1824   7.992   8.804   3.903
  159TRP    CH2 1825   8.089   8.975   3.825
  159TRP    HH2 1826   8.179   8.916   3.807
  159TRP      C 1827   7.673   9.175   4.232
  159TRP      O 1828   7.698   9.055   4.238
  160SER      N 1829   7.728   9.268   4.310
  160SER      H 1830   7.748   9.357   4.271
  160SER     CA 1831   7.788   9.242   4.442
  160SER     CB 1832   7.845   9.366   4.510
  160SER     OG 1833   7.748   9.471   4.511
  160SER     HG 1834   7.765   9.535   4.435
  160SER      C 1835   7.704   9.171   4.547
  160SER      O 1836   7.750   9.172   4.661
  161PHE      N 1837   7.575   9.153   4.519
  161PHE      H 1838   7.541   9.198   4.436
  161PHE     CA 1839   7.477   9.074   4.593
  161PHE     CB 1840   7.348   9.079   4.511
  161PHE     CG 1841   7.221   9.043   4.590
  161PHE    CD1 1842   7.186   8.912   4.618
  161PHE    HD1 1843   7.249   8.831   4.581
  161PHE    CD2 1844   7.132   9.143   4.628
  161PHE    HD2 1845   7.128   9.228   4.560
  161PHE    CE1 1846   7.072   8.884   4.693
  161PHE    HE1 1847   7.045   8.781   4.717
  161PHE    CE2 1848   7.019   9.112   4.703
  161PHE    HE2 1849   6.951   9.194   4.722
  161PHE     CZ 1850   6.983   8.982   4.736
  161PHE     HZ 1851   6.882   8.951   4.764
  161PHE      C 1852   7.524   8.929   4.614
  161PHE      O 1853   7.569   8.859   4.524
  162TYR      N 1854   7.532   8.893   4.741
  162TYR      H 1855   7.505   8.958   4.812
  162TYR     CA 1856   7.577   8.758   4.780
  162TYR     CB 1857   7.717   8.758   4.842
  162TYR     CG 1858   7.829   8.752   4.737
  162TYR    CD1 1859   7.891   8.629   4.719
  162TYR    HD1 1860   7.832   8.543   4.753
  162TYR    CD2 1861   7.905   8.862   4.699
  162TYR    HD2 1862   7.860   8.958   4.721
  162TYR    CE1 1863   8.019   8.602   4.674
  162TYR    HE1 1864   8.067   8.504   4.668
  162TYR    CE2 1865   8.036   8.845   4.655
  162TYR    HE2 1866   8.098   8.931   4.628
  162TYR     CZ 1867   8.090   8.717   4.641
  162TYR     OH 1868   8.216   8.703   4.593
  162TYR     HH 1869   8.245   8.798   4.582
  162TYR      C 1870   7.474   8.693   4.873
  162TYR      O 1871   7.429   8.760   4.965
  163LEU      N 1872   7.459   8.561   4.872
  163LEU      H 1873   7.484   8.512   4.789
  163LEU     CA 1874   7.364   8.489   4.959
  163LEU     CB 1875   7.259   8.417   4.874
  163LEU     CG 1876   7.134   8.364   4.945
  163LEU    CD1 1877   7.047   8.474   5.006
  163LEU    CD2 1878   7.041   8.297   4.842
  163LEU      C 1879   7.447   8.392   5.043
  163LEU      O 1880   7.529   8.315   4.994
  164LEU      N 1881   7.434   8.408   5.174
  164LEU      H 1882   7.355   8.454   5.216
  164LEU     CA 1883   7.512   8.324   5.267
  164LEU     CB 1884   7.555   8.415   5.382
  164LEU     CG 1885   7.693   8.478   5.362
  164LEU    CD1 1886   7.699   8.611   5.437
  164LEU    CD2 1887   7.808   8.385   5.403
  164LEU      C 1888   7.439   8.199   5.317
  164LEU      O 1889   7.334   8.211   5.379
  165TYR      N 1890   7.509   8.086   5.311
  165TYR      H 1891   7.586   8.078   5.248
  165TYR     CA 1892   7.451   7.958   5.354
  165TYR     CB 1893   7.432   7.861   5.237
  165TYR     CG 1894   7.312   7.894   5.148
  165TYR    CD1 1895   7.333   7.938   5.018
  165TYR    HD1 1896   7.430   7.958   4.972
  165TYR    CD2 1897   7.179   7.871   5.182
  165TYR    HD2 1898   7.163   7.816   5.275
  165TYR    CE1 1899   7.226   7.959   4.933
  165TYR    HE1 1900   7.248   7.996   4.833
  165TYR    CE2 1901   7.068   7.892   5.100
  165TYR    HE2 1902   6.970   7.867   5.141
  165TYR     CZ 1903   7.094   7.930   4.969
  165TYR     OH 1904   6.990   7.941   4.883
  165TYR     HH 1905   7.011   7.967   4.788
  165TYR      C 1906   7.530   7.882   5.461
  165TYR      O 1907   7.651   7.863   5.448
  166TYR      N 1908   7.450   7.858   5.563
  166TYR      H 1909   7.352   7.876   5.556
  166TYR     CA 1910   7.493   7.799   5.691
  166TYR     CB 1911   7.430   7.867   5.813
  166TYR     CG 1912   7.472   8.013   5.830
  166TYR    CD1 1913   7.438   8.124   5.754
  166TYR    HD1 1914   7.345   8.119   5.698
  166TYR    CD2 1915   7.569   8.031   5.927
  166TYR    HD2 1916   7.599   7.944   5.985
  166TYR    CE1 1917   7.500   8.247   5.775
  166TYR    HE1 1918   7.463   8.332   5.717
  166TYR    CE2 1919   7.636   8.152   5.945
  166TYR    HE2 1920   7.722   8.158   6.012
  166TYR     CZ 1921   7.600   8.263   5.869
  166TYR     OH 1922   7.647   8.385   5.906
  166TYR     HH 1923   7.744   8.377   5.928
  166TYR      C 1924   7.491   7.648   5.716
  166TYR      O 1925   7.398   7.578   5.676
  167THR      N 1926   7.589   7.611   5.797
  167THR      H 1927   7.676   7.661   5.795
  167THR     CA 1928   7.605   7.470   5.838
  167THR     CB 1929   7.670   7.372   5.742
  167THR    OG1 1930   7.675   7.238   5.793
  167THR    HG1 1931   7.577   7.223   5.809
  167THR    CG2 1932   7.810   7.403   5.688
  167THR      C 1933   7.676   7.456   5.973
  167THR      O 1934   7.779   7.514   6.006
  168GL4      N 1935   7.623   7.363   6.052
  168GL4      H 1936   7.537   7.319   6.026
  168GL4     CA 1937   7.672   7.349   6.190
  168GL4     CB 1938   7.555   7.298   6.274
  168GL4     CG 1939   7.566   7.286   6.426
  168GL4     CD 1940   7.440   7.226   6.489
  168GL4    OE1 1941   7.384   7.129   6.433
  168GL4   HE11 1942   7.299   7.109   6.481
  168GL4   HE12 1943   7.450   7.087   6.370
  168GL4    OE2 1944   7.372   7.303   6.560
  168GL4   HE21 1945   7.303   7.249   6.608
  168GL4   HE22 1946   7.435   7.378   6.579
  168GL4      C 1947   7.789   7.251   6.196
  168GL4      O 1948   7.777   7.134   6.232
  169PHE      N 1949   7.893   7.290   6.123
  169PHE      H 1950   7.893   7.379   6.078
  169PHE     CA 1951   8.014   7.207   6.112
  169PHE     CB 1952   8.014   7.158   5.967
  169PHE     CG 1953   8.118   7.047   5.947
  169PHE    CD1 1954   8.082   6.916   5.976
  169PHE    HD1 1955   7.982   6.884   6.004
  169PHE    CD2 1956   8.242   7.083   5.896
  169PHE    HD2 1957   8.275   7.187   5.891
  169PHE    CE1 1958   8.181   6.821   5.954
  169PHE    HE1 1959   8.163   6.719   5.991
  169PHE    CE2 1960   8.334   6.983   5.867
  169PHE    HE2 1961   8.402   7.005   5.784
  169PHE     CZ 1962   8.305   6.851   5.899
  169PHE     HZ 1963   8.370   6.770   5.868
  169PHE      C 1964   8.138   7.291   6.144
  169PHE      O 1965   8.143   7.410   6.111
  170THR      N 1966   8.235   7.227   6.208
  170THR      H 1967   8.235   7.128   6.219
  170THR     CA 1968   8.360   7.297   6.243
  170THR     CB 1969   8.425   7.251   6.373
  170THR    OG1 1970   8.442   7.110   6.388
  170THR    HG1 1971   8.475   7.081   6.478
  170THR    CG2 1972   8.345   7.310   6.490
  170THR      C 1973   8.465   7.307   6.133
  170THR      O 1974   8.504   7.202   6.081
  171PRO      N 1975   8.500   7.422   6.077
  171PRO     CA 1976   8.602   7.439   5.972
  171PRO     CB 1977   8.611   7.586   5.932
  171PRO     CG 1978   8.563   7.647   6.064
  171PRO     CD 1979   8.454   7.555   6.119
  171PRO      C 1980   8.744   7.392   6.006
  171PRO      O 1981   8.794   7.436   6.110
  172THR      N 1982   8.806   7.306   5.927
  172THR      H 1983   8.752   7.245   5.868
  172THR     CA 1984   8.947   7.266   5.943
  172THR     CB 1985   8.966   7.131   5.873
  172THR    OG1 1986   8.872   7.038   5.929
  172THR    HG1 1987   8.910   6.985   6.005
  172THR    CG2 1988   9.106   7.069   5.874
  172THR      C 1989   9.049   7.367   5.891
  172THR      O 1990   9.014   7.446   5.803
  173GL4      N 1991   9.175   7.368   5.934
  173GL4      H 1992   9.206   7.303   6.003
  173GL4     CA 1993   9.277   7.462   5.886
  173GL4     CB 1994   9.411   7.413   5.940
  173GL4     CG 1995   9.424   7.373   6.087
  173GL4     CD 1996   9.384   7.228   6.114
  173GL4    OE1 1997   9.264   7.197   6.132
  173GL4   HE11 1998   9.267   7.099   6.151
  173GL4   HE12 1999   9.214   7.283   6.128
  173GL4    OE2 2000   9.478   7.149   6.138
  173GL4   HE21 2001   9.430   7.081   6.193
  173GL4   HE22 2002   9.566   7.188   6.109
  173GL4      C 2003   9.287   7.470   5.733
  173GL4      O 2004   9.331   7.373   5.673
  174LYSH     N 2005   9.252   7.588   5.683
  174LYSH     H 2006   9.243   7.670   5.740
  174LYSH    CA 2007   9.243   7.623   5.540
  174LYSH    CB 2008   9.388   7.631   5.491
  174LYSH    CG 2009   9.470   7.718   5.587
  174LYSH    CD 2010   9.584   7.778   5.504
  174LYSH    CE 2011   9.682   7.858   5.590
  174LYSH    NZ 2012   9.683   8.000   5.553
  174LYSH   HZ1 2013   9.606   8.048   5.596
  174LYSH   HZ2 2014   9.764   8.048   5.586
  174LYSH   HZ3 2015   9.664   8.015   5.456
  174LYSH     C 2016   9.154   7.547   5.442
  174LYSH     O 2017   9.129   7.602   5.334
  175ASN      N 2018   9.095   7.439   5.492
  175ASN      H 2019   9.080   7.422   5.589
  175ASN     CA 2020   9.044   7.337   5.399
  175ASN     CB 2021   8.990   7.230   5.496
  175ASN     CG 2022   8.907   7.123   5.425
  175ASN    OD1 2023   8.970   7.030   5.374
  175ASN    ND2 2024   8.775   7.135   5.420
  175ASN   HD21 2025   8.740   7.214   5.470
  175ASN   HD22 2026   8.713   7.070   5.376
  175ASN      C 2027   8.946   7.389   5.293
  175ASN      O 2028   8.871   7.483   5.318
  176GL4      N 2029   8.966   7.334   5.174
  176GL4      H 2030   9.043   7.271   5.161
  176GL4     CA 2031   8.884   7.375   5.059
  176GL4     CB 2032   8.949   7.324   4.930
  176GL4     CG 2033   9.079   7.400   4.909
  176GL4     CD 2034   9.093   7.422   4.758
  176GL4    OE1 2035   9.164   7.343   4.692
  176GL4   HE11 2036   9.188   7.388   4.606
  176GL4   HE12 2037   9.180   7.265   4.752
  176GL4    OE2 2038   9.019   7.508   4.706
  176GL4   HE21 2039   9.001   7.472   4.614
  176GL4   HE22 2040   8.998   7.577   4.775
  176GL4      C 2041   8.732   7.356   5.048
  176GL4      O 2042   8.684   7.296   4.952
  177TYR      N 2043   8.657   7.416   5.140
  177TYR      H 2044   8.705   7.486   5.192
  177TYR     CA 2045   8.510   7.417   5.150
  177TYR     CB 2046   8.466   7.483   5.282
  177TYR     CG 2047   8.512   7.403   5.404
  177TYR    CD1 2048   8.459   7.278   5.432
  177TYR    HD1 2049   8.383   7.234   5.368
  177TYR    CD2 2050   8.607   7.457   5.489
  177TYR    HD2 2051   8.656   7.553   5.469
  177TYR    CE1 2052   8.491   7.211   5.550
  177TYR    HE1 2053   8.456   7.107   5.556
  177TYR    CE2 2054   8.644   7.391   5.605
  177TYR    HE2 2055   8.713   7.442   5.673
  177TYR     CZ 2056   8.588   7.267   5.632
  177TYR     OH 2057   8.647   7.185   5.723
  177TYR     HH 2058   8.620   7.090   5.706
  177TYR      C 2059   8.438   7.485   5.034
  177TYR      O 2060   8.486   7.593   5.001
  178ALA      N 2061   8.323   7.432   4.995
  178ALA      H 2062   8.274   7.360   5.044
  178ALA     CA 2063   8.248   7.482   4.879
  178ALA     CB 2064   8.311   7.473   4.740
  178ALA      C 2065   8.102   7.438   4.867
  178ALA      O 2066   8.087   7.316   4.855
  179CYS2     N 2067   8.015   7.531   4.830
  179CYS2     H 2068   8.046   7.625   4.816
  179CYS2    CA 2069   7.870   7.507   4.818
  179CYS2    CB 2070   7.795   7.588   4.923
  179CYS2    SG 2071   7.819   7.770   4.916
  179CYS2     C 2072   7.814   7.537   4.679
  179CYS2     O 2073   7.817   7.642   4.615
  180ARG      N 2074   7.786   7.423   4.616
  180ARG      H 2075   7.806   7.336   4.661
  180ARG     CA 2076   7.734   7.409   4.480
  180ARG     CB 2077   7.745   7.262   4.437
  180ARG     CG 2078   7.894   7.255   4.406
  180ARG     CD 2079   7.938   7.122   4.345
  180ARG     NE 2080   8.083   7.125   4.325
  180ARG     HE 2081   8.143   7.129   4.405
  180ARG     CZ 2082   8.146   7.121   4.207
  180ARG    NH1 2083   8.085   7.094   4.090
  180ARG   HH11 2084   7.992   7.060   4.081
  180ARG   HH12 2085   8.123   7.119   4.001
  180ARG    NH2 2086   8.274   7.161   4.204
  180ARG   HH21 2087   8.319   7.184   4.290
  180ARG   HH22 2088   8.330   7.162   4.121
  180ARG      C 2089   7.597   7.473   4.459
  180ARG      O 2090   7.501   7.409   4.502
  181VAL      N 2091   7.589   7.565   4.363
  181VAL      H 2092   7.651   7.572   4.285
  181VAL     CA 2093   7.470   7.650   4.349
  181VAL     CB 2094   7.491   7.774   4.263
  181VAL    CG1 2095   7.611   7.846   4.325
  181VAL    CG2 2096   7.504   7.757   4.111
  181VAL      C 2097   7.342   7.586   4.297
  181VAL      O 2098   7.350   7.481   4.234
  182ASN      N 2099   7.231   7.660   4.298
  182ASN      H 2100   7.236   7.758   4.317
  182ASN     CA 2101   7.099   7.611   4.254
  182ASN     CB 2102   6.985   7.672   4.336
  182ASN     CG 2103   6.992   7.633   4.484
  182ASN    OD1 2104   6.992   7.514   4.515
  182ASN    ND2 2105   6.966   7.729   4.571
  182ASN   HD21 2106   6.947   7.824   4.546
  182ASN   HD22 2107   6.963   7.710   4.670
  182ASN      C 2108   7.087   7.646   4.106
  182ASN      O 2109   7.103   7.763   4.072
  183HI0      N 2110   7.048   7.549   4.024
  183HI0      H 2111   7.056   7.453   4.053
  183HI0     CA 2112   7.040   7.572   3.879
  183HI0     CB 2113   7.119   7.466   3.802
  183HI0     CG 2114   7.265   7.505   3.780
  183HI0    ND1 2115   7.302   7.621   3.725
  183HI0    HD1 2116   7.242   7.688   3.682
  183HI0    CD2 2117   7.370   7.457   3.846
  183HI0    HD2 2118   7.356   7.389   3.930
  183HI0    CE1 2119   7.434   7.628   3.735
  183HI0    HE1 2120   7.494   7.710   3.697
  183HI0    NE2 2121   7.476   7.532   3.817
  183HI0    HE2 2122   7.572   7.517   3.843
  183HI0      C 2123   6.892   7.564   3.840
  183HI0      O 2124   6.824   7.477   3.895
  184VAL      N 2125   6.857   7.650   3.745
  184VAL      H 2126   6.927   7.702   3.695
  184VAL     CA 2127   6.717   7.663   3.703
  184VAL     CB 2128   6.688   7.793   3.629
  184VAL    CG1 2129   6.739   7.816   3.487
  184VAL    CG2 2130   6.540   7.830   3.647
  184VAL      C 2131   6.648   7.541   3.642
  184VAL      O 2132   6.528   7.516   3.659
  185THR      N 2133   6.730   7.450   3.591
  185THR      H 2134   6.827   7.473   3.591
  185THR     CA 2135   6.682   7.321   3.539
  185THR     CB 2136   6.755   7.269   3.415
  185THR    OG1 2137   6.888   7.229   3.447
  185THR    HG1 2138   6.951   7.232   3.368
  185THR    CG2 2139   6.760   7.377   3.306
  185THR      C 2140   6.664   7.210   3.643
  185THR      O 2141   6.561   7.143   3.645
  186LEU      N 2142   6.760   7.200   3.734
  186LEU      H 2143   6.832   7.269   3.744
  186LEU     CA 2144   6.748   7.115   3.853
  186LEU     CB 2145   6.878   7.093   3.931
  186LEU     CG 2146   6.993   7.046   3.842
  186LEU    CD1 2147   7.129   7.080   3.902
  186LEU    CD2 2148   6.972   6.900   3.803
  186LEU      C 2149   6.637   7.163   3.946
  186LEU      O 2150   6.545   7.088   3.977
  187SER      N 2151   6.647   7.289   3.989
  187SER      H 2152   6.702   7.359   3.943
  187SER     CA 2153   6.565   7.350   4.095
  187SER     CB 2154   6.643   7.466   4.157
  187SER     OG 2155   6.745   7.403   4.235
  187SER     HG 2156   6.710   7.405   4.329
  187SER      C 2157   6.436   7.403   4.033
  187SER      O 2158   6.433   7.449   3.919
  188GLN      N 2159   6.336   7.417   4.120
  188GLN      H 2160   6.345   7.399   4.218
  188GLN     CA 2161   6.211   7.478   4.072
  188GLN     CB 2162   6.092   7.437   4.158
  188GLN     CG 2163   6.029   7.303   4.118
  188GLN     CD 2164   5.958   7.288   3.983
  188GLN    OE1 2165   5.875   7.372   3.950
  188GLN    NE2 2166   5.984   7.179   3.910
  188GLN   HE21 2167   6.064   7.124   3.933
  188GLN   HE22 2168   5.928   7.170   3.828
  188GLN      C 2169   6.196   7.629   4.060
  188GLN      O 2170   6.209   7.695   4.163
  189PRO      N 2171   6.173   7.679   3.938
  189PRO     CA 2172   6.160   7.824   3.918
  189PRO     CB 2173   6.124   7.838   3.771
  189PRO     CG 2174   6.090   7.702   3.711
  189PRO     CD 2175   6.164   7.611   3.808
  189PRO      C 2176   6.056   7.886   4.011
  189PRO      O 2177   5.942   7.839   4.018
  190LYSH     N 2178   6.090   8.000   4.071
  190LYSH     H 2179   6.156   8.060   4.026
  190LYSH    CA 2180   6.002   8.050   4.179
  190LYSH    CB 2181   6.085   8.115   4.289
  190LYSH    CG 2182   6.196   8.023   4.342
  190LYSH    CD 2183   6.145   7.900   4.418
  190LYSH    CE 2184   6.256   7.806   4.464
  190LYSH    NZ 2185   6.184   7.716   4.555
  190LYSH   HZ1 2186   6.140   7.765   4.630
  190LYSH   HZ2 2187   6.106   7.670   4.513
  190LYSH   HZ3 2188   6.255   7.661   4.598
  190LYSH     C 2189   5.894   8.151   4.142
  190LYSH     O 2190   5.792   8.138   4.209
  191ILE      N 2191   5.916   8.238   4.043
  191ILE      H 2192   5.996   8.228   3.985
  191ILE     CA 2193   5.814   8.337   4.004
  191ILE     CB 2194   5.867   8.428   3.894
  191ILE    CG1 2195   5.785   8.554   3.868
  191ILE    CG2 2196   5.911   8.353   3.768
  191ILE     CD 2197   5.841   8.669   3.785
  191ILE      C 2198   5.676   8.279   3.975
  191ILE      O 2199   5.652   8.177   3.910
  192VAL      N 2200   5.583   8.347   4.042
  192VAL      H 2201   5.605   8.430   4.094
  192VAL     CA 2202   5.440   8.325   4.017
  192VAL     CB 2203   5.363   8.316   4.150
  192VAL    CG1 2204   5.419   8.210   4.246
  192VAL    CG2 2205   5.365   8.452   4.221
  192VAL      C 2206   5.370   8.393   3.899
  192VAL      O 2207   5.276   8.346   3.837
  193LYSH     N 2208   5.418   8.513   3.867
  193LYSH     H 2209   5.467   8.564   3.938
  193LYSH    CA 2210   5.353   8.598   3.766
  193LYSH    CB 2211   5.408   8.740   3.783
  193LYSH    CG 2212   5.394   8.852   3.680
  193LYSH    CD 2213   5.524   8.932   3.689
  193LYSH    CE 2214   5.479   9.069   3.638
  193LYSH    NZ 2215   5.581   9.173   3.618
  193LYSH   HZ1 2216   5.673   9.137   3.604
  193LYSH   HZ2 2217   5.563   9.239   3.545
  193LYSH   HZ3 2218   5.591   9.221   3.706
  193LYSH     C 2219   5.348   8.537   3.626
  193LYSH     O 2220   5.455   8.512   3.570
  194TRP      N 2221   5.234   8.513   3.561
  194TRP      H 2222   5.153   8.558   3.598
  194TRP     CA 2223   5.226   8.455   3.426
  194TRP     CB 2224   5.082   8.411   3.399
  194TRP     CG 2225   5.052   8.347   3.263
  194TRP    CD1 2226   4.990   8.410   3.164
  194TRP    HD1 2227   4.939   8.506   3.166
  194TRP    CD2 2228   5.051   8.211   3.235
  194TRP    NE1 2229   4.963   8.317   3.071
  194TRP    HE1 2230   4.939   8.344   2.978
  194TRP    CE2 2231   5.005   8.195   3.105
  194TRP    CE3 2232   5.085   8.102   3.315
  194TRP    HE3 2233   5.135   8.103   3.411
  194TRP    CZ2 2234   4.983   8.068   3.053
  194TRP    HZ2 2235   4.942   8.047   2.954
  194TRP    CZ3 2236   5.073   7.975   3.260
  194TRP    HZ3 2237   5.111   7.887   3.313
  194TRP    CH2 2238   5.020   7.961   3.132
  194TRP    HH2 2239   5.034   7.864   3.083
  194TRP      C 2240   5.275   8.547   3.314
  194TRP      O 2241   5.245   8.662   3.285
  195AS4      N 2242   5.360   8.479   3.237
  195AS4      H 2243   5.380   8.383   3.259
  195AS4     CA 2244   5.422   8.532   3.115
  195AS4     CB 2245   5.541   8.446   3.072
  195AS4     CG 2246   5.650   8.453   3.180
  195AS4    OD1 2247   5.678   8.353   3.249
  195AS4   HD11 2248   5.754   8.383   3.306
  195AS4   HD12 2249   5.608   8.281   3.241
  195AS4    OD2 2250   5.735   8.545   3.172
  195AS4   HD21 2251   5.814   8.531   3.232
  195AS4   HD22 2252   5.694   8.622   3.124
  195AS4      C 2253   5.346   8.564   2.986
  195AS4      O 2254   5.256   8.496   2.936
  196ARG      N 2255   5.370   8.678   2.922
  196ARG      H 2256   5.412   8.756   2.967
  196ARG     CA 2257   5.329   8.705   2.783
  196ARG     CB 2258   5.357   8.852   2.754
  196ARG     CG 2259   5.258   8.889   2.643
  196ARG     CD 2260   5.280   9.038   2.618
  196ARG     NE 2261   5.205   9.086   2.501
  196ARG     HE 2262   5.108   9.098   2.521
  196ARG     CZ 2263   5.233   9.095   2.370
  196ARG    NH1 2264   5.347   9.052   2.314
  196ARG   HH11 2265   5.425   9.016   2.366
  196ARG   HH12 2266   5.360   9.064   2.216
  196ARG    NH2 2267   5.147   9.161   2.293
  196ARG   HH21 2268   5.065   9.213   2.320
  196ARG   HH22 2269   5.185   9.187   2.204
  196ARG      C 2270   5.410   8.633   2.676
  196ARG      O 2271   5.533   8.641   2.665
  197AS4      N 2272   5.336   8.545   2.609
  197AS4      H 2273   5.237   8.561   2.600
  197AS4     CA 2274   5.390   8.436   2.527
  197AS4     CB 2275   5.296   8.319   2.556
  197AS4     CG 2276   5.151   8.311   2.508
  197AS4    OD1 2277   5.111   8.194   2.486
  197AS4   HD11 2278   5.016   8.204   2.457
  197AS4   HD12 2279   5.182   8.125   2.491
  197AS4    OD2 2280   5.088   8.418   2.502
  197AS4   HD21 2281   4.993   8.407   2.528
  197AS4   HD22 2282   5.148   8.487   2.460
  197AS4      C 2283   5.419   8.451   2.377
  197AS4      O 2284   5.410   8.356   2.299
  198MET      N 2285   5.505   8.548   2.349
  198MET      H 2286   5.567   8.580   2.420
  198MET     CA 2287   5.535   8.613   2.220
  198MET     CB 2288   5.434   8.725   2.197
  198MET     CG 2289   5.290   8.676   2.182
  198MET     SD 2290   5.168   8.809   2.209
  198MET     CE 2291   5.061   8.708   2.309
  198MET      C 2292   5.672   8.680   2.230
  198MET     O1 2293   5.730   8.701   2.121
  198MET   HO11 2294   5.678   8.663   2.045
  198MET   HO12 2295   5.817   8.744   2.144
  198MET     O2 2296   5.725   8.699   2.342
  198MET   HO21 2297   5.820   8.730   2.332
  198MET   HO22 2298   5.663   8.672   2.416
  10.33224  10.33224   7.30595   0.00000   0.00000   0.00000   0.00000   5.16608   5.16608
