# Supplementary material for: Interfacial Dynamics and Growth Modes of β2-Microglobulin Dimers
Source: J Chem Inf Model. 2023 May 3;63(14):4447–57. doi: 10.1021/acs.jcim.3c00399 (PMC10369489; doi:10.1021/acs.jcim.3c00399)
Supplement: Supplementary file 2 — ci3c00399_si_002.zip [file ci3c00399_si_002.zip › Supporting-Information/confs_end/End_conformation_BM-7_rep2.gro]

Protein in water t= 500000.00000 step= 5000000
 2298
    1ILE      N    1   8.789   8.433   1.371
    1ILE     H1    2   8.884   8.444   1.341
    1ILE     H2    3   8.778   8.340   1.405
    1ILE     H3    4   8.735   8.459   1.290
    1ILE     CA    5   8.764   8.526   1.482
    1ILE     CB    6   8.868   8.634   1.513
    1ILE    CG1    7   9.006   8.586   1.468
    1ILE    CG2    8   8.866   8.683   1.658
    1ILE     CD    9   9.109   8.697   1.492
    1ILE      C   10   8.627   8.594   1.463
    1ILE      O   11   8.588   8.612   1.348
    2GLN      N   12   8.539   8.582   1.561
    2GLN      H   13   8.556   8.546   1.653
    2GLN     CA   14   8.406   8.644   1.552
    2GLN     CB   15   8.315   8.576   1.654
    2GLN     CG   16   8.308   8.423   1.655
    2GLN     CD   17   8.224   8.366   1.769
    2GLN    OE1   18   8.276   8.342   1.877
    2GLN    NE2   19   8.097   8.352   1.732
    2GLN   HE21   20   8.079   8.363   1.634
    2GLN   HE22   21   8.020   8.360   1.796
    2GLN      C   22   8.407   8.797   1.569
    2GLN      O   23   8.465   8.842   1.667
    3ARG      N   24   8.302   8.861   1.517
    3ARG      H   25   8.211   8.821   1.511
    3ARG     CA   26   8.298   9.007   1.523
    3ARG     CB   27   8.204   9.066   1.419
    3ARG     CG   28   8.278   9.073   1.285
    3ARG     CD   29   8.209   9.173   1.192
    3ARG     NE   30   8.290   9.173   1.069
    3ARG     HE   31   8.378   9.219   1.080
    3ARG     CZ   32   8.248   9.160   0.942
    3ARG    NH1   33   8.118   9.159   0.907
    3ARG   HH11   34   8.037   9.178   0.962
    3ARG   HH12   35   8.101   9.121   0.816
    3ARG    NH2   36   8.343   9.144   0.850
    3ARG   HH21   37   8.436   9.151   0.887
    3ARG   HH22   38   8.322   9.129   0.753
    3ARG      C   39   8.276   9.072   1.660
    3ARG      O   40   8.165   9.072   1.714
    4THR      N   41   8.381   9.138   1.708
    4THR      H   42   8.460   9.159   1.651
    4THR     CA   43   8.382   9.171   1.851
    4THR     CB   44   8.528   9.190   1.894
    4THR    OG1   45   8.602   9.254   1.790
    4THR    HG1   46   8.593   9.353   1.784
    4THR    CG2   47   8.591   9.053   1.921
    4THR      C   48   8.307   9.300   1.884
    4THR      O   49   8.320   9.403   1.819
    5PRO      N   50   8.215   9.283   1.978
    5PRO     CA   51   8.139   9.381   2.058
    5PRO     CB   52   8.088   9.299   2.177
    5PRO     CG   53   8.045   9.172   2.104
    5PRO     CD   54   8.161   9.150   2.008
    5PRO      C   55   8.223   9.502   2.098
    5PRO      O   56   8.345   9.493   2.106
    6LYSH     N   57   8.157   9.604   2.153
    6LYSH     H   58   8.058   9.598   2.154
    6LYSH    CA   59   8.227   9.719   2.213
    6LYSH    CB   60   8.122   9.831   2.217
    6LYSH    CG   61   8.042   9.866   2.091
    6LYSH    CD   62   7.950   9.986   2.115
    6LYSH    CE   63   7.850   9.975   2.000
    6LYSH    NZ   64   7.726  10.050   2.027
    6LYSH   HZ1   65   7.654   9.992   2.065
    6LYSH   HZ2   66   7.747  10.131   2.081
    6LYSH   HZ3   67   7.693  10.091   1.942
    6LYSH     C   68   8.298   9.700   2.348
    6LYSH     O   69   8.414   9.735   2.369
    7ILE      N   70   8.230   9.631   2.439
    7ILE      H   71   8.144   9.588   2.412
    7ILE     CA   72   8.288   9.600   2.570
    7ILE     CB   73   8.182   9.529   2.654
    7ILE    CG1   74   8.114   9.412   2.582
    7ILE    CG2   75   8.072   9.630   2.687
    7ILE     CD   76   8.085   9.299   2.681
    7ILE      C   77   8.416   9.516   2.559
    7ILE      O   78   8.438   9.455   2.455
    8GLN      N   79   8.494   9.528   2.666
    8GLN      H   80   8.463   9.574   2.749
    8GLN     CA   81   8.624   9.459   2.665
    8GLN     CB   82   8.733   9.532   2.743
    8GLN     CG   83   8.807   9.639   2.664
    8GLN     CD   84   8.926   9.695   2.741
    8GLN    OE1   85   8.926   9.699   2.864
    8GLN    NE2   86   9.026   9.735   2.663
    8GLN   HE21   87   9.032   9.720   2.564
    8GLN   HE22   88   9.106   9.767   2.714
    8GLN      C   89   8.627   9.307   2.681
    8GLN      O   90   8.651   9.253   2.788
    9VAL      N   91   8.631   9.237   2.567
    9VAL      H   92   8.640   9.284   2.479
    9VAL     CA   93   8.607   9.092   2.567
    9VAL     CB   94   8.508   9.057   2.456
    9VAL    CG1   95   8.370   9.116   2.484
    9VAL    CG2   96   8.558   9.087   2.315
    9VAL      C   97   8.731   9.004   2.585
    9VAL      O   98   8.702   8.893   2.629
   10TYR      N   99   8.853   9.055   2.572
   10TYR      H  100   8.845   9.144   2.527
   10TYR     CA  101   8.979   8.983   2.594
   10TYR     CB  102   9.062   8.975   2.465
   10TYR     CG  103   8.979   8.927   2.346
   10TYR    CD1  104   8.930   8.797   2.357
   10TYR    HD1  105   8.961   8.737   2.442
   10TYR    CD2  106   8.952   9.004   2.234
   10TYR    HD2  107   8.985   9.107   2.223
   10TYR    CE1  108   8.855   8.746   2.251
   10TYR    HE1  109   8.853   8.638   2.236
   10TYR    CE2  110   8.880   8.953   2.126
   10TYR    HE2  111   8.842   9.018   2.048
   10TYR     CZ  112   8.833   8.823   2.137
   10TYR     OH  113   8.784   8.768   2.023
   10TYR     HH  114   8.832   8.813   1.948
   10TYR      C  115   9.065   9.056   2.698
   10TYR      O  116   9.113   9.003   2.798
   11SER      N  117   9.069   9.189   2.693
   11SER      H  118   9.042   9.225   2.604
   11SER     CA  119   9.139   9.270   2.794
   11SER     CB  120   9.202   9.399   2.742
   11SER     OG  121   9.304   9.443   2.832
   11SER     HG  122   9.264   9.467   2.920
   11SER      C  123   9.047   9.299   2.913
   11SER      O  124   8.966   9.392   2.909
   12ARG      N  125   9.069   9.235   3.027
   12ARG      H  126   9.159   9.194   3.043
   12ARG     CA  127   8.982   9.246   3.145
   12ARG     CB  128   8.919   9.113   3.187
   12ARG     CG  129   8.864   9.040   3.065
   12ARG     CD  130   8.798   8.907   3.102
   12ARG     NE  131   8.742   8.849   2.979
   12ARG     HE  132   8.702   8.916   2.915
   12ARG     CZ  133   8.764   8.724   2.936
   12ARG    NH1  134   8.828   8.632   3.008
   12ARG   HH11  135   8.863   8.658   3.098
   12ARG   HH12  136   8.825   8.534   2.988
   12ARG    NH2  137   8.739   8.687   2.809
   12ARG   HH21  138   8.720   8.761   2.745
   12ARG   HH22  139   8.742   8.591   2.780
   12ARG      C  140   9.057   9.314   3.260
   12ARG      O  141   9.158   9.265   3.310
   13HI0      N  142   8.997   9.423   3.306
   13HI0      H  143   8.917   9.461   3.259
   13HI0     CA  144   9.043   9.496   3.425
   13HI0     CB  145   8.955   9.621   3.437
   13HI0     CG  146   9.035   9.750   3.417
   13HI0    ND1  147   9.075   9.825   3.519
   13HI0    HD1  148   9.046   9.810   3.614
   13HI0    CD2  149   9.052   9.820   3.305
   13HI0    HD2  150   9.020   9.795   3.204
   13HI0    CE1  151   9.118   9.942   3.473
   13HI0    HE1  152   9.186  10.009   3.524
   13HI0    NE2  153   9.102   9.938   3.341
   13HI0    HE2  154   9.120  10.015   3.280
   13HI0      C  155   9.032   9.411   3.551
   13HI0      O  156   8.919   9.373   3.584
   14PRO      N  157   9.140   9.404   3.628
   14PRO     CA  158   9.153   9.313   3.743
   14PRO     CB  159   9.280   9.353   3.818
   14PRO     CG  160   9.367   9.402   3.703
   14PRO     CD  161   9.268   9.473   3.610
   14PRO      C  162   9.032   9.322   3.836
   14PRO      O  163   9.005   9.436   3.874
   15ALA      N  164   8.963   9.212   3.866
   15ALA      H  165   8.985   9.126   3.821
   15ALA     CA  166   8.851   9.203   3.961
   15ALA     CB  167   8.892   9.252   4.100
   15ALA      C  168   8.723   9.273   3.916
   15ALA      O  169   8.615   9.214   3.917
   16GL4      N  170   8.740   9.398   3.872
   16GL4      H  171   8.833   9.435   3.872
   16GL4     CA  172   8.635   9.473   3.803
   16GL4     CB  173   8.683   9.613   3.764
   16GL4     CG  174   8.726   9.688   3.890
   16GL4     CD  175   8.763   9.832   3.855
   16GL4    OE1  176   8.841   9.840   3.757
   16GL4   HE11  177   8.870   9.936   3.748
   16GL4   HE12  178   8.863   9.745   3.738
   16GL4    OE2  179   8.701   9.919   3.920
   16GL4   HE21  180   8.699   9.997   3.858
   16GL4   HE22  181   8.688   9.887   4.014
   16GL4      C  182   8.564   9.399   3.689
   16GL4      O  183   8.446   9.426   3.665
   17ASN      N  184   8.639   9.341   3.596
   17ASN      H  185   8.736   9.366   3.594
   17ASN     CA  186   8.583   9.264   3.484
   17ASN     CB  187   8.623   9.340   3.357
   17ASN     CG  188   8.532   9.325   3.234
   17ASN    OD1  189   8.474   9.221   3.207
   17ASN    ND2  190   8.533   9.420   3.140
   17ASN   HD21  191   8.602   9.492   3.135
   17ASN   HD22  192   8.454   9.418   3.078
   17ASN      C  193   8.644   9.124   3.482
   17ASN      O  194   8.762   9.108   3.510
   18GLY      N  195   8.563   9.030   3.433
   18GLY      H  196   8.470   9.055   3.406
   18GLY     CA  197   8.589   8.885   3.428
   18GLY      C  198   8.471   8.788   3.424
   18GLY      O  199   8.366   8.847   3.398
   19LYSH     N  200   8.476   8.657   3.443
   19LYSH     H  201   8.396   8.597   3.450
   19LYSH    CA  202   8.599   8.575   3.448
   19LYSH    CB  203   8.604   8.481   3.568
   19LYSH    CG  204   8.632   8.545   3.704
   19LYSH    CD  205   8.614   8.442   3.816
   19LYSH    CE  206   8.601   8.508   3.954
   19LYSH    NZ  207   8.620   8.413   4.064
   19LYSH   HZ1  208   8.714   8.379   4.051
   19LYSH   HZ2  209   8.599   8.462   4.149
   19LYSH   HZ3  210   8.557   8.337   4.048
   19LYSH     C  211   8.622   8.496   3.320
   19LYSH     O  212   8.733   8.507   3.269
   20SER      N  213   8.512   8.462   3.253
   20SER      H  214   8.418   8.490   3.274
   20SER     CA  215   8.508   8.372   3.137
   20SER     CB  216   8.444   8.238   3.173
   20SER     OG  217   8.492   8.136   3.086
   20SER     HG  218   8.492   8.053   3.141
   20SER      C  219   8.446   8.441   3.016
   20SER      O  220   8.393   8.552   3.022
   21ASN      N  221   8.449   8.363   2.908
   21ASN      H  222   8.506   8.282   2.898
   21ASN     CA  223   8.382   8.405   2.784
   21ASN     CB  224   8.476   8.469   2.682
   21ASN     CG  225   8.601   8.388   2.645
   21ASN    OD1  226   8.698   8.364   2.717
   21ASN    ND2  227   8.602   8.339   2.522
   21ASN   HD21  228   8.522   8.349   2.462
   21ASN   HD22  229   8.669   8.268   2.504
   21ASN      C  230   8.289   8.313   2.705
   21ASN      O  231   8.335   8.203   2.675
   22PHE      N  232   8.164   8.342   2.669
   22PHE      H  233   8.120   8.294   2.594
   22PHE     CA  234   8.073   8.448   2.714
   22PHE     CB  235   8.035   8.425   2.861
   22PHE     CG  236   7.949   8.302   2.892
   22PHE    CD1  237   7.822   8.284   2.839
   22PHE    HD1  238   7.780   8.342   2.758
   22PHE    CD2  239   8.006   8.202   2.971
   22PHE    HD2  240   8.112   8.207   2.996
   22PHE    CE1  241   7.755   8.166   2.872
   22PHE    HE1  242   7.663   8.147   2.817
   22PHE    CE2  243   7.935   8.090   3.012
   22PHE    HE2  244   7.985   8.025   3.083
   22PHE     CZ  245   7.806   8.074   2.962
   22PHE     HZ  246   7.739   8.002   3.008
   22PHE      C  247   8.097   8.595   2.679
   22PHE      O  248   8.197   8.630   2.616
   23LEU      N  249   7.997   8.680   2.703
   23LEU      H  250   7.908   8.636   2.711
   23LEU     CA  251   8.014   8.824   2.726
   23LEU     CB  252   7.892   8.904   2.683
   23LEU     CG  253   7.868   8.936   2.535
   23LEU    CD1  254   7.733   9.004   2.511
   23LEU    CD2  255   7.975   9.037   2.495
   23LEU      C  256   8.025   8.850   2.877
   23LEU      O  257   7.939   8.804   2.951
   24ASN      N  258   8.148   8.887   2.913
   24ASN      H  259   8.225   8.860   2.856
   24ASN     CA  260   8.188   8.939   3.045
   24ASN     CB  261   8.338   8.925   3.068
   24ASN     CG  262   8.425   8.982   2.956
   24ASN    OD1  263   8.475   8.905   2.874
   24ASN    ND2  264   8.494   9.092   2.985
   24ASN   HD21  265   8.492   9.137   3.075
   24ASN   HD22  266   8.547   9.127   2.909
   24ASN      C  267   8.147   9.084   3.067
   24ASN      O  268   8.142   9.171   2.980
   25CYS2     N  269   8.117   9.109   3.195
   25CYS2     H  270   8.102   9.033   3.258
   25CYS2    CA  271   8.072   9.239   3.245
   25CYS2    CB  272   7.939   9.218   3.317
   25CYS2    SG  273   7.818   9.342   3.256
   25CYS2     C  274   8.164   9.326   3.331
   25CYS2     O  275   8.239   9.265   3.407
   26TYR      N  276   8.182   9.449   3.285
   26TYR      H  277   8.133   9.473   3.201
   26TYR     CA  278   8.238   9.560   3.364
   26TYR     CB  279   8.288   9.677   3.278
   26TYR     CG  280   8.386   9.767   3.354
   26TYR    CD1  281   8.511   9.722   3.394
   26TYR    HD1  282   8.557   9.642   3.336
   26TYR    CD2  283   8.336   9.879   3.419
   26TYR    HD2  284   8.228   9.896   3.423
   26TYR    CE1  285   8.586   9.791   3.489
   26TYR    HE1  286   8.688   9.753   3.497
   26TYR    CE2  287   8.412   9.949   3.512
   26TYR    HE2  288   8.379  10.043   3.557
   26TYR     CZ  289   8.536   9.903   3.553
   26TYR     OH  290   8.616   9.990   3.621
   26TYR     HH  291   8.667   9.942   3.692
   26TYR      C  292   8.143   9.606   3.474
   26TYR      O  293   8.053   9.690   3.468
   27VAL      N  294   8.175   9.556   3.593
   27VAL      H  295   8.260   9.508   3.616
   27VAL     CA  296   8.087   9.564   3.710
   27VAL     CB  297   8.056   9.428   3.773
   27VAL    CG1  298   7.953   9.347   3.694
   27VAL    CG2  299   8.178   9.335   3.777
   27VAL      C  300   8.132   9.660   3.820
   27VAL      O  301   8.247   9.670   3.863
   28SER      N  302   8.038   9.731   3.882
   28SER      H  303   7.941   9.719   3.860
   28SER     CA  304   8.065   9.814   4.000
   28SER     CB  305   8.017   9.958   3.979
   28SER     OG  306   8.057  10.001   3.848
   28SER     HG  307   7.999   9.962   3.777
   28SER      C  308   8.008   9.748   4.126
   28SER      O  309   7.919   9.666   4.105
   29GLY      N  310   8.055   9.792   4.243
   29GLY      H  311   8.121   9.867   4.232
   29GLY     CA  312   8.023   9.736   4.375
   29GLY      C  313   7.873   9.731   4.403
   29GLY      O  314   7.799   9.829   4.395
   30PHE      N  315   7.828   9.606   4.407
   30PHE      H  316   7.884   9.523   4.394
   30PHE     CA  317   7.691   9.567   4.441
   30PHE     CB  318   7.675   9.418   4.409
   30PHE     CG  319   7.601   9.380   4.280
   30PHE    CD1  320   7.678   9.380   4.165
   30PHE    HD1  321   7.782   9.412   4.163
   30PHE    CD2  322   7.476   9.321   4.286
   30PHE    HD2  323   7.431   9.294   4.382
   30PHE    CE1  324   7.626   9.330   4.046
   30PHE    HE1  325   7.680   9.329   3.952
   30PHE    CE2  326   7.428   9.269   4.166
   30PHE    HE2  327   7.323   9.241   4.159
   30PHE     CZ  328   7.497   9.279   4.045
   30PHE     HZ  329   7.438   9.260   3.955
   30PHE      C  330   7.644   9.592   4.584
   30PHE      O  331   7.680   9.528   4.682
   31HI0      N  332   7.582   9.709   4.597
   31HI0      H  333   7.572   9.772   4.520
   31HI0     CA  334   7.548   9.771   4.726
   31HI0     CB  335   7.626   9.899   4.758
   31HI0     CG  336   7.770   9.862   4.791
   31HI0    ND1  337   7.817   9.819   4.908
   31HI0    HD1  338   7.766   9.803   4.993
   31HI0    CD2  339   7.869   9.894   4.708
   31HI0    HD2  340   7.868   9.941   4.610
   31HI0    CE1  341   7.948   9.836   4.903
   31HI0    HE1  342   8.023   9.840   4.983
   31HI0    NE2  343   7.980   9.869   4.778
   31HI0    HE2  344   8.070   9.856   4.737
   31HI0      C  345   7.398   9.796   4.742
   31HI0      O  346   7.342   9.866   4.658
   32PRO      N  347   7.331   9.716   4.825
   32PRO     CA  348   7.372   9.588   4.883
   32PRO     CB  349   7.274   9.563   4.998
   32PRO     CG  350   7.150   9.646   4.964
   32PRO     CD  351   7.212   9.768   4.894
   32PRO      C  352   7.366   9.478   4.776
   32PRO      O  353   7.333   9.505   4.661
   33SER      N  354   7.367   9.354   4.823
   33SER      H  355   7.390   9.340   4.919
   33SER     CA  356   7.364   9.234   4.738
   33SER     CB  357   7.427   9.111   4.803
   33SER     OG  358   7.357   9.055   4.915
   33SER     HG  359   7.416   9.047   4.996
   33SER      C  360   7.232   9.187   4.677
   33SER      O  361   7.222   9.136   4.565
   34AS4      N  362   7.127   9.217   4.751
   34AS4      H  363   7.132   9.262   4.840
   34AS4     CA  364   6.990   9.190   4.706
   34AS4     CB  365   6.899   9.174   4.828
   34AS4     CG  366   6.873   9.295   4.917
   34AS4    OD1  367   6.768   9.360   4.895
   34AS4   HD11  368   6.758   9.445   4.946
   34AS4   HD12  369   6.718   9.310   4.825
   34AS4    OD2  370   6.945   9.309   5.018
   34AS4   HD21  371   6.975   9.404   5.026
   34AS4   HD22  372   6.953   9.215   5.052
   34AS4      C  373   6.921   9.287   4.609
   34AS4      O  374   6.825   9.241   4.548
   35ILE      N  375   6.998   9.385   4.562
   35ILE      H  376   7.088   9.408   4.601
   35ILE     CA  377   6.949   9.481   4.462
   35ILE     CB  378   7.040   9.603   4.449
   35ILE    CG1  379   7.180   9.553   4.411
   35ILE    CG2  380   7.023   9.694   4.570
   35ILE     CD  381   7.265   9.673   4.369
   35ILE      C  382   6.912   9.422   4.326
   35ILE      O  383   6.981   9.328   4.285
   36GL4      N  384   6.819   9.489   4.258
   36GL4      H  385   6.752   9.543   4.309
   36GL4     CA  386   6.791   9.472   4.115
   36GL4     CB  387   6.658   9.536   4.075
   36GL4     CG  388   6.551   9.427   4.087
   36GL4     CD  389   6.575   9.315   3.986
   36GL4    OE1  390   6.550   9.197   4.020
   36GL4   HE11  391   6.482   9.155   3.961
   36GL4   HE12  392   6.619   9.164   4.085
   36GL4    OE2  393   6.621   9.338   3.872
   36GL4   HE21  394   6.640   9.249   3.830
   36GL4   HE22  395   6.640   9.434   3.853
   36GL4      C  396   6.907   9.527   4.031
   36GL4      O  397   6.991   9.604   4.077
   37VAL      N  398   6.919   9.451   3.922
   37VAL      H  399   6.838   9.398   3.896
   37VAL     CA  400   7.032   9.474   3.831
   37VAL     CB  401   7.129   9.356   3.822
   37VAL    CG1  402   7.264   9.395   3.761
   37VAL    CG2  403   7.145   9.293   3.961
   37VAL      C  404   6.982   9.503   3.689
   37VAL      O  405   6.948   9.410   3.616
   38AS4      N  406   7.006   9.627   3.646
   38AS4      H  407   7.038   9.697   3.710
   38AS4     CA  408   6.985   9.673   3.509
   38AS4     CB  409   7.002   9.824   3.492
   38AS4     CG  410   6.889   9.911   3.549
   38AS4    OD1  411   6.769   9.881   3.530
   38AS4   HD11  412   6.713   9.919   3.604
   38AS4   HD12  413   6.774   9.847   3.436
   38AS4    OD2  414   6.934  10.012   3.607
   38AS4   HD21  415   6.861  10.071   3.641
   38AS4   HD22  416   7.034  10.007   3.605
   38AS4      C  417   7.088   9.603   3.420
   38AS4      O  418   7.200   9.651   3.406
   39LEU      N  419   7.053   9.479   3.387
   39LEU      H  420   7.011   9.420   3.457
   39LEU     CA  421   7.121   9.420   3.271
   39LEU     CB  422   7.087   9.271   3.266
   39LEU     CG  423   7.164   9.199   3.378
   39LEU    CD1  424   7.060   9.120   3.457
   39LEU    CD2  425   7.243   9.092   3.302
   39LEU      C  426   7.088   9.473   3.131
   39LEU      O  427   6.992   9.443   3.060
   40LEU      N  428   7.150   9.588   3.105
   40LEU      H  429   7.214   9.627   3.171
   40LEU     CA  430   7.145   9.673   2.986
   40LEU     CB  431   7.185   9.819   3.013
   40LEU     CG  432   7.057   9.892   3.055
   40LEU    CD1  433   7.096  10.021   3.127
   40LEU    CD2  434   6.957   9.907   2.940
   40LEU      C  435   7.218   9.614   2.865
   40LEU      O  436   7.339   9.604   2.879
   41LYSH     N  437   7.138   9.565   2.770
   41LYSH     H  438   7.040   9.551   2.784
   41LYSH    CA  439   7.187   9.521   2.639
   41LYSH    CB  440   7.145   9.376   2.614
   41LYSH    CG  441   7.268   9.308   2.553
   41LYSH    CD  442   7.229   9.166   2.512
   41LYSH    CE  443   7.345   9.088   2.450
   41LYSH    NZ  444   7.299   8.964   2.385
   41LYSH   HZ1  445   7.359   8.886   2.404
   41LYSH   HZ2  446   7.208   8.934   2.413
   41LYSH   HZ3  447   7.305   8.973   2.286
   41LYSH     C  448   7.139   9.627   2.540
   41LYSH     O  449   7.020   9.655   2.528
   42ASN      N  450   7.233   9.712   2.500
   42ASN      H  451   7.330   9.694   2.513
   42ASN     CA  452   7.211   9.827   2.410
   42ASN     CB  453   7.159   9.780   2.274
   42ASN     CG  454   7.267   9.690   2.213
   42ASN    OD1  455   7.389   9.702   2.220
   42ASN    ND2  456   7.228   9.599   2.125
   42ASN   HD21  457   7.132   9.587   2.098
   42ASN   HD22  458   7.298   9.529   2.106
   42ASN      C  459   7.129   9.939   2.472
   42ASN      O  460   7.182  10.006   2.560
   43GLY      N  461   7.001   9.952   2.439
   43GLY      H  462   6.957   9.908   2.360
   43GLY     CA  463   6.918  10.053   2.507
   43GLY      C  464   6.826   9.988   2.610
   43GLY      O  465   6.795  10.050   2.711
   44GL4      N  466   6.811   9.856   2.602
   44GL4      H  467   6.887   9.793   2.583
   44GL4     CA  468   6.697   9.795   2.672
   44GL4     CB  469   6.592   9.728   2.582
   44GL4     CG  470   6.664   9.645   2.475
   44GL4     CD  471   6.557   9.556   2.410
   44GL4    OE1  472   6.562   9.432   2.418
   44GL4   HE11  473   6.472   9.399   2.387
   44GL4   HE12  474   6.651   9.397   2.447
   44GL4    OE2  475   6.467   9.613   2.346
   44GL4   HE21  476   6.381   9.585   2.389
   44GL4   HE22  477   6.505   9.688   2.292
   44GL4      C  478   6.753   9.688   2.765
   44GL4      O  479   6.870   9.649   2.762
   45ARG      N  480   6.677   9.647   2.867
   45ARG      H  481   6.608   9.709   2.902
   45ARG     CA  482   6.705   9.542   2.966
   45ARG     CB  483   6.636   9.569   3.100
   45ARG     CG  484   6.721   9.521   3.218
   45ARG     CD  485   6.665   9.392   3.277
   45ARG     NE  486   6.534   9.413   3.341
   45ARG     HE  487   6.541   9.483   3.412
   45ARG     CZ  488   6.427   9.334   3.322
   45ARG    NH1  489   6.424   9.225   3.245
   45ARG   HH11  490   6.503   9.198   3.190
   45ARG   HH12  491   6.349   9.159   3.247
   45ARG    NH2  492   6.320   9.384   3.385
   45ARG   HH21  493   6.337   9.464   3.443
   45ARG   HH22  494   6.228   9.347   3.382
   45ARG      C  495   6.644   9.411   2.918
   45ARG      O  496   6.523   9.388   2.909
   46ILE      N  497   6.739   9.318   2.922
   46ILE      H  498   6.834   9.344   2.940
   46ILE     CA  499   6.714   9.182   2.871
   46ILE     CB  500   6.844   9.109   2.837
   46ILE    CG1  501   6.952   9.134   2.943
   46ILE    CG2  502   6.904   9.156   2.704
   46ILE     CD  503   7.065   9.032   2.938
   46ILE      C  504   6.621   9.109   2.968
   46ILE      O  505   6.618   9.123   3.090
   47GL4      N  506   6.534   9.028   2.907
   47GL4      H  507   6.539   9.016   2.808
   47GL4     CA  508   6.443   8.942   2.983
   47GL4     CB  509   6.328   8.890   2.896
   47GL4     CG  510   6.227   9.003   2.877
   47GL4     CD  511   6.102   8.951   2.809
   47GL4    OE1  512   5.992   8.949   2.870
   47GL4   HE11  513   5.912   8.915   2.820
   47GL4   HE12  514   6.011   8.996   2.956
   47GL4    OE2  515   6.102   8.937   2.685
   47GL4   HE21  516   6.051   8.857   2.654
   47GL4   HE22  517   6.156   9.017   2.657
   47GL4      C  518   6.501   8.818   3.053
   47GL4      O  519   6.420   8.757   3.122
   48LYSH     N  520   6.613   8.769   3.000
   48LYSH     H  521   6.656   8.801   2.916
   48LYSH    CA  522   6.672   8.647   3.057
   48LYSH    CB  523   6.612   8.520   2.998
   48LYSH    CG  524   6.619   8.388   3.076
   48LYSH    CD  525   6.577   8.260   3.004
   48LYSH    CE  526   6.553   8.140   3.097
   48LYSH    NZ  527   6.537   8.015   3.022
   48LYSH   HZ1  528   6.474   8.028   2.945
   48LYSH   HZ2  529   6.624   7.990   2.981
   48LYSH   HZ3  530   6.499   7.941   3.078
   48LYSH     C  531   6.822   8.644   3.023
   48LYSH     O  532   6.854   8.658   2.905
   49VAL      N  533   6.893   8.590   3.121
   49VAL      H  534   6.849   8.522   3.180
   49VAL     CA  535   7.040   8.590   3.127
   49VAL     CB  536   7.104   8.724   3.165
   49VAL    CG1  537   7.038   8.775   3.293
   49VAL    CG2  538   7.254   8.719   3.193
   49VAL      C  539   7.092   8.466   3.200
   49VAL      O  540   7.106   8.456   3.322
   50GL4      N  541   7.158   8.389   3.115
   50GL4      H  542   7.165   8.419   3.020
   50GL4     CA  543   7.198   8.248   3.130
   50GL4     CB  544   7.259   8.200   2.998
   50GL4     CG  545   7.159   8.218   2.884
   50GL4     CD  546   7.202   8.333   2.793
   50GL4    OE1  547   7.303   8.318   2.721
   50GL4   HE11  548   7.304   8.375   2.639
   50GL4   HE12  549   7.349   8.235   2.753
   50GL4    OE2  550   7.154   8.441   2.834
   50GL4   HE21  551   7.172   8.513   2.767
   50GL4   HE22  552   7.130   8.428   2.930
   50GL4      C  553   7.279   8.224   3.257
   50GL4      O  554   7.229   8.152   3.343
   51HI0      N  555   7.401   8.277   3.269
   51HI0      H  556   7.428   8.357   3.216
   51HI0     CA  557   7.479   8.238   3.387
   51HI0     CB  558   7.603   8.166   3.332
   51HI0     CG  559   7.577   8.032   3.262
   51HI0    ND1  560   7.571   7.912   3.318
   51HI0    HD1  561   7.606   7.883   3.407
   51HI0    CD2  562   7.535   8.004   3.139
   51HI0    HD2  563   7.526   8.083   3.064
   51HI0    CE1  564   7.528   7.817   3.236
   51HI0    HE1  565   7.474   7.732   3.278
   51HI0    NE2  566   7.506   7.876   3.119
   51HI0    HE2  567   7.476   7.831   3.035
   51HI0      C  568   7.531   8.354   3.472
   51HI0      O  569   7.531   8.467   3.424
   52SER      N  570   7.577   8.325   3.593
   52SER      H  571   7.545   8.243   3.642
   52SER     CA  572   7.661   8.413   3.675
   52SER     CB  573   7.580   8.478   3.788
   52SER     OG  574   7.516   8.390   3.880
   52SER     HG  575   7.466   8.328   3.821
   52SER      C  576   7.786   8.351   3.739
   52SER      O  577   7.784   8.229   3.756
   53AS4      N  578   7.894   8.428   3.752
   53AS4      H  579   7.897   8.510   3.695
   53AS4     CA  580   7.994   8.397   3.855
   53AS4     CB  581   8.117   8.342   3.782
   53AS4     CG  582   8.191   8.237   3.865
   53AS4    OD1  583   8.219   8.129   3.809
   53AS4   HD11  584   8.286   8.076   3.860
   53AS4   HD12  585   8.159   8.125   3.728
   53AS4    OD2  586   8.234   8.267   3.979
   53AS4   HD21  587   8.252   8.185   4.033
   53AS4   HD22  588   8.261   8.364   3.983
   53AS4      C  589   8.029   8.521   3.937
   53AS4      O  590   7.976   8.627   3.902
   54LEU      N  591   8.087   8.501   4.055
   54LEU      H  592   8.124   8.410   4.072
   54LEU     CA  593   8.114   8.595   4.165
   54LEU     CB  594   8.123   8.510   4.292
   54LEU     CG  595   8.001   8.424   4.326
   54LEU    CD1  596   8.024   8.325   4.440
   54LEU    CD2  597   7.895   8.524   4.373
   54LEU      C  598   8.251   8.661   4.147
   54LEU      O  599   8.339   8.603   4.084
   55SER      N  600   8.268   8.778   4.208
   55SER      H  601   8.192   8.839   4.227
   55SER     CA  602   8.398   8.844   4.227
   55SER     CB  603   8.413   8.940   4.109
   55SER     OG  604   8.553   8.960   4.087
   55SER     HG  605   8.555   9.033   4.019
   55SER      C  606   8.404   8.920   4.359
   55SER      O  607   8.304   8.965   4.414
   56PHE      N  608   8.528   8.955   4.395
   56PHE      H  609   8.600   8.927   4.332
   56PHE     CA  610   8.556   9.037   4.513
   56PHE     CB  611   8.578   8.949   4.637
   56PHE     CG  612   8.575   9.029   4.767
   56PHE    CD1  613   8.452   9.027   4.832
   56PHE    HD1  614   8.360   9.000   4.780
   56PHE    CD2  615   8.695   9.041   4.836
   56PHE    HD2  616   8.785   9.065   4.780
   56PHE    CE1  617   8.453   9.049   4.969
   56PHE    HE1  618   8.358   9.066   5.020
   56PHE    CE2  619   8.699   9.048   4.975
   56PHE    HE2  620   8.793   9.058   5.029
   56PHE     CZ  621   8.575   9.064   5.035
   56PHE     HZ  622   8.585   9.071   5.143
   56PHE      C  623   8.673   9.135   4.493
   56PHE      O  624   8.760   9.112   4.410
   57SER      N  625   8.659   9.257   4.543
   57SER      H  626   8.578   9.292   4.590
   57SER     CA  627   8.785   9.333   4.550
   57SER     CB  628   8.774   9.457   4.461
   57SER     OG  629   8.899   9.501   4.406
   57SER     HG  630   8.875   9.564   4.332
   57SER      C  631   8.818   9.376   4.693
   57SER      O  632   8.728   9.393   4.775
   58LYSH     N  633   8.948   9.398   4.706
   58LYSH     H  634   9.009   9.395   4.627
   58LYSH    CA  635   9.011   9.432   4.834
   58LYSH    CB  636   9.156   9.475   4.809
   58LYSH    CG  637   9.250   9.501   4.927
   58LYSH    CD  638   9.291   9.372   4.998
   58LYSH    CE  639   9.339   9.394   5.141
   58LYSH    NZ  640   9.469   9.463   5.146
   58LYSH   HZ1  641   9.449   9.558   5.121
   58LYSH   HZ2  642   9.497   9.463   5.242
   58LYSH   HZ3  643   9.538   9.431   5.081
   58LYSH     C  644   8.936   9.536   4.917
   58LYSH     O  645   8.946   9.529   5.039
   59AS4      N  646   8.877   9.637   4.853
   59AS4      H  647   8.906   9.666   4.762
   59AS4     CA  648   8.785   9.742   4.900
   59AS4     CB  649   8.743   9.824   4.778
   59AS4     CG  650   8.857   9.894   4.703
   59AS4    OD1  651   8.836  10.013   4.670
   59AS4   HD11  652   8.924  10.060   4.672
   59AS4   HD12  653   8.740  10.040   4.676
   59AS4    OD2  654   8.953   9.828   4.657
   59AS4   HD21  655   9.018   9.887   4.608
   59AS4   HD22  656   8.935   9.741   4.702
   59AS4      C  657   8.663   9.699   4.982
   59AS4      O  658   8.595   9.783   5.041
   60TRP      N  659   8.657   9.571   5.017
   60TRP      H  660   8.738   9.513   5.016
   60TRP     CA  661   8.540   9.494   5.064
   60TRP     CB  662   8.521   9.514   5.215
   60TRP     CG  663   8.578   9.399   5.298
   60TRP    CD1  664   8.527   9.277   5.314
   60TRP    HD1  665   8.437   9.238   5.267
   60TRP    CD2  666   8.683   9.414   5.387
   60TRP    NE1  667   8.598   9.218   5.410
   60TRP    HE1  668   8.595   9.120   5.431
   60TRP    CE2  669   8.697   9.294   5.456
   60TRP    CE3  670   8.751   9.527   5.430
   60TRP    HE3  671   8.756   9.608   5.357
   60TRP    CZ2  672   8.780   9.288   5.567
   60TRP    HZ2  673   8.807   9.195   5.617
   60TRP    CZ3  674   8.826   9.527   5.548
   60TRP    HZ3  675   8.852   9.612   5.611
   60TRP    CH2  676   8.839   9.405   5.612
   60TRP    HH2  677   8.896   9.405   5.705
   60TRP      C  678   8.413   9.514   4.982
   60TRP      O  679   8.304   9.537   5.032
   61SER      N  680   8.445   9.517   4.852
   61SER      H  681   8.543   9.518   4.831
   61SER     CA  682   8.354   9.534   4.738
   61SER     CB  683   8.427   9.634   4.648
   61SER     OG  684   8.545   9.576   4.592
   61SER     HG  685   8.571   9.623   4.508
   61SER      C  686   8.323   9.400   4.672
   61SER      O  687   8.403   9.308   4.657
   62PHE      N  688   8.191   9.388   4.655
   62PHE      H  689   8.131   9.463   4.679
   62PHE     CA  690   8.133   9.271   4.588
   62PHE     CB  691   8.018   9.220   4.675
   62PHE     CG  692   7.942   9.102   4.614
   62PHE    CD1  693   7.983   8.971   4.631
   62PHE    HD1  694   8.075   8.947   4.685
   62PHE    CD2  695   7.834   9.127   4.529
   62PHE    HD2  696   7.763   9.204   4.558
   62PHE    CE1  697   7.930   8.869   4.553
   62PHE    HE1  698   7.939   8.769   4.595
   62PHE    CE2  699   7.783   9.028   4.445
   62PHE    HE2  700   7.721   9.062   4.362
   62PHE     CZ  701   7.838   8.901   4.454
   62PHE     HZ  702   7.803   8.828   4.380
   62PHE      C  703   8.088   9.296   4.444
   62PHE      O  704   8.012   9.389   4.419
   63TYR      N  705   8.112   9.199   4.355
   63TYR      H  706   8.163   9.119   4.384
   63TYR     CA  707   8.080   9.210   4.212
   63TYR     CB  708   8.207   9.232   4.130
   63TYR     CG  709   8.289   9.354   4.173
   63TYR    CD1  710   8.418   9.328   4.218
   63TYR    HD1  711   8.446   9.232   4.261
   63TYR    CD2  712   8.247   9.487   4.170
   63TYR    HD2  713   8.149   9.502   4.125
   63TYR    CE1  714   8.501   9.438   4.238
   63TYR    HE1  715   8.606   9.421   4.263
   63TYR    CE2  716   8.331   9.595   4.193
   63TYR    HE2  717   8.299   9.696   4.166
   63TYR     CZ  718   8.462   9.571   4.231
   63TYR     OH  719   8.543   9.668   4.280
   63TYR     HH  720   8.510   9.761   4.266
   63TYR      C  721   8.032   9.076   4.157
   63TYR      O  722   8.092   8.974   4.191
   64LEU      N  723   7.928   9.088   4.075
   64LEU      H  724   7.883   9.177   4.073
   64LEU     CA  725   7.856   8.985   4.000
   64LEU     CB  726   7.709   8.977   4.041
   64LEU     CG  727   7.643   8.844   4.006
   64LEU    CD1  728   7.704   8.736   4.095
   64LEU    CD2  729   7.492   8.833   4.031
   64LEU      C  730   7.876   8.990   3.848
   64LEU      O  731   7.811   9.065   3.774
   65LEU      N  732   7.942   8.886   3.799
   65LEU      H  733   7.962   8.805   3.854
   65LEU     CA  734   7.984   8.879   3.658
   65LEU     CB  735   8.126   8.821   3.654
   65LEU     CG  736   8.229   8.886   3.747
   65LEU    CD1  737   8.350   8.793   3.760
   65LEU    CD2  738   8.295   9.014   3.694
   65LEU      C  739   7.879   8.793   3.586
   65LEU      O  740   7.874   8.670   3.585
   66TYR      N  741   7.797   8.868   3.514
   66TYR      H  742   7.803   8.967   3.525
   66TYR     CA  743   7.681   8.813   3.442
   66TYR     CB  744   7.558   8.903   3.438
   66TYR     CG  745   7.446   8.874   3.539
   66TYR    CD1  746   7.381   8.752   3.539
   66TYR    HD1  747   7.420   8.675   3.473
   66TYR    CD2  748   7.408   8.964   3.638
   66TYR    HD2  749   7.429   9.071   3.629
   66TYR    CE1  750   7.289   8.716   3.637
   66TYR    HE1  751   7.229   8.627   3.619
   66TYR    CE2  752   7.309   8.934   3.731
   66TYR    HE2  753   7.269   9.019   3.788
   66TYR     CZ  754   7.255   8.807   3.737
   66TYR     OH  755   7.181   8.778   3.847
   66TYR     HH  756   7.196   8.680   3.858
   66TYR      C  757   7.731   8.774   3.303
   66TYR      O  758   7.792   8.852   3.230
   67TYR      N  759   7.689   8.650   3.277
   67TYR      H  760   7.662   8.591   3.353
   67TYR     CA  761   7.713   8.600   3.141
   67TYR     CB  762   7.790   8.468   3.150
   67TYR     CG  763   7.921   8.466   3.230
   67TYR    CD1  764   8.009   8.573   3.215
   67TYR    HD1  765   7.998   8.643   3.132
   67TYR    CD2  766   7.951   8.356   3.310
   67TYR    HD2  767   7.900   8.262   3.291
   67TYR    CE1  768   8.129   8.570   3.285
   67TYR    HE1  769   8.198   8.653   3.275
   67TYR    CE2  770   8.071   8.355   3.379
   67TYR    HE2  771   8.087   8.279   3.456
   67TYR     CZ  772   8.160   8.462   3.367
   67TYR     OH  773   8.284   8.448   3.419
   67TYR     HH  774   8.291   8.355   3.454
   67TYR      C  775   7.586   8.576   3.060
   67TYR      O  776   7.504   8.492   3.099
   68THR      N  777   7.613   8.605   2.933
   68THR      H  778   7.701   8.646   2.907
   68THR     CA  779   7.524   8.567   2.822
   68THR     CB  780   7.417   8.676   2.807
   68THR    OG1  781   7.320   8.612   2.723
   68THR    HG1  782   7.273   8.541   2.775
   68THR    CG2  783   7.461   8.810   2.749
   68THR      C  784   7.614   8.545   2.701
   68THR      O  785   7.720   8.605   2.687
   69GL4      N  786   7.557   8.473   2.604
   69GL4      H  787   7.467   8.436   2.626
   69GL4     CA  788   7.626   8.428   2.483
   69GL4     CB  789   7.520   8.360   2.395
   69GL4     CG  790   7.580   8.253   2.303
   69GL4     CD  791   7.637   8.129   2.372
   69GL4    OE1  792   7.751   8.087   2.345
   69GL4   HE11  793   7.743   7.988   2.361
   69GL4   HE12  794   7.811   8.165   2.328
   69GL4    OE2  795   7.568   8.090   2.469
   69GL4   HE21  796   7.629   8.028   2.518
   69GL4   HE22  797   7.475   8.127   2.470
   69GL4      C  798   7.684   8.543   2.401
   69GL4      O  799   7.643   8.658   2.392
   70PHE      N  800   7.808   8.517   2.359
   70PHE      H  801   7.848   8.428   2.378
   70PHE     CA  802   7.887   8.616   2.285
   70PHE     CB  803   8.032   8.567   2.284
   70PHE     CG  804   8.123   8.656   2.200
   70PHE    CD1  805   8.166   8.780   2.246
   70PHE    HD1  806   8.144   8.800   2.351
   70PHE    CD2  807   8.194   8.594   2.097
   70PHE    HD2  808   8.177   8.491   2.067
   70PHE    CE1  809   8.263   8.859   2.186
   70PHE    HE1  810   8.288   8.960   2.219
   70PHE    CE2  811   8.301   8.666   2.045
   70PHE    HE2  812   8.359   8.625   1.962
   70PHE     CZ  813   8.332   8.796   2.083
   70PHE     HZ  814   8.417   8.846   2.035
   70PHE      C  815   7.842   8.661   2.145
   70PHE      O  816   7.860   8.589   2.047
   71THR      N  817   7.742   8.748   2.147
   71THR      H  818   7.712   8.795   2.230
   71THR     CA  819   7.666   8.785   2.027
   71THR     CB  820   7.562   8.885   2.079
   71THR    OG1  821   7.513   8.858   2.210
   71THR    HG1  822   7.454   8.777   2.213
   71THR    CG2  823   7.453   8.907   1.973
   71THR      C  824   7.762   8.846   1.925
   71THR      O  825   7.808   8.958   1.950
   72PRO      N  826   7.796   8.776   1.817
   72PRO     CA  827   7.912   8.801   1.730
   72PRO     CB  828   7.951   8.662   1.679
   72PRO     CG  829   7.810   8.610   1.648
   72PRO     CD  830   7.727   8.657   1.767
   72PRO      C  831   7.902   8.911   1.625
   72PRO      O  832   7.942   8.908   1.508
   73THR      N  833   7.861   9.027   1.675
   73THR      H  834   7.847   9.033   1.773
   73THR     CA  835   7.835   9.145   1.591
   73THR     CB  836   7.684   9.155   1.571
   73THR    OG1  837   7.612   9.109   1.686
   73THR    HG1  838   7.555   9.034   1.650
   73THR    CG2  839   7.646   9.077   1.444
   73THR      C  840   7.896   9.271   1.652
   73THR      O  841   7.864   9.310   1.765
   74GL4      N  842   7.945   9.353   1.560
   74GL4      H  843   7.904   9.342   1.469
   74GL4     CA  844   8.029   9.473   1.573
   74GL4     CB  845   8.073   9.538   1.441
   74GL4     CG  846   7.954   9.577   1.353
   74GL4     CD  847   7.857   9.469   1.307
   74GL4    OE1  848   7.751   9.451   1.371
   74GL4   HE11  849   7.725   9.355   1.358
   74GL4   HE12  850   7.736   9.524   1.438
   74GL4    OE2  851   7.918   9.386   1.236
   74GL4   HE21  852   7.852   9.336   1.179
   74GL4   HE22  853   8.014   9.407   1.252
   74GL4      C  854   7.970   9.584   1.661
   74GL4      O  855   8.034   9.668   1.722
   75LYSH     N  856   7.838   9.590   1.650
   75LYSH     H  857   7.797   9.544   1.570
   75LYSH    CA  858   7.743   9.684   1.712
   75LYSH    CB  859   7.618   9.685   1.624
   75LYSH    CG  860   7.645   9.761   1.494
   75LYSH    CD  861   7.527   9.772   1.397
   75LYSH    CE  862   7.473   9.637   1.351
   75LYSH    NZ  863   7.360   9.651   1.257
   75LYSH   HZ1  864   7.322   9.566   1.221
   75LYSH   HZ2  865   7.279   9.684   1.305
   75LYSH   HZ3  866   7.375   9.723   1.189
   75LYSH     C  867   7.704   9.653   1.856
   75LYSH     O  868   7.647   9.745   1.915
   76ASN      N  869   7.754   9.543   1.913
   76ASN      H  870   7.822   9.484   1.871
   76ASN     CA  871   7.695   9.503   2.041
   76ASN     CB  872   7.671   9.352   2.043
   76ASN     CG  873   7.525   9.325   2.007
   76ASN    OD1  874   7.433   9.355   2.083
   76ASN    ND2  875   7.507   9.242   1.904
   76ASN   HD21  876   7.575   9.199   1.844
   76ASN   HD22  877   7.416   9.244   1.864
   76ASN      C  878   7.756   9.558   2.170
   76ASN      O  879   7.872   9.600   2.168
   77GL4      N  880   7.673   9.567   2.274
   77GL4      H  881   7.574   9.571   2.261
   77GL4     CA  882   7.720   9.617   2.404
   77GL4     CB  883   7.733   9.768   2.424
   77GL4     CG  884   7.609   9.856   2.417
   77GL4     CD  885   7.638  10.003   2.448
   77GL4    OE1  886   7.697  10.070   2.360
   77GL4   HE11  887   7.713  10.161   2.397
   77GL4   HE12  888   7.700  10.010   2.280
   77GL4    OE2  889   7.635  10.056   2.561
   77GL4   HE21  890   7.667  10.150   2.546
   77GL4   HE22  891   7.592   9.992   2.624
   77GL4      C  892   7.638   9.555   2.517
   77GL4      O  893   7.515   9.553   2.509
   78TYR      N  894   7.700   9.547   2.634
   78TYR      H  895   7.787   9.596   2.649
   78TYR     CA  896   7.649   9.471   2.749
   78TYR     CB  897   7.686   9.323   2.735
   78TYR     CG  898   7.658   9.223   2.847
   78TYR    CD1  899   7.756   9.177   2.935
   78TYR    HD1  900   7.854   9.224   2.934
   78TYR    CD2  901   7.527   9.180   2.865
   78TYR    HD2  902   7.455   9.194   2.784
   78TYR    CE1  903   7.725   9.086   3.035
   78TYR    HE1  904   7.803   9.054   3.104
   78TYR    CE2  905   7.492   9.087   2.963
   78TYR    HE2  906   7.387   9.072   2.989
   78TYR     CZ  907   7.594   9.040   3.045
   78TYR     OH  908   7.565   8.933   3.125
   78TYR     HH  909   7.652   8.898   3.160
   78TYR      C  910   7.704   9.541   2.873
   78TYR      O  911   7.823   9.541   2.901
   79ALA      N  912   7.606   9.602   2.940
   79ALA      H  913   7.510   9.582   2.922
   79ALA     CA  914   7.635   9.674   3.065
   79ALA     CB  915   7.594   9.818   3.031
   79ALA      C  916   7.551   9.626   3.183
   79ALA      O  917   7.437   9.582   3.169
   80CYS2     N  918   7.611   9.621   3.302
   80CYS2     H  919   7.703   9.661   3.308
   80CYS2    CA  920   7.554   9.569   3.427
   80CYS2    CB  921   7.629   9.443   3.472
   80CYS2    SG  922   7.640   9.307   3.350
   80CYS2     C  923   7.555   9.677   3.535
   80CYS2     O  924   7.662   9.713   3.585
   81ARG      N  925   7.446   9.753   3.532
   81ARG      H  926   7.363   9.709   3.499
   81ARG     CA  927   7.421   9.864   3.626
   81ARG     CB  928   7.333   9.959   3.546
   81ARG     CG  929   7.377  10.015   3.410
   81ARG     CD  930   7.504  10.100   3.401
   81ARG     NE  931   7.526  10.130   3.259
   81ARG     HE  932   7.450  10.136   3.195
   81ARG     CZ  933   7.639  10.186   3.213
   81ARG    NH1  934   7.729  10.239   3.297
   81ARG   HH11  935   7.727  10.214   3.394
   81ARG   HH12  936   7.777  10.325   3.283
   81ARG    NH2  937   7.677  10.171   3.086
   81ARG   HH21  938   7.632  10.110   3.021
   81ARG   HH22  939   7.767  10.204   3.057
   81ARG      C  940   7.343   9.825   3.752
   81ARG      O  941   7.249   9.746   3.746
   82VAL      N  942   7.404   9.860   3.864
   82VAL      H  943   7.497   9.893   3.881
   82VAL     CA  944   7.341   9.838   3.995
   82VAL     CB  945   7.447   9.847   4.105
   82VAL    CG1  946   7.523   9.714   4.110
   82VAL    CG2  947   7.540   9.968   4.102
   82VAL      C  948   7.227   9.939   4.011
   82VAL      O  949   7.244  10.057   3.978
   83ASN      N  950   7.107   9.886   4.033
   83ASN      H  951   7.095   9.790   4.011
   83ASN     CA  952   6.995   9.965   4.085
   83ASN     CB  953   6.855   9.903   4.075
   83ASN     CG  954   6.824   9.910   3.925
   83ASN    OD1  955   6.799   9.802   3.873
   83ASN    ND2  956   6.778  10.023   3.872
   83ASN   HD21  957   6.746  10.097   3.931
   83ASN   HD22  958   6.778  10.032   3.773
   83ASN      C  959   7.007  10.019   4.228
   83ASN      O  960   7.084   9.971   4.311
   84HI0      N  961   6.911  10.109   4.249
   84HI0      H  962   6.850  10.136   4.175
   84HI0     CA  963   6.893  10.176   4.379
   84HI0     CB  964   6.809  10.301   4.352
   84HI0     CG  965   6.880  10.431   4.313
   84HI0    ND1  966   6.953  10.454   4.204
   84HI0    HD1  967   7.008  10.399   4.142
   84HI0    CD2  968   6.872  10.536   4.395
   84HI0    HD2  969   6.804  10.537   4.480
   84HI0    CE1  970   6.985  10.583   4.215
   84HI0    HE1  971   7.055  10.638   4.154
   84HI0    NE2  972   6.933  10.633   4.327
   84HI0    HE2  973   6.943  10.726   4.362
   84HI0      C  974   6.844  10.088   4.494
   84HI0      O  975   6.789   9.980   4.471
   85VAL      N  976   6.856  10.140   4.616
   85VAL      H  977   6.856  10.239   4.631
   85VAL     CA  978   6.849  10.051   4.732
   85VAL     CB  979   6.907  10.107   4.863
   85VAL    CG1  980   7.058  10.124   4.850
   85VAL    CG2  981   6.843  10.238   4.909
   85VAL      C  982   6.719   9.975   4.757
   85VAL      O  983   6.727   9.854   4.776
   86THR      N  984   6.609  10.049   4.740
   86THR      H  985   6.606  10.149   4.740
   86THR     CA  986   6.477   9.988   4.758
   86THR     CB  987   6.368  10.095   4.770
   86THR    OG1  988   6.381  10.204   4.677
   86THR    HG1  989   6.292  10.216   4.634
   86THR    CG2  990   6.362  10.145   4.914
   86THR      C  991   6.442   9.885   4.650
   86THR      O  992   6.352   9.807   4.683
   87LEU      N  993   6.484   9.899   4.524
   87LEU      H  994   6.548   9.972   4.501
   87LEU     CA  995   6.468   9.795   4.422
   87LEU     CB  996   6.510   9.867   4.293
   87LEU     CG  997   6.409   9.959   4.226
   87LEU    CD1  998   6.476  10.028   4.107
   87LEU    CD2  999   6.285   9.881   4.180
   87LEU      C 1000   6.547   9.666   4.446
   87LEU      O 1001   6.667   9.652   4.423
   88SER      N 1002   6.467   9.574   4.499
   88SER      H 1003   6.369   9.594   4.499
   88SER     CA 1004   6.517   9.440   4.537
   88SER     CB 1005   6.485   9.413   4.684
   88SER     OG 1006   6.578   9.312   4.724
   88SER     HG 1007   6.661   9.362   4.747
   88SER      C 1008   6.459   9.322   4.460
   88SER      O 1009   6.367   9.339   4.380
   89GLN      N 1010   6.547   9.223   4.457
   89GLN      H 1011   6.643   9.236   4.484
   89GLN     CA 1012   6.520   9.091   4.398
   89GLN     CB 1013   6.658   9.035   4.360
   89GLN     CG 1014   6.665   8.927   4.252
   89GLN     CD 1015   6.801   8.859   4.237
   89GLN    OE1 1016   6.826   8.789   4.139
   89GLN    NE2 1017   6.885   8.854   4.340
   89GLN   HE21 1018   6.843   8.865   4.430
   89GLN   HE22 1019   6.978   8.820   4.326
   89GLN      C 1020   6.445   8.992   4.486
   89GLN      O 1021   6.506   8.918   4.564
   90PRO      N 1022   6.312   8.988   4.484
   90PRO     CA 1023   6.223   8.908   4.570
   90PRO     CB 1024   6.078   8.935   4.531
   90PRO     CG 1025   6.087   9.022   4.406
   90PRO     CD 1026   6.233   9.062   4.385
   90PRO      C 1027   6.253   8.758   4.573
   90PRO      O 1028   6.288   8.701   4.469
   91LYSH     N 1029   6.201   8.692   4.675
   91LYSH     H 1030   6.131   8.725   4.737
   91LYSH    CA 1031   6.231   8.548   4.686
   91LYSH    CB 1032   6.219   8.503   4.832
   91LYSH    CG 1033   6.315   8.579   4.925
   91LYSH    CD 1034   6.462   8.555   4.891
   91LYSH    CE 1035   6.542   8.596   5.015
   91LYSH    NZ 1036   6.667   8.658   4.969
   91LYSH   HZ1 1037   6.644   8.743   4.921
   91LYSH   HZ2 1038   6.721   8.695   5.045
   91LYSH   HZ3 1039   6.727   8.598   4.917
   91LYSH     C 1040   6.163   8.453   4.588
   91LYSH     O 1041   6.228   8.381   4.514
   92ILE      N 1042   6.032   8.471   4.576
   92ILE      H 1043   5.981   8.540   4.628
   92ILE     CA 1044   5.946   8.374   4.506
   92ILE     CB 1045   5.839   8.306   4.591
   92ILE    CG1 1046   5.734   8.393   4.661
   92ILE    CG2 1047   5.908   8.203   4.682
   92ILE     CD 1048   5.599   8.325   4.685
   92ILE      C 1049   5.879   8.427   4.379
   92ILE      O 1050   5.841   8.339   4.303
   93VAL      N 1051   5.830   8.551   4.372
   93VAL      H 1052   5.829   8.606   4.456
   93VAL     CA 1053   5.774   8.609   4.250
   93VAL     CB 1054   5.643   8.686   4.274
   93VAL    CG1 1055   5.556   8.702   4.149
   93VAL    CG2 1056   5.555   8.637   4.388
   93VAL      C 1057   5.868   8.717   4.197
   93VAL      O 1058   5.883   8.823   4.256
   94LYSH     N 1059   5.926   8.684   4.081
   94LYSH     H 1060   5.881   8.611   4.030
   94LYSH    CA 1061   6.037   8.765   4.028
   94LYSH    CB 1062   6.158   8.751   4.121
   94LYSH    CG 1063   6.212   8.610   4.139
   94LYSH    CD 1064   6.346   8.585   4.070
   94LYSH    CE 1065   6.459   8.683   4.100
   94LYSH    NZ 1066   6.566   8.639   4.010
   94LYSH   HZ1 1067   6.608   8.557   4.049
   94LYSH   HZ2 1068   6.532   8.620   3.918
   94LYSH   HZ3 1069   6.628   8.717   4.000
   94LYSH     C 1070   6.074   8.732   3.883
   94LYSH     O 1071   6.044   8.625   3.831
   95TRP      N 1072   6.157   8.813   3.817
   95TRP      H 1073   6.173   8.908   3.843
   95TRP     CA 1074   6.207   8.778   3.684
   95TRP     CB 1075   6.215   8.898   3.589
   95TRP     CG 1076   6.324   9.000   3.622
   95TRP    CD1 1077   6.310   9.109   3.698
   95TRP    HD1 1078   6.227   9.140   3.761
   95TRP    CD2 1079   6.445   9.020   3.557
   95TRP    NE1 1080   6.414   9.191   3.689
   95TRP    HE1 1081   6.447   9.260   3.754
   95TRP    CE2 1082   6.501   9.138   3.604
   95TRP    CE3 1083   6.502   8.946   3.454
   95TRP    HE3 1084   6.453   8.852   3.427
   95TRP    CZ2 1085   6.627   9.176   3.558
   95TRP    HZ2 1086   6.688   9.255   3.602
   95TRP    CZ3 1087   6.626   8.988   3.408
   95TRP    HZ3 1088   6.679   8.933   3.330
   95TRP    CH2 1089   6.686   9.105   3.454
   95TRP    HH2 1090   6.785   9.131   3.417
   95TRP      C 1091   6.339   8.702   3.666
   95TRP      O 1092   6.428   8.701   3.751
   96AS4      N 1093   6.349   8.624   3.558
   96AS4      H 1094   6.270   8.629   3.496
   96AS4     CA 1095   6.447   8.521   3.521
   96AS4     CB 1096   6.404   8.461   3.387
   96AS4     CG 1097   6.284   8.366   3.384
   96AS4    OD1 1098   6.172   8.419   3.373
   96AS4   HD11 1099   6.103   8.352   3.345
   96AS4   HD12 1100   6.170   8.516   3.400
   96AS4    OD2 1101   6.310   8.248   3.412
   96AS4   HD21 1102   6.230   8.194   3.386
   96AS4   HD22 1103   6.396   8.242   3.464
   96AS4      C 1104   6.590   8.570   3.500
   96AS4      O 1105   6.614   8.648   3.408
   97ARG      N 1106   6.675   8.530   3.594
   97ARG      H 1107   6.649   8.464   3.665
   97ARG     CA 1108   6.820   8.555   3.594
   97ARG     CB 1109   6.854   8.704   3.602
   97ARG     CG 1110   6.798   8.788   3.717
   97ARG     CD 1111   6.882   8.916   3.728
   97ARG     NE 1112   6.827   8.984   3.846
   97ARG     HE 1113   6.728   8.984   3.859
   97ARG     CZ 1114   6.898   9.022   3.954
   97ARG    NH1 1115   7.019   8.971   3.978
   97ARG   HH11 1116   7.065   8.919   3.906
   97ARG   HH12 1117   7.056   8.999   4.067
   97ARG    NH2 1118   6.858   9.120   4.036
   97ARG   HH21 1119   6.772   9.166   4.012
   97ARG   HH22 1120   6.911   9.157   4.111
   97ARG      C 1121   6.897   8.470   3.695
   97ARG      O 1122   6.850   8.457   3.808
   98AS4      N 1123   7.014   8.420   3.655
   98AS4      H 1124   7.061   8.436   3.568
   98AS4     CA 1125   7.093   8.336   3.746
   98AS4     CB 1126   7.190   8.245   3.669
   98AS4     CG 1127   7.265   8.141   3.752
   98AS4    OD1 1128   7.203   8.040   3.791
   98AS4   HD11 1129   7.250   7.974   3.849
   98AS4   HD12 1130   7.110   8.063   3.762
   98AS4    OD2 1131   7.384   8.165   3.784
   98AS4   HD21 1132   7.446   8.089   3.770
   98AS4   HD22 1133   7.393   8.264   3.797
   98AS4      C 1134   7.162   8.411   3.860
   98AS4      O 1135   7.204   8.523   3.836
   99MET      N 1136   7.162   8.355   3.981
   99MET      H 1137   7.102   8.279   4.004
   99MET     CA 1138   7.228   8.399   4.106
   99MET     CB 1139   7.149   8.520   4.156
   99MET     CG 1140   7.229   8.602   4.257
   99MET     SD 1141   7.158   8.767   4.292
   99MET     CE 1142   7.290   8.830   4.394
   99MET      C 1143   7.205   8.287   4.207
   99MET     O1 1144   7.278   8.276   4.308
   99MET   HO11 1145   7.249   8.190   4.351
   99MET   HO12 1146   7.353   8.342   4.302
   99MET     O2 1147   7.105   8.216   4.183
   99MET   HO21 1148   7.086   8.158   4.262
   99MET   HO22 1149   7.051   8.277   4.125
  100ILE      N 1150   7.773   7.494   3.103
  100ILE     H1 1151   7.715   7.541   3.037
  100ILE     H2 1152   7.784   7.558   3.179
  100ILE     H3 1153   7.860   7.489   3.055
  100ILE     CA 1154   7.729   7.368   3.166
  100ILE     CB 1155   7.843   7.286   3.228
  100ILE    CG1 1156   7.969   7.362   3.269
  100ILE    CG2 1157   7.884   7.172   3.136
  100ILE     CD 1158   8.056   7.274   3.359
  100ILE      C 1159   7.614   7.396   3.262
  100ILE      O 1160   7.620   7.499   3.328
  101GLN      N 1161   7.523   7.299   3.275
  101GLN      H 1162   7.548   7.206   3.250
  101GLN     CA 1163   7.403   7.315   3.358
  101GLN     CB 1164   7.305   7.199   3.340
  101GLN     CG 1165   7.164   7.210   3.397
  101GLN     CD 1166   7.111   7.071   3.434
  101GLN    OE1 1167   7.158   7.012   3.531
  101GLN    NE2 1168   7.005   7.024   3.369
  101GLN   HE21 1169   6.958   7.072   3.294
  101GLN   HE22 1170   6.961   6.941   3.402
  101GLN      C 1171   7.432   7.315   3.509
  101GLN      O 1172   7.384   7.400   3.583
  102ARG      N 1173   7.516   7.223   3.556
  102ARG      H 1174   7.529   7.135   3.510
  102ARG     CA 1175   7.549   7.219   3.699
  102ARG     CB 1176   7.551   7.072   3.740
  102ARG     CG 1177   7.407   7.020   3.729
  102ARG     CD 1178   7.395   6.876   3.780
  102ARG     NE 1179   7.280   6.810   3.717
  102ARG     HE 1180   7.223   6.872   3.663
  102ARG     CZ 1181   7.265   6.679   3.695
  102ARG    NH1 1182   7.347   6.590   3.753
  102ARG   HH11 1183   7.417   6.620   3.818
  102ARG   HH12 1184   7.316   6.495   3.757
  102ARG    NH2 1185   7.178   6.642   3.600
  102ARG   HH21 1186   7.123   6.698   3.538
  102ARG   HH22 1187   7.166   6.543   3.600
  102ARG      C 1188   7.686   7.273   3.740
  102ARG      O 1189   7.787   7.206   3.719
  103THR      N 1190   7.694   7.382   3.817
  103THR      H 1191   7.613   7.415   3.865
  103THR     CA 1192   7.818   7.455   3.848
  103THR     CB 1193   7.812   7.593   3.783
  103THR    OG1 1194   7.681   7.650   3.796
  103THR    HG1 1195   7.669   7.716   3.722
  103THR    CG2 1196   7.843   7.579   3.634
  103THR      C 1197   7.856   7.463   3.995
  103THR      O 1198   7.768   7.489   4.077
  104PRO      N 1199   7.986   7.458   4.024
  104PRO     CA 1200   8.045   7.493   4.154
  104PRO     CB 1201   8.190   7.445   4.154
  104PRO     CG 1202   8.202   7.360   4.027
  104PRO     CD 1203   8.088   7.400   3.935
  104PRO      C 1204   8.040   7.645   4.167
  104PRO      O 1205   8.106   7.719   4.093
  105LYSH     N 1206   7.939   7.693   4.240
  105LYSH     H 1207   7.883   7.637   4.300
  105LYSH    CA 1208   7.931   7.838   4.259
  105LYSH    CB 1209   7.789   7.893   4.249
  105LYSH    CG 1210   7.778   8.032   4.186
  105LYSH    CD 1211   7.654   8.034   4.095
  105LYSH    CE 1212   7.521   8.036   4.169
  105LYSH    NZ 1213   7.407   8.009   4.079
  105LYSH   HZ1 1214   7.408   8.092   4.022
  105LYSH   HZ2 1215   7.421   7.931   4.018
  105LYSH   HZ3 1216   7.322   7.989   4.128
  105LYSH     C 1217   8.003   7.877   4.389
  105LYSH     O 1218   7.942   7.887   4.495
  106ILE      N 1219   8.134   7.897   4.376
  106ILE      H 1220   8.168   7.910   4.282
  106ILE     CA 1221   8.234   7.892   4.484
  106ILE     CB 1222   8.377   7.864   4.437
  106ILE    CG1 1223   8.394   7.733   4.362
  106ILE    CG2 1224   8.482   7.863   4.547
  106ILE     CD 1225   8.447   7.753   4.220
  106ILE      C 1226   8.239   8.024   4.561
  106ILE      O 1227   8.258   8.128   4.498
  107GLN      N 1228   8.245   8.028   4.693
  107GLN      H 1229   8.212   7.957   4.755
  107GLN     CA 1230   8.256   8.157   4.764
  107GLN     CB 1231   8.238   8.155   4.916
  107GLN     CG 1232   8.091   8.123   4.940
  107GLN     CD 1233   8.051   7.976   4.931
  107GLN    OE1 1234   7.997   7.924   4.833
  107GLN    NE2 1235   8.054   7.904   5.043
  107GLN   HE21 1236   8.081   7.946   5.130
  107GLN   HE22 1237   8.032   7.808   5.026
  107GLN      C 1238   8.381   8.238   4.730
  107GLN      O 1239   8.493   8.193   4.748
  108VAL      N 1240   8.354   8.369   4.729
  108VAL      H 1241   8.258   8.397   4.738
  108VAL     CA 1242   8.457   8.472   4.718
  108VAL     CB 1243   8.436   8.586   4.617
  108VAL    CG1 1244   8.418   8.521   4.480
  108VAL    CG2 1245   8.325   8.686   4.645
  108VAL      C 1246   8.514   8.516   4.853
  108VAL      O 1247   8.636   8.520   4.873
  109TYR      N 1248   8.423   8.512   4.950
  109TYR      H 1249   8.326   8.502   4.930
  109TYR     CA 1250   8.455   8.555   5.087
  109TYR     CB 1251   8.440   8.707   5.093
  109TYR     CG 1252   8.495   8.761   5.225
  109TYR    CD1 1253   8.631   8.790   5.235
  109TYR    HD1 1254   8.701   8.743   5.167
  109TYR    CD2 1255   8.414   8.790   5.335
  109TYR    HD2 1256   8.314   8.746   5.340
  109TYR    CE1 1257   8.678   8.864   5.343
  109TYR    HE1 1258   8.784   8.886   5.355
  109TYR    CE2 1259   8.455   8.858   5.449
  109TYR    HE2 1260   8.390   8.858   5.536
  109TYR     CZ 1261   8.589   8.896   5.445
  109TYR     OH 1262   8.634   8.987   5.535
  109TYR     HH 1263   8.556   9.017   5.590
  109TYR      C 1264   8.362   8.480   5.182
  109TYR      O 1265   8.260   8.422   5.145
  110SER      N 1266   8.407   8.452   5.304
  110SER      H 1267   8.506   8.447   5.319
  110SER     CA 1268   8.325   8.395   5.412
  110SER     CB 1269   8.378   8.430   5.552
  110SER     OG 1270   8.439   8.558   5.571
  110SER     HG 1271   8.522   8.562   5.515
  110SER      C 1272   8.175   8.420   5.424
  110SER      O 1273   8.139   8.535   5.451
  111ARG      N 1274   8.094   8.315   5.436
  111ARG      H 1275   8.001   8.312   5.399
  111ARG     CA 1276   8.127   8.176   5.468
  111ARG     CB 1277   8.025   8.095   5.549
  111ARG     CG 1278   7.980   8.154   5.682
  111ARG     CD 1279   8.080   8.129   5.796
  111ARG     NE 1280   7.993   8.120   5.914
  111ARG     HE 1281   7.899   8.149   5.894
  111ARG     CZ 1282   8.010   8.057   6.031
  111ARG    NH1 1283   8.123   7.990   6.054
  111ARG   HH11 1284   8.193   7.974   5.984
  111ARG   HH12 1285   8.153   7.948   6.140
  111ARG    NH2 1286   7.921   8.078   6.130
  111ARG   HH21 1287   7.844   8.141   6.124
  111ARG   HH22 1288   7.931   8.023   6.213
  111ARG      C 1289   8.195   8.091   5.360
  111ARG      O 1290   8.114   8.038   5.284
  112HI0      N 1291   8.317   8.046   5.389
  112HI0      H 1292   8.356   8.064   5.479
  112HI0     CA 1293   8.399   7.961   5.301
  112HI0     CB 1294   8.545   7.965   5.347
  112HI0     CG 1295   8.622   8.077   5.277
  112HI0    ND1 1296   8.620   8.104   5.147
  112HI0    HD1 1297   8.611   8.037   5.073
  112HI0    CD2 1298   8.687   8.173   5.342
  112HI0    HD2 1299   8.709   8.173   5.449
  112HI0    CE1 1300   8.680   8.222   5.133
  112HI0    HE1 1301   8.697   8.272   5.038
  112HI0    NE2 1302   8.721   8.265   5.253
  112HI0    HE2 1303   8.790   8.336   5.262
  112HI0      C 1304   8.346   7.818   5.290
  112HI0      O 1305   8.274   7.777   5.380
  113PRO      N 1306   8.354   7.755   5.173
  113PRO     CA 1307   8.306   7.618   5.151
  113PRO     CB 1308   8.342   7.588   5.005
  113PRO     CG 1309   8.336   7.726   4.940
  113PRO     CD 1310   8.390   7.820   5.047
  113PRO      C 1311   8.362   7.511   5.244
  113PRO      O 1312   8.475   7.528   5.288
  114ALA      N 1313   8.306   7.394   5.213
  114ALA      H 1314   8.241   7.378   5.139
  114ALA     CA 1315   8.311   7.283   5.309
  114ALA     CB 1316   8.241   7.164   5.242
  114ALA      C 1317   8.454   7.233   5.332
  114ALA      O 1318   8.542   7.234   5.247
  115GL4      N 1319   8.467   7.160   5.442
  115GL4      H 1320   8.394   7.139   5.506
  115GL4     CA 1321   8.596   7.110   5.493
  115GL4     CB 1322   8.637   7.203   5.608
  115GL4     CG 1323   8.753   7.156   5.696
  115GL4     CD 1324   8.882   7.134   5.618
  115GL4    OE1 1325   8.959   7.231   5.600
  115GL4   HE11 1326   9.038   7.198   5.548
  115GL4   HE12 1327   8.931   7.313   5.651
  115GL4    OE2 1328   8.923   7.019   5.592
  115GL4   HE21 1329   9.023   7.021   5.590
  115GL4   HE22 1330   8.851   6.965   5.548
  115GL4      C 1331   8.563   6.968   5.540
  115GL4      O 1332   8.447   6.928   5.546
  116ASN      N 1333   8.660   6.884   5.576
  116ASN      H 1334   8.752   6.921   5.587
  116ASN     CA 1335   8.651   6.743   5.615
  116ASN     CB 1336   8.792   6.691   5.647
  116ASN     CG 1337   8.879   6.672   5.522
  116ASN    OD1 1338   8.898   6.564   5.468
  116ASN    ND2 1339   8.962   6.767   5.479
  116ASN   HD21 1340   8.951   6.859   5.517
  116ASN   HD22 1341   9.052   6.736   5.448
  116ASN      C 1342   8.556   6.722   5.732
  116ASN      O 1343   8.556   6.793   5.833
  117GLY      N 1344   8.474   6.619   5.715
  117GLY      H 1345   8.468   6.573   5.626
  117GLY     CA 1346   8.370   6.577   5.810
  117GLY      C 1347   8.268   6.685   5.848
  117GLY      O 1348   8.228   6.767   5.766
  118LYSH     N 1349   8.210   6.688   5.968
  118LYSH     H 1350   8.139   6.757   5.982
  118LYSH    CA 1351   8.243   6.601   6.082
  118LYSH    CB 1352   8.299   6.688   6.194
  118LYSH    CG 1353   8.434   6.750   6.158
  118LYSH    CD 1354   8.482   6.861   6.253
  118LYSH    CE 1355   8.591   6.921   6.164
  118LYSH    NZ 1356   8.559   7.024   6.064
  118LYSH   HZ1 1357   8.500   6.989   5.991
  118LYSH   HZ2 1358   8.524   7.106   6.109
  118LYSH   HZ3 1359   8.647   7.043   6.022
  118LYSH     C 1360   8.133   6.521   6.151
  118LYSH     O 1361   8.156   6.408   6.195
  119SER      N 1362   8.014   6.580   6.143
  119SER      H 1363   8.012   6.676   6.113
  119SER     CA 1364   7.900   6.527   6.220
  119SER     CB 1365   7.912   6.558   6.369
  119SER     OG 1366   7.835   6.488   6.467
  119SER     HG 1367   7.871   6.505   6.559
  119SER      C 1368   7.764   6.574   6.169
  119SER      O 1369   7.760   6.683   6.111
  120ASN      N 1370   7.663   6.489   6.178
  120ASN      H 1371   7.670   6.393   6.207
  120ASN     CA 1372   7.525   6.520   6.137
  120ASN     CB 1373   7.439   6.400   6.176
  120ASN     CG 1374   7.458   6.285   6.077
  120ASN    OD1 1375   7.565   6.262   6.020
  120ASN    ND2 1376   7.358   6.199   6.059
  120ASN   HD21 1377   7.269   6.204   6.104
  120ASN   HD22 1378   7.379   6.120   6.001
  120ASN      C 1379   7.460   6.644   6.200
  120ASN      O 1380   7.443   6.651   6.321
  121PHE      N 1381   7.408   6.721   6.105
  121PHE      H 1382   7.358   6.805   6.128
  121PHE     CA 1383   7.411   6.698   5.960
  121PHE     CB 1384   7.278   6.733   5.893
  121PHE     CG 1385   7.160   6.642   5.927
  121PHE    CD1 1386   7.067   6.669   6.026
  121PHE    HD1 1387   7.069   6.763   6.081
  121PHE    CD2 1388   7.145   6.517   5.868
  121PHE    HD2 1389   7.219   6.484   5.794
  121PHE    CE1 1390   6.963   6.584   6.064
  121PHE    HE1 1391   6.899   6.609   6.149
  121PHE    CE2 1392   7.044   6.429   5.904
  121PHE    HE2 1393   7.015   6.348   5.836
  121PHE     CZ 1394   6.947   6.464   5.997
  121PHE     HZ 1395   6.858   6.404   6.013
  121PHE      C 1396   7.520   6.785   5.896
  121PHE      O 1397   7.526   6.907   5.910
  122LEU      N 1398   7.599   6.719   5.811
  122LEU      H 1399   7.558   6.643   5.760
  122LEU     CA 1400   7.710   6.780   5.737
  122LEU     CB 1401   7.810   6.680   5.680
  122LEU     CG 1402   7.882   6.568   5.756
  122LEU    CD1 1403   7.789   6.468   5.824
  122LEU    CD2 1404   7.952   6.469   5.662
  122LEU      C 1405   7.673   6.886   5.633
  122LEU      O 1406   7.630   6.835   5.530
  123ASN      N 1407   7.686   7.017   5.655
  123ASN      H 1408   7.688   7.049   5.750
  123ASN     CA 1409   7.649   7.120   5.557
  123ASN     CB 1410   7.596   7.241   5.636
  123ASN     CG 1411   7.655   7.286   5.769
  123ASN    OD1 1412   7.720   7.214   5.845
  123ASN    ND2 1413   7.609   7.401   5.818
  123ASN   HD21 1414   7.530   7.453   5.785
  123ASN   HD22 1415   7.666   7.451   5.883
  123ASN      C 1416   7.755   7.158   5.453
  123ASN      O 1417   7.856   7.213   5.495
  124CYS2     N 1418   7.726   7.133   5.325
  124CYS2     H 1419   7.649   7.073   5.303
  124CYS2    CA 1420   7.804   7.192   5.215
  124CYS2    CB 1421   7.786   7.089   5.104
  124CYS2    SG 1422   7.905   7.096   4.964
  124CYS2     C 1423   7.751   7.330   5.178
  124CYS2     O 1424   7.630   7.348   5.168
  125TYR      N 1425   7.846   7.424   5.183
  125TYR      H 1426   7.941   7.399   5.206
  125TYR     CA 1427   7.817   7.562   5.143
  125TYR     CB 1428   7.901   7.657   5.229
  125TYR     CG 1429   7.861   7.654   5.377
  125TYR    CD1 1430   7.765   7.745   5.420
  125TYR    HD1 1431   7.734   7.819   5.347
  125TYR    CD2 1432   7.922   7.571   5.470
  125TYR    HD2 1433   7.966   7.477   5.437
  125TYR    CE1 1434   7.748   7.764   5.557
  125TYR    HE1 1435   7.673   7.838   5.583
  125TYR    CE2 1436   7.907   7.596   5.606
  125TYR    HE2 1437   7.967   7.539   5.677
  125TYR     CZ 1438   7.816   7.690   5.653
  125TYR     OH 1439   7.781   7.695   5.784
  125TYR     HH 1440   7.689   7.732   5.797
  125TYR      C 1441   7.858   7.584   4.997
  125TYR      O 1442   7.974   7.592   4.957
  126VAL      N 1443   7.757   7.616   4.916
  126VAL      H 1444   7.665   7.613   4.953
  126VAL     CA 1445   7.767   7.678   4.783
  126VAL     CB 1446   7.737   7.564   4.685
  126VAL    CG1 1447   7.593   7.512   4.696
  126VAL    CG2 1448   7.775   7.574   4.537
  126VAL      C 1449   7.681   7.802   4.761
  126VAL      O 1450   7.572   7.814   4.817
  127SER      N 1451   7.741   7.898   4.691
  127SER      H 1452   7.834   7.883   4.656
  127SER     CA 1453   7.681   8.030   4.672
  127SER     CB 1454   7.787   8.122   4.611
  127SER     OG 1455   7.733   8.254   4.602
  127SER     HG 1456   7.690   8.265   4.512
  127SER      C 1457   7.549   8.024   4.594
  127SER      O 1458   7.526   7.934   4.512
  128GLY      N 1459   7.455   8.103   4.645
  128GLY      H 1460   7.480   8.171   4.713
  128GLY     CA 1461   7.320   8.105   4.587
  128GLY      C 1462   7.205   8.180   4.653
  128GLY      O 1463   7.200   8.209   4.773
  129PHE      N 1464   7.125   8.237   4.563
  129PHE      H 1465   7.156   8.247   4.468
  129PHE     CA 1466   7.014   8.328   4.593
  129PHE     CB 1467   7.015   8.451   4.501
  129PHE     CG 1468   6.950   8.572   4.567
  129PHE    CD1 1469   6.815   8.592   4.544
  129PHE    HD1 1470   6.764   8.523   4.477
  129PHE    CD2 1471   7.022   8.658   4.650
  129PHE    HD2 1472   7.125   8.630   4.674
  129PHE    CE1 1473   6.756   8.699   4.611
  129PHE    HE1 1474   6.650   8.721   4.596
  129PHE    CE2 1475   6.963   8.766   4.713
  129PHE    HE2 1476   7.030   8.848   4.738
  129PHE     CZ 1477   6.826   8.783   4.697
  129PHE     HZ 1478   6.774   8.861   4.752
  129PHE      C 1479   6.878   8.259   4.582
  129PHE      O 1480   6.799   8.283   4.673
  130HI0      N 1481   6.856   8.169   4.487
  130HI0      H 1482   6.936   8.123   4.447
  130HI0     CA 1483   6.722   8.121   4.450
  130HI0     CB 1484   6.705   8.081   4.304
  130HI0     CG 1485   6.715   8.211   4.224
  130HI0    ND1 1486   6.825   8.270   4.178
  130HI0    HD1 1487   6.913   8.224   4.174
  130HI0    CD2 1488   6.613   8.292   4.198
  130HI0    HD2 1489   6.515   8.284   4.245
  130HI0    CE1 1490   6.792   8.389   4.128
  130HI0    HE1 1491   6.866   8.443   4.068
  130HI0    NE2 1492   6.661   8.404   4.143
  130HI0    HE2 1493   6.608   8.474   4.096
  130HI0      C 1494   6.679   8.002   4.537
  130HI0      O 1495   6.754   7.907   4.558
  131PRO      N 1496   6.552   8.003   4.575
  131PRO     CA 1497   6.497   7.898   4.662
  131PRO     CB 1498   6.349   7.935   4.673
  131PRO     CG 1499   6.345   8.088   4.658
  131PRO     CD 1500   6.454   8.111   4.553
  131PRO      C 1501   6.512   7.761   4.597
  131PRO      O 1502   6.515   7.742   4.476
  132SER      N 1503   6.535   7.665   4.686
  132SER      H 1504   6.548   7.685   4.783
  132SER     CA 1505   6.570   7.526   4.652
  132SER     CB 1506   6.625   7.446   4.770
  132SER     OG 1507   6.525   7.435   4.871
  132SER     HG 1508   6.526   7.341   4.905
  132SER      C 1509   6.481   7.434   4.568
  132SER      O 1510   6.480   7.314   4.595
  133AS4      N 1511   6.403   7.494   4.479
  133AS4      H 1512   6.379   7.591   4.474
  133AS4     CA 1513   6.335   7.411   4.378
  133AS4     CB 1514   6.223   7.490   4.311
  133AS4     CG 1515   6.253   7.638   4.283
  133AS4    OD1 1516   6.223   7.722   4.371
  133AS4   HD11 1517   6.258   7.808   4.336
  133AS4   HD12 1518   6.179   7.682   4.451
  133AS4    OD2 1519   6.283   7.667   4.165
  133AS4   HD21 1520   6.285   7.767   4.161
  133AS4   HD22 1521   6.332   7.590   4.124
  133AS4      C 1522   6.432   7.350   4.276
  133AS4      O 1523   6.433   7.234   4.235
  134ILE      N 1524   6.535   7.430   4.253
  134ILE      H 1525   6.532   7.528   4.275
  134ILE     CA 1526   6.654   7.398   4.173
  134ILE     CB 1527   6.720   7.526   4.122
  134ILE    CG1 1528   6.730   7.633   4.231
  134ILE    CG2 1529   6.663   7.580   3.990
  134ILE     CD 1530   6.818   7.593   4.349
  134ILE      C 1531   6.743   7.299   4.249
  134ILE      O 1532   6.773   7.303   4.368
  135GL4      N 1533   6.803   7.212   4.169
  135GL4      H 1534   6.801   7.225   4.070
  135GL4     CA 1535   6.873   7.096   4.227
  135GL4     CB 1536   6.853   6.978   4.131
  135GL4     CG 1537   6.707   6.934   4.141
  135GL4     CD 1538   6.662   6.825   4.239
  135GL4    OE1 1539   6.699   6.837   4.358
  135GL4   HE11 1540   6.746   6.758   4.395
  135GL4   HE12 1541   6.678   6.928   4.395
  135GL4    OE2 1542   6.605   6.727   4.188
  135GL4   HE21 1543   6.592   6.656   4.258
  135GL4   HE22 1544   6.580   6.755   4.095
  135GL4      C 1545   7.022   7.123   4.251
  135GL4      O 1546   7.063   7.231   4.208
  136VAL      N 1547   7.078   7.055   4.351
  136VAL      H 1548   7.018   7.007   4.415
  136VAL     CA 1549   7.218   7.053   4.396
  136VAL     CB 1550   7.224   7.079   4.547
  136VAL    CG1 1551   7.370   7.093   4.592
  136VAL    CG2 1552   7.131   7.190   4.595
  136VAL      C 1553   7.269   6.914   4.360
  136VAL      O 1554   7.203   6.813   4.385
  137AS4      N 1555   7.391   6.894   4.311
  137AS4      H 1556   7.452   6.972   4.296
  137AS4     CA 1557   7.455   6.764   4.283
  137AS4     CB 1558   7.484   6.753   4.133
  137AS4     CG 1559   7.526   6.613   4.085
  137AS4    OD1 1560   7.491   6.508   4.142
  137AS4   HD11 1561   7.522   6.436   4.081
  137AS4   HD12 1562   7.440   6.520   4.228
  137AS4    OD2 1563   7.587   6.613   3.976
  137AS4   HD21 1564   7.654   6.539   3.973
  137AS4   HD22 1565   7.557   6.678   3.906
  137AS4      C 1566   7.585   6.746   4.361
  137AS4      O 1567   7.692   6.803   4.341
  138LEU      N 1568   7.559   6.678   4.472
  138LEU      H 1569   7.470   6.633   4.480
  138LEU     CA 1570   7.653   6.655   4.582
  138LEU     CB 1571   7.577   6.624   4.711
  138LEU     CG 1572   7.664   6.625   4.837
  138LEU    CD1 1573   7.686   6.767   4.890
  138LEU    CD2 1574   7.597   6.542   4.946
  138LEU      C 1575   7.747   6.539   4.549
  138LEU      O 1576   7.710   6.422   4.541
  139LEU      N 1577   7.874   6.572   4.528
  139LEU      H 1578   7.896   6.670   4.527
  139LEU     CA 1579   7.974   6.469   4.497
  139LEU     CB 1580   8.080   6.519   4.398
  139LEU     CG 1581   8.028   6.605   4.283
  139LEU    CD1 1582   8.141   6.632   4.183
  139LEU    CD2 1583   7.905   6.560   4.204
  139LEU      C 1584   8.051   6.444   4.627
  139LEU      O 1585   8.144   6.517   4.661
  140LYSH     N 1586   8.027   6.323   4.677
  140LYSH     H 1587   8.002   6.246   4.617
  140LYSH    CA 1588   8.065   6.275   4.810
  140LYSH    CB 1589   7.938   6.219   4.876
  140LYSH    CG 1590   7.943   6.203   5.028
  140LYSH    CD 1591   7.803   6.170   5.082
  140LYSH    CE 1592   7.802   6.179   5.235
  140LYSH    NZ 1593   7.670   6.161   5.297
  140LYSH   HZ1 1594   7.611   6.235   5.265
  140LYSH   HZ2 1595   7.631   6.074   5.266
  140LYSH   HZ3 1596   7.670   6.153   5.396
  140LYSH     C 1597   8.164   6.159   4.799
  140LYSH     O 1598   8.145   6.063   4.725
  141ASN      N 1599   8.281   6.182   4.857
  141ASN      H 1600   8.298   6.235   4.940
  141ASN     CA 1601   8.383   6.076   4.844
  141ASN     CB 1602   8.515   6.146   4.878
  141ASN     CG 1603   8.650   6.082   4.849
  141ASN    OD1 1604   8.676   5.961   4.853
  141ASN    ND2 1605   8.752   6.168   4.845
  141ASN   HD21 1606   8.761   6.258   4.887
  141ASN   HD22 1607   8.830   6.138   4.791
  141ASN      C 1608   8.355   5.960   4.941
  141ASN      O 1609   8.424   5.928   5.037
  142GLY      N 1610   8.245   5.893   4.906
  142GLY      H 1611   8.196   5.922   4.824
  142GLY     CA 1612   8.171   5.789   4.978
  142GLY      C 1613   8.021   5.777   4.950
  142GLY      O 1614   7.958   5.863   4.888
  143GL4      N 1615   7.968   5.678   5.021
  143GL4      H 1616   8.029   5.605   5.051
  143GL4     CA 1617   7.824   5.649   5.025
  143GL4     CB 1618   7.805   5.527   5.115
  143GL4     CG 1619   7.829   5.402   5.030
  143GL4     CD 1620   7.798   5.282   5.121
  143GL4    OE1 1621   7.678   5.269   5.151
  143GL4   HE11 1622   7.677   5.178   5.192
  143GL4   HE12 1623   7.622   5.352   5.145
  143GL4    OE2 1624   7.884   5.218   5.186
  143GL4   HE21 1625   7.846   5.185   5.272
  143GL4   HE22 1626   7.977   5.223   5.150
  143GL4      C 1627   7.724   5.761   5.055
  143GL4      O 1628   7.759   5.863   5.114
  144ARG      N 1629   7.625   5.751   4.967
  144ARG      H 1630   7.601   5.665   4.921
  144ARG     CA 1631   7.530   5.861   4.945
  144ARG     CB 1632   7.566   5.948   4.825
  144ARG     CG 1633   7.496   6.084   4.830
  144ARG     CD 1634   7.565   6.174   4.728
  144ARG     NE 1635   7.506   6.163   4.594
  144ARG     HE 1636   7.548   6.085   4.547
  144ARG     CZ 1637   7.419   6.246   4.535
  144ARG    NH1 1638   7.366   6.341   4.613
  144ARG   HH11 1639   7.378   6.344   4.712
  144ARG   HH12 1640   7.302   6.412   4.583
  144ARG    NH2 1641   7.368   6.221   4.413
  144ARG   HH21 1642   7.395   6.138   4.365
  144ARG   HH22 1643   7.284   6.265   4.379
  144ARG      C 1644   7.388   5.807   4.926
  144ARG      O 1645   7.355   5.721   4.845
  145ILE      N 1646   7.291   5.851   5.006
  145ILE      H 1647   7.305   5.940   5.050
  145ILE     CA 1648   7.156   5.795   5.018
  145ILE     CB 1649   7.085   5.830   5.148
  145ILE    CG1 1650   7.082   5.981   5.170
  145ILE    CG2 1651   7.141   5.748   5.265
  145ILE     CD 1652   6.977   6.012   5.277
  145ILE      C 1653   7.059   5.822   4.902
  145ILE      O 1654   7.090   5.914   4.826
  146GL4      N 1655   6.946   5.755   4.886
  146GL4      H 1656   6.912   5.698   4.961
  146GL4     CA 1657   6.861   5.758   4.766
  146GL4     CB 1658   6.783   5.637   4.715
  146GL4     CG 1659   6.885   5.529   4.679
  146GL4     CD 1660   6.797   5.420   4.616
  146GL4    OE1 1661   6.793   5.403   4.492
  146GL4   HE11 1662   6.803   5.304   4.481
  146GL4   HE12 1663   6.781   5.485   4.436
  146GL4    OE2 1664   6.742   5.353   4.706
  146GL4   HE21 1665   6.727   5.259   4.677
  146GL4   HE22 1666   6.736   5.415   4.784
  146GL4      C 1667   6.769   5.880   4.769
  146GL4      O 1668   6.721   5.917   4.662
  147LYSH     N 1669   6.718   5.919   4.886
  147LYSH     H 1670   6.746   5.872   4.969
  147LYSH    CA 1671   6.643   6.045   4.887
  147LYSH    CB 1672   6.542   6.049   5.002
  147LYSH    CG 1673   6.605   6.043   5.142
  147LYSH    CD 1674   6.500   6.029   5.252
  147LYSH    CE 1675   6.568   5.966   5.374
  147LYSH    NZ 1676   6.538   6.039   5.498
  147LYSH   HZ1 1677   6.441   6.059   5.514
  147LYSH   HZ2 1678   6.557   5.983   5.578
  147LYSH   HZ3 1679   6.582   6.129   5.499
  147LYSH     C 1680   6.738   6.164   4.871
  147LYSH     O 1681   6.858   6.150   4.897
  148VAL      N 1682   6.689   6.263   4.796
  148VAL      H 1683   6.620   6.235   4.730
  148VAL     CA 1684   6.750   6.397   4.793
  148VAL     CB 1685   6.655   6.484   4.711
  148VAL    CG1 1686   6.711   6.626   4.710
  148VAL    CG2 1687   6.632   6.436   4.567
  148VAL      C 1688   6.755   6.452   4.936
  148VAL      O 1689   6.654   6.453   5.006
  149GL4      N 1690   6.875   6.493   4.976
  149GL4      H 1691   6.957   6.492   4.919
  149GL4     CA 1692   6.900   6.547   5.110
  149GL4     CB 1693   7.046   6.525   5.150
  149GL4     CG 1694   7.069   6.374   5.162
  149GL4     CD 1695   7.200   6.319   5.218
  149GL4    OE1 1696   7.204   6.298   5.341
  149GL4   HE11 1697   7.294   6.262   5.363
  149GL4   HE12 1698   7.107   6.303   5.367
  149GL4    OE2 1699   7.280   6.275   5.132
  149GL4   HE21 1700   7.325   6.198   5.178
  149GL4   HE22 1701   7.274   6.324   5.045
  149GL4      C 1702   6.869   6.696   5.130
  149GL4      O 1703   6.851   6.771   5.035
  150HI0      N 1704   6.857   6.734   5.257
  150HI0      H 1705   6.902   6.678   5.327
  150HI0     CA 1706   6.800   6.863   5.300
  150HI0     CB 1707   6.786   6.869   5.452
  150HI0     CG 1708   6.706   6.988   5.508
  150HI0    ND1 1709   6.605   6.969   5.592
  150HI0    HD1 1710   6.535   6.898   5.582
  150HI0    CD2 1711   6.750   7.111   5.534
  150HI0    HD2 1712   6.838   7.149   5.482
  150HI0    CE1 1713   6.595   7.074   5.673
  150HI0    HE1 1714   6.539   7.079   5.766
  150HI0    NE2 1715   6.687   7.164   5.638
  150HI0    HE2 1716   6.731   7.232   5.697
  150HI0      C 1717   6.875   6.987   5.253
  150HI0      O 1718   6.981   7.021   5.306
  151SER      N 1719   6.809   7.053   5.158
  151SER      H 1720   6.720   7.018   5.130
  151SER     CA 1721   6.856   7.179   5.098
  151SER     CB 1722   6.872   7.176   4.946
  151SER     OG 1723   6.745   7.146   4.887
  151SER     HG 1724   6.770   7.139   4.791
  151SER      C 1725   6.801   7.298   5.176
  151SER      O 1726   6.681   7.324   5.183
  152AS4      N 1727   6.891   7.380   5.229
  152AS4      H 1728   6.991   7.374   5.216
  152AS4     CA 1729   6.854   7.498   5.307
  152AS4     CB 1730   6.903   7.466   5.449
  152AS4     CG 1731   6.855   7.548   5.569
  152AS4    OD1 1732   6.741   7.598   5.563
  152AS4   HD11 1733   6.733   7.642   5.652
  152AS4   HD12 1734   6.695   7.566   5.480
  152AS4    OD2 1735   6.938   7.549   5.663
  152AS4   HD21 1736   6.933   7.638   5.707
  152AS4   HD22 1737   6.982   7.459   5.660
  152AS4      C 1738   6.908   7.629   5.250
  152AS4      O 1739   7.012   7.620   5.185
  153LEU      N 1740   6.850   7.742   5.289
  153LEU      H 1741   6.780   7.741   5.361
  153LEU     CA 1742   6.891   7.868   5.227
  153LEU     CB 1743   6.781   7.906   5.127
  153LEU     CG 1744   6.819   8.020   5.033
  153LEU    CD1 1745   6.918   7.962   4.932
  153LEU    CD2 1746   6.696   8.081   4.966
  153LEU      C 1747   6.909   7.964   5.344
  153LEU      O 1748   6.824   7.982   5.430
  154SER      N 1749   7.015   8.043   5.323
  154SER      H 1750   7.084   8.023   5.254
  154SER     CA 1751   7.049   8.158   5.408
  154SER     CB 1752   7.141   8.138   5.529
  154SER     OG 1753   7.133   8.255   5.611
  154SER     HG 1754   7.211   8.253   5.673
  154SER      C 1755   7.110   8.273   5.327
  154SER      O 1756   7.162   8.249   5.218
  155PHE      N 1757   7.096   8.394   5.380
  155PHE      H 1758   7.082   8.400   5.479
  155PHE     CA 1759   7.133   8.521   5.317
  155PHE     CB 1760   7.043   8.569   5.204
  155PHE     CG 1761   6.897   8.586   5.245
  155PHE    CD1 1762   6.819   8.472   5.257
  155PHE    HD1 1763   6.863   8.377   5.226
  155PHE    CD2 1764   6.843   8.704   5.296
  155PHE    HD2 1765   6.895   8.799   5.285
  155PHE    CE1 1766   6.689   8.479   5.306
  155PHE    HE1 1767   6.632   8.386   5.310
  155PHE    CE2 1768   6.717   8.714   5.355
  155PHE    HE2 1769   6.696   8.794   5.426
  155PHE     CZ 1770   6.638   8.600   5.351
  155PHE     HZ 1771   6.538   8.612   5.394
  155PHE      C 1772   7.151   8.640   5.412
  155PHE      O 1773   7.071   8.665   5.503
  156SER      N 1774   7.251   8.721   5.380
  156SER      H 1775   7.326   8.686   5.324
  156SER     CA 1776   7.270   8.861   5.423
  156SER     CB 1777   7.400   8.876   5.502
  156SER     OG 1778   7.411   8.996   5.580
  156SER     HG 1779   7.508   9.020   5.579
  156SER      C 1780   7.271   8.951   5.299
  156SER      O 1781   7.305   8.914   5.186
  157LYSH     N 1782   7.255   9.076   5.340
  157LYSH     H 1783   7.221   9.094   5.432
  157LYSH    CA 1784   7.274   9.195   5.255
  157LYSH    CB 1785   7.227   9.310   5.344
  157LYSH    CG 1786   7.086   9.351   5.300
  157LYSH    CD 1787   7.040   9.458   5.399
  157LYSH    CE 1788   6.900   9.499   5.351
  157LYSH    NZ 1789   6.929   9.605   5.253
  157LYSH   HZ1 1790   6.858   9.676   5.251
  157LYSH   HZ2 1791   7.021   9.643   5.269
  157LYSH   HZ3 1792   6.934   9.567   5.161
  157LYSH     C 1793   7.412   9.221   5.195
  157LYSH     O 1794   7.426   9.279   5.088
  158AS4      N 1795   7.518   9.172   5.259
  158AS4      H 1796   7.514   9.161   5.358
  158AS4     CA 1797   7.652   9.161   5.199
  158AS4     CB 1798   7.748   9.164   5.318
  158AS4     CG 1799   7.727   9.065   5.433
  158AS4    OD1 1800   7.749   8.943   5.415
  158AS4   HD11 1801   7.717   8.887   5.491
  158AS4   HD12 1802   7.805   8.934   5.333
  158AS4    OD2 1803   7.656   9.106   5.527
  158AS4   HD21 1804   7.627   9.031   5.586
  158AS4   HD22 1805   7.665   9.206   5.530
  158AS4      C 1806   7.671   9.034   5.116
  158AS4      O 1807   7.570   8.968   5.094
  159TRP      N 1808   7.794   9.005   5.075
  159TRP      H 1809   7.874   9.058   5.106
  159TRP     CA 1810   7.829   8.893   4.986
  159TRP     CB 1811   7.981   8.880   4.971
  159TRP     CG 1812   8.047   8.926   5.101
  159TRP    CD1 1813   8.072   8.846   5.205
  159TRP    HD1 1814   8.071   8.737   5.197
  159TRP    CD2 1815   8.093   9.051   5.141
  159TRP    NE1 1816   8.119   8.919   5.306
  159TRP    HE1 1817   8.120   8.880   5.398
  159TRP    CE2 1818   8.134   9.047   5.274
  159TRP    CE3 1819   8.106   9.168   5.067
  159TRP    HE3 1820   8.104   9.175   4.958
  159TRP    CZ2 1821   8.169   9.162   5.342
  159TRP    HZ2 1822   8.200   9.154   5.446
  159TRP    CZ3 1823   8.134   9.283   5.140
  159TRP    HZ3 1824   8.125   9.377   5.087
  159TRP    CH2 1825   8.165   9.284   5.276
  159TRP    HH2 1826   8.152   9.381   5.325
  159TRP      C 1827   7.784   8.751   5.022
  159TRP      O 1828   7.763   8.664   4.938
  160SER      N 1829   7.741   8.743   5.147
  160SER      H 1830   7.736   8.828   5.199
  160SER     CA 1831   7.700   8.613   5.203
  160SER     CB 1832   7.737   8.606   5.351
  160SER     OG 1833   7.685   8.696   5.449
  160SER     HG 1834   7.698   8.794   5.431
  160SER      C 1835   7.562   8.557   5.170
  160SER      O 1836   7.470   8.565   5.252
  161PHE      N 1837   7.547   8.498   5.052
  161PHE      H 1838   7.611   8.504   4.975
  161PHE     CA 1839   7.424   8.429   5.011
  161PHE     CB 1840   7.345   8.509   4.907
  161PHE     CG 1841   7.419   8.569   4.787
  161PHE    CD1 1842   7.457   8.495   4.676
  161PHE    HD1 1843   7.462   8.387   4.670
  161PHE    CD2 1844   7.456   8.702   4.802
  161PHE    HD2 1845   7.395   8.762   4.870
  161PHE    CE1 1846   7.527   8.562   4.575
  161PHE    HE1 1847   7.518   8.527   4.472
  161PHE    CE2 1848   7.545   8.758   4.711
  161PHE    HE2 1849   7.601   8.846   4.744
  161PHE     CZ 1850   7.580   8.688   4.597
  161PHE     HZ 1851   7.651   8.735   4.528
  161PHE      C 1852   7.441   8.282   4.973
  161PHE      O 1853   7.505   8.246   4.874
  162TYR      N 1854   7.397   8.187   5.054
  162TYR      H 1855   7.325   8.201   5.122
  162TYR     CA 1856   7.435   8.045   5.041
  162TYR     CB 1857   7.560   8.012   5.123
  162TYR     CG 1858   7.554   8.071   5.264
  162TYR    CD1 1859   7.497   7.989   5.361
  162TYR    HD1 1860   7.463   7.889   5.335
  162TYR    CD2 1861   7.610   8.196   5.288
  162TYR    HD2 1862   7.646   8.262   5.209
  162TYR    CE1 1863   7.503   8.038   5.491
  162TYR    HE1 1864   7.463   7.977   5.572
  162TYR    CE2 1865   7.614   8.241   5.420
  162TYR    HE2 1866   7.643   8.345   5.434
  162TYR     CZ 1867   7.564   8.159   5.521
  162TYR     OH 1868   7.578   8.204   5.648
  162TYR     HH 1869   7.562   8.302   5.635
  162TYR      C 1870   7.338   7.931   5.067
  162TYR      O 1871   7.242   7.937   5.144
  163LEU      N 1872   7.353   7.828   4.983
  163LEU      H 1873   7.412   7.836   4.904
  163LEU     CA 1874   7.276   7.704   4.986
  163LEU     CB 1875   7.254   7.650   4.844
  163LEU     CG 1876   7.143   7.554   4.802
  163LEU    CD1 1877   7.013   7.611   4.860
  163LEU    CD2 1878   7.142   7.551   4.649
  163LEU      C 1879   7.349   7.596   5.065
  163LEU      O 1880   7.469   7.578   5.048
  164LEU      N 1881   7.283   7.557   5.175
  164LEU      H 1882   7.188   7.587   5.186
  164LEU     CA 1883   7.339   7.458   5.268
  164LEU     CB 1884   7.334   7.491   5.417
  164LEU     CG 1885   7.387   7.628   5.461
  164LEU    CD1 1886   7.273   7.730   5.458
  164LEU    CD2 1887   7.449   7.610   5.600
  164LEU      C 1888   7.275   7.321   5.249
  164LEU      O 1889   7.157   7.290   5.268
  165TYR      N 1890   7.361   7.244   5.183
  165TYR      H 1891   7.451   7.275   5.153
  165TYR     CA 1892   7.325   7.104   5.156
  165TYR     CB 1893   7.360   7.070   5.011
  165TYR     CG 1894   7.302   6.933   4.973
  165TYR    CD1 1895   7.362   6.815   5.014
  165TYR    HD1 1896   7.445   6.817   5.084
  165TYR    CD2 1897   7.192   6.932   4.889
  165TYR    HD2 1898   7.147   7.026   4.857
  165TYR    CE1 1899   7.305   6.697   4.967
  165TYR    HE1 1900   7.333   6.602   5.011
  165TYR    CE2 1901   7.140   6.814   4.836
  165TYR    HE2 1902   7.060   6.818   4.762
  165TYR     CZ 1903   7.199   6.694   4.877
  165TYR     OH 1904   7.138   6.575   4.852
  165TYR     HH 1905   7.186   6.488   4.856
  165TYR      C 1906   7.363   7.017   5.276
  165TYR      O 1907   7.480   6.981   5.290
  166TYR      N 1908   7.263   7.011   5.363
  166TYR      H 1909   7.179   7.064   5.350
  166TYR     CA 1910   7.263   6.918   5.477
  166TYR     CB 1911   7.165   6.960   5.587
  166TYR     CG 1912   7.204   7.088   5.662
  166TYR    CD1 1913   7.294   7.078   5.768
  166TYR    HD1 1914   7.336   6.981   5.794
  166TYR    CD2 1915   7.148   7.212   5.633
  166TYR    HD2 1916   7.091   7.229   5.542
  166TYR    CE1 1917   7.327   7.187   5.847
  166TYR    HE1 1918   7.394   7.177   5.932
  166TYR    CE2 1919   7.182   7.322   5.711
  166TYR    HE2 1920   7.116   7.409   5.705
  166TYR     CZ 1921   7.276   7.312   5.813
  166TYR     OH 1922   7.289   7.415   5.900
  166TYR     HH 1923   7.242   7.497   5.866
  166TYR      C 1924   7.255   6.767   5.455
  166TYR      O 1925   7.152   6.699   5.453
  167THR      N 1926   7.377   6.718   5.434
  167THR      H 1927   7.456   6.772   5.461
  167THR     CA 1928   7.381   6.572   5.419
  167THR     CB 1929   7.481   6.536   5.308
  167THR    OG1 1930   7.494   6.396   5.285
  167THR    HG1 1931   7.409   6.365   5.243
  167THR    CG2 1932   7.624   6.585   5.330
  167THR      C 1933   7.419   6.493   5.544
  167THR      O 1934   7.498   6.534   5.629
  168GL4      N 1935   7.359   6.375   5.553
  168GL4      H 1936   7.306   6.333   5.480
  168GL4     CA 1937   7.378   6.282   5.665
  168GL4     CB 1938   7.260   6.195   5.707
  168GL4     CG 1939   7.204   6.094   5.606
  168GL4     CD 1940   7.099   6.009   5.678
  168GL4    OE1 1941   7.133   5.909   5.745
  168GL4   HE11 1942   7.067   5.897   5.819
  168GL4   HE12 1943   7.219   5.865   5.718
  168GL4    OE2 1944   6.980   6.044   5.692
  168GL4   HE21 1945   6.926   5.991   5.757
  168GL4   HE22 1946   6.958   6.126   5.640
  168GL4      C 1947   7.502   6.192   5.656
  168GL4      O 1948   7.531   6.157   5.542
  169PHE      N 1949   7.557   6.150   5.769
  169PHE      H 1950   7.535   6.197   5.855
  169PHE     CA 1951   7.672   6.058   5.782
  169PHE     CB 1952   7.643   5.908   5.785
  169PHE     CG 1953   7.606   5.848   5.649
  169PHE    CD1 1954   7.472   5.852   5.611
  169PHE    HD1 1955   7.393   5.858   5.686
  169PHE    CD2 1956   7.702   5.802   5.560
  169PHE    HD2 1957   7.790   5.754   5.604
  169PHE    CE1 1958   7.437   5.815   5.482
  169PHE    HE1 1959   7.332   5.793   5.464
  169PHE    CE2 1960   7.666   5.771   5.429
  169PHE    HE2 1961   7.749   5.761   5.359
  169PHE     CZ 1962   7.534   5.781   5.388
  169PHE     HZ 1963   7.517   5.754   5.284
  169PHE      C 1964   7.803   6.088   5.708
  169PHE      O 1965   7.813   6.124   5.591
  170THR      N 1966   7.906   6.088   5.792
  170THR      H 1967   7.894   6.075   5.890
  170THR     CA 1968   8.045   6.093   5.744
  170THR     CB 1969   8.148   6.050   5.849
  170THR    OG1 1970   8.107   5.930   5.914
  170THR    HG1 1971   8.136   5.928   6.010
  170THR    CG2 1972   8.184   6.168   5.939
  170THR      C 1973   8.077   6.007   5.621
  170THR      O 1974   8.038   5.891   5.620
  171PRO      N 1975   8.108   6.066   5.506
  171PRO     CA 1976   8.146   5.990   5.386
  171PRO     CB 1977   8.214   6.095   5.297
  171PRO     CG 1978   8.149   6.229   5.329
  171PRO     CD 1979   8.114   6.210   5.477
  171PRO      C 1980   8.234   5.869   5.417
  171PRO      O 1981   8.336   5.884   5.485
  172THR      N 1982   8.206   5.758   5.351
  172THR      H 1983   8.156   5.767   5.265
  172THR     CA 1984   8.270   5.628   5.380
  172THR     CB 1985   8.187   5.507   5.337
  172THR    OG1 1986   8.177   5.507   5.194
  172THR    HG1 1987   8.172   5.412   5.165
  172THR    CG2 1988   8.048   5.527   5.398
  172THR      C 1989   8.420   5.620   5.349
  172THR      O 1990   8.496   5.568   5.430
  173GL4      N 1991   8.454   5.654   5.225
  173GL4      H 1992   8.396   5.702   5.160
  173GL4     CA 1993   8.591   5.640   5.173
  173GL4     CB 1994   8.589   5.640   5.020
  173GL4     CG 1995   8.487   5.544   4.959
  173GL4     CD 1996   8.479   5.551   4.806
  173GL4    OE1 1997   8.373   5.595   4.757
  173GL4   HE11 1998   8.395   5.591   4.659
  173GL4   HE12 1999   8.306   5.618   4.827
  173GL4    OE2 2000   8.583   5.526   4.740
  173GL4   HE21 2001   8.557   5.544   4.646
  173GL4   HE22 2002   8.650   5.482   4.800
  173GL4      C 2003   8.686   5.751   5.218
  173GL4      O 2004   8.783   5.731   5.291
  174LYSH     N 2005   8.655   5.878   5.199
  174LYSH     H 2006   8.606   5.892   5.113
  174LYSH    CA 2007   8.720   5.999   5.254
  174LYSH    CB 2008   8.831   6.056   5.165
  174LYSH    CG 2009   8.950   5.964   5.140
  174LYSH    CD 2010   9.058   6.056   5.082
  174LYSH    CE 2011   9.190   5.980   5.072
  174LYSH    NZ 2012   9.300   6.055   5.010
  174LYSH   HZ1 2013   9.297   6.047   4.910
  174LYSH   HZ2 2014   9.312   6.149   5.042
  174LYSH   HZ3 2015   9.382   6.002   5.033
  174LYSH     C 2016   8.620   6.110   5.286
  174LYSH     O 2017   8.526   6.134   5.209
  175ASN      N 2018   8.656   6.189   5.386
  175ASN      H 2019   8.746   6.181   5.430
  175ASN     CA 2020   8.558   6.280   5.447
  175ASN     CB 2021   8.604   6.318   5.588
  175ASN     CG 2022   8.618   6.210   5.695
  175ASN    OD1 2023   8.521   6.173   5.761
  175ASN    ND2 2024   8.741   6.166   5.720
  175ASN   HD21 2025   8.809   6.187   5.650
  175ASN   HD22 2026   8.763   6.094   5.785
  175ASN      C 2027   8.499   6.400   5.373
  175ASN      O 2028   8.399   6.455   5.420
  176GL4      N 2029   8.540   6.400   5.246
  176GL4      H 2030   8.583   6.319   5.207
  176GL4     CA 2031   8.508   6.505   5.149
  176GL4     CB 2032   8.605   6.499   5.031
  176GL4     CG 2033   8.747   6.547   5.064
  176GL4     CD 2034   8.844   6.461   4.982
  176GL4    OE1 2035   8.913   6.374   5.039
  176GL4   HE11 2036   8.967   6.327   4.969
  176GL4   HE12 2037   8.880   6.366   5.133
  176GL4    OE2 2038   8.856   6.475   4.859
  176GL4   HE21 2039   8.940   6.434   4.824
  176GL4   HE22 2040   8.784   6.531   4.817
  176GL4      C 2041   8.367   6.495   5.089
  176GL4      O 2042   8.318   6.388   5.055
  177TYR      N 2043   8.307   6.614   5.089
  177TYR      H 2044   8.353   6.699   5.113
  177TYR     CA 2045   8.173   6.639   5.034
  177TYR     CB 2046   8.060   6.613   5.134
  177TYR     CG 2047   8.066   6.686   5.268
  177TYR    CD1 2048   8.151   6.649   5.371
  177TYR    HD1 2049   8.204   6.553   5.373
  177TYR    CD2 2050   7.993   6.804   5.281
  177TYR    HD2 2051   7.932   6.836   5.196
  177TYR    CE1 2052   8.174   6.736   5.477
  177TYR    HE1 2053   8.262   6.715   5.538
  177TYR    CE2 2054   8.003   6.885   5.393
  177TYR    HE2 2055   7.939   6.967   5.426
  177TYR     CZ 2056   8.101   6.854   5.486
  177TYR     OH 2057   8.103   6.922   5.604
  177TYR     HH 2058   8.149   6.854   5.660
  177TYR      C 2059   8.160   6.774   4.964
  177TYR      O 2060   8.149   6.875   5.034
  178ALA      N 2061   8.183   6.776   4.833
  178ALA      H 2062   8.200   6.694   4.778
  178ALA     CA 2063   8.171   6.904   4.761
  178ALA     CB 2064   8.282   6.935   4.661
  178ALA      C 2065   8.039   6.901   4.683
  178ALA      O 2066   8.004   6.796   4.629
  179CYS2     N 2067   7.988   7.021   4.660
  179CYS2     H 2068   8.040   7.105   4.678
  179CYS2    CA 2069   7.857   7.050   4.599
  179CYS2    CB 2070   7.762   7.094   4.710
  179CYS2    SG 2071   7.822   7.222   4.826
  179CYS2     C 2072   7.856   7.141   4.476
  179CYS2     O 2073   7.915   7.248   4.479
  180ARG      N 2074   7.804   7.089   4.365
  180ARG      H 2075   7.769   6.997   4.348
  180ARG     CA 2076   7.780   7.173   4.246
  180ARG     CB 2077   7.857   7.121   4.125
  180ARG     CG 2078   7.801   6.986   4.078
  180ARG     CD 2079   7.910   6.907   4.005
  180ARG     NE 2080   7.857   6.795   3.926
  180ARG     HE 2081   7.766   6.816   3.892
  180ARG     CZ 2082   7.933   6.698   3.874
  180ARG    NH1 2083   8.067   6.705   3.865
  180ARG   HH11 2084   8.116   6.780   3.909
  180ARG   HH12 2085   8.116   6.631   3.819
  180ARG    NH2 2086   7.885   6.574   3.862
  180ARG   HH21 2087   7.786   6.560   3.873
  180ARG   HH22 2088   7.947   6.495   3.856
  180ARG      C 2089   7.630   7.195   4.227
  180ARG      O 2090   7.547   7.110   4.259
  181VAL      N 2091   7.598   7.319   4.192
  181VAL      H 2092   7.662   7.396   4.183
  181VAL     CA 2093   7.460   7.367   4.173
  181VAL     CB 2094   7.416   7.490   4.251
  181VAL    CG1 2095   7.364   7.440   4.386
  181VAL    CG2 2096   7.520   7.601   4.273
  181VAL      C 2097   7.408   7.382   4.029
  181VAL      O 2098   7.467   7.447   3.943
  182ASN      N 2099   7.277   7.361   4.022
  182ASN      H 2100   7.228   7.316   4.096
  182ASN     CA 2101   7.204   7.370   3.895
  182ASN     CB 2102   7.066   7.303   3.896
  182ASN     CG 2103   7.077   7.151   3.882
  182ASN    OD1 2104   7.163   7.077   3.930
  182ASN    ND2 2105   6.999   7.105   3.784
  182ASN   HD21 2106   6.947   7.168   3.727
  182ASN   HD22 2107   7.008   7.009   3.761
  182ASN      C 2108   7.189   7.518   3.861
  182ASN      O 2109   7.147   7.603   3.939
  183HI0      N 2110   7.211   7.547   3.732
  183HI0      H 2111   7.255   7.490   3.664
  183HI0     CA 2112   7.192   7.682   3.678
  183HI0     CB 2113   7.279   7.704   3.554
  183HI0     CG 2114   7.406   7.775   3.599
  183HI0    ND1 2115   7.419   7.897   3.649
  183HI0    HD1 2116   7.347   7.957   3.685
  183HI0    CD2 2117   7.532   7.741   3.572
  183HI0    HD2 2118   7.559   7.638   3.549
  183HI0    CE1 2119   7.545   7.941   3.645
  183HI0    HE1 2120   7.574   8.045   3.655
  183HI0    NE2 2121   7.616   7.840   3.596
  183HI0    HE2 2122   7.707   7.852   3.556
  183HI0      C 2123   7.042   7.708   3.663
  183HI0      O 2124   6.976   7.642   3.583
  184VAL      N 2125   6.998   7.807   3.739
  184VAL      H 2126   7.063   7.859   3.795
  184VAL     CA 2127   6.856   7.836   3.766
  184VAL     CB 2128   6.829   7.928   3.885
  184VAL    CG1 2129   6.680   7.922   3.919
  184VAL    CG2 2130   6.923   7.890   4.000
  184VAL      C 2131   6.781   7.866   3.636
  184VAL      O 2132   6.679   7.799   3.623
  185THR      N 2133   6.849   7.932   3.543
  185THR      H 2134   6.939   7.973   3.553
  185THR     CA 2135   6.788   7.967   3.414
  185THR     CB 2136   6.877   8.055   3.326
  185THR    OG1 2137   7.012   8.008   3.333
  185THR    HG1 2138   7.072   8.088   3.337
  185THR    CG2 2139   6.876   8.189   3.398
  185THR      C 2140   6.753   7.846   3.327
  185THR      O 2141   6.660   7.867   3.249
  186LEU      N 2142   6.839   7.746   3.327
  186LEU      H 2143   6.935   7.773   3.335
  186LEU     CA 2144   6.801   7.609   3.286
  186LEU     CB 2145   6.924   7.525   3.254
  186LEU     CG 2146   7.012   7.570   3.137
  186LEU    CD1 2147   6.941   7.629   3.015
  186LEU    CD2 2148   7.120   7.659   3.199
  186LEU      C 2149   6.698   7.530   3.366
  186LEU      O 2150   6.590   7.508   3.311
  187SER      N 2151   6.712   7.523   3.498
  187SER      H 2152   6.792   7.569   3.535
  187SER     CA 2153   6.637   7.418   3.568
  187SER     CB 2154   6.714   7.351   3.682
  187SER     OG 2155   6.822   7.277   3.625
  187SER     HG 2156   6.798   7.241   3.535
  187SER      C 2157   6.504   7.464   3.630
  187SER      O 2158   6.427   7.389   3.690
  188GLN      N 2159   6.475   7.593   3.623
  188GLN      H 2160   6.547   7.662   3.610
  188GLN     CA 2161   6.348   7.654   3.663
  188GLN     CB 2162   6.332   7.664   3.815
  188GLN     CG 2163   6.205   7.726   3.874
  188GLN     CD 2164   6.099   7.617   3.883
  188GLN    OE1 2165   6.030   7.576   3.791
  188GLN    NE2 2166   6.092   7.560   4.003
  188GLN   HE21 2167   6.160   7.599   4.064
  188GLN   HE22 2168   6.029   7.484   4.024
  188GLN      C 2169   6.331   7.798   3.617
  188GLN      O 2170   6.395   7.887   3.672
  189PRO      N 2171   6.227   7.815   3.536
  189PRO     CA 2172   6.185   7.950   3.496
  189PRO     CB 2173   6.098   7.932   3.372
  189PRO     CG 2174   6.036   7.798   3.410
  189PRO     CD 2175   6.151   7.714   3.464
  189PRO      C 2176   6.111   8.023   3.607
  189PRO      O 2177   6.046   7.974   3.700
  190LYSH     N 2178   6.111   8.154   3.588
  190LYSH     H 2179   6.178   8.186   3.519
  190LYSH    CA 2180   6.036   8.245   3.675
  190LYSH    CB 2181   6.134   8.342   3.740
  190LYSH    CG 2182   6.251   8.283   3.818
  190LYSH    CD 2183   6.198   8.194   3.930
  190LYSH    CE 2184   6.329   8.137   3.984
  190LYSH    NZ 2185   6.294   8.048   4.096
  190LYSH   HZ1 2186   6.208   7.996   4.088
  190LYSH   HZ2 2187   6.368   7.986   4.120
  190LYSH   HZ3 2188   6.280   8.105   4.177
  190LYSH     C 2189   5.907   8.305   3.616
  190LYSH     O 2190   5.798   8.289   3.669
  191ILE      N 2191   5.922   8.371   3.501
  191ILE      H 2192   6.013   8.397   3.469
  191ILE     CA 2193   5.809   8.408   3.414
  191ILE     CB 2194   5.797   8.560   3.407
  191ILE    CG1 2195   5.927   8.639   3.389
  191ILE    CG2 2196   5.725   8.593   3.539
  191ILE     CD 2197   5.894   8.786   3.366
  191ILE      C 2198   5.805   8.342   3.276
  191ILE      O 2199   5.701   8.287   3.241
  192VAL      N 2200   5.919   8.311   3.216
  192VAL      H 2201   6.000   8.292   3.271
  192VAL     CA 2202   5.924   8.257   3.079
  192VAL     CB 2203   6.070   8.250   3.032
  192VAL    CG1 2204   6.114   8.390   2.987
  192VAL    CG2 2205   6.169   8.189   3.131
  192VAL      C 2206   5.857   8.123   3.049
  192VAL      O 2207   5.811   8.052   3.139
  193LYSH     N 2208   5.831   8.112   2.920
  193LYSH     H 2209   5.812   8.200   2.875
  193LYSH    CA 2210   5.781   7.990   2.854
  193LYSH    CB 2211   5.753   8.042   2.713
  193LYSH    CG 2212   5.613   8.105   2.713
  193LYSH    CD 2213   5.568   8.156   2.577
  193LYSH    CE 2214   5.646   8.282   2.537
  193LYSH    NZ 2215   5.603   8.355   2.418
  193LYSH   HZ1 2216   5.677   8.417   2.392
  193LYSH   HZ2 2217   5.585   8.292   2.342
  193LYSH   HZ3 2218   5.522   8.412   2.433
  193LYSH     C 2219   5.873   7.868   2.854
  193LYSH     O 2220   5.826   7.758   2.829
  194TRP      N 2221   6.003   7.897   2.862
  194TRP      H 2222   6.040   7.982   2.825
  194TRP     CA 2223   6.103   7.796   2.900
  194TRP     CB 2224   6.224   7.873   2.952
  194TRP     CG 2225   6.349   7.802   3.006
  194TRP    CD1 2226   6.373   7.754   3.127
  194TRP    HD1 2227   6.310   7.765   3.215
  194TRP    CD2 2228   6.433   7.737   2.917
  194TRP    NE1 2229   6.470   7.664   3.123
  194TRP    HE1 2230   6.506   7.615   3.203
  194TRP    CE2 2231   6.511   7.653   2.997
  194TRP    CE3 2232   6.457   7.743   2.781
  194TRP    HE3 2233   6.403   7.809   2.714
  194TRP    CZ2 2234   6.608   7.572   2.941
  194TRP    HZ2 2235   6.669   7.501   2.999
  194TRP    CZ3 2236   6.558   7.664   2.727
  194TRP    HZ3 2237   6.591   7.688   2.626
  194TRP    CH2 2238   6.635   7.579   2.805
  194TRP    HH2 2239   6.722   7.531   2.762
  194TRP      C 2240   6.066   7.682   2.993
  194TRP      O 2241   6.006   7.705   3.098
  195AS4      N 2242   6.132   7.570   2.962
  195AS4      H 2243   6.217   7.575   2.911
  195AS4     CA 2244   6.105   7.440   3.024
  195AS4     CB 2245   6.048   7.360   2.906
  195AS4     CG 2246   6.010   7.214   2.931
  195AS4    OD1 2247   5.959   7.180   3.040
  195AS4   HD11 2248   5.946   7.081   3.036
  195AS4   HD12 2249   5.985   7.254   3.101
  195AS4    OD2 2250   6.036   7.136   2.837
  195AS4   HD21 2251   6.017   7.042   2.864
  195AS4   HD22 2252   6.071   7.185   2.758
  195AS4      C 2253   6.217   7.362   3.091
  195AS4      O 2254   6.333   7.388   3.058
  196ARG      N 2255   6.185   7.288   3.197
  196ARG      H 2256   6.100   7.238   3.187
  196ARG     CA 2257   6.276   7.246   3.305
  196ARG     CB 2258   6.206   7.200   3.433
  196ARG     CG 2259   6.124   7.319   3.481
  196ARG     CD 2260   6.038   7.295   3.606
  196ARG     NE 2261   6.126   7.289   3.724
  196ARG     HE 2262   6.178   7.373   3.737
  196ARG     CZ 2263   6.139   7.192   3.815
  196ARG    NH1 2264   6.081   7.072   3.800
  196ARG   HH11 2265   6.027   7.058   3.717
  196ARG   HH12 2266   6.095   6.990   3.856
  196ARG    NH2 2267   6.201   7.220   3.929
  196ARG   HH21 2268   6.250   7.305   3.952
  196ARG   HH22 2269   6.195   7.155   4.005
  196ARG      C 2270   6.388   7.150   3.266
  196ARG      O 2271   6.376   7.033   3.302
  197AS4      N 2272   6.492   7.195   3.197
  197AS4      H 2273   6.487   7.275   3.136
  197AS4     CA 2274   6.613   7.112   3.181
  197AS4     CB 2275   6.706   7.196   3.093
  197AS4     CG 2276   6.818   7.112   3.031
  197AS4    OD1 2277   6.797   7.076   2.913
  197AS4   HD11 2278   6.887   7.050   2.876
  197AS4   HD12 2279   6.700   7.054   2.906
  197AS4    OD2 2280   6.903   7.066   3.109
  197AS4   HD21 2281   6.980   7.039   3.050
  197AS4   HD22 2282   6.867   7.061   3.202
  197AS4      C 2283   6.672   7.074   3.316
  197AS4      O 2284   6.751   7.147   3.376
  198MET      N 2285   6.653   6.950   3.360
  198MET      H 2286   6.633   6.878   3.294
  198MET     CA 2287   6.683   6.900   3.495
  198MET     CB 2288   6.576   6.945   3.596
  198MET     CG 2289   6.615   6.946   3.744
  198MET     SD 2290   6.489   6.991   3.868
  198MET     CE 2291   6.407   6.833   3.871
  198MET      C 2292   6.694   6.748   3.482
  198MET     O1 2293   6.640   6.685   3.388
  198MET   HO11 2294   6.620   6.752   3.317
  198MET   HO12 2295   6.625   6.592   3.422
  198MET     O2 2296   6.770   6.686   3.559
  198MET   HO21 2297   6.769   6.590   3.530
  198MET   HO22 2298   6.807   6.752   3.624
  10.33999  10.33999   7.31149   0.00000   0.00000   0.00000   0.00000   5.17000   5.17000
