# Supplementary material for: Interfacial Dynamics and Growth Modes of β2-Microglobulin Dimers
Source: J Chem Inf Model. 2023 May 3;63(14):4447–57. doi: 10.1021/acs.jcim.3c00399 (PMC10369489; doi:10.1021/acs.jcim.3c00399)
Supplement: Supplementary file 2 — ci3c00399_si_002.zip [file ci3c00399_si_002.zip › Supporting-Information/confs_end/End_conformation_BM-7_rep3.gro]

Protein in water t= 500000.00000 step= 5000000
 2298
    1ILE      N    1   6.608  10.291   3.079
    1ILE     H1    2   6.551  10.367   3.109
    1ILE     H2    3   6.695  10.325   3.045
    1ILE     H3    4   6.564  10.244   3.002
    1ILE     CA    5   6.621  10.201   3.195
    1ILE     CB    6   6.677  10.067   3.147
    1ILE    CG1    7   6.584   9.998   3.047
    1ILE    CG2    8   6.699   9.964   3.258
    1ILE     CD    9   6.656   9.939   2.925
    1ILE      C   10   6.704  10.277   3.299
    1ILE      O   11   6.809  10.330   3.263
    2GLN      N   12   6.675  10.247   3.425
    2GLN      H   13   6.587  10.205   3.446
    2GLN     CA   14   6.750  10.305   3.537
    2GLN     CB   15   6.676  10.293   3.671
    2GLN     CG   16   6.573  10.406   3.667
    2GLN     CD   17   6.551  10.445   3.813
    2GLN    OE1   18   6.640  10.467   3.895
    2GLN    NE2   19   6.429  10.434   3.865
    2GLN   HE21   20   6.348  10.403   3.814
    2GLN   HE22   21   6.420  10.454   3.962
    2GLN      C   22   6.890  10.245   3.552
    2GLN      O   23   6.907  10.137   3.495
    3ARG      N   24   6.985  10.332   3.587
    3ARG      H   25   6.962  10.425   3.614
    3ARG     CA   26   7.128  10.303   3.603
    3ARG     CB   27   7.139  10.211   3.724
    3ARG     CG   28   7.283  10.171   3.761
    3ARG     CD   29   7.298  10.094   3.892
    3ARG     NE   30   7.318  10.184   4.007
    3ARG     HE   31   7.231  10.214   4.046
    3ARG     CZ   32   7.429  10.190   4.082
    3ARG    NH1   33   7.537  10.116   4.054
    3ARG   HH11   34   7.541  10.067   3.967
    3ARG   HH12   35   7.619  10.112   4.111
    3ARG    NH2   36   7.431  10.280   4.181
    3ARG   HH21   37   7.353  10.342   4.192
    3ARG   HH22   38   7.507  10.271   4.245
    3ARG      C   39   7.208  10.270   3.477
    3ARG      O   40   7.301  10.339   3.436
    4THR      N   41   7.162  10.166   3.408
    4THR      H   42   7.073  10.121   3.420
    4THR     CA   43   7.226  10.110   3.289
    4THR     CB   44   7.262   9.965   3.322
    4THR    OG1   45   7.152   9.888   3.370
    4THR    HG1   46   7.127   9.828   3.294
    4THR    CG2   47   7.381   9.965   3.419
    4THR      C   48   7.139  10.109   3.163
    4THR      O   49   7.020  10.079   3.167
    5PRO      N   50   7.203  10.142   3.051
    5PRO     CA   51   7.141  10.127   2.919
    5PRO     CB   52   7.219  10.218   2.824
    5PRO     CG   53   7.311  10.306   2.911
    5PRO     CD   54   7.320  10.231   3.044
    5PRO      C   55   7.144   9.980   2.875
    5PRO      O   56   7.212   9.890   2.925
    6LYSH     N   57   7.052   9.956   2.782
    6LYSH     H   58   6.996  10.026   2.738
    6LYSH    CA   59   7.026   9.827   2.717
    6LYSH    CB   60   7.133   9.803   2.610
    6LYSH    CG   61   7.122   9.891   2.485
    6LYSH    CD   62   7.258   9.880   2.415
    6LYSH    CE   63   7.249   9.963   2.286
    6LYSH    NZ   64   7.366   9.954   2.198
    6LYSH   HZ1   65   7.446   9.955   2.257
    6LYSH   HZ2   66   7.365   9.874   2.138
    6LYSH   HZ3   67   7.377  10.033   2.137
    6LYSH     C   68   6.992   9.696   2.788
    6LYSH     O   69   6.924   9.613   2.729
    7ILE      N   70   7.065   9.676   2.897
    7ILE      H   71   7.140   9.737   2.922
    7ILE     CA   72   7.049   9.566   2.993
    7ILE     CB   73   7.170   9.473   3.014
    7ILE    CG1   74   7.126   9.348   3.091
    7ILE    CG2   75   7.293   9.536   3.080
    7ILE     CD   76   7.241   9.248   3.096
    7ILE      C   77   6.981   9.614   3.121
    7ILE      O   78   7.043   9.678   3.206
    8GLN      N   79   6.851   9.584   3.127
    8GLN      H   80   6.801   9.577   3.040
    8GLN     CA   81   6.776   9.579   3.253
    8GLN     CB   82   6.627   9.602   3.225
    8GLN     CG   83   6.573   9.501   3.124
    8GLN     CD   84   6.595   9.553   2.982
    8GLN    OE1   85   6.690   9.524   2.909
    8GLN    NE2   86   6.504   9.636   2.932
    8GLN   HE21   87   6.422   9.661   2.984
    8GLN   HE22   88   6.507   9.672   2.839
    8GLN      C   89   6.798   9.455   3.339
    8GLN      O   90   6.873   9.367   3.297
    9VAL      N   91   6.745   9.463   3.461
    9VAL      H   92   6.686   9.539   3.486
    9VAL     CA   93   6.777   9.373   3.573
    9VAL     CB   94   6.725   9.434   3.703
    9VAL    CG1   95   6.755   9.345   3.823
    9VAL    CG2   96   6.791   9.571   3.724
    9VAL      C   97   6.734   9.227   3.556
    9VAL      O   98   6.818   9.138   3.569
   10TYR      N   99   6.610   9.205   3.512
   10TYR      H  100   6.545   9.280   3.503
   10TYR     CA  101   6.570   9.067   3.480
   10TYR     CB  102   6.435   9.055   3.552
   10TYR     CG  103   6.405   8.917   3.611
   10TYR    CD1  104   6.477   8.867   3.718
   10TYR    HD1  105   6.555   8.934   3.754
   10TYR    CD2  106   6.299   8.840   3.566
   10TYR    HD2  107   6.232   8.887   3.493
   10TYR    CE1  108   6.453   8.740   3.769
   10TYR    HE1  109   6.486   8.708   3.868
   10TYR    CE2  110   6.275   8.710   3.608
   10TYR    HE2  111   6.204   8.645   3.556
   10TYR     CZ  112   6.356   8.660   3.709
   10TYR     OH  113   6.318   8.544   3.769
   10TYR     HH  114   6.259   8.483   3.716
   10TYR      C  115   6.562   9.003   3.342
   10TYR      O  116   6.588   8.883   3.340
   11SER      N  117   6.517   9.076   3.240
   11SER      H  118   6.451   9.150   3.256
   11SER     CA  119   6.525   9.051   3.095
   11SER     CB  120   6.663   9.048   3.029
   11SER     OG  121   6.726   8.931   3.079
   11SER     HG  122   6.821   8.963   3.088
   11SER      C  123   6.451   8.929   3.041
   11SER      O  124   6.399   8.940   2.931
   12ARG      N  125   6.461   8.811   3.102
   12ARG      H  126   6.541   8.800   3.161
   12ARG     CA  127   6.377   8.694   3.075
   12ARG     CB  128   6.441   8.577   3.150
   12ARG     CG  129   6.437   8.585   3.303
   12ARG     CD  130   6.521   8.467   3.350
   12ARG     NE  131   6.560   8.467   3.491
   12ARG     HE  132   6.524   8.388   3.541
   12ARG     CZ  133   6.650   8.553   3.541
   12ARG    NH1  134   6.710   8.650   3.470
   12ARG   HH11  135   6.702   8.662   3.371
   12ARG   HH12  136   6.748   8.728   3.519
   12ARG    NH2  137   6.679   8.546   3.671
   12ARG   HH21  138   6.639   8.470   3.724
   12ARG   HH22  139   6.739   8.608   3.721
   12ARG      C  140   6.228   8.704   3.109
   12ARG      O  141   6.182   8.799   3.173
   13HI0      N  142   6.152   8.597   3.090
   13HI0      H  143   6.189   8.505   3.100
   13HI0     CA  144   6.005   8.602   3.085
   13HI0     CB  145   5.944   8.486   3.005
   13HI0     CG  146   6.005   8.460   2.867
   13HI0    ND1  147   6.114   8.390   2.840
   13HI0    HD1  148   6.165   8.336   2.906
   13HI0    CD2  149   5.954   8.505   2.752
   13HI0    HD2  150   5.852   8.536   2.732
   13HI0    CE1  151   6.141   8.403   2.710
   13HI0    HE1  152   6.234   8.367   2.665
   13HI0    NE2  153   6.045   8.479   2.658
   13HI0    HE2  154   6.042   8.508   2.563
   13HI0      C  155   5.944   8.599   3.225
   13HI0      O  156   6.004   8.551   3.321
   14PRO      N  157   5.823   8.648   3.247
   14PRO     CA  158   5.752   8.630   3.375
   14PRO     CB  159   5.622   8.709   3.374
   14PRO     CG  160   5.616   8.770   3.234
   14PRO     CD  161   5.737   8.723   3.154
   14PRO      C  162   5.724   8.482   3.399
   14PRO      O  163   5.713   8.402   3.306
   15ALA      N  164   5.736   8.449   3.528
   15ALA      H  165   5.765   8.513   3.598
   15ALA     CA  166   5.726   8.318   3.594
   15ALA     CB  167   5.625   8.219   3.535
   15ALA      C  168   5.857   8.240   3.597
   15ALA      O  169   5.875   8.148   3.677
   16GL4      N  170   5.950   8.270   3.507
   16GL4      H  171   5.944   8.354   3.453
   16GL4     CA  172   6.081   8.205   3.494
   16GL4     CB  173   6.151   8.252   3.367
   16GL4     CG  174   6.080   8.209   3.239
   16GL4     CD  175   6.152   8.218   3.104
   16GL4    OE1  176   6.221   8.320   3.085
   16GL4   HE11  177   6.258   8.335   2.993
   16GL4   HE12  178   6.217   8.377   3.167
   16GL4    OE2  179   6.123   8.137   3.013
   16GL4   HE21  180   6.181   8.171   2.939
   16GL4   HE22  181   6.039   8.084   3.021
   16GL4      C  182   6.178   8.227   3.611
   16GL4      O  183   6.183   8.337   3.666
   17ASN      N  184   6.245   8.118   3.647
   17ASN      H  185   6.238   8.038   3.588
   17ASN     CA  186   6.332   8.105   3.765
   17ASN     CB  187   6.361   7.956   3.783
   17ASN     CG  188   6.234   7.871   3.793
   17ASN    OD1  189   6.136   7.880   3.719
   17ASN    ND2  190   6.228   7.776   3.886
   17ASN   HD21  191   6.305   7.755   3.945
   17ASN   HD22  192   6.144   7.722   3.880
   17ASN      C  193   6.460   8.188   3.760
   17ASN      O  194   6.488   8.251   3.658
   18GLY      N  195   6.520   8.186   3.879
   18GLY      H  196   6.493   8.125   3.953
   18GLY     CA  197   6.632   8.274   3.916
   18GLY      C  198   6.770   8.266   3.852
   18GLY      O  199   6.792   8.277   3.732
   19LYSH     N  200   6.875   8.288   3.931
   19LYSH     H  201   6.963   8.276   3.886
   19LYSH    CA  202   6.893   8.319   4.074
   19LYSH    CB  203   6.975   8.216   4.152
   19LYSH    CG  204   6.904   8.081   4.135
   19LYSH    CD  205   6.973   7.980   4.226
   19LYSH    CE  206   7.117   7.950   4.184
   19LYSH    NZ  207   7.116   7.890   4.049
   19LYSH   HZ1  208   7.066   7.804   4.044
   19LYSH   HZ2  209   7.068   7.943   3.979
   19LYSH   HZ3  210   7.211   7.880   4.019
   19LYSH     C  211   6.961   8.454   4.100
   19LYSH     O  212   6.913   8.540   4.174
   20SER      N  213   7.074   8.469   4.032
   20SER      H  214   7.113   8.391   3.983
   20SER     CA  215   7.162   8.587   4.040
   20SER     CB  216   7.306   8.552   4.003
   20SER     OG  217   7.347   8.435   4.075
   20SER     HG  218   7.318   8.354   4.024
   20SER      C  219   7.116   8.715   3.970
   20SER      O  220   7.130   8.726   3.848
   21ASN      N  221   7.102   8.811   4.060
   21ASN      H  222   7.110   8.796   4.158
   21ASN     CA  223   7.065   8.949   4.023
   21ASN     CB  224   6.916   8.960   4.054
   21ASN     CG  225   6.837   8.904   3.935
   21ASN    OD1  226   6.779   8.796   3.928
   21ASN    ND2  227   6.851   8.974   3.823
   21ASN   HD21  228   6.906   9.058   3.823
   21ASN   HD22  229   6.834   8.929   3.735
   21ASN      C  230   7.152   9.058   4.086
   21ASN      O  231   7.135   9.075   4.206
   22PHE      N  232   7.242   9.135   4.025
   22PHE      H  233   7.288   9.199   4.087
   22PHE     CA  234   7.307   9.135   3.893
   22PHE     CB  235   7.387   9.007   3.866
   22PHE     CG  236   7.477   8.979   3.986
   22PHE    CD1  237   7.443   8.884   4.082
   22PHE    HD1  238   7.336   8.868   4.099
   22PHE    CD2  239   7.600   9.044   3.987
   22PHE    HD2  240   7.631   9.112   3.907
   22PHE    CE1  241   7.532   8.846   4.181
   22PHE    HE1  242   7.513   8.763   4.249
   22PHE    CE2  243   7.687   9.006   4.089
   22PHE    HE2  244   7.781   9.060   4.099
   22PHE     CZ  245   7.653   8.914   4.187
   22PHE     HZ  246   7.731   8.891   4.260
   22PHE      C  247   7.206   9.171   3.783
   22PHE      O  248   7.088   9.192   3.808
   23LEU      N  249   7.264   9.212   3.670
   23LEU      H  250   7.362   9.232   3.663
   23LEU     CA  251   7.182   9.241   3.552
   23LEU     CB  252   7.240   9.363   3.480
   23LEU     CG  253   7.249   9.488   3.567
   23LEU    CD1  254   7.361   9.573   3.505
   23LEU    CD2  255   7.118   9.566   3.553
   23LEU      C  256   7.200   9.125   3.454
   23LEU      O  257   7.312   9.076   3.437
   24ASN      N  258   7.089   9.085   3.392
   24ASN      H  259   7.009   9.146   3.394
   24ASN     CA  260   7.065   8.957   3.325
   24ASN     CB  261   6.946   8.881   3.384
   24ASN     CG  262   6.962   8.855   3.534
   24ASN    OD1  263   6.864   8.819   3.599
   24ASN    ND2  264   7.085   8.841   3.583
   24ASN   HD21  265   7.169   8.857   3.532
   24ASN   HD22  266   7.091   8.805   3.676
   24ASN      C  267   7.073   8.960   3.173
   24ASN      O  268   6.982   9.009   3.105
   25CYS2     N  269   7.146   8.861   3.122
   25CYS2     H  270   7.215   8.813   3.176
   25CYS2    CA  271   7.152   8.826   2.979
   25CYS2    CB  272   7.261   8.720   2.967
   25CYS2    SG  273   7.338   8.714   2.801
   25CYS2     C  274   7.028   8.781   2.902
   25CYS2     O  275   6.946   8.713   2.964
   26TYR      N  276   7.013   8.828   2.778
   26TYR      H  277   7.070   8.904   2.747
   26TYR     CA  278   6.912   8.788   2.679
   26TYR     CB  279   6.905   8.891   2.567
   26TYR     CG  280   6.826   9.017   2.600
   26TYR    CD1  281   6.687   9.008   2.601
   26TYR    HD1  282   6.632   8.921   2.567
   26TYR    CD2  283   6.890   9.131   2.649
   26TYR    HD2  284   6.998   9.146   2.648
   26TYR    CE1  285   6.612   9.116   2.647
   26TYR    HE1  286   6.503   9.116   2.642
   26TYR    CE2  287   6.813   9.240   2.689
   26TYR    HE2  288   6.856   9.325   2.741
   26TYR     CZ  289   6.675   9.232   2.691
   26TYR     OH  290   6.601   9.342   2.723
   26TYR     HH  291   6.650   9.407   2.781
   26TYR      C  292   6.927   8.641   2.639
   26TYR      O  293   7.013   8.613   2.556
   27VAL      N  294   6.857   8.551   2.709
   27VAL      H  295   6.762   8.572   2.730
   27VAL     CA  296   6.885   8.407   2.710
   27VAL     CB  297   6.882   8.349   2.852
   27VAL    CG1  298   7.004   8.391   2.934
   27VAL    CG2  299   6.757   8.394   2.927
   27VAL      C  300   6.792   8.325   2.621
   27VAL      O  301   6.679   8.368   2.597
   28SER      N  302   6.842   8.220   2.556
   28SER      H  303   6.938   8.195   2.543
   28SER     CA  304   6.753   8.126   2.486
   28SER     CB  305   6.794   8.137   2.339
   28SER     OG  306   6.721   8.036   2.269
   28SER     HG  307   6.744   8.031   2.171
   28SER      C  308   6.774   7.987   2.548
   28SER      O  309   6.865   7.960   2.627
   29GLY      N  310   6.676   7.904   2.516
   29GLY      H  311   6.622   7.923   2.434
   29GLY     CA  312   6.653   7.769   2.569
   29GLY      C  313   6.747   7.659   2.520
   29GLY      O  314   6.744   7.625   2.402
   30PHE      N  315   6.800   7.586   2.618
   30PHE      H  316   6.784   7.602   2.715
   30PHE     CA  317   6.886   7.468   2.598
   30PHE     CB  318   6.976   7.441   2.718
   30PHE     CG  319   7.115   7.505   2.717
   30PHE    CD1  320   7.126   7.643   2.726
   30PHE    HD1  321   7.037   7.705   2.739
   30PHE    CD2  322   7.225   7.421   2.704
   30PHE    HD2  323   7.211   7.316   2.677
   30PHE    CE1  324   7.254   7.697   2.720
   30PHE    HE1  325   7.270   7.804   2.708
   30PHE    CE2  326   7.353   7.475   2.706
   30PHE    HE2  327   7.439   7.411   2.687
   30PHE     CZ  328   7.365   7.613   2.714
   30PHE     HZ  329   7.461   7.655   2.687
   30PHE      C  330   6.822   7.338   2.547
   30PHE      O  331   6.754   7.276   2.628
   31HI0      N  332   6.855   7.301   2.423
   31HI0      H  333   6.929   7.345   2.374
   31HI0     CA  334   6.803   7.187   2.346
   31HI0     CB  335   6.655   7.198   2.307
   31HI0     CG  336   6.603   7.066   2.251
   31HI0    ND1  337   6.573   6.957   2.321
   31HI0    HD1  338   6.561   6.950   2.421
   31HI0    CD2  339   6.603   7.025   2.124
   31HI0    HD2  340   6.633   7.094   2.045
   31HI0    CE1  341   6.562   6.850   2.243
   31HI0    HE1  342   6.537   6.749   2.274
   31HI0    NE2  343   6.578   6.895   2.119
   31HI0    HE2  344   6.548   6.839   2.041
   31HI0      C  345   6.887   7.178   2.219
   31HI0      O  346   6.915   7.279   2.154
   32PRO      N  347   6.967   7.073   2.209
   32PRO     CA  348   6.998   6.973   2.312
   32PRO     CB  349   7.059   6.853   2.239
   32PRO     CG  350   7.118   6.911   2.111
   32PRO     CD  351   7.015   7.020   2.080
   32PRO      C  352   7.099   7.037   2.408
   32PRO      O  353   7.169   7.131   2.369
   33SER      N  354   7.122   6.956   2.511
   33SER      H  355   7.100   6.859   2.505
   33SER     CA  356   7.210   6.991   2.623
   33SER     CB  357   7.219   6.875   2.723
   33SER     OG  358   7.296   6.766   2.672
   33SER     HG  359   7.256   6.677   2.695
   33SER      C  360   7.353   7.026   2.581
   33SER      O  361   7.393   7.132   2.627
   34AS4      N  362   7.402   6.958   2.478
   34AS4      H  363   7.366   6.866   2.461
   34AS4     CA  364   7.526   6.985   2.403
   34AS4     CB  365   7.521   6.883   2.289
   34AS4     CG  366   7.574   6.745   2.327
   34AS4    OD1  367   7.543   6.652   2.249
   34AS4   HD11  368   7.595   6.573   2.281
   34AS4   HD12  369   7.472   6.691   2.190
   34AS4    OD2  370   7.668   6.734   2.408
   34AS4   HD21  371   7.724   6.654   2.386
   34AS4   HD22  372   7.657   6.810   2.472
   34AS4      C  373   7.547   7.131   2.361
   34AS4      O  374   7.662   7.175   2.357
   35ILE      N  375   7.443   7.200   2.313
   35ILE      H  376   7.352   7.162   2.331
   35ILE     CA  377   7.460   7.325   2.239
   35ILE     CB  378   7.332   7.389   2.183
   35ILE    CG1  379   7.241   7.423   2.301
   35ILE    CG2  380   7.264   7.305   2.075
   35ILE     CD  381   7.113   7.493   2.253
   35ILE      C  382   7.540   7.438   2.305
   35ILE      O  383   7.562   7.435   2.426
   36GL4      N  384   7.580   7.537   2.226
   36GL4      H  385   7.552   7.528   2.130
   36GL4     CA  386   7.682   7.639   2.255
   36GL4     CB  387   7.785   7.629   2.143
   36GL4     CG  388   7.912   7.711   2.167
   36GL4     CD  389   7.978   7.674   2.300
   36GL4    OE1  390   7.968   7.757   2.394
   36GL4   HE11  391   8.025   7.723   2.469
   36GL4   HE12  392   7.929   7.846   2.372
   36GL4    OE2  393   8.064   7.584   2.298
   36GL4   HE21  394   8.050   7.532   2.382
   36GL4   HE22  395   8.122   7.580   2.216
   36GL4      C  396   7.620   7.777   2.277
   36GL4      O  397   7.506   7.807   2.240
   37VAL      N  398   7.672   7.862   2.365
   37VAL      H  399   7.754   7.827   2.411
   37VAL     CA  400   7.629   8.000   2.393
   37VAL     CB  401   7.622   8.025   2.544
   37VAL    CG1  402   7.571   8.164   2.582
   37VAL    CG2  403   7.535   7.913   2.602
   37VAL      C  404   7.727   8.101   2.333
   37VAL      O  405   7.836   8.126   2.383
   38AS4      N  406   7.687   8.161   2.221
   38AS4      H  407   7.592   8.149   2.191
   38AS4     CA  408   7.754   8.278   2.164
   38AS4     CB  409   7.687   8.307   2.030
   38AS4     CG  410   7.761   8.241   1.913
   38AS4    OD1  411   7.841   8.145   1.924
   38AS4   HD11  412   7.853   8.102   1.835
   38AS4   HD12  413   7.859   8.137   2.022
   38AS4    OD2  414   7.760   8.308   1.808
   38AS4   HD21  415   7.728   8.253   1.732
   38AS4   HD22  416   7.767   8.403   1.840
   38AS4      C  417   7.726   8.402   2.250
   38AS4      O  418   7.623   8.469   2.254
   39LEU      N  419   7.844   8.445   2.296
   39LEU      H  420   7.926   8.410   2.252
   39LEU     CA  421   7.863   8.545   2.402
   39LEU     CB  422   7.988   8.514   2.484
   39LEU     CG  423   7.972   8.399   2.583
   39LEU    CD1  424   8.097   8.361   2.663
   39LEU    CD2  425   7.853   8.424   2.677
   39LEU      C  426   7.861   8.689   2.349
   39LEU      O  427   7.969   8.747   2.341
   40LEU      N  428   7.746   8.733   2.299
   40LEU      H  429   7.663   8.680   2.317
   40LEU     CA  430   7.742   8.858   2.222
   40LEU     CB  431   7.646   8.846   2.104
   40LEU     CG  432   7.719   8.826   1.971
   40LEU    CD1  433   7.767   8.683   1.950
   40LEU    CD2  434   7.624   8.852   1.853
   40LEU      C  435   7.710   8.983   2.304
   40LEU      O  436   7.605   8.984   2.369
   41LYSH     N  437   7.775   9.094   2.270
   41LYSH     H  438   7.845   9.098   2.198
   41LYSH    CA  439   7.734   9.226   2.319
   41LYSH    CB  440   7.850   9.293   2.392
   41LYSH    CG  441   7.884   9.256   2.536
   41LYSH    CD  442   7.975   9.366   2.589
   41LYSH    CE  443   8.031   9.330   2.727
   41LYSH    NZ  444   8.107   9.449   2.768
   41LYSH   HZ1  445   8.128   9.444   2.865
   41LYSH   HZ2  446   8.190   9.464   2.714
   41LYSH   HZ3  447   8.042   9.523   2.751
   41LYSH     C  448   7.682   9.306   2.199
   41LYSH     O  449   7.758   9.381   2.139
   42ASN      N  450   7.550   9.307   2.180
   42ASN      H  451   7.487   9.269   2.247
   42ASN     CA  452   7.484   9.345   2.054
   42ASN     CB  453   7.492   9.496   2.032
   42ASN     CG  454   7.385   9.578   2.104
   42ASN    OD1  455   7.404   9.636   2.211
   42ASN    ND2  456   7.262   9.580   2.054
   42ASN   HD21  457   7.223   9.536   1.974
   42ASN   HD22  458   7.195   9.644   2.093
   42ASN      C  459   7.526   9.270   1.928
   42ASN      O  460   7.452   9.196   1.864
   43GLY      N  461   7.652   9.303   1.899
   43GLY      H  462   7.700   9.362   1.964
   43GLY     CA  463   7.732   9.255   1.786
   43GLY      C  464   7.875   9.214   1.821
   43GLY      O  465   7.908   9.103   1.778
   44GL4      N  466   7.954   9.298   1.887
   44GL4      H  467   7.927   9.385   1.928
   44GL4     CA  468   8.086   9.256   1.936
   44GL4     CB  469   8.166   9.373   1.994
   44GL4     CG  470   8.094   9.446   2.107
   44GL4     CD  471   8.149   9.581   2.152
   44GL4    OE1  472   8.253   9.620   2.095
   44GL4   HE11  473   8.307   9.682   2.153
   44GL4   HE12  474   8.257   9.580   2.003
   44GL4    OE2  475   8.097   9.647   2.244
   44GL4   HE21  476   8.117   9.742   2.219
   44GL4   HE22  477   8.053   9.577   2.300
   44GL4      C  478   8.078   9.143   2.039
   44GL4      O  479   7.985   9.140   2.120
   45ARG      N  480   8.187   9.072   2.065
   45ARG      H  481   8.263   9.065   2.001
   45ARG     CA  482   8.195   8.954   2.152
   45ARG     CB  483   8.249   8.822   2.096
   45ARG     CG  484   8.157   8.757   1.992
   45ARG     CD  485   8.129   8.838   1.865
   45ARG     NE  486   8.050   8.757   1.772
   45ARG     HE  487   8.024   8.666   1.804
   45ARG     CZ  488   8.027   8.793   1.645
   45ARG    NH1  489   8.092   8.900   1.597
   45ARG   HH11  490   8.136   8.967   1.657
   45ARG   HH12  491   8.092   8.911   1.497
   45ARG    NH2  492   7.952   8.717   1.565
   45ARG   HH21  493   7.903   8.643   1.611
   45ARG   HH22  494   7.943   8.744   1.469
   45ARG      C  495   8.267   8.975   2.285
   45ARG      O  496   8.366   9.048   2.282
   46ILE      N  497   8.217   8.915   2.393
   46ILE      H  498   8.141   8.850   2.389
   46ILE     CA  499   8.278   8.924   2.526
   46ILE     CB  500   8.183   8.887   2.640
   46ILE    CG1  501   8.040   8.926   2.600
   46ILE    CG2  502   8.231   8.971   2.758
   46ILE     CD  503   7.934   8.902   2.708
   46ILE      C  504   8.403   8.836   2.537
   46ILE      O  505   8.396   8.715   2.555
   47GL4      N  506   8.518   8.900   2.516
   47GL4      H  507   8.520   8.998   2.497
   47GL4     CA  508   8.648   8.832   2.503
   47GL4     CB  509   8.765   8.927   2.474
   47GL4     CG  510   8.756   8.987   2.334
   47GL4     CD  511   8.737   9.139   2.334
   47GL4    OE1  512   8.683   9.196   2.432
   47GL4   HE11  513   8.621   9.267   2.401
   47GL4   HE12  514   8.692   9.130   2.507
   47GL4    OE2  515   8.766   9.211   2.237
   47GL4   HE21  516   8.739   9.304   2.262
   47GL4   HE22  517   8.813   9.158   2.166
   47GL4      C  518   8.693   8.760   2.630
   47GL4      O  519   8.745   8.649   2.614
   48LYSH     N  520   8.674   8.824   2.745
   48LYSH     H  521   8.651   8.921   2.758
   48LYSH    CA  522   8.683   8.746   2.870
   48LYSH    CB  523   8.768   8.813   2.979
   48LYSH    CG  524   8.908   8.843   2.925
   48LYSH    CD  525   8.979   8.933   3.025
   48LYSH    CE  526   9.125   8.966   2.995
   48LYSH    NZ  527   9.225   8.861   3.017
   48LYSH   HZ1  528   9.212   8.816   3.106
   48LYSH   HZ2  529   9.230   8.795   2.942
   48LYSH   HZ3  530   9.313   8.906   3.034
   48LYSH     C  531   8.542   8.721   2.921
   48LYSH     O  532   8.460   8.812   2.932
   49VAL      N  533   8.523   8.599   2.972
   49VAL      H  534   8.592   8.551   3.025
   49VAL     CA  535   8.395   8.534   3.003
   49VAL     CB  536   8.416   8.383   3.016
   49VAL    CG1  537   8.290   8.299   3.040
   49VAL    CG2  538   8.483   8.314   2.897
   49VAL      C  539   8.326   8.600   3.121
   49VAL      O  540   8.392   8.643   3.216
   50GL4      N  541   8.193   8.614   3.113
   50GL4      H  542   8.154   8.567   3.034
   50GL4     CA  543   8.101   8.654   3.221
   50GL4     CB  544   7.978   8.721   3.161
   50GL4     CG  545   8.010   8.864   3.114
   50GL4     CD  546   8.028   8.980   3.211
   50GL4    OE1  547   7.932   9.045   3.258
   50GL4   HE11  548   7.968   9.120   3.314
   50GL4   HE12  549   7.849   9.016   3.211
   50GL4    OE2  550   8.147   9.010   3.237
   50GL4   HE21  551   8.135   9.095   3.290
   50GL4   HE22  552   8.211   8.952   3.187
   50GL4      C  553   8.069   8.529   3.303
   50GL4      O  554   8.052   8.419   3.249
   51HI0      N  555   8.034   8.554   3.429
   51HI0      H  556   8.036   8.645   3.471
   51HI0     CA  557   7.991   8.450   3.522
   51HI0     CB  558   7.990   8.507   3.664
   51HI0     CG  559   8.126   8.497   3.735
   51HI0    ND1  560   8.163   8.410   3.828
   51HI0    HD1  561   8.108   8.330   3.850
   51HI0    CD2  562   8.235   8.569   3.709
   51HI0    HD2  563   8.251   8.630   3.620
   51HI0    CE1  564   8.290   8.431   3.864
   51HI0    HE1  565   8.321   8.391   3.961
   51HI0    NE2  566   8.334   8.530   3.787
   51HI0    HE2  567   8.424   8.573   3.790
   51HI0      C  568   7.850   8.400   3.488
   51HI0      O  569   7.766   8.486   3.461
   52SER      N  570   7.829   8.270   3.505
   52SER      H  571   7.907   8.214   3.530
   52SER     CA  572   7.705   8.194   3.485
   52SER     CB  573   7.723   8.083   3.380
   52SER     OG  574   7.816   7.984   3.423
   52SER     HG  575   7.766   7.903   3.456
   52SER      C  576   7.635   8.130   3.605
   52SER      O  577   7.691   8.084   3.705
   53AS4      N  578   7.506   8.161   3.606
   53AS4      H  579   7.467   8.231   3.547
   53AS4     CA  580   7.403   8.096   3.690
   53AS4     CB  581   7.310   8.204   3.746
   53AS4     CG  582   7.250   8.163   3.880
   53AS4    OD1  583   7.126   8.148   3.888
   53AS4   HD11  584   7.108   8.139   3.986
   53AS4   HD12  585   7.101   8.139   3.791
   53AS4    OD2  586   7.315   8.189   3.984
   53AS4   HD21  587   7.245   8.213   4.051
   53AS4   HD22  588   7.414   8.200   3.970
   53AS4      C  589   7.320   7.994   3.613
   53AS4      O  590   7.269   8.022   3.504
   54LEU      N  591   7.281   7.889   3.684
   54LEU      H  592   7.338   7.867   3.763
   54LEU     CA  593   7.185   7.786   3.639
   54LEU     CB  594   7.214   7.657   3.715
   54LEU     CG  595   7.357   7.604   3.700
   54LEU    CD1  596   7.391   7.534   3.832
   54LEU    CD2  597   7.394   7.524   3.575
   54LEU      C  598   7.042   7.838   3.657
   54LEU      O  599   6.992   7.845   3.769
   55SER      N  600   6.973   7.842   3.544
   55SER      H  601   7.005   7.800   3.459
   55SER     CA  602   6.841   7.907   3.535
   55SER     CB  603   6.849   8.054   3.495
   55SER     OG  604   6.721   8.113   3.517
   55SER     HG  605   6.703   8.146   3.610
   55SER      C  606   6.744   7.823   3.451
   55SER      O  607   6.791   7.720   3.402
   56PHE      N  608   6.613   7.843   3.465
   56PHE      H  609   6.585   7.928   3.509
   56PHE     CA  610   6.509   7.764   3.397
   56PHE     CB  611   6.458   7.664   3.501
   56PHE     CG  612   6.390   7.536   3.451
   56PHE    CD1  613   6.284   7.482   3.523
   56PHE    HD1  614   6.228   7.545   3.593
   56PHE    CD2  615   6.439   7.461   3.345
   56PHE    HD2  616   6.531   7.487   3.293
   56PHE    CE1  617   6.231   7.359   3.488
   56PHE    HE1  618   6.136   7.329   3.533
   56PHE    CE2  619   6.392   7.334   3.313
   56PHE    HE2  620   6.433   7.279   3.229
   56PHE     CZ  621   6.287   7.282   3.388
   56PHE     HZ  622   6.259   7.177   3.379
   56PHE      C  623   6.386   7.842   3.352
   56PHE      O  624   6.366   7.949   3.410
   57SER      N  625   6.328   7.798   3.241
   57SER      H  626   6.376   7.736   3.179
   57SER     CA  627   6.189   7.834   3.208
   57SER     CB  628   6.163   7.831   3.057
   57SER     OG  629   6.032   7.882   3.030
   57SER     HG  630   6.050   7.977   3.004
   57SER      C  631   6.090   7.739   3.275
   57SER      O  632   6.102   7.617   3.266
   58LYSH     N  633   5.971   7.792   3.303
   58LYSH     H  634   5.938   7.866   3.244
   58LYSH    CA  635   5.873   7.734   3.396
   58LYSH    CB  636   5.753   7.828   3.412
   58LYSH    CG  637   5.656   7.853   3.297
   58LYSH    CD  638   5.664   7.994   3.237
   58LYSH    CE  639   5.564   8.019   3.124
   58LYSH    NZ  640   5.574   7.917   3.018
   58LYSH   HZ1  641   5.523   7.835   3.044
   58LYSH   HZ2  642   5.534   7.948   2.932
   58LYSH   HZ3  643   5.671   7.904   3.000
   58LYSH     C  644   5.837   7.587   3.377
   58LYSH     O  645   5.812   7.525   3.480
   59AS4      N  646   5.816   7.551   3.250
   59AS4      H  647   5.782   7.613   3.180
   59AS4     CA  648   5.788   7.410   3.219
   59AS4     CB  649   5.695   7.411   3.097
   59AS4     CG  650   5.563   7.483   3.127
   59AS4    OD1  651   5.465   7.423   3.178
   59AS4   HD11  652   5.386   7.484   3.175
   59AS4   HD12  653   5.490   7.328   3.198
   59AS4    OD2  654   5.554   7.607   3.112
   59AS4   HD21  655   5.461   7.642   3.108
   59AS4   HD22  656   5.644   7.641   3.141
   59AS4      C  657   5.900   7.308   3.203
   59AS4      O  658   5.915   7.229   3.296
   60TRP      N  659   5.980   7.311   3.097
   60TRP      H  660   5.971   7.386   3.032
   60TRP     CA  661   6.094   7.223   3.067
   60TRP     CB  662   6.040   7.085   3.031
   60TRP     CG  663   6.154   6.983   3.041
   60TRP    CD1  664   6.196   6.912   2.936
   60TRP    HD1  665   6.175   6.935   2.832
   60TRP    CD2  666   6.196   6.922   3.158
   60TRP    NE1  667   6.273   6.812   2.978
   60TRP    HE1  668   6.327   6.749   2.923
   60TRP    CE2  669   6.268   6.813   3.110
   60TRP    CE3  670   6.156   6.930   3.291
   60TRP    HE3  671   6.077   6.999   3.321
   60TRP    CZ2  672   6.321   6.721   3.200
   60TRP    HZ2  673   6.373   6.634   3.159
   60TRP    CZ3  674   6.201   6.832   3.378
   60TRP    HZ3  675   6.171   6.848   3.481
   60TRP    CH2  676   6.287   6.732   3.334
   60TRP    HH2  677   6.322   6.663   3.411
   60TRP      C  678   6.191   7.279   2.963
   60TRP      O  679   6.170   7.244   2.847
   61SER      N  680   6.274   7.372   3.009
   61SER      H  681   6.259   7.415   3.098
   61SER     CA  682   6.374   7.436   2.922
   61SER     CB  683   6.304   7.525   2.820
   61SER     OG  684   6.410   7.559   2.731
   61SER     HG  685   6.387   7.643   2.683
   61SER      C  686   6.471   7.512   3.014
   61SER      O  687   6.433   7.607   3.081
   62PHE      N  688   6.600   7.491   2.991
   62PHE      H  689   6.630   7.440   2.910
   62PHE     CA  690   6.708   7.536   3.079
   62PHE     CB  691   6.804   7.420   3.106
   62PHE     CG  692   6.937   7.462   3.169
   62PHE    CD1  693   7.054   7.463   3.095
   62PHE    HD1  694   7.045   7.439   2.989
   62PHE    CD2  695   6.939   7.469   3.308
   62PHE    HD2  696   6.843   7.485   3.358
   62PHE    CE1  697   7.177   7.477   3.158
   62PHE    HE1  698   7.270   7.474   3.100
   62PHE    CE2  699   7.062   7.473   3.373
   62PHE    HE2  700   7.075   7.435   3.474
   62PHE     CZ  701   7.178   7.482   3.297
   62PHE     HZ  702   7.262   7.536   3.339
   62PHE      C  703   6.773   7.661   3.019
   62PHE      O  704   6.784   7.675   2.897
   63TYR      N  705   6.839   7.731   3.111
   63TYR      H  706   6.843   7.701   3.206
   63TYR     CA  707   6.911   7.851   3.067
   63TYR     CB  708   6.828   7.971   3.112
   63TYR     CG  709   6.695   8.000   3.041
   63TYR    CD1  710   6.596   8.048   3.127
   63TYR    HD1  711   6.618   8.043   3.233
   63TYR    CD2  712   6.683   8.005   2.903
   63TYR    HD2  713   6.745   7.949   2.832
   63TYR    CE1  714   6.486   8.111   3.071
   63TYR    HE1  715   6.414   8.146   3.146
   63TYR    CE2  716   6.576   8.075   2.849
   63TYR    HE2  717   6.570   8.069   2.740
   63TYR     CZ  718   6.483   8.134   2.934
   63TYR     OH  719   6.387   8.220   2.891
   63TYR     HH  720   6.323   8.233   2.967
   63TYR      C  721   7.049   7.856   3.132
   63TYR      O  722   7.067   7.835   3.252
   64LEU      N  723   7.137   7.930   3.065
   64LEU      H  724   7.128   7.965   2.972
   64LEU     CA  725   7.258   7.976   3.135
   64LEU     CB  726   7.393   7.927   3.083
   64LEU     CG  727   7.422   7.778   3.104
   64LEU    CD1  728   7.528   7.730   3.004
   64LEU    CD2  729   7.475   7.741   3.242
   64LEU      C  730   7.255   8.128   3.150
   64LEU      O  731   7.287   8.199   3.055
   65LEU      N  732   7.240   8.175   3.274
   65LEU      H  733   7.234   8.105   3.345
   65LEU     CA  734   7.213   8.315   3.308
   65LEU     CB  735   7.128   8.326   3.435
   65LEU     CG  736   7.103   8.475   3.457
   65LEU    CD1  737   7.029   8.555   3.350
   65LEU    CD2  738   7.050   8.489   3.600
   65LEU      C  739   7.350   8.376   3.339
   65LEU      O  740   7.428   8.328   3.421
   66TYR      N  741   7.402   8.432   3.230
   66TYR      H  742   7.374   8.399   3.140
   66TYR     CA  743   7.519   8.521   3.233
   66TYR     CB  744   7.569   8.537   3.090
   66TYR     CG  745   7.637   8.405   3.051
   66TYR    CD1  746   7.581   8.313   2.964
   66TYR    HD1  747   7.475   8.312   2.940
   66TYR    CD2  748   7.760   8.364   3.100
   66TYR    HD2  749   7.784   8.415   3.193
   66TYR    CE1  750   7.643   8.193   2.932
   66TYR    HE1  751   7.590   8.121   2.870
   66TYR    CE2  752   7.827   8.246   3.067
   66TYR    HE2  753   7.932   8.243   3.094
   66TYR     CZ  754   7.768   8.156   2.980
   66TYR     OH  755   7.813   8.030   2.953
   66TYR     HH  756   7.879   8.021   3.028
   66TYR      C  757   7.487   8.650   3.309
   66TYR      O  758   7.394   8.719   3.269
   67TYR      N  759   7.552   8.668   3.423
   67TYR      H  760   7.635   8.613   3.437
   67TYR     CA  761   7.528   8.783   3.510
   67TYR     CB  762   7.475   8.738   3.647
   67TYR     CG  763   7.571   8.646   3.722
   67TYR    CD1  764   7.551   8.508   3.722
   67TYR    HD1  765   7.477   8.457   3.660
   67TYR    CD2  766   7.661   8.701   3.812
   67TYR    HD2  767   7.646   8.806   3.840
   67TYR    CE1  768   7.612   8.431   3.821
   67TYR    HE1  769   7.599   8.323   3.827
   67TYR    CE2  770   7.728   8.622   3.904
   67TYR    HE2  771   7.789   8.685   3.969
   67TYR     CZ  772   7.709   8.484   3.905
   67TYR     OH  773   7.800   8.394   3.951
   67TYR     HH  774   7.851   8.445   4.020
   67TYR      C  775   7.637   8.891   3.519
   67TYR      O  776   7.754   8.860   3.541
   68THR      N  777   7.591   9.013   3.493
   68THR      H  778   7.502   9.024   3.449
   68THR     CA  779   7.677   9.133   3.502
   68THR     CB  780   7.678   9.196   3.362
   68THR    OG1  781   7.795   9.277   3.368
   68THR    HG1  782   7.870   9.216   3.342
   68THR    CG2  783   7.557   9.277   3.316
   68THR      C  784   7.644   9.230   3.615
   68THR      O  785   7.529   9.258   3.648
   69GL4      N  786   7.752   9.300   3.649
   69GL4      H  787   7.835   9.306   3.594
   69GL4     CA  788   7.744   9.397   3.760
   69GL4     CB  789   7.882   9.428   3.817
   69GL4     CG  790   7.903   9.360   3.953
   69GL4     CD  791   7.814   9.429   4.056
   69GL4    OE1  792   7.701   9.380   4.077
   69GL4   HE11  793   7.648   9.424   4.150
   69GL4   HE12  794   7.692   9.300   4.018
   69GL4    OE2  795   7.866   9.529   4.111
   69GL4   HE21  796   7.793   9.598   4.115
   69GL4   HE22  797   7.965   9.517   4.120
   69GL4      C  798   7.680   9.533   3.732
   69GL4      O  799   7.668   9.582   3.620
   70PHE      N  800   7.625   9.590   3.839
   70PHE      H  801   7.650   9.535   3.919
   70PHE     CA  802   7.548   9.715   3.846
   70PHE     CB  803   7.461   9.724   3.972
   70PHE     CG  804   7.331   9.644   3.968
   70PHE    CD1  805   7.299   9.535   4.049
   70PHE    HD1  806   7.365   9.515   4.134
   70PHE    CD2  807   7.231   9.702   3.889
   70PHE    HD2  808   7.258   9.778   3.816
   70PHE    CE1  809   7.170   9.484   4.045
   70PHE    HE1  810   7.153   9.391   4.100
   70PHE    CE2  811   7.101   9.653   3.888
   70PHE    HE2  812   7.022   9.715   3.846
   70PHE     CZ  813   7.073   9.540   3.964
   70PHE     HZ  814   6.972   9.498   3.967
   70PHE      C  815   7.627   9.844   3.823
   70PHE      O  816   7.578   9.955   3.841
   71THR      N  817   7.746   9.833   3.764
   71THR      H  818   7.793   9.746   3.749
   71THR     CA  819   7.833   9.946   3.731
   71THR     CB  820   7.974   9.888   3.710
   71THR    OG1  821   7.970   9.803   3.595
   71THR    HG1  822   8.065   9.781   3.572
   71THR    CG2  823   8.009   9.812   3.838
   71THR      C  824   7.782  10.036   3.618
   71THR      O  825   7.730   9.988   3.517
   72PRO      N  826   7.755  10.163   3.644
   72PRO     CA  827   7.686  10.262   3.560
   72PRO     CB  828   7.619  10.369   3.647
   72PRO     CG  829   7.631  10.315   3.790
   72PRO     CD  830   7.755  10.226   3.777
   72PRO      C  831   7.762  10.319   3.440
   72PRO      O  832   7.771  10.441   3.426
   73THR      N  833   7.809  10.223   3.361
   73THR      H  834   7.815  10.130   3.397
   73THR     CA  835   7.862  10.236   3.225
   73THR     CB  836   7.990  10.156   3.200
   73THR    OG1  837   7.996  10.039   3.282
   73THR    HG1  838   8.058  10.055   3.360
   73THR    CG2  839   8.115  10.242   3.226
   73THR      C  840   7.770  10.206   3.107
   73THR      O  841   7.680  10.123   3.121
   74GL4      N  842   7.794  10.264   2.990
   74GL4      H  843   7.878  10.318   2.979
   74GL4     CA  844   7.718  10.232   2.868
   74GL4     CB  845   7.768  10.307   2.745
   74GL4     CG  846   7.744  10.456   2.772
   74GL4     CD  847   7.844  10.542   2.695
   74GL4    OE1  848   7.936  10.593   2.762
   74GL4   HE11  849   7.996  10.647   2.702
   74GL4   HE12  850   7.920  10.573   2.858
   74GL4    OE2  851   7.832  10.569   2.574
   74GL4   HE21  852   7.920  10.603   2.540
   74GL4   HE22  853   7.738  10.553   2.543
   74GL4      C  854   7.733  10.082   2.845
   74GL4      O  855   7.844  10.030   2.851
   75LYSH     N  856   7.621  10.014   2.871
   75LYSH     H  857   7.557  10.054   2.937
   75LYSH    CA  858   7.600   9.870   2.851
   75LYSH    CB  859   7.531   9.796   2.966
   75LYSH    CG  860   7.574   9.829   3.109
   75LYSH    CD  861   7.711   9.769   3.140
   75LYSH    CE  862   7.740   9.767   3.290
   75LYSH    NZ  863   7.878   9.736   3.332
   75LYSH   HZ1  864   7.903   9.759   3.425
   75LYSH   HZ2  865   7.897   9.641   3.305
   75LYSH   HZ3  866   7.933   9.790   3.268
   75LYSH     C  867   7.535   9.835   2.717
   75LYSH     O  868   7.469   9.922   2.660
   76ASN      N  869   7.593   9.734   2.654
   76ASN      H  870   7.690   9.713   2.662
   76ASN     CA  871   7.528   9.675   2.536
   76ASN     CB  872   7.627   9.606   2.442
   76ASN     CG  873   7.716   9.700   2.360
   76ASN    OD1  874   7.742   9.814   2.397
   76ASN    ND2  875   7.775   9.650   2.252
   76ASN   HD21  876   7.767   9.557   2.215
   76ASN   HD22  877   7.837   9.712   2.205
   76ASN      C  878   7.430   9.563   2.572
   76ASN      O  879   7.426   9.520   2.688
   77GL4      N  880   7.338   9.533   2.481
   77GL4      H  881   7.350   9.561   2.386
   77GL4     CA  882   7.247   9.418   2.490
   77GL4     CB  883   7.156   9.448   2.372
   77GL4     CG  884   7.037   9.352   2.362
   77GL4     CD  885   6.956   9.379   2.235
   77GL4    OE1  886   7.000   9.348   2.122
   77GL4   HE11  887   6.945   9.397   2.054
   77GL4   HE12  888   7.071   9.278   2.131
   77GL4    OE2  889   6.836   9.408   2.255
   77GL4   HE21  890   6.784   9.410   2.169
   77GL4   HE22  891   6.825   9.409   2.354
   77GL4      C  892   7.334   9.291   2.483
   77GL4      O  893   7.369   9.220   2.390
   78TYR      N  894   7.351   9.240   2.605
   78TYR      H  895   7.324   9.300   2.681
   78TYR     CA  896   7.402   9.109   2.648
   78TYR     CB  897   7.417   9.097   2.800
   78TYR     CG  898   7.538   9.162   2.865
   78TYR    CD1  899   7.647   9.089   2.911
   78TYR    HD1  900   7.640   8.980   2.914
   78TYR    CD2  901   7.544   9.301   2.866
   78TYR    HD2  902   7.454   9.361   2.855
   78TYR    CE1  903   7.758   9.155   2.963
   78TYR    HE1  904   7.841   9.090   2.993
   78TYR    CE2  905   7.656   9.365   2.918
   78TYR    HE2  906   7.662   9.473   2.922
   78TYR     CZ  907   7.767   9.294   2.962
   78TYR     OH  908   7.870   9.370   3.008
   78TYR     HH  909   7.937   9.311   3.053
   78TYR      C  910   7.317   8.994   2.595
   78TYR      O  911   7.207   8.965   2.643
   79ALA      N  912   7.369   8.942   2.485
   79ALA      H  913   7.442   8.982   2.429
   79ALA     CA  914   7.300   8.831   2.418
   79ALA     CB  915   7.293   8.857   2.267
   79ALA      C  916   7.361   8.693   2.442
   79ALA      O  917   7.476   8.670   2.404
   80CYS2     N  918   7.277   8.596   2.476
   80CYS2     H  919   7.180   8.614   2.489
   80CYS2    CA  920   7.312   8.460   2.521
   80CYS2    CB  921   7.265   8.444   2.665
   80CYS2    SG  922   7.390   8.519   2.775
   80CYS2     C  923   7.260   8.362   2.416
   80CYS2     O  924   7.190   8.267   2.451
   81ARG      N  925   7.306   8.381   2.293
   81ARG      H  926   7.373   8.450   2.266
   81ARG     CA  927   7.245   8.320   2.174
   81ARG     CB  928   7.276   8.404   2.050
   81ARG     CG  929   7.234   8.550   2.056
   81ARG     CD  930   7.275   8.617   1.925
   81ARG     NE  931   7.179   8.560   1.829
   81ARG     HE  932   7.181   8.461   1.833
   81ARG     CZ  933   7.080   8.622   1.763
   81ARG    NH1  934   7.051   8.753   1.756
   81ARG   HH11  935   7.112   8.824   1.791
   81ARG   HH12  936   6.971   8.790   1.710
   81ARG    NH2  937   6.992   8.543   1.700
   81ARG   HH21  938   7.017   8.448   1.680
   81ARG   HH22  939   6.899   8.579   1.688
   81ARG      C  940   7.294   8.177   2.152
   81ARG      O  941   7.411   8.146   2.128
   82VAL      N  942   7.193   8.096   2.120
   82VAL      H  943   7.100   8.128   2.102
   82VAL     CA  944   7.216   7.950   2.125
   82VAL     CB  945   7.096   7.866   2.169
   82VAL    CG1  946   7.068   7.868   2.319
   82VAL    CG2  947   6.968   7.879   2.086
   82VAL      C  948   7.275   7.899   1.994
   82VAL      O  949   7.220   7.909   1.884
   83ASN      N  950   7.403   7.863   1.995
   83ASN      H  951   7.456   7.855   2.079
   83ASN     CA  952   7.471   7.811   1.876
   83ASN     CB  953   7.615   7.862   1.880
   83ASN     CG  954   7.675   7.871   1.739
   83ASN    OD1  955   7.660   7.785   1.652
   83ASN    ND2  956   7.758   7.973   1.718
   83ASN   HD21  957   7.767   8.043   1.789
   83ASN   HD22  958   7.800   7.995   1.630
   83ASN      C  959   7.452   7.659   1.870
   83ASN      O  960   7.486   7.586   1.963
   84HI0      N  961   7.424   7.613   1.749
   84HI0      H  962   7.444   7.665   1.666
   84HI0     CA  963   7.380   7.474   1.728
   84HI0     CB  964   7.249   7.455   1.652
   84HI0     CG  965   7.123   7.483   1.735
   84HI0    ND1  966   7.059   7.385   1.798
   84HI0    HD1  967   7.067   7.286   1.791
   84HI0    CD2  968   7.065   7.600   1.758
   84HI0    HD2  969   7.102   7.698   1.728
   84HI0    CE1  970   6.965   7.449   1.867
   84HI0    HE1  971   6.885   7.396   1.919
   84HI0    NE2  972   6.969   7.581   1.848
   84HI0    HE2  973   6.923   7.653   1.899
   84HI0      C  974   7.480   7.367   1.683
   84HI0      O  975   7.589   7.393   1.631
   85VAL      N  976   7.462   7.251   1.744
   85VAL      H  977   7.386   7.233   1.807
   85VAL     CA  978   7.528   7.125   1.707
   85VAL     CB  979   7.546   7.032   1.827
   85VAL    CG1  980   7.611   7.111   1.941
   85VAL    CG2  981   7.420   6.955   1.868
   85VAL      C  982   7.459   7.059   1.588
   85VAL      O  983   7.339   7.063   1.564
   86THR      N  984   7.550   7.001   1.509
   86THR      H  985   7.643   7.037   1.520
   86THR     CA  986   7.510   6.906   1.405
   86THR     CB  987   7.563   6.924   1.262
   86THR    OG1  988   7.703   6.952   1.259
   86THR    HG1  989   7.737   7.000   1.340
   86THR    CG2  990   7.482   7.017   1.171
   86THR      C  991   7.532   6.760   1.447
   86THR      O  992   7.439   6.682   1.428
   87LEU      N  993   7.646   6.728   1.507
   87LEU      H  994   7.716   6.794   1.535
   87LEU     CA  995   7.678   6.594   1.558
   87LEU     CB  996   7.784   6.525   1.471
   87LEU     CG  997   7.737   6.408   1.384
   87LEU    CD1  998   7.860   6.339   1.325
   87LEU    CD2  999   7.670   6.297   1.466
   87LEU      C 1000   7.711   6.586   1.708
   87LEU      O 1001   7.628   6.543   1.788
   88SER      N 1002   7.820   6.656   1.739
   88SER      H 1003   7.874   6.704   1.669
   88SER     CA 1004   7.876   6.662   1.874
   88SER     CB 1005   7.912   6.522   1.924
   88SER     OG 1006   7.985   6.442   1.831
   88SER     HG 1007   8.025   6.371   1.889
   88SER      C 1008   8.006   6.743   1.875
   88SER      O 1009   8.085   6.731   1.782
   89GLN      N 1010   8.029   6.822   1.980
   89GLN      H 1011   7.981   6.800   2.065
   89GLN     CA 1012   8.141   6.916   1.989
   89GLN     CB 1013   8.117   7.010   2.108
   89GLN     CG 1014   7.982   7.083   2.105
   89GLN     CD 1015   7.986   7.205   2.198
   89GLN    OE1 1016   7.987   7.191   2.320
   89GLN    NE2 1017   7.974   7.325   2.143
   89GLN   HE21 1018   7.965   7.343   2.045
   89GLN   HE22 1019   7.987   7.404   2.203
   89GLN      C 1020   8.280   6.853   2.002
   89GLN      O 1021   8.312   6.769   2.087
   90PRO      N 1022   8.372   6.885   1.912
   90PRO     CA 1023   8.513   6.844   1.924
   90PRO     CB 1024   8.548   6.829   1.776
   90PRO     CG 1025   8.476   6.946   1.707
   90PRO     CD 1026   8.344   6.949   1.783
   90PRO      C 1027   8.599   6.951   1.991
   90PRO      O 1028   8.560   7.065   2.015
   91LYSH     N 1029   8.720   6.908   2.024
   91LYSH     H 1030   8.758   6.826   1.982
   91LYSH    CA 1031   8.809   6.994   2.105
   91LYSH    CB 1032   8.943   6.929   2.136
   91LYSH    CG 1033   8.932   6.806   2.227
   91LYSH    CD 1034   9.062   6.727   2.238
   91LYSH    CE 1035   9.129   6.692   2.105
   91LYSH    NZ 1036   9.207   6.568   2.115
   91LYSH   HZ1 1037   9.276   6.552   2.044
   91LYSH   HZ2 1038   9.246   6.569   2.207
   91LYSH   HZ3 1039   9.145   6.490   2.104
   91LYSH     C 1040   8.841   7.136   2.058
   91LYSH     O 1041   8.849   7.235   2.130
   92ILE      N 1042   8.849   7.156   1.927
   92ILE      H 1043   8.849   7.074   1.870
   92ILE     CA 1044   8.877   7.283   1.858
   92ILE     CB 1045   8.873   7.276   1.705
   92ILE    CG1 1046   8.766   7.185   1.645
   92ILE    CG2 1047   9.013   7.245   1.652
   92ILE     CD 1048   8.749   7.215   1.496
   92ILE      C 1049   8.779   7.395   1.896
   92ILE      O 1050   8.812   7.511   1.918
   93VAL      N 1051   8.652   7.355   1.889
   93VAL      H 1052   8.629   7.259   1.872
   93VAL     CA 1053   8.534   7.434   1.928
   93VAL     CB 1054   8.408   7.374   1.866
   93VAL    CG1 1055   8.278   7.449   1.896
   93VAL    CG2 1056   8.423   7.356   1.715
   93VAL      C 1057   8.514   7.455   2.078
   93VAL      O 1058   8.486   7.565   2.124
   94LYSH     N 1059   8.513   7.341   2.148
   94LYSH     H 1060   8.554   7.260   2.106
   94LYSH    CA 1061   8.483   7.333   2.291
   94LYSH    CB 1062   8.501   7.186   2.330
   94LYSH    CG 1063   8.420   7.149   2.455
   94LYSH    CD 1064   8.394   6.999   2.463
   94LYSH    CE 1065   8.256   6.955   2.412
   94LYSH    NZ 1066   8.151   6.988   2.510
   94LYSH   HZ1 1067   8.146   6.923   2.586
   94LYSH   HZ2 1068   8.167   7.079   2.549
   94LYSH   HZ3 1069   8.060   6.987   2.469
   94LYSH     C 1070   8.575   7.422   2.375
   94LYSH     O 1071   8.697   7.409   2.369
   95TRP      N 1072   8.516   7.475   2.481
   95TRP      H 1073   8.430   7.438   2.517
   95TRP     CA 1074   8.582   7.572   2.570
   95TRP     CB 1075   8.566   7.720   2.535
   95TRP     CG 1076   8.424   7.777   2.539
   95TRP    CD1 1077   8.321   7.745   2.461
   95TRP    HD1 1078   8.335   7.689   2.369
   95TRP    CD2 1079   8.371   7.853   2.642
   95TRP    NE1 1080   8.209   7.794   2.515
   95TRP    HE1 1081   8.117   7.777   2.479
   95TRP    CE2 1082   8.233   7.865   2.624
   95TRP    CE3 1083   8.434   7.911   2.752
   95TRP    HE3 1084   8.538   7.882   2.771
   95TRP    CZ2 1085   8.161   7.940   2.716
   95TRP    HZ2 1086   8.053   7.951   2.713
   95TRP    CZ3 1087   8.361   7.986   2.843
   95TRP    HZ3 1088   8.408   8.043   2.923
   95TRP    CH2 1089   8.225   8.006   2.820
   95TRP    HH2 1090   8.173   8.077   2.885
   95TRP      C 1091   8.517   7.549   2.707
   95TRP      O 1092   8.416   7.480   2.711
   96AS4      N 1093   8.575   7.604   2.814
   96AS4      H 1094   8.668   7.639   2.810
   96AS4     CA 1095   8.522   7.592   2.950
   96AS4     CB 1096   8.644   7.623   3.037
   96AS4     CG 1097   8.763   7.530   3.015
   96AS4    OD1 1098   8.868   7.588   2.980
   96AS4   HD11 1099   8.938   7.525   2.946
   96AS4   HD12 1100   8.858   7.683   3.008
   96AS4    OD2 1101   8.749   7.406   3.004
   96AS4   HD21 1102   8.838   7.365   3.023
   96AS4   HD22 1103   8.661   7.385   2.963
   96AS4      C 1104   8.396   7.666   2.997
   96AS4      O 1105   8.398   7.740   3.095
   97ARG      N 1106   8.285   7.626   2.935
   97ARG      H 1107   8.303   7.552   2.870
   97ARG     CA 1108   8.147   7.662   2.971
   97ARG     CB 1109   8.056   7.621   2.855
   97ARG     CG 1110   7.932   7.710   2.861
   97ARG     CD 1111   7.849   7.680   2.736
   97ARG     NE 1112   7.792   7.545   2.737
   97ARG     HE 1113   7.766   7.516   2.830
   97ARG     CZ 1114   7.779   7.449   2.644
   97ARG    NH1 1115   7.851   7.460   2.532
   97ARG   HH11 1116   7.907   7.541   2.516
   97ARG   HH12 1117   7.838   7.395   2.456
   97ARG    NH2 1118   7.702   7.340   2.657
   97ARG   HH21 1119   7.659   7.322   2.746
   97ARG   HH22 1120   7.666   7.300   2.573
   97ARG      C 1121   8.101   7.591   3.098
   97ARG      O 1122   8.080   7.470   3.102
   98AS4      N 1123   8.101   7.670   3.205
   98AS4      H 1124   8.123   7.767   3.194
   98AS4     CA 1125   8.069   7.617   3.338
   98AS4     CB 1126   8.084   7.731   3.438
   98AS4     CG 1127   8.065   7.708   3.588
   98AS4    OD1 1128   8.143   7.622   3.635
   98AS4   HD11 1129   8.196   7.663   3.709
   98AS4   HD12 1130   8.173   7.549   3.574
   98AS4    OD2 1131   7.959   7.740   3.647
   98AS4   HD21 1132   7.983   7.757   3.742
   98AS4   HD22 1133   7.884   7.757   3.584
   98AS4      C 1134   7.930   7.552   3.334
   98AS4      O 1135   7.831   7.622   3.359
   99MET      N 1136   7.926   7.421   3.311
   99MET      H 1137   8.013   7.372   3.315
   99MET     CA 1138   7.812   7.331   3.291
   99MET     CB 1139   7.776   7.339   3.143
   99MET     CG 1140   7.634   7.292   3.111
   99MET     SD 1141   7.579   7.321   2.939
   99MET     CE 1142   7.470   7.181   2.931
   99MET      C 1143   7.861   7.191   3.330
   99MET     O1 1144   7.770   7.130   3.390
   99MET   HO11 1145   7.787   7.032   3.399
   99MET   HO12 1146   7.692   7.189   3.410
   99MET     O2 1147   7.983   7.163   3.320
   99MET   HO21 1148   8.042   7.242   3.307
   99MET   HO22 1149   7.987   7.065   3.342
  100ILE      N 1150   8.307   8.813   3.907
  100ILE     H1 1151   8.273   8.826   3.814
  100ILE     H2 1152   8.400   8.846   3.922
  100ILE     H3 1153   8.306   8.713   3.907
  100ILE     CA 1154   8.225   8.861   4.019
  100ILE     CB 1155   8.106   8.953   3.988
  100ILE    CG1 1156   8.011   8.886   3.889
  100ILE    CG2 1157   8.158   9.085   3.930
  100ILE     CD 1158   7.904   8.967   3.814
  100ILE      C 1159   8.187   8.751   4.118
  100ILE      O 1160   8.240   8.641   4.104
  101GLN      N 1161   8.104   8.771   4.220
  101GLN      H 1162   8.079   8.866   4.240
  101GLN     CA 1163   8.046   8.673   4.313
  101GLN     CB 1164   7.938   8.739   4.399
  101GLN     CG 1165   7.974   8.860   4.485
  101GLN     CD 1166   7.960   8.992   4.409
  101GLN    OE1 1167   8.038   9.028   4.321
  101GLN    NE2 1168   7.856   9.071   4.434
  101GLN   HE21 1169   7.794   9.051   4.511
  101GLN   HE22 1170   7.834   9.156   4.386
  101GLN      C 1171   7.997   8.542   4.250
  101GLN      O 1172   7.915   8.545   4.158
  102ARG      N 1173   8.054   8.435   4.303
  102ARG      H 1174   8.094   8.447   4.394
  102ARG     CA 1175   8.020   8.295   4.271
  102ARG     CB 1176   8.098   8.198   4.359
  102ARG     CG 1177   8.250   8.211   4.345
  102ARG     CD 1178   8.318   8.135   4.459
  102ARG     NE 1179   8.458   8.180   4.471
  102ARG     HE 1180   8.510   8.164   4.387
  102ARG     CZ 1181   8.513   8.225   4.584
  102ARG    NH1 1182   8.444   8.270   4.690
  102ARG   HH11 1183   8.345   8.285   4.683
  102ARG   HH12 1184   8.493   8.279   4.777
  102ARG    NH2 1185   8.645   8.211   4.605
  102ARG   HH21 1186   8.694   8.162   4.533
  102ARG   HH22 1187   8.683   8.264   4.681
  102ARG      C 1188   7.874   8.258   4.297
  102ARG      O 1189   7.795   8.336   4.350
  103THR      N 1190   7.827   8.150   4.235
  103THR      H 1191   7.880   8.099   4.167
  103THR     CA 1192   7.694   8.099   4.271
  103THR     CB 1193   7.592   8.149   4.168
  103THR    OG1 1194   7.462   8.093   4.189
  103THR    HG1 1195   7.408   8.104   4.106
  103THR    CG2 1196   7.641   8.128   4.025
  103THR      C 1197   7.688   7.947   4.268
  103THR      O 1198   7.754   7.887   4.183
  104PRO      N 1199   7.633   7.883   4.371
  104PRO     CA 1200   7.642   7.737   4.384
  104PRO     CB 1201   7.540   7.715   4.497
  104PRO     CG 1202   7.565   7.831   4.594
  104PRO     CD 1203   7.583   7.946   4.494
  104PRO      C 1204   7.605   7.651   4.263
  104PRO      O 1205   7.495   7.668   4.211
  105LYSH     N 1206   7.689   7.560   4.215
  105LYSH     H 1207   7.783   7.554   4.251
  105LYSH    CA 1208   7.663   7.473   4.100
  105LYSH    CB 1209   7.800   7.414   4.066
  105LYSH    CG 1210   7.890   7.520   4.004
  105LYSH    CD 1211   7.891   7.508   3.851
  105LYSH    CE 1212   7.992   7.402   3.809
  105LYSH    NZ 1213   7.983   7.390   3.663
  105LYSH   HZ1 1214   7.891   7.358   3.639
  105LYSH   HZ2 1215   8.003   7.479   3.621
  105LYSH   HZ3 1216   8.055   7.328   3.630
  105LYSH     C 1217   7.557   7.365   4.126
  105LYSH     O 1218   7.574   7.264   4.058
  106ILE      N 1219   7.441   7.402   4.178
  106ILE      H 1220   7.418   7.491   4.217
  106ILE     CA 1221   7.336   7.300   4.199
  106ILE     CB 1222   7.305   7.289   4.348
  106ILE    CG1 1223   7.253   7.418   4.413
  106ILE    CG2 1224   7.423   7.224   4.421
  106ILE     CD 1225   7.103   7.441   4.402
  106ILE      C 1226   7.223   7.331   4.101
  106ILE      O 1227   7.182   7.444   4.077
  107GLN      N 1228   7.168   7.218   4.058
  107GLN      H 1229   7.190   7.136   4.111
  107GLN     CA 1230   7.073   7.214   3.946
  107GLN     CB 1231   7.089   7.088   3.861
  107GLN     CG 1232   7.162   7.111   3.728
  107GLN     CD 1233   7.084   7.165   3.608
  107GLN    OE1 1234   6.991   7.245   3.616
  107GLN    NE2 1235   7.108   7.104   3.492
  107GLN   HE21 1236   7.181   7.035   3.490
  107GLN   HE22 1237   7.051   7.130   3.414
  107GLN      C 1238   6.926   7.244   3.977
  107GLN      O 1239   6.872   7.199   4.078
  108VAL      N 1240   6.867   7.303   3.874
  108VAL      H 1241   6.910   7.309   3.784
  108VAL     CA 1242   6.723   7.335   3.878
  108VAL     CB 1243   6.675   7.452   3.792
  108VAL    CG1 1244   6.690   7.589   3.858
  108VAL    CG2 1245   6.737   7.447   3.652
  108VAL      C 1246   6.622   7.221   3.864
  108VAL      O 1247   6.504   7.237   3.836
  109TYR      N 1248   6.665   7.104   3.911
  109TYR      H 1249   6.756   7.105   3.953
  109TYR     CA 1250   6.594   6.975   3.907
  109TYR     CB 1251   6.692   6.857   3.911
  109TYR     CG 1252   6.669   6.751   3.803
  109TYR    CD1 1253   6.716   6.782   3.676
  109TYR    HD1 1254   6.811   6.832   3.658
  109TYR    CD2 1255   6.575   6.651   3.821
  109TYR    HD2 1256   6.552   6.608   3.918
  109TYR    CE1 1257   6.657   6.728   3.562
  109TYR    HE1 1258   6.653   6.793   3.475
  109TYR    CE2 1259   6.518   6.594   3.707
  109TYR    HE2 1260   6.463   6.500   3.716
  109TYR     CZ 1261   6.562   6.628   3.580
  109TYR     OH 1262   6.520   6.554   3.474
  109TYR     HH 1263   6.562   6.582   3.388
  109TYR      C 1264   6.485   6.964   4.013
  109TYR      O 1265   6.447   7.064   4.073
  110SER      N 1266   6.427   6.846   4.033
  110SER      H 1267   6.448   6.765   3.978
  110SER     CA 1268   6.324   6.831   4.137
  110SER     CB 1269   6.197   6.779   4.072
  110SER     OG 1270   6.224   6.671   3.982
  110SER     HG 1271   6.192   6.597   4.040
  110SER      C 1272   6.372   6.737   4.248
  110SER      O 1273   6.423   6.627   4.227
  111ARG      N 1274   6.398   6.794   4.366
  111ARG      H 1275   6.414   6.729   4.440
  111ARG     CA 1276   6.379   6.934   4.406
  111ARG     CB 1277   6.310   6.948   4.542
  111ARG     CG 1278   6.173   6.881   4.530
  111ARG     CD 1279   6.097   6.914   4.659
  111ARG     NE 1280   5.982   6.825   4.681
  111ARG     HE 1281   5.976   6.745   4.621
  111ARG     CZ 1282   5.894   6.827   4.782
  111ARG    NH1 1283   5.904   6.917   4.881
  111ARG   HH11 1284   5.985   6.975   4.877
  111ARG   HH12 1285   5.827   6.942   4.940
  111ARG    NH2 1286   5.821   6.717   4.800
  111ARG   HH21 1287   5.840   6.629   4.755
  111ARG   HH22 1288   5.729   6.726   4.840
  111ARG      C 1289   6.512   7.011   4.407
  111ARG      O 1290   6.614   6.959   4.364
  112HI0      N 1291   6.500   7.138   4.445
  112HI0      H 1292   6.411   7.177   4.469
  112HI0     CA 1293   6.617   7.226   4.447
  112HI0     CB 1294   6.563   7.368   4.469
  112HI0     CG 1295   6.675   7.468   4.437
  112HI0    ND1 1296   6.724   7.546   4.533
  112HI0    HD1 1297   6.693   7.542   4.628
  112HI0    CD2 1298   6.709   7.518   4.319
  112HI0    HD2 1299   6.673   7.479   4.224
  112HI0    CE1 1300   6.793   7.640   4.468
  112HI0    HE1 1301   6.846   7.716   4.525
  112HI0    NE2 1302   6.784   7.627   4.336
  112HI0    HE2 1303   6.837   7.683   4.272
  112HI0      C 1304   6.719   7.191   4.555
  112HI0      O 1305   6.693   7.208   4.674
  113PRO      N 1306   6.841   7.155   4.516
  113PRO     CA 1307   6.944   7.122   4.615
  113PRO     CB 1308   7.060   7.067   4.531
  113PRO     CG 1309   7.003   7.028   4.395
  113PRO     CD 1310   6.885   7.123   4.379
  113PRO      C 1311   6.984   7.242   4.701
  113PRO      O 1312   6.971   7.358   4.661
  114ALA      N 1313   7.011   7.210   4.827
  114ALA      H 1314   6.997   7.118   4.862
  114ALA     CA 1315   7.052   7.311   4.927
  114ALA     CB 1316   7.057   7.235   5.060
  114ALA      C 1317   7.186   7.378   4.898
  114ALA      O 1318   7.289   7.313   4.915
  115GL4      N 1319   7.170   7.490   4.828
  115GL4      H 1320   7.081   7.517   4.791
  115GL4     CA 1321   7.275   7.586   4.789
  115GL4     CB 1322   7.222   7.689   4.689
  115GL4     CG 1323   7.085   7.758   4.691
  115GL4     CD 1324   7.065   7.835   4.822
  115GL4    OE1 1325   7.083   7.958   4.809
  115GL4   HE11 1326   7.055   8.006   4.893
  115GL4   HE12 1327   7.100   7.985   4.715
  115GL4    OE2 1328   7.028   7.773   4.924
  115GL4   HE21 1329   7.044   7.818   5.012
  115GL4   HE22 1330   6.985   7.693   4.883
  115GL4      C 1331   7.358   7.650   4.901
  115GL4      O 1332   7.476   7.621   4.917
  116ASN      N 1333   7.281   7.703   4.995
  116ASN      H 1334   7.187   7.723   4.969
  116ASN     CA 1335   7.324   7.766   5.121
  116ASN     CB 1336   7.292   7.915   5.123
  116ASN     CG 1337   7.390   7.992   5.034
  116ASN    OD1 1338   7.508   7.987   5.067
  116ASN    ND2 1339   7.350   8.032   4.914
  116ASN   HD21 1340   7.261   8.016   4.870
  116ASN   HD22 1341   7.412   8.094   4.866
  116ASN      C 1342   7.286   7.688   5.248
  116ASN      O 1343   7.354   7.684   5.350
  117GLY      N 1344   7.185   7.602   5.240
  117GLY      H 1345   7.179   7.549   5.155
  117GLY     CA 1346   7.101   7.534   5.340
  117GLY      C 1347   6.955   7.508   5.304
  117GLY      O 1348   6.920   7.492   5.187
  118LYSH     N 1349   6.880   7.463   5.404
  118LYSH     H 1350   6.787   7.437   5.379
  118LYSH    CA 1351   6.928   7.413   5.534
  118LYSH    CB 1352   6.841   7.443   5.656
  118LYSH    CG 1353   6.858   7.588   5.699
  118LYSH    CD 1354   6.991   7.618   5.770
  118LYSH    CE 1355   7.009   7.767   5.799
  118LYSH    NZ 1356   7.129   7.794   5.879
  118LYSH   HZ1 1357   7.121   7.890   5.907
  118LYSH   HZ2 1358   7.135   7.731   5.956
  118LYSH   HZ3 1359   7.214   7.792   5.827
  118LYSH     C 1360   6.938   7.261   5.520
  118LYSH     O 1361   7.041   7.198   5.543
  119SER      N 1362   6.825   7.200   5.485
  119SER      H 1363   6.733   7.234   5.505
  119SER     CA 1364   6.827   7.056   5.457
  119SER     CB 1365   6.800   6.969   5.580
  119SER     OG 1366   6.693   7.009   5.667
  119SER     HG 1367   6.724   6.999   5.761
  119SER      C 1368   6.733   6.999   5.350
  119SER      O 1369   6.727   6.879   5.324
  120ASN      N 1370   6.702   7.099   5.268
  120ASN      H 1371   6.761   7.180   5.267
  120ASN     CA 1372   6.609   7.074   5.156
  120ASN     CB 1373   6.463   7.095   5.195
  120ASN     CG 1374   6.407   6.972   5.266
  120ASN    OD1 1375   6.370   6.875   5.200
  120ASN    ND2 1376   6.395   6.967   5.399
  120ASN   HD21 1377   6.431   7.034   5.463
  120ASN   HD22 1378   6.341   6.890   5.433
  120ASN      C 1379   6.641   7.151   5.028
  120ASN      O 1380   6.634   7.273   5.021
  121PHE      N 1381   6.680   7.079   4.922
  121PHE      H 1382   6.674   7.128   4.835
  121PHE     CA 1383   6.699   6.934   4.908
  121PHE     CB 1384   6.684   6.916   4.757
  121PHE     CG 1385   6.645   6.778   4.703
  121PHE    CD1 1386   6.511   6.744   4.710
  121PHE    HD1 1387   6.439   6.815   4.751
  121PHE    CD2 1388   6.737   6.690   4.647
  121PHE    HD2 1389   6.824   6.732   4.597
  121PHE    CE1 1390   6.479   6.614   4.671
  121PHE    HE1 1391   6.376   6.588   4.647
  121PHE    CE2 1392   6.706   6.562   4.603
  121PHE    HE2 1393   6.773   6.489   4.556
  121PHE     CZ 1394   6.574   6.524   4.624
  121PHE     HZ 1395   6.548   6.419   4.611
  121PHE      C 1396   6.829   6.875   4.962
  121PHE      O 1397   6.933   6.941   4.957
  122LEU      N 1398   6.833   6.743   4.979
  122LEU      H 1399   6.755   6.683   4.962
  122LEU     CA 1400   6.956   6.677   5.025
  122LEU     CB 1401   6.924   6.564   5.123
  122LEU     CG 1402   7.023   6.544   5.238
  122LEU    CD1 1403   7.039   6.674   5.317
  122LEU    CD2 1404   6.978   6.453   5.352
  122LEU      C 1405   7.054   6.632   4.916
  122LEU      O 1406   7.154   6.692   4.876
  123ASN      N 1407   6.998   6.533   4.846
  123ASN      H 1408   6.914   6.492   4.882
  123ASN     CA 1409   7.079   6.458   4.749
  123ASN     CB 1410   7.004   6.329   4.718
  123ASN     CG 1411   6.977   6.248   4.845
  123ASN    OD1 1412   6.885   6.282   4.918
  123ASN    ND2 1413   7.046   6.135   4.862
  123ASN   HD21 1414   7.112   6.101   4.794
  123ASN   HD22 1415   7.051   6.105   4.957
  123ASN      C 1416   7.107   6.547   4.628
  123ASN      O 1417   7.027   6.548   4.534
  124CYS2     N 1418   7.229   6.596   4.611
  124CYS2     H 1419   7.310   6.566   4.661
  124CYS2    CA 1420   7.268   6.712   4.529
  124CYS2    CB 1421   7.383   6.789   4.594
  124CYS2    SG 1422   7.319   6.904   4.721
  124CYS2     C 1423   7.299   6.694   4.380
  124CYS2     O 1424   7.396   6.634   4.334
  125TYR      N 1425   7.193   6.725   4.306
  125TYR      H 1426   7.106   6.711   4.353
  125TYR     CA 1427   7.192   6.745   4.160
  125TYR     CB 1428   7.051   6.775   4.109
  125TYR     CG 1429   6.938   6.673   4.130
  125TYR    CD1 1430   6.841   6.711   4.222
  125TYR    HD1 1431   6.847   6.812   4.264
  125TYR    CD2 1432   6.926   6.552   4.063
  125TYR    HD2 1433   7.011   6.523   4.001
  125TYR    CE1 1434   6.736   6.623   4.243
  125TYR    HE1 1435   6.655   6.653   4.309
  125TYR    CE2 1436   6.818   6.467   4.082
  125TYR    HE2 1437   6.813   6.372   4.028
  125TYR     CZ 1438   6.721   6.502   4.175
  125TYR     OH 1439   6.601   6.438   4.168
  125TYR     HH 1440   6.532   6.502   4.204
  125TYR      C 1441   7.285   6.858   4.115
  125TYR      O 1442   7.247   6.974   4.128
  126VAL      N 1443   7.412   6.834   4.084
  126VAL      H 1444   7.442   6.739   4.095
  126VAL     CA 1445   7.527   6.921   4.055
  126VAL     CB 1446   7.650   6.865   4.127
  126VAL    CG1 1447   7.779   6.943   4.103
  126VAL    CG2 1448   7.621   6.870   4.277
  126VAL      C 1449   7.563   6.926   3.906
  126VAL      O 1450   7.550   6.833   3.827
  127SER      N 1451   7.594   7.050   3.869
  127SER      H 1452   7.583   7.122   3.938
  127SER     CA 1453   7.663   7.086   3.745
  127SER     CB 1454   7.654   7.237   3.722
  127SER     OG 1455   7.732   7.287   3.613
  127SER     HG 1456   7.705   7.241   3.528
  127SER      C 1457   7.806   7.034   3.727
  127SER      O 1458   7.895   7.070   3.804
  128GLY      N 1459   7.822   6.973   3.610
  128GLY      H 1460   7.781   7.022   3.533
  128GLY     CA 1461   7.945   6.897   3.583
  128GLY      C 1462   7.953   6.813   3.456
  128GLY      O 1463   7.957   6.691   3.470
  129PHE      N 1464   7.897   6.867   3.348
  129PHE      H 1465   7.856   6.957   3.364
  129PHE     CA 1466   7.897   6.823   3.208
  129PHE     CB 1467   7.802   6.913   3.129
  129PHE     CG 1468   7.796   6.872   2.982
  129PHE    CD1 1469   7.724   6.756   2.956
  129PHE    HD1 1470   7.665   6.711   3.036
  129PHE    CD2 1471   7.835   6.955   2.878
  129PHE    HD2 1472   7.906   7.038   2.889
  129PHE    CE1 1473   7.686   6.722   2.827
  129PHE    HE1 1474   7.643   6.623   2.821
  129PHE    CE2 1475   7.788   6.929   2.750
  129PHE    HE2 1476   7.793   7.006   2.673
  129PHE     CZ 1477   7.718   6.811   2.725
  129PHE     HZ 1478   7.669   6.787   2.630
  129PHE      C 1479   8.042   6.827   3.160
  129PHE      O 1480   8.101   6.727   3.120
  130HI0      N 1481   8.101   6.944   3.141
  130HI0      H 1482   8.065   7.018   3.198
  130HI0     CA 1483   8.238   6.956   3.089
  130HI0     CB 1484   8.232   6.973   2.937
  130HI0     CG 1485   8.360   6.923   2.870
  130HI0    ND1 1486   8.470   6.989   2.835
  130HI0    HD1 1487   8.486   7.088   2.842
  130HI0    CD2 1488   8.373   6.797   2.830
  130HI0    HD2 1489   8.307   6.711   2.841
  130HI0    CE1 1490   8.550   6.901   2.775
  130HI0    HE1 1491   8.653   6.924   2.748
  130HI0    NE2 1492   8.491   6.782   2.771
  130HI0    HE2 1493   8.524   6.703   2.721
  130HI0      C 1494   8.301   7.083   3.146
  130HI0      O 1495   8.234   7.187   3.144
  131PRO      N 1496   8.418   7.063   3.205
  131PRO     CA 1497   8.464   6.935   3.260
  131PRO     CB 1498   8.610   6.960   3.298
  131PRO     CG 1499   8.659   7.059   3.193
  131PRO     CD 1500   8.537   7.150   3.194
  131PRO      C 1501   8.380   6.880   3.375
  131PRO      O 1502   8.317   6.957   3.448
  132SER      N 1503   8.419   6.756   3.406
  132SER      H 1504   8.494   6.709   3.360
  132SER     CA 1505   8.364   6.684   3.522
  132SER     CB 1506   8.336   6.534   3.511
  132SER     OG 1507   8.456   6.457   3.507
  132SER     HG 1508   8.475   6.410   3.593
  132SER      C 1509   8.426   6.720   3.657
  132SER      O 1510   8.354   6.740   3.755
  133AS4      N 1511   8.558   6.736   3.660
  133AS4      H 1512   8.606   6.708   3.577
  133AS4     CA 1513   8.638   6.750   3.783
  133AS4     CB 1514   8.781   6.700   3.763
  133AS4     CG 1515   8.794   6.548   3.744
  133AS4    OD1 1516   8.799   6.478   3.848
  133AS4   HD11 1517   8.873   6.415   3.828
  133AS4   HD12 1518   8.725   6.497   3.912
  133AS4    OD2 1519   8.805   6.509   3.626
  133AS4   HD21 1520   8.877   6.441   3.632
  133AS4   HD22 1521   8.718   6.522   3.578
  133AS4      C 1522   8.639   6.885   3.853
  133AS4      O 1523   8.741   6.955   3.852
  134ILE      N 1524   8.517   6.931   3.881
  134ILE      H 1525   8.433   6.891   3.845
  134ILE     CA 1526   8.497   7.053   3.960
  134ILE     CB 1527   8.355   7.111   3.955
  134ILE    CG1 1528   8.228   7.026   3.951
  134ILE    CG2 1529   8.357   7.190   3.823
  134ILE     CD 1530   8.209   6.914   4.054
  134ILE      C 1531   8.526   7.045   4.110
  134ILE      O 1532   8.563   6.938   4.159
  135GL4      N 1533   8.532   7.152   4.189
  135GL4      H 1534   8.508   7.239   4.146
  135GL4     CA 1535   8.535   7.165   4.336
  135GL4     CB 1536   8.591   7.305   4.366
  135GL4     CG 1537   8.739   7.314   4.328
  135GL4     CD 1538   8.792   7.452   4.369
  135GL4    OE1 1539   8.774   7.543   4.286
  135GL4   HE11 1540   8.758   7.622   4.347
  135GL4   HE12 1541   8.790   7.517   4.192
  135GL4    OE2 1542   8.866   7.457   4.471
  135GL4   HE21 1543   8.900   7.549   4.487
  135GL4   HE22 1544   8.862   7.366   4.513
  135GL4      C 1545   8.402   7.135   4.404
  135GL4      O 1546   8.327   7.227   4.438
  136VAL      N 1547   8.416   7.017   4.463
  136VAL      H 1548   8.502   6.967   4.467
  136VAL     CA 1549   8.312   6.940   4.533
  136VAL     CB 1550   8.325   6.788   4.518
  136VAL    CG1 1551   8.320   6.750   4.370
  136VAL    CG2 1552   8.451   6.722   4.575
  136VAL      C 1553   8.288   6.982   4.678
  136VAL      O 1554   8.263   6.891   4.758
  137AS4      N 1555   8.290   7.113   4.701
  137AS4      H 1556   8.327   7.181   4.637
  137AS4     CA 1557   8.262   7.160   4.837
  137AS4     CB 1558   8.309   7.304   4.860
  137AS4     CG 1559   8.459   7.331   4.843
  137AS4    OD1 1560   8.490   7.425   4.766
  137AS4   HD11 1561   8.589   7.437   4.763
  137AS4   HD12 1562   8.407   7.456   4.720
  137AS4    OD2 1563   8.546   7.267   4.904
  137AS4   HD21 1564   8.637   7.293   4.870
  137AS4   HD22 1565   8.499   7.215   4.976
  137AS4      C 1566   8.120   7.153   4.892
  137AS4      O 1567   8.035   7.240   4.871
  138LEU      N 1568   8.088   7.030   4.931
  138LEU      H 1569   8.150   6.955   4.908
  138LEU     CA 1570   7.965   6.989   5.000
  138LEU     CB 1571   7.897   6.856   4.968
  138LEU     CG 1572   7.851   6.841   4.823
  138LEU    CD1 1573   7.963   6.776   4.741
  138LEU    CD2 1574   7.722   6.759   4.822
  138LEU      C 1575   7.982   7.007   5.151
  138LEU      O 1576   8.030   6.919   5.222
  139LEU      N 1577   7.956   7.127   5.199
  139LEU      H 1578   7.918   7.201   5.143
  139LEU     CA 1579   7.969   7.168   5.340
  139LEU     CB 1580   7.954   7.320   5.338
  139LEU     CG 1581   8.062   7.394   5.259
  139LEU    CD1 1582   8.041   7.543   5.286
  139LEU    CD2 1583   8.202   7.355   5.305
  139LEU      C 1584   7.859   7.096   5.419
  139LEU      O 1585   7.742   7.105   5.384
  140LYSH     N 1586   7.896   7.049   5.538
  140LYSH     H 1587   7.981   6.997   5.543
  140LYSH    CA 1588   7.801   7.024   5.647
  140LYSH    CB 1589   7.797   6.877   5.691
  140LYSH    CG 1590   7.756   6.777   5.583
  140LYSH    CD 1591   7.727   6.633   5.625
  140LYSH    CE 1592   7.860   6.574   5.674
  140LYSH    NZ 1593   7.982   6.585   5.593
  140LYSH   HZ1 1594   7.995   6.675   5.549
  140LYSH   HZ2 1595   8.064   6.558   5.642
  140LYSH   HZ3 1596   7.984   6.523   5.514
  140LYSH     C 1597   7.845   7.103   5.771
  140LYSH     O 1598   7.961   7.102   5.810
  141ASN      N 1599   7.749   7.180   5.822
  141ASN      H 1600   7.660   7.184   5.776
  141ASN     CA 1601   7.771   7.269   5.937
  141ASN     CB 1602   7.775   7.187   6.067
  141ASN     CG 1603   7.652   7.130   6.137
  141ASN    OD1 1604   7.541   7.111   6.088
  141ASN    ND2 1605   7.677   7.103   6.264
  141ASN   HD21 1606   7.770   7.119   6.297
  141ASN   HD22 1607   7.597   7.076   6.318
  141ASN      C 1608   7.889   7.363   5.913
  141ASN      O 1609   7.970   7.376   6.005
  142GLY      N 1610   7.906   7.412   5.791
  142GLY      H 1611   7.835   7.397   5.722
  142GLY     CA 1612   8.025   7.488   5.750
  142GLY      C 1613   8.159   7.418   5.727
  142GLY      O 1614   8.245   7.488   5.673
  143GL4      N 1615   8.158   7.286   5.745
  143GL4      H 1616   8.070   7.239   5.754
  143GL4     CA 1617   8.280   7.206   5.727
  143GL4     CB 1618   8.297   7.108   5.843
  143GL4     CG 1619   8.378   7.167   5.959
  143GL4     CD 1620   8.395   7.072   6.078
  143GL4    OE1 1621   8.372   6.950   6.062
  143GL4   HE11 1622   8.391   6.908   6.152
  143GL4   HE12 1623   8.316   6.939   5.980
  143GL4    OE2 1624   8.396   7.122   6.192
  143GL4   HE21 1625   8.420   7.050   6.257
  143GL4   HE22 1626   8.378   7.220   6.186
  143GL4      C 1627   8.303   7.134   5.594
  143GL4      O 1628   8.234   7.033   5.578
  144ARG      N 1629   8.412   7.158   5.521
  144ARG      H 1630   8.490   7.209   5.557
  144ARG     CA 1631   8.445   7.090   5.395
  144ARG     CB 1632   8.593   7.119   5.373
  144ARG     CG 1633   8.614   7.161   5.227
  144ARG     CD 1634   8.761   7.177   5.190
  144ARG     NE 1635   8.795   7.161   5.048
  144ARG     HE 1636   8.729   7.208   4.990
  144ARG     CZ 1637   8.911   7.112   5.001
  144ARG    NH1 1638   8.998   7.036   5.069
  144ARG   HH11 1639   8.976   7.011   5.163
  144ARG   HH12 1640   9.078   7.010   5.014
  144ARG    NH2 1641   8.926   7.111   4.868
  144ARG   HH21 1642   8.844   7.148   4.824
  144ARG   HH22 1643   9.005   7.083   4.813
  144ARG      C 1644   8.442   6.937   5.386
  144ARG      O 1645   8.459   6.864   5.484
  145ILE      N 1646   8.416   6.881   5.269
  145ILE      H 1647   8.340   6.919   5.216
  145ILE     CA 1648   8.456   6.743   5.236
  145ILE     CB 1649   8.340   6.643   5.244
  145ILE    CG1 1650   8.382   6.497   5.255
  145ILE    CG2 1651   8.247   6.668   5.125
  145ILE     CD 1652   8.455   6.460   5.385
  145ILE      C 1653   8.540   6.730   5.109
  145ILE      O 1654   8.523   6.809   5.017
  146GL4      N 1655   8.647   6.650   5.113
  146GL4      H 1656   8.654   6.596   5.197
  146GL4     CA 1657   8.744   6.624   5.006
  146GL4     CB 1658   8.880   6.577   5.057
  146GL4     CG 1659   8.942   6.701   5.123
  146GL4     CD 1660   9.068   6.655   5.199
  146GL4    OE1 1661   9.067   6.675   5.322
  146GL4   HE11 1662   9.163   6.664   5.351
  146GL4   HE12 1663   8.979   6.647   5.360
  146GL4    OE2 1664   9.169   6.652   5.125
  146GL4   HE21 1665   9.235   6.590   5.166
  146GL4   HE22 1666   9.164   6.719   5.050
  146GL4      C 1667   8.690   6.518   4.909
  146GL4      O 1668   8.677   6.553   4.792
  147LYSH     N 1669   8.637   6.407   4.960
  147LYSH     H 1670   8.645   6.377   5.055
  147LYSH    CA 1671   8.573   6.302   4.879
  147LYSH    CB 1672   8.663   6.178   4.887
  147LYSH    CG 1673   8.807   6.196   4.836
  147LYSH    CD 1674   8.875   6.073   4.775
  147LYSH    CE 1675   9.025   6.097   4.764
  147LYSH    NZ 1676   9.086   5.977   4.704
  147LYSH   HZ1 1677   9.054   5.961   4.610
  147LYSH   HZ2 1678   9.183   5.993   4.688
  147LYSH   HZ3 1679   9.079   5.894   4.758
  147LYSH     C 1680   8.445   6.265   4.954
  147LYSH     O 1681   8.454   6.205   5.061
  148VAL      N 1682   8.333   6.271   4.882
  148VAL      H 1683   8.331   6.297   4.786
  148VAL     CA 1684   8.202   6.238   4.941
  148VAL     CB 1685   8.096   6.284   4.842
  148VAL    CG1 1686   8.074   6.436   4.847
  148VAL    CG2 1687   8.094   6.247   4.693
  148VAL      C 1688   8.179   6.090   4.973
  148VAL      O 1689   8.266   6.008   4.945
  149GL4      N 1690   8.074   6.059   5.049
  149GL4      H 1691   8.031   6.136   5.096
  149GL4     CA 1692   8.022   5.922   5.061
  149GL4     CB 1693   7.934   5.910   5.186
  149GL4     CG 1694   8.011   5.937   5.315
  149GL4     CD 1695   8.001   6.084   5.359
  149GL4    OE1 1696   7.953   6.113   5.470
  149GL4   HE11 1697   7.902   6.199   5.472
  149GL4   HE12 1698   7.967   6.039   5.536
  149GL4    OE2 1699   8.052   6.178   5.295
  149GL4   HE21 1700   8.022   6.262   5.341
  149GL4   HE22 1701   8.075   6.138   5.206
  149GL4      C 1702   7.960   5.858   4.937
  149GL4      O 1703   8.031   5.816   4.846
  150HI0      N 1704   7.846   5.912   4.898
  150HI0      H 1705   7.799   5.991   4.938
  150HI0     CA 1706   7.774   5.868   4.777
  150HI0     CB 1707   7.626   5.895   4.808
  150HI0     CG 1708   7.538   5.814   4.713
  150HI0    ND1 1709   7.494   5.690   4.734
  150HI0    HD1 1710   7.548   5.624   4.786
  150HI0    CD2 1711   7.469   5.864   4.611
  150HI0    HD2 1712   7.476   5.967   4.575
  150HI0    CE1 1713   7.397   5.659   4.648
  150HI0    HE1 1714   7.324   5.579   4.655
  150HI0    NE2 1715   7.393   5.764   4.566
  150HI0    HE2 1716   7.331   5.775   4.489
  150HI0      C 1717   7.813   5.944   4.650
  150HI0      O 1718   7.786   6.063   4.634
  151SER      N 1719   7.835   5.861   4.549
  151SER      H 1720   7.846   5.762   4.561
  151SER     CA 1721   7.862   5.904   4.411
  151SER     CB 1722   8.009   5.877   4.378
  151SER     OG 1723   8.058   5.933   4.257
  151SER     HG 1724   8.154   5.953   4.278
  151SER      C 1725   7.771   5.842   4.303
  151SER      O 1726   7.762   5.721   4.290
  152AS4      N 1727   7.702   5.921   4.222
  152AS4      H 1728   7.696   6.018   4.248
  152AS4     CA 1729   7.613   5.888   4.110
  152AS4     CB 1730   7.473   5.853   4.160
  152AS4     CG 1731   7.389   5.749   4.086
  152AS4    OD1 1732   7.407   5.627   4.102
  152AS4   HD11 1733   7.354   5.572   4.038
  152AS4   HD12 1734   7.475   5.612   4.175
  152AS4    OD2 1735   7.313   5.798   3.998
  152AS4   HD21 1736   7.265   5.718   3.962
  152AS4   HD22 1737   7.328   5.897   4.002
  152AS4      C 1738   7.607   5.996   4.001
  152AS4      O 1739   7.658   6.105   4.024
  153LEU      N 1740   7.534   5.962   3.895
  153LEU      H 1741   7.469   5.886   3.889
  153LEU     CA 1742   7.524   6.046   3.775
  153LEU     CB 1743   7.661   6.065   3.710
  153LEU     CG 1744   7.708   5.936   3.642
  153LEU    CD1 1745   7.670   5.915   3.496
  153LEU    CD2 1746   7.860   5.923   3.655
  153LEU      C 1747   7.412   6.002   3.681
  153LEU      O 1748   7.365   5.888   3.684
  154SER      N 1749   7.375   6.095   3.593
  154SER      H 1750   7.405   6.187   3.616
  154SER     CA 1751   7.287   6.091   3.476
  154SER     CB 1752   7.138   6.083   3.506
  154SER     OG 1753   7.051   6.088   3.392
  154SER     HG 1754   6.968   6.143   3.401
  154SER      C 1755   7.298   6.215   3.387
  154SER      O 1756   7.294   6.327   3.438
  155PHE      N 1757   7.346   6.189   3.266
  155PHE      H 1758   7.346   6.095   3.231
  155PHE     CA 1759   7.338   6.299   3.169
  155PHE     CB 1760   7.478   6.336   3.121
  155PHE     CG 1761   7.568   6.384   3.235
  155PHE    CD1 1762   7.630   6.294   3.320
  155PHE    HD1 1763   7.633   6.192   3.280
  155PHE    CD2 1764   7.596   6.520   3.246
  155PHE    HD2 1765   7.565   6.590   3.168
  155PHE    CE1 1766   7.714   6.335   3.423
  155PHE    HE1 1767   7.774   6.261   3.477
  155PHE    CE2 1768   7.674   6.561   3.353
  155PHE    HE2 1769   7.656   6.656   3.403
  155PHE     CZ 1770   7.743   6.470   3.432
  155PHE     HZ 1771   7.832   6.501   3.487
  155PHE      C 1772   7.246   6.252   3.056
  155PHE      O 1773   7.231   6.130   3.043
  156SER      N 1774   7.203   6.345   2.971
  156SER      H 1775   7.229   6.441   2.977
  156SER     CA 1776   7.093   6.333   2.874
  156SER     CB 1777   6.960   6.379   2.932
  156SER     OG 1778   6.850   6.345   2.847
  156SER     HG 1779   6.767   6.354   2.903
  156SER      C 1780   7.112   6.428   2.755
  156SER      O 1781   7.191   6.521   2.772
  157LYSH     N 1782   7.050   6.389   2.644
  157LYSH     H 1783   7.020   6.294   2.639
  157LYSH    CA 1784   7.029   6.473   2.525
  157LYSH    CB 1785   6.942   6.393   2.428
  157LYSH    CG 1786   6.934   6.465   2.293
  157LYSH    CD 1787   6.820   6.422   2.200
  157LYSH    CE 1788   6.835   6.513   2.078
  157LYSH    NZ 1789   6.943   6.467   1.989
  157LYSH   HZ1 1790   6.954   6.523   1.907
  157LYSH   HZ2 1791   7.025   6.477   2.046
  157LYSH   HZ3 1792   6.922   6.372   1.970
  157LYSH     C 1793   6.955   6.602   2.561
  157LYSH     O 1794   6.994   6.712   2.521
  158AS4      N 1795   6.859   6.592   2.652
  158AS4      H 1796   6.865   6.511   2.710
  158AS4     CA 1797   6.768   6.696   2.702
  158AS4     CB 1798   6.664   6.624   2.789
  158AS4     CG 1799   6.562   6.721   2.849
  158AS4    OD1 1800   6.568   6.742   2.973
  158AS4   HD11 1801   6.506   6.815   2.999
  158AS4   HD12 1802   6.641   6.688   3.014
  158AS4    OD2 1803   6.462   6.752   2.781
  158AS4   HD21 1804   6.465   6.852   2.774
  158AS4   HD22 1805   6.414   6.671   2.749
  158AS4      C 1806   6.853   6.789   2.790
  158AS4      O 1807   6.947   6.737   2.849
  159TRP      N 1808   6.799   6.903   2.833
  159TRP      H 1809   6.720   6.937   2.782
  159TRP     CA 1810   6.861   6.981   2.941
  159TRP     CB 1811   6.776   7.105   2.963
  159TRP     CG 1812   6.658   7.078   3.057
  159TRP    CD1 1813   6.540   7.019   3.036
  159TRP    HD1 1814   6.498   7.004   2.937
  159TRP    CD2 1815   6.663   7.098   3.194
  159TRP    NE1 1816   6.475   6.994   3.149
  159TRP    HE1 1817   6.390   6.941   3.146
  159TRP    CE2 1818   6.545   7.048   3.248
  159TRP    CE3 1819   6.761   7.146   3.281
  159TRP    HE3 1820   6.852   7.192   3.244
  159TRP    CZ2 1821   6.525   7.044   3.386
  159TRP    HZ2 1822   6.432   7.001   3.423
  159TRP    CZ3 1823   6.737   7.145   3.418
  159TRP    HZ3 1824   6.805   7.201   3.483
  159TRP    CH2 1825   6.619   7.096   3.474
  159TRP    HH2 1826   6.585   7.114   3.576
  159TRP      C 1827   6.898   6.911   3.072
  159TRP      O 1828   6.997   6.956   3.131
  160SER      N 1829   6.824   6.807   3.105
  160SER      H 1830   6.738   6.790   3.057
  160SER     CA 1831   6.867   6.721   3.217
  160SER     CB 1832   6.758   6.615   3.234
  160SER     OG 1833   6.634   6.675   3.270
  160SER     HG 1834   6.604   6.710   3.182
  160SER      C 1835   6.999   6.645   3.216
  160SER      O 1836   7.002   6.522   3.222
  161PHE      N 1837   7.107   6.716   3.247
  161PHE      H 1838   7.108   6.814   3.223
  161PHE     CA 1839   7.233   6.666   3.304
  161PHE     CB 1840   7.348   6.728   3.224
  161PHE     CG 1841   7.356   6.880   3.238
  161PHE    CD1 1842   7.442   6.936   3.332
  161PHE    HD1 1843   7.521   6.869   3.368
  161PHE    CD2 1844   7.270   6.958   3.162
  161PHE    HD2 1845   7.231   6.929   3.065
  161PHE    CE1 1846   7.431   7.070   3.365
  161PHE    HE1 1847   7.481   7.124   3.446
  161PHE    CE2 1848   7.262   7.093   3.195
  161PHE    HE2 1849   7.195   7.163   3.144
  161PHE     CZ 1850   7.340   7.148   3.296
  161PHE     HZ 1851   7.343   7.256   3.314
  161PHE      C 1852   7.251   6.694   3.453
  161PHE      O 1853   7.218   6.796   3.513
  162TYR      N 1854   7.317   6.599   3.519
  162TYR      H 1855   7.336   6.513   3.473
  162TYR     CA 1856   7.364   6.599   3.659
  162TYR     CB 1857   7.252   6.607   3.764
  162TYR     CG 1858   7.138   6.508   3.742
  162TYR    CD1 1859   7.012   6.551   3.703
  162TYR    HD1 1860   6.982   6.656   3.702
  162TYR    CD2 1861   7.153   6.379   3.792
  162TYR    HD2 1862   7.252   6.351   3.830
  162TYR    CE1 1863   6.907   6.461   3.713
  162TYR    HE1 1864   6.807   6.501   3.695
  162TYR    CE2 1865   7.056   6.280   3.784
  162TYR    HE2 1866   7.074   6.174   3.766
  162TYR     CZ 1867   6.929   6.331   3.758
  162TYR     OH 1868   6.820   6.253   3.783
  162TYR     HH 1869   6.851   6.166   3.820
  162TYR      C 1870   7.463   6.489   3.697
  162TYR      O 1871   7.446   6.371   3.671
  163LEU      N 1872   7.548   6.540   3.787
  163LEU      H 1873   7.585   6.631   3.772
  163LEU     CA 1874   7.627   6.463   3.884
  163LEU     CB 1875   7.756   6.532   3.929
  163LEU     CG 1876   7.861   6.552   3.819
  163LEU    CD1 1877   7.970   6.645   3.874
  163LEU    CD2 1878   7.922   6.421   3.768
  163LEU      C 1879   7.545   6.448   4.012
  163LEU      O 1880   7.503   6.552   4.062
  164LEU      N 1881   7.530   6.331   4.074
  164LEU      H 1882   7.591   6.256   4.050
  164LEU     CA 1883   7.458   6.316   4.202
  164LEU     CB 1884   7.334   6.229   4.186
  164LEU     CG 1885   7.248   6.208   4.311
  164LEU    CD1 1886   7.145   6.315   4.345
  164LEU    CD2 1887   7.204   6.062   4.323
  164LEU      C 1888   7.540   6.294   4.329
  164LEU      O 1889   7.599   6.187   4.344
  165TYR      N 1890   7.548   6.392   4.418
  165TYR      H 1891   7.499   6.478   4.406
  165TYR     CA 1892   7.637   6.384   4.535
  165TYR     CB 1893   7.749   6.487   4.544
  165TYR     CG 1894   7.845   6.485   4.425
  165TYR    CD1 1895   7.890   6.599   4.359
  165TYR    HD1 1896   7.871   6.692   4.412
  165TYR    CD2 1897   7.896   6.359   4.393
  165TYR    HD2 1898   7.868   6.273   4.452
  165TYR    CE1 1899   7.979   6.577   4.255
  165TYR    HE1 1900   8.019   6.665   4.205
  165TYR    CE2 1901   7.982   6.338   4.286
  165TYR    HE2 1902   8.038   6.244   4.290
  165TYR     CZ 1903   8.023   6.451   4.216
  165TYR     OH 1904   8.110   6.422   4.116
  165TYR     HH 1905   8.179   6.493   4.098
  165TYR      C 1906   7.563   6.382   4.669
  165TYR      O 1907   7.456   6.443   4.674
  166TYR      N 1908   7.619   6.312   4.768
  166TYR      H 1909   7.699   6.255   4.751
  166TYR     CA 1910   7.565   6.306   4.904
  166TYR     CB 1911   7.449   6.207   4.919
  166TYR     CG 1912   7.392   6.204   5.061
  166TYR    CD1 1913   7.323   6.308   5.123
  166TYR    HD1 1914   7.301   6.401   5.070
  166TYR    CD2 1915   7.427   6.091   5.132
  166TYR    HD2 1916   7.467   6.003   5.081
  166TYR    CE1 1917   7.289   6.297   5.257
  166TYR    HE1 1918   7.237   6.377   5.311
  166TYR    CE2 1919   7.390   6.079   5.266
  166TYR    HE2 1920   7.419   5.992   5.325
  166TYR     CZ 1921   7.314   6.179   5.325
  166TYR     OH 1922   7.242   6.143   5.435
  166TYR     HH 1923   7.298   6.071   5.476
  166TYR      C 1924   7.679   6.280   5.003
  166TYR      O 1925   7.759   6.189   4.981
  167THR      N 1926   7.687   6.374   5.097
  167THR      H 1927   7.610   6.438   5.096
  167THR     CA 1928   7.765   6.361   5.221
  167THR     CB 1929   7.873   6.469   5.230
  167THR    OG1 1930   7.960   6.449   5.342
  167THR    HG1 1931   7.994   6.356   5.330
  167THR    CG2 1932   7.818   6.612   5.234
  167THR      C 1933   7.669   6.329   5.335
  167THR      O 1934   7.576   6.409   5.346
  168GL4      N 1935   7.699   6.238   5.428
  168GL4      H 1936   7.784   6.188   5.442
  168GL4     CA 1937   7.608   6.189   5.533
  168GL4     CB 1938   7.682   6.072   5.598
  168GL4     CG 1939   7.603   6.007   5.711
  168GL4     CD 1940   7.465   5.948   5.684
  168GL4    OE1 1941   7.393   5.970   5.584
  168GL4   HE11 1942   7.298   5.990   5.608
  168GL4   HE12 1943   7.450   5.967   5.502
  168GL4    OE2 1944   7.415   5.860   5.758
  168GL4   HE21 1945   7.319   5.862   5.729
  168GL4   HE22 1946   7.493   5.818   5.804
  168GL4      C 1947   7.555   6.294   5.631
  168GL4      O 1948   7.615   6.326   5.734
  169PHE      N 1949   7.436   6.343   5.597
  169PHE      H 1950   7.402   6.320   5.505
  169PHE     CA 1951   7.350   6.421   5.686
  169PHE     CB 1952   7.266   6.529   5.616
  169PHE     CG 1953   7.199   6.635   5.703
  169PHE    CD1 1954   7.266   6.756   5.721
  169PHE    HD1 1955   7.368   6.767   5.683
  169PHE    CD2 1956   7.074   6.615   5.761
  169PHE    HD2 1957   7.030   6.515   5.758
  169PHE    CE1 1958   7.202   6.860   5.786
  169PHE    HE1 1959   7.247   6.959   5.797
  169PHE    CE2 1960   7.011   6.717   5.831
  169PHE    HE2 1961   6.914   6.697   5.877
  169PHE     CZ 1962   7.074   6.841   5.838
  169PHE     HZ 1963   7.030   6.923   5.893
  169PHE      C 1964   7.273   6.337   5.788
  169PHE      O 1965   7.154   6.312   5.769
  170THR      N 1966   7.345   6.304   5.895
  170THR      H 1967   7.445   6.313   5.887
  170THR     CA 1968   7.297   6.239   6.017
  170THR     CB 1969   7.414   6.234   6.116
  170THR    OG1 1970   7.544   6.206   6.065
  170THR    HG1 1971   7.607   6.232   6.139
  170THR    CG2 1972   7.390   6.165   6.251
  170THR      C 1973   7.187   6.326   6.076
  170THR      O 1974   7.212   6.432   6.133
  171PRO      N 1975   7.063   6.277   6.069
  171PRO     CA 1976   6.944   6.357   6.102
  171PRO     CB 1977   6.824   6.273   6.056
  171PRO     CG 1978   6.885   6.134   6.077
  171PRO     CD 1979   7.031   6.138   6.034
  171PRO      C 1980   6.938   6.380   6.253
  171PRO      O 1981   6.992   6.315   6.342
  172THR      N 1982   6.894   6.502   6.280
  172THR      H 1983   6.844   6.542   6.202
  172THR     CA 1984   6.896   6.573   6.409
  172THR     CB 1985   6.805   6.523   6.521
  172THR    OG1 1986   6.807   6.381   6.540
  172THR    HG1 1987   6.781   6.365   6.636
  172THR    CG2 1988   6.667   6.581   6.491
  172THR      C 1989   7.030   6.602   6.478
  172THR      O 1990   7.041   6.712   6.531
  173GL4      N 1991   7.139   6.531   6.448
  173GL4      H 1992   7.124   6.452   6.389
  173GL4     CA 1993   7.273   6.564   6.498
  173GL4     CB 1994   7.350   6.434   6.472
  173GL4     CG 1995   7.473   6.426   6.562
  173GL4     CD 1996   7.577   6.322   6.521
  173GL4    OE1 1997   7.674   6.364   6.456
  173GL4   HE11 1998   7.728   6.285   6.428
  173GL4   HE12 1999   7.678   6.463   6.471
  173GL4    OE2 2000   7.546   6.202   6.541
  173GL4   HE21 2001   7.624   6.141   6.533
  173GL4   HE22 2002   7.447   6.189   6.544
  173GL4      C 2003   7.324   6.688   6.424
  173GL4      O 2004   7.379   6.783   6.481
  174LYSH     N 2005   7.321   6.678   6.292
  174LYSH     H 2006   7.266   6.609   6.244
  174LYSH    CA 2007   7.355   6.784   6.196
  174LYSH    CB 2008   7.388   6.728   6.057
  174LYSH    CG 2009   7.523   6.655   6.053
  174LYSH    CD 2010   7.637   6.754   6.076
  174LYSH    CE 2011   7.784   6.717   6.053
  174LYSH    NZ 2012   7.838   6.614   6.142
  174LYSH   HZ1 2013   7.822   6.633   6.239
  174LYSH   HZ2 2014   7.805   6.525   6.110
  174LYSH   HZ3 2015   7.938   6.610   6.132
  174LYSH     C 2016   7.240   6.881   6.172
  174LYSH     O 2017   7.123   6.842   6.175
  175ASN      N 2018   7.275   7.008   6.150
  175ASN      H 2019   7.367   7.038   6.174
  175ASN     CA 2020   7.181   7.110   6.102
  175ASN     CB 2021   7.175   7.215   6.213
  175ASN     CG 2022   7.036   7.277   6.229
  175ASN    OD1 2023   6.998   7.363   6.150
  175ASN    ND2 2024   6.951   7.213   6.309
  175ASN   HD21 2025   6.977   7.130   6.359
  175ASN   HD22 2026   6.868   7.264   6.332
  175ASN      C 2027   7.179   7.165   5.960
  175ASN      O 2028   7.079   7.161   5.889
  176GL4      N 2029   7.293   7.221   5.918
  176GL4      H 2030   7.362   7.238   5.987
  176GL4     CA 2031   7.306   7.290   5.789
  176GL4     CB 2032   7.378   7.422   5.816
  176GL4     CG 2033   7.396   7.514   5.696
  176GL4     CD 2034   7.463   7.649   5.725
  176GL4    OE1 2035   7.588   7.657   5.724
  176GL4   HE11 2036   7.628   7.747   5.744
  176GL4   HE12 2037   7.631   7.567   5.715
  176GL4    OE2 2038   7.384   7.743   5.746
  176GL4   HE21 2039   7.436   7.826   5.761
  176GL4   HE22 2040   7.295   7.714   5.710
  176GL4      C 2041   7.386   7.212   5.685
  176GL4      O 2042   7.504   7.178   5.701
  177TYR      N 2043   7.318   7.182   5.575
  177TYR      H 2044   7.218   7.175   5.568
  177TYR     CA 2045   7.386   7.118   5.462
  177TYR     CB 2046   7.293   7.002   5.425
  177TYR     CG 2047   7.340   6.929   5.299
  177TYR    CD1 2048   7.256   6.948   5.190
  177TYR    HD1 2049   7.183   7.028   5.195
  177TYR    CD2 2050   7.445   6.838   5.302
  177TYR    HD2 2051   7.496   6.821   5.397
  177TYR    CE1 2052   7.286   6.865   5.082
  177TYR    HE1 2053   7.223   6.885   4.995
  177TYR    CE2 2054   7.481   6.763   5.191
  177TYR    HE2 2055   7.560   6.687   5.199
  177TYR     CZ 2056   7.389   6.772   5.087
  177TYR     OH 2057   7.373   6.660   5.012
  177TYR     HH 2058   7.287   6.672   4.962
  177TYR      C 2059   7.391   7.217   5.346
  177TYR      O 2060   7.294   7.267   5.289
  178ALA      N 2061   7.512   7.245   5.298
  178ALA      H 2062   7.588   7.183   5.314
  178ALA     CA 2063   7.542   7.351   5.200
  178ALA     CB 2064   7.614   7.470   5.262
  178ALA      C 2065   7.614   7.297   5.076
  178ALA      O 2066   7.736   7.284   5.073
  179CYS2     N 2067   7.544   7.275   4.965
  179CYS2     H 2068   7.447   7.297   4.962
  179CYS2    CA 2069   7.606   7.230   4.839
  179CYS2    CB 2070   7.512   7.143   4.754
  179CYS2    SG 2071   7.474   6.981   4.829
  179CYS2     C 2072   7.675   7.336   4.753
  179CYS2     O 2073   7.642   7.353   4.635
  180ARG      N 2074   7.759   7.417   4.817
  180ARG      H 2075   7.750   7.411   4.916
  180ARG     CA 2076   7.847   7.527   4.774
  180ARG     CB 2077   7.894   7.595   4.903
  180ARG     CG 2078   7.787   7.694   4.951
  180ARG     CD 2079   7.852   7.796   5.044
  180ARG     NE 2080   7.777   7.922   5.051
  180ARG     HE 2081   7.680   7.903   5.063
  180ARG     CZ 2082   7.822   8.048   5.046
  180ARG    NH1 2083   7.954   8.070   5.046
  180ARG   HH11 2084   8.024   8.002   5.027
  180ARG   HH12 2085   7.986   8.163   5.065
  180ARG    NH2 2086   7.738   8.153   5.040
  180ARG   HH21 2087   7.639   8.142   5.051
  180ARG   HH22 2088   7.779   8.242   5.021
  180ARG      C 2089   7.973   7.490   4.696
  180ARG      O 2090   8.090   7.515   4.723
  181VAL      N 2091   7.933   7.432   4.584
  181VAL      H 2092   7.835   7.425   4.563
  181VAL     CA 2093   8.010   7.367   4.477
  181VAL     CB 2094   7.938   7.250   4.409
  181VAL    CG1 2095   8.015   7.187   4.292
  181VAL    CG2 2096   7.899   7.141   4.510
  181VAL      C 2097   8.056   7.481   4.387
  181VAL      O 2098   7.978   7.561   4.335
  182ASN      N 2099   8.189   7.491   4.377
  182ASN      H 2100   8.250   7.425   4.421
  182ASN     CA 2101   8.265   7.589   4.299
  182ASN     CB 2102   8.406   7.610   4.353
  182ASN     CG 2103   8.458   7.751   4.321
  182ASN    OD1 2104   8.392   7.845   4.277
  182ASN    ND2 2105   8.589   7.751   4.299
  182ASN   HD21 2106   8.643   7.667   4.301
  182ASN   HD22 2107   8.623   7.844   4.287
  182ASN      C 2108   8.270   7.564   4.148
  182ASN      O 2109   8.254   7.452   4.101
  183HI0      N 2110   8.291   7.675   4.078
  183HI0      H 2111   8.309   7.754   4.137
  183HI0     CA 2112   8.315   7.700   3.935
  183HI0     CB 2113   8.315   7.852   3.914
  183HI0     CG 2114   8.175   7.913   3.927
  183HI0    ND1 2115   8.063   7.859   3.881
  183HI0    HD1 2116   8.051   7.801   3.800
  183HI0    CD2 2117   8.144   7.997   4.025
  183HI0    HD2 2118   8.210   8.076   4.060
  183HI0    CE1 2119   7.965   7.907   3.957
  183HI0    HE1 2120   7.861   7.914   3.926
  183HI0    NE2 2121   8.013   7.991   4.049
  183HI0    HE2 2122   7.966   8.048   4.116
  183HI0      C 2123   8.439   7.632   3.876
  183HI0      O 2124   8.545   7.620   3.937
  184VAL      N 2125   8.423   7.602   3.747
  184VAL      H 2126   8.331   7.591   3.711
  184VAL     CA 2127   8.530   7.536   3.671
  184VAL     CB 2128   8.475   7.500   3.533
  184VAL    CG1 2129   8.353   7.408   3.544
  184VAL    CG2 2130   8.441   7.618   3.442
  184VAL      C 2131   8.654   7.625   3.666
  184VAL      O 2132   8.654   7.747   3.677
  185THR      N 2133   8.770   7.561   3.654
  185THR      H 2134   8.779   7.463   3.676
  185THR     CA 2135   8.898   7.628   3.630
  185THR     CB 2136   9.015   7.550   3.690
  185THR    OG1 2137   9.135   7.628   3.679
  185THR    HG1 2138   9.196   7.618   3.757
  185THR    CG2 2139   9.040   7.405   3.650
  185THR      C 2140   8.931   7.667   3.486
  185THR      O 2141   8.930   7.586   3.394
  186LEU      N 2142   8.898   7.796   3.478
  186LEU      H 2143   8.886   7.846   3.564
  186LEU     CA 2144   8.884   7.872   3.353
  186LEU     CB 2145   8.834   8.015   3.378
  186LEU     CG 2146   8.737   8.074   3.276
  186LEU    CD1 2147   8.708   8.220   3.310
  186LEU    CD2 2148   8.794   8.068   3.134
  186LEU      C 2149   9.018   7.867   3.279
  186LEU      O 2150   9.109   7.946   3.307
  187SER      N 2151   9.027   7.774   3.184
  187SER      H 2152   8.965   7.697   3.170
  187SER     CA 2153   9.149   7.764   3.104
  187SER     CB 2154   9.190   7.618   3.080
  187SER     OG 2155   9.284   7.587   3.183
  187SER     HG 2156   9.322   7.502   3.144
  187SER      C 2157   9.137   7.824   2.964
  187SER      O 2158   9.236   7.876   2.914
  188GLN      N 2159   9.016   7.835   2.909
  188GLN      H 2160   8.939   7.793   2.956
  188GLN     CA 2161   9.012   7.874   2.767
  188GLN     CB 2162   8.997   7.753   2.675
  188GLN     CG 2163   9.068   7.625   2.717
  188GLN     CD 2164   9.008   7.495   2.661
  188GLN    OE1 2165   9.050   7.459   2.552
  188GLN    NE2 2166   8.930   7.420   2.739
  188GLN   HE21 2167   8.890   7.446   2.826
  188GLN   HE22 2168   8.915   7.325   2.712
  188GLN      C 2169   8.887   7.958   2.742
  188GLN      O 2170   8.777   7.904   2.757
  189PRO      N 2171   8.905   8.087   2.715
  189PRO     CA 2172   8.787   8.164   2.673
  189PRO     CB 2173   8.841   8.306   2.686
  189PRO     CG 2174   8.994   8.299   2.674
  189PRO     CD 2175   9.024   8.168   2.747
  189PRO      C 2176   8.741   8.137   2.530
  189PRO      O 2177   8.817   8.102   2.440
  190LYSH     N 2178   8.612   8.157   2.504
  190LYSH     H 2179   8.549   8.202   2.567
  190LYSH    CA 2180   8.544   8.124   2.378
  190LYSH    CB 2181   8.393   8.140   2.394
  190LYSH    CG 2182   8.321   8.067   2.280
  190LYSH    CD 2183   8.171   8.094   2.293
  190LYSH    CE 2184   8.086   8.030   2.183
  190LYSH    NZ 2185   8.110   8.077   2.046
  190LYSH   HZ1 2186   8.027   8.050   1.998
  190LYSH   HZ2 2187   8.118   8.177   2.046
  190LYSH   HZ3 2188   8.189   8.025   2.012
  190LYSH     C 2189   8.593   8.189   2.249
  190LYSH     O 2190   8.593   8.139   2.137
  191ILE      N 2191   8.638   8.314   2.262
  191ILE      H 2192   8.619   8.362   2.348
  191ILE     CA 2193   8.699   8.396   2.156
  191ILE     CB 2194   8.740   8.533   2.212
  191ILE    CG1 2195   8.792   8.632   2.107
  191ILE    CG2 2196   8.849   8.519   2.319
  191ILE     CD 2197   8.678   8.667   2.011
  191ILE      C 2198   8.807   8.334   2.068
  191ILE      O 2199   8.810   8.354   1.947
  192VAL      N 2200   8.895   8.256   2.131
  192VAL      H 2201   8.895   8.238   2.229
  192VAL     CA 2202   9.005   8.187   2.062
  192VAL     CB 2203   9.123   8.169   2.158
  192VAL    CG1 2204   9.095   8.064   2.266
  192VAL    CG2 2205   9.257   8.158   2.085
  192VAL      C 2206   8.964   8.052   2.002
  192VAL      O 2207   9.042   7.980   1.940
  193LYSH     N 2208   8.834   8.024   1.994
  193LYSH     H 2209   8.767   8.088   2.032
  193LYSH    CA 2210   8.776   7.897   1.948
  193LYSH    CB 2211   8.691   7.836   2.060
  193LYSH    CG 2212   8.759   7.794   2.190
  193LYSH    CD 2213   8.851   7.674   2.171
  193LYSH    CE 2214   8.916   7.607   2.292
  193LYSH    NZ 2215   8.961   7.470   2.261
  193LYSH   HZ1 2216   9.042   7.473   2.203
  193LYSH   HZ2 2217   8.982   7.419   2.344
  193LYSH   HZ3 2218   8.897   7.427   2.197
  193LYSH     C 2219   8.704   7.899   1.813
  193LYSH     O 2220   8.646   8.002   1.779
  194TRP      N 2221   8.709   7.781   1.752
  194TRP      H 2222   8.758   7.702   1.788
  194TRP     CA 2223   8.639   7.748   1.627
  194TRP     CB 2224   8.683   7.605   1.595
  194TRP     CG 2225   8.676   7.589   1.443
  194TRP    CD1 2226   8.582   7.516   1.383
  194TRP    HD1 2227   8.496   7.473   1.434
  194TRP    CD2 2228   8.766   7.635   1.347
  194TRP    NE1 2229   8.612   7.512   1.254
  194TRP    HE1 2230   8.554   7.466   1.186
  194TRP    CE2 2231   8.723   7.580   1.227
  194TRP    CE3 2232   8.884   7.707   1.358
  194TRP    HE3 2233   8.938   7.728   1.451
  194TRP    CZ2 2234   8.798   7.599   1.111
  194TRP    HZ2 2235   8.758   7.569   1.014
  194TRP    CZ3 2236   8.952   7.728   1.238
  194TRP    HZ3 2237   9.053   7.766   1.255
  194TRP    CH2 2238   8.914   7.675   1.115
  194TRP    HH2 2239   8.980   7.689   1.030
  194TRP      C 2240   8.488   7.770   1.623
  194TRP      O 2241   8.432   7.790   1.731
  195AS4      N 2242   8.426   7.731   1.512
  195AS4      H 2243   8.474   7.730   1.424
  195AS4     CA 2244   8.284   7.767   1.501
  195AS4     CB 2245   8.269   7.915   1.466
  195AS4     CG 2246   8.125   7.962   1.447
  195AS4    OD1 2247   8.103   8.021   1.339
  195AS4   HD11 2248   8.010   8.056   1.331
  195AS4   HD12 2249   8.191   8.013   1.292
  195AS4    OD2 2250   8.045   7.931   1.539
  195AS4   HD21 2251   7.952   7.952   1.510
  195AS4   HD22 2252   8.096   7.909   1.622
  195AS4      C 2253   8.226   7.686   1.385
  195AS4      O 2254   8.291   7.661   1.283
  196ARG      N 2255   8.096   7.661   1.394
  196ARG      H 2256   8.043   7.724   1.449
  196ARG     CA 2257   8.014   7.575   1.307
  196ARG     CB 2258   8.000   7.651   1.175
  196ARG     CG 2259   7.887   7.752   1.189
  196ARG     CD 2260   7.801   7.770   1.064
  196ARG     NE 2261   7.883   7.831   0.958
  196ARG     HE 2262   7.983   7.821   0.961
  196ARG     CZ 2263   7.834   7.904   0.857
  196ARG    NH1 2264   7.703   7.930   0.849
  196ARG   HH11 2265   7.654   7.900   0.931
  196ARG   HH12 2266   7.659   7.975   0.772
  196ARG    NH2 2267   7.919   7.935   0.758
  196ARG   HH21 2268   8.013   7.907   0.773
  196ARG   HH22 2269   7.896   7.973   0.668
  196ARG      C 2270   8.045   7.427   1.287
  196ARG      O 2271   7.950   7.349   1.275
  197AS4      N 2272   8.174   7.396   1.284
  197AS4      H 2273   8.247   7.461   1.263
  197AS4     CA 2274   8.221   7.257   1.292
  197AS4     CB 2275   8.368   7.244   1.252
  197AS4     CG 2276   8.390   7.277   1.105
  197AS4    OD1 2277   8.419   7.182   1.029
  197AS4   HD11 2278   8.426   7.226   0.939
  197AS4   HD12 2279   8.458   7.107   1.083
  197AS4    OD2 2280   8.420   7.394   1.072
  197AS4   HD21 2281   8.475   7.396   0.988
  197AS4   HD22 2282   8.372   7.457   1.133
  197AS4      C 2283   8.195   7.176   1.419
  197AS4      O 2284   8.281   7.101   1.465
  198MET      N 2285   8.070   7.166   1.463
  198MET      H 2286   7.996   7.161   1.396
  198MET     CA 2287   8.020   7.084   1.575
  198MET     CB 2288   8.008   7.158   1.708
  198MET     CG 2289   7.935   7.293   1.709
  198MET     SD 2290   7.916   7.390   1.863
  198MET     CE 2291   7.820   7.521   1.790
  198MET      C 2292   7.894   7.006   1.538
  198MET     O1 2293   7.876   6.888   1.575
  198MET   HO11 2294   7.808   6.849   1.514
  198MET   HO12 2295   7.942   6.869   1.649
  198MET     O2 2296   7.815   7.066   1.461
  198MET   HO21 2297   7.744   6.999   1.440
  198MET   HO22 2298   7.848   7.158   1.443
  10.32940  10.32940   7.30398   0.00000   0.00000   0.00000   0.00000   5.16467   5.16467
