# Supplementary material for: Interfacial Dynamics and Growth Modes of β2-Microglobulin Dimers
Source: J Chem Inf Model. 2023 May 3;63(14):4447–57. doi: 10.1021/acs.jcim.3c00399 (PMC10369489; doi:10.1021/acs.jcim.3c00399)
Supplement: Supplementary file 2 — ci3c00399_si_002.zip [file ci3c00399_si_002.zip › Supporting-Information/confs_end/End_conformation_BM-8_rep1.gro]

Protein in water t= 750000.00000 step= 5000000
 2298
    1ILE      N    1   7.627   6.950   1.609
    1ILE     H1    2   7.670   7.014   1.546
    1ILE     H2    3   7.700   6.906   1.663
    1ILE     H3    4   7.578   6.875   1.566
    1ILE     CA    5   7.551   7.015   1.717
    1ILE     CB    6   7.470   7.129   1.655
    1ILE    CG1    7   7.365   7.082   1.553
    1ILE    CG2    8   7.557   7.244   1.604
    1ILE     CD    9   7.271   7.192   1.504
    1ILE      C   10   7.452   6.924   1.788
    1ILE      O   11   7.421   6.815   1.738
    2GLN      N   12   7.415   6.973   1.906
    2GLN      H   13   7.454   7.062   1.929
    2GLN     CA   14   7.312   6.915   1.994
    2GLN     CB   15   7.325   6.986   2.128
    2GLN     CG   16   7.440   6.924   2.208
    2GLN     CD   17   7.425   6.970   2.353
    2GLN    OE1   18   7.474   7.073   2.399
    2GLN    NE2   19   7.338   6.904   2.429
    2GLN   HE21   20   7.288   6.830   2.384
    2GLN   HE22   21   7.315   6.933   2.522
    2GLN      C   22   7.165   6.922   1.954
    2GLN      O   23   7.113   7.014   1.890
    3ARG      N   24   7.098   6.823   2.012
    3ARG      H   25   7.124   6.783   2.100
    3ARG     CA   26   6.963   6.775   1.981
    3ARG     CB   27   6.972   6.623   1.978
    3ARG     CG   28   7.059   6.575   1.861
    3ARG     CD   29   7.207   6.540   1.878
    3ARG     NE   30   7.218   6.428   1.972
    3ARG     HE   31   7.132   6.380   1.991
    3ARG     CZ   32   7.333   6.392   2.030
    3ARG    NH1   33   7.449   6.449   1.995
    3ARG   HH11   34   7.452   6.511   1.916
    3ARG   HH12   35   7.538   6.440   2.040
    3ARG    NH2   36   7.336   6.307   2.133
    3ARG   HH21   37   7.245   6.272   2.159
    3ARG   HH22   38   7.417   6.294   2.190
    3ARG      C   39   6.857   6.805   2.088
    3ARG      O   40   6.776   6.726   2.137
    4THR      N   41   6.865   6.932   2.127
    4THR      H   42   6.947   6.974   2.088
    4THR     CA   43   6.799   7.007   2.234
    4THR     CB   44   6.903   7.024   2.346
    4THR    OG1   45   6.853   7.112   2.448
    4THR    HG1   46   6.913   7.099   2.527
    4THR    CG2   47   7.036   7.082   2.298
    4THR      C   48   6.746   7.140   2.179
    4THR      O   49   6.810   7.197   2.091
    5PRO      N   50   6.646   7.200   2.243
    5PRO     CA   51   6.605   7.338   2.214
    5PRO     CB   52   6.476   7.364   2.291
    5PRO     CG   53   6.484   7.255   2.397
    5PRO     CD   54   6.547   7.133   2.329
    5PRO      C   55   6.709   7.435   2.271
    5PRO      O   56   6.712   7.547   2.221
    6LYSH     N   57   6.784   7.402   2.376
    6LYSH     H   58   6.778   7.314   2.423
    6LYSH    CA   59   6.890   7.491   2.425
    6LYSH    CB   60   6.924   7.452   2.570
    6LYSH    CG   61   6.985   7.580   2.628
    6LYSH    CD   62   7.048   7.574   2.767
    6LYSH    CE   63   7.031   7.711   2.836
    6LYSH    NZ   64   7.112   7.810   2.763
    6LYSH   HZ1   65   7.123   7.892   2.819
    6LYSH   HZ2   66   7.204   7.773   2.748
    6LYSH   HZ3   67   7.064   7.849   2.685
    6LYSH     C   68   7.012   7.503   2.334
    6LYSH     O   69   7.088   7.409   2.313
    7ILE      N   70   7.001   7.607   2.252
    7ILE      H   71   6.916   7.658   2.235
    7ILE     CA   72   7.105   7.639   2.153
    7ILE     CB   73   7.079   7.772   2.082
    7ILE    CG1   74   7.035   7.887   2.173
    7ILE    CG2   75   6.984   7.755   1.963
    7ILE     CD   76   7.141   7.986   2.221
    7ILE      C   77   7.242   7.642   2.220
    7ILE      O   78   7.258   7.683   2.335
    8GLN      N   79   7.337   7.614   2.131
    8GLN      H   80   7.310   7.595   2.037
    8GLN     CA   81   7.483   7.618   2.148
    8GLN     CB   82   7.554   7.495   2.091
    8GLN     CG   83   7.479   7.365   2.122
    8GLN     CD   84   7.563   7.247   2.075
    8GLN    OE1   85   7.541   7.197   1.965
    8GLN    NE2   86   7.659   7.195   2.151
    8GLN   HE21   87   7.685   7.243   2.235
    8GLN   HE22   88   7.706   7.108   2.135
    8GLN      C   89   7.552   7.749   2.111
    8GLN      O   90   7.652   7.791   2.170
    9VAL      N   91   7.497   7.815   2.010
    9VAL      H   92   7.409   7.783   1.974
    9VAL     CA   93   7.549   7.941   1.953
    9VAL     CB   94   7.465   7.997   1.838
    9VAL    CG1   95   7.476   7.916   1.709
    9VAL    CG2   96   7.317   8.020   1.869
    9VAL      C   97   7.583   8.059   2.044
    9VAL      O   98   7.511   8.087   2.140
   10TYR      N   99   7.685   8.134   2.003
   10TYR      H  100   7.753   8.085   1.950
   10TYR     CA  101   7.707   8.271   2.051
   10TYR     CB  102   7.849   8.304   2.007
   10TYR     CG  103   7.896   8.440   2.059
   10TYR    CD1  104   7.990   8.425   2.160
   10TYR    HD1  105   8.023   8.330   2.203
   10TYR    CD2  106   7.866   8.563   2.001
   10TYR    HD2  107   7.800   8.564   1.914
   10TYR    CE1  108   8.065   8.537   2.193
   10TYR    HE1  109   8.157   8.519   2.250
   10TYR    CE2  110   7.941   8.675   2.035
   10TYR    HE2  111   7.886   8.768   2.027
   10TYR     CZ  112   8.039   8.659   2.132
   10TYR     OH  113   8.095   8.776   2.175
   10TYR     HH  114   8.072   8.844   2.106
   10TYR      C  115   7.604   8.374   2.003
   10TYR      O  116   7.540   8.446   2.080
   11SER      N  117   7.576   8.362   1.874
   11SER      H  118   7.640   8.319   1.810
   11SER     CA  119   7.502   8.467   1.803
   11SER     CB  120   7.528   8.452   1.653
   11SER     OG  121   7.659   8.501   1.623
   11SER     HG  122   7.709   8.443   1.557
   11SER      C  123   7.350   8.456   1.823
   11SER      O  124   7.284   8.368   1.769
   12ARG      N  125   7.309   8.567   1.884
   12ARG      H  126   7.375   8.629   1.925
   12ARG     CA  127   7.173   8.592   1.934
   12ARG     CB  128   7.082   8.625   1.815
   12ARG     CG  129   7.117   8.761   1.754
   12ARG     CD  130   7.003   8.805   1.662
   12ARG     NE  131   7.047   8.922   1.586
   12ARG     HE  132   7.104   8.984   1.639
   12ARG     CZ  133   6.990   8.953   1.468
   12ARG    NH1  134   6.885   8.884   1.421
   12ARG   HH11  135   6.844   8.810   1.476
   12ARG   HH12  136   6.831   8.915   1.343
   12ARG    NH2  137   7.023   9.062   1.398
   12ARG   HH21  138   7.099   9.120   1.428
   12ARG   HH22  139   6.994   9.063   1.303
   12ARG      C  140   7.108   8.500   2.038
   12ARG      O  141   6.993   8.458   2.029
   13HI0      N  142   7.200   8.462   2.127
   13HI0      H  143   7.295   8.469   2.099
   13HI0     CA  144   7.181   8.382   2.249
   13HI0     CB  145   7.324   8.362   2.300
   13HI0     CG  146   7.347   8.247   2.399
   13HI0    ND1  147   7.387   8.125   2.364
   13HI0    HD1  148   7.439   8.099   2.283
   13HI0    CD2  149   7.309   8.244   2.526
   13HI0    HD2  150   7.296   8.335   2.584
   13HI0    CE1  151   7.386   8.046   2.471
   13HI0    HE1  152   7.405   7.939   2.470
   13HI0    NE2  153   7.322   8.117   2.564
   13HI0    HE2  154   7.262   8.085   2.636
   13HI0      C  155   7.093   8.457   2.349
   13HI0      O  156   7.125   8.566   2.396
   14PRO      N  157   6.976   8.401   2.377
   14PRO     CA  158   6.884   8.463   2.475
   14PRO     CB  159   6.750   8.392   2.454
   14PRO     CG  160   6.763   8.322   2.318
   14PRO     CD  161   6.912   8.290   2.306
   14PRO      C  162   6.932   8.451   2.619
   14PRO      O  163   7.030   8.379   2.639
   15ALA      N  164   6.897   8.554   2.697
   15ALA      H  165   6.839   8.625   2.658
   15ALA     CA  166   6.929   8.567   2.839
   15ALA     CB  167   6.864   8.698   2.885
   15ALA      C  168   6.870   8.454   2.925
   15ALA      O  169   6.763   8.401   2.895
   16GL4      N  170   6.924   8.453   3.047
   16GL4      H  171   7.007   8.505   3.069
   16GL4     CA  172   6.878   8.350   3.141
   16GL4     CB  173   6.983   8.313   3.246
   16GL4     CG  174   7.066   8.189   3.212
   16GL4     CD  175   7.178   8.173   3.316
   16GL4    OE1  176   7.150   8.136   3.431
   16GL4   HE11  177   7.232   8.102   3.476
   16GL4   HE12  178   7.053   8.153   3.454
   16GL4    OE2  179   7.289   8.217   3.279
   16GL4   HE21  180   7.356   8.196   3.351
   16GL4   HE22  181   7.274   8.246   3.185
   16GL4      C  182   6.748   8.384   3.213
   16GL4      O  183   6.702   8.496   3.231
   17ASN      N  184   6.693   8.278   3.272
   17ASN      H  185   6.756   8.199   3.276
   17ASN     CA  186   6.571   8.259   3.352
   17ASN     CB  187   6.434   8.269   3.285
   17ASN     CG  188   6.398   8.392   3.200
   17ASN    OD1  189   6.322   8.477   3.246
   17ASN    ND2  190   6.437   8.396   3.073
   17ASN   HD21  191   6.511   8.335   3.048
   17ASN   HD22  192   6.385   8.457   3.013
   17ASN      C  193   6.586   8.129   3.430
   17ASN      O  194   6.641   8.028   3.384
   18GLY      N  195   6.515   8.126   3.543
   18GLY      H  196   6.470   8.208   3.579
   18GLY     CA  197   6.515   8.007   3.628
   18GLY      C  198   6.376   7.945   3.646
   18GLY      O  199   6.281   8.019   3.673
   19LYSH     N  200   6.370   7.814   3.667
   19LYSH     H  201   6.274   7.787   3.678
   19LYSH    CA  202   6.475   7.711   3.662
   19LYSH    CB  203   6.430   7.570   3.703
   19LYSH    CG  204   6.393   7.559   3.850
   19LYSH    CD  205   6.384   7.414   3.898
   19LYSH    CE  206   6.236   7.390   3.924
   19LYSH    NZ  207   6.216   7.253   3.974
   19LYSH   HZ1  208   6.235   7.249   4.073
   19LYSH   HZ2  209   6.133   7.203   3.949
   19LYSH   HZ3  210   6.292   7.203   3.931
   19LYSH     C  211   6.531   7.702   3.520
   19LYSH     O  212   6.460   7.687   3.421
   20SER      N  213   6.663   7.716   3.507
   20SER      H  214   6.712   7.759   3.582
   20SER     CA  215   6.740   7.695   3.384
   20SER     CB  216   6.862   7.787   3.383
   20SER     OG  217   6.918   7.777   3.252
   20SER     HG  218   7.004   7.825   3.240
   20SER      C  219   6.791   7.551   3.375
   20SER      O  220   6.783   7.478   3.474
   21ASN      N  221   6.810   7.502   3.252
   21ASN      H  222   6.768   7.550   3.175
   21ASN     CA  223   6.891   7.383   3.219
   21ASN     CB  224   7.042   7.403   3.235
   21ASN     CG  225   7.144   7.357   3.131
   21ASN    OD1  226   7.137   7.244   3.081
   21ASN    ND2  227   7.248   7.438   3.116
   21ASN   HD21  228   7.268   7.520   3.169
   21ASN   HD22  229   7.326   7.403   3.063
   21ASN      C  230   6.859   7.253   3.293
   21ASN      O  231   6.924   7.221   3.392
   22PHE      N  232   6.756   7.177   3.259
   22PHE      H  233   6.736   7.097   3.316
   22PHE     CA  234   6.645   7.181   3.164
   22PHE     CB  235   6.526   7.267   3.206
   22PHE     CG  236   6.465   7.224   3.340
   22PHE    CD1  237   6.522   7.247   3.464
   22PHE    HD1  238   6.617   7.300   3.476
   22PHE    CD2  239   6.348   7.148   3.348
   22PHE    HD2  240   6.303   7.136   3.250
   22PHE    CE1  241   6.476   7.192   3.583
   22PHE    HE1  242   6.528   7.216   3.675
   22PHE    CE2  243   6.296   7.098   3.465
   22PHE    HE2  244   6.206   7.036   3.462
   22PHE     CZ  245   6.357   7.120   3.588
   22PHE     HZ  246   6.301   7.110   3.681
   22PHE      C  247   6.658   7.202   3.013
   22PHE      O  248   6.733   7.280   2.954
   23LEU      N  249   6.572   7.131   2.941
   23LEU      H  250   6.506   7.072   2.987
   23LEU     CA  251   6.550   7.152   2.796
   23LEU     CB  252   6.466   7.042   2.730
   23LEU     CG  253   6.514   6.899   2.751
   23LEU    CD1  254   6.398   6.806   2.714
   23LEU    CD2  255   6.648   6.877   2.680
   23LEU      C  256   6.463   7.277   2.788
   23LEU      O  257   6.343   7.282   2.817
   24ASN      N  258   6.535   7.389   2.794
   24ASN      H  259   6.632   7.372   2.811
   24ASN     CA  260   6.484   7.527   2.791
   24ASN     CB  261   6.596   7.620   2.838
   24ASN     CG  262   6.610   7.616   2.990
   24ASN    OD1  263   6.720   7.626   3.044
   24ASN    ND2  264   6.502   7.594   3.066
   24ASN   HD21  265   6.411   7.586   3.026
   24ASN   HD22  266   6.515   7.597   3.164
   24ASN      C  267   6.453   7.579   2.651
   24ASN      O  268   6.549   7.601   2.577
   25CYS2     N  269   6.344   7.655   2.638
   25CYS2     H  270   6.281   7.662   2.717
   25CYS2    CA  271   6.306   7.729   2.517
   25CYS2    CB  272   6.214   7.649   2.425
   25CYS2    SG  273   6.204   7.725   2.259
   25CYS2     C  274   6.246   7.864   2.555
   25CYS2     O  275   6.158   7.873   2.640
   26TYR      N  276   6.299   7.969   2.493
   26TYR      H  277   6.376   7.954   2.432
   26TYR     CA  278   6.263   8.112   2.501
   26TYR     CB  279   6.384   8.199   2.469
   26TYR     CG  280   6.520   8.157   2.526
   26TYR    CD1  281   6.590   8.061   2.453
   26TYR    HD1  282   6.583   8.069   2.345
   26TYR    CD2  283   6.558   8.198   2.653
   26TYR    HD2  284   6.519   8.292   2.692
   26TYR    CE1  285   6.685   7.986   2.522
   26TYR    HE1  286   6.714   7.890   2.480
   26TYR    CE2  287   6.670   8.138   2.709
   26TYR    HE2  288   6.712   8.189   2.796
   26TYR     CZ  289   6.727   8.028   2.648
   26TYR     OH  290   6.809   7.944   2.717
   26TYR     HH  291   6.847   7.982   2.803
   26TYR      C  292   6.150   8.162   2.411
   26TYR      O  293   6.158   8.163   2.288
   27VAL      N  294   6.049   8.222   2.473
   27VAL      H  295   6.051   8.225   2.573
   27VAL     CA  296   5.955   8.301   2.392
   27VAL     CB  297   5.813   8.242   2.389
   27VAL    CG1  298   5.765   8.215   2.532
   27VAL    CG2  299   5.704   8.323   2.320
   27VAL      C  300   5.965   8.448   2.432
   27VAL      O  301   5.967   8.478   2.552
   28SER      N  302   5.982   8.535   2.334
   28SER      H  303   6.006   8.502   2.243
   28SER     CA  304   5.966   8.681   2.346
   28SER     CB  305   6.004   8.752   2.215
   28SER     OG  306   5.915   8.714   2.109
   28SER     HG  307   5.963   8.633   2.075
   28SER      C  308   5.825   8.717   2.391
   28SER      O  309   5.730   8.679   2.322
   29GLY      N  310   5.810   8.764   2.515
   29GLY      H  311   5.895   8.769   2.567
   29GLY     CA  312   5.689   8.816   2.581
   29GLY      C  313   5.568   8.728   2.610
   29GLY      O  314   5.487   8.768   2.695
   30PHE      N  315   5.527   8.630   2.530
   30PHE      H  316   5.582   8.617   2.447
   30PHE     CA  317   5.416   8.534   2.537
   30PHE     CB  318   5.456   8.420   2.632
   30PHE     CG  319   5.368   8.295   2.638
   30PHE    CD1  320   5.279   8.265   2.740
   30PHE    HD1  321   5.288   8.318   2.836
   30PHE    CD2  322   5.360   8.222   2.521
   30PHE    HD2  323   5.433   8.234   2.441
   30PHE    CE1  324   5.179   8.169   2.726
   30PHE    HE1  325   5.098   8.155   2.797
   30PHE    CE2  326   5.264   8.122   2.504
   30PHE    HE2  327   5.268   8.043   2.429
   30PHE     CZ  328   5.173   8.097   2.607
   30PHE     HZ  329   5.108   8.010   2.605
   30PHE      C  330   5.276   8.588   2.565
   30PHE      O  331   5.226   8.580   2.678
   31HI0      N  332   5.216   8.623   2.452
   31HI0      H  333   5.268   8.625   2.366
   31HI0     CA  334   5.089   8.696   2.449
   31HI0     CB  335   5.122   8.844   2.470
   31HI0     CG  336   5.129   8.883   2.618
   31HI0    ND1  337   5.022   8.905   2.694
   31HI0    HD1  338   4.925   8.903   2.666
   31HI0    CD2  339   5.238   8.929   2.679
   31HI0    HD2  340   5.338   8.922   2.637
   31HI0    CE1  341   5.064   8.979   2.796
   31HI0    HE1  342   5.004   9.007   2.882
   31HI0    NE2  343   5.195   8.999   2.784
   31HI0    HE2  344   5.247   9.072   2.829
   31HI0      C  345   5.014   8.667   2.318
   31HI0      O  346   5.069   8.705   2.215
   32PRO      N  347   4.888   8.625   2.327
   32PRO     CA  348   4.809   8.609   2.450
   32PRO     CB  349   4.664   8.628   2.402
   32PRO     CG  350   4.667   8.574   2.259
   32PRO     CD  351   4.803   8.622   2.208
   32PRO      C  352   4.820   8.467   2.506
   32PRO      O  353   4.865   8.372   2.442
   33SER      N  354   4.769   8.454   2.628
   33SER      H  355   4.713   8.521   2.678
   33SER     CA  356   4.757   8.321   2.689
   33SER     CB  357   4.742   8.322   2.842
   33SER     OG  358   4.861   8.382   2.893
   33SER     HG  359   4.837   8.391   2.990
   33SER      C  360   4.648   8.229   2.635
   33SER      O  361   4.545   8.204   2.698
   34AS4      N  362   4.682   8.160   2.526
   34AS4      H  363   4.762   8.190   2.474
   34AS4     CA  364   4.587   8.069   2.460
   34AS4     CB  365   4.544   8.130   2.326
   34AS4     CG  366   4.443   8.058   2.237
   34AS4    OD1  367   4.406   7.942   2.266
   34AS4   HD11  368   4.380   7.898   2.180
   34AS4   HD12  369   4.419   7.924   2.364
   34AS4    OD2  370   4.387   8.124   2.147
   34AS4   HD21  371   4.357   8.066   2.071
   34AS4   HD22  372   4.392   8.220   2.173
   34AS4      C  373   4.647   7.929   2.462
   34AS4      O  374   4.606   7.849   2.547
   35ILE      N  375   4.731   7.895   2.365
   35ILE      H  376   4.746   7.957   2.289
   35ILE     CA  377   4.808   7.770   2.377
   35ILE     CB  378   4.788   7.679   2.256
   35ILE    CG1  379   4.792   7.744   2.117
   35ILE    CG2  380   4.649   7.618   2.272
   35ILE     CD  381   4.842   7.653   2.005
   35ILE      C  382   4.957   7.788   2.409
   35ILE      O  383   5.038   7.830   2.326
   36GL4      N  384   5.004   7.727   2.517
   36GL4      H  385   4.941   7.667   2.566
   36GL4     CA  386   5.145   7.728   2.559
   36GL4     CB  387   5.151   7.656   2.694
   36GL4     CG  388   5.096   7.746   2.804
   36GL4     CD  389   5.110   7.718   2.954
   36GL4    OE1  390   5.074   7.613   3.011
   36GL4   HE11  391   5.061   7.619   3.110
   36GL4   HE12  392   5.062   7.540   2.944
   36GL4    OE2  393   5.164   7.813   3.016
   36GL4   HE21  394   5.145   7.789   3.112
   36GL4   HE22  395   5.177   7.893   2.958
   36GL4      C  396   5.243   7.669   2.458
   36GL4      O  397   5.217   7.579   2.378
   37VAL      N  398   5.370   7.703   2.477
   37VAL      H  399   5.391   7.768   2.550
   37VAL     CA  400   5.475   7.679   2.377
   37VAL     CB  401   5.602   7.756   2.416
   37VAL    CG1  402   5.715   7.734   2.315
   37VAL    CG2  403   5.570   7.905   2.418
   37VAL      C  404   5.519   7.533   2.360
   37VAL      O  405   5.534   7.462   2.459
   38AS4      N  406   5.493   7.491   2.237
   38AS4      H  407   5.440   7.539   2.167
   38AS4     CA  408   5.517   7.354   2.189
   38AS4     CB  409   5.455   7.322   2.053
   38AS4     CG  410   5.303   7.325   2.031
   38AS4    OD1  411   5.247   7.426   1.983
   38AS4   HD11  412   5.159   7.398   1.944
   38AS4   HD12  413   5.288   7.509   2.020
   38AS4    OD2  414   5.242   7.221   2.061
   38AS4   HD21  415   5.143   7.230   2.046
   38AS4   HD22  416   5.314   7.155   2.084
   38AS4      C  417   5.658   7.295   2.194
   38AS4      O  418   5.739   7.348   2.117
   39LEU      N  419   5.697   7.247   2.312
   39LEU      H  420   5.637   7.264   2.390
   39LEU     CA  421   5.819   7.166   2.327
   39LEU     CB  422   5.867   7.181   2.472
   39LEU     CG  423   5.932   7.317   2.496
   39LEU    CD1  424   5.930   7.345   2.646
   39LEU    CD2  425   6.078   7.306   2.451
   39LEU      C  426   5.798   7.025   2.272
   39LEU      O  427   5.694   6.970   2.308
   40LEU      N  428   5.880   6.991   2.173
   40LEU      H  429   5.949   7.056   2.139
   40LEU     CA  430   5.870   6.870   2.091
   40LEU     CB  431   5.862   6.908   1.943
   40LEU     CG  432   5.760   7.018   1.910
   40LEU    CD1  433   5.784   7.082   1.772
   40LEU    CD2  434   5.612   6.985   1.927
   40LEU      C  435   5.973   6.759   2.115
   40LEU      O  436   6.086   6.782   2.156
   41LYSH     N  437   5.936   6.640   2.067
   41LYSH     H  438   5.843   6.616   2.039
   41LYSH    CA  439   6.026   6.525   2.052
   41LYSH    CB  440   6.011   6.432   2.173
   41LYSH    CG  441   6.146   6.364   2.194
   41LYSH    CD  442   6.132   6.273   2.316
   41LYSH    CE  443   6.040   6.153   2.296
   41LYSH    NZ  444   6.038   6.079   2.423
   41LYSH   HZ1  445   5.980   5.999   2.409
   41LYSH   HZ2  446   6.133   6.062   2.448
   41LYSH   HZ3  447   6.004   6.132   2.500
   41LYSH     C  448   5.991   6.460   1.918
   41LYSH     O  449   5.896   6.383   1.910
   42ASN      N  450   6.078   6.493   1.823
   42ASN      H  451   6.170   6.528   1.843
   42ASN     CA  452   6.059   6.446   1.685
   42ASN     CB  453   6.097   6.300   1.661
   42ASN     CG  454   6.246   6.284   1.693
   42ASN    OD1  455   6.301   6.263   1.801
   42ASN    ND2  456   6.322   6.260   1.587
   42ASN   HD21  457   6.283   6.246   1.496
   42ASN   HD22  458   6.423   6.257   1.586
   42ASN      C  459   5.920   6.478   1.629
   42ASN      O  460   5.831   6.393   1.634
   43GLY      N  461   5.893   6.602   1.590
   43GLY      H  462   5.972   6.655   1.558
   43GLY     CA  463   5.758   6.646   1.553
   43GLY      C  464   5.652   6.659   1.663
   43GLY      O  465   5.596   6.766   1.687
   44GL4      N  466   5.622   6.553   1.737
   44GL4      H  467   5.681   6.473   1.729
   44GL4     CA  468   5.518   6.541   1.841
   44GL4     CB  469   5.478   6.394   1.860
   44GL4     CG  470   5.396   6.344   1.741
   44GL4     CD  471   5.369   6.194   1.756
   44GL4    OE1  472   5.292   6.157   1.846
   44GL4   HE11  473   5.314   6.062   1.871
   44GL4   HE12  474   5.205   6.207   1.840
   44GL4    OE2  475   5.444   6.113   1.697
   44GL4   HE21  476   5.399   6.028   1.726
   44GL4   HE22  477   5.514   6.158   1.641
   44GL4      C  478   5.548   6.598   1.980
   44GL4      O  479   5.656   6.575   2.033
   45ARG      N  480   5.446   6.654   2.045
   45ARG      H  481   5.358   6.613   2.023
   45ARG     CA  482   5.472   6.746   2.157
   45ARG     CB  483   5.373   6.863   2.160
   45ARG     CG  484   5.226   6.827   2.133
   45ARG     CD  485   5.137   6.946   2.169
   45ARG     NE  486   4.995   6.922   2.137
   45ARG     HE  487   4.944   6.912   2.222
   45ARG     CZ  488   4.916   6.962   2.037
   45ARG    NH1  489   4.971   7.006   1.922
   45ARG   HH11  490   5.067   7.015   1.897
   45ARG   HH12  491   4.903   7.023   1.851
   45ARG    NH2  492   4.786   6.989   2.054
   45ARG   HH21  493   4.743   6.940   2.130
   45ARG   HH22  494   4.738   7.050   1.991
   45ARG      C  495   5.482   6.672   2.290
   45ARG      O  496   5.457   6.552   2.298
   46ILE      N  497   5.560   6.732   2.380
   46ILE      H  498   5.623   6.805   2.352
   46ILE     CA  499   5.577   6.689   2.519
   46ILE     CB  500   5.719   6.712   2.572
   46ILE    CG1  501   5.822   6.620   2.506
   46ILE    CG2  502   5.724   6.708   2.724
   46ILE     CD  503   5.962   6.660   2.552
   46ILE      C  504   5.473   6.772   2.595
   46ILE      O  505   5.485   6.894   2.583
   47GL4      N  506   5.390   6.707   2.675
   47GL4      H  507   5.420   6.614   2.700
   47GL4     CA  508   5.291   6.776   2.760
   47GL4     CB  509   5.187   6.673   2.804
   47GL4     CG  510   5.221   6.560   2.901
   47GL4     CD  511   5.330   6.461   2.860
   47GL4    OE1  512   5.301   6.370   2.780
   47GL4   HE11  513   5.381   6.354   2.724
   47GL4   HE12  514   5.204   6.355   2.796
   47GL4    OE2  515   5.445   6.476   2.909
   47GL4   HE21  516   5.492   6.389   2.919
   47GL4   HE22  517   5.464   6.575   2.910
   47GL4      C  518   5.350   6.854   2.877
   47GL4      O  519   5.308   6.969   2.891
   48LYSH     N  520   5.434   6.791   2.958
   48LYSH     H  521   5.437   6.692   2.943
   48LYSH    CA  522   5.504   6.844   3.076
   48LYSH    CB  523   5.586   6.736   3.146
   48LYSH    CG  524   5.493   6.631   3.207
   48LYSH    CD  525   5.407   6.689   3.320
   48LYSH    CE  526   5.281   6.604   3.342
   48LYSH    NZ  527   5.200   6.670   3.444
   48LYSH   HZ1  528   5.257   6.695   3.523
   48LYSH   HZ2  529   5.165   6.760   3.418
   48LYSH   HZ3  530   5.120   6.617   3.471
   48LYSH     C  531   5.582   6.976   3.068
   48LYSH     O  532   5.696   6.990   3.112
   49VAL      N  533   5.528   7.075   2.997
   49VAL      H  534   5.442   7.075   2.947
   49VAL     CA  535   5.579   7.212   2.982
   49VAL     CB  536   5.531   7.271   2.850
   49VAL    CG1  537   5.564   7.188   2.726
   49VAL    CG2  538   5.383   7.309   2.834
   49VAL      C  539   5.553   7.298   3.106
   49VAL      O  540   5.446   7.290   3.165
   50GL4      N  541   5.664   7.358   3.148
   50GL4      H  542   5.750   7.364   3.097
   50GL4     CA  543   5.657   7.457   3.257
   50GL4     CB  544   5.738   7.411   3.378
   50GL4     CG  545   5.682   7.289   3.451
   50GL4     CD  546   5.769   7.258   3.572
   50GL4    OE1  547   5.848   7.161   3.566
   50GL4   HE11  548   5.879   7.141   3.658
   50GL4   HE12  549   5.830   7.112   3.480
   50GL4    OE2  550   5.745   7.321   3.678
   50GL4   HE21  551   5.828   7.362   3.717
   50GL4   HE22  552   5.647   7.321   3.697
   50GL4      C  553   5.720   7.587   3.206
   50GL4      O  554   5.798   7.585   3.112
   51HI0      N  555   5.685   7.697   3.273
   51HI0      H  556   5.628   7.688   3.355
   51HI0     CA  557   5.743   7.831   3.251
   51HI0     CB  558   5.628   7.927   3.218
   51HI0     CG  559   5.508   7.913   3.312
   51HI0    ND1  560   5.394   7.862   3.267
   51HI0    HD1  561   5.361   7.858   3.173
   51HI0    CD2  562   5.502   7.912   3.445
   51HI0    HD2  563   5.583   7.943   3.513
   51HI0    CE1  564   5.315   7.844   3.373
   51HI0    HE1  565   5.207   7.831   3.368
   51HI0    NE2  566   5.384   7.865   3.486
   51HI0    HE2  567   5.350   7.858   3.579
   51HI0      C  568   5.815   7.868   3.381
   51HI0      O  569   5.788   7.821   3.491
   52SER      N  570   5.907   7.962   3.357
   52SER      H  571   5.941   7.976   3.264
   52SER     CA  572   5.992   8.036   3.451
   52SER     CB  573   6.106   8.122   3.396
   52SER     OG  574   6.058   8.205   3.290
   52SER     HG  575   6.086   8.295   3.322
   52SER      C  576   5.925   8.104   3.570
   52SER      O  577   5.814   8.152   3.549
   53AS4      N  578   6.004   8.131   3.674
   53AS4      H  579   6.103   8.131   3.678
   53AS4     CA  580   5.940   8.180   3.798
   53AS4     CB  581   6.036   8.214   3.912
   53AS4     CG  582   5.972   8.198   4.049
   53AS4    OD1  583   6.004   8.098   4.118
   53AS4   HD11  584   5.944   8.089   4.198
   53AS4   HD12  585   6.078   8.054   4.066
   53AS4    OD2  586   5.888   8.282   4.089
   53AS4   HD21  587   5.832   8.238   4.160
   53AS4   HD22  588   5.889   8.368   4.040
   53AS4      C  589   5.855   8.305   3.779
   53AS4      O  590   5.905   8.413   3.750
   54LEU      N  591   5.729   8.300   3.822
   54LEU      H  592   5.689   8.218   3.864
   54LEU     CA  593   5.627   8.406   3.820
   54LEU     CB  594   5.490   8.342   3.838
   54LEU     CG  595   5.461   8.228   3.739
   54LEU    CD1  596   5.409   8.106   3.816
   54LEU    CD2  597   5.364   8.274   3.632
   54LEU      C  598   5.648   8.532   3.904
   54LEU      O  599   5.578   8.632   3.890
   55SER      N  600   5.737   8.522   4.003
   55SER      H  601   5.788   8.438   4.023
   55SER     CA  602   5.792   8.640   4.071
   55SER     CB  603   5.888   8.620   4.188
   55SER     OG  604   6.008   8.552   4.151
   55SER     HG  605   5.980   8.461   4.120
   55SER      C  606   5.858   8.746   3.983
   55SER      O  607   5.831   8.864   4.007
   56PHE      N  608   5.901   8.704   3.865
   56PHE      H  609   5.885   8.611   3.832
   56PHE     CA  610   5.973   8.795   3.774
   56PHE     CB  611   6.071   8.707   3.697
   56PHE     CG  612   6.145   8.796   3.598
   56PHE    CD1  613   6.100   8.824   3.468
   56PHE    HD1  614   6.005   8.786   3.430
   56PHE    CD2  615   6.274   8.832   3.636
   56PHE    HD2  616   6.305   8.820   3.740
   56PHE    CE1  617   6.188   8.883   3.378
   56PHE    HE1  618   6.174   8.856   3.274
   56PHE    CE2  619   6.362   8.894   3.548
   56PHE    HE2  620   6.465   8.917   3.578
   56PHE     CZ  621   6.316   8.920   3.421
   56PHE     HZ  622   6.372   8.983   3.351
   56PHE      C  623   5.870   8.870   3.691
   56PHE      O  624   5.790   8.811   3.618
   57SER      N  625   5.894   9.001   3.686
   57SER      H  626   5.957   9.039   3.754
   57SER     CA  627   5.813   9.092   3.605
   57SER     CB  628   5.821   9.237   3.654
   57SER     OG  629   5.710   9.301   3.590
   57SER     HG  630   5.631   9.244   3.612
   57SER      C  631   5.847   9.083   3.456
   57SER      O  632   5.961   9.116   3.425
   58LYSH     N  633   5.777   8.992   3.388
   58LYSH     H  634   5.747   8.913   3.442
   58LYSH    CA  635   5.786   8.975   3.243
   58LYSH    CB  636   5.680   8.873   3.201
   58LYSH    CG  637   5.686   8.837   3.053
   58LYSH    CD  638   5.552   8.768   3.031
   58LYSH    CE  639   5.427   8.855   3.015
   58LYSH    NZ  640   5.323   8.777   2.944
   58LYSH   HZ1  641   5.334   8.806   2.849
   58LYSH   HZ2  642   5.345   8.680   2.957
   58LYSH   HZ3  643   5.232   8.796   2.980
   58LYSH     C  644   5.755   9.106   3.171
   58LYSH     O  645   5.642   9.156   3.173
   59AS4      N  646   5.852   9.185   3.127
   59AS4      H  647   5.942   9.189   3.171
   59AS4     CA  648   5.827   9.285   3.021
   59AS4     CB  649   5.950   9.376   3.020
   59AS4     CG  650   5.914   9.499   2.934
   59AS4    OD1  651   5.901   9.607   2.996
   59AS4   HD11  652   5.880   9.685   2.937
   59AS4   HD12  653   5.905   9.585   3.094
   59AS4    OD2  654   5.911   9.487   2.810
   59AS4   HD21  655   5.917   9.578   2.768
   59AS4   HD22  656   5.904   9.392   2.781
   59AS4      C  657   5.796   9.211   2.890
   59AS4      O  658   5.857   9.111   2.853
   60TRP      N  659   5.700   9.265   2.816
   60TRP      H  660   5.647   9.345   2.844
   60TRP     CA  661   5.653   9.228   2.682
   60TRP     CB  662   5.561   9.336   2.624
   60TRP     CG  663   5.622   9.476   2.607
   60TRP    CD1  664   5.610   9.578   2.691
   60TRP    HD1  665   5.612   9.564   2.799
   60TRP    CD2  666   5.681   9.538   2.498
   60TRP    NE1  667   5.639   9.696   2.637
   60TRP    HE1  668   5.600   9.782   2.672
   60TRP    CE2  669   5.683   9.676   2.513
   60TRP    CE3  670   5.712   9.488   2.372
   60TRP    HE3  671   5.705   9.382   2.349
   60TRP    CZ2  672   5.719   9.760   2.409
   60TRP    HZ2  673   5.737   9.866   2.429
   60TRP    CZ3  674   5.747   9.574   2.268
   60TRP    HZ3  675   5.778   9.536   2.171
   60TRP    CH2  676   5.750   9.712   2.282
   60TRP    HH2  677   5.752   9.788   2.204
   60TRP      C  678   5.762   9.195   2.579
   60TRP      O  679   5.750   9.129   2.476
   61SER      N  680   5.864   9.276   2.605
   61SER      H  681   5.845   9.355   2.664
   61SER     CA  682   5.985   9.274   2.522
   61SER     CB  683   6.056   9.409   2.532
   61SER     OG  684   6.121   9.432   2.657
   61SER     HG  685   6.050   9.459   2.722
   61SER      C  686   6.093   9.168   2.546
   61SER      O  687   6.187   9.152   2.469
   62PHE      N  688   6.087   9.098   2.659
   62PHE      H  689   6.002   9.107   2.712
   62PHE     CA  690   6.179   8.997   2.712
   62PHE     CB  691   6.188   9.017   2.863
   62PHE     CG  692   6.298   8.940   2.938
   62PHE    CD1  693   6.266   8.828   3.013
   62PHE    HD1  694   6.165   8.791   3.031
   62PHE    CD2  695   6.432   8.976   2.922
   62PHE    HD2  696   6.455   9.068   2.869
   62PHE    CE1  697   6.367   8.754   3.073
   62PHE    HE1  698   6.335   8.695   3.158
   62PHE    CE2  699   6.530   8.892   2.974
   62PHE    HE2  700   6.630   8.909   2.934
   62PHE     CZ  701   6.502   8.779   3.052
   62PHE     HZ  702   6.574   8.697   3.059
   62PHE      C  703   6.158   8.848   2.684
   62PHE      O  704   6.049   8.797   2.661
   63TYR      N  705   6.269   8.777   2.663
   63TYR      H  706   6.362   8.812   2.663
   63TYR     CA  707   6.265   8.632   2.639
   63TYR     CB  708   6.390   8.583   2.565
   63TYR     CG  709   6.408   8.654   2.431
   63TYR    CD1  710   6.455   8.785   2.436
   63TYR    HD1  711   6.508   8.821   2.524
   63TYR    CD2  712   6.378   8.597   2.308
   63TYR    HD2  713   6.326   8.502   2.313
   63TYR    CE1  714   6.457   8.863   2.322
   63TYR    HE1  715   6.478   8.970   2.327
   63TYR    CE2  716   6.394   8.671   2.191
   63TYR    HE2  717   6.384   8.614   2.099
   63TYR     CZ  718   6.431   8.804   2.198
   63TYR     OH  719   6.455   8.873   2.083
   63TYR     HH  720   6.501   8.961   2.098
   63TYR      C  721   6.246   8.556   2.771
   63TYR      O  722   6.332   8.536   2.856
   64LEU      N  723   6.117   8.544   2.803
   64LEU      H  724   6.045   8.593   2.754
   64LEU     CA  725   6.068   8.456   2.910
   64LEU     CB  726   5.918   8.485   2.912
   64LEU     CG  727   5.852   8.431   3.039
   64LEU    CD1  728   5.855   8.528   3.158
   64LEU    CD2  729   5.712   8.385   2.996
   64LEU      C  730   6.091   8.309   2.877
   64LEU      O  731   6.099   8.273   2.759
   65LEU      N  732   6.108   8.224   2.978
   65LEU      H  733   6.086   8.252   3.072
   65LEU     CA  734   6.151   8.085   2.961
   65LEU     CB  735   6.266   8.068   3.060
   65LEU     CG  736   6.344   7.938   3.034
   65LEU    CD1  737   6.425   7.949   2.905
   65LEU    CD2  738   6.435   7.897   3.151
   65LEU      C  739   6.045   7.976   2.984
   65LEU      O  740   6.004   7.944   3.095
   66TYR      N  741   6.020   7.908   2.873
   66TYR      H  742   6.061   7.920   2.783
   66TYR     CA  743   5.943   7.783   2.882
   66TYR     CB  744   5.853   7.773   2.758
   66TYR     CG  745   5.712   7.818   2.798
   66TYR    CD1  746   5.688   7.953   2.822
   66TYR    HD1  747   5.768   8.024   2.803
   66TYR    CD2  748   5.599   7.737   2.801
   66TYR    HD2  749   5.604   7.635   2.763
   66TYR    CE1  750   5.566   8.007   2.862
   66TYR    HE1  751   5.538   8.111   2.850
   66TYR    CE2  752   5.477   7.793   2.837
   66TYR    HE2  753   5.398   7.720   2.849
   66TYR     CZ  754   5.457   7.924   2.882
   66TYR     OH  755   5.367   7.969   2.972
   66TYR     HH  756   5.280   7.920   2.978
   66TYR      C  757   6.038   7.662   2.877
   66TYR      O  758   6.148   7.661   2.823
   67TYR      N  759   6.020   7.566   2.967
   67TYR      H  760   5.932   7.551   3.013
   67TYR     CA  761   6.109   7.453   3.000
   67TYR     CB  762   6.206   7.475   3.116
   67TYR     CG  763   6.154   7.535   3.247
   67TYR    CD1  764   6.179   7.669   3.274
   67TYR    HD1  765   6.217   7.729   3.191
   67TYR    CD2  766   6.116   7.450   3.349
   67TYR    HD2  767   6.088   7.347   3.325
   67TYR    CE1  768   6.165   7.710   3.405
   67TYR    HE1  769   6.180   7.818   3.419
   67TYR    CE2  770   6.093   7.494   3.480
   67TYR    HE2  771   6.032   7.435   3.548
   67TYR     CZ  772   6.119   7.628   3.507
   67TYR     OH  773   6.135   7.661   3.638
   67TYR     HH  774   6.078   7.597   3.690
   67TYR      C  775   6.038   7.319   3.014
   67TYR      O  776   5.916   7.316   3.028
   68THR      N  777   6.111   7.214   2.975
   68THR      H  778   6.191   7.225   2.917
   68THR     CA  779   6.072   7.078   3.013
   68THR     CB  780   5.987   7.015   2.902
   68THR    OG1  781   5.911   6.913   2.967
   68THR    HG1  782   5.824   6.948   3.001
   68THR    CG2  783   6.062   6.970   2.776
   68THR      C  784   6.187   6.984   3.047
   68THR      O  785   6.304   7.023   3.039
   69GL4      N  786   6.164   6.869   3.110
   69GL4      H  787   6.069   6.847   3.131
   69GL4     CA  788   6.270   6.776   3.153
   69GL4     CB  789   6.227   6.696   3.276
   69GL4     CG  790   6.285   6.769   3.397
   69GL4     CD  791   6.325   6.690   3.522
   69GL4    OE1  792   6.408   6.597   3.517
   69GL4   HE11  793   6.392   6.550   3.605
   69GL4   HE12  794   6.475   6.611   3.444
   69GL4    OE2  795   6.274   6.741   3.625
   69GL4   HE21  796   6.280   6.669   3.694
   69GL4   HE22  797   6.251   6.838   3.618
   69GL4      C  798   6.298   6.676   3.041
   69GL4      O  799   6.204   6.636   2.972
   70PHE      N  800   6.424   6.633   3.037
   70PHE      H  801   6.495   6.682   3.087
   70PHE     CA  802   6.455   6.525   2.941
   70PHE     CB  803   6.605   6.499   2.939
   70PHE     CG  804   6.667   6.421   2.823
   70PHE    CD1  805   6.696   6.288   2.850
   70PHE    HD1  806   6.662   6.238   2.941
   70PHE    CD2  807   6.718   6.485   2.711
   70PHE    HD2  808   6.699   6.592   2.697
   70PHE    CE1  809   6.781   6.219   2.763
   70PHE    HE1  810   6.847   6.142   2.801
   70PHE    CE2  811   6.791   6.409   2.620
   70PHE    HE2  812   6.797   6.450   2.519
   70PHE     CZ  813   6.826   6.277   2.645
   70PHE     HZ  814   6.912   6.230   2.597
   70PHE      C  815   6.385   6.392   2.974
   70PHE      O  816   6.372   6.359   3.092
   71THR      N  817   6.324   6.331   2.873
   71THR      H  818   6.321   6.381   2.786
   71THR     CA  819   6.268   6.196   2.883
   71THR     CB  820   6.145   6.174   2.796
   71THR    OG1  821   6.156   6.225   2.662
   71THR    HG1  822   6.254   6.233   2.645
   71THR    CG2  823   6.026   6.233   2.870
   71THR      C  824   6.375   6.088   2.869
   71THR      O  825   6.458   6.097   2.778
   72PRO      N  826   6.382   5.987   2.956
   72PRO     CA  827   6.473   5.872   2.942
   72PRO     CB  828   6.450   5.785   3.066
   72PRO     CG  829   6.408   5.886   3.173
   72PRO     CD  830   6.325   5.985   3.092
   72PRO      C  831   6.426   5.792   2.822
   72PRO      O  832   6.375   5.680   2.831
   73THR      N  833   6.469   5.835   2.704
   73THR      H  834   6.518   5.922   2.705
   73THR     CA  835   6.441   5.764   2.578
   73THR     CB  836   6.325   5.825   2.498
   73THR    OG1  837   6.301   5.965   2.516
   73THR    HG1  838   6.377   6.017   2.477
   73THR    CG2  839   6.199   5.742   2.522
   73THR      C  840   6.566   5.762   2.488
   73THR      O  841   6.628   5.867   2.474
   74GL4      N  842   6.562   5.660   2.403
   74GL4      H  843   6.479   5.605   2.392
   74GL4     CA  844   6.673   5.638   2.309
   74GL4     CB  845   6.703   5.489   2.293
   74GL4     CG  846   6.596   5.425   2.205
   74GL4     CD  847   6.640   5.279   2.186
   74GL4    OE1  848   6.704   5.244   2.084
   74GL4   HE11  849   6.750   5.157   2.101
   74GL4   HE12  850   6.693   5.316   2.016
   74GL4    OE2  851   6.614   5.197   2.277
   74GL4   HE21  852   6.652   5.107   2.258
   74GL4   HE22  853   6.561   5.242   2.349
   74GL4      C  854   6.662   5.711   2.175
   74GL4      O  855   6.548   5.731   2.132
   75LYSH     N  856   6.775   5.765   2.131
   75LYSH     H  857   6.860   5.748   2.180
   75LYSH    CA  858   6.794   5.829   2.000
   75LYSH    CB  859   6.784   5.725   1.888
   75LYSH    CG  860   6.888   5.613   1.889
   75LYSH    CD  861   7.007   5.659   1.805
   75LYSH    CE  862   7.087   5.547   1.737
   75LYSH    NZ  863   7.146   5.444   1.823
   75LYSH   HZ1  864   7.244   5.457   1.844
   75LYSH   HZ2  865   7.095   5.444   1.909
   75LYSH   HZ3  866   7.131   5.357   1.777
   75LYSH     C  867   6.721   5.960   1.970
   75LYSH     O  868   6.735   6.009   1.858
   76ASN      N  869   6.645   6.024   2.059
   76ASN      H  870   6.619   5.977   2.143
   76ASN     CA  871   6.572   6.148   2.031
   76ASN     CB  872   6.461   6.158   2.136
   76ASN     CG  873   6.343   6.063   2.110
   76ASN    OD1  874   6.311   5.966   2.179
   76ASN    ND2  875   6.261   6.093   2.010
   76ASN   HD21  876   6.272   6.170   1.946
   76ASN   HD22  877   6.192   6.024   1.988
   76ASN      C  878   6.629   6.290   2.018
   76ASN      O  879   6.720   6.331   2.090
   77GL4      N  880   6.556   6.371   1.943
   77GL4      H  881   6.480   6.327   1.895
   77GL4     CA  882   6.592   6.508   1.900
   77GL4     CB  883   6.611   6.525   1.750
   77GL4     CG  884   6.692   6.650   1.718
   77GL4     CD  885   6.690   6.680   1.568
   77GL4    OE1  886   6.599   6.756   1.528
   77GL4   HE11  887   6.587   6.742   1.430
   77GL4   HE12  888   6.546   6.798   1.602
   77GL4    OE2  889   6.767   6.617   1.491
   77GL4   HE21  890   6.760   6.658   1.400
   77GL4   HE22  891   6.816   6.542   1.535
   77GL4      C  892   6.476   6.597   1.944
   77GL4      O  893   6.361   6.587   1.899
   78TYR      N  894   6.508   6.675   2.047
   78TYR      H  895   6.594   6.655   2.094
   78TYR     CA  896   6.420   6.777   2.106
   78TYR     CB  897   6.454   6.807   2.252
   78TYR     CG  898   6.447   6.684   2.343
   78TYR    CD1  899   6.334   6.660   2.421
   78TYR    HD1  900   6.265   6.743   2.438
   78TYR    CD2  901   6.536   6.578   2.343
   78TYR    HD2  902   6.635   6.599   2.301
   78TYR    CE1  903   6.324   6.546   2.499
   78TYR    HE1  904   6.234   6.529   2.558
   78TYR    CE2  905   6.516   6.455   2.406
   78TYR    HE2  906   6.577   6.373   2.369
   78TYR     CZ  907   6.411   6.437   2.494
   78TYR     OH  908   6.406   6.330   2.578
   78TYR     HH  909   6.490   6.276   2.566
   78TYR      C  910   6.410   6.908   2.026
   78TYR      O  911   6.506   6.952   1.963
   79ALA      N  912   6.293   6.970   2.033
   79ALA      H  913   6.224   6.965   2.106
   79ALA     CA  914   6.264   7.078   1.938
   79ALA     CB  915   6.200   7.010   1.816
   79ALA      C  916   6.161   7.177   1.992
   79ALA      O  917   6.080   7.147   2.080
   80CYS2     N  918   6.151   7.298   1.936
   80CYS2     H  919   6.208   7.321   1.858
   80CYS2    CA  920   6.061   7.400   1.992
   80CYS2    CB  921   6.141   7.482   2.093
   80CYS2    SG  922   6.052   7.620   2.174
   80CYS2     C  923   5.987   7.495   1.897
   80CYS2     O  924   6.047   7.553   1.807
   81ARG      N  925   5.855   7.493   1.911
   81ARG      H  926   5.803   7.439   1.978
   81ARG     CA  927   5.761   7.572   1.831
   81ARG     CB  928   5.641   7.490   1.782
   81ARG     CG  929   5.549   7.569   1.689
   81ARG     CD  930   5.443   7.478   1.628
   81ARG     NE  931   5.342   7.548   1.546
   81ARG     HE  932   5.325   7.638   1.586
   81ARG     CZ  933   5.254   7.501   1.457
   81ARG    NH1  934   5.248   7.375   1.412
   81ARG   HH11  935   5.295   7.308   1.469
   81ARG   HH12  936   5.208   7.356   1.322
   81ARG    NH2  937   5.164   7.586   1.404
   81ARG   HH21  938   5.170   7.681   1.433
   81ARG   HH22  939   5.103   7.557   1.330
   81ARG      C  940   5.716   7.696   1.908
   81ARG      O  941   5.634   7.683   1.998
   82VAL      N  942   5.771   7.814   1.881
   82VAL      H  943   5.819   7.822   1.793
   82VAL     CA  944   5.733   7.935   1.955
   82VAL     CB  945   5.853   8.030   1.969
   82VAL    CG1  946   5.968   7.978   2.056
   82VAL    CG2  947   5.901   8.078   1.832
   82VAL      C  948   5.599   8.000   1.918
   82VAL      O  949   5.591   8.080   1.825
   83ASN      N  950   5.497   7.954   1.989
   83ASN      H  951   5.504   7.875   2.051
   83ASN     CA  952   5.360   8.007   1.987
   83ASN     CB  953   5.255   7.918   2.053
   83ASN     CG  954   5.232   7.781   1.988
   83ASN    OD1  955   5.245   7.752   1.870
   83ASN    ND2  956   5.208   7.681   2.073
   83ASN   HD21  957   5.201   7.696   2.172
   83ASN   HD22  958   5.218   7.592   2.030
   83ASN      C  959   5.343   8.140   2.059
   83ASN      O  960   5.407   8.172   2.160
   84HI0      N  961   5.265   8.229   1.998
   84HI0      H  962   5.214   8.196   1.919
   84HI0     CA  963   5.225   8.361   2.047
   84HI0     CB  964   5.134   8.339   2.168
   84HI0     CG  965   5.006   8.259   2.143
   84HI0    ND1  966   4.896   8.311   2.090
   84HI0    HD1  967   4.877   8.406   2.064
   84HI0    CD2  968   4.987   8.131   2.173
   84HI0    HD2  969   5.052   8.060   2.225
   84HI0    CE1  970   4.806   8.213   2.090
   84HI0    HE1  971   4.699   8.233   2.086
   84HI0    NE2  972   4.861   8.104   2.144
   84HI0    HE2  973   4.810   8.026   2.179
   84HI0      C  974   5.331   8.466   2.082
   84HI0      O  975   5.319   8.544   2.176
   85VAL      N  976   5.434   8.478   1.998
   85VAL      H  977   5.430   8.429   1.911
   85VAL     CA  978   5.551   8.567   2.009
   85VAL     CB  979   5.641   8.539   1.889
   85VAL    CG1  980   5.697   8.396   1.895
   85VAL    CG2  981   5.581   8.560   1.750
   85VAL      C  982   5.516   8.716   2.009
   85VAL      O  983   5.432   8.758   1.930
   86THR      N  984   5.595   8.793   2.084
   86THR      H  985   5.660   8.761   2.152
   86THR     CA  986   5.577   8.939   2.092
   86THR     CB  987   5.609   9.001   2.228
   86THR    OG1  988   5.744   8.976   2.270
   86THR    HG1  989   5.756   9.017   2.360
   86THR    CG2  990   5.498   8.950   2.320
   86THR      C  991   5.658   9.020   1.992
   86THR      O  992   5.615   9.121   1.936
   87LEU      N  993   5.761   8.955   1.938
   87LEU      H  994   5.795   8.870   1.979
   87LEU     CA  995   5.861   8.998   1.840
   87LEU     CB  996   5.993   8.989   1.917
   87LEU     CG  997   6.021   9.088   2.030
   87LEU    CD1  998   6.152   9.057   2.103
   87LEU    CD2  999   6.010   9.232   1.981
   87LEU      C 1000   5.858   8.896   1.726
   87LEU      O 1001   5.842   8.776   1.748
   88SER      N 1002   5.909   8.932   1.609
   88SER      H 1003   5.901   9.029   1.586
   88SER     CA 1004   5.923   8.839   1.496
   88SER     CB 1005   5.928   8.909   1.359
   88SER     OG 1006   5.802   8.964   1.319
   88SER     HG 1007   5.817   9.017   1.236
   88SER      C 1008   6.038   8.739   1.509
   88SER      O 1009   6.130   8.728   1.429
   89GLN      N 1010   6.033   8.660   1.615
   89GLN      H 1011   5.960   8.681   1.680
   89GLN     CA 1012   6.143   8.573   1.658
   89GLN     CB 1013   6.087   8.535   1.795
   89GLN     CG 1014   6.201   8.490   1.886
   89GLN     CD 1015   6.158   8.430   2.020
   89GLN    OE1 1016   6.053   8.464   2.074
   89GLN    NE2 1017   6.242   8.354   2.088
   89GLN   HE21 1018   6.337   8.343   2.058
   89GLN   HE22 1019   6.216   8.299   2.168
   89GLN      C 1020   6.171   8.448   1.575
   89GLN      O 1021   6.077   8.380   1.533
   90PRO      N 1022   6.296   8.424   1.538
   90PRO     CA 1023   6.347   8.297   1.482
   90PRO     CB 1024   6.481   8.332   1.417
   90PRO     CG 1025   6.469   8.483   1.396
   90PRO     CD 1026   6.407   8.521   1.531
   90PRO      C 1027   6.344   8.177   1.577
   90PRO      O 1028   6.347   8.202   1.697
   91LYSH     N 1029   6.392   8.064   1.526
   91LYSH     H 1030   6.457   8.064   1.450
   91LYSH    CA 1031   6.393   7.935   1.596
   91LYSH    CB 1032   6.431   7.821   1.501
   91LYSH    CG 1033   6.457   7.685   1.566
   91LYSH    CD 1034   6.572   7.620   1.489
   91LYSH    CE 1035   6.615   7.484   1.544
   91LYSH    NZ 1036   6.728   7.443   1.459
   91LYSH   HZ1 1037   6.810   7.491   1.490
   91LYSH   HZ2 1038   6.736   7.344   1.449
   91LYSH   HZ3 1039   6.706   7.474   1.367
   91LYSH     C 1040   6.477   7.944   1.723
   91LYSH     O 1041   6.597   7.966   1.710
   92ILE      N 1042   6.408   7.941   1.837
   92ILE      H 1043   6.310   7.923   1.824
   92ILE     CA 1044   6.457   7.955   1.975
   92ILE     CB 1045   6.557   7.845   2.011
   92ILE    CG1 1046   6.504   7.703   1.993
   92ILE    CG2 1047   6.632   7.860   2.143
   92ILE     CD 1048   6.618   7.617   1.937
   92ILE      C 1049   6.525   8.087   2.010
   92ILE      O 1050   6.481   8.160   2.099
   93VAL      N 1051   6.609   8.135   1.919
   93VAL      H 1052   6.620   8.092   1.829
   93VAL     CA 1053   6.690   8.257   1.928
   93VAL     CB 1054   6.789   8.266   1.812
   93VAL    CG1 1055   6.884   8.147   1.827
   93VAL    CG2 1056   6.725   8.275   1.673
   93VAL      C 1057   6.625   8.393   1.957
   93VAL      O 1058   6.505   8.412   1.973
   94LYSH     N 1059   6.704   8.499   1.938
   94LYSH     H 1060   6.803   8.491   1.929
   94LYSH    CA 1061   6.661   8.639   1.952
   94LYSH    CB 1062   6.774   8.718   2.018
   94LYSH    CG 1063   6.768   8.741   2.169
   94LYSH    CD 1064   6.894   8.809   2.226
   94LYSH    CE 1065   6.927   8.939   2.153
   94LYSH    NZ 1066   7.025   9.006   2.240
   94LYSH   HZ1 1067   6.977   9.027   2.325
   94LYSH   HZ2 1068   7.094   8.933   2.242
   94LYSH   HZ3 1069   7.060   9.088   2.195
   94LYSH     C 1070   6.622   8.702   1.819
   94LYSH     O 1071   6.684   8.673   1.716
   95TRP      N 1072   6.532   8.800   1.821
   95TRP      H 1073   6.465   8.804   1.895
   95TRP     CA 1074   6.518   8.892   1.707
   95TRP     CB 1075   6.370   8.927   1.686
   95TRP     CG 1076   6.321   9.034   1.587
   95TRP    CD1 1077   6.285   9.025   1.460
   95TRP    HD1 1078   6.301   8.938   1.397
   95TRP    CD2 1079   6.300   9.164   1.631
   95TRP    NE1 1080   6.252   9.147   1.417
   95TRP    HE1 1081   6.247   9.182   1.324
   95TRP    CE2 1082   6.255   9.233   1.519
   95TRP    CE3 1083   6.330   9.232   1.749
   95TRP    HE3 1084   6.364   9.188   1.843
   95TRP    CZ2 1085   6.233   9.369   1.531
   95TRP    HZ2 1086   6.198   9.429   1.446
   95TRP    CZ3 1087   6.312   9.369   1.759
   95TRP    HZ3 1088   6.353   9.440   1.831
   95TRP    CH2 1089   6.264   9.437   1.648
   95TRP    HH2 1090   6.246   9.544   1.641
   95TRP      C 1091   6.608   9.016   1.716
   95TRP      O 1092   6.663   9.046   1.610
   96AS4      N 1093   6.636   9.059   1.838
   96AS4      H 1094   6.601   9.012   1.919
   96AS4     CA 1095   6.725   9.175   1.852
   96AS4     CB 1096   6.681   9.255   1.975
   96AS4     CG 1097   6.700   9.180   2.107
   96AS4    OD1 1098   6.787   9.231   2.181
   96AS4   HD11 1099   6.794   9.177   2.264
   96AS4   HD12 1100   6.831   9.315   2.148
   96AS4    OD2 1101   6.609   9.103   2.143
   96AS4   HD21 1102   6.629   9.078   2.238
   96AS4   HD22 1103   6.535   9.098   2.075
   96AS4      C 1104   6.875   9.143   1.845
   96AS4      O 1105   6.916   9.028   1.862
   97ARG      N 1106   6.946   9.252   1.820
   97ARG      H 1107   6.902   9.342   1.824
   97ARG     CA 1108   7.089   9.253   1.786
   97ARG     CB 1109   7.120   9.395   1.740
   97ARG     CG 1110   7.071   9.422   1.598
   97ARG     CD 1111   7.093   9.567   1.555
   97ARG     NE 1112   7.236   9.600   1.555
   97ARG     HE 1113   7.294   9.518   1.553
   97ARG     CZ 1114   7.279   9.726   1.545
   97ARG    NH1 1115   7.190   9.825   1.531
   97ARG   HH11 1116   7.091   9.809   1.525
   97ARG   HH12 1117   7.228   9.916   1.547
   97ARG    NH2 1118   7.404   9.754   1.505
   97ARG   HH21 1119   7.458   9.693   1.447
   97ARG   HH22 1120   7.445   9.840   1.536
   97ARG      C 1121   7.187   9.192   1.886
   97ARG      O 1122   7.146   9.139   1.989
   98AS4      N 1123   7.301   9.165   1.825
   98AS4      H 1124   7.323   9.197   1.733
   98AS4     CA 1125   7.409   9.088   1.889
   98AS4     CB 1126   7.492   8.999   1.795
   98AS4     CG 1127   7.562   9.078   1.684
   98AS4    OD1 1128   7.667   9.143   1.701
   98AS4   HD11 1129   7.719   9.162   1.618
   98AS4   HD12 1130   7.667   9.168   1.798
   98AS4    OD2 1131   7.520   9.037   1.573
   98AS4   HD21 1132   7.563   9.089   1.499
   98AS4   HD22 1133   7.475   8.950   1.590
   98AS4      C 1134   7.506   9.147   1.991
   98AS4      O 1135   7.563   9.254   1.969
   99MET      N 1136   7.486   9.095   2.112
   99MET      H 1137   7.418   9.023   2.127
   99MET     CA 1138   7.589   9.103   2.216
   99MET     CB 1139   7.536   9.105   2.360
   99MET     CG 1140   7.460   9.232   2.396
   99MET     SD 1141   7.298   9.253   2.312
   99MET     CE 1142   7.238   9.305   2.472
   99MET      C 1143   7.686   8.987   2.200
   99MET     O1 1144   7.806   9.009   2.171
   99MET   HO11 1145   7.844   8.927   2.129
   99MET   HO12 1146   7.814   9.109   2.174
   99MET     O2 1147   7.644   8.869   2.204
   99MET   HO21 1148   7.721   8.806   2.195
   99MET   HO22 1149   7.544   8.871   2.209
  100ILE      N 1150   7.940   8.863   2.412
  100ILE     H1 1151   7.863   8.911   2.371
  100ILE     H2 1152   8.013   8.928   2.434
  100ILE     H3 1153   7.990   8.808   2.345
  100ILE     CA 1154   7.900   8.787   2.531
  100ILE     CB 1155   7.768   8.711   2.525
  100ILE    CG1 1156   7.766   8.617   2.404
  100ILE    CG2 1157   7.637   8.791   2.529
  100ILE     CD 1158   7.654   8.513   2.400
  100ILE      C 1159   8.014   8.690   2.563
  100ILE      O 1160   8.118   8.696   2.498
  101GLN      N 1161   8.007   8.611   2.671
  101GLN      H 1162   7.959   8.645   2.751
  101GLN     CA 1163   8.105   8.508   2.705
  101GLN     CB 1164   8.098   8.467   2.853
  101GLN     CG 1165   7.965   8.414   2.906
  101GLN     CD 1166   7.975   8.397   3.059
  101GLN    OE1 1167   7.977   8.497   3.131
  101GLN    NE2 1168   7.993   8.274   3.105
  101GLN   HE21 1169   8.009   8.193   3.049
  101GLN   HE22 1170   8.036   8.276   3.195
  101GLN      C 1171   8.072   8.386   2.618
  101GLN      O 1172   7.955   8.355   2.598
  102ARG      N 1173   8.182   8.338   2.560
  102ARG      H 1174   8.267   8.389   2.552
  102ARG     CA 1175   8.190   8.204   2.500
  102ARG     CB 1176   8.311   8.186   2.408
  102ARG     CG 1177   8.311   8.288   2.294
  102ARG     CD 1178   8.455   8.326   2.261
  102ARG     NE 1179   8.549   8.213   2.254
  102ARG     HE 1180   8.519   8.131   2.303
  102ARG     CZ 1181   8.663   8.204   2.184
  102ARG    NH1 1182   8.698   8.298   2.095
  102ARG   HH11 1183   8.636   8.376   2.093
  102ARG   HH12 1184   8.777   8.306   2.034
  102ARG    NH2 1185   8.739   8.095   2.197
  102ARG   HH21 1186   8.726   8.020   2.262
  102ARG   HH22 1187   8.826   8.082   2.149
  102ARG      C 1188   8.177   8.102   2.614
  102ARG      O 1189   8.114   7.998   2.597
  103THR      N 1190   8.251   8.128   2.721
  103THR      H 1191   8.286   8.221   2.737
  103THR     CA 1192   8.276   8.034   2.831
  103THR     CB 1193   8.367   8.087   2.942
  103THR    OG1 1194   8.345   8.220   2.989
  103THR    HG1 1195   8.335   8.217   3.088
  103THR    CG2 1196   8.512   8.095   2.892
  103THR      C 1197   8.144   7.988   2.893
  103THR      O 1198   8.062   8.074   2.924
  104PRO      N 1199   8.110   7.859   2.892
  104PRO     CA 1200   7.982   7.801   2.934
  104PRO     CB 1201   7.975   7.660   2.875
  104PRO     CG 1202   8.087   7.664   2.770
  104PRO     CD 1203   8.193   7.753   2.836
  104PRO      C 1204   7.966   7.790   3.086
  104PRO      O 1205   8.069   7.770   3.149
  105LYSH     N 1206   7.849   7.804   3.148
  105LYSH     H 1207   7.762   7.837   3.112
  105LYSH    CA 1208   7.837   7.788   3.294
  105LYSH    CB 1209   7.734   7.890   3.344
  105LYSH    CG 1210   7.777   8.036   3.329
  105LYSH    CD 1211   7.705   8.129   3.425
  105LYSH    CE 1212   7.760   8.095   3.565
  105LYSH    NZ 1213   7.731   8.206   3.657
  105LYSH   HZ1 1214   7.780   8.283   3.615
  105LYSH   HZ2 1215   7.634   8.227   3.671
  105LYSH   HZ3 1216   7.776   8.174   3.739
  105LYSH     C 1217   7.796   7.648   3.340
  105LYSH     O 1218   7.721   7.579   3.272
  106ILE      N 1219   7.815   7.631   3.471
  106ILE      H 1220   7.873   7.695   3.522
  106ILE     CA 1221   7.763   7.515   3.544
  106ILE     CB 1222   7.879   7.448   3.618
  106ILE    CG1 1223   8.006   7.440   3.533
  106ILE    CG2 1224   7.828   7.308   3.653
  106ILE     CD 1225   8.120   7.363   3.599
  106ILE      C 1226   7.645   7.544   3.638
  106ILE      O 1227   7.659   7.578   3.756
  107GLN      N 1228   7.525   7.551   3.581
  107GLN      H 1229   7.510   7.526   3.486
  107GLN     CA 1230   7.404   7.601   3.647
  107GLN     CB 1231   7.285   7.594   3.550
  107GLN     CG 1232   7.252   7.725   3.480
  107GLN     CD 1233   7.312   7.726   3.339
  107GLN    OE1 1234   7.260   7.662   3.248
  107GLN    NE2 1235   7.389   7.831   3.310
  107GLN   HE21 1236   7.396   7.907   3.375
  107GLN   HE22 1237   7.440   7.832   3.224
  107GLN      C 1238   7.367   7.543   3.784
  107GLN      O 1239   7.310   7.616   3.865
  108VAL      N 1240   7.380   7.411   3.790
  108VAL      H 1241   7.386   7.356   3.707
  108VAL     CA 1242   7.376   7.329   3.912
  108VAL     CB 1243   7.270   7.219   3.901
  108VAL    CG1 1244   7.234   7.154   4.035
  108VAL    CG2 1245   7.139   7.291   3.869
  108VAL      C 1246   7.519   7.278   3.934
  108VAL      O 1247   7.573   7.215   3.842
  109TYR      N 1248   7.568   7.315   4.052
  109TYR      H 1249   7.503   7.353   4.118
  109TYR     CA 1250   7.706   7.288   4.092
  109TYR     CB 1251   7.795   7.378   4.005
  109TYR     CG 1252   7.943   7.347   4.023
  109TYR    CD1 1253   8.010   7.246   3.954
  109TYR    HD1 1254   7.966   7.205   3.862
  109TYR    CD2 1255   8.014   7.430   4.108
  109TYR    HD2 1256   7.964   7.511   4.162
  109TYR    CE1 1257   8.146   7.226   3.970
  109TYR    HE1 1258   8.186   7.174   3.883
  109TYR    CE2 1259   8.149   7.406   4.132
  109TYR    HE2 1260   8.207   7.460   4.207
  109TYR     CZ 1261   8.216   7.308   4.059
  109TYR     OH 1262   8.344   7.273   4.087
  109TYR     HH 1263   8.352   7.175   4.068
  109TYR      C 1264   7.722   7.323   4.240
  109TYR      O 1265   7.674   7.432   4.273
  110SER      N 1266   7.786   7.240   4.323
  110SER      H 1267   7.843   7.161   4.299
  110SER     CA 1268   7.797   7.262   4.467
  110SER     CB 1269   7.747   7.137   4.540
  110SER     OG 1270   7.757   7.150   4.681
  110SER     HG 1271   7.677   7.199   4.714
  110SER      C 1272   7.933   7.315   4.516
  110SER      O 1273   8.033   7.249   4.490
  111ARG      N 1274   7.928   7.420   4.597
  111ARG      H 1275   8.015   7.457   4.627
  111ARG     CA 1276   7.817   7.494   4.660
  111ARG     CB 1277   7.883   7.558   4.783
  111ARG     CG 1278   7.947   7.460   4.882
  111ARG     CD 1279   7.834   7.387   4.955
  111ARG     NE 1280   7.905   7.297   5.047
  111ARG     HE 1281   8.001   7.313   5.071
  111ARG     CZ 1282   7.851   7.189   5.106
  111ARG    NH1 1283   7.725   7.152   5.082
  111ARG   HH11 1284   7.683   7.205   5.009
  111ARG   HH12 1285   7.682   7.081   5.139
  111ARG    NH2 1286   7.926   7.121   5.193
  111ARG   HH21 1287   8.019   7.154   5.212
  111ARG   HH22 1288   7.883   7.042   5.238
  111ARG      C 1289   7.749   7.601   4.575
  111ARG      O 1290   7.628   7.623   4.573
  112HI0      N 1291   7.835   7.683   4.516
  112HI0      H 1292   7.935   7.680   4.516
  112HI0     CA 1293   7.781   7.796   4.439
  112HI0     CB 1294   7.845   7.929   4.481
  112HI0     CG 1295   7.831   7.959   4.630
  112HI0    ND1 1296   7.728   8.023   4.684
  112HI0    HD1 1297   7.644   8.045   4.635
  112HI0    CD2 1298   7.922   7.937   4.724
  112HI0    HD2 1299   8.024   7.899   4.714
  112HI0    CE1 1300   7.758   8.045   4.812
  112HI0    HE1 1301   7.691   8.086   4.887
  112HI0    NE2 1302   7.881   7.998   4.835
  112HI0    HE2 1303   7.941   8.029   4.908
  112HI0      C 1304   7.785   7.750   4.293
  112HI0      O 1305   7.887   7.690   4.259
  113PRO      N 1306   7.694   7.793   4.207
  113PRO     CA 1307   7.718   7.770   4.063
  113PRO     CB 1308   7.590   7.820   3.995
  113PRO     CG 1309   7.485   7.824   4.106
  113PRO     CD 1310   7.566   7.862   4.231
  113PRO      C 1311   7.847   7.830   4.007
  113PRO      O 1312   7.874   7.948   4.028
  114ALA      N 1313   7.921   7.754   3.927
  114ALA      H 1314   7.879   7.667   3.902
  114ALA     CA 1315   8.048   7.784   3.859
  114ALA     CB 1316   8.160   7.696   3.915
  114ALA      C 1317   8.044   7.793   3.706
  114ALA      O 1318   7.940   7.810   3.642
  115GL4      N 1319   8.163   7.797   3.646
  115GL4      H 1320   8.247   7.798   3.701
  115GL4     CA 1321   8.175   7.809   3.500
  115GL4     CB 1322   8.174   7.957   3.462
  115GL4     CG 1323   8.215   7.991   3.318
  115GL4     CD 1324   8.230   8.143   3.309
  115GL4    OE1 1325   8.144   8.215   3.364
  115GL4   HE11 1326   8.171   8.311   3.369
  115GL4   HE12 1327   8.064   8.156   3.378
  115GL4    OE2 1328   8.335   8.191   3.260
  115GL4   HE21 1329   8.305   8.258   3.191
  115GL4   HE22 1330   8.414   8.147   3.302
  115GL4      C 1331   8.296   7.737   3.441
  115GL4      O 1332   8.412   7.760   3.474
  116ASN      N 1333   8.268   7.676   3.326
  116ASN      H 1334   8.199   7.706   3.260
  116ASN     CA 1335   8.357   7.583   3.256
  116ASN     CB 1336   8.269   7.475   3.194
  116ASN     CG 1337   8.342   7.344   3.165
  116ASN    OD1 1338   8.410   7.283   3.248
  116ASN    ND2 1339   8.326   7.290   3.044
  116ASN   HD21 1340   8.264   7.334   2.980
  116ASN   HD22 1341   8.392   7.220   3.020
  116ASN      C 1342   8.463   7.643   3.162
  116ASN      O 1343   8.472   7.623   3.041
  117GLY      N 1344   8.532   7.737   3.225
  117GLY      H 1345   8.511   7.751   3.322
  117GLY     CA 1346   8.640   7.815   3.164
  117GLY      C 1347   8.696   7.916   3.264
  117GLY      O 1348   8.647   7.932   3.375
  118LYSH     N 1349   8.809   7.976   3.227
  118LYSH     H 1350   8.839   8.041   3.296
  118LYSH    CA 1351   8.883   7.971   3.100
  118LYSH    CB 1352   8.949   8.104   3.064
  118LYSH    CG 1353   8.869   8.234   3.060
  118LYSH    CD 1354   8.949   8.361   3.031
  118LYSH    CE 1355   9.052   8.403   3.136
  118LYSH    NZ 1356   8.991   8.471   3.252
  118LYSH   HZ1 1357   8.912   8.421   3.289
  118LYSH   HZ2 1358   9.063   8.484   3.320
  118LYSH   HZ3 1359   8.955   8.563   3.237
  118LYSH     C 1360   8.963   7.847   3.059
  118LYSH     O 1361   9.017   7.856   2.948
  119SER      N 1362   8.982   7.739   3.134
  119SER      H 1363   8.934   7.727   3.221
  119SER     CA 1364   9.070   7.626   3.101
  119SER     CB 1365   9.214   7.650   3.147
  119SER     OG 1366   9.311   7.560   3.093
  119SER     HG 1367   9.336   7.609   3.010
  119SER      C 1368   9.018   7.497   3.164
  119SER      O 1369   9.087   7.414   3.224
  120ASN      N 1370   8.890   7.466   3.141
  120ASN      H 1371   8.851   7.491   3.053
  120ASN     CA 1372   8.816   7.371   3.225
  120ASN     CB 1373   8.742   7.455   3.330
  120ASN     CG 1374   8.841   7.520   3.428
  120ASN    OD1 1375   8.863   7.640   3.435
  120ASN    ND2 1376   8.916   7.450   3.511
  120ASN   HD21 1377   8.921   7.350   3.517
  120ASN   HD22 1378   8.975   7.499   3.576
  120ASN      C 1379   8.717   7.282   3.149
  120ASN      O 1380   8.683   7.319   3.037
  121PHE      N 1381   8.703   7.154   3.184
  121PHE      H 1382   8.633   7.108   3.129
  121PHE     CA 1383   8.756   7.063   3.286
  121PHE     CB 1384   8.899   7.024   3.248
  121PHE     CG 1385   8.964   6.906   3.322
  121PHE    CD1 1386   8.925   6.777   3.285
  121PHE    HD1 1387   8.857   6.756   3.202
  121PHE    CD2 1388   9.061   6.928   3.418
  121PHE    HD2 1389   9.091   7.030   3.438
  121PHE    CE1 1390   8.979   6.668   3.352
  121PHE    HE1 1391   8.923   6.575   3.356
  121PHE    CE2 1392   9.114   6.821   3.490
  121PHE    HE2 1393   9.173   6.833   3.580
  121PHE     CZ 1394   9.072   6.693   3.454
  121PHE     HZ 1395   9.114   6.604   3.500
  121PHE      C 1396   8.739   7.114   3.430
  121PHE      O 1397   8.827   7.157   3.504
  122LEU      N 1398   8.618   7.095   3.481
  122LEU      H 1399   8.532   7.089   3.429
  122LEU     CA 1400   8.584   7.109   3.624
  122LEU     CB 1401   8.499   7.235   3.644
  122LEU     CG 1402   8.553   7.319   3.759
  122LEU    CD1 1403   8.684   7.393   3.732
  122LEU    CD2 1404   8.446   7.422   3.792
  122LEU      C 1405   8.502   6.992   3.679
  122LEU      O 1406   8.425   6.928   3.607
  123ASN      N 1407   8.523   6.965   3.807
  123ASN      H 1408   8.589   7.017   3.862
  123ASN     CA 1409   8.452   6.866   3.889
  123ASN     CB 1410   8.552   6.807   3.988
  123ASN     CG 1411   8.651   6.901   4.057
  123ASN    OD1 1412   8.632   7.021   4.078
  123ASN    ND2 1413   8.761   6.844   4.106
  123ASN   HD21 1414   8.782   6.746   4.106
  123ASN   HD22 1415   8.826   6.908   4.148
  123ASN      C 1416   8.321   6.911   3.954
  123ASN      O 1417   8.313   7.022   4.009
  124CYS2     N 1418   8.216   6.830   3.961
  124CYS2     H 1419   8.222   6.743   3.914
  124CYS2    CA 1420   8.087   6.872   4.021
  124CYS2    CB 1421   7.968   6.785   3.977
  124CYS2    SG 1422   7.923   6.763   3.802
  124CYS2     C 1423   8.079   6.879   4.172
  124CYS2     O 1424   8.000   6.952   4.233
  125TYR      N 1425   8.157   6.791   4.236
  125TYR      H 1426   8.197   6.715   4.186
  125TYR     CA 1427   8.181   6.794   4.380
  125TYR     CB 1428   8.281   6.900   4.427
  125TYR     CG 1429   8.408   6.836   4.483
  125TYR    CD1 1430   8.427   6.813   4.618
  125TYR    HD1 1431   8.349   6.831   4.693
  125TYR    CD2 1432   8.517   6.818   4.398
  125TYR    HD2 1433   8.506   6.866   4.302
  125TYR    CE1 1434   8.550   6.757   4.653
  125TYR    HE1 1435   8.570   6.723   4.753
  125TYR    CE2 1436   8.640   6.764   4.436
  125TYR    HE2 1437   8.723   6.769   4.365
  125TYR     CZ 1438   8.659   6.729   4.569
  125TYR     OH 1439   8.780   6.679   4.606
  125TYR     HH 1440   8.823   6.646   4.523
  125TYR      C 1441   8.059   6.781   4.471
  125TYR      O 1442   8.049   6.846   4.575
  126VAL      N 1443   7.965   6.705   4.417
  126VAL      H 1444   7.977   6.656   4.330
  126VAL     CA 1445   7.830   6.690   4.474
  126VAL     CB 1446   7.734   6.650   4.363
  126VAL    CG1 1447   7.724   6.760   4.257
  126VAL    CG2 1448   7.754   6.515   4.293
  126VAL      C 1449   7.830   6.591   4.590
  126VAL      O 1450   7.890   6.484   4.582
  127SER      N 1451   7.763   6.629   4.700
  127SER      H 1452   7.732   6.724   4.700
  127SER     CA 1453   7.746   6.548   4.821
  127SER     CB 1454   7.701   6.634   4.939
  127SER     OG 1455   7.776   6.754   4.960
  127SER     HG 1456   7.815   6.740   5.052
  127SER      C 1457   7.652   6.430   4.802
  127SER      O 1458   7.577   6.424   4.705
  128GLY      N 1459   7.683   6.321   4.872
  128GLY      H 1460   7.776   6.292   4.896
  128GLY     CA 1461   7.582   6.219   4.903
  128GLY      C 1462   7.622   6.098   4.988
  128GLY      O 1463   7.735   6.050   4.983
  129PHE      N 1464   7.525   6.051   5.066
  129PHE      H 1465   7.437   6.099   5.064
  129PHE     CA 1466   7.539   5.950   5.172
  129PHE     CB 1467   7.407   5.931   5.245
  129PHE     CG 1468   7.425   5.882   5.389
  129PHE    CD1 1469   7.395   5.749   5.415
  129PHE    HD1 1470   7.367   5.682   5.333
  129PHE    CD2 1471   7.434   5.974   5.493
  129PHE    HD2 1472   7.463   6.079   5.481
  129PHE    CE1 1473   7.377   5.704   5.545
  129PHE    HE1 1474   7.374   5.597   5.562
  129PHE    CE2 1475   7.411   5.931   5.623
  129PHE    HE2 1476   7.412   6.001   5.705
  129PHE     CZ 1477   7.385   5.797   5.649
  129PHE     HZ 1478   7.363   5.766   5.751
  129PHE      C 1479   7.583   5.811   5.125
  129PHE      O 1480   7.547   5.763   5.016
  130HI0      N 1481   7.680   5.760   5.198
  130HI0      H 1482   7.716   5.799   5.283
  130HI0     CA 1483   7.753   5.636   5.165
  130HI0     CB 1484   7.900   5.646   5.207
  130HI0     CG 1485   7.995   5.550   5.135
  130HI0    ND1 1486   7.985   5.506   5.010
  130HI0    HD1 1487   7.905   5.524   4.953
  130HI0    CD2 1488   8.081   5.467   5.194
  130HI0    HD2 1489   8.121   5.484   5.295
  130HI0    CE1 1490   8.066   5.403   4.990
  130HI0    HE1 1491   8.070   5.359   4.889
  130HI0    NE2 1492   8.122   5.376   5.106
  130HI0    HE2 1493   8.174   5.295   5.135
  130HI0      C 1494   7.676   5.535   5.250
  130HI0      O 1495   7.710   5.536   5.370
  131PRO      N 1496   7.612   5.436   5.189
  131PRO     CA 1497   7.585   5.417   5.047
  131PRO     CB 1498   7.586   5.266   5.028
  131PRO     CG 1499   7.525   5.215   5.158
  131PRO     CD 1500   7.583   5.311   5.262
  131PRO      C 1501   7.447   5.467   5.005
  131PRO      O 1502   7.348   5.473   5.078
  132SER      N 1503   7.431   5.485   4.873
  132SER      H 1504   7.489   5.448   4.802
  132SER     CA 1505   7.304   5.540   4.823
  132SER     CB 1506   7.279   5.685   4.863
  132SER     OG 1507   7.139   5.710   4.877
  132SER     HG 1508   7.125   5.808   4.863
  132SER      C 1509   7.282   5.538   4.672
  132SER      O 1510   7.372   5.590   4.606
  133AS4      N 1511   7.160   5.515   4.623
  133AS4      H 1512   7.087   5.519   4.691
  133AS4     CA 1513   7.126   5.500   4.481
  133AS4     CB 1514   7.003   5.413   4.453
  133AS4     CG 1515   6.883   5.465   4.533
  133AS4    OD1 1516   6.788   5.518   4.470
  133AS4   HD11 1517   6.740   5.574   4.538
  133AS4   HD12 1518   6.801   5.496   4.373
  133AS4    OD2 1519   6.891   5.450   4.656
  133AS4   HD21 1520   6.803   5.479   4.696
  133AS4   HD22 1521   6.986   5.426   4.674
  133AS4      C 1522   7.129   5.627   4.396
  133AS4      O 1523   7.046   5.637   4.306
  134ILE      N 1524   7.227   5.713   4.420
  134ILE      H 1525   7.297   5.687   4.488
  134ILE     CA 1526   7.231   5.846   4.358
  134ILE     CB 1527   7.245   5.964   4.453
  134ILE    CG1 1528   7.342   5.923   4.563
  134ILE    CG2 1529   7.112   6.012   4.512
  134ILE     CD 1530   7.381   6.041   4.653
  134ILE      C 1531   7.327   5.844   4.238
  134ILE      O 1532   7.444   5.814   4.262
  135GL4      N 1533   7.286   5.893   4.122
  135GL4      H 1534   7.188   5.905   4.106
  135GL4     CA 1535   7.363   5.912   3.999
  135GL4     CB 1536   7.312   5.820   3.888
  135GL4     CG 1537   7.368   5.840   3.746
  135GL4     CD 1538   7.508   5.787   3.715
  135GL4    OE1 1539   7.519   5.664   3.695
  135GL4   HE11 1540   7.568   5.617   3.770
  135GL4   HE12 1541   7.460   5.656   3.614
  135GL4    OE2 1542   7.604   5.867   3.724
  135GL4   HE21 1543   7.689   5.815   3.720
  135GL4   HE22 1544   7.565   5.957   3.741
  135GL4      C 1545   7.349   6.057   3.953
  135GL4      O 1546   7.240   6.112   3.936
  136VAL      N 1547   7.461   6.113   3.908
  136VAL      H 1548   7.516   6.054   3.849
  136VAL     CA 1549   7.480   6.257   3.884
  136VAL     CB 1550   7.616   6.307   3.934
  136VAL    CG1 1551   7.618   6.459   3.921
  136VAL    CG2 1552   7.636   6.252   4.076
  136VAL      C 1553   7.472   6.279   3.733
  136VAL      O 1554   7.561   6.240   3.658
  137AS4      N 1555   7.353   6.322   3.691
  137AS4      H 1556   7.284   6.354   3.757
  137AS4     CA 1557   7.320   6.355   3.553
  137AS4     CB 1558   7.170   6.378   3.533
  137AS4     CG 1559   7.097   6.246   3.550
  137AS4    OD1 1560   7.116   6.165   3.457
  137AS4   HD11 1561   7.038   6.102   3.448
  137AS4   HD12 1562   7.210   6.170   3.424
  137AS4    OD2 1563   7.025   6.218   3.649
  137AS4   HD21 1564   7.001   6.123   3.632
  137AS4   HD22 1565   6.996   6.297   3.704
  137AS4      C 1566   7.391   6.481   3.503
  137AS4      O 1567   7.367   6.592   3.549
  138LEU      N 1568   7.496   6.462   3.424
  138LEU      H 1569   7.543   6.375   3.408
  138LEU     CA 1570   7.569   6.575   3.364
  138LEU     CB 1571   7.721   6.558   3.348
  138LEU     CG 1572   7.803   6.561   3.476
  138LEU    CD1 1573   7.813   6.425   3.547
  138LEU    CD2 1574   7.938   6.630   3.461
  138LEU      C 1575   7.508   6.636   3.238
  138LEU      O 1576   7.540   6.602   3.125
  139LEU      N 1577   7.407   6.718   3.266
  139LEU      H 1578   7.378   6.735   3.360
  139LEU     CA 1579   7.328   6.795   3.168
  139LEU     CB 1580   7.201   6.860   3.224
  139LEU     CG 1581   7.082   6.768   3.250
  139LEU    CD1 1582   7.103   6.686   3.376
  139LEU    CD2 1583   6.960   6.860   3.257
  139LEU      C 1584   7.412   6.896   3.089
  139LEU      O 1585   7.440   7.001   3.146
  140LYSH     N 1586   7.436   6.871   2.961
  140LYSH     H 1587   7.388   6.802   2.908
  140LYSH    CA 1588   7.498   6.964   2.865
  140LYSH    CB 1589   7.603   6.888   2.784
  140LYSH    CG 1590   7.688   6.957   2.678
  140LYSH    CD 1591   7.730   6.850   2.577
  140LYSH    CE 1592   7.812   6.907   2.462
  140LYSH    NZ 1593   7.889   6.802   2.393
  140LYSH   HZ1 1594   7.947   6.757   2.460
  140LYSH   HZ2 1595   7.833   6.731   2.352
  140LYSH   HZ3 1596   7.946   6.845   2.322
  140LYSH     C 1597   7.390   7.025   2.776
  140LYSH     O 1598   7.326   6.967   2.687
  141ASN      N 1599   7.343   7.145   2.809
  141ASN      H 1600   7.384   7.188   2.890
  141ASN     CA 1601   7.236   7.222   2.744
  141ASN     CB 1602   7.280   7.260   2.603
  141ASN     CG 1603   7.385   7.371   2.588
  141ASN    OD1 1604   7.395   7.470   2.660
  141ASN    ND2 1605   7.479   7.330   2.503
  141ASN   HD21 1606   7.460   7.247   2.451
  141ASN   HD22 1607   7.564   7.381   2.490
  141ASN      C 1608   7.099   7.154   2.740
  141ASN      O 1609   7.054   7.112   2.634
  142GLY      N 1610   7.059   7.105   2.857
  142GLY      H 1611   7.093   7.129   2.948
  142GLY     CA 1612   6.937   7.023   2.868
  142GLY      C 1613   6.959   6.872   2.862
  142GLY      O 1614   6.899   6.800   2.942
  143GL4      N 1615   7.038   6.827   2.765
  143GL4      H 1616   7.088   6.893   2.709
  143GL4     CA 1617   7.074   6.686   2.741
  143GL4     CB 1618   7.134   6.669   2.601
  143GL4     CG 1619   7.034   6.664   2.486
  143GL4     CD 1620   7.101   6.635   2.351
  143GL4    OE1 1621   7.108   6.518   2.308
  143GL4   HE11 1622   7.183   6.507   2.243
  143GL4   HE12 1623   7.023   6.475   2.340
  143GL4    OE2 1624   7.158   6.728   2.290
  143GL4   HE21 1625   7.155   6.699   2.194
  143GL4   HE22 1626   7.196   6.788   2.360
  143GL4      C 1627   7.175   6.631   2.842
  143GL4      O 1628   7.290   6.673   2.855
  144ARG      N 1629   7.125   6.525   2.904
  144ARG      H 1630   7.029   6.508   2.926
  144ARG     CA 1631   7.218   6.438   2.977
  144ARG     CB 1632   7.147   6.325   3.053
  144ARG     CG 1633   7.244   6.267   3.155
  144ARG     CD 1634   7.275   6.123   3.116
  144ARG     NE 1635   7.372   6.070   3.213
  144ARG     HE 1636   7.416   6.141   3.269
  144ARG     CZ 1637   7.395   5.940   3.234
  144ARG    NH1 1638   7.322   5.852   3.164
  144ARG   HH11 1639   7.255   5.881   3.096
  144ARG   HH12 1640   7.338   5.753   3.174
  144ARG    NH2 1641   7.454   5.899   3.348
  144ARG   HH21 1642   7.478   5.969   3.415
  144ARG   HH22 1643   7.510   5.816   3.349
  144ARG      C 1644   7.314   6.372   2.878
  144ARG      O 1645   7.265   6.326   2.776
  145ILE      N 1646   7.442   6.391   2.909
  145ILE      H 1647   7.471   6.458   2.978
  145ILE     CA 1648   7.545   6.329   2.825
  145ILE     CB 1649   7.657   6.425   2.784
  145ILE    CG1 1650   7.743   6.491   2.892
  145ILE    CG2 1651   7.602   6.522   2.679
  145ILE     CD 1652   7.891   6.483   2.855
  145ILE      C 1653   7.603   6.212   2.904
  145ILE      O 1654   7.592   6.199   3.026
  146GL4      N 1655   7.634   6.105   2.832
  146GL4      H 1656   7.612   6.108   2.734
  146GL4     CA 1657   7.676   5.973   2.882
  146GL4     CB 1658   7.614   5.859   2.801
  146GL4     CG 1659   7.463   5.869   2.777
  146GL4     CD 1660   7.404   5.758   2.691
  146GL4    OE1 1661   7.310   5.694   2.744
  146GL4   HE11 1662   7.337   5.598   2.747
  146GL4   HE12 1663   7.238   5.754   2.778
  146GL4    OE2 1664   7.435   5.723   2.574
  146GL4   HE21 1665   7.370   5.650   2.552
  146GL4   HE22 1666   7.500   5.789   2.535
  146GL4      C 1667   7.829   5.970   2.891
  146GL4      O 1668   7.875   5.902   2.983
  147LYSH     N 1669   7.903   6.043   2.809
  147LYSH     H 1670   7.847   6.088   2.738
  147LYSH    CA 1671   8.049   6.051   2.813
  147LYSH    CB 1672   8.113   6.077   2.676
  147LYSH    CG 1673   8.045   6.198   2.612
  147LYSH    CD 1674   8.109   6.218   2.475
  147LYSH    CE 1675   8.009   6.287   2.382
  147LYSH    NZ 1676   8.054   6.285   2.243
  147LYSH   HZ1 1677   8.151   6.307   2.236
  147LYSH   HZ2 1678   8.054   6.191   2.210
  147LYSH   HZ3 1679   8.001   6.350   2.188
  147LYSH     C 1680   8.117   6.132   2.924
  147LYSH     O 1681   8.164   6.243   2.903
  148VAL      N 1682   8.121   6.069   3.041
  148VAL      H 1683   8.094   5.973   3.046
  148VAL     CA 1684   8.159   6.130   3.169
  148VAL     CB 1685   8.044   6.137   3.271
  148VAL    CG1 1686   8.091   6.245   3.369
  148VAL    CG2 1687   7.918   6.194   3.206
  148VAL      C 1688   8.283   6.067   3.232
  148VAL      O 1689   8.270   5.976   3.315
  149GL4      N 1690   8.387   6.150   3.234
  149GL4      H 1691   8.395   6.237   3.185
  149GL4     CA 1692   8.502   6.133   3.324
  149GL4     CB 1693   8.624   6.213   3.280
  149GL4     CG 1694   8.756   6.236   3.355
  149GL4     CD 1695   8.837   6.107   3.373
  149GL4    OE1 1696   8.801   6.027   3.461
  149GL4   HE11 1697   8.866   5.951   3.470
  149GL4   HE12 1698   8.704   6.027   3.487
  149GL4    OE2 1699   8.935   6.086   3.298
  149GL4   HE21 1700   8.926   5.995   3.257
  149GL4   HE22 1701   8.995   6.166   3.296
  149GL4      C 1702   8.482   6.147   3.475
  149GL4      O 1703   8.413   6.239   3.520
  150HI0      N 1704   8.548   6.061   3.553
  150HI0      H 1705   8.634   6.022   3.521
  150HI0     CA 1706   8.522   6.041   3.695
  150HI0     CB 1707   8.594   6.145   3.782
  150HI0     CG 1708   8.734   6.094   3.817
  150HI0    ND1 1709   8.759   6.022   3.927
  150HI0    HD1 1710   8.689   5.972   3.977
  150HI0    CD2 1711   8.846   6.097   3.745
  150HI0    HD2 1712   8.871   6.164   3.662
  150HI0    CE1 1713   8.884   5.976   3.921
  150HI0    HE1 1714   8.928   5.894   3.977
  150HI0    NE2 1715   8.935   6.020   3.806
  150HI0    HE2 1716   9.030   6.013   3.777
  150HI0      C 1717   8.386   6.003   3.757
  150HI0      O 1718   8.328   6.065   3.845
  151SER      N 1719   8.345   5.880   3.728
  151SER      H 1720   8.370   5.828   3.647
  151SER     CA 1721   8.217   5.827   3.780
  151SER     CB 1722   8.145   5.738   3.678
  151SER     OG 1723   8.238   5.644   3.625
  151SER     HG 1724   8.184   5.571   3.583
  151SER      C 1725   8.222   5.759   3.916
  151SER      O 1726   8.123   5.702   3.962
  152AS4      N 1727   8.327   5.788   3.994
  152AS4      H 1728   8.408   5.832   3.955
  152AS4     CA 1729   8.350   5.734   4.129
  152AS4     CB 1730   8.478   5.652   4.127
  152AS4     CG 1731   8.607   5.714   4.073
  152AS4    OD1 1732   8.597   5.817   4.003
  152AS4   HD11 1733   8.693   5.830   3.977
  152AS4   HD12 1734   8.505   5.857   4.007
  152AS4    OD2 1735   8.715   5.666   4.113
  152AS4   HD21 1736   8.790   5.723   4.080
  152AS4   HD22 1737   8.683   5.584   4.161
  152AS4      C 1738   8.349   5.832   4.247
  152AS4      O 1739   8.348   5.954   4.231
  153LEU      N 1740   8.308   5.777   4.361
  153LEU      H 1741   8.262   5.689   4.351
  153LEU     CA 1742   8.328   5.834   4.495
  153LEU     CB 1743   8.298   5.740   4.611
  153LEU     CG 1744   8.147   5.742   4.634
  153LEU    CD1 1745   8.119   5.638   4.743
  153LEU    CD2 1746   8.086   5.875   4.681
  153LEU      C 1747   8.467   5.887   4.530
  153LEU      O 1748   8.565   5.815   4.507
  154SER      N 1749   8.470   5.991   4.613
  154SER      H 1750   8.388   6.048   4.623
  154SER     CA 1751   8.589   6.037   4.684
  154SER     CB 1752   8.601   6.189   4.679
  154SER     OG 1753   8.718   6.236   4.745
  154SER     HG 1754   8.697   6.321   4.795
  154SER      C 1755   8.560   6.005   4.832
  154SER      O 1756   8.466   6.057   4.891
  155PHE      N 1757   8.660   5.936   4.885
  155PHE      H 1758   8.749   5.931   4.840
  155PHE     CA 1759   8.646   5.867   5.014
  155PHE     CB 1760   8.767   5.773   5.024
  155PHE     CG 1761   8.743   5.674   5.139
  155PHE    CD1 1762   8.686   5.549   5.118
  155PHE    HD1 1763   8.656   5.520   5.017
  155PHE    CD2 1764   8.787   5.715   5.264
  155PHE    HD2 1765   8.803   5.819   5.293
  155PHE    CE1 1766   8.676   5.455   5.220
  155PHE    HE1 1767   8.611   5.368   5.217
  155PHE    CE2 1768   8.777   5.620   5.365
  155PHE    HE2 1769   8.840   5.642   5.451
  155PHE     CZ 1770   8.723   5.494   5.345
  155PHE     HZ 1771   8.720   5.417   5.422
  155PHE      C 1772   8.663   5.973   5.123
  155PHE      O 1773   8.761   6.047   5.130
  156SER      N 1774   8.571   5.961   5.219
  156SER      H 1775   8.541   5.869   5.243
  156SER     CA 1776   8.566   6.055   5.332
  156SER     CB 1777   8.443   6.146   5.340
  156SER     OG 1778   8.470   6.249   5.436
  156SER     HG 1779   8.383   6.296   5.448
  156SER      C 1780   8.566   5.983   5.467
  156SER      O 1781   8.508   5.875   5.474
  157LYSH     N 1782   8.609   6.044   5.578
  157LYSH     H 1783   8.652   6.133   5.564
  157LYSH    CA 1784   8.614   5.974   5.707
  157LYSH    CB 1785   8.731   6.043   5.776
  157LYSH    CG 1786   8.869   5.995   5.729
  157LYSH    CD 1787   8.994   6.070   5.776
  157LYSH    CE 1788   9.112   6.013   5.698
  157LYSH    NZ 1789   9.145   6.107   5.590
  157LYSH   HZ1 1790   9.242   6.097   5.569
  157LYSH   HZ2 1791   9.095   6.079   5.509
  157LYSH   HZ3 1792   9.123   6.201   5.615
  157LYSH     C 1793   8.479   5.969   5.779
  157LYSH     O 1794   8.481   5.987   5.901
  158AS4      N 1795   8.378   6.023   5.712
  158AS4      H 1796   8.402   6.076   5.630
  158AS4     CA 1797   8.241   6.032   5.764
  158AS4     CB 1798   8.209   6.170   5.821
  158AS4     CG 1799   8.063   6.208   5.848
  158AS4    OD1 1800   7.996   6.149   5.936
  158AS4   HD11 1801   7.901   6.174   5.919
  158AS4   HD12 1802   8.055   6.074   5.969
  158AS4    OD2 1803   8.005   6.270   5.756
  158AS4   HD21 1804   7.930   6.316   5.803
  158AS4   HD22 1805   8.050   6.264   5.667
  158AS4      C 1806   8.146   5.992   5.653
  158AS4      O 1807   8.173   6.025   5.538
  159TRP      N 1808   8.019   5.967   5.686
  159TRP      H 1809   7.990   6.006   5.774
  159TRP     CA 1810   7.910   5.911   5.606
  159TRP     CB 1811   7.782   5.887   5.686
  159TRP     CG 1812   7.800   5.797   5.809
  159TRP    CD1 1813   7.852   5.830   5.927
  159TRP    HD1 1814   7.885   5.933   5.938
  159TRP    CD2 1815   7.770   5.661   5.815
  159TRP    NE1 1816   7.857   5.722   6.004
  159TRP    HE1 1817   7.907   5.710   6.090
  159TRP    CE2 1818   7.817   5.614   5.937
  159TRP    CE3 1819   7.726   5.580   5.712
  159TRP    HE3 1820   7.664   5.609   5.627
  159TRP    CZ2 1821   7.833   5.476   5.951
  159TRP    HZ2 1822   7.886   5.447   6.042
  159TRP    CZ3 1823   7.731   5.442   5.733
  159TRP    HZ3 1824   7.727   5.379   5.646
  159TRP    CH2 1825   7.791   5.393   5.849
  159TRP    HH2 1826   7.817   5.287   5.844
  159TRP      C 1827   7.871   5.984   5.477
  159TRP      O 1828   7.822   5.925   5.382
  160SER      N 1829   7.887   6.115   5.495
  160SER      H 1830   7.912   6.145   5.587
  160SER     CA 1831   7.871   6.213   5.387
  160SER     CB 1832   7.858   6.350   5.453
  160SER     OG 1833   7.782   6.439   5.372
  160SER     HG 1834   7.698   6.398   5.337
  160SER      C 1835   7.989   6.221   5.288
  160SER      O 1836   8.092   6.280   5.318
  161PHE      N 1837   7.963   6.157   5.174
  161PHE      H 1838   7.870   6.123   5.161
  161PHE     CA 1839   8.065   6.146   5.068
  161PHE     CB 1840   8.069   6.004   5.014
  161PHE     CG 1841   8.169   5.922   5.097
  161PHE    CD1 1842   8.249   5.842   5.016
  161PHE    HD1 1843   8.288   5.881   4.922
  161PHE    CD2 1844   8.163   5.904   5.234
  161PHE    HD2 1845   8.087   5.948   5.299
  161PHE    CE1 1846   8.319   5.741   5.080
  161PHE    HE1 1847   8.374   5.662   5.028
  161PHE    CE2 1848   8.238   5.808   5.300
  161PHE    HE2 1849   8.243   5.797   5.408
  161PHE     CZ 1850   8.319   5.730   5.219
  161PHE     HZ 1851   8.380   5.653   5.266
  161PHE      C 1852   8.049   6.243   4.951
  161PHE      O 1853   7.946   6.310   4.943
  162TYR      N 1854   8.151   6.245   4.866
  162TYR      H 1855   8.230   6.185   4.877
  162TYR     CA 1856   8.158   6.325   4.743
  162TYR     CB 1857   8.265   6.434   4.753
  162TYR     CG 1858   8.258   6.527   4.875
  162TYR    CD1 1859   8.308   6.483   4.997
  162TYR    HD1 1860   8.393   6.416   4.991
  162TYR    CD2 1861   8.178   6.640   4.865
  162TYR    HD2 1862   8.148   6.670   4.766
  162TYR    CE1 1863   8.273   6.561   5.108
  162TYR    HE1 1864   8.300   6.521   5.205
  162TYR    CE2 1865   8.141   6.717   4.976
  162TYR    HE2 1866   8.061   6.788   4.957
  162TYR     CZ 1867   8.192   6.674   5.097
  162TYR     OH 1868   8.188   6.758   5.205
  162TYR     HH 1869   8.265   6.733   5.264
  162TYR      C 1870   8.178   6.250   4.611
  162TYR      O 1871   8.268   6.169   4.589
  163LEU      N 1872   8.070   6.265   4.535
  163LEU      H 1873   7.994   6.329   4.550
  163LEU     CA 1874   8.067   6.200   4.403
  163LEU     CB 1875   7.923   6.176   4.361
  163LEU     CG 1876   7.843   6.070   4.436
  163LEU    CD1 1877   7.779   6.116   4.568
  163LEU    CD2 1878   7.729   6.035   4.339
  163LEU      C 1879   8.128   6.305   4.309
  163LEU      O 1880   8.074   6.407   4.269
  164LEU      N 1881   8.235   6.257   4.247
  164LEU      H 1882   8.265   6.165   4.273
  164LEU     CA 1883   8.322   6.346   4.168
  164LEU     CB 1884   8.466   6.299   4.148
  164LEU     CG 1885   8.543   6.313   4.278
  164LEU    CD1 1886   8.684   6.262   4.250
  164LEU    CD2 1887   8.552   6.460   4.321
  164LEU      C 1888   8.270   6.420   4.045
  164LEU      O 1889   8.232   6.536   4.054
  165TYR      N 1890   8.284   6.357   3.928
  165TYR      H 1891   8.339   6.274   3.927
  165TYR     CA 1892   8.213   6.389   3.803
  165TYR     CB 1893   8.062   6.386   3.826
  165TYR     CG 1894   8.005   6.245   3.843
  165TYR    CD1 1895   7.939   6.180   3.740
  165TYR    HD1 1896   7.973   6.197   3.638
  165TYR    CD2 1897   7.994   6.203   3.975
  165TYR    HD2 1898   8.008   6.272   4.059
  165TYR    CE1 1899   7.859   6.068   3.766
  165TYR    HE1 1900   7.826   6.005   3.684
  165TYR    CE2 1901   7.911   6.095   4.002
  165TYR    HE2 1902   7.909   6.079   4.109
  165TYR     CZ 1903   7.834   6.039   3.901
  165TYR     OH 1904   7.748   5.943   3.942
  165TYR     HH 1905   7.705   5.910   3.858
  165TYR      C 1906   8.256   6.517   3.730
  165TYR      O 1907   8.243   6.631   3.776
  166TYR      N 1908   8.327   6.495   3.620
  166TYR      H 1909   8.307   6.408   3.575
  166TYR     CA 1910   8.391   6.602   3.543
  166TYR     CB 1911   8.535   6.557   3.519
  166TYR     CG 1912   8.615   6.588   3.645
  166TYR    CD1 1913   8.630   6.488   3.740
  166TYR    HD1 1914   8.553   6.411   3.744
  166TYR    CD2 1915   8.697   6.701   3.642
  166TYR    HD2 1916   8.667   6.785   3.579
  166TYR    CE1 1917   8.741   6.490   3.824
  166TYR    HE1 1918   8.760   6.398   3.881
  166TYR    CE2 1919   8.799   6.710   3.736
  166TYR    HE2 1920   8.876   6.787   3.728
  166TYR     CZ 1921   8.820   6.605   3.824
  166TYR     OH 1922   8.921   6.617   3.914
  166TYR     HH 1923   8.923   6.532   3.967
  166TYR      C 1924   8.316   6.632   3.414
  166TYR      O 1925   8.268   6.547   3.337
  167THR      N 1926   8.334   6.760   3.382
  167THR      H 1927   8.358   6.831   3.447
  167THR     CA 1928   8.290   6.819   3.254
  167THR     CB 1929   8.260   6.968   3.276
  167THR    OG1 1930   8.378   7.042   3.306
  167THR    HG1 1931   8.367   7.131   3.260
  167THR    CG2 1932   8.163   6.993   3.391
  167THR      C 1933   8.397   6.825   3.145
  167THR      O 1934   8.513   6.786   3.159
  168GL4      N 1935   8.347   6.848   3.024
  168GL4      H 1936   8.254   6.881   3.011
  168GL4     CA 1937   8.430   6.865   2.904
  168GL4     CB 1938   8.353   6.849   2.773
  168GL4     CG 1939   8.261   6.972   2.776
  168GL4     CD 1940   8.156   6.969   2.665
  168GL4    OE1 1941   8.170   7.058   2.578
  168GL4   HE11 1942   8.115   7.030   2.499
  168GL4   HE12 1943   8.224   7.131   2.620
  168GL4    OE2 1944   8.048   6.906   2.668
  168GL4   HE21 1945   7.980   6.967   2.626
  168GL4   HE22 1946   8.044   6.826   2.728
  168GL4      C 1947   8.526   6.984   2.901
  168GL4      O 1948   8.497   7.081   2.970
  169PHE      N 1949   8.635   6.980   2.824
  169PHE      H 1950   8.658   6.910   2.757
  169PHE     CA 1951   8.732   7.090   2.818
  169PHE     CB 1952   8.865   7.034   2.768
  169PHE     CG 1953   8.989   7.122   2.785
  169PHE    CD1 1954   9.055   7.123   2.908
  169PHE    HD1 1955   9.032   7.053   2.987
  169PHE    CD2 1956   9.032   7.205   2.682
  169PHE    HD2 1957   8.986   7.199   2.584
  169PHE    CE1 1958   9.153   7.220   2.925
  169PHE    HE1 1959   9.181   7.238   3.029
  169PHE    CE2 1960   9.134   7.297   2.702
  169PHE    HE2 1961   9.148   7.388   2.643
  169PHE     CZ 1962   9.196   7.308   2.826
  169PHE     HZ 1963   9.255   7.396   2.847
  169PHE      C 1964   8.667   7.192   2.724
  169PHE      O 1965   8.599   7.170   2.625
  170THR      N 1966   8.703   7.313   2.770
  170THR      H 1967   8.741   7.322   2.862
  170THR     CA 1968   8.649   7.439   2.715
  170THR     CB 1969   8.718   7.564   2.770
  170THR    OG1 1970   8.714   7.568   2.914
  170THR    HG1 1971   8.624   7.594   2.947
  170THR    CG2 1972   8.652   7.692   2.720
  170THR      C 1973   8.644   7.441   2.562
  170THR      O 1974   8.751   7.465   2.506
  171PRO      N 1975   8.522   7.450   2.510
  171PRO     CA 1976   8.496   7.465   2.366
  171PRO     CB 1977   8.359   7.400   2.348
  171PRO     CG 1978   8.286   7.428   2.479
  171PRO     CD 1979   8.397   7.427   2.584
  171PRO      C 1980   8.483   7.612   2.323
  171PRO      O 1981   8.472   7.703   2.405
  172THR      N 1982   8.453   7.628   2.195
  172THR      H 1983   8.457   7.553   2.128
  172THR     CA 1984   8.432   7.758   2.129
  172THR     CB 1985   8.493   7.759   1.989
  172THR    OG1 1986   8.434   7.669   1.894
  172THR    HG1 1987   8.334   7.669   1.896
  172THR    CG2 1988   8.643   7.734   2.001
  172THR      C 1989   8.289   7.814   2.132
  172THR      O 1990   8.264   7.906   2.055
  173GL4      N 1991   8.197   7.740   2.193
  173GL4      H 1992   8.213   7.645   2.218
  173GL4     CA 1993   8.054   7.771   2.209
  173GL4     CB 1994   7.979   7.672   2.119
  173GL4     CG 1995   8.031   7.531   2.091
  173GL4     CD 1996   8.145   7.515   1.990
  173GL4    OE1 1997   8.158   7.611   1.912
  173GL4   HE11 1998   8.245   7.618   1.864
  173GL4   HE12 1999   8.075   7.668   1.913
  173GL4    OE2 2000   8.231   7.426   2.009
  173GL4   HE21 2001   8.283   7.417   1.924
  173GL4   HE22 2002   8.211   7.374   2.092
  173GL4      C 2003   8.010   7.736   2.351
  173GL4      O 2004   8.075   7.659   2.421
  174LYSH     N 2005   7.893   7.786   2.390
  174LYSH     H 2006   7.834   7.815   2.315
  174LYSH    CA 2007   7.823   7.771   2.518
  174LYSH    CB 2008   7.729   7.891   2.535
  174LYSH    CG 2009   7.788   8.019   2.594
  174LYSH    CD 2010   7.684   8.124   2.632
  174LYSH    CE 2011   7.610   8.087   2.761
  174LYSH    NZ 2012   7.501   8.178   2.797
  174LYSH   HZ1 2013   7.512   8.275   2.776
  174LYSH   HZ2 2014   7.424   8.140   2.747
  174LYSH   HZ3 2015   7.475   8.171   2.895
  174LYSH     C 2016   7.750   7.641   2.551
  174LYSH     O 2017   7.628   7.626   2.543
  175ASN      N 2018   7.831   7.536   2.555
  175ASN      H 2019   7.924   7.557   2.523
  175ASN     CA 2020   7.782   7.407   2.607
  175ASN     CB 2021   7.885   7.300   2.569
  175ASN     CG 2022   7.884   7.291   2.417
  175ASN    OD1 2023   7.798   7.338   2.342
  175ASN    ND2 2024   7.981   7.213   2.369
  175ASN   HD21 2025   8.033   7.162   2.438
  175ASN   HD22 2026   8.008   7.211   2.273
  175ASN      C 2027   7.754   7.397   2.757
  175ASN      O 2028   7.841   7.354   2.833
  176GL4      N 2029   7.653   7.474   2.797
  176GL4      H 2030   7.579   7.499   2.737
  176GL4     CA 2031   7.622   7.496   2.939
  176GL4     CB 2032   7.514   7.602   2.957
  176GL4     CG 2033   7.565   7.735   2.901
  176GL4     CD 2034   7.514   7.853   2.984
  176GL4    OE1 2035   7.406   7.908   2.954
  176GL4   HE11 2036   7.417   8.000   2.991
  176GL4   HE12 2037   7.338   7.843   2.919
  176GL4    OE2 2038   7.598   7.899   3.066
  176GL4   HE21 2039   7.545   7.946   3.135
  176GL4   HE22 2040   7.689   7.894   3.023
  176GL4      C 2041   7.585   7.373   3.023
  176GL4      O 2042   7.480   7.314   2.998
  177TYR      N 2043   7.644   7.361   3.142
  177TYR      H 2044   7.676   7.441   3.192
  177TYR     CA 2045   7.640   7.233   3.214
  177TYR     CB 2046   7.777   7.183   3.263
  177TYR     CG 2047   7.841   7.073   3.178
  177TYR    CD1 2048   7.833   6.940   3.219
  177TYR    HD1 2049   7.803   6.911   3.320
  177TYR    CD2 2050   7.894   7.109   3.055
  177TYR    HD2 2051   7.907   7.212   3.022
  177TYR    CE1 2052   7.868   6.836   3.133
  177TYR    HE1 2053   7.828   6.737   3.154
  177TYR    CE2 2054   7.937   7.007   2.970
  177TYR    HE2 2055   7.962   7.028   2.866
  177TYR     CZ 2056   7.924   6.875   3.013
  177TYR     OH 2057   7.990   6.782   2.938
  177TYR     HH 2058   7.994   6.827   2.849
  177TYR      C 2059   7.545   7.247   3.333
  177TYR      O 2060   7.513   7.354   3.384
  178ALA      N 2061   7.508   7.131   3.388
  178ALA      H 2062   7.507   7.052   3.326
  178ALA     CA 2063   7.444   7.110   3.519
  178ALA     CB 2064   7.293   7.118   3.493
  178ALA      C 2065   7.475   6.969   3.569
  178ALA      O 2066   7.453   6.876   3.491
  179CYS2     N 2067   7.511   6.967   3.697
  179CYS2     H 2068   7.530   7.053   3.746
  179CYS2    CA 2069   7.540   6.847   3.776
  179CYS2    CB 2070   7.661   6.889   3.862
  179CYS2    SG 2071   7.812   6.931   3.767
  179CYS2     C 2072   7.413   6.808   3.852
  179CYS2     O 2073   7.405   6.827   3.974
  180ARG      N 2074   7.309   6.758   3.786
  180ARG      H 2075   7.343   6.716   3.701
  180ARG     CA 2076   7.183   6.730   3.856
  180ARG     CB 2077   7.065   6.749   3.761
  180ARG     CG 2078   7.045   6.893   3.713
  180ARG     CD 2079   6.912   6.921   3.644
  180ARG     NE 2080   6.883   7.062   3.618
  180ARG     HE 2081   6.892   7.095   3.523
  180ARG     CZ 2082   6.846   7.155   3.706
  180ARG    NH1 2083   6.821   7.114   3.831
  180ARG   HH11 2084   6.848   7.022   3.858
  180ARG   HH12 2085   6.777   7.164   3.907
  180ARG    NH2 2086   6.828   7.284   3.677
  180ARG   HH21 2087   6.815   7.315   3.581
  180ARG   HH22 2088   6.837   7.345   3.756
  180ARG      C 2089   7.172   6.589   3.914
  180ARG      O 2090   7.187   6.483   3.855
  181VAL      N 2091   7.133   6.588   4.042
  181VAL      H 2092   7.131   6.670   4.099
  181VAL     CA 2093   7.138   6.459   4.113
  181VAL     CB 2094   7.218   6.472   4.243
  181VAL    CG1 2095   7.233   6.338   4.314
  181VAL    CG2 2096   7.360   6.515   4.205
  181VAL      C 2097   7.010   6.375   4.115
  181VAL      O 2098   6.906   6.429   4.155
  182ASN      N 2099   6.999   6.247   4.080
  182ASN      H 2100   7.080   6.201   4.043
  182ASN     CA 2101   6.873   6.173   4.070
  182ASN     CB 2102   6.812   6.168   3.930
  182ASN     CG 2103   6.746   6.297   3.882
  182ASN    OD1 2104   6.633   6.340   3.907
  182ASN    ND2 2105   6.826   6.368   3.803
  182ASN   HD21 2106   6.915   6.328   3.782
  182ASN   HD22 2107   6.807   6.463   3.776
  182ASN      C 2108   6.889   6.031   4.127
  182ASN      O 2109   6.990   5.965   4.106
  183HI0      N 2110   6.806   6.012   4.229
  183HI0      H 2111   6.768   6.087   4.283
  183HI0     CA 2112   6.772   5.877   4.276
  183HI0     CB 2113   6.678   5.881   4.396
  183HI0     CG 2114   6.759   5.893   4.526
  183HI0    ND1 2115   6.806   5.786   4.589
  183HI0    HD1 2116   6.794   5.697   4.545
  183HI0    CD2 2117   6.760   5.986   4.620
  183HI0    HD2 2118   6.703   6.077   4.602
  183HI0    CE1 2119   6.844   5.813   4.714
  183HI0    HE1 2120   6.884   5.743   4.786
  183HI0    NE2 2121   6.809   5.940   4.736
  183HI0    HE2 2122   6.823   5.993   4.818
  183HI0      C 2123   6.724   5.788   4.161
  183HI0      O 2124   6.620   5.801   4.097
  184VAL      N 2125   6.799   5.680   4.144
  184VAL      H 2126   6.882   5.661   4.196
  184VAL     CA 2127   6.779   5.585   4.033
  184VAL     CB 2128   6.906   5.516   3.981
  184VAL    CG1 2129   6.988   5.624   3.911
  184VAL    CG2 2130   6.981   5.428   4.082
  184VAL      C 2131   6.666   5.484   4.052
  184VAL      O 2132   6.659   5.379   3.987
  185THR      N 2133   6.602   5.493   4.167
  185THR      H 2134   6.657   5.535   4.240
  185THR     CA 2135   6.475   5.431   4.207
  185THR     CB 2136   6.481   5.391   4.354
  185THR    OG1 2137   6.505   5.504   4.438
  185THR    HG1 2138   6.596   5.500   4.481
  185THR    CG2 2139   6.590   5.284   4.368
  185THR      C 2140   6.355   5.519   4.172
  185THR      O 2141   6.246   5.461   4.165
  186LEU      N 2142   6.359   5.644   4.220
  186LEU      H 2143   6.434   5.668   4.283
  186LEU     CA 2144   6.251   5.743   4.210
  186LEU     CB 2145   6.259   5.853   4.316
  186LEU     CG 2146   6.220   5.812   4.458
  186LEU    CD1 2147   6.277   5.919   4.552
  186LEU    CD2 2148   6.068   5.800   4.470
  186LEU      C 2149   6.236   5.807   4.073
  186LEU      O 2150   6.125   5.849   4.040
  187SER      N 2151   6.348   5.815   4.000
  187SER      H 2152   6.430   5.774   4.040
  187SER     CA 2153   6.340   5.839   3.855
  187SER     CB 2154   6.414   5.969   3.819
  187SER     OG 2155   6.401   6.014   3.684
  187SER     HG 2156   6.319   5.958   3.671
  187SER      C 2157   6.412   5.726   3.780
  187SER      O 2158   6.503   5.661   3.832
  188GLN      N 2159   6.371   5.709   3.655
  188GLN      H 2160   6.291   5.761   3.625
  188GLN     CA 2161   6.435   5.626   3.553
  188GLN     CB 2162   6.356   5.592   3.425
  188GLN     CG 2163   6.248   5.486   3.450
  188GLN     CD 2164   6.130   5.505   3.355
  188GLN    OE1 2165   6.068   5.611   3.357
  188GLN    NE2 2166   6.132   5.432   3.244
  188GLN   HE21 2167   6.202   5.367   3.214
  188GLN   HE22 2168   6.058   5.462   3.184
  188GLN      C 2169   6.564   5.693   3.506
  188GLN      O 2170   6.561   5.814   3.482
  189PRO      N 2171   6.674   5.618   3.500
  189PRO     CA 2172   6.805   5.669   3.458
  189PRO     CB 2173   6.889   5.541   3.449
  189PRO     CG 2174   6.828   5.442   3.548
  189PRO     CD 2175   6.679   5.477   3.543
  189PRO      C 2176   6.802   5.738   3.322
  189PRO      O 2177   6.744   5.682   3.230
  190LYSH     N 2178   6.883   5.841   3.300
  190LYSH     H 2179   6.967   5.848   3.355
  190LYSH    CA 2180   6.875   5.916   3.174
  190LYSH    CB 2181   6.904   6.066   3.192
  190LYSH    CG 2182   6.816   6.138   3.293
  190LYSH    CD 2183   6.669   6.134   3.250
  190LYSH    CE 2184   6.574   6.189   3.357
  190LYSH    NZ 2185   6.589   6.128   3.491
  190LYSH   HZ1 2186   6.686   6.122   3.515
  190LYSH   HZ2 2187   6.537   6.186   3.553
  190LYSH   HZ3 2188   6.554   6.035   3.494
  190LYSH     C 2189   6.953   5.857   3.057
  190LYSH     O 2190   7.074   5.870   3.041
  191ILE      N 2191   6.890   5.763   2.987
  191ILE      H 2192   6.813   5.708   3.020
  191ILE     CA 2193   6.954   5.706   2.868
  191ILE     CB 2194   6.907   5.563   2.839
  191ILE    CG1 2195   6.755   5.549   2.834
  191ILE    CG2 2196   7.000   5.466   2.912
  191ILE     CD 2197   6.698   5.430   2.757
  191ILE      C 2198   6.939   5.799   2.746
  191ILE      O 2199   6.827   5.834   2.712
  192VAL      N 2200   7.044   5.797   2.664
  192VAL      H 2201   7.124   5.740   2.685
  192VAL     CA 2202   7.049   5.877   2.541
  192VAL     CB 2203   7.142   5.998   2.536
  192VAL    CG1 2204   7.101   6.093   2.424
  192VAL    CG2 2205   7.136   6.073   2.669
  192VAL      C 2206   7.071   5.797   2.413
  192VAL      O 2207   6.989   5.798   2.321
  193LYSH     N 2208   7.176   5.715   2.410
  193LYSH     H 2209   7.241   5.711   2.486
  193LYSH    CA 2210   7.203   5.615   2.306
  193LYSH    CB 2211   7.098   5.505   2.325
  193LYSH    CG 2212   7.140   5.410   2.438
  193LYSH    CD 2213   7.037   5.301   2.463
  193LYSH    CE 2214   7.044   5.250   2.607
  193LYSH    NZ 2215   6.969   5.124   2.618
  193LYSH   HZ1 2216   6.875   5.143   2.588
  193LYSH   HZ2 2217   7.009   5.064   2.549
  193LYSH   HZ3 2218   6.972   5.075   2.705
  193LYSH     C 2219   7.213   5.667   2.162
  193LYSH     O 2220   7.240   5.584   2.075
  194TRP      N 2221   7.220   5.798   2.144
  194TRP      H 2222   7.232   5.861   2.220
  194TRP     CA 2223   7.232   5.856   2.009
  194TRP     CB 2224   7.206   6.007   2.020
  194TRP     CG 2225   7.213   6.075   1.884
  194TRP    CD1 2226   7.332   6.098   1.830
  194TRP    HD1 2227   7.425   6.085   1.885
  194TRP    CD2 2228   7.116   6.142   1.810
  194TRP    NE1 2229   7.314   6.173   1.721
  194TRP    HE1 2230   7.395   6.202   1.670
  194TRP    CE2 2231   7.185   6.196   1.702
  194TRP    CE3 2232   6.978   6.156   1.807
  194TRP    HE3 2233   6.926   6.136   1.902
  194TRP    CZ2 2234   7.125   6.271   1.601
  194TRP    HZ2 2235   7.185   6.342   1.545
  194TRP    CZ3 2236   6.912   6.231   1.711
  194TRP    HZ3 2237   6.812   6.269   1.732
  194TRP    CH2 2238   6.987   6.285   1.607
  194TRP    HH2 2239   6.939   6.338   1.524
  194TRP      C 2240   7.368   5.823   1.949
  194TRP      O 2241   7.466   5.851   2.018
  195AS4      N 2242   7.369   5.794   1.819
  195AS4      H 2243   7.280   5.800   1.774
  195AS4     CA 2244   7.483   5.749   1.737
  195AS4     CB 2245   7.431   5.675   1.613
  195AS4     CG 2246   7.339   5.762   1.527
  195AS4    OD1 2247   7.392   5.832   1.438
  195AS4   HD11 2248   7.321   5.855   1.370
  195AS4   HD12 2249   7.486   5.851   1.465
  195AS4    OD2 2250   7.219   5.765   1.560
  195AS4   HD21 2251   7.189   5.860   1.549
  195AS4   HD22 2252   7.184   5.671   1.569
  195AS4      C 2253   7.599   5.846   1.718
  195AS4      O 2254   7.673   5.865   1.815
  196ARG      N 2255   7.595   5.921   1.608
  196ARG      H 2256   7.529   5.896   1.538
  196ARG     CA 2257   7.697   6.020   1.569
  196ARG     CB 2258   7.700   6.040   1.418
  196ARG     CG 2259   7.766   5.925   1.341
  196ARG     CD 2260   7.725   5.932   1.194
  196ARG     NE 2261   7.777   5.817   1.119
  196ARG     HE 2262   7.861   5.844   1.072
  196ARG     CZ 2263   7.721   5.699   1.089
  196ARG    NH1 2264   7.592   5.677   1.118
  196ARG   HH11 2265   7.532   5.749   1.152
  196ARG   HH12 2266   7.568   5.581   1.131
  196ARG    NH2 2267   7.783   5.621   0.999
  196ARG   HH21 2268   7.866   5.663   0.963
  196ARG   HH22 2269   7.764   5.527   0.971
  196ARG      C 2270   7.694   6.147   1.654
  196ARG      O 2271   7.593   6.218   1.646
  197AS4      N 2272   7.785   6.150   1.751
  197AS4      H 2273   7.861   6.088   1.772
  197AS4     CA 2274   7.807   6.274   1.828
  197AS4     CB 2275   7.798   6.216   1.969
  197AS4     CG 2276   7.758   6.330   2.063
  197AS4    OD1 2277   7.726   6.291   2.178
  197AS4   HD11 2278   7.674   6.361   2.227
  197AS4   HD12 2279   7.782   6.211   2.200
  197AS4    OD2 2280   7.784   6.451   2.045
  197AS4   HD21 2281   7.714   6.512   2.084
  197AS4   HD22 2282   7.865   6.468   1.990
  197AS4      C 2283   7.944   6.329   1.789
  197AS4      O 2284   8.025   6.275   1.714
  198MET      N 2285   7.978   6.437   1.859
  198MET      H 2286   7.910   6.470   1.924
  198MET     CA 2287   8.088   6.530   1.830
  198MET     CB 2288   8.043   6.676   1.823
  198MET     CG 2289   7.959   6.720   1.703
  198MET     SD 2290   7.892   6.889   1.726
  198MET     CE 2291   8.028   6.988   1.784
  198MET      C 2292   8.203   6.519   1.930
  198MET     O1 2293   8.177   6.529   2.052
  198MET   HO11 2294   8.082   6.504   2.068
  198MET   HO12 2295   8.261   6.558   2.098
  198MET     O2 2296   8.320   6.518   1.886
  198MET   HO21 2297   8.385   6.527   1.962
  198MET   HO22 2298   8.323   6.522   1.787
   9.97560   9.97560   7.05380   0.00000   0.00000   0.00000   0.00000   4.98781   4.98781
