# Supplementary material for: Interfacial Dynamics and Growth Modes of β2-Microglobulin Dimers
Source: J Chem Inf Model. 2023 May 3;63(14):4447–57. doi: 10.1021/acs.jcim.3c00399 (PMC10369489; doi:10.1021/acs.jcim.3c00399)
Supplement: Supplementary file 2 — ci3c00399_si_002.zip [file ci3c00399_si_002.zip › Supporting-Information/confs_end/End_conformation_BM-8_rep2.gro]

Protein in water t= 500000.00000 step= 5000000
 2298
    1ILE      N    1   6.950   9.581   3.642
    1ILE     H1    2   6.900   9.495   3.631
    1ILE     H2    3   6.989   9.588   3.734
    1ILE     H3    4   6.884   9.653   3.623
    1ILE     CA    5   7.060   9.582   3.544
    1ILE     CB    6   7.185   9.659   3.587
    1ILE    CG1    7   7.240   9.621   3.725
    1ILE    CG2    8   7.161   9.809   3.568
    1ILE     CD    9   7.385   9.660   3.753
    1ILE      C   10   7.106   9.439   3.517
    1ILE      O   11   7.106   9.360   3.611
    2GLN      N   12   7.125   9.399   3.392
    2GLN      H   13   7.094   9.457   3.316
    2GLN     CA   14   7.169   9.266   3.348
    2GLN     CB   15   7.153   9.261   3.196
    2GLN     CG   16   7.011   9.254   3.138
    2GLN     CD   17   7.012   9.303   2.993
    2GLN    OE1   18   6.966   9.234   2.901
    2GLN    NE2   19   7.042   9.430   2.967
    2GLN   HE21   20   7.058   9.496   3.040
    2GLN   HE22   21   7.021   9.457   2.873
    2GLN      C   22   7.309   9.230   3.399
    2GLN      O   23   7.412   9.270   3.346
    3ARG      N   24   7.302   9.131   3.488
    3ARG      H   25   7.211   9.101   3.516
    3ARG     CA   26   7.427   9.066   3.528
    3ARG     CB   27   7.421   9.010   3.670
    3ARG     CG   28   7.397   9.132   3.759
    3ARG     CD   29   7.365   9.087   3.902
    3ARG     NE   30   7.334   9.208   3.979
    3ARG     HE   31   7.401   9.282   3.979
    3ARG     CZ   32   7.242   9.230   4.074
    3ARG    NH1   33   7.155   9.134   4.109
    3ARG   HH11   34   7.154   9.049   4.056
    3ARG   HH12   35   7.097   9.135   4.190
    3ARG    NH2   36   7.227   9.344   4.142
    3ARG   HH21   37   7.277   9.430   4.127
    3ARG   HH22   38   7.177   9.332   4.228
    3ARG      C   39   7.478   8.965   3.425
    3ARG      O   40   7.570   8.993   3.349
    4THR      N   41   7.412   8.850   3.411
    4THR      H   42   7.328   8.831   3.462
    4THR     CA   43   7.450   8.747   3.313
    4THR     CB   44   7.400   8.612   3.365
    4THR    OG1   45   7.258   8.608   3.384
    4THR    HG1   46   7.229   8.668   3.457
    4THR    CG2   47   7.469   8.559   3.491
    4THR      C   48   7.394   8.783   3.175
    4THR      O   49   7.275   8.815   3.165
    5PRO      N   50   7.480   8.769   3.075
    5PRO     CA   51   7.440   8.806   2.938
    5PRO     CB   52   7.569   8.789   2.857
    5PRO     CG   53   7.685   8.819   2.952
    5PRO     CD   54   7.627   8.769   3.084
    5PRO      C   55   7.327   8.717   2.885
    5PRO      O   56   7.259   8.755   2.789
    6LYSH     N   57   7.325   8.592   2.928
    6LYSH     H   58   7.409   8.552   2.964
    6LYSH    CA   59   7.217   8.499   2.890
    6LYSH    CB   60   7.242   8.354   2.932
    6LYSH    CG   61   7.291   8.344   3.077
    6LYSH    CD   62   7.257   8.199   3.114
    6LYSH    CE   63   7.282   8.204   3.265
    6LYSH    NZ   64   7.336   8.076   3.311
    6LYSH   HZ1   65   7.288   8.000   3.266
    6LYSH   HZ2   66   7.431   8.064   3.282
    6LYSH   HZ3   67   7.331   8.068   3.410
    6LYSH     C   68   7.079   8.543   2.941
    6LYSH     O   69   7.033   8.506   3.049
    7ILE      N   70   7.021   8.637   2.867
    7ILE      H   71   7.081   8.693   2.810
    7ILE     CA   72   6.886   8.689   2.894
    7ILE     CB   73   6.863   8.837   2.862
    7ILE    CG1   74   6.870   8.879   2.716
    7ILE    CG2   75   6.964   8.917   2.944
    7ILE     CD   76   6.814   9.019   2.692
    7ILE      C   77   6.767   8.613   2.835
    7ILE      O   78   6.782   8.525   2.751
    8GLN      N   79   6.647   8.640   2.885
    8GLN      H   80   6.625   8.685   2.972
    8GLN     CA   81   6.517   8.584   2.844
    8GLN     CB   82   6.487   8.620   2.698
    8GLN     CG   83   6.450   8.768   2.706
    8GLN     CD   84   6.488   8.839   2.575
    8GLN    OE1   85   6.534   8.793   2.471
    8GLN    NE2   86   6.453   8.967   2.573
    8GLN   HE21   87   6.401   9.003   2.651
    8GLN   HE22   88   6.467   9.012   2.485
    8GLN      C   89   6.519   8.434   2.872
    8GLN      O   90   6.450   8.355   2.807
    9VAL      N   91   6.588   8.394   2.978
    9VAL      H   92   6.650   8.451   3.031
    9VAL     CA   93   6.591   8.254   3.022
    9VAL     CB   94   6.732   8.218   3.069
    9VAL    CG1   95   6.738   8.069   3.104
    9VAL    CG2   96   6.840   8.254   2.967
    9VAL      C   97   6.479   8.218   3.120
    9VAL      O   98   6.482   8.246   3.239
   10TYR      N   99   6.371   8.169   3.058
   10TYR      H  100   6.354   8.190   2.962
   10TYR     CA  101   6.259   8.105   3.128
   10TYR     CB  102   6.124   8.168   3.094
   10TYR     CG  103   6.105   8.318   3.121
   10TYR    CD1  104   6.001   8.365   3.199
   10TYR    HD1  105   5.927   8.295   3.239
   10TYR    CD2  106   6.200   8.413   3.084
   10TYR    HD2  107   6.270   8.403   3.002
   10TYR    CE1  108   5.991   8.498   3.240
   10TYR    HE1  109   5.909   8.513   3.311
   10TYR    CE2  110   6.197   8.545   3.128
   10TYR    HE2  111   6.267   8.622   3.096
   10TYR     CZ  112   6.088   8.589   3.203
   10TYR     OH  113   6.070   8.717   3.245
   10TYR     HH  114   5.970   8.720   3.253
   10TYR      C  115   6.256   7.954   3.103
   10TYR      O  116   6.255   7.875   3.198
   11SER      N  117   6.296   7.919   2.981
   11SER      H  118   6.316   7.996   2.920
   11SER     CA  119   6.318   7.780   2.939
   11SER     CB  120   6.216   7.756   2.828
   11SER     OG  121   6.092   7.705   2.878
   11SER     HG  122   6.042   7.788   2.901
   11SER      C  123   6.458   7.753   2.884
   11SER      O  124   6.545   7.840   2.880
   12ARG      N  125   6.487   7.624   2.891
   12ARG      H  126   6.450   7.562   2.960
   12ARG     CA  127   6.592   7.557   2.813
   12ARG     CB  128   6.572   7.564   2.661
   12ARG     CG  129   6.447   7.491   2.611
   12ARG     CD  130   6.440   7.477   2.459
   12ARG     NE  131   6.329   7.391   2.415
   12ARG     HE  132   6.235   7.425   2.423
   12ARG     CZ  133   6.338   7.269   2.361
   12ARG    NH1  134   6.453   7.202   2.341
   12ARG   HH11  135   6.540   7.249   2.354
   12ARG   HH12  136   6.458   7.106   2.312
   12ARG    NH2  137   6.231   7.236   2.288
   12ARG   HH21  138   6.168   7.310   2.266
   12ARG   HH22  139   6.214   7.141   2.262
   12ARG      C  140   6.736   7.591   2.850
   12ARG      O  141   6.821   7.603   2.762
   13HI0      N  142   6.772   7.597   2.978
   13HI0      H  143   6.697   7.583   3.043
   13HI0     CA  144   6.907   7.629   3.026
   13HI0     CB  145   6.911   7.697   3.163
   13HI0     CG  146   7.052   7.745   3.200
   13HI0    ND1  147   7.145   7.687   3.275
   13HI0    HD1  148   7.126   7.605   3.329
   13HI0    CD2  149   7.116   7.845   3.141
   13HI0    HD2  150   7.068   7.910   3.068
   13HI0    CE1  151   7.263   7.747   3.258
   13HI0    HE1  152   7.357   7.701   3.289
   13HI0    NE2  153   7.244   7.851   3.177
   13HI0    HE2  154   7.315   7.915   3.148
   13HI0      C  155   7.007   7.514   3.015
   13HI0      O  156   6.983   7.410   3.077
   14PRO      N  157   7.118   7.535   2.945
   14PRO     CA  158   7.210   7.424   2.915
   14PRO     CB  159   7.307   7.476   2.809
   14PRO     CG  160   7.296   7.627   2.827
   14PRO     CD  161   7.147   7.648   2.855
   14PRO      C  162   7.282   7.387   3.045
   14PRO      O  163   7.340   7.471   3.114
   15ALA      N  164   7.276   7.259   3.081
   15ALA      H  165   7.212   7.207   3.025
   15ALA     CA  166   7.319   7.201   3.209
   15ALA     CB  167   7.228   7.083   3.245
   15ALA      C  168   7.461   7.145   3.198
   15ALA      O  169   7.546   7.143   3.287
   16GL4      N  170   7.494   7.103   3.076
   16GL4      H  171   7.442   7.139   2.999
   16GL4     CA  172   7.619   7.034   3.040
   16GL4     CB  173   7.610   6.947   2.915
   16GL4     CG  174   7.583   7.012   2.779
   16GL4     CD  175   7.448   7.084   2.772
   16GL4    OE1  176   7.350   7.017   2.735
   16GL4   HE11  177   7.284   7.088   2.712
   16GL4   HE12  178   7.361   6.917   2.727
   16GL4    OE2  179   7.454   7.204   2.809
   16GL4   HE21  180   7.362   7.231   2.840
   16GL4   HE22  181   7.548   7.237   2.813
   16GL4      C  182   7.746   7.116   3.018
   16GL4      O  183   7.858   7.073   3.041
   17ASN      N  184   7.733   7.236   2.960
   17ASN      H  185   7.639   7.261   2.938
   17ASN     CA  186   7.852   7.315   2.926
   17ASN     CB  187   7.841   7.365   2.782
   17ASN     CG  188   7.977   7.374   2.714
   17ASN    OD1  189   8.082   7.398   2.774
   17ASN    ND2  190   7.973   7.376   2.581
   17ASN   HD21  191   7.889   7.378   2.527
   17ASN   HD22  192   8.056   7.363   2.526
   17ASN      C  193   7.871   7.423   3.033
   17ASN      O  194   7.791   7.432   3.125
   18GLY      N  195   7.965   7.515   3.009
   18GLY      H  196   8.012   7.518   2.922
   18GLY     CA  197   8.010   7.617   3.105
   18GLY      C  198   8.128   7.700   3.053
   18GLY      O  199   8.136   7.721   2.933
   19LYSH     N  200   8.215   7.757   3.136
   19LYSH     H  201   8.282   7.821   3.098
   19LYSH    CA  202   8.218   7.751   3.283
   19LYSH    CB  203   8.352   7.785   3.349
   19LYSH    CG  204   8.451   7.669   3.340
   19LYSH    CD  205   8.566   7.714   3.430
   19LYSH    CE  206   8.669   7.600   3.428
   19LYSH    NZ  207   8.790   7.632   3.505
   19LYSH   HZ1  208   8.847   7.696   3.453
   19LYSH   HZ2  209   8.767   7.681   3.589
   19LYSH   HZ3  210   8.842   7.549   3.525
   19LYSH     C  211   8.104   7.823   3.354
   19LYSH     O  212   8.024   7.895   3.294
   20SER      N  213   8.093   7.801   3.485
   20SER      H  214   8.167   7.759   3.538
   20SER     CA  215   7.967   7.836   3.552
   20SER     CB  216   7.880   7.716   3.590
   20SER     OG  217   7.826   7.665   3.468
   20SER     HG  218   7.758   7.733   3.438
   20SER      C  219   7.982   7.908   3.687
   20SER      O  220   8.067   7.873   3.769
   21ASN      N  221   7.891   7.999   3.717
   21ASN      H  222   7.796   7.987   3.687
   21ASN     CA  223   7.894   8.103   3.821
   21ASN     CB  224   7.825   8.046   3.946
   21ASN     CG  225   7.673   8.029   3.949
   21ASN    OD1  226   7.593   8.122   3.962
   21ASN    ND2  227   7.622   7.908   3.930
   21ASN   HD21  228   7.678   7.829   3.906
   21ASN   HD22  229   7.525   7.904   3.905
   21ASN      C  230   8.027   8.175   3.846
   21ASN      O  231   8.082   8.154   3.954
   22PHE      N  232   8.089   8.247   3.753
   22PHE      H  233   8.167   8.292   3.798
   22PHE     CA  234   8.084   8.296   3.615
   22PHE     CB  235   8.127   8.180   3.524
   22PHE     CG  236   8.274   8.139   3.535
   22PHE    CD1  237   8.369   8.192   3.448
   22PHE    HD1  238   8.328   8.226   3.353
   22PHE    CD2  239   8.318   8.063   3.643
   22PHE    HD2  240   8.248   8.006   3.704
   22PHE    CE1  241   8.505   8.166   3.465
   22PHE    HE1  242   8.566   8.172   3.375
   22PHE    CE2  243   8.454   8.044   3.665
   22PHE    HE2  244   8.480   7.996   3.759
   22PHE     CZ  245   8.549   8.097   3.577
   22PHE     HZ  246   8.656   8.078   3.589
   22PHE      C  247   7.952   8.347   3.555
   22PHE      O  248   7.856   8.333   3.630
   23LEU      N  249   7.968   8.442   3.464
   23LEU      H  250   8.055   8.492   3.460
   23LEU     CA  251   7.851   8.488   3.388
   23LEU     CB  252   7.834   8.640   3.386
   23LEU     CG  253   7.865   8.700   3.523
   23LEU    CD1  254   7.846   8.851   3.504
   23LEU    CD2  255   7.771   8.644   3.630
   23LEU      C  256   7.862   8.442   3.243
   23LEU      O  257   7.963   8.457   3.174
   24ASN      N  258   7.755   8.376   3.199
   24ASN      H  259   7.661   8.403   3.217
   24ASN     CA  260   7.770   8.314   3.067
   24ASN     CB  261   7.796   8.164   3.077
   24ASN     CG  262   7.700   8.073   3.154
   24ASN    OD1  263   7.579   8.087   3.138
   24ASN    ND2  264   7.742   7.984   3.244
   24ASN   HD21  265   7.836   7.977   3.276
   24ASN   HD22  266   7.677   7.933   3.300
   24ASN      C  267   7.667   8.354   2.962
   24ASN      O  268   7.591   8.449   2.982
   25CYS2     N  269   7.711   8.315   2.843
   25CYS2     H  270   7.805   8.286   2.824
   25CYS2    CA  271   7.627   8.316   2.723
   25CYS2    CB  272   7.665   8.427   2.626
   25CYS2    SG  273   7.582   8.434   2.463
   25CYS2     C  274   7.622   8.180   2.653
   25CYS2     O  275   7.731   8.127   2.630
   26TYR      N  276   7.514   8.143   2.585
   26TYR      H  277   7.425   8.189   2.589
   26TYR     CA  278   7.513   8.021   2.504
   26TYR     CB  279   7.428   7.908   2.562
   26TYR     CG  280   7.278   7.931   2.547
   26TYR    CD1  281   7.209   7.895   2.432
   26TYR    HD1  282   7.267   7.852   2.350
   26TYR    CD2  283   7.209   7.984   2.656
   26TYR    HD2  284   7.269   8.029   2.735
   26TYR    CE1  285   7.072   7.914   2.425
   26TYR    HE1  286   7.015   7.886   2.336
   26TYR    CE2  287   7.072   8.004   2.648
   26TYR    HE2  288   7.019   8.048   2.732
   26TYR     CZ  289   7.003   7.971   2.532
   26TYR     OH  290   6.867   7.977   2.520
   26TYR     HH  291   6.841   7.992   2.615
   26TYR      C  292   7.479   8.043   2.356
   26TYR      O  293   7.406   8.137   2.325
   27VAL      N  294   7.542   7.961   2.272
   27VAL      H  295   7.619   7.901   2.294
   27VAL     CA  296   7.506   7.957   2.130
   27VAL     CB  297   7.625   8.007   2.047
   27VAL    CG1  298   7.577   8.061   1.913
   27VAL    CG2  299   7.723   8.095   2.124
   27VAL      C  300   7.473   7.818   2.074
   27VAL      O  301   7.527   7.716   2.115
   28SER      N  302   7.365   7.807   1.997
   28SER      H  303   7.327   7.893   1.964
   28SER     CA  304   7.312   7.684   1.936
   28SER     CB  305   7.180   7.669   2.012
   28SER     OG  306   7.126   7.546   1.963
   28SER     HG  307   7.161   7.472   2.020
   28SER      C  308   7.304   7.706   1.785
   28SER      O  309   7.289   7.817   1.734
   29GLY      N  310   7.327   7.600   1.708
   29GLY      H  311   7.389   7.529   1.743
   29GLY     CA  312   7.298   7.593   1.564
   29GLY      C  313   7.378   7.690   1.478
   29GLY      O  314   7.334   7.787   1.415
   30PHE      N  315   7.497   7.643   1.441
   30PHE      H  316   7.529   7.552   1.464
   30PHE     CA  317   7.597   7.728   1.374
   30PHE     CB  318   7.728   7.651   1.398
   30PHE     CG  319   7.798   7.699   1.525
   30PHE    CD1  320   7.879   7.812   1.515
   30PHE    HD1  321   7.915   7.834   1.415
   30PHE    CD2  322   7.766   7.656   1.653
   30PHE    HD2  323   7.711   7.564   1.673
   30PHE    CE1  324   7.933   7.883   1.622
   30PHE    HE1  325   8.021   7.946   1.606
   30PHE    CE2  326   7.815   7.727   1.761
   30PHE    HE2  327   7.773   7.707   1.860
   30PHE     CZ  328   7.894   7.841   1.748
   30PHE     HZ  329   7.927   7.882   1.844
   30PHE      C  330   7.573   7.727   1.223
   30PHE      O  331   7.630   7.665   1.134
   31HI0      N  332   7.483   7.816   1.183
   31HI0      H  333   7.413   7.844   1.249
   31HI0     CA  334   7.447   7.866   1.050
   31HI0     CB  335   7.321   7.800   0.993
   31HI0     CG  336   7.278   7.870   0.864
   31HI0    ND1  337   7.354   7.871   0.755
   31HI0    HD1  338   7.452   7.853   0.745
   31HI0    CD2  339   7.151   7.895   0.832
   31HI0    HD2  340   7.077   7.890   0.912
   31HI0    CE1  341   7.267   7.881   0.655
   31HI0    HE1  342   7.295   7.866   0.551
   31HI0    NE2  343   7.144   7.908   0.700
   31HI0    HE2  344   7.070   7.946   0.645
   31HI0      C  345   7.435   8.019   1.047
   31HI0      O  346   7.344   8.063   1.116
   32PRO      N  347   7.535   8.087   0.990
   32PRO     CA  348   7.661   8.028   0.943
   32PRO     CB  349   7.712   8.124   0.835
   32PRO     CG  350   7.658   8.259   0.881
   32PRO     CD  351   7.529   8.231   0.959
   32PRO      C  352   7.767   8.000   1.050
   32PRO      O  353   7.752   8.041   1.165
   33SER      N  354   7.862   7.911   1.020
   33SER      H  355   7.841   7.833   0.961
   33SER     CA  356   7.975   7.880   1.109
   33SER     CB  357   8.045   7.750   1.073
   33SER     OG  358   8.116   7.783   0.953
   33SER     HG  359   8.052   7.773   0.877
   33SER      C  360   8.083   7.986   1.129
   33SER      O  361   8.148   8.003   1.232
   34AS4      N  362   8.090   8.083   1.037
   34AS4      H  363   8.062   8.059   0.945
   34AS4     CA  364   8.176   8.202   1.031
   34AS4     CB  365   8.188   8.245   0.884
   34AS4     CG  366   8.250   8.144   0.788
   34AS4    OD1  367   8.372   8.164   0.768
   34AS4   HD11  368   8.404   8.099   0.700
   34AS4   HD12  369   8.409   8.237   0.826
   34AS4    OD2  370   8.182   8.053   0.737
   34AS4   HD21  371   8.239   7.992   0.682
   34AS4   HD22  372   8.087   8.070   0.763
   34AS4      C  373   8.148   8.321   1.123
   34AS4      O  374   8.217   8.423   1.116
   35ILE      N  375   8.075   8.291   1.230
   35ILE      H  376   8.056   8.193   1.236
   35ILE     CA  377   8.036   8.387   1.334
   35ILE     CB  378   7.912   8.349   1.415
   35ILE    CG1  379   7.922   8.206   1.470
   35ILE    CG2  380   7.793   8.369   1.320
   35ILE     CD  381   7.819   8.188   1.581
   35ILE      C  382   8.141   8.429   1.437
   35ILE      O  383   8.229   8.352   1.476
   36GL4      N  384   8.130   8.557   1.470
   36GL4      H  385   8.082   8.629   1.420
   36GL4     CA  386   8.205   8.614   1.583
   36GL4     CB  387   8.284   8.733   1.528
   36GL4     CG  388   8.407   8.778   1.607
   36GL4     CD  389   8.472   8.901   1.543
   36GL4    OE1  390   8.395   8.979   1.482
   36GL4   HE11  391   8.453   9.054   1.451
   36GL4   HE12  392   8.298   8.963   1.499
   36GL4    OE2  393   8.591   8.934   1.560
   36GL4   HE21  394   8.621   8.985   1.479
   36GL4   HE22  395   8.634   8.890   1.639
   36GL4      C  396   8.101   8.641   1.692
   36GL4      O  397   8.025   8.737   1.682
   37VAL      N  398   8.113   8.562   1.799
   37VAL      H  399   8.185   8.493   1.804
   37VAL     CA  400   8.041   8.586   1.924
   37VAL     CB  401   8.001   8.450   1.982
   37VAL    CG1  402   7.942   8.465   2.122
   37VAL    CG2  403   7.893   8.389   1.893
   37VAL      C  404   8.125   8.661   2.028
   37VAL      O  405   8.229   8.609   2.067
   38AS4      N  406   8.069   8.767   2.086
   38AS4      H  407   7.978   8.802   2.065
   38AS4     CA  408   8.136   8.842   2.194
   38AS4     CB  409   8.233   8.951   2.148
   38AS4     CG  410   8.348   8.897   2.065
   38AS4    OD1  411   8.351   8.917   1.941
   38AS4   HD11  412   8.380   8.834   1.893
   38AS4   HD12  413   8.331   9.011   1.916
   38AS4    OD2  414   8.448   8.869   2.135
   38AS4   HD21  415   8.502   8.797   2.093
   38AS4   HD22  416   8.450   8.931   2.214
   38AS4      C  417   8.049   8.895   2.308
   38AS4      O  418   7.926   8.900   2.300
   39LEU      N  419   8.116   8.902   2.422
   39LEU      H  420   8.215   8.893   2.413
   39LEU     CA  421   8.061   8.948   2.551
   39LEU     CB  422   8.117   8.860   2.663
   39LEU     CG  423   8.065   8.717   2.662
   39LEU    CD1  424   8.135   8.634   2.770
   39LEU    CD2  425   7.913   8.717   2.682
   39LEU      C  426   8.080   9.099   2.569
   39LEU      O  427   8.192   9.145   2.590
   40LEU      N  428   7.968   9.169   2.586
   40LEU      H  429   7.887   9.119   2.617
   40LEU     CA  430   7.982   9.315   2.583
   40LEU     CB  431   7.885   9.370   2.478
   40LEU     CG  432   7.923   9.345   2.332
   40LEU    CD1  433   7.811   9.391   2.237
   40LEU    CD2  434   8.057   9.400   2.283
   40LEU      C  435   7.940   9.381   2.714
   40LEU      O  436   7.839   9.345   2.774
   41LYSH     N  437   8.019   9.482   2.749
   41LYSH     H  438   8.104   9.497   2.699
   41LYSH    CA  439   7.993   9.576   2.859
   41LYSH    CB  440   8.113   9.597   2.952
   41LYSH    CG  441   8.243   9.641   2.885
   41LYSH    CD  442   8.370   9.679   2.961
   41LYSH    CE  443   8.475   9.739   2.867
   41LYSH    NZ  444   8.601   9.762   2.938
   41LYSH   HZ1  445   8.592   9.833   3.008
   41LYSH   HZ2  446   8.624   9.674   2.980
   41LYSH   HZ3  447   8.669   9.790   2.871
   41LYSH     C  448   7.924   9.700   2.803
   41LYSH     O  449   7.980   9.809   2.795
   42ASN      N  450   7.793   9.683   2.785
   42ASN      H  451   7.743   9.618   2.842
   42ASN     CA  452   7.714   9.754   2.683
   42ASN     CB  453   7.662   9.889   2.732
   42ASN     CG  454   7.560   9.865   2.844
   42ASN    OD1  455   7.577   9.902   2.960
   42ASN    ND2  456   7.438   9.836   2.801
   42ASN   HD21  457   7.424   9.835   2.703
   42ASN   HD22  458   7.362   9.802   2.857
   42ASN      C  459   7.773   9.778   2.544
   42ASN      O  460   7.726   9.747   2.434
   43GLY      N  461   7.873   9.865   2.548
   43GLY      H  462   7.909   9.891   2.637
   43GLY     CA  463   7.959   9.906   2.436
   43GLY      C  464   8.060   9.804   2.382
   43GLY      O  465   8.036   9.747   2.275
   44GL4      N  466   8.181   9.832   2.428
   44GL4      H  467   8.203   9.929   2.440
   44GL4     CA  468   8.305   9.756   2.405
   44GL4     CB  469   8.430   9.833   2.448
   44GL4     CG  470   8.470   9.940   2.346
   44GL4     CD  471   8.609   9.993   2.383
   44GL4    OE1  472   8.632  10.095   2.314
   44GL4   HE11  473   8.712  10.143   2.350
   44GL4   HE12  474   8.548  10.107   2.261
   44GL4    OE2  475   8.697   9.917   2.429
   44GL4   HE21  476   8.781   9.965   2.454
   44GL4   HE22  477   8.653   9.827   2.432
   44GL4      C  478   8.306   9.619   2.472
   44GL4      O  479   8.218   9.584   2.552
   45ARG      N  480   8.407   9.545   2.428
   45ARG      H  481   8.446   9.560   2.337
   45ARG     CA  482   8.430   9.413   2.488
   45ARG     CB  483   8.544   9.342   2.415
   45ARG     CG  484   8.501   9.280   2.281
   45ARG     CD  485   8.609   9.199   2.209
   45ARG     NE  486   8.563   9.170   2.072
   45ARG     HE  487   8.512   9.085   2.060
   45ARG     CZ  488   8.579   9.247   1.964
   45ARG    NH1  489   8.629   9.371   1.972
   45ARG   HH11  490   8.638   9.429   2.053
   45ARG   HH12  491   8.663   9.409   1.886
   45ARG    NH2  492   8.547   9.206   1.840
   45ARG   HH21  493   8.491   9.125   1.824
   45ARG   HH22  494   8.586   9.254   1.761
   45ARG      C  495   8.461   9.402   2.638
   45ARG      O  496   8.532   9.484   2.696
   46ILE      N  497   8.434   9.283   2.690
   46ILE      H  498   8.356   9.231   2.655
   46ILE     CA  499   8.486   9.238   2.820
   46ILE     CB  500   8.380   9.163   2.901
   46ILE    CG1  501   8.255   9.247   2.933
   46ILE    CG2  502   8.428   9.098   3.031
   46ILE     CD  503   8.130   9.159   2.929
   46ILE      C  504   8.615   9.162   2.792
   46ILE      O  505   8.626   9.092   2.691
   47GL4      N  506   8.701   9.150   2.893
   47GL4      H  507   8.692   9.215   2.968
   47GL4     CA  508   8.819   9.062   2.885
   47GL4     CB  509   8.939   9.138   2.939
   47GL4     CG  510   8.928   9.169   3.089
   47GL4     CD  511   8.829   9.281   3.119
   47GL4    OE1  512   8.732   9.252   3.193
   47GL4   HE11  513   8.673   9.333   3.195
   47GL4   HE12  514   8.754   9.163   3.234
   47GL4    OE2  515   8.859   9.393   3.073
   47GL4   HE21  516   8.782   9.431   3.023
   47GL4   HE22  517   8.952   9.420   3.100
   47GL4      C  518   8.794   8.929   2.957
   47GL4      O  519   8.678   8.893   2.980
   48LYSH     N  520   8.897   8.847   2.942
   48LYSH     H  521   8.982   8.876   2.897
   48LYSH    CA  522   8.894   8.708   2.991
   48LYSH    CB  523   8.887   8.704   3.144
   48LYSH    CG  524   9.024   8.750   3.194
   48LYSH    CD  525   9.031   8.743   3.347
   48LYSH    CE  526   9.162   8.800   3.401
   48LYSH    NZ  527   9.191   8.736   3.530
   48LYSH   HZ1  528   9.283   8.761   3.559
   48LYSH   HZ2  529   9.123   8.775   3.593
   48LYSH   HZ3  530   9.183   8.637   3.528
   48LYSH     C  531   8.783   8.620   2.933
   48LYSH     O  532   8.736   8.523   2.993
   49VAL      N  533   8.755   8.651   2.807
   49VAL      H  534   8.820   8.708   2.756
   49VAL     CA  535   8.644   8.581   2.741
   49VAL     CB  536   8.582   8.663   2.627
   49VAL    CG1  537   8.453   8.595   2.580
   49VAL    CG2  538   8.538   8.804   2.667
   49VAL      C  539   8.681   8.443   2.688
   49VAL      O  540   8.749   8.434   2.586
   50GL4      N  541   8.630   8.337   2.751
   50GL4      H  542   8.552   8.346   2.812
   50GL4     CA  543   8.664   8.206   2.694
   50GL4     CB  544   8.733   8.119   2.800
   50GL4     CG  545   8.871   8.165   2.848
   50GL4     CD  546   8.929   8.089   2.967
   50GL4    OE1  547   8.858   8.058   3.065
   50GL4   HE11  548   8.888   7.972   3.106
   50GL4   HE12  549   8.777   8.117   3.072
   50GL4    OE2  550   9.053   8.078   2.976
   50GL4   HE21  551   9.078   8.000   3.034
   50GL4   HE22  552   9.088   8.158   2.927
   50GL4      C  553   8.546   8.137   2.625
   50GL4      O  554   8.430   8.175   2.633
   51HI0      N  555   8.581   8.033   2.549
   51HI0      H  556   8.675   8.000   2.552
   51HI0     CA  557   8.497   7.938   2.475
   51HI0     CB  558   8.546   7.904   2.333
   51HI0     CG  559   8.446   7.821   2.252
   51HI0    ND1  560   8.348   7.868   2.175
   51HI0    HD1  561   8.346   7.959   2.134
   51HI0    CD2  562   8.446   7.688   2.244
   51HI0    HD2  563   8.525   7.624   2.283
   51HI0    CE1  564   8.292   7.760   2.120
   51HI0    HE1  565   8.220   7.763   2.038
   51HI0    NE2  566   8.353   7.648   2.158
   51HI0    HE2  567   8.327   7.553   2.141
   51HI0      C  568   8.473   7.811   2.557
   51HI0      O  569   8.556   7.779   2.642
   52SER      N  570   8.353   7.755   2.548
   52SER      H  571   8.285   7.806   2.495
   52SER     CA  572   8.299   7.633   2.610
   52SER     CB  573   8.254   7.548   2.491
   52SER     OG  574   8.172   7.634   2.410
   52SER     HG  575   8.230   7.651   2.329
   52SER      C  576   8.392   7.539   2.685
   52SER      O  577   8.479   7.473   2.628
   53AS4      N  578   8.345   7.517   2.808
   53AS4      H  579   8.257   7.556   2.837
   53AS4     CA  580   8.403   7.420   2.901
   53AS4     CB  581   8.305   7.406   3.018
   53AS4     CG  582   8.353   7.333   3.143
   53AS4    OD1  583   8.476   7.321   3.162
   53AS4   HD11  584   8.497   7.294   3.255
   53AS4   HD12  585   8.527   7.331   3.076
   53AS4    OD2  586   8.281   7.289   3.235
   53AS4   HD21  587   8.319   7.213   3.288
   53AS4   HD22  588   8.189   7.327   3.230
   53AS4      C  589   8.429   7.281   2.843
   53AS4      O  590   8.539   7.227   2.849
   54LEU      N  591   8.333   7.240   2.761
   54LEU      H  592   8.240   7.277   2.771
   54LEU     CA  593   8.338   7.123   2.673
   54LEU     CB  594   8.215   7.034   2.695
   54LEU     CG  595   8.197   6.979   2.837
   54LEU    CD1  596   8.056   6.920   2.836
   54LEU    CD2  597   8.303   6.877   2.879
   54LEU      C  598   8.328   7.172   2.528
   54LEU      O  599   8.228   7.222   2.477
   55SER      N  600   8.443   7.165   2.462
   55SER      H  601   8.520   7.125   2.513
   55SER     CA  602   8.458   7.225   2.329
   55SER     CB  603   8.585   7.307   2.303
   55SER     OG  604   8.695   7.222   2.334
   55SER     HG  605   8.778   7.249   2.285
   55SER      C  606   8.409   7.138   2.213
   55SER      O  607   8.472   7.145   2.107
   56PHE      N  608   8.283   7.098   2.219
   56PHE      H  609   8.221   7.132   2.290
   56PHE     CA  610   8.210   7.022   2.116
   56PHE     CB  611   8.064   6.993   2.154
   56PHE     CG  612   8.024   6.977   2.301
   56PHE    CD1  613   8.054   6.861   2.372
   56PHE    HD1  614   8.092   6.778   2.313
   56PHE    CD2  615   7.937   7.072   2.352
   56PHE    HD2  616   7.925   7.170   2.306
   56PHE    CE1  617   7.982   6.836   2.488
   56PHE    HE1  618   8.018   6.749   2.543
   56PHE    CE2  619   7.866   7.037   2.466
   56PHE    HE2  620   7.788   7.106   2.500
   56PHE     CZ  621   7.882   6.919   2.537
   56PHE     HZ  622   7.815   6.881   2.614
   56PHE      C  623   8.196   7.090   1.981
   56PHE      O  624   8.228   7.208   1.966
   57SER      N  625   8.204   7.000   1.884
   57SER      H  626   8.204   6.905   1.914
   57SER     CA  627   8.190   7.020   1.739
   57SER     CB  628   8.193   6.881   1.676
   57SER     OG  629   8.229   6.893   1.538
   57SER     HG  630   8.171   6.823   1.497
   57SER      C  631   8.058   7.089   1.706
   57SER      O  632   7.951   7.049   1.752
   58LYSH     N  633   8.066   7.159   1.593
   58LYSH     H  634   8.148   7.163   1.535
   58LYSH    CA  635   7.956   7.247   1.551
   58LYSH    CB  636   8.014   7.362   1.468
   58LYSH    CG  637   8.076   7.467   1.560
   58LYSH    CD  638   8.164   7.562   1.478
   58LYSH    CE  639   8.252   7.649   1.568
   58LYSH    NZ  640   8.335   7.570   1.660
   58LYSH   HZ1  641   8.293   7.560   1.750
   58LYSH   HZ2  642   8.359   7.481   1.621
   58LYSH   HZ3  643   8.421   7.618   1.679
   58LYSH     C  644   7.829   7.188   1.490
   58LYSH     O  645   7.772   7.262   1.410
   59AS4      N  646   7.776   7.080   1.548
   59AS4      H  647   7.834   7.032   1.614
   59AS4     CA  648   7.654   7.003   1.520
   59AS4     CB  649   7.672   6.866   1.586
   59AS4     CG  650   7.704   6.747   1.496
   59AS4    OD1  651   7.621   6.722   1.406
   59AS4   HD11  652   7.657   6.675   1.326
   59AS4   HD12  653   7.529   6.748   1.437
   59AS4    OD2  654   7.821   6.701   1.494
   59AS4   HD21  655   7.841   6.647   1.412
   59AS4   HD22  656   7.871   6.742   1.570
   59AS4      C  657   7.540   7.081   1.586
   59AS4      O  658   7.548   7.110   1.706
   60TRP      N  659   7.427   7.077   1.516
   60TRP      H  660   7.425   7.029   1.428
   60TRP     CA  661   7.305   7.148   1.557
   60TRP     CB  662   7.199   7.132   1.448
   60TRP     CG  663   7.231   7.212   1.321
   60TRP    CD1  664   7.288   7.152   1.217
   60TRP    HD1  665   7.341   7.058   1.226
   60TRP    CD2  666   7.187   7.338   1.281
   60TRP    NE1  667   7.286   7.238   1.115
   60TRP    HE1  668   7.327   7.215   1.027
   60TRP    CE2  669   7.222   7.350   1.147
   60TRP    CE3  670   7.112   7.436   1.344
   60TRP    HE3  671   7.115   7.437   1.453
   60TRP    CZ2  672   7.181   7.463   1.077
   60TRP    HZ2  673   7.224   7.488   0.979
   60TRP    CZ3  674   7.070   7.546   1.271
   60TRP    HZ3  675   7.014   7.629   1.316
   60TRP    CH2  676   7.099   7.558   1.136
   60TRP    HH2  677   7.038   7.626   1.076
   60TRP      C  678   7.242   7.117   1.693
   60TRP      O  679   7.194   7.210   1.758
   61SER      N  680   7.277   7.003   1.752
   61SER      H  681   7.339   6.939   1.706
   61SER     CA  682   7.241   6.945   1.882
   61SER     CB  683   7.251   6.793   1.887
   61SER     OG  684   7.356   6.762   1.795
   61SER     HG  685   7.393   6.670   1.808
   61SER      C  686   7.313   6.999   2.007
   61SER      O  687   7.255   7.019   2.113
   62PHE      N  688   7.442   7.027   1.994
   62PHE      H  689   7.483   7.036   1.904
   62PHE     CA  690   7.526   7.074   2.105
   62PHE     CB  691   7.670   7.047   2.063
   62PHE     CG  692   7.697   6.897   2.061
   62PHE    CD1  693   7.712   6.828   2.181
   62PHE    HD1  694   7.696   6.884   2.273
   62PHE    CD2  695   7.693   6.829   1.939
   62PHE    HD2  696   7.687   6.888   1.848
   62PHE    CE1  697   7.731   6.690   2.179
   62PHE    HE1  698   7.742   6.638   2.274
   62PHE    CE2  699   7.711   6.691   1.939
   62PHE    HE2  700   7.709   6.645   1.841
   62PHE     CZ  701   7.726   6.622   2.059
   62PHE     HZ  702   7.763   6.521   2.040
   62PHE      C  703   7.514   7.223   2.138
   62PHE      O  704   7.480   7.302   2.051
   63TYR      N  705   7.504   7.245   2.269
   63TYR      H  706   7.483   7.174   2.336
   63TYR     CA  707   7.516   7.383   2.318
   63TYR     CB  708   7.442   7.383   2.452
   63TYR     CG  709   7.289   7.388   2.449
   63TYR    CD1  710   7.212   7.288   2.508
   63TYR    HD1  711   7.254   7.213   2.574
   63TYR    CD2  712   7.226   7.486   2.373
   63TYR    HD2  713   7.282   7.577   2.351
   63TYR    CE1  714   7.073   7.293   2.504
   63TYR    HE1  715   7.012   7.214   2.547
   63TYR    CE2  716   7.087   7.493   2.370
   63TYR    HE2  717   7.039   7.583   2.331
   63TYR     CZ  718   7.011   7.399   2.438
   63TYR     OH  719   6.876   7.410   2.445
   63TYR     HH  720   6.853   7.507   2.455
   63TYR      C  721   7.666   7.411   2.333
   63TYR      O  722   7.744   7.356   2.410
   64LEU      N  723   7.705   7.516   2.261
   64LEU      H  724   7.640   7.553   2.194
   64LEU     CA  725   7.837   7.580   2.268
   64LEU     CB  726   7.885   7.618   2.127
   64LEU     CG  727   7.951   7.507   2.046
   64LEU    CD1  728   8.066   7.436   2.119
   64LEU    CD2  729   7.850   7.405   1.995
   64LEU      C  730   7.834   7.700   2.363
   64LEU      O  731   7.740   7.779   2.349
   65LEU      N  732   7.930   7.718   2.453
   65LEU      H  733   8.019   7.672   2.449
   65LEU     CA  734   7.917   7.832   2.544
   65LEU     CB  735   7.897   7.783   2.688
   65LEU     CG  736   7.752   7.793   2.736
   65LEU    CD1  737   7.674   7.670   2.690
   65LEU    CD2  738   7.745   7.833   2.884
   65LEU      C  739   8.032   7.933   2.542
   65LEU      O  740   8.133   7.913   2.474
   66TYR      N  741   7.995   8.049   2.594
   66TYR      H  742   7.899   8.079   2.597
   66TYR     CA  743   8.086   8.162   2.616
   66TYR     CB  744   8.061   8.276   2.517
   66TYR     CG  745   8.133   8.236   2.388
   66TYR    CD1  746   8.268   8.265   2.374
   66TYR    HD1  747   8.314   8.324   2.453
   66TYR    CD2  748   8.069   8.162   2.289
   66TYR    HD2  749   7.963   8.137   2.299
   66TYR    CE1  750   8.339   8.226   2.261
   66TYR    HE1  751   8.443   8.258   2.253
   66TYR    CE2  752   8.140   8.117   2.178
   66TYR    HE2  753   8.086   8.090   2.088
   66TYR     CZ  754   8.274   8.151   2.164
   66TYR     OH  755   8.336   8.103   2.054
   66TYR     HH  756   8.418   8.160   2.045
   66TYR      C  757   8.083   8.230   2.753
   66TYR      O  758   7.976   8.237   2.813
   67TYR      N  759   8.196   8.241   2.822
   67TYR      H  760   8.289   8.248   2.785
   67TYR     CA  761   8.199   8.291   2.960
   67TYR     CB  762   8.227   8.185   3.067
   67TYR     CG  763   8.352   8.102   3.039
   67TYR    CD1  764   8.351   8.001   2.944
   67TYR    HD1  765   8.274   7.972   2.873
   67TYR    CD2  766   8.458   8.127   3.126
   67TYR    HD2  767   8.459   8.203   3.204
   67TYR    CE1  768   8.462   7.917   2.940
   67TYR    HE1  769   8.451   7.835   2.870
   67TYR    CE2  770   8.571   8.047   3.111
   67TYR    HE2  771   8.657   8.061   3.177
   67TYR     CZ  772   8.571   7.938   3.025
   67TYR     OH  773   8.678   7.855   3.020
   67TYR     HH  774   8.758   7.915   3.030
   67TYR      C  775   8.305   8.399   2.980
   67TYR      O  776   8.408   8.387   2.913
   68THR      N  777   8.278   8.477   3.084
   68THR      H  778   8.188   8.477   3.129
   68THR     CA  779   8.377   8.563   3.151
   68THR     CB  780   8.375   8.704   3.089
   68THR    OG1  781   8.497   8.774   3.114
   68THR    HG1  782   8.542   8.787   3.025
   68THR    CG2  783   8.252   8.776   3.144
   68THR      C  784   8.374   8.551   3.303
   68THR      O  785   8.271   8.533   3.367
   69GL4      N  786   8.484   8.595   3.364
   69GL4      H  787   8.569   8.626   3.320
   69GL4     CA  788   8.495   8.585   3.510
   69GL4     CB  789   8.638   8.617   3.554
   69GL4     CG  790   8.729   8.494   3.552
   69GL4     CD  791   8.720   8.425   3.689
   69GL4    OE1  792   8.725   8.492   3.794
   69GL4   HE11  793   8.766   8.442   3.871
   69GL4   HE12  794   8.684   8.578   3.766
   69GL4    OE2  795   8.726   8.301   3.696
   69GL4   HE21  796   8.648   8.269   3.751
   69GL4   HE22  797   8.800   8.264   3.640
   69GL4      C  798   8.394   8.672   3.584
   69GL4      O  799   8.385   8.791   3.555
   70PHE      N  800   8.350   8.615   3.696
   70PHE      H  801   8.368   8.520   3.721
   70PHE     CA  802   8.258   8.686   3.786
   70PHE     CB  803   8.190   8.591   3.884
   70PHE     CG  804   8.075   8.641   3.971
   70PHE    CD1  805   7.956   8.579   3.938
   70PHE    HD1  806   7.944   8.511   3.854
   70PHE    CD2  807   8.087   8.725   4.081
   70PHE    HD2  808   8.179   8.784   4.089
   70PHE    CE1  809   7.850   8.607   4.023
   70PHE    HE1  810   7.752   8.566   3.998
   70PHE    CE2  811   7.980   8.750   4.166
   70PHE    HE2  812   7.972   8.839   4.229
   70PHE     CZ  813   7.863   8.681   4.141
   70PHE     HZ  814   7.777   8.681   4.208
   70PHE      C  815   8.342   8.789   3.862
   70PHE      O  816   8.391   8.770   3.973
   71THR      N  817   8.352   8.908   3.803
   71THR      H  818   8.355   8.906   3.703
   71THR     CA  819   8.379   9.031   3.880
   71THR     CB  820   8.498   9.107   3.822
   71THR    OG1  821   8.519   9.226   3.899
   71THR    HG1  822   8.524   9.308   3.842
   71THR    CG2  823   8.484   9.125   3.671
   71THR      C  824   8.252   9.115   3.882
   71THR      O  825   8.182   9.121   3.780
   72PRO      N  826   8.214   9.170   3.997
   72PRO     CA  827   8.099   9.260   4.016
   72PRO     CB  828   8.063   9.248   4.164
   72PRO     CG  829   8.202   9.233   4.226
   72PRO     CD  830   8.277   9.143   4.127
   72PRO      C  831   8.111   9.402   3.961
   72PRO      O  832   8.160   9.493   4.027
   73THR      N  833   8.068   9.413   3.835
   73THR      H  834   8.020   9.340   3.787
   73THR     CA  835   8.093   9.535   3.757
   73THR     CB  836   8.090   9.504   3.607
   73THR    OG1  837   8.145   9.611   3.531
   73THR    HG1  838   8.080   9.684   3.510
   73THR    CG2  839   7.947   9.468   3.564
   73THR      C  840   8.011   9.656   3.801
   73THR      O  841   7.902   9.641   3.856
   74GL4      N  842   8.075   9.773   3.791
   74GL4      H  843   8.171   9.763   3.767
   74GL4     CA  844   8.018   9.905   3.822
   74GL4     CB  845   8.140   9.992   3.854
   74GL4     CG  846   8.103  10.128   3.912
   74GL4     CD  847   8.226  10.219   3.910
   74GL4    OE1  848   8.268  10.276   4.012
   74GL4   HE11  849   8.360  10.315   4.010
   74GL4   HE12  850   8.192  10.294   4.074
   74GL4    OE2  851   8.274  10.248   3.798
   74GL4   HE21  852   8.325  10.334   3.803
   74GL4   HE22  853   8.257  10.166   3.743
   74GL4      C  854   7.919   9.955   3.716
   74GL4      O  855   7.963   9.992   3.607
   75LYSH     N  856   7.795   9.969   3.762
   75LYSH     H  857   7.787   9.959   3.861
   75LYSH    CA  858   7.677  10.007   3.684
   75LYSH    CB  859   7.670  10.160   3.677
   75LYSH    CG  860   7.610  10.203   3.811
   75LYSH    CD  861   7.675  10.335   3.852
   75LYSH    CE  862   7.614  10.396   3.979
   75LYSH    NZ  863   7.668  10.354   4.109
   75LYSH   HZ1  864   7.636  10.411   4.184
   75LYSH   HZ2  865   7.644  10.261   4.138
   75LYSH   HZ3  866   7.768  10.360   4.104
   75LYSH     C  867   7.637   9.953   3.546
   75LYSH     O  868   7.520   9.918   3.529
   76ASN      N  869   7.733   9.936   3.456
   76ASN      H  870   7.825   9.972   3.471
   76ASN     CA  871   7.711   9.883   3.320
   76ASN     CB  872   7.835   9.901   3.231
   76ASN     CG  873   7.960   9.848   3.300
   76ASN    OD1  874   7.963   9.768   3.394
   76ASN    ND2  875   8.069   9.869   3.228
   76ASN   HD21  876   8.055   9.915   3.140
   76ASN   HD22  877   8.157   9.838   3.265
   76ASN      C  878   7.678   9.734   3.314
   76ASN      O  879   7.699   9.649   3.400
   77GL4      N  880   7.597   9.710   3.211
   77GL4      H  881   7.598   9.771   3.131
   77GL4     CA  882   7.536   9.580   3.181
   77GL4     CB  883   7.403   9.608   3.113
   77GL4     CG  884   7.296   9.675   3.200
   77GL4     CD  885   7.159   9.691   3.134
   77GL4    OE1  886   7.064   9.626   3.183
   77GL4   HE11  887   6.981   9.663   3.139
   77GL4   HE12  888   7.094   9.566   3.257
   77GL4    OE2  889   7.151   9.790   3.059
   77GL4   HE21  890   7.054   9.808   3.044
   77GL4   HE22  891   7.241   9.832   3.061
   77GL4      C  892   7.617   9.485   3.093
   77GL4      O  893   7.681   9.519   2.993
   78TYR      N  894   7.600   9.358   3.128
   78TYR      H  895   7.557   9.329   3.213
   78TYR     CA  896   7.661   9.251   3.048
   78TYR     CB  897   7.735   9.147   3.133
   78TYR     CG  898   7.874   9.176   3.188
   78TYR    CD1  899   7.954   9.065   3.209
   78TYR    HD1  900   7.922   8.967   3.174
   78TYR    CD2  901   7.930   9.302   3.210
   78TYR    HD2  902   7.871   9.391   3.190
   78TYR    CE1  903   8.084   9.074   3.260
   78TYR    HE1  904   8.122   8.990   3.318
   78TYR    CE2  905   8.060   9.313   3.260
   78TYR    HE2  906   8.098   9.415   3.257
   78TYR     CZ  907   8.134   9.200   3.290
   78TYR     OH  908   8.265   9.219   3.321
   78TYR     HH  909   8.317   9.134   3.328
   78TYR      C  910   7.571   9.188   2.941
   78TYR      O  911   7.457   9.155   2.973
   79ALA      N  912   7.612   9.172   2.816
   79ALA      H  913   7.702   9.210   2.794
   79ALA     CA  914   7.528   9.138   2.700
   79ALA     CB  915   7.475   9.267   2.637
   79ALA      C  916   7.603   9.053   2.597
   79ALA      O  917   7.725   9.047   2.592
   80CYS2     N  918   7.524   8.977   2.521
   80CYS2     H  919   7.424   8.982   2.516
   80CYS2    CA  920   7.588   8.890   2.422
   80CYS2    CB  921   7.553   8.744   2.451
   80CYS2    SG  922   7.658   8.608   2.388
   80CYS2     C  923   7.553   8.930   2.278
   80CYS2     O  924   7.441   8.968   2.242
   81ARG      N  925   7.657   8.929   2.196
   81ARG      H  926   7.748   8.907   2.233
   81ARG     CA  927   7.645   8.964   2.054
   81ARG     CB  928   7.707   9.101   2.026
   81ARG     CG  929   7.647   9.170   1.903
   81ARG     CD  930   7.693   9.316   1.899
   81ARG     NE  931   7.830   9.338   1.850
   81ARG     HE  932   7.897   9.277   1.893
   81ARG     CZ  933   7.872   9.411   1.746
   81ARG    NH1  934   7.780   9.472   1.670
   81ARG   HH11  935   7.683   9.460   1.693
   81ARG   HH12  936   7.810   9.512   1.584
   81ARG    NH2  937   7.995   9.463   1.735
   81ARG   HH21  938   8.063   9.452   1.808
   81ARG   HH22  939   8.011   9.528   1.661
   81ARG      C  940   7.697   8.861   1.954
   81ARG      O  941   7.784   8.782   1.990
   82VAL      N  942   7.631   8.846   1.839
   82VAL      H  943   7.532   8.864   1.837
   82VAL     CA  944   7.684   8.783   1.718
   82VAL     CB  945   7.585   8.677   1.667
   82VAL    CG1  946   7.621   8.623   1.529
   82VAL    CG2  947   7.590   8.557   1.761
   82VAL      C  948   7.706   8.887   1.607
   82VAL      O  949   7.629   8.981   1.590
   83ASN      N  950   7.814   8.859   1.536
   83ASN      H  951   7.890   8.807   1.577
   83ASN     CA  952   7.838   8.933   1.412
   83ASN     CB  953   7.952   9.032   1.439
   83ASN     CG  954   7.963   9.149   1.342
   83ASN    OD1  955   7.875   9.178   1.261
   83ASN    ND2  956   8.063   9.235   1.363
   83ASN   HD21  957   8.129   9.237   1.437
   83ASN   HD22  958   8.087   9.279   1.276
   83ASN      C  959   7.884   8.833   1.306
   83ASN      O  960   7.905   8.715   1.335
   84HI0      N  961   7.891   8.881   1.182
   84HI0      H  962   7.879   8.979   1.169
   84HI0     CA  963   7.905   8.808   1.054
   84HI0     CB  964   8.029   8.719   1.046
   84HI0     CG  965   8.152   8.804   1.014
   84HI0    ND1  966   8.158   8.898   0.921
   84HI0    HD1  967   8.115   8.899   0.831
   84HI0    CD2  968   8.261   8.801   1.091
   84HI0    HD2  969   8.273   8.743   1.182
   84HI0    CE1  970   8.274   8.959   0.944
   84HI0    HE1  971   8.304   9.052   0.895
   84HI0    NE2  972   8.334   8.905   1.050
   84HI0    HE2  973   8.416   8.944   1.091
   84HI0      C  974   7.775   8.743   1.006
   84HI0      O  975   7.771   8.634   0.949
   85VAL      N  976   7.675   8.828   1.028
   85VAL      H  977   7.679   8.918   1.071
   85VAL     CA  978   7.534   8.798   0.998
   85VAL     CB  979   7.443   8.874   1.095
   85VAL    CG1  980   7.295   8.860   1.059
   85VAL    CG2  981   7.474   8.834   1.240
   85VAL      C  982   7.501   8.822   0.851
   85VAL      O  983   7.494   8.936   0.805
   86THR      N  984   7.538   8.716   0.779
   86THR      H  985   7.589   8.641   0.821
   86THR     CA  986   7.513   8.700   0.635
   86THR     CB  987   7.630   8.625   0.570
   86THR    OG1  988   7.643   8.493   0.624
   86THR    HG1  989   7.728   8.452   0.592
   86THR    CG2  990   7.764   8.700   0.574
   86THR      C  991   7.375   8.645   0.602
   86THR      O  992   7.283   8.727   0.605
   87LEU      N  993   7.355   8.513   0.597
   87LEU      H  994   7.432   8.461   0.634
   87LEU     CA  995   7.238   8.437   0.550
   87LEU     CB  996   7.277   8.303   0.487
   87LEU     CG  997   7.345   8.313   0.350
   87LEU    CD1  998   7.393   8.173   0.315
   87LEU    CD2  999   7.276   8.385   0.234
   87LEU      C 1000   7.137   8.405   0.660
   87LEU      O 1001   7.025   8.362   0.631
   88SER      N 1002   7.174   8.425   0.786
   88SER      H 1003   7.269   8.458   0.791
   88SER     CA 1004   7.109   8.398   0.915
   88SER     CB 1005   7.075   8.250   0.927
   88SER     OG 1006   6.964   8.236   1.016
   88SER     HG 1007   6.882   8.256   0.962
   88SER      C 1008   7.194   8.443   1.033
   88SER      O 1009   7.309   8.484   1.021
   89GLN      N 1010   7.153   8.402   1.153
   89GLN      H 1011   7.072   8.343   1.152
   89GLN     CA 1012   7.230   8.419   1.277
   89GLN     CB 1013   7.208   8.559   1.335
   89GLN     CG 1014   7.063   8.603   1.358
   89GLN     CD 1015   7.082   8.743   1.416
   89GLN    OE1 1016   7.063   8.849   1.357
   89GLN    NE2 1017   7.135   8.761   1.536
   89GLN   HE21 1018   7.163   8.684   1.593
   89GLN   HE22 1019   7.140   8.854   1.573
   89GLN      C 1020   7.200   8.306   1.375
   89GLN      O 1021   7.082   8.282   1.401
   90PRO      N 1022   7.303   8.246   1.434
   90PRO     CA 1023   7.295   8.136   1.532
   90PRO     CB 1024   7.440   8.109   1.571
   90PRO     CG 1025   7.518   8.139   1.443
   90PRO     CD 1026   7.443   8.261   1.392
   90PRO      C 1027   7.203   8.171   1.649
   90PRO      O 1028   7.208   8.284   1.698
   91LYSH     N 1029   7.150   8.072   1.721
   91LYSH     H 1030   7.177   7.985   1.681
   91LYSH    CA 1031   7.054   8.071   1.832
   91LYSH    CB 1032   6.988   7.934   1.849
   91LYSH    CG 1033   6.954   7.874   1.712
   91LYSH    CD 1034   6.827   7.937   1.655
   91LYSH    CE 1035   6.791   7.868   1.523
   91LYSH    NZ 1036   6.668   7.930   1.470
   91LYSH   HZ1 1037   6.595   7.945   1.537
   91LYSH   HZ2 1038   6.688   8.019   1.428
   91LYSH   HZ3 1039   6.626   7.876   1.398
   91LYSH     C 1040   7.119   8.098   1.967
   91LYSH     O 1041   7.169   8.008   2.035
   92ILE      N 1042   7.090   8.216   2.022
   92ILE      H 1043   7.029   8.279   1.973
   92ILE     CA 1044   7.126   8.252   2.159
   92ILE     CB 1045   7.191   8.390   2.155
   92ILE    CG1 1046   7.311   8.405   2.061
   92ILE    CG2 1047   7.240   8.444   2.290
   92ILE     CD 1048   7.372   8.545   2.057
   92ILE      C 1049   7.020   8.234   2.268
   92ILE      O 1050   7.052   8.214   2.385
   93VAL      N 1051   6.896   8.252   2.223
   93VAL      H 1052   6.878   8.307   2.142
   93VAL     CA 1053   6.777   8.225   2.305
   93VAL     CB 1054   6.700   8.351   2.343
   93VAL    CG1 1055   6.590   8.329   2.447
   93VAL    CG2 1056   6.795   8.461   2.393
   93VAL      C 1057   6.677   8.123   2.251
   93VAL      O 1058   6.612   8.142   2.149
   94LYSH     N 1059   6.678   8.008   2.319
   94LYSH     H 1060   6.750   7.988   2.385
   94LYSH    CA 1061   6.571   7.908   2.304
   94LYSH    CB 1062   6.643   7.772   2.308
   94LYSH    CG 1063   6.692   7.728   2.170
   94LYSH    CD 1064   6.712   7.576   2.168
   94LYSH    CE 1065   6.741   7.522   2.028
   94LYSH    NZ 1066   6.696   7.384   2.009
   94LYSH   HZ1 1067   6.598   7.369   2.022
   94LYSH   HZ2 1068   6.736   7.345   1.927
   94LYSH   HZ3 1069   6.740   7.324   2.076
   94LYSH     C 1070   6.464   7.914   2.413
   94LYSH     O 1071   6.484   7.942   2.531
   95TRP      N 1072   6.342   7.920   2.360
   95TRP      H 1073   6.323   7.925   2.262
   95TRP     CA 1074   6.217   7.922   2.436
   95TRP     CB 1075   6.131   8.031   2.371
   95TRP     CG 1076   6.181   8.169   2.416
   95TRP    CD1 1077   6.229   8.259   2.331
   95TRP    HD1 1078   6.264   8.241   2.230
   95TRP    CD2 1079   6.142   8.233   2.533
   95TRP    NE1 1080   6.211   8.382   2.379
   95TRP    HE1 1081   6.257   8.465   2.349
   95TRP    CE2 1082   6.161   8.367   2.502
   95TRP    CE3 1083   6.083   8.197   2.653
   95TRP    HE3 1084   6.078   8.092   2.681
   95TRP    CZ2 1085   6.135   8.466   2.597
   95TRP    HZ2 1086   6.174   8.566   2.580
   95TRP    CZ3 1087   6.061   8.293   2.751
   95TRP    HZ3 1088   6.013   8.257   2.841
   95TRP    CH2 1089   6.090   8.426   2.722
   95TRP    HH2 1090   6.107   8.500   2.801
   95TRP      C 1091   6.157   7.782   2.423
   95TRP      O 1092   6.219   7.688   2.374
   96AS4      N 1093   6.031   7.768   2.466
   96AS4      H 1094   5.973   7.847   2.485
   96AS4     CA 1095   5.965   7.637   2.472
   96AS4     CB 1096   5.827   7.644   2.538
   96AS4     CG 1097   5.717   7.730   2.474
   96AS4    OD1 1098   5.751   7.819   2.394
   96AS4   HD11 1099   5.676   7.824   2.328
   96AS4   HD12 1100   5.837   7.862   2.422
   96AS4    OD2 1101   5.603   7.733   2.526
   96AS4   HD21 1102   5.538   7.760   2.455
   96AS4   HD22 1103   5.620   7.715   2.623
   96AS4      C 1104   5.956   7.552   2.345
   96AS4      O 1105   6.021   7.448   2.341
   97ARG      N 1106   5.895   7.613   2.244
   97ARG      H 1107   5.843   7.697   2.262
   97ARG     CA 1108   5.879   7.554   2.111
   97ARG     CB 1109   5.762   7.617   2.034
   97ARG     CG 1110   5.767   7.770   2.027
   97ARG     CD 1111   5.637   7.815   1.961
   97ARG     NE 1112   5.636   7.962   1.958
   97ARG     HE 1113   5.652   8.009   2.045
   97ARG     CZ 1114   5.602   8.043   1.857
   97ARG    NH1 1115   5.550   8.013   1.738
   97ARG   HH11 1116   5.543   7.914   1.721
   97ARG   HH12 1117   5.548   8.078   1.662
   97ARG    NH2 1118   5.610   8.175   1.878
   97ARG   HH21 1119   5.667   8.211   1.951
   97ARG   HH22 1120   5.553   8.237   1.823
   97ARG      C 1121   6.000   7.538   2.019
   97ARG      O 1122   5.990   7.464   1.921
   98AS4      N 1123   6.109   7.611   2.043
   98AS4      H 1124   6.100   7.694   2.098
   98AS4     CA 1125   6.229   7.605   1.960
   98AS4     CB 1126   6.334   7.708   2.003
   98AS4     CG 1127   6.287   7.849   1.969
   98AS4    OD1 1128   6.258   7.922   2.066
   98AS4   HD11 1129   6.163   7.947   2.051
   98AS4   HD12 1130   6.335   7.929   2.129
   98AS4    OD2 1131   6.313   7.892   1.854
   98AS4   HD21 1132   6.250   7.962   1.821
   98AS4   HD22 1133   6.385   7.838   1.812
   98AS4      C 1134   6.306   7.473   1.950
   98AS4      O 1135   6.378   7.440   2.045
   99MET      N 1136   6.282   7.392   1.847
   99MET      H 1137   6.217   7.420   1.777
   99MET     CA 1138   6.339   7.258   1.829
   99MET     CB 1139   6.268   7.157   1.918
   99MET     CG 1140   6.371   7.051   1.961
   99MET     SD 1141   6.535   7.103   2.023
   99MET     CE 1142   6.583   6.952   2.105
   99MET      C 1143   6.337   7.211   1.683
   99MET     O1 1144   6.228   7.209   1.621
   99MET   HO11 1145   6.246   7.184   1.526
   99MET   HO12 1146   6.156   7.239   1.684
   99MET     O2 1147   6.441   7.216   1.614
   99MET   HO21 1148   6.491   7.295   1.651
   99MET   HO22 1149   6.419   7.168   1.530
  100ILE      N 1150   5.863   6.792   3.307
  100ILE     H1 1151   5.765   6.813   3.310
  100ILE     H2 1152   5.913   6.877   3.321
  100ILE     H3 1153   5.882   6.755   3.216
  100ILE     CA 1154   5.895   6.689   3.406
  100ILE     CB 1155   5.938   6.559   3.336
  100ILE    CG1 1156   5.953   6.443   3.434
  100ILE    CG2 1157   6.071   6.582   3.263
  100ILE     CD 1158   5.971   6.307   3.366
  100ILE      C 1159   5.989   6.748   3.511
  100ILE      O 1160   6.065   6.837   3.472
  101GLN      N 1161   5.999   6.691   3.630
  101GLN      H 1162   5.916   6.648   3.665
  101GLN     CA 1163   6.091   6.737   3.736
  101GLN     CB 1164   6.051   6.663   3.864
  101GLN     CG 1165   6.132   6.696   3.989
  101GLN     CD 1166   6.087   6.605   4.103
  101GLN    OE1 1167   5.975   6.610   4.154
  101GLN    NE2 1168   6.181   6.539   4.170
  101GLN   HE21 1169   6.276   6.563   4.149
  101GLN   HE22 1170   6.162   6.470   4.239
  101GLN      C 1171   6.240   6.723   3.705
  101GLN      O 1172   6.301   6.618   3.722
  102ARG      N 1173   6.294   6.830   3.647
  102ARG      H 1174   6.233   6.901   3.612
  102ARG     CA 1175   6.433   6.831   3.601
  102ARG     CB 1176   6.441   6.909   3.469
  102ARG     CG 1177   6.430   6.827   3.341
  102ARG     CD 1178   6.554   6.738   3.338
  102ARG     NE 1179   6.559   6.652   3.219
  102ARG     HE 1180   6.477   6.658   3.161
  102ARG     CZ 1181   6.640   6.547   3.200
  102ARG    NH1 1182   6.723   6.508   3.297
  102ARG   HH11 1183   6.751   6.572   3.368
  102ARG   HH12 1184   6.781   6.426   3.301
  102ARG    NH2 1185   6.645   6.489   3.079
  102ARG   HH21 1186   6.588   6.513   3.002
  102ARG   HH22 1187   6.708   6.412   3.067
  102ARG      C 1188   6.541   6.876   3.699
  102ARG      O 1189   6.548   6.995   3.729
  103THR      N 1190   6.642   6.789   3.700
  103THR      H 1191   6.657   6.733   3.619
  103THR     CA 1192   6.747   6.804   3.803
  103THR     CB 1193   6.833   6.679   3.817
  103THR    OG1 1194   6.861   6.620   3.690
  103THR    HG1 1195   6.946   6.568   3.693
  103THR    CG2 1196   6.750   6.580   3.900
  103THR      C 1197   6.837   6.921   3.764
  103THR      O 1198   6.884   6.922   3.650
  104PRO      N 1199   6.856   7.031   3.838
  104PRO     CA 1200   6.952   7.135   3.798
  104PRO     CB 1201   6.913   7.255   3.885
  104PRO     CG 1202   6.861   7.189   4.013
  104PRO     CD 1203   6.783   7.069   3.959
  104PRO      C 1204   7.100   7.099   3.802
  104PRO      O 1205   7.142   6.990   3.840
  105LYSH     N 1206   7.184   7.194   3.760
  105LYSH     H 1207   7.151   7.287   3.750
  105LYSH    CA 1208   7.330   7.183   3.771
  105LYSH    CB 1209   7.398   7.257   3.656
  105LYSH    CG 1210   7.547   7.225   3.645
  105LYSH    CD 1211   7.615   7.324   3.550
  105LYSH    CE 1212   7.758   7.290   3.504
  105LYSH    NZ 1213   7.798   7.382   3.397
  105LYSH   HZ1 1214   7.727   7.392   3.327
  105LYSH   HZ2 1215   7.811   7.470   3.444
  105LYSH   HZ3 1216   7.881   7.361   3.347
  105LYSH     C 1217   7.376   7.233   3.908
  105LYSH     O 1218   7.362   7.354   3.924
  106ILE      N 1219   7.407   7.140   3.998
  106ILE      H 1220   7.403   7.042   3.977
  106ILE     CA 1221   7.454   7.175   4.133
  106ILE     CB 1222   7.387   7.091   4.241
  106ILE    CG1 1223   7.234   7.084   4.231
  106ILE    CG2 1224   7.432   7.126   4.383
  106ILE     CD 1225   7.164   7.219   4.217
  106ILE      C 1226   7.606   7.169   4.149
  106ILE      O 1227   7.664   7.062   4.135
  107GLN      N 1228   7.662   7.290   4.160
  107GLN      H 1229   7.610   7.372   4.185
  107GLN     CA 1230   7.808   7.304   4.150
  107GLN     CB 1231   7.852   7.445   4.111
  107GLN     CG 1232   7.830   7.477   3.963
  107GLN     CD 1233   7.864   7.621   3.925
  107GLN    OE1 1234   7.773   7.700   3.898
  107GLN    NE2 1235   7.994   7.648   3.922
  107GLN   HE21 1236   8.059   7.576   3.946
  107GLN   HE22 1237   8.021   7.738   3.888
  107GLN      C 1238   7.891   7.267   4.273
  107GLN      O 1239   7.840   7.290   4.382
  108VAL      N 1240   8.011   7.211   4.267
  108VAL      H 1241   8.059   7.194   4.181
  108VAL     CA 1242   8.084   7.170   4.388
  108VAL     CB 1243   8.203   7.084   4.346
  108VAL    CG1 1244   8.160   6.954   4.278
  108VAL    CG2 1245   8.303   7.146   4.249
  108VAL      C 1246   8.127   7.292   4.470
  108VAL      O 1247   8.165   7.395   4.415
  109TYR      N 1248   8.083   7.293   4.596
  109TYR      H 1249   8.013   7.228   4.627
  109TYR     CA 1250   8.096   7.399   4.697
  109TYR     CB 1251   7.962   7.453   4.748
  109TYR     CG 1252   7.866   7.342   4.792
  109TYR    CD1 1253   7.750   7.332   4.717
  109TYR    HD1 1254   7.747   7.394   4.627
  109TYR    CD2 1255   7.891   7.256   4.899
  109TYR    HD2 1256   7.970   7.279   4.970
  109TYR    CE1 1257   7.660   7.230   4.748
  109TYR    HE1 1258   7.569   7.217   4.690
  109TYR    CE2 1259   7.800   7.157   4.933
  109TYR    HE2 1260   7.810   7.111   5.031
  109TYR     CZ 1261   7.687   7.143   4.853
  109TYR     OH 1262   7.590   7.055   4.893
  109TYR     HH 1263   7.516   7.089   4.836
  109TYR      C 1264   8.192   7.350   4.805
  109TYR      O 1265   8.197   7.233   4.844
  110SER      N 1266   8.260   7.449   4.862
  110SER      H 1267   8.238   7.546   4.848
  110SER     CA 1268   8.362   7.425   4.965
  110SER     CB 1269   8.417   7.556   5.021
  110SER     OG 1270   8.527   7.523   5.106
  110SER     HG 1271   8.497   7.509   5.201
  110SER      C 1272   8.324   7.331   5.080
  110SER      O 1273   8.239   7.353   5.167
  111ARG      N 1274   8.400   7.222   5.086
  111ARG      H 1275   8.376   7.161   5.161
  111ARG     CA 1276   8.507   7.183   4.993
  111ARG     CB 1277   8.622   7.130   5.079
  111ARG     CG 1278   8.758   7.103   5.015
  111ARG     CD 1279   8.840   7.033   5.123
  111ARG     NE 1280   8.971   6.991   5.071
  111ARG     HE 1281   9.023   7.071   5.042
  111ARG     CZ 1282   9.026   6.869   5.083
  111ARG    NH1 1283   8.972   6.770   5.154
  111ARG   HH11 1284   8.886   6.784   5.204
  111ARG   HH12 1285   9.006   6.676   5.146
  111ARG    NH2 1286   9.147   6.833   5.039
  111ARG   HH21 1287   9.209   6.900   4.997
  111ARG   HH22 1288   9.174   6.737   5.044
  111ARG      C 1289   8.452   7.082   4.892
  111ARG      O 1290   8.471   7.102   4.772
  112HI0      N 1291   8.365   6.990   4.932
  112HI0      H 1292   8.338   6.975   5.027
  112HI0     CA 1293   8.304   6.895   4.838
  112HI0     CB 1294   8.395   6.773   4.829
  112HI0     CG 1295   8.458   6.755   4.691
  112HI0    ND1 1296   8.505   6.855   4.616
  112HI0    HD1 1297   8.560   6.932   4.648
  112HI0    CD2 1298   8.424   6.654   4.612
  112HI0    HD2 1299   8.420   6.551   4.647
  112HI0    CE1 1300   8.510   6.812   4.490
  112HI0    HE1 1301   8.554   6.864   4.405
  112HI0    NE2 1302   8.454   6.692   4.488
  112HI0    HE2 1303   8.451   6.637   4.404
  112HI0      C 1304   8.161   6.861   4.882
  112HI0      O 1305   8.145   6.838   5.002
  113PRO      N 1306   8.064   6.836   4.794
  113PRO     CA 1307   7.926   6.803   4.834
  113PRO     CB 1308   7.845   6.819   4.705
  113PRO     CG 1309   7.930   6.913   4.619
  113PRO     CD 1310   8.073   6.869   4.651
  113PRO      C 1311   7.919   6.671   4.911
  113PRO      O 1312   7.986   6.573   4.879
  114ALA      N 1313   7.818   6.675   4.998
  114ALA      H 1314   7.751   6.748   5.004
  114ALA     CA 1315   7.779   6.557   5.077
  114ALA     CB 1316   7.684   6.590   5.192
  114ALA      C 1317   7.723   6.445   4.989
  114ALA      O 1318   7.743   6.328   5.023
  115GL4      N 1319   7.633   6.487   4.901
  115GL4      H 1320   7.602   6.581   4.887
  115GL4     CA 1321   7.574   6.385   4.814
  115GL4     CB 1322   7.446   6.348   4.889
  115GL4     CG 1323   7.345   6.254   4.824
  115GL4     CD 1324   7.401   6.112   4.808
  115GL4    OE1 1325   7.381   6.033   4.902
  115GL4   HE11 1326   7.400   5.942   4.864
  115GL4   HE12 1327   7.407   6.092   4.978
  115GL4    OE2 1328   7.473   6.092   4.707
  115GL4   HE21 1329   7.468   5.994   4.691
  115GL4   HE22 1330   7.531   6.172   4.692
  115GL4      C 1331   7.535   6.444   4.678
  115GL4      O 1332   7.511   6.564   4.674
  116ASN      N 1333   7.527   6.359   4.575
  116ASN      H 1334   7.535   6.262   4.596
  116ASN     CA 1335   7.491   6.402   4.440
  116ASN     CB 1336   7.552   6.311   4.333
  116ASN     CG 1337   7.550   6.381   4.197
  116ASN    OD1 1338   7.444   6.409   4.140
  116ASN    ND2 1339   7.656   6.364   4.119
  116ASN   HD21 1340   7.735   6.316   4.156
  116ASN   HD22 1341   7.640   6.388   4.023
  116ASN      C 1342   7.339   6.393   4.422
  116ASN      O 1343   7.278   6.290   4.393
  117GLY      N 1344   7.273   6.499   4.467
  117GLY      H 1345   7.332   6.577   4.489
  117GLY     CA 1346   7.129   6.526   4.478
  117GLY      C 1347   7.066   6.496   4.614
  117GLY      O 1348   7.135   6.515   4.714
  118LYSH     N 1349   6.941   6.454   4.631
  118LYSH     H 1350   6.899   6.440   4.721
  118LYSH    CA 1351   6.851   6.430   4.517
  118LYSH    CB 1352   6.796   6.287   4.518
  118LYSH    CG 1353   6.904   6.182   4.491
  118LYSH    CD 1354   6.846   6.045   4.526
  118LYSH    CE 1355   6.932   5.931   4.469
  118LYSH    NZ 1356   6.883   5.807   4.530
  118LYSH   HZ1 1357   6.918   5.796   4.624
  118LYSH   HZ2 1358   6.784   5.807   4.546
  118LYSH   HZ3 1359   6.907   5.733   4.467
  118LYSH     C 1360   6.730   6.523   4.503
  118LYSH     O 1361   6.694   6.586   4.602
  119SER      N 1362   6.722   6.573   4.380
  119SER      H 1363   6.759   6.528   4.299
  119SER     CA 1364   6.615   6.662   4.331
  119SER     CB 1365   6.479   6.595   4.311
  119SER     OG 1366   6.484   6.534   4.182
  119SER     HG 1367   6.548   6.458   4.175
  119SER      C 1368   6.595   6.800   4.394
  119SER      O 1369   6.490   6.827   4.450
  120ASN      N 1370   6.696   6.886   4.382
  120ASN      H 1371   6.762   6.880   4.307
  120ASN     CA 1372   6.709   7.015   4.451
  120ASN     CB 1373   6.850   7.070   4.430
  120ASN     CG 1374   6.956   6.975   4.487
  120ASN    OD1 1375   7.039   6.917   4.418
  120ASN    ND2 1376   6.978   6.976   4.618
  120ASN   HD21 1377   6.920   7.028   4.681
  120ASN   HD22 1378   7.062   6.931   4.650
  120ASN      C 1379   6.612   7.130   4.422
  120ASN      O 1380   6.606   7.159   4.302
  121PHE      N 1381   6.555   7.207   4.513
  121PHE      H 1382   6.474   7.262   4.492
  121PHE     CA 1383   6.580   7.227   4.657
  121PHE     CB 1384   6.487   7.157   4.756
  121PHE     CG 1385   6.338   7.179   4.727
  121PHE    CD1 1386   6.269   7.276   4.800
  121PHE    HD1 1387   6.313   7.323   4.887
  121PHE    CD2 1388   6.270   7.090   4.645
  121PHE    HD2 1389   6.329   7.037   4.570
  121PHE    CE1 1390   6.131   7.287   4.785
  121PHE    HE1 1391   6.083   7.377   4.822
  121PHE    CE2 1392   6.132   7.099   4.633
  121PHE    HE2 1393   6.080   7.023   4.575
  121PHE     CZ 1394   6.063   7.195   4.706
  121PHE     HZ 1395   5.965   7.232   4.674
  121PHE      C 1396   6.725   7.240   4.704
  121PHE      O 1397   6.788   7.149   4.759
  122LEU      N 1398   6.784   7.358   4.690
  122LEU      H 1399   6.734   7.444   4.703
  122LEU     CA 1400   6.927   7.379   4.719
  122LEU     CB 1401   6.978   7.498   4.637
  122LEU     CG 1402   7.130   7.519   4.637
  122LEU    CD1 1403   7.217   7.420   4.561
  122LEU    CD2 1404   7.139   7.665   4.592
  122LEU      C 1405   6.961   7.363   4.867
  122LEU      O 1406   6.929   7.459   4.937
  123ASN      N 1407   6.990   7.240   4.908
  123ASN      H 1408   6.951   7.155   4.872
  123ASN     CA 1409   7.053   7.222   5.040
  123ASN     CB 1410   6.989   7.097   5.102
  123ASN     CG 1411   6.966   6.973   5.015
  123ASN    OD1 1412   7.028   6.948   4.912
  123ASN    ND2 1413   6.867   6.891   5.050
  123ASN   HD21 1414   6.817   6.898   5.136
  123ASN   HD22 1415   6.838   6.815   4.992
  123ASN      C 1416   7.206   7.217   5.040
  123ASN      O 1417   7.269   7.112   5.028
  124CYS2     N 1418   7.267   7.335   5.050
  124CYS2     H 1419   7.213   7.416   5.071
  124CYS2    CA 1420   7.413   7.352   5.051
  124CYS2    CB 1421   7.447   7.495   5.008
  124CYS2    SG 1422   7.477   7.508   4.827
  124CYS2     C 1423   7.476   7.316   5.186
  124CYS2     O 1424   7.449   7.371   5.292
  125TYR      N 1425   7.542   7.201   5.175
  125TYR      H 1426   7.554   7.156   5.087
  125TYR     CA 1427   7.628   7.141   5.278
  125TYR     CB 1428   7.632   6.989   5.266
  125TYR     CG 1429   7.510   6.918   5.327
  125TYR    CD1 1430   7.395   6.904   5.251
  125TYR    HD1 1431   7.394   6.929   5.145
  125TYR    CD2 1432   7.507   6.869   5.456
  125TYR    HD2 1433   7.602   6.839   5.500
  125TYR    CE1 1434   7.279   6.848   5.305
  125TYR    HE1 1435   7.185   6.856   5.250
  125TYR    CE2 1436   7.393   6.805   5.504
  125TYR    HE2 1437   7.411   6.748   5.595
  125TYR     CZ 1438   7.273   6.796   5.434
  125TYR     OH 1439   7.154   6.758   5.486
  125TYR     HH 1440   7.159   6.738   5.584
  125TYR      C 1441   7.770   7.199   5.280
  125TYR      O 1442   7.869   7.132   5.252
  126VAL      N 1443   7.775   7.329   5.307
  126VAL      H 1444   7.703   7.365   5.365
  126VAL     CA 1445   7.900   7.407   5.310
  126VAL     CB 1446   7.870   7.555   5.286
  126VAL    CG1 1447   8.000   7.628   5.250
  126VAL    CG2 1448   7.769   7.583   5.174
  126VAL      C 1449   7.984   7.383   5.436
  126VAL      O 1450   7.939   7.386   5.550
  127SER      N 1451   8.114   7.365   5.411
  127SER      H 1452   8.146   7.348   5.318
  127SER     CA 1453   8.213   7.346   5.518
  127SER     CB 1454   8.286   7.213   5.497
  127SER     OG 1455   8.372   7.206   5.611
  127SER     HG 1456   8.333   7.154   5.686
  127SER      C 1457   8.320   7.455   5.509
  127SER      O 1458   8.364   7.497   5.402
  128GLY      N 1459   8.362   7.500   5.627
  128GLY      H 1460   8.314   7.477   5.711
  128GLY     CA 1461   8.462   7.608   5.634
  128GLY      C 1462   8.513   7.625   5.777
  128GLY      O 1463   8.449   7.571   5.868
  129PHE      N 1464   8.616   7.707   5.797
  129PHE      H 1465   8.655   7.762   5.724
  129PHE     CA 1466   8.688   7.703   5.926
  129PHE     CB 1467   8.814   7.782   5.892
  129PHE     CG 1468   8.916   7.791   6.006
  129PHE    CD1 1469   8.909   7.892   6.102
  129PHE    HD1 1470   8.848   7.979   6.081
  129PHE    CD2 1471   8.986   7.677   6.041
  129PHE    HD2 1472   9.012   7.599   5.970
  129PHE    CE1 1473   8.959   7.866   6.230
  129PHE    HE1 1474   8.959   7.950   6.300
  129PHE    CE2 1475   9.034   7.650   6.169
  129PHE    HE2 1476   9.068   7.550   6.195
  129PHE     CZ 1477   9.024   7.749   6.267
  129PHE     HZ 1478   9.061   7.734   6.368
  129PHE      C 1479   8.608   7.754   6.046
  129PHE      O 1480   8.517   7.837   6.048
  130HI0      N 1481   8.656   7.722   6.166
  130HI0      H 1482   8.734   7.660   6.175
  130HI0     CA 1483   8.583   7.747   6.292
  130HI0     CB 1484   8.512   7.615   6.323
  130HI0     CG 1485   8.422   7.627   6.446
  130HI0    ND1 1486   8.298   7.676   6.448
  130HI0    HD1 1487   8.233   7.699   6.375
  130HI0    CD2 1488   8.461   7.602   6.570
  130HI0    HD2 1489   8.556   7.559   6.603
  130HI0    CE1 1490   8.255   7.682   6.574
  130HI0    HE1 1491   8.159   7.723   6.604
  130HI0    NE2 1492   8.357   7.636   6.645
  130HI0    HE2 1493   8.357   7.617   6.744
  130HI0      C 1494   8.682   7.789   6.400
  130HI0      O 1495   8.754   7.706   6.456
  131PRO      N 1496   8.671   7.916   6.438
  131PRO     CA 1497   8.591   8.029   6.390
  131PRO     CB 1498   8.601   8.120   6.512
  131PRO     CG 1499   8.741   8.097   6.569
  131PRO     CD 1500   8.745   7.944   6.562
  131PRO      C 1501   8.636   8.096   6.260
  131PRO      O 1502   8.756   8.119   6.244
  132SER      N 1503   8.542   8.129   6.172
  132SER      H 1504   8.447   8.110   6.195
  132SER     CA 1505   8.559   8.227   6.063
  132SER     CB 1506   8.609   8.164   5.933
  132SER     OG 1507   8.728   8.223   5.881
  132SER     HG 1508   8.742   8.208   5.783
  132SER      C 1509   8.427   8.301   6.040
  132SER      O 1510   8.326   8.235   6.060
  133AS4      N 1511   8.430   8.433   6.021
  133AS4      H 1512   8.518   8.471   6.048
  133AS4     CA 1513   8.315   8.522   5.999
  133AS4     CB 1514   8.354   8.669   6.016
  133AS4     CG 1515   8.475   8.704   5.928
  133AS4    OD1 1516   8.574   8.668   5.995
  133AS4   HD11 1517   8.655   8.654   5.938
  133AS4   HD12 1518   8.539   8.636   6.083
  133AS4    OD2 1519   8.462   8.795   5.842
  133AS4   HD21 1520   8.547   8.788   5.789
  133AS4   HD22 1521   8.369   8.831   5.840
  133AS4      C 1522   8.246   8.508   5.863
  133AS4      O 1523   8.210   8.600   5.790
  134ILE      N 1524   8.221   8.381   5.833
  134ILE      H 1525   8.220   8.312   5.905
  134ILE     CA 1526   8.160   8.341   5.705
  134ILE     CB 1527   8.197   8.202   5.654
  134ILE    CG1 1528   8.213   8.095   5.762
  134ILE    CG2 1529   8.320   8.220   5.566
  134ILE     CD 1530   8.088   8.092   5.850
  134ILE      C 1531   8.009   8.359   5.693
  134ILE      O 1532   7.939   8.386   5.791
  135GL4      N 1533   7.970   8.382   5.568
  135GL4      H 1534   8.039   8.401   5.498
  135GL4     CA 1535   7.831   8.382   5.519
  135GL4     CB 1536   7.775   8.524   5.508
  135GL4     CG 1537   7.624   8.536   5.489
  135GL4     CD 1538   7.538   8.451   5.582
  135GL4    OE1 1539   7.514   8.332   5.551
  135GL4   HE11 1540   7.517   8.271   5.630
  135GL4   HE12 1541   7.499   8.332   5.452
  135GL4    OE2 1542   7.496   8.497   5.691
  135GL4   HE21 1543   7.410   8.451   5.711
  135GL4   HE22 1544   7.561   8.559   5.735
  135GL4      C 1545   7.825   8.315   5.381
  135GL4      O 1546   7.924   8.315   5.307
  136VAL      N 1547   7.710   8.256   5.353
  136VAL      H 1548   7.638   8.240   5.421
  136VAL     CA 1549   7.682   8.176   5.233
  136VAL     CB 1550   7.652   8.028   5.259
  136VAL    CG1 1551   7.673   7.950   5.129
  136VAL    CG2 1552   7.746   7.956   5.357
  136VAL      C 1553   7.587   8.239   5.131
  136VAL      O 1554   7.464   8.240   5.132
  137AS4      N 1555   7.653   8.290   5.027
  137AS4      H 1556   7.752   8.301   5.032
  137AS4     CA 1557   7.589   8.339   4.904
  137AS4     CB 1558   7.691   8.429   4.834
  137AS4     CG 1559   7.728   8.554   4.914
  137AS4    OD1 1560   7.703   8.663   4.857
  137AS4   HD11 1561   7.741   8.736   4.913
  137AS4   HD12 1562   7.655   8.642   4.772
  137AS4    OD2 1563   7.811   8.543   5.007
  137AS4   HD21 1564   7.815   8.620   5.070
  137AS4   HD22 1565   7.854   8.454   4.987
  137AS4      C 1566   7.551   8.225   4.810
  137AS4      O 1567   7.639   8.161   4.752
  138LEU      N 1568   7.427   8.182   4.833
  138LEU      H 1569   7.395   8.209   4.924
  138LEU     CA 1570   7.362   8.083   4.746
  138LEU     CB 1571   7.225   8.055   4.808
  138LEU     CG 1572   7.231   8.002   4.951
  138LEU    CD1 1573   7.111   8.054   5.032
  138LEU    CD2 1574   7.222   7.849   4.952
  138LEU      C 1575   7.339   8.152   4.611
  138LEU      O 1576   7.265   8.249   4.602
  139LEU      N 1577   7.433   8.128   4.520
  139LEU      H 1578   7.522   8.085   4.535
  139LEU     CA 1579   7.430   8.184   4.384
  139LEU     CB 1580   7.569   8.182   4.320
  139LEU     CG 1581   7.645   8.304   4.370
  139LEU    CD1 1582   7.791   8.276   4.334
  139LEU    CD2 1583   7.615   8.434   4.294
  139LEU      C 1584   7.345   8.094   4.294
  139LEU      O 1585   7.329   7.975   4.320
  140LYSH     N 1586   7.275   8.163   4.205
  140LYSH     H 1587   7.253   8.260   4.217
  140LYSH    CA 1588   7.212   8.092   4.093
  140LYSH    CB 1589   7.072   8.038   4.122
  140LYSH    CG 1590   6.984   8.010   4.000
  140LYSH    CD 1591   6.838   7.977   4.029
  140LYSH    CE 1592   6.765   8.102   4.078
  140LYSH    NZ 1593   6.632   8.067   4.130
  140LYSH   HZ1 1594   6.591   8.143   4.179
  140LYSH   HZ2 1595   6.570   8.050   4.053
  140LYSH   HZ3 1596   6.644   7.988   4.190
  140LYSH     C 1597   7.217   8.179   3.967
  140LYSH     O 1598   7.180   8.296   3.968
  141ASN      N 1599   7.276   8.114   3.866
  141ASN      H 1600   7.287   8.015   3.868
  141ASN     CA 1601   7.293   8.183   3.737
  141ASN     CB 1602   7.157   8.203   3.670
  141ASN     CG 1603   7.109   8.072   3.605
  141ASN    OD1 1604   7.178   8.002   3.533
  141ASN    ND2 1605   6.979   8.058   3.629
  141ASN   HD21 1606   6.919   8.116   3.684
  141ASN   HD22 1607   6.931   7.977   3.595
  141ASN      C 1608   7.361   8.319   3.739
  141ASN      O 1609   7.304   8.419   3.697
  142GLY      N 1610   7.459   8.336   3.829
  142GLY      H 1611   7.491   8.260   3.886
  142GLY     CA 1612   7.522   8.466   3.852
  142GLY      C 1613   7.461   8.560   3.957
  142GLY      O 1614   7.532   8.644   4.012
  143GL4      N 1615   7.332   8.547   3.988
  143GL4      H 1616   7.275   8.480   3.940
  143GL4     CA 1617   7.261   8.621   4.093
  143GL4     CB 1618   7.129   8.660   4.026
  143GL4     CG 1619   7.159   8.752   3.908
  143GL4     CD 1620   7.037   8.823   3.849
  143GL4    OE1 1621   6.994   8.789   3.737
  143GL4   HE11 1622   6.977   8.870   3.682
  143GL4   HE12 1623   6.996   8.689   3.732
  143GL4    OE2 1624   6.993   8.928   3.902
  143GL4   HE21 1625   6.894   8.920   3.894
  143GL4   HE22 1626   7.064   8.986   3.941
  143GL4      C 1627   7.236   8.552   4.228
  143GL4      O 1628   7.246   8.430   4.232
  144ARG      N 1629   7.213   8.631   4.332
  144ARG      H 1630   7.215   8.731   4.330
  144ARG     CA 1631   7.202   8.583   4.471
  144ARG     CB 1632   7.255   8.696   4.558
  144ARG     CG 1633   7.346   8.641   4.668
  144ARG     CD 1634   7.267   8.597   4.792
  144ARG     NE 1635   7.336   8.614   4.920
  144ARG     HE 1636   7.417   8.672   4.912
  144ARG     CZ 1637   7.280   8.571   5.034
  144ARG    NH1 1638   7.152   8.530   5.043
  144ARG   HH11 1639   7.086   8.528   4.968
  144ARG   HH12 1640   7.118   8.519   5.136
  144ARG    NH2 1641   7.368   8.567   5.134
  144ARG   HH21 1642   7.466   8.582   5.121
  144ARG   HH22 1643   7.335   8.573   5.229
  144ARG      C 1644   7.059   8.540   4.504
  144ARG      O 1645   6.971   8.615   4.462
  145ILE      N 1646   7.041   8.427   4.571
  145ILE      H 1647   7.115   8.360   4.571
  145ILE     CA 1648   6.907   8.392   4.621
  145ILE     CB 1649   6.895   8.239   4.627
  145ILE    CG1 1650   6.868   8.197   4.483
  145ILE    CG2 1651   6.771   8.195   4.704
  145ILE     CD 1652   6.919   8.053   4.475
  145ILE      C 1653   6.898   8.455   4.760
  145ILE      O 1654   6.963   8.410   4.854
  146GL4      N 1655   6.796   8.538   4.779
  146GL4      H 1656   6.733   8.559   4.703
  146GL4     CA 1657   6.773   8.607   4.906
  146GL4     CB 1658   6.703   8.736   4.861
  146GL4     CG 1659   6.800   8.829   4.787
  146GL4     CD 1660   6.750   8.971   4.759
  146GL4    OE1 1661   6.677   8.988   4.659
  146GL4   HE11 1662   6.627   9.074   4.673
  146GL4   HE12 1663   6.685   8.913   4.594
  146GL4    OE2 1664   6.767   9.060   4.845
  146GL4   HE21 1665   6.700   9.135   4.843
  146GL4   HE22 1666   6.854   9.055   4.893
  146GL4      C 1667   6.694   8.548   5.023
  146GL4      O 1668   6.725   8.573   5.140
  147LYSH     N 1669   6.607   8.455   4.985
  147LYSH     H 1670   6.579   8.438   4.891
  147LYSH    CA 1671   6.525   8.383   5.083
  147LYSH    CB 1672   6.381   8.352   5.039
  147LYSH    CG 1673   6.300   8.481   5.027
  147LYSH    CD 1674   6.252   8.533   5.162
  147LYSH    CE 1675   6.205   8.679   5.168
  147LYSH    NZ 1676   6.165   8.720   5.303
  147LYSH   HZ1 1677   6.176   8.819   5.313
  147LYSH   HZ2 1678   6.068   8.709   5.320
  147LYSH   HZ3 1679   6.219   8.676   5.375
  147LYSH     C 1680   6.576   8.243   5.119
  147LYSH     O 1681   6.574   8.155   5.033
  148VAL      N 1682   6.632   8.229   5.239
  148VAL      H 1683   6.636   8.297   5.312
  148VAL     CA 1684   6.674   8.097   5.290
  148VAL     CB 1685   6.824   8.096   5.322
  148VAL    CG1 1686   6.880   8.221   5.392
  148VAL    CG2 1687   6.864   7.974   5.405
  148VAL      C 1688   6.585   8.059   5.408
  148VAL      O 1689   6.603   8.111   5.517
  149GL4      N 1690   6.493   7.966   5.384
  149GL4      H 1691   6.454   7.944   5.294
  149GL4     CA 1692   6.419   7.890   5.485
  149GL4     CB 1693   6.327   7.790   5.414
  149GL4     CG 1694   6.206   7.862   5.353
  149GL4     CD 1695   6.232   7.943   5.226
  149GL4    OE1 1696   6.164   8.046   5.209
  149GL4   HE11 1697   6.189   8.084   5.120
  149GL4   HE12 1698   6.125   8.061   5.300
  149GL4    OE2 1699   6.340   7.921   5.166
  149GL4   HE21 1700   6.353   7.980   5.086
  149GL4   HE22 1701   6.401   7.854   5.206
  149GL4      C 1702   6.485   7.827   5.608
  149GL4      O 1703   6.462   7.870   5.721
  150HI0      N 1704   6.598   7.761   5.584
  150HI0      H 1705   6.627   7.732   5.492
  150HI0     CA 1706   6.679   7.701   5.691
  150HI0     CB 1707   6.647   7.553   5.711
  150HI0     CG 1708   6.502   7.521   5.746
  150HI0    ND1 1709   6.441   7.551   5.861
  150HI0    HD1 1710   6.474   7.626   5.918
  150HI0    CD2 1711   6.428   7.429   5.686
  150HI0    HD2 1712   6.450   7.392   5.586
  150HI0    CE1 1713   6.325   7.487   5.865
  150HI0    HE1 1714   6.241   7.511   5.930
  150HI0    NE2 1715   6.322   7.403   5.761
  150HI0    HE2 1716   6.240   7.362   5.721
  150HI0      C 1717   6.829   7.717   5.668
  150HI0      O 1718   6.865   7.692   5.553
  151SER      N 1719   6.900   7.753   5.774
  151SER      H 1720   6.856   7.755   5.864
  151SER     CA 1721   7.042   7.792   5.766
  151SER     CB 1722   7.062   7.944   5.768
  151SER     OG 1723   6.970   8.005   5.859
  151SER     HG 1724   6.893   8.047   5.811
  151SER      C 1725   7.122   7.729   5.880
  151SER      O 1726   7.231   7.772   5.919
  152AS4      N 1727   7.086   7.606   5.916
  152AS4      H 1728   7.032   7.557   5.848
  152AS4     CA 1729   7.123   7.540   6.042
  152AS4     CB 1730   7.027   7.422   6.059
  152AS4     CG 1731   6.883   7.461   6.095
  152AS4    OD1 1732   6.852   7.505   6.208
  152AS4   HD11 1733   6.753   7.506   6.216
  152AS4   HD12 1734   6.928   7.517   6.272
  152AS4    OD2 1735   6.797   7.450   6.005
  152AS4   HD21 1736   6.713   7.476   6.053
  152AS4   HD22 1737   6.823   7.379   5.940
  152AS4      C 1738   7.268   7.500   6.069
  152AS4      O 1739   7.348   7.482   5.977
  153LEU      N 1740   7.298   7.487   6.198
  153LEU      H 1741   7.241   7.521   6.273
  153LEU     CA 1742   7.429   7.441   6.246
  153LEU     CB 1743   7.437   7.462   6.397
  153LEU     CG 1744   7.449   7.607   6.444
  153LEU    CD1 1745   7.401   7.633   6.586
  153LEU    CD2 1746   7.594   7.657   6.439
  153LEU      C 1747   7.450   7.292   6.215
  153LEU      O 1748   7.356   7.219   6.187
  154SER      N 1749   7.577   7.252   6.206
  154SER      H 1750   7.643   7.316   6.166
  154SER     CA 1751   7.622   7.114   6.232
  154SER     CB 1752   7.654   7.037   6.104
  154SER     OG 1753   7.684   6.902   6.139
  154SER     HG 1754   7.688   6.857   6.050
  154SER      C 1755   7.756   7.120   6.305
  154SER      O 1756   7.855   7.163   6.247
  155PHE      N 1757   7.759   7.087   6.434
  155PHE      H 1758   7.672   7.059   6.475
  155PHE     CA 1759   7.885   7.073   6.509
  155PHE     CB 1760   7.861   7.078   6.660
  155PHE     CG 1761   7.809   7.216   6.702
  155PHE    CD1 1762   7.904   7.316   6.720
  155PHE    HD1 1763   8.007   7.290   6.745
  155PHE    CD2 1764   7.674   7.246   6.717
  155PHE    HD2 1765   7.607   7.169   6.680
  155PHE    CE1 1766   7.863   7.446   6.748
  155PHE    HE1 1767   7.933   7.526   6.723
  155PHE    CE2 1768   7.636   7.375   6.754
  155PHE    HE2 1769   7.529   7.390   6.770
  155PHE     CZ 1770   7.730   7.475   6.776
  155PHE     HZ 1771   7.695   7.574   6.806
  155PHE      C 1772   7.972   6.956   6.463
  155PHE      O 1773   7.958   6.842   6.507
  156SER      N 1774   8.053   6.996   6.365
  156SER      H 1775   8.062   7.092   6.341
  156SER     CA 1776   8.146   6.906   6.294
  156SER     CB 1777   8.210   6.990   6.184
  156SER     OG 1778   8.324   7.070   6.217
  156SER     HG 1779   8.414   7.033   6.192
  156SER      C 1780   8.253   6.832   6.375
  156SER      O 1781   8.285   6.868   6.488
  157LYSH     N 1782   8.282   6.713   6.323
  157LYSH     H 1783   8.262   6.699   6.226
  157LYSH    CA 1784   8.375   6.619   6.387
  157LYSH    CB 1785   8.366   6.484   6.315
  157LYSH    CG 1786   8.235   6.415   6.351
  157LYSH    CD 1787   8.228   6.353   6.491
  157LYSH    CE 1788   8.089   6.297   6.521
  157LYSH    NZ 1789   8.099   6.217   6.644
  157LYSH   HZ1 1790   8.178   6.157   6.636
  157LYSH   HZ2 1791   8.106   6.272   6.727
  157LYSH   HZ3 1792   8.021   6.155   6.655
  157LYSH     C 1793   8.520   6.666   6.384
  157LYSH     O 1794   8.596   6.636   6.476
  158AS4      N 1795   8.563   6.717   6.269
  158AS4      H 1796   8.508   6.701   6.187
  158AS4     CA 1797   8.692   6.782   6.242
  158AS4     CB 1798   8.761   6.708   6.127
  158AS4     CG 1799   8.689   6.723   5.993
  158AS4    OD1 1800   8.618   6.623   5.969
  158AS4   HD11 1801   8.635   6.597   5.874
  158AS4   HD12 1802   8.572   6.598   6.054
  158AS4    OD2 1803   8.712   6.815   5.911
  158AS4   HD21 1804   8.630   6.822   5.854
  158AS4   HD22 1805   8.792   6.872   5.931
  158AS4      C 1806   8.686   6.933   6.222
  158AS4      O 1807   8.577   6.986   6.203
  159TRP      N 1808   8.800   6.998   6.201
  159TRP      H 1809   8.887   6.949   6.206
  159TRP     CA 1810   8.810   7.145   6.202
  159TRP     CB 1811   8.956   7.187   6.180
  159TRP     CG 1812   9.054   7.134   6.285
  159TRP    CD1 1813   9.178   7.093   6.261
  159TRP    HD1 1814   9.216   7.084   6.160
  159TRP    CD2 1815   9.047   7.149   6.423
  159TRP    NE1 1816   9.256   7.091   6.369
  159TRP    HE1 1817   9.351   7.059   6.362
  159TRP    CE2 1818   9.175   7.121   6.470
  159TRP    CE3 1819   8.951   7.188   6.515
  159TRP    HE3 1820   8.856   7.226   6.479
  159TRP    CZ2 1821   9.196   7.134   6.607
  159TRP    HZ2 1822   9.288   7.091   6.646
  159TRP    CZ3 1823   8.967   7.191   6.653
  159TRP    HZ3 1824   8.883   7.212   6.720
  159TRP    CH2 1825   9.095   7.161   6.699
  159TRP    HH2 1826   9.095   7.130   6.804
  159TRP      C 1827   8.719   7.230   6.114
  159TRP      O 1828   8.658   7.328   6.157
  160SER      N 1829   8.704   7.183   5.991
  160SER      H 1830   8.767   7.111   5.958
  160SER     CA 1831   8.621   7.246   5.888
  160SER     CB 1832   8.654   7.178   5.755
  160SER     OG 1833   8.621   7.246   5.634
  160SER     HG 1834   8.523   7.252   5.615
  160SER      C 1835   8.471   7.232   5.915
  160SER      O 1836   8.413   7.125   5.896
  161PHE      N 1837   8.415   7.335   5.979
  161PHE      H 1838   8.461   7.420   6.003
  161PHE     CA 1839   8.276   7.341   6.027
  161PHE     CB 1840   8.260   7.462   6.120
  161PHE     CG 1841   8.137   7.450   6.209
  161PHE    CD1 1842   8.152   7.398   6.338
  161PHE    HD1 1843   8.252   7.377   6.377
  161PHE    CD2 1844   8.011   7.499   6.179
  161PHE    HD2 1845   7.987   7.555   6.089
  161PHE    CE1 1846   8.061   7.407   6.442
  161PHE    HE1 1847   8.085   7.369   6.541
  161PHE    CE2 1848   7.917   7.501   6.281
  161PHE    HE2 1849   7.820   7.542   6.252
  161PHE     CZ 1850   7.936   7.460   6.413
  161PHE     HZ 1851   7.853   7.458   6.484
  161PHE      C 1852   8.166   7.345   5.921
  161PHE      O 1853   8.151   7.425   5.829
  162TYR      N 1854   8.070   7.262   5.961
  162TYR      H 1855   8.060   7.229   6.054
  162TYR     CA 1856   7.950   7.242   5.878
  162TYR     CB 1857   7.904   7.097   5.865
  162TYR     CG 1858   7.989   7.024   5.761
  162TYR    CD1 1859   8.106   6.955   5.791
  162TYR    HD1 1860   8.142   6.949   5.894
  162TYR    CD2 1861   7.948   7.034   5.629
  162TYR    HD2 1862   7.881   7.113   5.594
  162TYR    CE1 1863   8.174   6.885   5.692
  162TYR    HE1 1864   8.263   6.827   5.717
  162TYR    CE2 1865   8.020   6.970   5.529
  162TYR    HE2 1866   8.019   7.004   5.426
  162TYR     CZ 1867   8.128   6.889   5.561
  162TYR     OH 1868   8.190   6.832   5.454
  162TYR     HH 1869   8.117   6.815   5.388
  162TYR      C 1870   7.835   7.343   5.893
  162TYR      O 1871   7.781   7.373   5.999
  163LEU      N 1872   7.799   7.393   5.775
  163LEU      H 1873   7.862   7.387   5.697
  163LEU     CA 1874   7.679   7.476   5.759
  163LEU     CB 1875   7.707   7.621   5.718
  163LEU     CG 1876   7.722   7.704   5.846
  163LEU    CD1 1877   7.748   7.854   5.836
  163LEU    CD2 1878   7.587   7.697   5.916
  163LEU      C 1879   7.568   7.432   5.663
  163LEU      O 1880   7.596   7.406   5.546
  164LEU      N 1881   7.442   7.430   5.707
  164LEU      H 1882   7.414   7.471   5.793
  164LEU     CA 1883   7.326   7.366   5.642
  164LEU     CB 1884   7.266   7.257   5.730
  164LEU     CG 1885   7.308   7.114   5.697
  164LEU    CD1 1886   7.455   7.080   5.720
  164LEU    CD2 1887   7.227   7.027   5.794
  164LEU      C 1888   7.233   7.474   5.585
  164LEU      O 1889   7.122   7.499   5.631
  165TYR      N 1890   7.267   7.518   5.464
  165TYR      H 1891   7.339   7.478   5.409
  165TYR     CA 1892   7.182   7.615   5.392
  165TYR     CB 1893   7.260   7.737   5.342
  165TYR     CG 1894   7.307   7.851   5.433
  165TYR    CD1 1895   7.261   7.981   5.419
  165TYR    HD1 1896   7.161   7.986   5.377
  165TYR    CD2 1897   7.397   7.817   5.534
  165TYR    HD2 1898   7.462   7.731   5.522
  165TYR    CE1 1899   7.309   8.082   5.501
  165TYR    HE1 1900   7.299   8.183   5.460
  165TYR    CE2 1901   7.429   7.918   5.624
  165TYR    HE2 1902   7.487   7.889   5.712
  165TYR     CZ 1903   7.390   8.050   5.610
  165TYR     OH 1904   7.411   8.132   5.716
  165TYR     HH 1905   7.436   8.221   5.678
  165TYR      C 1906   7.083   7.562   5.288
  165TYR      O 1907   7.125   7.533   5.176
  166TYR      N 1908   6.958   7.573   5.333
  166TYR      H 1909   6.940   7.624   5.417
  166TYR     CA 1910   6.838   7.529   5.262
  166TYR     CB 1911   6.774   7.413   5.337
  166TYR     CG 1912   6.646   7.355   5.275
  166TYR    CD1 1913   6.521   7.393   5.322
  166TYR    HD1 1914   6.511   7.478   5.390
  166TYR    CD2 1915   6.657   7.255   5.179
  166TYR    HD2 1916   6.756   7.219   5.150
  166TYR    CE1 1917   6.406   7.335   5.270
  166TYR    HE1 1918   6.316   7.395   5.262
  166TYR    CE2 1919   6.543   7.194   5.128
  166TYR    HE2 1920   6.560   7.144   5.032
  166TYR     CZ 1921   6.419   7.231   5.178
  166TYR     OH 1922   6.301   7.174   5.141
  166TYR     HH 1923   6.331   7.092   5.092
  166TYR      C 1924   6.734   7.635   5.223
  166TYR      O 1925   6.659   7.681   5.309
  167THR      N 1926   6.707   7.646   5.093
  167THR      H 1927   6.763   7.591   5.031
  167THR     CA 1928   6.629   7.746   5.020
  167THR     CB 1929   6.717   7.844   4.941
  167THR    OG1 1930   6.645   7.948   4.874
  167THR    HG1 1931   6.678   8.032   4.918
  167THR    CG2 1932   6.799   7.771   4.834
  167THR      C 1933   6.531   7.679   4.924
  167THR      O 1934   6.567   7.585   4.854
  168GL4      N 1935   6.402   7.696   4.952
  168GL4      H 1936   6.376   7.763   5.022
  168GL4     CA 1937   6.284   7.634   4.890
  168GL4     CB 1938   6.154   7.656   4.968
  168GL4     CG 1939   6.143   7.577   5.099
  168GL4     CD 1940   5.995   7.549   5.129
  168GL4    OE1 1941   5.911   7.641   5.130
  168GL4   HE11 1942   5.818   7.621   5.097
  168GL4   HE12 1943   5.935   7.724   5.180
  168GL4    OE2 1944   5.970   7.428   5.146
  168GL4   HE21 1945   5.917   7.414   5.230
  168GL4   HE22 1946   6.001   7.375   5.067
  168GL4      C 1947   6.262   7.665   4.742
  168GL4      O 1948   6.236   7.783   4.715
  169PHE      N 1949   6.276   7.565   4.656
  169PHE      H 1950   6.313   7.478   4.688
  169PHE     CA 1951   6.244   7.569   4.512
  169PHE     CB 1952   6.352   7.647   4.436
  169PHE     CG 1953   6.293   7.730   4.322
  169PHE    CD1 1954   6.267   7.866   4.334
  169PHE    HD1 1955   6.303   7.924   4.418
  169PHE    CD2 1956   6.276   7.673   4.197
  169PHE    HD2 1957   6.307   7.570   4.181
  169PHE    CE1 1958   6.228   7.942   4.224
  169PHE    HE1 1959   6.211   8.049   4.235
  169PHE    CE2 1960   6.228   7.743   4.087
  169PHE    HE2 1961   6.217   7.698   3.989
  169PHE     CZ 1962   6.207   7.880   4.100
  169PHE     HZ 1963   6.181   7.938   4.012
  169PHE      C 1964   6.215   7.431   4.452
  169PHE      O 1965   6.305   7.348   4.457
  170THR      N 1966   6.103   7.432   4.381
  170THR      H 1967   6.043   7.511   4.374
  170THR     CA 1968   6.062   7.315   4.302
  170THR     CB 1969   5.912   7.325   4.274
  170THR    OG1 1970   5.874   7.447   4.210
  170THR    HG1 1971   5.783   7.432   4.171
  170THR    CG2 1972   5.831   7.300   4.402
  170THR      C 1973   6.148   7.276   4.182
  170THR      O 1974   6.133   7.359   4.093
  171PRO      N 1975   6.231   7.172   4.174
  171PRO     CA 1976   6.321   7.155   4.059
  171PRO     CB 1977   6.405   7.030   4.088
  171PRO     CG 1978   6.330   6.969   4.206
  171PRO     CD 1979   6.255   7.077   4.284
  171PRO      C 1980   6.234   7.128   3.936
  171PRO      O 1981   6.155   7.034   3.927
  172THR      N 1982   6.278   7.205   3.836
  172THR      H 1983   6.372   7.239   3.836
  172THR     CA 1984   6.208   7.209   3.706
  172THR     CB 1985   6.079   7.290   3.699
  172THR    OG1 1986   6.102   7.431   3.712
  172THR    HG1 1987   6.040   7.476   3.648
  172THR    CG2 1988   5.961   7.240   3.782
  172THR      C 1989   6.281   7.238   3.575
  172THR      O 1990   6.269   7.160   3.480
  173GL4      N 1991   6.358   7.346   3.571
  173GL4      H 1992   6.336   7.429   3.623
  173GL4     CA 1993   6.454   7.371   3.463
  173GL4     CB 1994   6.415   7.500   3.390
  173GL4     CG 1995   6.492   7.542   3.265
  173GL4     CD 1996   6.470   7.442   3.152
  173GL4    OE1 1997   6.568   7.369   3.125
  173GL4   HE11 1998   6.556   7.316   3.041
  173GL4   HE12 1999   6.618   7.351   3.210
  173GL4    OE2 2000   6.366   7.443   3.082
  173GL4   HE21 2001   6.387   7.415   2.988
  173GL4   HE22 2002   6.290   7.481   3.134
  173GL4      C 2003   6.596   7.373   3.520
  173GL4      O 2004   6.623   7.434   3.623
  174LYSH     N 2005   6.690   7.340   3.432
  174LYSH     H 2006   6.674   7.330   3.334
  174LYSH    CA 2007   6.834   7.326   3.455
  174LYSH    CB 2008   6.891   7.233   3.348
  174LYSH    CG 2009   6.826   7.095   3.332
  174LYSH    CD 2010   6.851   7.029   3.196
  174LYSH    CE 2011   6.812   7.122   3.081
  174LYSH    NZ 2012   6.863   7.077   2.950
  174LYSH   HZ1 2013   6.963   7.073   2.945
  174LYSH   HZ2 2014   6.832   6.986   2.922
  174LYSH   HZ3 2015   6.820   7.138   2.884
  174LYSH     C 2016   6.916   7.453   3.478
  174LYSH     O 2017   7.008   7.492   3.406
  175ASN      N 2018   6.875   7.528   3.580
  175ASN      H 2019   6.780   7.522   3.610
  175ASN     CA 2020   6.954   7.631   3.650
  175ASN     CB 2021   6.869   7.682   3.766
  175ASN     CG 2022   6.751   7.766   3.715
  175ASN    OD1 2023   6.761   7.833   3.613
  175ASN    ND2 2024   6.646   7.769   3.797
  175ASN   HD21 2025   6.650   7.748   3.894
  175ASN   HD22 2026   6.560   7.799   3.756
  175ASN      C 2027   7.090   7.584   3.701
  175ASN      O 2028   7.108   7.475   3.755
  176GL4      N 2029   7.191   7.670   3.689
  176GL4      H 2030   7.183   7.755   3.637
  176GL4     CA 2031   7.324   7.650   3.748
  176GL4     CB 2032   7.445   7.684   3.660
  176GL4     CG 2033   7.440   7.823   3.598
  176GL4     CD 2034   7.555   7.865   3.507
  176GL4    OE1 2035   7.571   7.798   3.403
  176GL4   HE11 2036   7.662   7.819   3.368
  176GL4   HE12 2037   7.507   7.721   3.409
  176GL4    OE2 2038   7.638   7.955   3.534
  176GL4   HE21 2039   7.725   7.933   3.488
  176GL4   HE22 2040   7.610   8.019   3.605
  176GL4      C 2041   7.334   7.711   3.888
  176GL4      O 2042   7.338   7.833   3.904
  177TYR      N 2043   7.324   7.624   3.988
  177TYR      H 2044   7.350   7.528   3.975
  177TYR     CA 2045   7.333   7.675   4.125
  177TYR     CB 2046   7.234   7.594   4.209
  177TYR     CG 2047   7.084   7.621   4.204
  177TYR    CD1 2048   6.997   7.531   4.144
  177TYR    HD1 2049   7.019   7.504   4.040
  177TYR    CD2 2050   7.035   7.718   4.290
  177TYR    HD2 2051   7.103   7.786   4.342
  177TYR    CE1 2052   6.868   7.514   4.191
  177TYR    HE1 2053   6.817   7.419   4.178
  177TYR    CE2 2054   6.900   7.707   4.323
  177TYR    HE2 2055   6.872   7.779   4.400
  177TYR     CZ 2056   6.815   7.606   4.281
  177TYR     OH 2057   6.680   7.616   4.283
  177TYR     HH 2058   6.647   7.534   4.237
  177TYR      C 2059   7.476   7.652   4.176
  177TYR      O 2060   7.534   7.550   4.141
  178ALA      N 2061   7.524   7.737   4.267
  178ALA      H 2062   7.459   7.798   4.312
  178ALA     CA 2063   7.660   7.735   4.323
  178ALA     CB 2064   7.767   7.811   4.245
  178ALA      C 2065   7.654   7.806   4.458
  178ALA      O 2066   7.578   7.901   4.482
  179CYS2     N 2067   7.732   7.768   4.559
  179CYS2     H 2068   7.798   7.696   4.539
  179CYS2    CA 2069   7.733   7.831   4.692
  179CYS2    CB 2070   7.687   7.723   4.791
  179CYS2    SG 2071   7.505   7.707   4.792
  179CYS2     C 2072   7.875   7.885   4.712
  179CYS2     O 2073   7.964   7.801   4.707
  180ARG      N 2074   7.882   8.009   4.758
  180ARG      H 2075   7.801   8.067   4.753
  180ARG     CA 2076   8.015   8.061   4.796
  180ARG     CB 2077   8.048   8.188   4.717
  180ARG     CG 2078   8.075   8.179   4.567
  180ARG     CD 2079   8.103   8.314   4.499
  180ARG     NE 2080   8.127   8.299   4.355
  180ARG     HE 2081   8.111   8.210   4.313
  180ARG     CZ 2082   8.190   8.382   4.271
  180ARG    NH1 2083   8.231   8.502   4.314
  180ARG   HH11 2084   8.219   8.529   4.409
  180ARG   HH12 2085   8.275   8.560   4.245
  180ARG    NH2 2086   8.212   8.360   4.140
  180ARG   HH21 2087   8.174   8.278   4.096
  180ARG   HH22 2088   8.280   8.419   4.098
  180ARG      C 2089   8.018   8.102   4.943
  180ARG      O 2090   7.927   8.165   4.996
  181VAL      N 2091   8.136   8.087   5.003
  181VAL      H 2092   8.222   8.062   4.958
  181VAL     CA 2093   8.159   8.116   5.145
  181VAL     CB 2094   8.178   7.991   5.232
  181VAL    CG1 2095   8.323   7.945   5.242
  181VAL    CG2 2096   8.104   8.002   5.365
  181VAL      C 2097   8.245   8.239   5.172
  181VAL      O 2098   8.368   8.240   5.177
  182ASN      N 2099   8.171   8.349   5.172
  182ASN      H 2100   8.075   8.337   5.148
  182ASN     CA 2101   8.234   8.482   5.173
  182ASN     CB 2102   8.156   8.592   5.100
  182ASN     CG 2103   8.184   8.592   4.949
  182ASN    OD1 2104   8.285   8.637   4.894
  182ASN    ND2 2105   8.090   8.534   4.875
  182ASN   HD21 2106   8.001   8.506   4.909
  182ASN   HD22 2107   8.119   8.515   4.781
  182ASN      C 2108   8.241   8.522   5.320
  182ASN      O 2109   8.150   8.508   5.402
  183HI0      N 2110   8.349   8.598   5.341
  183HI0      H 2111   8.414   8.617   5.268
  183HI0     CA 2112   8.382   8.672   5.463
  183HI0     CB 2113   8.534   8.694   5.472
  183HI0     CG 2114   8.612   8.592   5.554
  183HI0    ND1 2115   8.631   8.611   5.685
  183HI0    HD1 2116   8.581   8.674   5.744
  183HI0    CD2 2117   8.681   8.486   5.512
  183HI0    HD2 2118   8.685   8.432   5.418
  183HI0    CE1 2119   8.710   8.512   5.726
  183HI0    HE1 2120   8.711   8.473   5.828
  183HI0    NE2 2121   8.739   8.436   5.621
  183HI0    HE2 2122   8.801   8.358   5.628
  183HI0      C 2123   8.302   8.802   5.475
  183HI0      O 2124   8.285   8.883   5.384
  184VAL      N 2125   8.267   8.839   5.598
  184VAL      H 2126   8.269   8.780   5.679
  184VAL     CA 2127   8.198   8.966   5.626
  184VAL     CB 2128   8.101   8.933   5.738
  184VAL    CG1 2129   8.065   9.052   5.826
  184VAL    CG2 2130   7.972   8.880   5.674
  184VAL      C 2131   8.298   9.078   5.655
  184VAL      O 2132   8.268   9.190   5.612
  185THR      N 2133   8.404   9.059   5.732
  185THR      H 2134   8.401   8.971   5.781
  185THR     CA 2135   8.513   9.152   5.764
  185THR     CB 2136   8.576   9.114   5.898
  185THR    OG1 2137   8.647   8.991   5.880
  185THR    HG1 2138   8.588   8.911   5.883
  185THR    CG2 2139   8.466   9.125   6.003
  185THR      C 2140   8.612   9.181   5.651
  185THR      O 2141   8.604   9.289   5.594
  186LEU      N 2142   8.713   9.096   5.630
  186LEU      H 2143   8.718   9.015   5.689
  186LEU     CA 2144   8.824   9.115   5.536
  186LEU     CB 2145   8.899   8.982   5.547
  186LEU     CG 2146   8.974   8.949   5.676
  186LEU    CD1 2147   9.038   8.812   5.653
  186LEU    CD2 2148   9.077   9.057   5.710
  186LEU      C 2149   8.790   9.159   5.394
  186LEU      O 2150   8.677   9.136   5.350
  187SER      N 2151   8.894   9.202   5.323
  187SER      H 2152   8.985   9.206   5.363
  187SER     CA 2153   8.873   9.251   5.186
  187SER     CB 2154   8.964   9.368   5.148
  187SER     OG 2155   8.925   9.489   5.215
  187SER     HG 2156   8.873   9.545   5.150
  187SER      C 2157   8.898   9.140   5.083
  187SER      O 2158   8.994   9.150   5.006
  188GLN      N 2159   8.819   9.033   5.086
  188GLN      H 2160   8.724   9.037   5.117
  188GLN     CA 2161   8.840   8.926   4.987
  188GLN     CB 2162   8.746   8.813   5.028
  188GLN     CG 2163   8.776   8.735   5.157
  188GLN     CD 2164   8.679   8.617   5.162
  188GLN    OE1 2165   8.560   8.616   5.133
  188GLN    NE2 2166   8.734   8.496   5.178
  188GLN   HE21 2167   8.831   8.490   5.199
  188GLN   HE22 2168   8.675   8.416   5.170
  188GLN      C 2169   8.826   8.966   4.840
  188GLN      O 2170   8.730   9.035   4.805
  189PRO      N 2171   8.906   8.903   4.755
  189PRO     CA 2172   8.896   8.935   4.612
  189PRO     CB 2173   9.031   8.891   4.555
  189PRO     CG 2174   9.079   8.785   4.655
  189PRO     CD 2175   9.026   8.827   4.792
  189PRO      C 2176   8.787   8.871   4.526
  189PRO      O 2177   8.751   8.757   4.555
  190LYSH     N 2178   8.726   8.954   4.442
  190LYSH     H 2179   8.767   9.041   4.412
  190LYSH    CA 2180   8.601   8.927   4.370
  190LYSH    CB 2181   8.617   8.828   4.253
  190LYSH    CG 2182   8.681   8.891   4.129
  190LYSH    CD 2183   8.712   8.788   4.019
  190LYSH    CE 2184   8.795   8.849   3.906
  190LYSH    NZ 2185   8.930   8.891   3.944
  190LYSH   HZ1 2186   8.989   8.880   3.864
  190LYSH   HZ2 2187   8.919   8.988   3.966
  190LYSH   HZ3 2188   8.965   8.842   4.023
  190LYSH     C 2189   8.477   8.902   4.455
  190LYSH     O 2190   8.444   8.788   4.485
  191ILE      N 2191   8.403   9.005   4.496
  191ILE      H 2192   8.441   9.097   4.497
  191ILE     CA 2193   8.287   8.978   4.581
  191ILE     CB 2194   8.256   9.097   4.672
  191ILE    CG1 2195   8.224   9.227   4.599
  191ILE    CG2 2196   8.365   9.134   4.773
  191ILE     CD 2197   8.131   9.320   4.678
  191ILE      C 2198   8.163   8.935   4.502
  191ILE      O 2199   8.165   8.909   4.382
  192VAL      N 2200   8.056   8.901   4.573
  192VAL      H 2201   8.053   8.910   4.672
  192VAL     CA 2202   7.927   8.873   4.508
  192VAL     CB 2203   7.843   8.770   4.583
  192VAL    CG1 2204   7.709   8.736   4.518
  192VAL    CG2 2205   7.930   8.645   4.597
  192VAL      C 2206   7.846   8.999   4.476
  192VAL      O 2207   7.777   8.999   4.374
  193LYSH     N 2208   7.827   9.091   4.571
  193LYSH     H 2209   7.846   9.070   4.667
  193LYSH    CA 2210   7.741   9.208   4.553
  193LYSH    CB 2211   7.750   9.295   4.679
  193LYSH    CG 2212   7.680   9.219   4.791
  193LYSH    CD 2213   7.720   9.282   4.925
  193LYSH    CE 2214   7.693   9.190   5.044
  193LYSH    NZ 2215   7.753   9.243   5.167
  193LYSH   HZ1 2216   7.710   9.185   5.235
  193LYSH   HZ2 2217   7.849   9.215   5.173
  193LYSH   HZ3 2218   7.761   9.342   5.178
  193LYSH     C 2219   7.777   9.293   4.431
  193LYSH     O 2220   7.889   9.344   4.431
  194TRP      N 2221   7.676   9.353   4.368
  194TRP      H 2222   7.581   9.337   4.393
  194TRP     CA 2223   7.691   9.415   4.236
  194TRP     CB 2224   7.583   9.344   4.154
  194TRP     CG 2225   7.646   9.326   4.016
  194TRP    CD1 2226   7.623   9.406   3.913
  194TRP    HD1 2227   7.541   9.478   3.912
  194TRP    CD2 2228   7.718   9.217   3.970
  194TRP    NE1 2229   7.679   9.353   3.805
  194TRP    HE1 2230   7.666   9.382   3.710
  194TRP    CE2 2231   7.731   9.234   3.833
  194TRP    CE3 2232   7.770   9.102   4.029
  194TRP    HE3 2233   7.799   9.104   4.134
  194TRP    CZ2 2234   7.782   9.129   3.757
  194TRP    HZ2 2235   7.811   9.144   3.653
  194TRP    CZ3 2236   7.811   8.994   3.951
  194TRP    HZ3 2237   7.835   8.906   4.011
  194TRP    CH2 2238   7.818   9.007   3.813
  194TRP    HH2 2239   7.810   8.920   3.749
  194TRP      C 2240   7.662   9.565   4.244
  194TRP      O 2241   7.556   9.608   4.290
  195AS4      N 2242   7.737   9.633   4.158
  195AS4      H 2243   7.775   9.579   4.082
  195AS4     CA 2244   7.749   9.779   4.154
  195AS4     CB 2245   7.619   9.836   4.096
  195AS4     CG 2246   7.606   9.987   4.078
  195AS4    OD1 2247   7.714  10.044   4.049
  195AS4   HD11 2248   7.679  10.131   4.014
  195AS4   HD12 2249   7.786   9.978   4.070
  195AS4    OD2 2250   7.494  10.041   4.073
  195AS4   HD21 2251   7.515  10.138   4.064
  195AS4   HD22 2252   7.419   9.975   4.070
  195AS4      C 2253   7.802   9.850   4.279
  195AS4      O 2254   7.781   9.806   4.392
  196ARG      N 2255   7.896   9.940   4.250
  196ARG      H 2256   7.898   9.999   4.169
  196ARG     CA 2257   7.982   9.996   4.355
  196ARG     CB 2258   8.128   9.984   4.313
  196ARG     CG 2259   8.186   9.842   4.310
  196ARG     CD 2260   8.279   9.807   4.194
  196ARG     NE 2261   8.349   9.686   4.243
  196ARG     HE 2262   8.330   9.674   4.340
  196ARG     CZ 2263   8.429   9.601   4.178
  196ARG    NH1 2264   8.468   9.630   4.053
  196ARG   HH11 2265   8.436   9.713   4.007
  196ARG   HH12 2266   8.522   9.567   3.997
  196ARG    NH2 2267   8.470   9.497   4.252
  196ARG   HH21 2268   8.448   9.492   4.349
  196ARG   HH22 2269   8.523   9.422   4.213
  196ARG      C 2270   7.960  10.138   4.407
  196ARG      O 2271   7.943  10.226   4.323
  197AS4      N 2272   8.005  10.162   4.530
  197AS4      H 2273   8.037  10.090   4.593
  197AS4     CA 2274   8.009  10.296   4.590
  197AS4     CB 2275   7.983  10.287   4.740
  197AS4     CG 2276   7.974  10.413   4.827
  197AS4    OD1 2277   8.043  10.413   4.931
  197AS4   HD11 2278   8.052  10.500   4.979
  197AS4   HD12 2279   8.083  10.323   4.951
  197AS4    OD2 2280   7.894  10.504   4.797
  197AS4   HD21 2281   7.936  10.595   4.790
  197AS4   HD22 2282   7.806  10.464   4.773
  197AS4      C 2283   8.132  10.382   4.558
  197AS4      O 2284   8.244  10.337   4.536
  198MET      N 2285   8.108  10.512   4.567
  198MET      H 2286   8.044  10.536   4.640
  198MET     CA 2287   8.193  10.619   4.515
  198MET     CB 2288   8.180  10.621   4.363
  198MET     CG 2289   8.299  10.692   4.299
  198MET     SD 2290   8.278  10.725   4.120
  198MET     CE 2291   8.214  10.890   4.135
  198MET      C 2292   8.164  10.760   4.568
  198MET     O1 2293   8.258  10.843   4.566
  198MET   HO11 2294   8.345  10.793   4.567
  198MET   HO12 2295   8.222  10.936   4.568
  198MET     O2 2296   8.051  10.781   4.616
  198MET   HO21 2297   8.057  10.874   4.651
  198MET   HO22 2298   7.992  10.703   4.592
   9.95635   9.95635   7.04023   0.00000   0.00000   0.00000   0.00000   4.97824   4.97824
