# Supplementary material for: Interfacial Dynamics and Growth Modes of β2-Microglobulin Dimers
Source: J Chem Inf Model. 2023 May 3;63(14):4447–57. doi: 10.1021/acs.jcim.3c00399 (PMC10369489; doi:10.1021/acs.jcim.3c00399)
Supplement: Supplementary file 2 — ci3c00399_si_002.zip [file ci3c00399_si_002.zip › Supporting-Information/confs_end/End_conformation_BM-8_rep3.gro]

Protein in water t= 500000.00000 step= 5000000
 2298
    1ILE      N    1   7.914   8.001   2.281
    1ILE     H1    2   7.972   8.008   2.199
    1ILE     H2    3   7.861   8.086   2.283
    1ILE     H3    4   7.978   7.996   2.357
    1ILE     CA    5   7.828   7.882   2.272
    1ILE     CB    6   7.908   7.762   2.223
    1ILE    CG1    7   8.045   7.724   2.280
    1ILE    CG2    8   7.918   7.777   2.071
    1ILE     CD    9   8.089   7.578   2.278
    1ILE      C   10   7.772   7.850   2.411
    1ILE      O   11   7.832   7.894   2.508
    2GLN      N   12   7.660   7.779   2.423
    2GLN      H   13   7.603   7.762   2.342
    2GLN     CA   14   7.610   7.728   2.551
    2GLN     CB   15   7.463   7.687   2.555
    2GLN     CG   16   7.408   7.670   2.697
    2GLN     CD   17   7.258   7.646   2.716
    2GLN    OE1   18   7.169   7.711   2.661
    2GLN    NE2   19   7.225   7.571   2.820
    2GLN   HE21   20   7.292   7.532   2.883
    2GLN   HE22   21   7.126   7.562   2.828
    2GLN      C   22   7.686   7.601   2.592
    2GLN      O   23   7.693   7.506   2.514
    3ARG      N   24   7.757   7.615   2.704
    3ARG      H   25   7.750   7.693   2.766
    3ARG     CA   26   7.843   7.507   2.754
    3ARG     CB   27   7.962   7.567   2.830
    3ARG     CG   28   8.046   7.665   2.749
    3ARG     CD   29   8.157   7.717   2.841
    3ARG     NE   30   8.092   7.819   2.925
    3ARG     HE   31   8.025   7.789   2.992
    3ARG     CZ   32   8.149   7.939   2.946
    3ARG    NH1   33   8.262   7.986   2.891
    3ARG   HH11   34   8.303   7.928   2.820
    3ARG   HH12   35   8.313   8.058   2.938
    3ARG    NH2   36   8.098   8.025   3.035
    3ARG   HH21   37   8.023   8.009   3.099
    3ARG   HH22   38   8.145   8.113   3.047
    3ARG      C   39   7.777   7.411   2.853
    3ARG      O   40   7.807   7.292   2.851
    4THR      N   41   7.691   7.460   2.942
    4THR      H   42   7.679   7.558   2.960
    4THR     CA   43   7.629   7.378   3.046
    4THR     CB   44   7.644   7.443   3.184
    4THR    OG1   45   7.580   7.357   3.279
    4THR    HG1   46   7.543   7.418   3.349
    4THR    CG2   47   7.582   7.582   3.191
    4THR      C   48   7.483   7.349   3.008
    4THR      O   49   7.424   7.448   2.966
    5PRO      N   50   7.433   7.228   3.027
    5PRO     CA   51   7.289   7.198   3.027
    5PRO     CB   52   7.279   7.046   3.043
    5PRO     CG   53   7.410   6.993   2.983
    5PRO     CD   54   7.503   7.099   3.042
    5PRO      C   55   7.206   7.263   3.139
    5PRO      O   56   7.099   7.313   3.109
    6LYSH     N   57   7.265   7.258   3.259
    6LYSH     H   58   7.336   7.190   3.277
    6LYSH    CA   59   7.227   7.329   3.382
    6LYSH    CB   60   7.276   7.247   3.501
    6LYSH    CG   61   7.240   7.308   3.636
    6LYSH    CD   62   7.232   7.197   3.741
    6LYSH    CE   63   7.239   7.239   3.887
    6LYSH    NZ   64   7.346   7.334   3.922
    6LYSH   HZ1   65   7.316   7.428   3.912
    6LYSH   HZ2   66   7.344   7.320   4.021
    6LYSH   HZ3   67   7.439   7.317   3.889
    6LYSH     C   68   7.290   7.468   3.386
    6LYSH     O   69   7.403   7.488   3.431
    7ILE      N   70   7.193   7.559   3.392
    7ILE      H   71   7.097   7.534   3.381
    7ILE     CA   72   7.229   7.701   3.377
    7ILE     CB   73   7.133   7.784   3.292
    7ILE    CG1   74   6.984   7.761   3.317
    7ILE    CG2   75   7.194   7.772   3.152
    7ILE     CD   76   6.883   7.801   3.210
    7ILE      C   77   7.240   7.754   3.520
    7ILE      O   78   7.213   7.694   3.624
    8GLN      N   79   7.309   7.868   3.522
    8GLN      H   80   7.378   7.886   3.452
    8GLN     CA   81   7.304   7.954   3.641
    8GLN     CB   82   7.341   8.098   3.606
    8GLN     CG   83   7.491   8.121   3.619
    8GLN     CD   84   7.540   8.249   3.550
    8GLN    OE1   85   7.585   8.248   3.436
    8GLN    NE2   86   7.528   8.361   3.621
    8GLN   HE21   87   7.481   8.364   3.709
    8GLN   HE22   88   7.561   8.447   3.581
    8GLN      C   89   7.174   7.960   3.721
    8GLN      O   90   7.064   7.954   3.666
    9VAL      N   91   7.181   7.994   3.850
    9VAL      H   92   7.265   8.037   3.884
    9VAL     CA   93   7.062   8.015   3.932
    9VAL     CB   94   7.118   8.012   4.075
    9VAL    CG1   95   7.013   8.036   4.184
    9VAL    CG2   96   7.210   7.895   4.110
    9VAL      C   97   6.978   8.136   3.891
    9VAL      O   98   7.030   8.247   3.882
   10TYR      N   99   6.847   8.121   3.906
   10TYR      H  100   6.800   8.037   3.933
   10TYR     CA  101   6.766   8.234   3.859
   10TYR     CB  102   6.731   8.214   3.712
   10TYR     CG  103   6.676   8.334   3.635
   10TYR    CD1  104   6.542   8.353   3.604
   10TYR    HD1  105   6.469   8.282   3.643
   10TYR    CD2  106   6.766   8.423   3.576
   10TYR    HD2  107   6.872   8.399   3.578
   10TYR    CE1  108   6.489   8.459   3.533
   10TYR    HE1  109   6.382   8.479   3.541
   10TYR    CE2  110   6.716   8.529   3.502
   10TYR    HE2  111   6.787   8.606   3.470
   10TYR     CZ  112   6.580   8.549   3.478
   10TYR     OH  113   6.522   8.636   3.392
   10TYR     HH  114   6.592   8.693   3.350
   10TYR      C  115   6.637   8.249   3.940
   10TYR      O  116   6.559   8.157   3.964
   11SER      N  117   6.655   8.346   4.029
   11SER      H  118   6.743   8.392   4.040
   11SER     CA  119   6.564   8.393   4.135
   11SER     CB  120   6.438   8.455   4.073
   11SER     OG  121   6.475   8.587   4.036
   11SER     HG  122   6.558   8.580   3.980
   11SER      C  123   6.521   8.303   4.251
   11SER      O  124   6.457   8.353   4.342
   12ARG      N  125   6.547   8.172   4.248
   12ARG      H  126   6.582   8.132   4.164
   12ARG     CA  127   6.515   8.078   4.357
   12ARG     CB  128   6.399   7.984   4.324
   12ARG     CG  129   6.273   8.062   4.288
   12ARG     CD  130   6.163   7.960   4.258
   12ARG     NE  131   6.044   8.020   4.195
   12ARG     HE  132   6.062   8.051   4.101
   12ARG     CZ  133   5.919   8.028   4.241
   12ARG    NH1  134   5.893   7.989   4.367
   12ARG   HH11  135   5.964   7.952   4.427
   12ARG   HH12  136   5.797   7.968   4.385
   12ARG    NH2  137   5.822   8.092   4.175
   12ARG   HH21  138   5.834   8.141   4.089
   12ARG   HH22  139   5.731   8.089   4.216
   12ARG      C  140   6.629   7.991   4.411
   12ARG      O  141   6.742   7.999   4.362
   13HI0      N  142   6.596   7.898   4.500
   13HI0      H  143   6.505   7.901   4.539
   13HI0     CA  144   6.689   7.803   4.563
   13HI0     CB  145   6.609   7.718   4.662
   13HI0     CG  146   6.693   7.652   4.771
   13HI0    ND1  147   6.695   7.687   4.900
   13HI0    HD1  148   6.644   7.765   4.934
   13HI0    CD2  149   6.739   7.528   4.765
   13HI0    HD2  150   6.776   7.473   4.678
   13HI0    CE1  151   6.734   7.583   4.973
   13HI0    HE1  152   6.707   7.575   5.078
   13HI0    NE2  153   6.767   7.486   4.888
   13HI0    HE2  154   6.818   7.406   4.920
   13HI0      C  155   6.751   7.717   4.453
   13HI0      O  156   6.675   7.682   4.363
   14PRO      N  157   6.884   7.706   4.452
   14PRO     CA  158   6.951   7.619   4.354
   14PRO     CB  159   7.101   7.635   4.379
   14PRO     CG  160   7.125   7.748   4.480
   14PRO     CD  161   6.986   7.759   4.543
   14PRO      C  162   6.926   7.469   4.368
   14PRO      O  163   6.868   7.423   4.466
   15ALA      N  164   6.960   7.393   4.264
   15ALA      H  165   6.974   7.426   4.170
   15ALA     CA  166   6.966   7.247   4.277
   15ALA     CB  167   6.991   7.194   4.135
   15ALA      C  168   7.054   7.170   4.376
   15ALA      O  169   7.007   7.068   4.425
   16GL4      N  170   7.181   7.204   4.394
   16GL4      H  171   7.223   7.270   4.331
   16GL4     CA  172   7.276   7.160   4.497
   16GL4     CB  173   7.249   7.227   4.632
   16GL4     CG  174   7.295   7.373   4.641
   16GL4     CD  175   7.243   7.416   4.778
   16GL4    OE1  176   7.303   7.379   4.882
   16GL4   HE11  177   7.253   7.393   4.967
   16GL4   HE12  178   7.386   7.337   4.846
   16GL4    OE2  179   7.156   7.507   4.773
   16GL4   HE21  180   7.092   7.487   4.846
   16GL4   HE22  181   7.189   7.583   4.717
   16GL4      C  182   7.316   7.018   4.536
   16GL4      O  183   7.424   7.003   4.593
   17ASN      N  184   7.232   6.922   4.498
   17ASN      H  185   7.158   6.929   4.431
   17ASN     CA  186   7.239   6.782   4.542
   17ASN     CB  187   7.097   6.725   4.537
   17ASN     CG  188   7.007   6.762   4.656
   17ASN    OD1  189   6.906   6.828   4.633
   17ASN    ND2  190   7.041   6.705   4.771
   17ASN   HD21  191   7.119   6.644   4.784
   17ASN   HD22  192   6.991   6.736   4.852
   17ASN      C  193   7.339   6.705   4.455
   17ASN      O  194   7.396   6.752   4.357
   18GLY      N  195   7.374   6.589   4.511
   18GLY      H  196   7.334   6.569   4.601
   18GLY     CA  197   7.459   6.494   4.438
   18GLY      C  198   7.404   6.399   4.331
   18GLY      O  199   7.301   6.332   4.342
   19LYSH     N  200   7.485   6.374   4.228
   19LYSH     H  201   7.483   6.294   4.168
   19LYSH    CA  202   7.616   6.436   4.204
   19LYSH    CB  203   7.693   6.338   4.115
   19LYSH    CG  204   7.722   6.220   4.207
   19LYSH    CD  205   7.772   6.103   4.121
   19LYSH    CE  206   7.819   5.986   4.208
   19LYSH    NZ  207   7.862   5.866   4.133
   19LYSH   HZ1  208   7.835   5.877   4.038
   19LYSH   HZ2  209   7.960   5.848   4.143
   19LYSH   HZ3  210   7.817   5.784   4.168
   19LYSH     C  211   7.598   6.567   4.127
   19LYSH     O  212   7.504   6.601   4.055
   20SER      N  213   7.706   6.644   4.146
   20SER      H  214   7.789   6.620   4.196
   20SER     CA  215   7.719   6.775   4.081
   20SER     CB  216   7.656   6.887   4.164
   20SER     OG  217   7.683   7.020   4.119
   20SER     HG  218   7.608   7.075   4.157
   20SER      C  219   7.858   6.820   4.036
   20SER      O  220   7.946   6.766   4.103
   21ASN      N  221   7.858   6.881   3.918
   21ASN      H  222   7.779   6.876   3.857
   21ASN     CA  223   7.982   6.937   3.862
   21ASN     CB  224   8.034   7.057   3.941
   21ASN     CG  225   7.965   7.187   3.897
   21ASN    OD1  226   8.012   7.275   3.825
   21ASN    ND2  227   7.851   7.209   3.962
   21ASN   HD21  228   7.814   7.148   4.032
   21ASN   HD22  229   7.822   7.305   3.963
   21ASN      C  230   8.094   6.844   3.817
   21ASN      O  231   8.200   6.847   3.880
   22PHE      N  232   8.091   6.747   3.726
   22PHE      H  233   8.177   6.695   3.720
   22PHE     CA  234   7.983   6.689   3.645
   22PHE     CB  235   7.883   6.607   3.728
   22PHE     CG  236   7.920   6.471   3.788
   22PHE    CD1  237   7.989   6.465   3.908
   22PHE    HD1  238   7.998   6.547   3.980
   22PHE    CD2  239   7.887   6.354   3.722
   22PHE    HD2  240   7.834   6.367   3.628
   22PHE    CE1  241   8.034   6.342   3.954
   22PHE    HE1  242   8.081   6.342   4.053
   22PHE    CE2  243   7.923   6.232   3.777
   22PHE    HE2  244   7.917   6.139   3.721
   22PHE     CZ  245   8.000   6.223   3.892
   22PHE     HZ  246   8.056   6.133   3.918
   22PHE      C  247   7.912   6.779   3.544
   22PHE      O  248   7.929   6.901   3.540
   23LEU      N  249   7.846   6.714   3.449
   23LEU      H  250   7.876   6.623   3.420
   23LEU     CA  251   7.754   6.783   3.357
   23LEU     CB  252   7.768   6.739   3.211
   23LEU     CG  253   7.883   6.801   3.131
   23LEU    CD1  254   7.883   6.750   2.986
   23LEU    CD2  255   7.855   6.950   3.111
   23LEU      C  256   7.613   6.750   3.406
   23LEU      O  257   7.576   6.633   3.402
   24ASN      N  258   7.537   6.848   3.454
   24ASN      H  259   7.573   6.941   3.443
   24ASN     CA  260   7.409   6.833   3.525
   24ASN     CB  261   7.425   6.902   3.661
   24ASN     CG  262   7.490   6.806   3.760
   24ASN    OD1  263   7.606   6.819   3.800
   24ASN    ND2  264   7.419   6.705   3.810
   24ASN   HD21  265   7.322   6.695   3.787
   24ASN   HD22  266   7.464   6.642   3.874
   24ASN      C  267   7.289   6.884   3.444
   24ASN      O  268   7.304   6.972   3.360
   25CYS2     N  269   7.174   6.832   3.485
   25CYS2     H  270   7.166   6.736   3.509
   25CYS2    CA  271   7.044   6.894   3.452
   25CYS2    CB  272   6.983   6.846   3.320
   25CYS2    SG  273   6.821   6.910   3.264
   25CYS2     C  274   6.937   6.864   3.557
   25CYS2     O  275   6.926   6.749   3.601
   26TYR      N  276   6.854   6.963   3.588
   26TYR      H  277   6.848   7.058   3.555
   26TYR     CA  278   6.748   6.934   3.686
   26TYR     CB  279   6.774   7.031   3.801
   26TYR     CG  280   6.692   7.000   3.926
   26TYR    CD1  281   6.583   7.079   3.959
   26TYR    HD1  282   6.541   7.158   3.896
   26TYR    CD2  283   6.748   6.915   4.021
   26TYR    HD2  284   6.845   6.873   3.995
   26TYR    CE1  285   6.531   7.071   4.087
   26TYR    HE1  286   6.437   7.120   4.116
   26TYR    CE2  287   6.700   6.903   4.151
   26TYR    HE2  288   6.756   6.861   4.235
   26TYR     CZ  289   6.596   6.990   4.179
   26TYR     OH  290   6.530   6.974   4.297
   26TYR     HH  291   6.432   6.982   4.280
   26TYR      C  292   6.606   6.941   3.629
   26TYR      O  293   6.556   7.045   3.586
   27VAL      N  294   6.532   6.834   3.657
   27VAL      H  295   6.566   6.748   3.694
   27VAL     CA  296   6.392   6.824   3.612
   27VAL     CB  297   6.383   6.692   3.534
   27VAL    CG1  298   6.234   6.669   3.507
   27VAL    CG2  299   6.453   6.687   3.398
   27VAL      C  300   6.293   6.838   3.728
   27VAL      O  301   6.293   6.766   3.827
   28SER      N  302   6.244   6.961   3.747
   28SER      H  303   6.280   7.040   3.698
   28SER     CA  304   6.132   6.997   3.835
   28SER     CB  305   6.120   7.142   3.878
   28SER     OG  306   6.244   7.193   3.928
   28SER     HG  307   6.291   7.249   3.860
   28SER      C  308   5.997   6.946   3.784
   28SER      O  309   5.922   7.024   3.726
   29GLY      N  310   5.954   6.838   3.848
   29GLY      H  311   6.011   6.801   3.921
   29GLY     CA  312   5.835   6.761   3.810
   29GLY      C  313   5.834   6.710   3.666
   29GLY      O  314   5.924   6.732   3.586
   30PHE      N  315   5.719   6.648   3.641
   30PHE      H  316   5.647   6.664   3.708
   30PHE     CA  317   5.683   6.570   3.521
   30PHE     CB  318   5.563   6.479   3.546
   30PHE     CG  319   5.603   6.340   3.597
   30PHE    CD1  320   5.597   6.237   3.503
   30PHE    HD1  321   5.572   6.256   3.399
   30PHE    CD2  322   5.631   6.314   3.730
   30PHE    HD2  323   5.630   6.396   3.802
   30PHE    CE1  324   5.630   6.109   3.548
   30PHE    HE1  325   5.607   6.032   3.474
   30PHE    CE2  326   5.664   6.184   3.767
   30PHE    HE2  327   5.686   6.159   3.870
   30PHE     CZ  328   5.673   6.079   3.676
   30PHE     HZ  329   5.757   6.010   3.679
   30PHE      C  330   5.660   6.654   3.396
   30PHE      O  331   5.723   6.636   3.292
   31HI0      N  332   5.591   6.768   3.404
   31HI0      H  333   5.602   6.819   3.489
   31HI0     CA  334   5.548   6.852   3.292
   31HI0     CB  335   5.452   6.962   3.339
   31HI0     CG  336   5.312   6.901   3.356
   31HI0    ND1  337   5.269   6.828   3.458
   31HI0    HD1  338   5.311   6.804   3.545
   31HI0    CD2  339   5.222   6.913   3.259
   31HI0    HD2  340   5.231   6.967   3.164
   31HI0    CE1  341   5.144   6.796   3.423
   31HI0    HE1  342   5.082   6.728   3.481
   31HI0    NE2  343   5.116   6.847   3.303
   31HI0    HE2  344   5.030   6.831   3.255
   31HI0      C  345   5.662   6.936   3.232
   31HI0      O  346   5.742   6.980   3.314
   32PRO      N  347   5.680   6.944   3.101
   32PRO     CA  348   5.612   6.876   2.990
   32PRO     CB  349   5.619   6.966   2.866
   32PRO     CG  350   5.757   7.030   2.886
   32PRO     CD  351   5.775   7.036   3.038
   32PRO      C  352   5.646   6.731   2.953
   32PRO      O  353   5.758   6.684   2.969
   33SER      N  354   5.547   6.659   2.901
   33SER      H  355   5.462   6.701   2.868
   33SER     CA  356   5.556   6.514   2.878
   33SER     CB  357   5.659   6.476   2.772
   33SER     OG  358   5.646   6.338   2.736
   33SER     HG  359   5.725   6.310   2.681
   33SER      C  360   5.584   6.429   3.002
   33SER      O  361   5.492   6.388   3.072
   34AS4      N  362   5.713   6.418   3.034
   34AS4      H  363   5.782   6.485   3.006
   34AS4     CA  364   5.759   6.314   3.127
   34AS4     CB  365   5.766   6.183   3.049
   34AS4     CG  366   5.787   6.060   3.137
   34AS4    OD1  367   5.702   6.044   3.227
   34AS4   HD11  368   5.700   5.948   3.256
   34AS4   HD12  369   5.661   6.133   3.245
   34AS4    OD2  370   5.883   5.983   3.114
   34AS4   HD21  371   5.876   5.917   3.189
   34AS4   HD22  372   5.941   6.024   3.044
   34AS4      C  373   5.898   6.342   3.184
   34AS4      O  374   5.976   6.404   3.112
   35ILE      N  375   5.933   6.276   3.294
   35ILE      H  376   5.866   6.217   3.339
   35ILE     CA  377   6.069   6.276   3.348
   35ILE     CB  378   6.079   6.227   3.492
   35ILE    CG1  379   6.020   6.090   3.526
   35ILE    CG2  380   6.007   6.332   3.578
   35ILE     CD  381   6.068   6.073   3.671
   35ILE      C  382   6.191   6.226   3.269
   35ILE      O  383   6.304   6.258   3.307
   36GL4      N  384   6.161   6.144   3.169
   36GL4      H  385   6.066   6.117   3.151
   36GL4     CA  386   6.267   6.075   3.094
   36GL4     CB  387   6.193   5.952   3.039
   36GL4     CG  388   6.285   5.843   2.983
   36GL4     CD  389   6.217   5.719   2.925
   36GL4    OE1  390   6.122   5.666   2.986
   36GL4   HE11  391   6.121   5.569   2.963
   36GL4   HE12  392   6.086   5.736   3.048
   36GL4    OE2  393   6.248   5.673   2.812
   36GL4   HE21  394   6.232   5.575   2.818
   36GL4   HE22  395   6.271   5.741   2.742
   36GL4      C  396   6.325   6.162   2.982
   36GL4      O  397   6.268   6.164   2.873
   37VAL      N  398   6.418   6.250   3.016
   37VAL      H  399   6.464   6.239   3.104
   37VAL     CA  400   6.460   6.361   2.929
   37VAL     CB  401   6.444   6.488   3.013
   37VAL    CG1  402   6.303   6.507   3.069
   37VAL    CG2  403   6.550   6.490   3.124
   37VAL      C  404   6.604   6.343   2.880
   37VAL      O  405   6.662   6.244   2.924
   38AS4      N  406   6.650   6.421   2.782
   38AS4      H  407   6.608   6.508   2.756
   38AS4     CA  408   6.781   6.398   2.719
   38AS4     CB  409   6.761   6.359   2.572
   38AS4     CG  410   6.710   6.215   2.566
   38AS4    OD1  411   6.597   6.204   2.513
   38AS4   HD11  412   6.542   6.131   2.553
   38AS4   HD12  413   6.600   6.251   2.425
   38AS4    OD2  414   6.774   6.119   2.614
   38AS4   HD21  415   6.719   6.037   2.632
   38AS4   HD22  416   6.859   6.159   2.649
   38AS4      C  417   6.877   6.514   2.745
   38AS4      O  418   6.838   6.626   2.779
   39LEU      N  419   7.007   6.489   2.732
   39LEU      H  420   7.040   6.401   2.698
   39LEU     CA  421   7.116   6.583   2.758
   39LEU     CB  422   7.198   6.515   2.868
   39LEU     CG  423   7.151   6.566   3.005
   39LEU    CD1  424   7.068   6.457   3.073
   39LEU    CD2  425   7.270   6.617   3.087
   39LEU      C  426   7.202   6.597   2.632
   39LEU      O  427   7.269   6.504   2.589
   40LEU      N  428   7.150   6.697   2.561
   40LEU      H  429   7.106   6.774   2.605
   40LEU     CA  430   7.195   6.728   2.424
   40LEU     CB  431   7.086   6.807   2.351
   40LEU     CG  432   7.030   6.736   2.228
   40LEU    CD1  433   6.934   6.629   2.281
   40LEU    CD2  434   6.950   6.840   2.148
   40LEU      C  435   7.332   6.796   2.417
   40LEU      O  436   7.384   6.869   2.502
   41LYSH     N  437   7.389   6.760   2.303
   41LYSH     H  438   7.358   6.675   2.260
   41LYSH    CA  439   7.510   6.816   2.240
   41LYSH    CB  440   7.635   6.734   2.274
   41LYSH    CG  441   7.646   6.588   2.228
   41LYSH    CD  442   7.793   6.546   2.221
   41LYSH    CE  443   7.807   6.413   2.147
   41LYSH    NZ  444   7.935   6.349   2.181
   41LYSH   HZ1  445   7.937   6.329   2.279
   41LYSH   HZ2  446   7.951   6.266   2.128
   41LYSH   HZ3  447   8.009   6.410   2.156
   41LYSH     C  448   7.490   6.831   2.089
   41LYSH     O  449   7.487   6.737   2.009
   42ASN      N  450   7.474   6.956   2.047
   42ASN      H  451   7.501   7.025   2.115
   42ASN     CA  452   7.442   7.003   1.912
   42ASN     CB  453   7.559   6.972   1.818
   42ASN     CG  454   7.697   7.000   1.878
   42ASN    OD1  455   7.730   7.115   1.907
   42ASN    ND2  456   7.784   6.900   1.879
   42ASN   HD21  457   7.768   6.809   1.840
   42ASN   HD22  458   7.876   6.902   1.919
   42ASN      C  459   7.319   6.945   1.842
   42ASN      O  460   7.258   7.017   1.765
   43GLY      N  461   7.282   6.822   1.877
   43GLY      H  462   7.357   6.760   1.902
   43GLY     CA  463   7.166   6.747   1.829
   43GLY      C  464   7.162   6.598   1.865
   43GLY      O  465   7.054   6.541   1.882
   44GL4      N  466   7.282   6.541   1.875
   44GL4      H  467   7.358   6.581   1.824
   44GL4     CA  468   7.314   6.413   1.940
   44GL4     CB  469   7.455   6.372   1.898
   44GL4     CG  470   7.481   6.342   1.750
   44GL4     CD  471   7.482   6.459   1.652
   44GL4    OE1  472   7.490   6.575   1.700
   44GL4   HE11  473   7.534   6.640   1.638
   44GL4   HE12  474   7.439   6.580   1.786
   44GL4    OE2  475   7.499   6.436   1.531
   44GL4   HE21  476   7.432   6.485   1.475
   44GL4   HE22  477   7.574   6.371   1.515
   44GL4      C  478   7.293   6.425   2.091
   44GL4      O  479   7.298   6.530   2.155
   45ARG      N  480   7.260   6.310   2.149
   45ARG      H  481   7.257   6.223   2.099
   45ARG     CA  482   7.253   6.302   2.295
   45ARG     CB  483   7.121   6.246   2.350
   45ARG     CG  484   7.075   6.112   2.291
   45ARG     CD  485   6.958   6.055   2.371
   45ARG     NE  486   6.894   5.949   2.292
   45ARG     HE  487   6.934   5.924   2.203
   45ARG     CZ  488   6.785   5.884   2.334
   45ARG    NH1  489   6.715   5.885   2.448
   45ARG   HH11  490   6.750   5.949   2.517
   45ARG   HH12  491   6.627   5.840   2.461
   45ARG    NH2  492   6.730   5.809   2.237
   45ARG   HH21  493   6.771   5.802   2.146
   45ARG   HH22  494   6.647   5.756   2.253
   45ARG      C  495   7.364   6.215   2.354
   45ARG      O  496   7.438   6.152   2.279
   46ILE      N  497   7.387   6.232   2.484
   46ILE      H  498   7.352   6.310   2.535
   46ILE     CA  499   7.487   6.160   2.565
   46ILE     CB  500   7.537   6.242   2.684
   46ILE    CG1  501   7.603   6.370   2.630
   46ILE    CG2  502   7.647   6.169   2.761
   46ILE     CD  503   7.629   6.487   2.724
   46ILE      C  504   7.438   6.020   2.606
   46ILE      O  505   7.343   6.002   2.681
   47GL4      N  506   7.509   5.923   2.549
   47GL4      H  507   7.592   5.947   2.499
   47GL4     CA  508   7.477   5.780   2.543
   47GL4     CB  509   7.576   5.714   2.446
   47GL4     CG  510   7.721   5.728   2.495
   47GL4     CD  511   7.787   5.861   2.532
   47GL4    OE1  512   7.783   5.952   2.447
   47GL4   HE11  513   7.804   6.036   2.495
   47GL4   HE12  514   7.734   5.918   2.367
   47GL4    OE2  515   7.836   5.868   2.647
   47GL4   HE21  516   7.903   5.941   2.655
   47GL4   HE22  517   7.786   5.800   2.701
   47GL4      C  518   7.446   5.711   2.675
   47GL4      O  519   7.346   5.639   2.684
   48LYSH     N  520   7.531   5.750   2.770
   48LYSH     H  521   7.603   5.814   2.746
   48LYSH    CA  522   7.517   5.696   2.906
   48LYSH    CB  523   7.641   5.619   2.953
   48LYSH    CG  524   7.653   5.571   3.098
   48LYSH    CD  525   7.540   5.475   3.136
   48LYSH    CE  526   7.563   5.441   3.283
   48LYSH    NZ  527   7.460   5.355   3.344
   48LYSH   HZ1  528   7.368   5.388   3.325
   48LYSH   HZ2  529   7.483   5.263   3.309
   48LYSH   HZ3  530   7.464   5.351   3.444
   48LYSH     C  531   7.510   5.818   2.998
   48LYSH     O  532   7.613   5.880   3.019
   49VAL      N  533   7.396   5.833   3.066
   49VAL      H  534   7.319   5.771   3.054
   49VAL     CA  535   7.379   5.937   3.168
   49VAL     CB  536   7.265   6.030   3.125
   49VAL    CG1  537   7.249   6.148   3.221
   49VAL    CG2  538   7.293   6.090   2.987
   49VAL      C  539   7.331   5.863   3.293
   49VAL      O  540   7.259   5.763   3.295
   50GL4      N  541   7.362   5.917   3.411
   50GL4      H  542   7.403   6.008   3.413
   50GL4     CA  543   7.305   5.877   3.540
   50GL4     CB  544   7.426   5.850   3.630
   50GL4     CG  545   7.490   5.714   3.604
   50GL4     CD  546   7.614   5.693   3.690
   50GL4    OE1  547   7.601   5.716   3.813
   50GL4   HE11  548   7.678   5.670   3.857
   50GL4   HE12  549   7.516   5.763   3.834
   50GL4    OE2  550   7.722   5.660   3.638
   50GL4   HE21  551   7.788   5.720   3.684
   50GL4   HE22  552   7.711   5.576   3.585
   50GL4      C  553   7.201   5.979   3.588
   50GL4      O  554   7.176   6.077   3.518
   51HI0      N  555   7.142   5.952   3.704
   51HI0      H  556   7.154   5.863   3.748
   51HI0     CA  557   7.054   6.045   3.778
   51HI0     CB  558   6.919   6.052   3.706
   51HI0     CG  559   6.833   5.927   3.724
   51HI0    ND1  560   6.806   5.849   3.829
   51HI0    HD1  561   6.818   5.871   3.925
   51HI0    CD2  562   6.789   5.867   3.614
   51HI0    HD2  563   6.810   5.904   3.514
   51HI0    CE1  564   6.735   5.747   3.781
   51HI0    HE1  565   6.690   5.674   3.847
   51HI0    NE2  566   6.727   5.754   3.648
   51HI0    HE2  567   6.692   5.678   3.593
   51HI0      C  568   7.041   6.013   3.926
   51HI0      O  569   7.058   5.896   3.960
   52SER      N  570   6.982   6.108   3.998
   52SER      H  571   6.959   6.198   3.960
   52SER     CA  572   6.977   6.088   4.143
   52SER     CB  573   6.962   6.225   4.209
   52SER     OG  574   6.847   6.294   4.159
   52SER     HG  575   6.822   6.341   4.244
   52SER      C  576   6.862   5.998   4.190
   52SER      O  577   6.792   5.937   4.110
   53AS4      N  578   6.864   5.973   4.320
   53AS4      H  579   6.920   6.016   4.391
   53AS4     CA  580   6.766   5.880   4.378
   53AS4     CB  581   6.792   5.871   4.529
   53AS4     CG  582   6.802   6.012   4.588
   53AS4    OD1  583   6.734   6.040   4.689
   53AS4   HD11  584   6.748   6.132   4.724
   53AS4   HD12  585   6.656   5.977   4.691
   53AS4    OD2  586   6.904   6.080   4.568
   53AS4   HD21  587   6.909   6.157   4.632
   53AS4   HD22  588   6.963   6.035   4.501
   53AS4      C  589   6.622   5.929   4.360
   53AS4      O  590   6.582   6.045   4.372
   54LEU      N  591   6.546   5.830   4.314
   54LEU      H  592   6.583   5.759   4.254
   54LEU     CA  593   6.401   5.823   4.293
   54LEU     CB  594   6.357   5.711   4.198
   54LEU     CG  595   6.216   5.714   4.140
   54LEU    CD1  596   6.215   5.801   4.014
   54LEU    CD2  597   6.165   5.572   4.114
   54LEU      C  598   6.324   5.812   4.424
   54LEU      O  599   6.294   5.708   4.482
   55SER      N  600   6.311   5.931   4.482
   55SER      H  601   6.336   6.008   4.424
   55SER     CA  602   6.259   5.951   4.618
   55SER     CB  603   6.367   5.971   4.725
   55SER     OG  604   6.426   6.099   4.700
   55SER     HG  605   6.519   6.077   4.670
   55SER      C  606   6.139   6.043   4.646
   55SER      O  607   6.070   6.017   4.744
   56PHE      N  608   6.117   6.133   4.550
   56PHE      H  609   6.179   6.142   4.472
   56PHE     CA  610   6.004   6.226   4.549
   56PHE     CB  611   6.067   6.348   4.481
   56PHE     CG  612   6.168   6.420   4.572
   56PHE    CD1  613   6.122   6.508   4.669
   56PHE    HD1  614   6.018   6.496   4.697
   56PHE    CD2  615   6.304   6.406   4.547
   56PHE    HD2  616   6.352   6.319   4.502
   56PHE    CE1  617   6.207   6.603   4.725
   56PHE    HE1  618   6.174   6.659   4.813
   56PHE    CE2  619   6.388   6.505   4.598
   56PHE    HE2  620   6.491   6.506   4.564
   56PHE     CZ  621   6.340   6.602   4.686
   56PHE     HZ  622   6.401   6.684   4.723
   56PHE      C  623   5.877   6.172   4.483
   56PHE      O  624   5.889   6.079   4.404
   57SER      N  625   5.765   6.218   4.537
   57SER      H  626   5.754   6.299   4.595
   57SER     CA  627   5.633   6.165   4.499
   57SER     CB  628   5.522   6.184   4.602
   57SER     OG  629   5.512   6.315   4.661
   57SER     HG  630   5.452   6.365   4.599
   57SER      C  631   5.585   6.218   4.364
   57SER      O  632   5.623   6.324   4.316
   58LYSH     N  633   5.507   6.127   4.306
   58LYSH     H  634   5.493   6.035   4.343
   58LYSH    CA  635   5.458   6.137   4.167
   58LYSH    CB  636   5.417   5.994   4.130
   58LYSH    CG  637   5.539   5.902   4.125
   58LYSH    CD  638   5.637   5.934   4.012
   58LYSH    CE  639   5.758   5.840   4.014
   58LYSH    NZ  640   5.725   5.724   3.930
   58LYSH   HZ1  641   5.756   5.644   3.981
   58LYSH   HZ2  642   5.626   5.714   3.920
   58LYSH   HZ3  643   5.779   5.734   3.847
   58LYSH     C  644   5.347   6.241   4.155
   58LYSH     O  645   5.253   6.219   4.079
   59AS4      N  646   5.356   6.354   4.224
   59AS4      H  647   5.406   6.359   4.311
   59AS4     CA  648   5.275   6.475   4.201
   59AS4     CB  649   5.205   6.513   4.332
   59AS4     CG  650   5.294   6.526   4.455
   59AS4    OD1  651   5.345   6.634   4.492
   59AS4   HD11  652   5.372   6.633   4.589
   59AS4   HD12  653   5.345   6.699   4.417
   59AS4    OD2  654   5.292   6.427   4.532
   59AS4   HD21  655   5.328   6.457   4.620
   59AS4   HD22  656   5.271   6.340   4.489
   59AS4      C  657   5.356   6.596   4.154
   59AS4      O  658   5.467   6.578   4.103
   60TRP      N  659   5.321   6.720   4.185
   60TRP      H  660   5.241   6.730   4.245
   60TRP     CA  661   5.389   6.843   4.141
   60TRP     CB  662   5.308   6.970   4.168
   60TRP     CG  663   5.222   6.971   4.295
   60TRP    CD1  664   5.266   7.031   4.404
   60TRP    HD1  665   5.365   7.073   4.427
   60TRP    CD2  666   5.091   6.929   4.317
   60TRP    NE1  667   5.168   7.024   4.494
   60TRP    HE1  668   5.170   7.069   4.583
   60TRP    CE2  669   5.057   6.972   4.444
   60TRP    CE3  670   4.994   6.880   4.231
   60TRP    HE3  671   5.019   6.836   4.134
   60TRP    CZ2  672   4.922   6.979   4.478
   60TRP    HZ2  673   4.880   7.003   4.576
   60TRP    CZ3  674   4.858   6.886   4.262
   60TRP    HZ3  675   4.784   6.851   4.191
   60TRP    CH2  676   4.825   6.938   4.387
   60TRP    HH2  677   4.727   6.983   4.404
   60TRP      C  678   5.524   6.847   4.213
   60TRP      O  679   5.631   6.873   4.158
   61SER      N  680   5.517   6.820   4.343
   61SER      H  681   5.427   6.806   4.384
   61SER     CA  682   5.633   6.814   4.433
   61SER     CB  683   5.596   6.833   4.580
   61SER     OG  684   5.555   6.711   4.643
   61SER     HG  685   5.479   6.663   4.598
   61SER      C  686   5.739   6.706   4.409
   61SER      O  687   5.829   6.684   4.489
   62PHE      N  688   5.744   6.659   4.285
   62PHE      H  689   5.693   6.700   4.209
   62PHE     CA  690   5.848   6.571   4.230
   62PHE     CB  691   5.798   6.497   4.106
   62PHE     CG  692   5.880   6.379   4.054
   62PHE    CD1  693   5.881   6.256   4.118
   62PHE    HD1  694   5.802   6.233   4.189
   62PHE    CD2  695   5.969   6.405   3.950
   62PHE    HD2  696   5.949   6.481   3.874
   62PHE    CE1  697   5.985   6.167   4.095
   62PHE    HE1  698   5.988   6.076   4.156
   62PHE    CE2  699   6.077   6.319   3.935
   62PHE    HE2  700   6.153   6.343   3.862
   62PHE     CZ  701   6.088   6.201   4.009
   62PHE     HZ  702   6.175   6.136   4.012
   62PHE      C  703   5.970   6.656   4.192
   62PHE      O  704   5.959   6.764   4.133
   63TYR      N  705   6.084   6.588   4.191
   63TYR      H  706   6.086   6.493   4.221
   63TYR     CA  707   6.215   6.636   4.146
   63TYR     CB  708   6.286   6.714   4.256
   63TYR     CG  709   6.217   6.846   4.290
   63TYR    CD1  710   6.158   6.862   4.415
   63TYR    HD1  711   6.147   6.773   4.477
   63TYR    CD2  712   6.224   6.959   4.208
   63TYR    HD2  713   6.249   6.943   4.103
   63TYR    CE1  714   6.104   6.984   4.454
   63TYR    HE1  715   6.062   6.974   4.554
   63TYR    CE2  716   6.185   7.084   4.252
   63TYR    HE2  717   6.208   7.173   4.194
   63TYR     CZ  718   6.120   7.097   4.375
   63TYR     OH  719   6.086   7.220   4.423
   63TYR     HH  720   6.055   7.195   4.515
   63TYR      C  721   6.310   6.518   4.120
   63TYR      O  722   6.292   6.413   4.181
   64LEU      N  723   6.402   6.546   4.029
   64LEU      H  724   6.392   6.632   3.979
   64LEU     CA  725   6.505   6.454   3.976
   64LEU     CB  726   6.440   6.349   3.886
   64LEU     CG  727   6.524   6.231   3.838
   64LEU    CD1  728   6.559   6.128   3.946
   64LEU    CD2  729   6.453   6.150   3.729
   64LEU      C  730   6.621   6.524   3.904
   64LEU      O  731   6.601   6.629   3.843
   65LEU      N  732   6.743   6.483   3.938
   65LEU      H  733   6.770   6.418   4.009
   65LEU     CA  734   6.864   6.548   3.886
   65LEU     CB  735   6.943   6.579   4.013
   65LEU     CG  736   7.089   6.623   4.002
   65LEU    CD1  737   7.109   6.766   3.954
   65LEU    CD2  738   7.154   6.598   4.139
   65LEU      C  739   6.942   6.454   3.796
   65LEU      O  740   6.957   6.336   3.828
   66TYR      N  741   6.975   6.494   3.674
   66TYR      H  742   6.956   6.588   3.644
   66TYR     CA  743   7.046   6.414   3.573
   66TYR     CB  744   6.984   6.419   3.434
   66TYR     CG  745   6.854   6.340   3.417
   66TYR    CD1  746   6.731   6.381   3.467
   66TYR    HD1  747   6.731   6.458   3.544
   66TYR    CD2  748   6.862   6.221   3.346
   66TYR    HD2  749   6.958   6.182   3.310
   66TYR    CE1  750   6.619   6.303   3.443
   66TYR    HE1  751   6.524   6.353   3.463
   66TYR    CE2  752   6.749   6.143   3.324
   66TYR    HE2  753   6.757   6.065   3.247
   66TYR     CZ  754   6.626   6.184   3.372
   66TYR     OH  755   6.521   6.099   3.353
   66TYR     HH  756   6.437   6.153   3.349
   66TYR      C  757   7.190   6.463   3.561
   66TYR      O  758   7.220   6.577   3.595
   67TYR      N  759   7.280   6.367   3.540
   67TYR      H  760   7.246   6.273   3.546
   67TYR     CA  761   7.425   6.389   3.541
   67TYR     CB  762   7.476   6.426   3.681
   67TYR     CG  763   7.447   6.317   3.785
   67TYR    CD1  764   7.363   6.345   3.890
   67TYR    HD1  765   7.348   6.450   3.914
   67TYR    CD2  766   7.502   6.189   3.787
   67TYR    HD2  767   7.579   6.166   3.713
   67TYR    CE1  768   7.320   6.248   3.980
   67TYR    HE1  769   7.227   6.254   4.036
   67TYR    CE2  770   7.465   6.091   3.879
   67TYR    HE2  771   7.514   5.995   3.866
   67TYR     CZ  772   7.373   6.119   3.979
   67TYR     OH  773   7.367   6.032   4.083
   67TYR     HH  774   7.413   5.948   4.056
   67TYR      C  775   7.514   6.284   3.475
   67TYR      O  776   7.496   6.163   3.476
   68THR      N  777   7.616   6.337   3.407
   68THR      H  778   7.618   6.436   3.391
   68THR     CA  779   7.730   6.264   3.350
   68THR     CB  780   7.702   6.208   3.210
   68THR    OG1  781   7.808   6.121   3.171
   68THR    HG1  782   7.789   6.103   3.075
   68THR    CG2  783   7.675   6.313   3.103
   68THR      C  784   7.862   6.340   3.361
   68THR      O  785   7.859   6.453   3.408
   69GL4      N  786   7.975   6.275   3.331
   69GL4      H  787   7.954   6.190   3.283
   69GL4     CA  788   8.115   6.318   3.345
   69GL4     CB  789   8.199   6.231   3.252
   69GL4     CG  790   8.190   6.079   3.267
   69GL4     CD  791   8.292   6.003   3.182
   69GL4    OE1  792   8.330   6.043   3.070
   69GL4   HE11  793   8.423   6.012   3.049
   69GL4   HE12  794   8.261   6.102   3.030
   69GL4    OE2  795   8.331   5.891   3.222
   69GL4   HE21  796   8.402   5.867   3.156
   69GL4   HE22  797   8.279   5.833   3.285
   69GL4      C  798   8.163   6.463   3.332
   69GL4      O  799   8.090   6.551   3.289
   70PHE      N  800   8.286   6.478   3.381
   70PHE      H  801   8.348   6.407   3.415
   70PHE     CA  802   8.344   6.612   3.401
   70PHE     CB  803   8.459   6.605   3.502
   70PHE     CG  804   8.424   6.560   3.644
   70PHE    CD1  805   8.389   6.429   3.673
   70PHE    HD1  806   8.367   6.363   3.589
   70PHE    CD2  807   8.461   6.639   3.752
   70PHE    HD2  808   8.493   6.742   3.737
   70PHE    CE1  809   8.385   6.382   3.804
   70PHE    HE1  810   8.340   6.284   3.823
   70PHE    CE2  811   8.457   6.593   3.883
   70PHE    HE2  812   8.483   6.666   3.960
   70PHE     CZ  813   8.414   6.464   3.911
   70PHE     HZ  814   8.397   6.439   4.016
   70PHE      C  815   8.387   6.683   3.273
   70PHE      O  816   8.454   6.620   3.191
   71THR      N  817   8.374   6.815   3.273
   71THR      H  818   8.311   6.853   3.342
   71THR     CA  819   8.418   6.914   3.173
   71THR     CB  820   8.569   6.933   3.159
   71THR    OG1  821   8.638   6.815   3.116
   71THR    HG1  822   8.581   6.736   3.095
   71THR    CG2  823   8.628   6.967   3.296
   71THR      C  824   8.358   6.902   3.033
   71THR      O  825   8.381   6.799   2.970
   72PRO      N  826   8.291   7.008   2.990
   72PRO     CA  827   8.225   7.024   2.859
   72PRO     CB  828   8.195   7.174   2.855
   72PRO     CG  829   8.160   7.200   3.002
   72PRO     CD  830   8.242   7.105   3.089
   72PRO      C  831   8.322   6.988   2.747
   72PRO      O  832   8.428   7.051   2.747
   73THR      N  833   8.286   6.911   2.645
   73THR      H  834   8.203   6.855   2.650
   73THR     CA  835   8.370   6.897   2.525
   73THR     CB  836   8.331   6.775   2.441
   73THR    OG1  837   8.197   6.771   2.391
   73THR    HG1  838   8.139   6.804   2.465
   73THR    CG2  839   8.360   6.643   2.513
   73THR      C  840   8.369   7.021   2.435
   73THR      O  841   8.268   7.080   2.398
   74GL4      N  842   8.492   7.052   2.396
   74GL4      H  843   8.569   6.995   2.425
   74GL4     CA  844   8.532   7.161   2.306
   74GL4     CB  845   8.683   7.168   2.281
   74GL4     CG  846   8.763   7.172   2.411
   74GL4     CD  847   8.823   7.041   2.462
   74GL4    OE1  848   8.750   6.944   2.490
   74GL4   HE11  849   8.814   6.878   2.529
   74GL4   HE12  850   8.660   6.963   2.451
   74GL4    OE2  851   8.945   7.022   2.445
   74GL4   HE21  852   8.977   6.930   2.467
   74GL4   HE22  853   8.984   7.104   2.403
   74GL4      C  854   8.451   7.155   2.176
   74GL4      O  855   8.423   7.044   2.129
   75LYSH     N  856   8.423   7.272   2.122
   75LYSH     H  857   8.495   7.340   2.135
   75LYSH    CA  858   8.336   7.291   2.004
   75LYSH    CB  859   8.409   7.235   1.882
   75LYSH    CG  860   8.551   7.293   1.878
   75LYSH    CD  861   8.622   7.274   1.744
   75LYSH    CE  862   8.750   7.359   1.749
   75LYSH    NZ  863   8.819   7.313   1.627
   75LYSH   HZ1  864   8.838   7.215   1.638
   75LYSH   HZ2  865   8.775   7.333   1.539
   75LYSH   HZ3  866   8.905   7.364   1.627
   75LYSH     C  867   8.193   7.239   2.006
   75LYSH     O  868   8.125   7.320   1.944
   76ASN      N  869   8.150   7.160   2.105
   76ASN      H  870   8.209   7.103   2.162
   76ASN     CA  871   8.009   7.123   2.119
   76ASN     CB  872   8.012   6.982   2.178
   76ASN     CG  873   8.066   6.881   2.077
   76ASN    OD1  874   8.052   6.893   1.956
   76ASN    ND2  875   8.121   6.769   2.122
   76ASN   HD21  876   8.147   6.750   2.217
   76ASN   HD22  877   8.116   6.693   2.057
   76ASN      C  878   7.920   7.215   2.203
   76ASN      O  879   7.965   7.258   2.309
   77GL4      N  880   7.803   7.244   2.147
   77GL4      H  881   7.769   7.185   2.074
   77GL4     CA  882   7.707   7.335   2.212
   77GL4     CB  883   7.669   7.442   2.110
   77GL4     CG  884   7.564   7.535   2.170
   77GL4     CD  885   7.526   7.660   2.090
   77GL4    OE1  886   7.434   7.642   2.008
   77GL4   HE11  887   7.395   7.729   1.978
   77GL4   HE12  888   7.425   7.543   1.995
   77GL4    OE2  889   7.577   7.766   2.132
   77GL4   HE21  890   7.524   7.842   2.093
   77GL4   HE22  891   7.646   7.760   2.204
   77GL4      C  892   7.584   7.271   2.275
   77GL4      O  893   7.498   7.214   2.207
   78TYR      N  894   7.589   7.253   2.407
   78TYR      H  895   7.654   7.313   2.453
   78TYR     CA  896   7.500   7.170   2.489
   78TYR     CB  897   7.566   7.140   2.624
   78TYR     CG  898   7.683   7.042   2.606
   78TYR    CD1  899   7.674   6.909   2.643
   78TYR    HD1  900   7.578   6.869   2.677
   78TYR    CD2  901   7.808   7.090   2.569
   78TYR    HD2  902   7.822   7.194   2.541
   78TYR    CE1  903   7.784   6.823   2.645
   78TYR    HE1  904   7.757   6.723   2.677
   78TYR    CE2  905   7.920   7.007   2.573
   78TYR    HE2  906   8.013   7.048   2.533
   78TYR     CZ  907   7.909   6.874   2.611
   78TYR     OH  908   8.018   6.794   2.602
   78TYR     HH  909   8.007   6.702   2.639
   78TYR      C  910   7.359   7.221   2.521
   78TYR      O  911   7.336   7.341   2.510
   79ALA      N  912   7.261   7.135   2.548
   79ALA      H  913   7.283   7.038   2.542
   79ALA     CA  914   7.126   7.167   2.599
   79ALA     CB  915   7.032   7.214   2.489
   79ALA      C  916   7.060   7.051   2.675
   79ALA      O  917   7.091   6.935   2.647
   80CYS2     N  918   6.984   7.080   2.780
   80CYS2     H  919   6.966   7.173   2.813
   80CYS2    CA  920   6.905   6.971   2.839
   80CYS2    CB  921   6.908   6.988   2.991
   80CYS2    SG  922   6.810   6.853   3.068
   80CYS2     C  923   6.763   6.983   2.784
   80CYS2     O  924   6.705   7.092   2.784
   81ARG      N  925   6.724   6.871   2.725
   81ARG      H  926   6.776   6.785   2.729
   81ARG     CA  927   6.598   6.867   2.648
   81ARG     CB  928   6.625   6.831   2.502
   81ARG     CG  929   6.689   6.938   2.412
   81ARG     CD  930   6.597   7.046   2.356
   81ARG     NE  931   6.676   7.139   2.274
   81ARG     HE  932   6.710   7.217   2.327
   81ARG     CZ  933   6.700   7.135   2.142
   81ARG    NH1  934   6.643   7.042   2.064
   81ARG   HH11  935   6.588   6.969   2.106
   81ARG   HH12  936   6.628   7.072   1.970
   81ARG    NH2  937   6.751   7.243   2.082
   81ARG   HH21  938   6.735   7.335   2.119
   81ARG   HH22  939   6.822   7.230   2.013
   81ARG      C  940   6.492   6.773   2.706
   81ARG      O  941   6.531   6.663   2.746
   82VAL      N  942   6.369   6.822   2.707
   82VAL      H  943   6.350   6.915   2.673
   82VAL     CA  944   6.249   6.752   2.754
   82VAL     CB  945   6.145   6.845   2.817
   82VAL    CG1  946   6.184   6.870   2.963
   82VAL    CG2  947   6.129   6.967   2.726
   82VAL      C  948   6.188   6.645   2.663
   82VAL      O  949   6.205   6.642   2.541
   83ASN      N  950   6.124   6.547   2.724
   83ASN      H  951   6.089   6.556   2.817
   83ASN     CA  952   6.088   6.420   2.658
   83ASN     CB  953   6.028   6.325   2.762
   83ASN     CG  954   5.967   6.196   2.708
   83ASN    OD1  955   5.864   6.185   2.641
   83ASN    ND2  956   6.040   6.087   2.727
   83ASN   HD21  957   6.118   6.097   2.790
   83ASN   HD22  958   6.005   5.998   2.696
   83ASN      C  959   5.982   6.438   2.549
   83ASN      O  960   5.888   6.514   2.572
   84HI0      N  961   6.026   6.399   2.429
   84HI0      H  962   6.085   6.320   2.411
   84HI0     CA  963   5.965   6.440   2.302
   84HI0     CB  964   5.824   6.382   2.292
   84HI0     CG  965   5.825   6.229   2.275
   84HI0    ND1  966   5.835   6.139   2.372
   84HI0    HD1  967   5.835   6.161   2.470
   84HI0    CD2  968   5.817   6.162   2.161
   84HI0    HD2  969   5.825   6.219   2.068
   84HI0    CE1  970   5.832   6.016   2.321
   84HI0    HE1  971   5.823   5.921   2.373
   84HI0    NE2  972   5.820   6.032   2.189
   84HI0    HE2  973   5.829   5.965   2.115
   84HI0      C  974   5.969   6.586   2.255
   84HI0      O  975   5.961   6.615   2.135
   85VAL      N  976   5.964   6.675   2.353
   85VAL      H  977   5.996   6.654   2.445
   85VAL     CA  978   5.932   6.813   2.313
   85VAL     CB  979   5.814   6.871   2.392
   85VAL    CG1  980   5.684   6.803   2.350
   85VAL    CG2  981   5.844   6.845   2.540
   85VAL      C  982   6.055   6.904   2.322
   85VAL      O  983   6.127   6.916   2.421
   86THR      N  984   6.089   6.970   2.211
   86THR      H  985   6.024   6.987   2.137
   86THR     CA  986   6.221   7.029   2.185
   86THR     CB  987   6.254   7.053   2.037
   86THR    OG1  988   6.150   7.133   1.982
   86THR    HG1  989   6.151   7.231   2.004
   86THR    CG2  990   6.281   6.923   1.962
   86THR      C  991   6.252   7.160   2.257
   86THR      O  992   6.354   7.221   2.225
   87LEU      N  993   6.184   7.171   2.371
   87LEU      H  994   6.140   7.093   2.415
   87LEU     CA  995   6.217   7.285   2.459
   87LEU     CB  996   6.112   7.295   2.569
   87LEU     CG  997   5.970   7.335   2.527
   87LEU    CD1  998   5.887   7.291   2.648
   87LEU    CD2  999   5.951   7.486   2.513
   87LEU      C 1000   6.350   7.266   2.533
   87LEU      O 1001   6.353   7.184   2.625
   88SER      N 1002   6.444   7.358   2.515
   88SER      H 1003   6.412   7.447   2.480
   88SER     CA 1004   6.574   7.352   2.582
   88SER     CB 1005   6.675   7.445   2.515
   88SER     OG 1006   6.726   7.378   2.399
   88SER     HG 1007   6.795   7.437   2.356
   88SER      C 1008   6.555   7.412   2.722
   88SER      O 1009   6.498   7.520   2.737
   89GLN      N 1010   6.597   7.334   2.821
   89GLN      H 1011   6.646   7.251   2.796
   89GLN     CA 1012   6.599   7.370   2.963
   89GLN     CB 1013   6.671   7.498   3.008
   89GLN     CG 1014   6.822   7.479   2.996
   89GLN     CD 1015   6.879   7.451   2.857
   89GLN    OE1 1016   6.904   7.342   2.807
   89GLN    NE2 1017   6.907   7.560   2.786
   89GLN   HE21 1018   6.917   7.654   2.816
   89GLN   HE22 1019   6.918   7.557   2.686
   89GLN      C 1020   6.464   7.353   3.031
   89GLN      O 1021   6.367   7.425   3.007
   90PRO      N 1022   6.444   7.247   3.111
   90PRO     CA 1023   6.337   7.237   3.211
   90PRO     CB 1024   6.340   7.091   3.256
   90PRO     CG 1025   6.485   7.046   3.234
   90PRO     CD 1026   6.529   7.128   3.113
   90PRO      C 1027   6.360   7.331   3.330
   90PRO      O 1028   6.452   7.412   3.326
   91LYSH     N 1029   6.283   7.322   3.438
   91LYSH     H 1030   6.202   7.267   3.452
   91LYSH    CA 1031   6.310   7.406   3.556
   91LYSH    CB 1032   6.186   7.432   3.642
   91LYSH    CG 1033   6.061   7.474   3.566
   91LYSH    CD 1034   5.938   7.434   3.647
   91LYSH    CE 1035   5.811   7.505   3.600
   91LYSH    NZ 1036   5.689   7.468   3.673
   91LYSH   HZ1 1037   5.644   7.391   3.627
   91LYSH   HZ2 1038   5.714   7.444   3.767
   91LYSH   HZ3 1039   5.623   7.543   3.677
   91LYSH     C 1040   6.430   7.370   3.645
   91LYSH     O 1041   6.421   7.310   3.752
   92ILE      N 1042   6.544   7.429   3.611
   92ILE      H 1043   6.542   7.504   3.544
   92ILE     CA 1044   6.680   7.411   3.664
   92ILE     CB 1045   6.781   7.480   3.573
   92ILE    CG1 1046   6.779   7.433   3.427
   92ILE    CG2 1047   6.921   7.490   3.632
   92ILE     CD 1048   6.774   7.282   3.404
   92ILE      C 1049   6.687   7.448   3.812
   92ILE      O 1050   6.773   7.389   3.878
   93VAL      N 1051   6.622   7.552   3.862
   93VAL      H 1052   6.570   7.606   3.796
   93VAL     CA 1053   6.611   7.582   4.005
   93VAL     CB 1054   6.587   7.730   4.035
   93VAL    CG1 1055   6.717   7.810   4.027
   93VAL    CG2 1056   6.469   7.784   3.953
   93VAL      C 1057   6.515   7.496   4.087
   93VAL      O 1058   6.418   7.444   4.031
   94LYSH     N 1059   6.530   7.500   4.219
   94LYSH     H 1060   6.595   7.566   4.258
   94LYSH    CA 1061   6.442   7.431   4.314
   94LYSH    CB 1062   6.537   7.388   4.425
   94LYSH    CG 1063   6.478   7.278   4.513
   94LYSH    CD 1064   6.586   7.232   4.611
   94LYSH    CE 1065   6.690   7.140   4.548
   94LYSH    NZ 1066   6.785   7.074   4.640
   94LYSH   HZ1 1067   6.733   7.048   4.721
   94LYSH   HZ2 1068   6.825   6.992   4.599
   94LYSH   HZ3 1069   6.859   7.137   4.663
   94LYSH     C 1070   6.320   7.516   4.351
   94LYSH     O 1071   6.331   7.604   4.436
   95TRP      N 1072   6.205   7.482   4.292
   95TRP      H 1073   6.197   7.392   4.250
   95TRP     CA 1074   6.087   7.569   4.295
   95TRP     CB 1075   5.998   7.532   4.177
   95TRP     CG 1076   6.022   7.608   4.046
   95TRP    CD1 1077   6.132   7.605   3.972
   95TRP    HD1 1078   6.227   7.560   4.002
   95TRP    CD2 1079   5.931   7.690   3.980
   95TRP    NE1 1080   6.118   7.685   3.867
   95TRP    HE1 1081   6.178   7.695   3.789
   95TRP    CE2 1082   5.996   7.739   3.867
   95TRP    CE3 1083   5.803   7.736   4.008
   95TRP    HE3 1084   5.750   7.686   4.089
   95TRP    CZ2 1085   5.934   7.838   3.790
   95TRP    HZ2 1086   5.979   7.896   3.710
   95TRP    CZ3 1087   5.744   7.837   3.934
   95TRP    HZ3 1088   5.651   7.885   3.966
   95TRP    CH2 1089   5.810   7.889   3.824
   95TRP    HH2 1090   5.754   7.952   3.755
   95TRP      C 1091   6.022   7.583   4.433
   95TRP      O 1092   5.924   7.658   4.441
   96AS4      N 1093   6.058   7.503   4.533
   96AS4      H 1094   6.090   7.411   4.512
   96AS4     CA 1095   6.004   7.518   4.669
   96AS4     CB 1096   6.034   7.403   4.766
   96AS4     CG 1097   5.995   7.267   4.707
   96AS4    OD1 1098   6.083   7.178   4.712
   96AS4   HD11 1099   6.136   7.180   4.627
   96AS4   HD12 1100   6.082   7.119   4.792
   96AS4    OD2 1101   5.893   7.264   4.635
   96AS4   HD21 1102   5.883   7.169   4.608
   96AS4   HD22 1103   5.832   7.342   4.651
   96AS4      C 1104   6.040   7.649   4.741
   96AS4      O 1105   5.942   7.716   4.771
   97ARG      N 1106   6.168   7.684   4.736
   97ARG      H 1107   6.238   7.641   4.679
   97ARG     CA 1108   6.210   7.804   4.810
   97ARG     CB 1109   6.292   7.772   4.936
   97ARG     CG 1110   6.203   7.709   5.043
   97ARG     CD 1111   6.125   7.821   5.112
   97ARG     NE 1112   6.037   7.768   5.217
   97ARG     HE 1113   5.968   7.702   5.188
   97ARG     CZ 1114   6.046   7.795   5.348
   97ARG    NH1 1115   6.160   7.848   5.395
   97ARG   HH11 1116   6.234   7.851   5.328
   97ARG   HH12 1117   6.175   7.894   5.482
   97ARG    NH2 1118   5.951   7.776   5.441
   97ARG   HH21 1119   5.860   7.745   5.415
   97ARG   HH22 1120   5.987   7.775   5.535
   97ARG      C 1121   6.277   7.912   4.725
   97ARG      O 1122   6.340   7.885   4.623
   98AS4      N 1123   6.262   8.036   4.769
   98AS4      H 1124   6.172   8.051   4.809
   98AS4     CA 1125   6.339   8.153   4.723
   98AS4     CB 1126   6.265   8.284   4.753
   98AS4     CG 1127   6.266   8.323   4.901
   98AS4    OD1 1128   6.247   8.240   4.993
   98AS4   HD11 1129   6.243   8.287   5.081
   98AS4   HD12 1130   6.254   8.146   4.959
   98AS4    OD2 1131   6.288   8.444   4.924
   98AS4   HD21 1132   6.222   8.468   4.995
   98AS4   HD22 1133   6.378   8.467   4.886
   98AS4      C 1134   6.483   8.174   4.768
   98AS4      O 1135   6.565   8.235   4.700
   99MET      N 1136   6.512   8.112   4.883
   99MET      H 1137   6.440   8.057   4.926
   99MET     CA 1138   6.639   8.128   4.955
   99MET     CB 1139   6.616   8.212   5.081
   99MET     CG 1140   6.590   8.363   5.084
   99MET     SD 1141   6.745   8.453   5.121
   99MET     CE 1142   6.773   8.404   5.290
   99MET      C 1143   6.688   7.987   4.987
   99MET     O1 1144   6.811   7.970   4.995
   99MET   HO11 1145   6.837   7.875   4.974
   99MET   HO12 1146   6.853   8.060   4.983
   99MET     O2 1147   6.598   7.914   5.035
   99MET   HO21 1148   6.529   7.979   5.068
   99MET   HO22 1149   6.627   7.818   5.043
  100ILE      N 1150   6.752   8.493   4.704
  100ILE     H1 1151   6.677   8.458   4.760
  100ILE     H2 1152   6.769   8.587   4.733
  100ILE     H3 1153   6.718   8.488   4.610
  100ILE     CA 1154   6.868   8.404   4.714
  100ILE     CB 1155   6.942   8.380   4.582
  100ILE    CG1 1156   6.965   8.514   4.512
  100ILE    CG2 1157   6.863   8.288   4.489
  100ILE     CD 1158   7.036   8.514   4.376
  100ILE      C 1159   6.968   8.452   4.820
  100ILE      O 1160   6.971   8.564   4.871
  101GLN      N 1161   7.050   8.353   4.853
  101GLN      H 1162   7.027   8.256   4.840
  101GLN     CA 1163   7.171   8.363   4.935
  101GLN     CB 1164   7.205   8.226   4.994
  101GLN     CG 1165   7.333   8.199   5.072
  101GLN     CD 1166   7.346   8.286   5.197
  101GLN    OE1 1167   7.456   8.341   5.214
  101GLN    NE2 1168   7.246   8.272   5.282
  101GLN   HE21 1169   7.172   8.205   5.270
  101GLN   HE22 1170   7.244   8.334   5.360
  101GLN      C 1171   7.292   8.421   4.861
  101GLN      O 1172   7.313   8.374   4.749
  102ARG      N 1173   7.376   8.500   4.926
  102ARG      H 1174   7.366   8.534   5.019
  102ARG     CA 1175   7.491   8.567   4.862
  102ARG     CB 1176   7.529   8.685   4.952
  102ARG     CG 1177   7.598   8.799   4.878
  102ARG     CD 1178   7.642   8.916   4.967
  102ARG     NE 1179   7.704   9.013   4.875
  102ARG     HE 1180   7.641   9.059   4.812
  102ARG     CZ 1181   7.828   9.064   4.878
  102ARG    NH1 1182   7.908   9.030   4.979
  102ARG   HH11 1183   7.880   8.983   5.062
  102ARG   HH12 1184   8.005   9.055   4.970
  102ARG    NH2 1185   7.874   9.134   4.773
  102ARG   HH21 1186   7.818   9.133   4.691
  102ARG   HH22 1187   7.968   9.168   4.780
  102ARG      C 1188   7.607   8.470   4.837
  102ARG      O 1189   7.644   8.437   4.724
  103THR      N 1190   7.652   8.402   4.941
  103THR      H 1191   7.592   8.392   5.020
  103THR     CA 1192   7.769   8.312   4.936
  103THR     CB 1193   7.807   8.262   5.075
  103THR    OG1 1194   7.696   8.194   5.136
  103THR    HG1 1195   7.677   8.099   5.112
  103THR    CG2 1196   7.852   8.375   5.168
  103THR      C 1197   7.744   8.195   4.840
  103THR      O 1198   7.641   8.128   4.845
  104PRO      N 1199   7.850   8.168   4.764
  104PRO     CA 1200   7.852   8.052   4.675
  104PRO     CB 1201   7.981   8.048   4.592
  104PRO     CG 1202   8.055   8.173   4.641
  104PRO     CD 1203   7.968   8.252   4.738
  104PRO      C 1204   7.838   7.921   4.754
  104PRO      O 1205   7.841   7.914   4.877
  105LYSH     N 1206   7.790   7.830   4.670
  105LYSH     H 1207   7.790   7.855   4.574
  105LYSH    CA 1208   7.798   7.687   4.705
  105LYSH    CB 1209   7.674   7.623   4.642
  105LYSH    CG 1210   7.668   7.471   4.664
  105LYSH    CD 1211   7.617   7.420   4.798
  105LYSH    CE 1212   7.638   7.269   4.812
  105LYSH    NZ 1213   7.591   7.207   4.936
  105LYSH   HZ1 1214   7.560   7.112   4.923
  105LYSH   HZ2 1215   7.649   7.216   5.017
  105LYSH   HZ3 1216   7.503   7.250   4.957
  105LYSH     C 1217   7.928   7.624   4.656
  105LYSH     O 1218   7.979   7.659   4.550
  106ILE      N 1219   7.993   7.550   4.746
  106ILE      H 1220   7.987   7.570   4.844
  106ILE     CA 1221   8.111   7.469   4.711
  106ILE     CB 1222   8.231   7.508   4.797
  106ILE    CG1 1223   8.360   7.429   4.771
  106ILE    CG2 1224   8.196   7.473   4.942
  106ILE     CD 1225   8.436   7.475   4.646
  106ILE      C 1226   8.078   7.320   4.705
  106ILE      O 1227   8.015   7.271   4.798
  107GLN      N 1228   8.121   7.248   4.602
  107GLN      H 1229   8.185   7.290   4.537
  107GLN     CA 1230   8.103   7.102   4.594
  107GLN     CB 1231   8.045   7.068   4.457
  107GLN     CG 1232   7.911   7.135   4.426
  107GLN     CD 1233   7.794   7.111   4.521
  107GLN    OE1 1234   7.791   7.040   4.622
  107GLN    NE2 1235   7.671   7.142   4.480
  107GLN   HE21 1236   7.647   7.195   4.398
  107GLN   HE22 1237   7.604   7.080   4.519
  107GLN      C 1238   8.239   7.036   4.611
  107GLN      O 1239   8.343   7.100   4.629
  108VAL      N 1240   8.237   6.903   4.613
  108VAL      H 1241   8.152   6.851   4.612
  108VAL     CA 1242   8.362   6.828   4.595
  108VAL     CB 1243   8.348   6.681   4.635
  108VAL    CG1 1244   8.292   6.665   4.776
  108VAL    CG2 1245   8.253   6.595   4.553
  108VAL      C 1246   8.437   6.842   4.462
  108VAL      O 1247   8.388   6.850   4.350
  109TYR      N 1248   8.570   6.833   4.469
  109TYR      H 1249   8.616   6.821   4.557
  109TYR     CA 1250   8.653   6.862   4.351
  109TYR     CB 1251   8.690   7.011   4.352
  109TYR     CG 1252   8.759   7.071   4.474
  109TYR    CD1 1253   8.898   7.082   4.465
  109TYR    HD1 1254   8.951   7.007   4.406
  109TYR    CD2 1255   8.691   7.148   4.567
  109TYR    HD2 1256   8.582   7.145   4.569
  109TYR    CE1 1257   8.969   7.166   4.549
  109TYR    HE1 1258   9.074   7.141   4.565
  109TYR    CE2 1259   8.763   7.238   4.645
  109TYR    HE2 1260   8.720   7.284   4.734
  109TYR     CZ 1261   8.900   7.254   4.632
  109TYR     OH 1262   8.964   7.360   4.688
  109TYR     HH 1263   8.915   7.407   4.762
  109TYR      C 1264   8.776   6.777   4.323
  109TYR      O 1265   8.831   6.722   4.418
  110SER      N 1266   8.821   6.763   4.198
  110SER      H 1267   8.800   6.832   4.128
  110SER     CA 1268   8.917   6.659   4.158
  110SER     CB 1269   8.850   6.572   4.051
  110SER     OG 1270   8.827   6.441   4.104
  110SER     HG 1271   8.894   6.376   4.067
  110SER      C 1272   9.048   6.716   4.103
  110SER      O 1273   9.051   6.780   3.997
  111ARG      N 1274   9.158   6.669   4.160
  111ARG      H 1275   9.241   6.706   4.120
  111ARG     CA 1276   9.170   6.580   4.277
  111ARG     CB 1277   9.284   6.479   4.260
  111ARG     CG 1278   9.238   6.363   4.170
  111ARG     CD 1279   9.336   6.246   4.179
  111ARG     NE 1280   9.300   6.163   4.063
  111ARG     HE 1281   9.250   6.077   4.080
  111ARG     CZ 1282   9.323   6.182   3.933
  111ARG    NH1 1283   9.387   6.290   3.886
  111ARG   HH11 1284   9.413   6.366   3.946
  111ARG   HH12 1285   9.403   6.293   3.788
  111ARG    NH2 1286   9.279   6.093   3.844
  111ARG   HH21 1287   9.214   6.020   3.866
  111ARG   HH22 1288   9.323   6.078   3.755
  111ARG      C 1289   9.175   6.651   4.412
  111ARG      O 1290   9.242   6.754   4.412
  112HI0      N 1291   9.149   6.576   4.519
  112HI0      H 1292   9.158   6.477   4.513
  112HI0     CA 1293   9.145   6.624   4.658
  112HI0     CB 1294   9.281   6.641   4.728
  112HI0     CG 1295   9.344   6.514   4.785
  112HI0    ND1 1296   9.446   6.448   4.732
  112HI0    HD1 1297   9.478   6.470   4.640
  112HI0    CD2 1298   9.310   6.449   4.896
  112HI0    HD2 1299   9.225   6.477   4.958
  112HI0    CE1 1300   9.482   6.348   4.813
  112HI0    HE1 1301   9.577   6.294   4.814
  112HI0    NE2 1302   9.397   6.350   4.915
  112HI0    HE2 1303   9.401   6.302   5.002
  112HI0      C 1304   9.048   6.739   4.682
  112HI0      O 1305   9.079   6.856   4.662
  113PRO      N 1306   8.942   6.704   4.754
  113PRO     CA 1307   8.849   6.806   4.805
  113PRO     CB 1308   8.730   6.728   4.860
  113PRO     CG 1309   8.719   6.605   4.771
  113PRO     CD 1310   8.866   6.579   4.737
  113PRO      C 1311   8.906   6.897   4.915
  113PRO      O 1312   9.013   6.877   4.973
  114ALA      N 1313   8.825   7.000   4.935
  114ALA      H 1314   8.748   7.019   4.873
  114ALA     CA 1315   8.828   7.101   5.041
  114ALA     CB 1316   8.944   7.200   5.032
  114ALA      C 1317   8.691   7.170   5.041
  114ALA      O 1318   8.651   7.223   4.937
  115GL4      N 1319   8.645   7.196   5.163
  115GL4      H 1320   8.680   7.155   5.247
  115GL4     CA 1321   8.533   7.289   5.179
  115GL4     CB 1322   8.447   7.236   5.295
  115GL4     CG 1323   8.316   7.164   5.262
  115GL4     CD 1324   8.265   7.114   5.397
  115GL4    OE1 1325   8.340   7.038   5.462
  115GL4   HE11 1326   8.287   6.993   5.534
  115GL4   HE12 1327   8.430   7.066   5.428
  115GL4    OE2 1328   8.153   7.151   5.439
  115GL4   HE21 1329   8.144   7.146   5.538
  115GL4   HE22 1330   8.112   7.193   5.357
  115GL4      C 1331   8.571   7.435   5.203
  115GL4      O 1332   8.565   7.484   5.315
  116ASN      N 1333   8.601   7.493   5.087
  116ASN      H 1334   8.626   7.439   5.006
  116ASN     CA 1335   8.624   7.638   5.075
  116ASN     CB 1336   8.674   7.670   4.934
  116ASN     CG 1337   8.816   7.615   4.914
  116ASN    OD1 1338   8.841   7.499   4.884
  116ASN    ND2 1339   8.910   7.708   4.898
  116ASN   HD21 1340   8.905   7.808   4.896
  116ASN   HD22 1341   8.971   7.681   4.824
  116ASN      C 1342   8.506   7.729   5.111
  116ASN      O 1343   8.393   7.710   5.067
  117GLY      N 1344   8.536   7.810   5.212
  117GLY      H 1345   8.603   7.796   5.286
  117GLY     CA 1346   8.432   7.909   5.242
  117GLY      C 1347   8.454   8.023   5.342
  117GLY      O 1348   8.550   8.039   5.418
  118LYSH     N 1349   8.357   8.114   5.346
  118LYSH     H 1350   8.353   8.196   5.402
  118LYSH    CA 1351   8.242   8.121   5.256
  118LYSH    CB 1352   8.117   8.080   5.334
  118LYSH    CG 1353   8.096   8.152   5.468
  118LYSH    CD 1354   7.997   8.077   5.556
  118LYSH    CE 1355   7.851   8.116   5.528
  118LYSH    NZ 1356   7.767   8.018   5.598
  118LYSH   HZ1 1357   7.676   8.036   5.559
  118LYSH   HZ2 1358   7.803   7.927   5.578
  118LYSH   HZ3 1359   7.772   8.028   5.697
  118LYSH     C 1360   8.230   8.249   5.173
  118LYSH     O 1361   8.160   8.250   5.071
  119SER      N 1362   8.289   8.362   5.211
  119SER      H 1363   8.299   8.381   5.308
  119SER     CA 1364   8.320   8.485   5.137
  119SER     CB 1365   8.363   8.596   5.232
  119SER     OG 1366   8.464   8.553   5.324
  119SER     HG 1367   8.511   8.636   5.355
  119SER      C 1368   8.415   8.472   5.017
  119SER      O 1369   8.524   8.529   5.015
  120ASN      N 1370   8.379   8.383   4.925
  120ASN      H 1371   8.289   8.341   4.939
  120ASN     CA 1372   8.460   8.333   4.813
  120ASN     CB 1373   8.411   8.191   4.782
  120ASN     CG 1374   8.470   8.078   4.867
  120ASN    OD1 1375   8.588   8.069   4.900
  120ASN    ND2 1376   8.383   7.992   4.917
  120ASN   HD21 1377   8.285   8.001   4.898
  120ASN   HD22 1378   8.401   7.921   4.986
  120ASN      C 1379   8.428   8.421   4.692
  120ASN      O 1380   8.315   8.460   4.664
  121PHE      N 1381   8.520   8.433   4.597
  121PHE      H 1382   8.476   8.460   4.512
  121PHE     CA 1383   8.667   8.423   4.598
  121PHE     CB 1384   8.732   8.542   4.669
  121PHE     CG 1385   8.700   8.682   4.615
  121PHE    CD1 1386   8.790   8.736   4.523
  121PHE    HD1 1387   8.871   8.671   4.490
  121PHE    CD2 1388   8.591   8.758   4.655
  121PHE    HD2 1389   8.528   8.727   4.739
  121PHE    CE1 1390   8.787   8.869   4.484
  121PHE    HE1 1391   8.870   8.927   4.444
  121PHE    CE2 1392   8.580   8.887   4.605
  121PHE    HE2 1393   8.504   8.954   4.644
  121PHE     CZ 1394   8.677   8.945   4.523
  121PHE     HZ 1395   8.672   9.046   4.482
  121PHE      C 1396   8.735   8.291   4.632
  121PHE      O 1397   8.825   8.283   4.716
  122LEU      N 1398   8.746   8.206   4.530
  122LEU      H 1399   8.725   8.243   4.439
  122LEU     CA 1400   8.774   8.062   4.542
  122LEU     CB 1401   8.660   7.992   4.468
  122LEU     CG 1402   8.659   7.839   4.460
  122LEU    CD1 1403   8.591   7.786   4.587
  122LEU    CD2 1404   8.597   7.775   4.336
  122LEU      C 1405   8.910   8.019   4.488
  122LEU      O 1406   8.956   8.052   4.379
  123ASN      N 1407   8.981   7.976   4.592
  123ASN      H 1408   8.935   7.987   4.680
  123ASN     CA 1409   9.115   7.917   4.577
  123ASN     CB 1410   9.201   7.966   4.694
  123ASN     CG 1411   9.353   7.970   4.672
  123ASN    OD1 1412   9.399   8.002   4.563
  123ASN    ND2 1413   9.426   7.985   4.782
  123ASN   HD21 1414   9.376   7.989   4.869
  123ASN   HD22 1415   9.526   7.987   4.777
  123ASN      C 1416   9.107   7.764   4.584
  123ASN      O 1417   9.059   7.707   4.681
  124CYS2     N 1418   9.122   7.695   4.471
  124CYS2     H 1419   9.150   7.739   4.386
  124CYS2    CA 1420   9.112   7.548   4.467
  124CYS2    CB 1421   9.088   7.488   4.329
  124CYS2    SG 1422   8.914   7.494   4.273
  124CYS2     C 1423   9.241   7.492   4.526
  124CYS2     O 1424   9.353   7.535   4.496
  125TYR      N 1425   9.222   7.396   4.616
  125TYR      H 1426   9.128   7.378   4.645
  125TYR     CA 1427   9.333   7.317   4.672
  125TYR     CB 1428   9.312   7.310   4.823
  125TYR     CG 1429   9.319   7.446   4.892
  125TYR    CD1 1430   9.212   7.533   4.909
  125TYR    HD1 1431   9.110   7.507   4.881
  125TYR    CD2 1432   9.447   7.486   4.931
  125TYR    HD2 1433   9.536   7.439   4.890
  125TYR    CE1 1434   9.230   7.652   4.978
  125TYR    HE1 1435   9.137   7.705   5.000
  125TYR    CE2 1436   9.465   7.606   4.998
  125TYR    HE2 1437   9.567   7.633   5.022
  125TYR     CZ 1438   9.356   7.688   5.025
  125TYR     OH 1439   9.364   7.790   5.115
  125TYR     HH 1440   9.461   7.815   5.104
  125TYR      C 1441   9.342   7.181   4.602
  125TYR      O 1442   9.363   7.073   4.656
  126VAL      N 1443   9.365   7.191   4.471
  126VAL      H 1444   9.419   7.272   4.445
  126VAL     CA 1445   9.365   7.078   4.378
  126VAL     CB 1446   9.302   7.113   4.243
  126VAL    CG1 1447   9.395   7.211   4.172
  126VAL    CG2 1448   9.294   6.993   4.148
  126VAL      C 1449   9.495   6.998   4.387
  126VAL      O 1450   9.606   7.048   4.371
  127SER      N 1451   9.484   6.865   4.385
  127SER      H 1452   9.396   6.820   4.395
  127SER     CA 1453   9.603   6.779   4.380
  127SER     CB 1454   9.601   6.677   4.494
  127SER     OG 1455   9.507   6.571   4.473
  127SER     HG 1456   9.561   6.506   4.420
  127SER      C 1457   9.639   6.716   4.245
  127SER      O 1458   9.554   6.678   4.165
  128GLY      N 1459   9.767   6.682   4.233
  128GLY      H 1460   9.837   6.699   4.302
  128GLY     CA 1461   9.830   6.633   4.109
  128GLY      C 1462   9.968   6.569   4.120
  128GLY      O 1463  10.034   6.586   4.222
  129PHE      N 1464  10.013   6.497   4.017
  129PHE      H 1465   9.940   6.454   3.964
  129PHE     CA 1466  10.146   6.434   4.018
  129PHE     CB 1467  10.147   6.314   3.924
  129PHE     CG 1468  10.270   6.224   3.941
  129PHE    CD1 1469  10.262   6.114   4.025
  129PHE    HD1 1470  10.180   6.099   4.095
  129PHE    CD2 1471  10.375   6.240   3.852
  129PHE    HD2 1472  10.397   6.330   3.794
  129PHE    CE1 1473  10.361   6.017   4.018
  129PHE    HE1 1474  10.347   5.920   4.066
  129PHE    CE2 1475  10.475   6.144   3.845
  129PHE    HE2 1476  10.530   6.153   3.752
  129PHE     CZ 1477  10.468   6.034   3.930
  129PHE     HZ 1478  10.546   5.959   3.923
  129PHE      C 1479  10.263   6.529   3.992
  129PHE      O 1480  10.256   6.612   3.901
  130HI0      N 1481  10.375   6.518   4.063
  130HI0      H 1482  10.385   6.447   4.133
  130HI0     CA 1483  10.493   6.588   4.012
  130HI0     CB 1484  10.564   6.655   4.130
  130HI0     CG 1485  10.699   6.721   4.104
  130HI0    ND1 1486  10.814   6.656   4.125
  130HI0    HD1 1487  10.831   6.581   4.188
  130HI0    CD2 1488  10.724   6.837   4.044
  130HI0    HD2 1489  10.647   6.913   4.031
  130HI0    CE1 1490  10.906   6.721   4.054
  130HI0    HE1 1491  11.003   6.679   4.026
  130HI0    NE2 1492  10.853   6.835   4.010
  130HI0    HE2 1493  10.900   6.918   3.980
  130HI0      C 1494  10.579   6.488   3.935
  130HI0      O 1495  10.628   6.397   4.001
  131PRO      N 1496  10.612   6.529   3.813
  131PRO     CA 1497  10.568   6.651   3.744
  131PRO     CB 1498  10.682   6.694   3.650
  131PRO     CG 1499  10.749   6.560   3.618
  131PRO     CD 1500  10.734   6.481   3.748
  131PRO      C 1501  10.448   6.614   3.656
  131PRO      O 1502  10.448   6.505   3.599
  132SER      N 1503  10.349   6.698   3.628
  132SER      H 1504  10.355   6.796   3.647
  132SER     CA 1505  10.239   6.660   3.539
  132SER     CB 1506  10.119   6.586   3.600
  132SER     OG 1507  10.037   6.538   3.493
  132SER     HG 1508  10.090   6.497   3.419
  132SER      C 1509  10.181   6.791   3.484
  132SER      O 1510  10.153   6.882   3.561
  133AS4      N 1511  10.167   6.785   3.352
  133AS4      H 1512  10.176   6.694   3.312
  133AS4     CA 1513  10.126   6.901   3.272
  133AS4     CB 1514  10.119   6.860   3.124
  133AS4     CG 1515  10.036   6.735   3.097
  133AS4    OD1 1516  10.076   6.617   3.081
  133AS4   HD11 1517   9.998   6.557   3.065
  133AS4   HD12 1518  10.174   6.629   3.067
  133AS4    OD2 1519   9.914   6.753   3.074
  133AS4   HD21 1520   9.871   6.666   3.049
  133AS4   HD22 1521   9.899   6.848   3.047
  133AS4      C 1522   9.995   6.973   3.302
  133AS4      O 1523   9.960   7.074   3.241
  134ILE      N 1524   9.921   6.933   3.405
  134ILE      H 1525   9.967   6.893   3.484
  134ILE     CA 1526   9.777   6.958   3.423
  134ILE     CB 1527   9.719   6.863   3.528
  134ILE    CG1 1528   9.813   6.843   3.647
  134ILE    CG2 1529   9.705   6.722   3.470
  134ILE     CD 1530   9.744   6.779   3.768
  134ILE      C 1531   9.738   7.104   3.449
  134ILE      O 1532   9.752   7.163   3.556
  135GL4      N 1533   9.639   7.142   3.369
  135GL4      H 1534   9.588   7.069   3.322
  135GL4     CA 1535   9.566   7.268   3.390
  135GL4     CB 1536   9.532   7.339   3.259
  135GL4     CG 1537   9.604   7.474   3.266
  135GL4     CD 1538   9.495   7.581   3.269
  135GL4    OE1 1539   9.443   7.628   3.165
  135GL4   HE11 1540   9.372   7.694   3.191
  135GL4   HE12 1541   9.506   7.611   3.089
  135GL4    OE2 1542   9.482   7.639   3.379
  135GL4   HE21 1543   9.396   7.690   3.370
  135GL4   HE22 1544   9.572   7.643   3.422
  135GL4      C 1545   9.444   7.233   3.475
  135GL4      O 1546   9.406   7.116   3.478
  136VAL      N 1547   9.382   7.333   3.538
  136VAL      H 1548   9.408   7.429   3.527
  136VAL     CA 1549   9.264   7.307   3.621
  136VAL     CB 1550   9.300   7.346   3.764
  136VAL    CG1 1551   9.178   7.339   3.856
  136VAL    CG2 1552   9.420   7.277   3.831
  136VAL      C 1553   9.137   7.378   3.571
  136VAL      O 1554   9.135   7.500   3.558
  137AS4      N 1555   9.049   7.302   3.507
  137AS4      H 1556   9.053   7.204   3.524
  137AS4     CA 1557   8.918   7.355   3.466
  137AS4     CB 1558   8.855   7.257   3.368
  137AS4     CG 1559   8.897   7.285   3.224
  137AS4    OD1 1560   8.861   7.398   3.184
  137AS4   HD11 1561   8.921   7.428   3.111
  137AS4   HD12 1562   8.783   7.428   3.239
  137AS4    OD2 1563   8.934   7.189   3.154
  137AS4   HD21 1564   8.921   7.199   3.055
  137AS4   HD22 1565   8.968   7.125   3.223
  137AS4      C 1566   8.826   7.385   3.585
  137AS4      O 1567   8.795   7.299   3.668
  138LEU      N 1568   8.810   7.514   3.610
  138LEU      H 1569   8.834   7.581   3.539
  138LEU     CA 1570   8.736   7.571   3.723
  138LEU     CB 1571   8.768   7.716   3.762
  138LEU     CG 1572   8.916   7.732   3.798
  138LEU    CD1 1573   8.960   7.854   3.716
  138LEU    CD2 1574   8.948   7.763   3.943
  138LEU      C 1575   8.591   7.580   3.673
  138LEU      O 1576   8.566   7.637   3.567
  139LEU      N 1577   8.497   7.532   3.753
  139LEU      H 1578   8.513   7.501   3.847
  139LEU     CA 1579   8.365   7.497   3.698
  139LEU     CB 1580   8.346   7.346   3.712
  139LEU     CG 1581   8.438   7.251   3.635
  139LEU    CD1 1582   8.423   7.106   3.681
  139LEU    CD2 1583   8.407   7.255   3.485
  139LEU      C 1584   8.264   7.567   3.788
  139LEU      O 1585   8.282   7.592   3.907
  140LYSH     N 1586   8.168   7.626   3.718
  140LYSH     H 1587   8.192   7.659   3.627
  140LYSH    CA 1588   8.046   7.688   3.774
  140LYSH    CB 1589   8.067   7.834   3.734
  140LYSH    CG 1590   7.964   7.932   3.791
  140LYSH    CD 1591   7.954   8.068   3.721
  140LYSH    CE 1592   7.910   8.038   3.578
  140LYSH    NZ 1593   7.916   8.144   3.475
  140LYSH   HZ1 1594   7.889   8.232   3.514
  140LYSH   HZ2 1595   8.008   8.139   3.438
  140LYSH   HZ3 1596   7.850   8.122   3.403
  140LYSH     C 1597   7.920   7.629   3.711
  140LYSH     O 1598   7.892   7.630   3.591
  141ASN      N 1599   7.842   7.566   3.798
  141ASN      H 1600   7.863   7.564   3.895
  141ASN     CA 1601   7.720   7.489   3.768
  141ASN     CB 1602   7.592   7.569   3.740
  141ASN     CG 1603   7.582   7.687   3.837
  141ASN    OD1 1604   7.574   7.662   3.957
  141ASN    ND2 1605   7.604   7.808   3.786
  141ASN   HD21 1606   7.627   7.818   3.689
  141ASN   HD22 1607   7.578   7.888   3.840
  141ASN      C 1608   7.732   7.379   3.663
  141ASN      O 1609   7.629   7.328   3.620
  142GLY      N 1610   7.853   7.330   3.638
  142GLY      H 1611   7.911   7.303   3.714
  142GLY     CA 1612   7.885   7.256   3.515
  142GLY      C 1613   7.990   7.308   3.416
  142GLY      O 1614   8.080   7.234   3.377
  143GL4      N 1615   8.001   7.439   3.398
  143GL4      H 1616   7.962   7.505   3.462
  143GL4     CA 1617   8.080   7.500   3.291
  143GL4     CB 1618   7.986   7.589   3.210
  143GL4     CG 1619   7.975   7.725   3.279
  143GL4     CD 1620   7.861   7.811   3.224
  143GL4    OE1 1621   7.850   7.820   3.100
  143GL4   HE11 1622   7.794   7.897   3.070
  143GL4   HE12 1623   7.894   7.741   3.057
  143GL4    OE2 1624   7.792   7.890   3.293
  143GL4   HE21 1625   7.725   7.931   3.231
  143GL4   HE22 1626   7.803   7.881   3.392
  143GL4      C 1627   8.216   7.561   3.328
  143GL4      O 1628   8.231   7.625   3.432
  144ARG      N 1629   8.307   7.534   3.235
  144ARG      H 1630   8.273   7.482   3.157
  144ARG     CA 1631   8.449   7.573   3.238
  144ARG     CB 1632   8.522   7.516   3.117
  144ARG     CG 1633   8.509   7.365   3.098
  144ARG     CD 1634   8.548   7.323   2.956
  144ARG     NE 1635   8.694   7.311   2.946
  144ARG     HE 1636   8.742   7.339   3.029
  144ARG     CZ 1637   8.752   7.273   2.831
  144ARG    NH1 1638   8.690   7.230   2.721
  144ARG   HH11 1639   8.590   7.229   2.713
  144ARG   HH12 1640   8.747   7.225   2.639
  144ARG    NH2 1641   8.885   7.262   2.827
  144ARG   HH21 1642   8.951   7.300   2.892
  144ARG   HH22 1643   8.913   7.178   2.780
  144ARG      C 1644   8.463   7.725   3.231
  144ARG      O 1645   8.430   7.792   3.133
  145ILE      N 1646   8.532   7.785   3.328
  145ILE      H 1647   8.528   7.743   3.419
  145ILE     CA 1648   8.576   7.925   3.316
  145ILE     CB 1649   8.607   7.963   3.461
  145ILE    CG1 1650   8.482   7.960   3.549
  145ILE    CG2 1651   8.674   8.100   3.472
  145ILE     CD 1652   8.507   7.973   3.699
  145ILE      C 1653   8.683   7.954   3.210
  145ILE      O 1654   8.791   7.897   3.205
  146GL4      N 1655   8.659   8.055   3.126
  146GL4      H 1656   8.586   8.116   3.156
  146GL4     CA 1657   8.748   8.109   3.022
  146GL4     CB 1658   8.658   8.195   2.934
  146GL4     CG 1659   8.593   8.320   2.993
  146GL4     CD 1660   8.477   8.283   3.087
  146GL4    OE1 1661   8.380   8.228   3.031
  146GL4   HE11 1662   8.303   8.212   3.093
  146GL4   HE12 1663   8.394   8.205   2.935
  146GL4    OE2 1664   8.502   8.281   3.209
  146GL4   HE21 1665   8.419   8.300   3.262
  146GL4   HE22 1666   8.598   8.262   3.229
  146GL4      C 1667   8.889   8.161   3.048
  146GL4      O 1668   8.979   8.154   2.964
  147LYSH     N 1669   8.908   8.190   3.176
  147LYSH     H 1670   8.871   8.130   3.248
  147LYSH    CA 1671   9.022   8.263   3.234
  147LYSH    CB 1672   8.996   8.413   3.225
  147LYSH    CG 1673   8.866   8.470   3.282
  147LYSH    CD 1674   8.843   8.615   3.238
  147LYSH    CE 1675   8.816   8.622   3.088
  147LYSH    NZ 1676   8.742   8.743   3.051
  147LYSH   HZ1 1677   8.769   8.820   3.110
  147LYSH   HZ2 1678   8.759   8.765   2.955
  147LYSH   HZ3 1679   8.645   8.727   3.066
  147LYSH     C 1680   9.048   8.221   3.379
  147LYSH     O 1681   8.967   8.163   3.451
  148VAL      N 1682   9.175   8.230   3.417
  148VAL      H 1683   9.252   8.246   3.354
  148VAL     CA 1684   9.212   8.225   3.559
  148VAL     CB 1685   9.293   8.097   3.586
  148VAL    CG1 1686   9.443   8.088   3.558
  148VAL    CG2 1687   9.253   8.052   3.726
  148VAL      C 1688   9.293   8.346   3.606
  148VAL      O 1689   9.383   8.392   3.537
  149GL4      N 1690   9.262   8.411   3.718
  149GL4      H 1691   9.174   8.394   3.762
  149GL4     CA 1692   9.340   8.522   3.774
  149GL4     CB 1693   9.251   8.604   3.867
  149GL4     CG 1694   9.121   8.665   3.815
  149GL4     CD 1695   9.022   8.567   3.752
  149GL4    OE1 1696   8.992   8.587   3.632
  149GL4   HE11 1697   8.912   8.535   3.603
  149GL4   HE12 1698   9.076   8.624   3.591
  149GL4    OE2 1699   8.972   8.478   3.823
  149GL4   HE21 1700   8.927   8.411   3.765
  149GL4   HE22 1701   9.001   8.488   3.918
  149GL4      C 1702   9.472   8.483   3.842
  149GL4      O 1703   9.566   8.559   3.821
  150HI0      N 1704   9.484   8.365   3.902
  150HI0      H 1705   9.402   8.309   3.917
  150HI0     CA 1706   9.608   8.328   3.971
  150HI0     CB 1707   9.628   8.412   4.097
  150HI0     CG 1708   9.764   8.383   4.161
  150HI0    ND1 1709   9.791   8.307   4.266
  150HI0    HD1 1710   9.725   8.242   4.306
  150HI0    CD2 1711   9.872   8.458   4.138
  150HI0    HD2 1712   9.875   8.541   4.066
  150HI0    CE1 1713   9.911   8.344   4.308
  150HI0    HE1 1714   9.949   8.320   4.408
  150HI0    NE2 1715   9.966   8.435   4.228
  150HI0    HE2 1716  10.064   8.431   4.210
  150HI0      C 1717   9.623   8.177   3.990
  150HI0      O 1718   9.522   8.107   3.997
  151SER      N 1719   9.741   8.133   3.946
  151SER      H 1720   9.789   8.179   3.871
  151SER     CA 1721   9.785   7.996   3.974
  151SER     CB 1722   9.801   7.909   3.851
  151SER     OG 1723   9.883   7.974   3.753
  151SER     HG 1724   9.841   8.064   3.749
  151SER      C 1725   9.920   7.993   4.047
  151SER      O 1726  10.003   8.079   4.020
  152AS4      N 1727   9.941   7.892   4.130
  152AS4      H 1728   9.874   7.821   4.152
  152AS4     CA 1729  10.062   7.874   4.213
  152AS4     CB 1730  10.044   7.952   4.343
  152AS4     CG 1731  10.179   7.991   4.403
  152AS4    OD1 1732  10.177   8.003   4.528
  152AS4   HD11 1733  10.234   8.084   4.539
  152AS4   HD12 1734  10.122   7.929   4.566
  152AS4    OD2 1735  10.287   7.991   4.340
  152AS4   HD21 1736  10.358   8.020   4.404
  152AS4   HD22 1737  10.282   7.919   4.270
  152AS4      C 1738  10.079   7.725   4.242
  152AS4      O 1739   9.989   7.641   4.247
  153LEU      N 1740  10.202   7.704   4.289
  153LEU      H 1741  10.255   7.782   4.323
  153LEU     CA 1742  10.258   7.570   4.315
  153LEU     CB 1743  10.391   7.550   4.242
  153LEU     CG 1744  10.384   7.528   4.091
  153LEU    CD1 1745  10.276   7.430   4.045
  153LEU    CD2 1746  10.375   7.662   4.017
  153LEU      C 1747  10.277   7.541   4.464
  153LEU      O 1748  10.347   7.617   4.530
  154SER      N 1749  10.215   7.436   4.516
  154SER      H 1750  10.150   7.379   4.466
  154SER     CA 1751  10.241   7.403   4.657
  154SER     CB 1752  10.130   7.403   4.764
  154SER     OG 1753  10.088   7.537   4.789
  154SER     HG 1754  10.002   7.525   4.839
  154SER      C 1755  10.292   7.261   4.680
  154SER      O 1756  10.260   7.170   4.603
  155PHE      N 1757  10.373   7.238   4.784
  155PHE      H 1758  10.435   7.310   4.816
  155PHE     CA 1759  10.410   7.106   4.836
  155PHE     CB 1760  10.557   7.079   4.803
  155PHE     CG 1761  10.607   7.085   4.659
  155PHE    CD1 1762  10.666   7.200   4.606
  155PHE    HD1 1763  10.673   7.287   4.671
  155PHE    CD2 1764  10.622   6.972   4.580
  155PHE    HD2 1765  10.567   6.883   4.609
  155PHE    CE1 1766  10.744   7.195   4.491
  155PHE    HE1 1767  10.801   7.283   4.461
  155PHE    CE2 1768  10.693   6.963   4.461
  155PHE    HE2 1769  10.681   6.871   4.404
  155PHE     CZ 1770  10.755   7.079   4.415
  155PHE     HZ 1771  10.809   7.081   4.321
  155PHE      C 1772  10.371   7.075   4.981
  155PHE      O 1773  10.376   7.158   5.071
  156SER      N 1774  10.329   6.950   5.002
  156SER      H 1775  10.292   6.886   4.934
  156SER     CA 1776  10.303   6.907   5.140
  156SER     CB 1777  10.206   6.789   5.132
  156SER     OG 1778  10.265   6.677   5.067
  156SER     HG 1779  10.217   6.599   5.107
  156SER      C 1780  10.427   6.861   5.218
  156SER      O 1781  10.533   6.832   5.164
  157LYSH     N 1782  10.414   6.820   5.344
  157LYSH     H 1783  10.325   6.833   5.388
  157LYSH    CA 1784  10.514   6.770   5.439
  157LYSH    CB 1785  10.473   6.795   5.584
  157LYSH    CG 1786  10.420   6.670   5.654
  157LYSH    CD 1787  10.375   6.711   5.794
  157LYSH    CE 1788  10.265   6.817   5.783
  157LYSH    NZ 1789  10.248   6.888   5.910
  157LYSH   HZ1 1790  10.325   6.950   5.927
  157LYSH   HZ2 1791  10.163   6.941   5.909
  157LYSH   HZ3 1792  10.256   6.821   5.984
  157LYSH     C 1793  10.581   6.639   5.394
  157LYSH     O 1794  10.689   6.604   5.441
  158AS4      N 1795  10.507   6.559   5.319
  158AS4      H 1796  10.407   6.558   5.321
  158AS4     CA 1797  10.555   6.438   5.249
  158AS4     CB 1798  10.443   6.338   5.276
  158AS4     CG 1799  10.303   6.375   5.226
  158AS4    OD1 1800  10.252   6.301   5.139
  158AS4   HD11 1801  10.160   6.332   5.114
  158AS4   HD12 1802  10.322   6.254   5.085
  158AS4    OD2 1803  10.234   6.463   5.281
  158AS4   HD21 1804  10.152   6.464   5.225
  158AS4   HD22 1805  10.286   6.487   5.363
  158AS4      C 1806  10.591   6.461   5.102
  158AS4      O 1807  10.619   6.361   5.036
  159TRP      N 1808  10.609   6.586   5.061
  159TRP      H 1809  10.573   6.662   5.113
  159TRP     CA 1810  10.647   6.618   4.922
  159TRP     CB 1811  10.784   6.570   4.875
  159TRP     CG 1812  10.897   6.658   4.929
  159TRP    CD1 1813  10.977   6.632   5.032
  159TRP    HD1 1814  10.975   6.544   5.097
  159TRP    CD2 1815  10.936   6.784   4.883
  159TRP    NE1 1816  11.062   6.732   5.051
  159TRP    HE1 1817  11.142   6.731   5.112
  159TRP    CE2 1818  11.041   6.829   4.963
  159TRP    CE3 1819  10.893   6.861   4.777
  159TRP    HE3 1820  10.795   6.839   4.734
  159TRP    CZ2 1821  11.097   6.954   4.941
  159TRP    HZ2 1822  11.156   7.003   5.018
  159TRP    CZ3 1823  10.951   6.984   4.745
  159TRP    HZ3 1824  10.910   7.051   4.669
  159TRP    CH2 1825  11.049   7.027   4.833
  159TRP    HH2 1826  11.093   7.125   4.812
  159TRP      C 1827  10.550   6.609   4.804
  159TRP      O 1828  10.582   6.661   4.697
  160SER      N 1829  10.424   6.596   4.843
  160SER      H 1830  10.393   6.590   4.938
  160SER     CA 1831  10.313   6.598   4.747
  160SER     CB 1832  10.190   6.526   4.804
  160SER     OG 1833  10.216   6.391   4.845
  160SER     HG 1834  10.206   6.386   4.944
  160SER      C 1835  10.276   6.737   4.695
  160SER      O 1836  10.230   6.814   4.778
  161PHE      N 1837  10.264   6.741   4.562
  161PHE      H 1838  10.266   6.654   4.513
  161PHE     CA 1839  10.238   6.857   4.476
  161PHE     CB 1840  10.305   6.821   4.343
  161PHE     CG 1841  10.293   6.928   4.234
  161PHE    CD1 1842  10.399   7.014   4.207
  161PHE    HD1 1843  10.474   7.033   4.285
  161PHE    CD2 1844  10.198   6.903   4.135
  161PHE    HD2 1845  10.113   6.835   4.144
  161PHE    CE1 1846  10.413   7.082   4.087
  161PHE    HE1 1847  10.501   7.145   4.077
  161PHE    CE2 1848  10.207   6.975   4.017
  161PHE    HE2 1849  10.129   6.970   3.941
  161PHE     CZ 1850  10.315   7.059   3.991
  161PHE     HZ 1851  10.287   7.132   3.915
  161PHE      C 1852  10.090   6.892   4.466
  161PHE      O 1853  10.005   6.821   4.411
  162TYR      N 1854  10.055   7.010   4.517
  162TYR      H 1855  10.123   7.074   4.554
  162TYR     CA 1856   9.928   7.078   4.492
  162TYR     CB 1857   9.868   7.125   4.625
  162TYR     CG 1858   9.826   7.018   4.726
  162TYR    CD1 1859   9.914   6.953   4.810
  162TYR    HD1 1860  10.011   6.998   4.832
  162TYR    CD2 1861   9.687   7.013   4.727
  162TYR    HD2 1862   9.627   7.072   4.656
  162TYR    CE1 1863   9.847   6.867   4.897
  162TYR    HE1 1864   9.901   6.801   4.966
  162TYR    CE2 1865   9.631   6.920   4.813
  162TYR    HE2 1866   9.522   6.919   4.807
  162TYR     CZ 1867   9.710   6.844   4.897
  162TYR     OH 1868   9.669   6.720   4.938
  162TYR     HH 1869   9.739   6.649   4.926
  162TYR      C 1870   9.932   7.199   4.400
  162TYR      O 1871  10.013   7.291   4.416
  163LEU      N 1872   9.825   7.212   4.323
  163LEU      H 1873   9.748   7.149   4.330
  163LEU     CA 1874   9.805   7.334   4.243
  163LEU     CB 1875   9.736   7.283   4.117
  163LEU     CG 1876   9.828   7.201   4.025
  163LEU    CD1 1877   9.738   7.160   3.909
  163LEU    CD2 1878   9.949   7.282   3.979
  163LEU      C 1879   9.709   7.432   4.312
  163LEU      O 1880   9.587   7.420   4.315
  164LEU      N 1881   9.752   7.548   4.362
  164LEU      H 1882   9.847   7.570   4.340
  164LEU     CA 1883   9.662   7.659   4.397
  164LEU     CB 1884   9.733   7.768   4.478
  164LEU     CG 1885   9.773   7.707   4.613
  164LEU    CD1 1886   9.872   7.801   4.682
  164LEU    CD2 1887   9.646   7.685   4.696
  164LEU      C 1888   9.614   7.731   4.271
  164LEU      O 1889   9.695   7.759   4.183
  165TYR      N 1890   9.482   7.745   4.263
  165TYR      H 1891   9.423   7.712   4.336
  165TYR     CA 1892   9.418   7.805   4.145
  165TYR     CB 1893   9.386   7.687   4.053
  165TYR     CG 1894   9.477   7.683   3.930
  165TYR    CD1 1895   9.431   7.744   3.814
  165TYR    HD1 1896   9.334   7.793   3.804
  165TYR    CD2 1897   9.592   7.606   3.939
  165TYR    HD2 1898   9.615   7.557   4.034
  165TYR    CE1 1899   9.514   7.733   3.703
  165TYR    HE1 1900   9.486   7.794   3.616
  165TYR    CE2 1901   9.667   7.587   3.825
  165TYR    HE2 1902   9.748   7.515   3.826
  165TYR     CZ 1903   9.627   7.653   3.709
  165TYR     OH 1904   9.677   7.606   3.591
  165TYR     HH 1905   9.604   7.623   3.525
  165TYR      C 1906   9.305   7.894   4.198
  165TYR      O 1907   9.226   7.851   4.281
  166TYR      N 1908   9.338   8.022   4.196
  166TYR      H 1909   9.425   8.049   4.155
  166TYR     CA 1910   9.244   8.127   4.237
  166TYR     CB 1911   9.327   8.238   4.301
  166TYR     CG 1912   9.254   8.367   4.341
  166TYR    CD1 1913   9.253   8.479   4.259
  166TYR    HD1 1914   9.275   8.470   4.153
  166TYR    CD2 1915   9.218   8.378   4.475
  166TYR    HD2 1916   9.221   8.283   4.529
  166TYR    CE1 1917   9.220   8.604   4.309
  166TYR    HE1 1918   9.222   8.688   4.240
  166TYR    CE2 1919   9.186   8.502   4.526
  166TYR    HE2 1920   9.178   8.506   4.635
  166TYR     CZ 1921   9.180   8.612   4.442
  166TYR     OH 1922   9.117   8.729   4.473
  166TYR     HH 1923   9.110   8.781   4.388
  166TYR      C 1924   9.151   8.177   4.126
  166TYR      O 1925   9.199   8.216   4.019
  167THR      N 1926   9.022   8.167   4.154
  167THR      H 1927   8.997   8.114   4.235
  167THR     CA 1928   8.914   8.229   4.075
  167THR     CB 1929   8.819   8.126   4.012
  167THR    OG1 1930   8.725   8.196   3.929
  167THR    HG1 1931   8.783   8.214   3.850
  167THR    CG2 1932   8.743   8.036   4.109
  167THR      C 1933   8.842   8.345   4.144
  167THR      O 1934   8.772   8.326   4.243
  168GL4      N 1935   8.877   8.462   4.093
  168GL4      H 1936   8.930   8.475   4.009
  168GL4     CA 1937   8.816   8.585   4.146
  168GL4     CB 1938   8.913   8.698   4.109
  168GL4     CG 1939   8.895   8.837   4.170
  168GL4     CD 1940   9.026   8.915   4.177
  168GL4    OE1 1941   9.073   8.983   4.084
  168GL4   HE11 1942   9.170   9.007   4.087
  168GL4   HE12 1943   8.990   9.010   4.035
  168GL4    OE2 1944   9.090   8.903   4.285
  168GL4   HE21 1945   9.155   8.979   4.294
  168GL4   HE22 1946   9.069   8.808   4.306
  168GL4      C 1947   8.674   8.609   4.096
  168GL4      O 1948   8.655   8.628   3.976
  169PHE      N 1949   8.593   8.659   4.190
  169PHE      H 1950   8.621   8.663   4.286
  169PHE     CA 1951   8.457   8.709   4.166
  169PHE     CB 1952   8.374   8.598   4.102
  169PHE     CG 1953   8.341   8.483   4.196
  169PHE    CD1 1954   8.433   8.379   4.198
  169PHE    HD1 1955   8.510   8.380   4.120
  169PHE    CD2 1956   8.238   8.486   4.290
  169PHE    HD2 1957   8.170   8.569   4.274
  169PHE    CE1 1958   8.419   8.271   4.284
  169PHE    HE1 1959   8.498   8.195   4.285
  169PHE    CE2 1960   8.222   8.377   4.376
  169PHE    HE2 1961   8.176   8.407   4.470
  169PHE     CZ 1962   8.306   8.266   4.364
  169PHE     HZ 1963   8.255   8.170   4.370
  169PHE      C 1964   8.390   8.759   4.294
  169PHE      O 1965   8.427   8.705   4.399
  170THR      N 1966   8.356   8.887   4.286
  170THR      H 1967   8.360   8.949   4.207
  170THR     CA 1968   8.272   8.944   4.392
  170THR     CB 1969   8.230   9.089   4.368
  170THR    OG1 1970   8.196   9.127   4.235
  170THR    HG1 1971   8.277   9.145   4.179
  170THR    CG2 1972   8.335   9.186   4.423
  170THR      C 1973   8.155   8.852   4.428
  170THR      O 1974   8.083   8.825   4.333
  171PRO      N 1975   8.134   8.800   4.549
  171PRO     CA 1976   8.014   8.720   4.576
  171PRO     CB 1977   8.040   8.679   4.721
  171PRO     CG 1978   8.139   8.781   4.777
  171PRO     CD 1979   8.234   8.792   4.657
  171PRO      C 1980   7.878   8.788   4.553
  171PRO      O 1981   7.849   8.902   4.588
  172THR      N 1982   7.794   8.714   4.482
  172THR      H 1983   7.830   8.625   4.453
  172THR     CA 1984   7.663   8.764   4.436
  172THR     CB 1985   7.653   8.789   4.286
  172THR    OG1 1986   7.724   8.691   4.209
  172THR    HG1 1987   7.674   8.668   4.125
  172THR    CG2 1988   7.697   8.934   4.265
  172THR      C 1989   7.544   8.670   4.458
  172THR      O 1990   7.445   8.712   4.517
  173GL4      N 1991   7.544   8.550   4.400
  173GL4      H 1992   7.626   8.522   4.350
  173GL4     CA 1993   7.433   8.454   4.407
  173GL4     CB 1994   7.355   8.447   4.276
  173GL4     CG 1995   7.447   8.460   4.154
  173GL4     CD 1996   7.366   8.466   4.025
  173GL4    OE1 1997   7.286   8.561   4.006
  173GL4   HE11 1998   7.217   8.530   3.940
  173GL4   HE12 1999   7.309   8.641   4.060
  173GL4    OE2 2000   7.380   8.377   3.938
  173GL4   HE21 2001   7.318   8.395   3.861
  173GL4   HE22 2002   7.430   8.295   3.965
  173GL4      C 2003   7.487   8.315   4.442
  173GL4      O 2004   7.596   8.283   4.393
  174LYSH     N 2005   7.412   8.236   4.518
  174LYSH     H 2006   7.360   8.275   4.594
  174LYSH    CA 2007   7.458   8.098   4.539
  174LYSH    CB 2008   7.371   8.030   4.645
  174LYSH    CG 2009   7.442   7.914   4.716
  174LYSH    CD 2010   7.345   7.866   4.824
  174LYSH    CE 2011   7.394   7.760   4.923
  174LYSH    NZ 2012   7.274   7.699   4.982
  174LYSH   HZ1 2013   7.203   7.769   4.981
  174LYSH   HZ2 2014   7.240   7.630   4.918
  174LYSH   HZ3 2015   7.273   7.657   5.072
  174LYSH     C 2016   7.456   8.005   4.417
  174LYSH     O 2017   7.362   7.928   4.399
  175ASN      N 2018   7.553   8.021   4.327
  175ASN      H 2019   7.597   8.110   4.329
  175ASN     CA 2020   7.586   7.916   4.230
  175ASN     CB 2021   7.663   7.978   4.113
  175ASN     CG 2022   7.568   8.056   4.022
  175ASN    OD1 2023   7.484   8.017   3.942
  175ASN    ND2 2024   7.580   8.189   4.030
  175ASN   HD21 2025   7.652   8.242   4.075
  175ASN   HD22 2026   7.500   8.243   4.003
  175ASN      C 2027   7.675   7.805   4.287
  175ASN      O 2028   7.737   7.820   4.393
  176GL4      N 2029   7.688   7.702   4.205
  176GL4      H 2030   7.645   7.694   4.115
  176GL4     CA 2031   7.766   7.583   4.241
  176GL4     CB 2032   7.687   7.455   4.213
  176GL4     CG 2033   7.553   7.438   4.285
  176GL4     CD 2034   7.460   7.334   4.222
  176GL4    OE1 2035   7.340   7.364   4.207
  176GL4   HE11 2036   7.310   7.301   4.135
  176GL4   HE12 2037   7.312   7.429   4.277
  176GL4    OE2 2038   7.503   7.218   4.202
  176GL4   HE21 2039   7.438   7.183   4.135
  176GL4   HE22 2040   7.580   7.197   4.262
  176GL4      C 2041   7.905   7.573   4.177
  176GL4      O 2042   7.921   7.541   4.059
  177TYR      N 2043   8.008   7.580   4.261
  177TYR      H 2044   7.996   7.599   4.358
  177TYR     CA 2045   8.149   7.573   4.220
  177TYR     CB 2046   8.226   7.699   4.261
  177TYR     CG 2047   8.165   7.828   4.209
  177TYR    CD1 2048   8.224   7.885   4.097
  177TYR    HD1 2049   8.299   7.825   4.046
  177TYR    CD2 2050   8.062   7.899   4.270
  177TYR    HD2 2051   8.015   7.850   4.355
  177TYR    CE1 2052   8.189   8.012   4.050
  177TYR    HE1 2053   8.241   8.052   3.963
  177TYR    CE2 2054   8.017   8.019   4.215
  177TYR    HE2 2055   7.931   8.073   4.256
  177TYR     CZ 2056   8.082   8.079   4.108
  177TYR     OH 2057   8.035   8.192   4.051
  177TYR     HH 2058   8.100   8.215   3.978
  177TYR      C 2059   8.241   7.459   4.261
  177TYR      O 2060   8.249   7.416   4.377
  178ALA      N 2061   8.315   7.416   4.159
  178ALA      H 2062   8.316   7.475   4.079
  178ALA     CA 2063   8.411   7.305   4.165
  178ALA     CB 2064   8.332   7.178   4.138
  178ALA      C 2065   8.533   7.312   4.072
  178ALA      O 2066   8.540   7.401   3.989
  179CYS2     N 2067   8.637   7.232   4.093
  179CYS2     H 2068   8.645   7.176   4.175
  179CYS2    CA 2069   8.757   7.214   4.010
  179CYS2    CB 2070   8.875   7.259   4.097
  179CYS2    SG 2071   8.914   7.437   4.077
  179CYS2     C 2072   8.783   7.069   3.970
  179CYS2     O 2073   8.742   6.970   4.030
  180ARG      N 2074   8.843   7.064   3.852
  180ARG      H 2075   8.871   7.145   3.799
  180ARG     CA 2076   8.875   6.938   3.784
  180ARG     CB 2077   8.764   6.903   3.685
  180ARG     CG 2078   8.797   6.801   3.575
  180ARG     CD 2079   8.795   6.660   3.634
  180ARG     NE 2080   8.822   6.562   3.529
  180ARG     HE 2081   8.862   6.602   3.446
  180ARG     CZ 2082   8.792   6.431   3.527
  180ARG    NH1 2083   8.732   6.371   3.631
  180ARG   HH11 2084   8.729   6.402   3.726
  180ARG   HH12 2085   8.680   6.289   3.606
  180ARG    NH2 2086   8.857   6.350   3.442
  180ARG   HH21 2087   8.905   6.401   3.371
  180ARG   HH22 2088   8.876   6.253   3.458
  180ARG      C 2089   9.005   6.961   3.706
  180ARG      O 2090   9.012   7.048   3.620
  181VAL      N 2091   9.091   6.862   3.726
  181VAL      H 2092   9.094   6.815   3.814
  181VAL     CA 2093   9.220   6.854   3.656
  181VAL     CB 2094   9.341   6.794   3.728
  181VAL    CG1 2095   9.395   6.893   3.832
  181VAL    CG2 2096   9.300   6.665   3.798
  181VAL      C 2097   9.223   6.805   3.511
  181VAL      O 2098   9.170   6.697   3.490
  182ASN      N 2099   9.270   6.886   3.416
  182ASN      H 2100   9.316   6.972   3.433
  182ASN     CA 2101   9.269   6.855   3.272
  182ASN     CB 2102   9.165   6.939   3.197
  182ASN     CG 2103   9.055   6.848   3.143
  182ASN    OD1 2104   9.064   6.727   3.122
  182ASN    ND2 2105   8.944   6.916   3.116
  182ASN   HD21 2106   8.938   7.012   3.145
  182ASN   HD22 2107   8.861   6.875   3.079
  182ASN      C 2108   9.405   6.863   3.203
  182ASN      O 2109   9.491   6.942   3.240
  183HI0      N 2110   9.441   6.760   3.127
  183HI0      H 2111   9.398   6.670   3.135
  183HI0     CA 2112   9.566   6.738   3.052
  183HI0     CB 2113   9.597   6.589   3.033
  183HI0     CG 2114   9.656   6.518   3.154
  183HI0    ND1 2115   9.774   6.526   3.216
  183HI0    HD1 2116   9.848   6.588   3.189
  183HI0    CD2 2117   9.590   6.419   3.212
  183HI0    HD2 2118   9.491   6.385   3.182
  183HI0    CE1 2119   9.784   6.423   3.300
  183HI0    HE1 2120   9.867   6.404   3.368
  183HI0    NE2 2121   9.668   6.359   3.301
  183HI0    HE2 2122   9.646   6.276   3.352
  183HI0      C 2123   9.581   6.814   2.921
  183HI0      O 2124   9.510   6.794   2.823
  184VAL      N 2125   9.696   6.882   2.918
  184VAL      H 2126   9.754   6.877   3.000
  184VAL     CA 2127   9.719   6.978   2.810
  184VAL     CB 2128   9.832   7.079   2.832
  184VAL    CG1 2129   9.801   7.181   2.942
  184VAL    CG2 2130   9.964   7.004   2.843
  184VAL      C 2131   9.712   6.927   2.666
  184VAL      O 2132   9.676   7.002   2.576
  185THR      N 2133   9.754   6.804   2.637
  185THR      H 2134   9.792   6.740   2.705
  185THR     CA 2135   9.728   6.733   2.511
  185THR     CB 2136   9.840   6.632   2.486
  185THR    OG1 2137   9.852   6.532   2.587
  185THR    HG1 2138   9.873   6.576   2.674
  185THR    CG2 2139   9.972   6.708   2.466
  185THR      C 2140   9.598   6.657   2.488
  185THR      O 2141   9.556   6.649   2.373
  186LEU      N 2142   9.517   6.633   2.591
  186LEU      H 2143   9.543   6.679   2.676
  186LEU     CA 2144   9.387   6.565   2.598
  186LEU     CB 2145   9.380   6.462   2.711
  186LEU     CG 2146   9.471   6.338   2.711
  186LEU    CD1 2147   9.442   6.262   2.840
  186LEU    CD2 2148   9.447   6.245   2.592
  186LEU      C 2149   9.264   6.656   2.596
  186LEU      O 2150   9.168   6.632   2.523
  187SER      N 2151   9.282   6.775   2.653
  187SER      H 2152   9.351   6.784   2.725
  187SER     CA 2153   9.188   6.887   2.639
  187SER     CB 2154   9.076   6.874   2.743
  187SER     OG 2155   8.982   6.980   2.726
  187SER     HG 2156   8.933   6.976   2.639
  187SER      C 2157   9.247   7.028   2.652
  187SER      O 2158   9.312   7.054   2.752
  188GLN      N 2159   9.197   7.122   2.572
  188GLN      H 2160   9.123   7.095   2.511
  188GLN     CA 2161   9.261   7.252   2.547
  188GLN     CB 2162   9.198   7.326   2.429
  188GLN     CG 2163   9.220   7.248   2.300
  188GLN     CD 2164   9.366   7.251   2.255
  188GLN    OE1 2165   9.458   7.178   2.294
  188GLN    NE2 2166   9.383   7.350   2.169
  188GLN   HE21 2167   9.309   7.408   2.136
  188GLN   HE22 2168   9.476   7.380   2.146
  188GLN      C 2169   9.263   7.346   2.667
  188GLN      O 2170   9.159   7.385   2.720
  189PRO      N 2171   9.384   7.381   2.712
  189PRO     CA 2172   9.401   7.480   2.819
  189PRO     CB 2173   9.550   7.485   2.854
  189PRO     CG 2174   9.619   7.419   2.735
  189PRO     CD 2175   9.513   7.344   2.653
  189PRO      C 2176   9.336   7.610   2.773
  189PRO      O 2177   9.339   7.650   2.656
  190LYSH     N 2178   9.333   7.702   2.869
  190LYSH     H 2179   9.366   7.678   2.960
  190LYSH    CA 2180   9.264   7.831   2.854
  190LYSH    CB 2181   9.254   7.908   2.985
  190LYSH    CG 2182   9.158   7.835   3.080
  190LYSH    CD 2183   9.193   7.885   3.221
  190LYSH    CE 2184   9.135   7.799   3.333
  190LYSH    NZ 2185   9.170   7.657   3.328
  190LYSH   HZ1 2186   9.111   7.615   3.258
  190LYSH   HZ2 2187   9.268   7.656   3.306
  190LYSH   HZ3 2188   9.164   7.611   3.417
  190LYSH     C 2189   9.328   7.922   2.748
  190LYSH     O 2190   9.254   8.009   2.702
  191ILE      N 2191   9.459   7.922   2.723
  191ILE      H 2192   9.514   7.868   2.786
  191ILE     CA 2193   9.521   8.014   2.627
  191ILE     CB 2194   9.674   8.007   2.630
  191ILE    CG1 2195   9.718   7.862   2.613
  191ILE    CG2 2196   9.725   8.069   2.760
  191ILE     CD 2197   9.867   7.877   2.578
  191ILE      C 2198   9.463   8.006   2.485
  191ILE      O 2199   9.439   8.106   2.418
  192VAL      N 2200   9.401   7.892   2.456
  192VAL      H 2201   9.388   7.821   2.526
  192VAL     CA 2202   9.341   7.863   2.325
  192VAL     CB 2203   9.415   7.753   2.249
  192VAL    CG1 2204   9.538   7.821   2.189
  192VAL    CG2 2205   9.467   7.640   2.338
  192VAL      C 2206   9.192   7.828   2.329
  192VAL      O 2207   9.155   7.767   2.429
  193LYSH     N 2208   9.120   7.888   2.234
  193LYSH     H 2209   9.160   7.958   2.175
  193LYSH    CA 2210   8.977   7.863   2.210
  193LYSH    CB 2211   8.923   7.929   2.083
  193LYSH    CG 2212   8.904   8.080   2.098
  193LYSH    CD 2213   8.927   8.133   1.956
  193LYSH    CE 2214   8.971   8.280   1.954
  193LYSH    NZ 2215   9.022   8.305   1.818
  193LYSH   HZ1 2216   9.068   8.394   1.820
  193LYSH   HZ2 2217   9.091   8.237   1.792
  193LYSH   HZ3 2218   8.954   8.300   1.745
  193LYSH     C 2219   8.922   7.720   2.209
  193LYSH     O 2220   8.970   7.626   2.146
  194TRP      N 2221   8.809   7.711   2.278
  194TRP      H 2222   8.786   7.781   2.346
  194TRP     CA 2223   8.724   7.592   2.291
  194TRP     CB 2224   8.664   7.571   2.430
  194TRP     CG 2225   8.763   7.555   2.545
  194TRP    CD1 2226   8.885   7.503   2.551
  194TRP    HD1 2227   8.935   7.444   2.475
  194TRP    CD2 2228   8.745   7.619   2.668
  194TRP    NE1 2229   8.947   7.532   2.666
  194TRP    HE1 2230   9.040   7.509   2.694
  194TRP    CE2 2231   8.864   7.605   2.739
  194TRP    CE3 2232   8.632   7.678   2.724
  194TRP    HE3 2233   8.552   7.723   2.665
  194TRP    CZ2 2234   8.869   7.657   2.868
  194TRP    HZ2 2235   8.961   7.683   2.920
  194TRP    CZ3 2236   8.636   7.724   2.855
  194TRP    HZ3 2237   8.550   7.777   2.897
  194TRP    CH2 2238   8.756   7.717   2.924
  194TRP    HH2 2239   8.753   7.731   3.032
  194TRP      C 2240   8.608   7.604   2.192
  194TRP      O 2241   8.585   7.502   2.126
  195AS4      N 2242   8.547   7.719   2.166
  195AS4      H 2243   8.555   7.792   2.235
  195AS4     CA 2244   8.435   7.727   2.072
  195AS4     CB 2245   8.362   7.862   2.082
  195AS4     CG 2246   8.434   7.982   2.021
  195AS4    OD1 2247   8.552   8.013   2.047
  195AS4   HD11 2248   8.584   8.085   1.985
  195AS4   HD12 2249   8.589   7.958   2.122
  195AS4    OD2 2250   8.361   8.064   1.961
  195AS4   HD21 2251   8.418   8.146   1.952
  195AS4   HD22 2252   8.269   8.031   1.941
  195AS4      C 2253   8.482   7.704   1.928
  195AS4      O 2254   8.601   7.693   1.900
  196ARG      N 2255   8.389   7.709   1.834
  196ARG      H 2256   8.300   7.753   1.848
  196ARG     CA 2257   8.417   7.664   1.697
  196ARG     CB 2258   8.277   7.641   1.640
  196ARG     CG 2259   8.183   7.556   1.726
  196ARG     CD 2260   8.061   7.512   1.645
  196ARG     NE 2261   8.030   7.375   1.687
  196ARG     HE 2262   8.096   7.327   1.745
  196ARG     CZ 2263   7.909   7.318   1.679
  196ARG    NH1 2264   7.801   7.390   1.648
  196ARG   HH11 2265   7.801   7.488   1.629
  196ARG   HH12 2266   7.713   7.343   1.652
  196ARG    NH2 2267   7.911   7.184   1.682
  196ARG   HH21 2268   7.996   7.135   1.664
  196ARG   HH22 2269   7.824   7.141   1.705
  196ARG      C 2270   8.495   7.759   1.606
  196ARG      O 2271   8.524   7.716   1.495
  197AS4      N 2272   8.519   7.883   1.648
  197AS4      H 2273   8.524   7.906   1.745
  197AS4     CA 2274   8.590   7.975   1.558
  197AS4     CB 2275   8.605   8.094   1.654
  197AS4     CG 2276   8.627   8.233   1.594
  197AS4    OD1 2277   8.661   8.243   1.474
  197AS4   HD11 2278   8.691   8.337   1.458
  197AS4   HD12 2279   8.653   8.155   1.428
  197AS4    OD2 2280   8.617   8.320   1.683
  197AS4   HD21 2281   8.544   8.383   1.657
  197AS4   HD22 2282   8.672   8.300   1.764
  197AS4      C 2283   8.720   7.923   1.497
  197AS4      O 2284   8.794   7.843   1.553
  198MET      N 2285   8.750   7.988   1.385
  198MET      H 2286   8.708   8.074   1.356
  198MET     CA 2287   8.862   7.962   1.293
  198MET     CB 2288   8.833   7.827   1.225
  198MET     CG 2289   8.958   7.771   1.158
  198MET     SD 2290   9.086   7.721   1.279
  198MET     CE 2291   9.195   7.630   1.173
  198MET      C 2292   8.843   8.070   1.186
  198MET     O1 2293   8.727   8.095   1.146
  198MET   HO11 2294   8.729   8.163   1.073
  198MET   HO12 2295   8.670   8.027   1.191
  198MET     O2 2296   8.943   8.138   1.157
  198MET   HO21 2297   8.925   8.218   1.100
  198MET   HO22 2298   9.022   8.110   1.212
   9.97962   9.97962   7.05661   0.00000   0.00000   0.00000   0.00000   4.98982   4.98982
