# Supplementary material for: Interfacial Dynamics and Growth Modes of β2-Microglobulin Dimers
Source: J Chem Inf Model. 2023 May 3;63(14):4447–57. doi: 10.1021/acs.jcim.3c00399 (PMC10369489; doi:10.1021/acs.jcim.3c00399)
Supplement: Supplementary file 2 — ci3c00399_si_002.zip [file ci3c00399_si_002.zip › Supporting-Information/confs_end/End_conformation_BM-9_rep1.gro]

Protein in water t= 750000.00000 step= 5000000
 2298
    1ILE      N    1   8.212   5.990   2.447
    1ILE     H1    2   8.192   5.893   2.464
    1ILE     H2    3   8.290   5.991   2.384
    1ILE     H3    4   8.252   6.030   2.530
    1ILE     CA    5   8.105   6.080   2.406
    1ILE     CB    6   7.978   6.069   2.490
    1ILE    CG1    7   7.919   5.928   2.490
    1ILE    CG2    8   7.868   6.171   2.460
    1ILE     CD    9   7.880   5.861   2.622
    1ILE      C   10   8.161   6.222   2.389
    1ILE      O   11   8.247   6.257   2.470
    2GLN      N   12   8.132   6.286   2.276
    2GLN      H   13   8.108   6.239   2.191
    2GLN     CA   14   8.179   6.424   2.262
    2GLN     CB   15   8.169   6.466   2.115
    2GLN     CG   16   8.309   6.456   2.054
    2GLN     CD   17   8.334   6.553   1.938
    2GLN    OE1   18   8.362   6.670   1.963
    2GLN    NE2   19   8.317   6.510   1.813
    2GLN   HE21   20   8.293   6.417   1.785
    2GLN   HE22   21   8.339   6.581   1.745
    2GLN      C   22   8.099   6.532   2.337
    2GLN      O   23   7.990   6.512   2.389
    3ARG      N   24   8.164   6.647   2.348
    3ARG      H   25   8.264   6.641   2.347
    3ARG     CA   26   8.109   6.782   2.368
    3ARG     CB   27   8.209   6.894   2.340
    3ARG     CG   28   8.270   6.882   2.201
    3ARG     CD   29   8.372   6.995   2.179
    3ARG     NE   30   8.443   6.967   2.053
    3ARG     HE   31   8.384   6.919   1.989
    3ARG     CZ   32   8.571   6.997   2.029
    3ARG    NH1   33   8.665   7.040   2.115
    3ARG   HH11   34   8.638   7.050   2.211
    3ARG   HH12   35   8.758   7.056   2.082
    3ARG    NH2   36   8.622   6.947   1.916
    3ARG   HH21   37   8.565   6.892   1.854
    3ARG   HH22   38   8.715   6.972   1.889
    3ARG      C   39   7.980   6.822   2.297
    3ARG      O   40   7.915   6.920   2.331
    4THR      N   41   7.937   6.738   2.203
    4THR      H   42   7.971   6.644   2.215
    4THR     CA   43   7.834   6.765   2.102
    4THR     CB   44   7.857   6.699   1.966
    4THR    OG1   45   7.846   6.557   1.980
    4THR    HG1   46   7.896   6.509   1.908
    4THR    CG2   47   7.986   6.759   1.911
    4THR      C   48   7.685   6.748   2.130
    4THR      O   49   7.604   6.810   2.060
    5PRO      N   50   7.635   6.663   2.220
    5PRO     CA   51   7.497   6.662   2.271
    5PRO     CB   52   7.484   6.539   2.362
    5PRO     CG   53   7.631   6.506   2.391
    5PRO     CD   54   7.702   6.539   2.260
    5PRO      C   55   7.461   6.796   2.335
    5PRO      O   56   7.545   6.865   2.394
    6LYSH     N   57   7.330   6.820   2.337
    6LYSH     H   58   7.265   6.762   2.288
    6LYSH    CA   59   7.267   6.922   2.422
    6LYSH    CB   60   7.165   6.999   2.338
    6LYSH    CG   61   7.243   7.090   2.242
    6LYSH    CD   62   7.163   7.211   2.193
    6LYSH    CE   63   7.222   7.303   2.086
    6LYSH    NZ   64   7.117   7.393   2.035
    6LYSH   HZ1   65   7.161   7.449   1.965
    6LYSH   HZ2   66   7.051   7.338   1.985
    6LYSH   HZ3   67   7.070   7.446   2.105
    6LYSH     C   68   7.194   6.861   2.542
    6LYSH     O   69   7.085   6.802   2.534
    7ILE      N   70   7.268   6.862   2.652
    7ILE      H   71   7.353   6.914   2.658
    7ILE     CA   72   7.249   6.793   2.781
    7ILE     CB   73   7.238   6.642   2.762
    7ILE    CG1   74   7.165   6.585   2.884
    7ILE    CG2   75   7.364   6.564   2.722
    7ILE     CD   76   7.102   6.445   2.884
    7ILE      C   77   7.368   6.836   2.867
    7ILE      O   78   7.448   6.915   2.818
    8GLN      N   79   7.363   6.810   2.998
    8GLN      H   80   7.287   6.760   3.039
    8GLN     CA   81   7.471   6.855   3.087
    8GLN     CB   82   7.431   6.822   3.231
    8GLN     CG   83   7.509   6.909   3.329
    8GLN     CD   84   7.468   6.875   3.472
    8GLN    OE1   85   7.505   6.776   3.536
    8GLN    NE2   86   7.384   6.957   3.535
    8GLN   HE21   87   7.356   7.038   3.484
    8GLN   HE22   88   7.344   6.944   3.626
    8GLN      C   89   7.609   6.795   3.059
    8GLN      O   90   7.638   6.680   3.092
    9VAL      N   91   7.670   6.852   2.955
    9VAL      H   92   7.607   6.894   2.890
    9VAL     CA   93   7.810   6.824   2.918
    9VAL     CB   94   7.830   6.838   2.767
    9VAL    CG1   95   7.762   6.726   2.688
    9VAL    CG2   96   7.788   6.974   2.710
    9VAL      C   97   7.910   6.914   2.991
    9VAL      O   98   7.893   7.035   3.004
   10TYR      N   99   8.022   6.850   3.025
   10TYR      H  100   8.035   6.753   3.004
   10TYR     CA  101   8.139   6.901   3.097
   10TYR     CB  102   8.212   7.008   3.016
   10TYR     CG  103   8.271   6.969   2.880
   10TYR    CD1  104   8.385   6.890   2.877
   10TYR    HD1  105   8.420   6.815   2.948
   10TYR    CD2  106   8.224   7.030   2.764
   10TYR    HD2  107   8.152   7.110   2.783
   10TYR    CE1  108   8.451   6.881   2.755
   10TYR    HE1  109   8.527   6.803   2.748
   10TYR    CE2  110   8.293   7.018   2.644
   10TYR    HE2  111   8.259   7.068   2.553
   10TYR     CZ  112   8.413   6.948   2.640
   10TYR     OH  113   8.491   6.956   2.529
   10TYR     HH  114   8.582   6.933   2.563
   10TYR      C  115   8.114   6.945   3.242
   10TYR      O  116   8.180   6.916   3.342
   11SER      N  117   8.004   7.017   3.259
   11SER      H  118   7.956   7.053   3.179
   11SER     CA  119   7.940   7.047   3.388
   11SER     CB  120   7.847   7.167   3.370
   11SER     OG  121   7.868   7.249   3.484
   11SER     HG  122   7.922   7.330   3.463
   11SER      C  123   7.875   6.930   3.463
   11SER      O  124   7.863   6.823   3.405
   12ARG      N  125   7.877   6.946   3.595
   12ARG      H  126   7.875   7.040   3.629
   12ARG     CA  127   7.839   6.838   3.687
   12ARG     CB  128   7.969   6.758   3.703
   12ARG     CG  129   7.933   6.609   3.701
   12ARG     CD  130   7.919   6.552   3.560
   12ARG     NE  131   7.928   6.405   3.568
   12ARG     HE  132   7.938   6.374   3.663
   12ARG     CZ  133   7.929   6.312   3.472
   12ARG    NH1  134   7.911   6.347   3.344
   12ARG   HH11  135   7.906   6.443   3.317
   12ARG   HH12  136   7.897   6.265   3.289
   12ARG    NH2  137   7.967   6.184   3.485
   12ARG   HH21  138   8.009   6.161   3.573
   12ARG   HH22  139   7.943   6.121   3.411
   12ARG      C  140   7.799   6.900   3.821
   12ARG      O  141   7.871   6.981   3.880
   13HI0      N  142   7.672   6.880   3.853
   13HI0      H  143   7.607   6.825   3.800
   13HI0     CA  144   7.617   6.929   3.980
   13HI0     CB  145   7.534   7.056   3.957
   13HI0     CG  146   7.588   7.157   4.058
   13HI0    ND1  147   7.690   7.237   4.030
   13HI0    HD1  148   7.742   7.245   3.945
   13HI0    CD2  149   7.539   7.182   4.179
   13HI0    HD2  150   7.446   7.147   4.223
   13HI0    CE1  151   7.702   7.316   4.137
   13HI0    HE1  152   7.772   7.399   4.133
   13HI0    NE2  153   7.611   7.283   4.228
   13HI0    HE2  154   7.572   7.347   4.294
   13HI0      C  155   7.519   6.831   4.045
   13HI0      O  156   7.423   6.788   3.980
   14PRO      N  157   7.532   6.817   4.176
   14PRO     CA  158   7.427   6.746   4.251
   14PRO     CB  159   7.484   6.743   4.392
   14PRO     CG  160   7.633   6.724   4.366
   14PRO     CD  161   7.660   6.817   4.248
   14PRO      C  162   7.296   6.824   4.247
   14PRO      O  163   7.303   6.946   4.229
   15ALA      N  164   7.181   6.758   4.242
   15ALA      H  165   7.167   6.666   4.280
   15ALA     CA  166   7.051   6.818   4.208
   15ALA     CB  167   6.940   6.714   4.191
   15ALA      C  168   7.012   6.923   4.312
   15ALA      O  169   7.034   6.906   4.432
   16GL4      N  170   6.954   7.036   4.272
   16GL4      H  171   6.922   7.049   4.178
   16GL4     CA  172   6.926   7.152   4.357
   16GL4     CB  173   6.872   7.261   4.264
   16GL4     CG  174   7.000   7.286   4.185
   16GL4     CD  175   6.991   7.414   4.102
   16GL4    OE1  176   6.992   7.400   3.978
   16GL4   HE11  177   6.927   7.458   3.928
   16GL4   HE12  178   7.059   7.327   3.964
   16GL4    OE2  179   6.960   7.518   4.165
   16GL4   HE21  180   6.949   7.596   4.104
   16GL4   HE22  181   6.961   7.490   4.261
   16GL4      C  182   6.844   7.141   4.486
   16GL4      O  183   6.891   7.170   4.596
   17ASN      N  184   6.716   7.109   4.473
   17ASN      H  185   6.684   7.101   4.378
   17ASN     CA  186   6.633   7.067   4.587
   17ASN     CB  187   6.485   7.064   4.548
   17ASN     CG  188   6.406   7.093   4.676
   17ASN    OD1  189   6.362   7.007   4.752
   17ASN    ND2  190   6.374   7.220   4.701
   17ASN   HD21  191   6.390   7.279   4.622
   17ASN   HD22  192   6.352   7.250   4.794
   17ASN      C  193   6.669   6.936   4.658
   17ASN      O  194   6.697   6.928   4.777
   18GLY      N  195   6.705   6.838   4.577
   18GLY      H  196   6.671   6.827   4.483
   18GLY     CA  197   6.765   6.710   4.616
   18GLY      C  198   6.719   6.579   4.550
   18GLY      O  199   6.600   6.561   4.527
   19LYSH     N  200   6.809   6.484   4.527
   19LYSH     H  201   6.770   6.394   4.507
   19LYSH    CA  202   6.950   6.489   4.567
   19LYSH    CB  203   6.966   6.406   4.695
   19LYSH    CG  204   7.103   6.414   4.763
   19LYSH    CD  205   7.109   6.323   4.886
   19LYSH    CE  206   7.257   6.314   4.926
   19LYSH    NZ  207   7.257   6.254   5.060
   19LYSH   HZ1  208   7.189   6.180   5.058
   19LYSH   HZ2  209   7.351   6.226   5.081
   19LYSH   HZ3  210   7.223   6.318   5.129
   19LYSH     C  211   7.048   6.450   4.456
   19LYSH     O  212   7.150   6.515   4.438
   20SER      N  213   7.033   6.327   4.407
   20SER      H  214   6.949   6.281   4.436
   20SER     CA  215   7.123   6.249   4.320
   20SER     CB  216   7.068   6.106   4.321
   20SER     OG  217   6.946   6.091   4.247
   20SER     HG  218   6.936   6.176   4.196
   20SER      C  219   7.132   6.300   4.177
   20SER      O  220   7.029   6.312   4.110
   21ASN      N  221   7.255   6.329   4.135
   21ASN      H  222   7.333   6.320   4.196
   21ASN     CA  223   7.295   6.348   3.994
   21ASN     CB  224   7.384   6.471   3.982
   21ASN     CG  225   7.517   6.476   4.056
   21ASN    OD1  226   7.554   6.425   4.162
   21ASN    ND2  227   7.615   6.532   3.985
   21ASN   HD21  228   7.609   6.569   3.893
   21ASN   HD22  229   7.705   6.531   4.029
   21ASN      C  230   7.356   6.223   3.931
   21ASN      O  231   7.463   6.178   3.973
   22PHE      N  232   7.323   6.176   3.811
   22PHE      H  233   7.379   6.097   3.789
   22PHE     CA  234   7.234   6.210   3.698
   22PHE     CB  235   7.086   6.201   3.735
   22PHE     CG  236   7.035   6.061   3.768
   22PHE    CD1  237   6.996   5.979   3.663
   22PHE    HD1  238   7.017   6.023   3.566
   22PHE    CD2  239   6.999   6.026   3.897
   22PHE    HD2  240   7.022   6.098   3.976
   22PHE    CE1  241   6.918   5.865   3.680
   22PHE    HE1  242   6.877   5.806   3.598
   22PHE    CE2  243   6.920   5.914   3.921
   22PHE    HE2  244   6.898   5.890   4.025
   22PHE     CZ  245   6.882   5.838   3.812
   22PHE     HZ  246   6.806   5.761   3.822
   22PHE      C  247   7.268   6.337   3.620
   22PHE      O  248   7.286   6.447   3.672
   23LEU      N  249   7.248   6.323   3.490
   23LEU      H  250   7.208   6.241   3.449
   23LEU     CA  251   7.268   6.436   3.397
   23LEU     CB  252   7.331   6.388   3.266
   23LEU     CG  253   7.471   6.326   3.263
   23LEU    CD1  254   7.506   6.290   3.119
   23LEU    CD2  255   7.580   6.424   3.306
   23LEU      C  256   7.135   6.509   3.377
   23LEU      O  257   7.035   6.449   3.338
   24ASN      N  258   7.136   6.638   3.405
   24ASN      H  259   7.223   6.686   3.417
   24ASN     CA  260   7.025   6.734   3.392
   24ASN     CB  261   7.066   6.868   3.453
   24ASN     CG  262   6.952   6.960   3.494
   24ASN    OD1  263   6.882   7.022   3.414
   24ASN    ND2  264   6.920   6.966   3.624
   24ASN   HD21  265   6.964   6.905   3.690
   24ASN   HD22  266   6.847   7.030   3.648
   24ASN      C  267   6.998   6.761   3.244
   24ASN      O  268   7.084   6.744   3.157
   25CYS2     N  269   6.879   6.812   3.215
   25CYS2     H  270   6.823   6.847   3.290
   25CYS2    CA  271   6.818   6.830   3.082
   25CYS2    CB  272   6.668   6.828   3.111
   25CYS2    SG  273   6.553   6.798   2.971
   25CYS2     C  274   6.856   6.961   3.014
   25CYS2     O  275   6.860   7.062   3.084
   26TYR      N  276   6.857   6.965   2.881
   26TYR      H  277   6.890   6.880   2.837
   26TYR     CA  278   6.862   7.090   2.805
   26TYR     CB  279   6.892   7.054   2.660
   26TYR     CG  280   6.925   7.178   2.577
   26TYR    CD1  281   6.840   7.226   2.478
   26TYR    HD1  282   6.746   7.175   2.458
   26TYR    CD2  283   7.038   7.253   2.610
   26TYR    HD2  284   7.100   7.214   2.690
   26TYR    CE1  285   6.882   7.330   2.396
   26TYR    HE1  286   6.816   7.369   2.318
   26TYR    CE2  287   7.074   7.357   2.525
   26TYR    HE2  288   7.165   7.412   2.544
   26TYR     CZ  289   7.001   7.398   2.414
   26TYR     OH  290   7.048   7.482   2.317
   26TYR     HH  291   6.975   7.508   2.254
   26TYR      C  292   6.734   7.174   2.818
   26TYR      O  293   6.620   7.132   2.797
   27VAL      N  294   6.743   7.296   2.870
   27VAL      H  295   6.815   7.311   2.939
   27VAL     CA  296   6.637   7.397   2.870
   27VAL     CB  297   6.642   7.491   2.991
   27VAL    CG1  298   6.575   7.433   3.116
   27VAL    CG2  299   6.780   7.544   3.029
   27VAL      C  300   6.625   7.469   2.735
   27VAL      O  301   6.710   7.549   2.697
   28SER      N  302   6.525   7.426   2.659
   28SER      H  303   6.453   7.366   2.692
   28SER     CA  304   6.499   7.472   2.521
   28SER     CB  305   6.468   7.358   2.423
   28SER     OG  306   6.445   7.421   2.297
   28SER     HG  307   6.494   7.508   2.298
   28SER      C  308   6.371   7.555   2.524
   28SER      O  309   6.269   7.501   2.569
   29GLY      N  310   6.393   7.685   2.515
   29GLY      H  311   6.488   7.717   2.523
   29GLY     CA  312   6.293   7.793   2.523
   29GLY      C  313   6.208   7.782   2.650
   29GLY      O  314   6.087   7.801   2.641
   30PHE      N  315   6.262   7.761   2.769
   30PHE      H  316   6.362   7.761   2.775
   30PHE     CA  317   6.183   7.742   2.892
   30PHE     CB  318   6.257   7.664   3.001
   30PHE     CG  319   6.164   7.580   3.088
   30PHE    CD1  320   6.110   7.631   3.206
   30PHE    HD1  321   6.149   7.724   3.248
   30PHE    CD2  322   6.154   7.444   3.063
   30PHE    HD2  323   6.206   7.406   2.975
   30PHE    CE1  324   6.055   7.550   3.304
   30PHE    HE1  325   6.031   7.585   3.404
   30PHE    CE2  326   6.089   7.361   3.153
   30PHE    HE2  327   6.035   7.274   3.116
   30PHE     CZ  328   6.040   7.415   3.272
   30PHE     HZ  329   5.964   7.356   3.323
   30PHE      C  330   6.154   7.883   2.945
   30PHE      O  331   6.251   7.957   2.966
   31HI0      N  332   6.028   7.911   2.916
   31HI0      H  333   5.993   7.871   2.831
   31HI0     CA  334   5.957   8.027   2.973
   31HI0     CB  335   6.004   8.162   2.918
   31HI0     CG  336   6.038   8.154   2.769
   31HI0    ND1  337   6.159   8.169   2.717
   31HI0    HD1  338   6.249   8.171   2.760
   31HI0    CD2  339   5.952   8.155   2.668
   31HI0    HD2  340   5.849   8.191   2.663
   31HI0    CE1  341   6.147   8.161   2.585
   31HI0    HE1  342   6.230   8.151   2.516
   31HI0    NE2  343   6.018   8.146   2.554
   31HI0    HE2  344   5.975   8.154   2.464
   31HI0      C  345   5.809   8.008   2.940
   31HI0      O  346   5.783   7.961   2.829
   32PRO      N  347   5.712   8.037   3.026
   32PRO     CA  348   5.734   8.084   3.164
   32PRO     CB  349   5.605   8.158   3.198
   32PRO     CG  350   5.564   8.206   3.059
   32PRO     CD  351   5.580   8.078   2.976
   32PRO      C  352   5.760   7.972   3.265
   32PRO      O  353   5.717   7.859   3.245
   33SER      N  354   5.833   7.999   3.373
   33SER      H  355   5.852   8.093   3.401
   33SER     CA  356   5.902   7.904   3.461
   33SER     CB  357   5.998   7.967   3.563
   33SER     OG  358   5.914   8.035   3.657
   33SER     HG  359   5.903   8.123   3.611
   33SER      C  360   5.809   7.807   3.533
   33SER      O  361   5.837   7.690   3.561
   34AS4      N  362   5.691   7.856   3.569
   34AS4      H  363   5.682   7.955   3.556
   34AS4     CA  364   5.587   7.789   3.648
   34AS4     CB  365   5.501   7.893   3.721
   34AS4     CG  366   5.424   7.997   3.639
   34AS4    OD1  367   5.477   8.110   3.624
   34AS4   HD11  368   5.428   8.160   3.554
   34AS4   HD12  369   5.562   8.119   3.677
   34AS4    OD2  370   5.309   7.967   3.601
   34AS4   HD21  371   5.248   8.044   3.581
   34AS4   HD22  372   5.307   7.867   3.600
   34AS4      C  373   5.503   7.684   3.576
   34AS4      O  374   5.454   7.587   3.635
   35ILE      N  375   5.501   7.687   3.443
   35ILE      H  376   5.573   7.739   3.396
   35ILE     CA  377   5.416   7.597   3.364
   35ILE     CB  378   5.362   7.679   3.247
   35ILE    CG1  379   5.275   7.800   3.280
   35ILE    CG2  380   5.288   7.605   3.135
   35ILE     CD  381   5.163   7.781   3.383
   35ILE      C  382   5.472   7.457   3.337
   35ILE      O  383   5.590   7.450   3.302
   36GL4      N  384   5.388   7.355   3.327
   36GL4      H  385   5.295   7.383   3.305
   36GL4     CA  386   5.434   7.216   3.315
   36GL4     CB  387   5.309   7.127   3.305
   36GL4     CG  388   5.294   7.009   3.401
   36GL4     CD  389   5.367   6.882   3.358
   36GL4    OE1  390   5.481   6.857   3.402
   36GL4   HE11  391   5.485   6.758   3.410
   36GL4   HE12  392   5.540   6.936   3.387
   36GL4    OE2  393   5.299   6.801   3.291
   36GL4   HE21  394   5.361   6.724   3.274
   36GL4   HE22  395   5.209   6.833   3.260
   36GL4      C  396   5.532   7.179   3.204
   36GL4      O  397   5.533   7.247   3.102
   37VAL      N  398   5.606   7.069   3.221
   37VAL      H  399   5.571   6.989   3.271
   37VAL     CA  400   5.726   7.042   3.141
   37VAL     CB  401   5.840   6.998   3.232
   37VAL    CG1  402   5.970   6.986   3.153
   37VAL    CG2  403   5.868   7.104   3.339
   37VAL      C  404   5.696   6.923   3.050
   37VAL      O  405   5.622   6.829   3.079
   38AS4      N  406   5.744   6.932   2.926
   38AS4      H  407   5.786   7.021   2.904
   38AS4     CA  408   5.735   6.827   2.825
   38AS4     CB  409   5.643   6.874   2.712
   38AS4     CG  410   5.616   6.772   2.601
   38AS4    OD1  411   5.598   6.817   2.485
   38AS4   HD11  412   5.599   6.748   2.413
   38AS4   HD12  413   5.606   6.916   2.496
   38AS4    OD2  414   5.604   6.653   2.635
   38AS4   HD21  415   5.573   6.593   2.561
   38AS4   HD22  416   5.650   6.638   2.723
   38AS4      C  417   5.874   6.801   2.766
   38AS4      O  418   5.961   6.888   2.766
   39LEU      N  419   5.887   6.678   2.717
   39LEU      H  420   5.808   6.620   2.700
   39LEU     CA  421   6.018   6.629   2.672
   39LEU     CB  422   6.088   6.526   2.761
   39LEU     CG  423   6.150   6.588   2.886
   39LEU    CD1  424   6.064   6.579   3.012
   39LEU    CD2  425   6.291   6.531   2.903
   39LEU      C  426   6.034   6.591   2.525
   39LEU      O  427   5.954   6.527   2.457
   40LEU      N  428   6.149   6.634   2.474
   40LEU      H  429   6.219   6.682   2.527
   40LEU     CA  430   6.176   6.617   2.330
   40LEU     CB  431   6.162   6.747   2.250
   40LEU     CG  432   6.015   6.776   2.220
   40LEU    CD1  433   5.951   6.860   2.331
   40LEU    CD2  434   5.994   6.842   2.084
   40LEU      C  435   6.313   6.553   2.309
   40LEU      O  436   6.413   6.581   2.374
   41LYSH     N  437   6.306   6.460   2.214
   41LYSH     H  438   6.218   6.434   2.173
   41LYSH    CA  439   6.421   6.396   2.149
   41LYSH    CB  440   6.425   6.247   2.184
   41LYSH    CG  441   6.498   6.227   2.317
   41LYSH    CD  442   6.512   6.079   2.351
   41LYSH    CE  443   6.620   6.047   2.455
   41LYSH    NZ  444   6.631   5.902   2.478
   41LYSH   HZ1  445   6.675   5.882   2.565
   41LYSH   HZ2  446   6.543   5.855   2.477
   41LYSH   HZ3  447   6.691   5.866   2.407
   41LYSH     C  448   6.412   6.418   1.997
   41LYSH     O  449   6.312   6.472   1.950
   42ASN      N  450   6.524   6.396   1.929
   42ASN      H  451   6.609   6.369   1.974
   42ASN     CA  452   6.529   6.430   1.786
   42ASN     CB  453   6.670   6.438   1.727
   42ASN     CG  454   6.742   6.544   1.810
   42ASN    OD1  455   6.786   6.522   1.923
   42ASN    ND2  456   6.745   6.664   1.752
   42ASN   HD21  457   6.718   6.674   1.656
   42ASN   HD22  458   6.779   6.745   1.800
   42ASN      C  459   6.427   6.352   1.703
   42ASN      O  460   6.411   6.230   1.709
   43GLY      N  461   6.322   6.423   1.663
   43GLY      H  462   6.326   6.522   1.675
   43GLY     CA  463   6.203   6.383   1.586
   43GLY      C  464   6.121   6.278   1.659
   43GLY      O  465   6.067   6.189   1.593
   44GL4      N  466   6.137   6.265   1.791
   44GL4      H  467   6.187   6.333   1.844
   44GL4     CA  468   6.077   6.153   1.865
   44GL4     CB  469   6.185   6.052   1.904
   44GL4     CG  470   6.134   5.915   1.946
   44GL4     CD  471   6.238   5.829   2.018
   44GL4    OE1  472   6.294   5.742   1.948
   44GL4   HE11  473   6.391   5.766   1.948
   44GL4   HE12  474   6.218   5.692   1.905
   44GL4    OE2  475   6.258   5.847   2.140
   44GL4   HE21  476   6.335   5.787   2.161
   44GL4   HE22  477   6.192   5.906   2.187
   44GL4      C  478   6.022   6.209   1.996
   44GL4      O  479   6.089   6.272   2.078
   45ARG      N  480   5.895   6.175   2.018
   45ARG      H  481   5.842   6.106   1.969
   45ARG     CA  482   5.829   6.236   2.134
   45ARG     CB  483   5.700   6.307   2.093
   45ARG     CG  484   5.720   6.441   2.023
   45ARG     CD  485   5.590   6.521   2.016
   45ARG     NE  486   5.539   6.549   2.151
   45ARG     HE  487   5.609   6.578   2.217
   45ARG     CZ  488   5.418   6.545   2.208
   45ARG    NH1  489   5.314   6.521   2.127
   45ARG   HH11  490   5.328   6.504   2.029
   45ARG   HH12  491   5.220   6.540   2.156
   45ARG    NH2  492   5.410   6.581   2.337
   45ARG   HH21  493   5.488   6.609   2.392
   45ARG   HH22  494   5.326   6.596   2.390
   45ARG      C  495   5.814   6.144   2.256
   45ARG      O  496   5.757   6.035   2.260
   46ILE      N  497   5.877   6.192   2.362
   46ILE      H  498   5.919   6.283   2.355
   46ILE     CA  499   5.909   6.103   2.475
   46ILE     CB  500   6.058   6.101   2.512
   46ILE    CG1  501   6.129   6.235   2.493
   46ILE    CG2  502   6.128   5.989   2.437
   46ILE     CD  503   6.239   6.263   2.596
   46ILE      C  504   5.832   6.133   2.603
   46ILE      O  505   5.801   6.247   2.639
   47GL4      N  506   5.813   6.026   2.680
   47GL4      H  507   5.841   5.941   2.636
   47GL4     CA  508   5.774   6.023   2.821
   47GL4     CB  509   5.776   5.876   2.867
   47GL4     CG  510   5.693   5.793   2.769
   47GL4     CD  511   5.710   5.645   2.804
   47GL4    OE1  512   5.808   5.588   2.751
   47GL4   HE11  513   5.836   5.502   2.795
   47GL4   HE12  514   5.815   5.635   2.663
   47GL4    OE2  515   5.621   5.581   2.864
   47GL4   HE21  516   5.640   5.484   2.854
   47GL4   HE22  517   5.563   5.645   2.914
   47GL4      C  518   5.871   6.098   2.913
   47GL4      O  519   5.989   6.090   2.877
   48LYSH     N  520   5.833   6.135   3.034
   48LYSH     H  521   5.746   6.107   3.075
   48LYSH    CA  522   5.917   6.205   3.133
   48LYSH    CB  523   5.833   6.254   3.251
   48LYSH    CG  524   5.748   6.376   3.218
   48LYSH    CD  525   5.637   6.392   3.323
   48LYSH    CE  526   5.568   6.525   3.352
   48LYSH    NZ  527   5.524   6.595   3.231
   48LYSH   HZ1  528   5.601   6.603   3.167
   48LYSH   HZ2  529   5.456   6.545   3.177
   48LYSH   HZ3  530   5.482   6.683   3.252
   48LYSH     C  531   6.037   6.123   3.179
   48LYSH     O  532   6.016   6.011   3.225
   49VAL      N  533   6.154   6.170   3.135
   49VAL      H  534   6.162   6.235   3.060
   49VAL     CA  535   6.273   6.097   3.180
   49VAL     CB  536   6.400   6.138   3.105
   49VAL    CG1  537   6.378   6.102   2.958
   49VAL    CG2  538   6.421   6.287   3.135
   49VAL      C  539   6.292   6.078   3.331
   49VAL      O  540   6.225   6.138   3.414
   50GL4      N  541   6.384   5.991   3.372
   50GL4      H  542   6.454   5.962   3.306
   50GL4     CA  543   6.410   5.940   3.507
   50GL4     CB  544   6.558   5.904   3.519
   50GL4     CG  545   6.620   5.783   3.448
   50GL4     CD  546   6.663   5.806   3.303
   50GL4    OE1  547   6.772   5.756   3.267
   50GL4   HE11  548   6.797   5.794   3.179
   50GL4   HE12  549   6.835   5.728   3.339
   50GL4    OE2  550   6.583   5.853   3.219
   50GL4   HE21  551   6.608   5.830   3.125
   50GL4   HE22  552   6.520   5.915   3.265
   50GL4      C  553   6.357   6.004   3.635
   50GL4      O  554   6.253   5.966   3.689
   51HI0      N  555   6.426   6.110   3.678
   51HI0      H  556   6.489   6.156   3.616
   51HI0     CA  557   6.377   6.182   3.796
   51HI0     CB  558   6.470   6.153   3.914
   51HI0     CG  559   6.456   6.007   3.957
   51HI0    ND1  560   6.368   5.955   4.042
   51HI0    HD1  561   6.301   6.012   4.090
   51HI0    CD2  562   6.554   5.920   3.932
   51HI0    HD2  563   6.643   5.949   3.877
   51HI0    CE1  564   6.418   5.833   4.063
   51HI0    HE1  565   6.370   5.774   4.141
   51HI0    NE2  566   6.530   5.807   3.997
   51HI0    HE2  567   6.589   5.726   3.999
   51HI0      C  568   6.361   6.333   3.773
   51HI0      O  569   6.413   6.381   3.673
   52SER      N  570   6.278   6.406   3.847
   52SER      H  571   6.213   6.359   3.906
   52SER     CA  572   6.275   6.552   3.854
   52SER     CB  573   6.129   6.595   3.844
   52SER     OG  574   6.062   6.549   3.962
   52SER     HG  575   5.968   6.580   3.947
   52SER      C  576   6.343   6.616   3.975
   52SER      O  577   6.395   6.545   4.061
   53AS4      N  578   6.367   6.746   3.964
   53AS4      H  579   6.339   6.795   3.882
   53AS4     CA  580   6.403   6.843   4.068
   53AS4     CB  581   6.548   6.816   4.107
   53AS4     CG  582   6.595   6.884   4.236
   53AS4    OD1  583   6.645   6.998   4.228
   53AS4   HD11  584   6.657   7.042   4.317
   53AS4   HD12  585   6.649   7.032   4.134
   53AS4    OD2  586   6.550   6.840   4.344
   53AS4   HD21  587   6.618   6.845   4.417
   53AS4   HD22  588   6.451   6.849   4.332
   53AS4      C  589   6.383   6.992   4.038
   53AS4      O  590   6.399   7.034   3.924
   54LEU      N  591   6.363   7.057   4.152
   54LEU      H  592   6.410   7.030   4.236
   54LEU     CA  593   6.353   7.204   4.156
   54LEU     CB  594   6.272   7.244   4.280
   54LEU     CG  595   6.121   7.233   4.263
   54LEU    CD1  596   6.069   7.252   4.406
   54LEU    CD2  597   6.064   7.334   4.164
   54LEU      C  598   6.485   7.279   4.143
   54LEU      O  599   6.539   7.334   4.239
   55SER      N  600   6.527   7.296   4.018
   55SER      H  601   6.499   7.232   3.947
   55SER     CA  602   6.650   7.373   3.990
   55SER     CB  603   6.702   7.349   3.849
   55SER     OG  604   6.800   7.245   3.852
   55SER     HG  605   6.883   7.284   3.893
   55SER      C  606   6.617   7.522   3.989
   55SER      O  607   6.503   7.565   3.971
   56PHE      N  608   6.715   7.602   4.032
   56PHE      H  609   6.804   7.569   4.062
   56PHE     CA  610   6.706   7.749   4.035
   56PHE     CB  611   6.641   7.809   4.160
   56PHE     CG  612   6.699   7.763   4.294
   56PHE    CD1  613   6.753   7.860   4.378
   56PHE    HD1  614   6.774   7.959   4.337
   56PHE    CD2  615   6.695   7.631   4.336
   56PHE    HD2  616   6.644   7.559   4.271
   56PHE    CE1  617   6.786   7.823   4.508
   56PHE    HE1  618   6.816   7.909   4.567
   56PHE    CE2  619   6.735   7.587   4.462
   56PHE    HE2  620   6.762   7.484   4.485
   56PHE     CZ  621   6.773   7.690   4.547
   56PHE     HZ  622   6.800   7.658   4.647
   56PHE      C  623   6.834   7.823   3.998
   56PHE      O  624   6.835   7.916   3.918
   57SER      N  625   6.947   7.778   4.053
   57SER      H  626   6.948   7.706   4.122
   57SER     CA  627   7.075   7.850   4.058
   57SER     CB  628   7.157   7.836   3.930
   57SER     OG  629   7.090   7.894   3.817
   57SER     HG  630   7.007   7.842   3.796
   57SER      C  631   7.067   7.995   4.104
   57SER      O  632   7.038   8.022   4.221
   58LYSH     N  633   7.069   8.087   4.008
   58LYSH     H  634   7.066   8.058   3.912
   58LYSH    CA  635   7.058   8.231   4.035
   58LYSH    CB  636   7.161   8.307   3.951
   58LYSH    CG  637   7.163   8.263   3.804
   58LYSH    CD  638   7.245   8.359   3.719
   58LYSH    CE  639   7.217   8.339   3.569
   58LYSH    NZ  640   7.267   8.447   3.482
   58LYSH   HZ1  641   7.260   8.536   3.525
   58LYSH   HZ2  642   7.365   8.435   3.467
   58LYSH   HZ3  643   7.219   8.439   3.394
   58LYSH     C  644   6.919   8.294   4.025
   58LYSH     O  645   6.893   8.406   4.069
   59AS4      N  646   6.824   8.210   3.984
   59AS4      H  647   6.836   8.144   3.909
   59AS4     CA  648   6.680   8.235   3.998
   59AS4     CB  649   6.595   8.144   3.909
   59AS4     CG  650   6.604   8.178   3.760
   59AS4    OD1  651   6.518   8.261   3.722
   59AS4   HD11  652   6.554   8.302   3.639
   59AS4   HD12  653   6.436   8.247   3.778
   59AS4    OD2  654   6.689   8.110   3.698
   59AS4   HD21  655   6.714   8.158   3.614
   59AS4   HD22  656   6.729   8.037   3.755
   59AS4      C  657   6.640   8.229   4.146
   59AS4      O  658   6.709   8.178   4.234
   60TRP      N  659   6.527   8.296   4.166
   60TRP      H  660   6.502   8.367   4.100
   60TRP     CA  661   6.464   8.313   4.298
   60TRP     CB  662   6.421   8.457   4.326
   60TRP     CG  663   6.530   8.562   4.304
   60TRP    CD1  664   6.651   8.568   4.360
   60TRP    HD1  665   6.685   8.476   4.408
   60TRP    CD2  666   6.532   8.669   4.216
   60TRP    NE1  667   6.725   8.672   4.324
   60TRP    HE1  668   6.825   8.670   4.332
   60TRP    CE2  669   6.650   8.739   4.238
   60TRP    CE3  670   6.432   8.737   4.147
   60TRP    HE3  671   6.330   8.702   4.130
   60TRP    CZ2  672   6.667   8.868   4.188
   60TRP    HZ2  673   6.766   8.911   4.199
   60TRP    CZ3  674   6.445   8.870   4.106
   60TRP    HZ3  675   6.354   8.911   4.064
   60TRP    CH2  676   6.563   8.939   4.129
   60TRP    HH2  677   6.565   9.048   4.120
   60TRP      C  678   6.338   8.227   4.310
   60TRP      O  679   6.321   8.148   4.402
   61SER      N  680   6.268   8.224   4.197
   61SER      H  681   6.292   8.274   4.114
   61SER     CA  682   6.148   8.141   4.179
   61SER     CB  683   6.058   8.209   4.076
   61SER     OG  684   6.017   8.338   4.123
   61SER     HG  685   5.936   8.318   4.177
   61SER      C  686   6.181   8.008   4.112
   61SER      O  687   6.212   8.006   3.993
   62PHE      N  688   6.167   7.895   4.182
   62PHE      H  689   6.144   7.901   4.279
   62PHE     CA  690   6.226   7.769   4.135
   62PHE     CB  691   6.300   7.687   4.242
   62PHE     CG  692   6.252   7.682   4.387
   62PHE    CD1  693   6.338   7.745   4.476
   62PHE    HD1  694   6.423   7.805   4.445
   62PHE    CD2  695   6.154   7.595   4.432
   62PHE    HD2  696   6.066   7.572   4.372
   62PHE    CE1  697   6.320   7.729   4.613
   62PHE    HE1  698   6.390   7.773   4.683
   62PHE    CE2  699   6.142   7.577   4.569
   62PHE    HE2  700   6.058   7.515   4.603
   62PHE     CZ  701   6.224   7.640   4.661
   62PHE     HZ  702   6.224   7.604   4.764
   62PHE      C  703   6.138   7.682   4.046
   62PHE      O  704   6.017   7.699   4.032
   63TYR      N  705   6.202   7.591   3.972
   63TYR      H  706   6.302   7.583   3.972
   63TYR     CA  707   6.142   7.528   3.854
   63TYR     CB  708   6.150   7.623   3.735
   63TYR     CG  709   6.284   7.685   3.692
   63TYR    CD1  710   6.314   7.813   3.738
   63TYR    HD1  711   6.247   7.867   3.804
   63TYR    CD2  712   6.384   7.606   3.637
   63TYR    HD2  713   6.364   7.534   3.558
   63TYR    CE1  714   6.442   7.866   3.720
   63TYR    HE1  715   6.463   7.960   3.769
   63TYR    CE2  716   6.510   7.663   3.628
   63TYR    HE2  717   6.582   7.605   3.569
   63TYR     CZ  718   6.545   7.793   3.661
   63TYR     OH  719   6.657   7.858   3.621
   63TYR     HH  720   6.646   7.954   3.647
   63TYR      C  721   6.183   7.386   3.815
   63TYR      O  722   6.297   7.349   3.845
   64LEU      N  723   6.088   7.303   3.774
   64LEU      H  724   5.999   7.341   3.748
   64LEU     CA  725   6.106   7.161   3.739
   64LEU     CB  726   5.975   7.084   3.728
   64LEU     CG  727   5.901   7.065   3.860
   64LEU    CD1  728   5.763   6.999   3.848
   64LEU    CD2  729   5.979   7.000   3.974
   64LEU      C  730   6.200   7.134   3.621
   64LEU      O  731   6.164   7.133   3.503
   65LEU      N  732   6.313   7.076   3.659
   65LEU      H  733   6.326   7.056   3.756
   65LEU     CA  734   6.405   7.021   3.558
   65LEU     CB  735   6.539   7.093   3.564
   65LEU     CG  736   6.537   7.185   3.442
   65LEU    CD1  737   6.666   7.267   3.451
   65LEU    CD2  738   6.564   7.102   3.316
   65LEU      C  739   6.408   6.868   3.568
   65LEU      O  740   6.410   6.814   3.678
   66TYR      N  741   6.454   6.815   3.455
   66TYR      H  742   6.504   6.875   3.393
   66TYR     CA  743   6.457   6.668   3.442
   66TYR     CB  744   6.369   6.621   3.327
   66TYR     CG  745   6.228   6.606   3.384
   66TYR    CD1  746   6.143   6.714   3.364
   66TYR    HD1  747   6.172   6.800   3.305
   66TYR    CD2  748   6.177   6.494   3.450
   66TYR    HD2  749   6.247   6.411   3.462
   66TYR    CE1  750   6.021   6.717   3.431
   66TYR    HE1  751   5.966   6.810   3.446
   66TYR    CE2  752   6.051   6.490   3.507
   66TYR    HE2  753   6.019   6.405   3.568
   66TYR     CZ  754   5.975   6.606   3.501
   66TYR     OH  755   5.854   6.592   3.562
   66TYR     HH  756   5.798   6.675   3.561
   66TYR      C  757   6.597   6.612   3.420
   66TYR      O  758   6.696   6.679   3.390
   67TYR      N  759   6.608   6.490   3.471
   67TYR      H  760   6.525   6.447   3.507
   67TYR     CA  761   6.729   6.414   3.503
   67TYR     CB  762   6.763   6.390   3.650
   67TYR     CG  763   6.823   6.514   3.718
   67TYR    CD1  764   6.960   6.538   3.720
   67TYR    HD1  765   7.021   6.494   3.641
   67TYR    CD2  766   6.741   6.610   3.776
   67TYR    HD2  767   6.636   6.602   3.747
   67TYR    CE1  768   7.007   6.639   3.802
   67TYR    HE1  769   7.108   6.624   3.840
   67TYR    CE2  770   6.792   6.719   3.846
   67TYR    HE2  771   6.731   6.800   3.883
   67TYR     CZ  772   6.929   6.737   3.864
   67TYR     OH  773   6.984   6.861   3.873
   67TYR     HH  774   6.914   6.906   3.928
   67TYR      C  775   6.731   6.277   3.434
   67TYR      O  776   6.630   6.211   3.456
   68THR      N  777   6.834   6.245   3.356
   68THR      H  778   6.903   6.316   3.341
   68THR     CA  779   6.852   6.112   3.296
   68THR     CB  780   6.808   6.116   3.150
   68THR    OG1  781   6.815   5.985   3.093
   68THR    HG1  782   6.760   5.928   3.155
   68THR    CG2  783   6.895   6.210   3.067
   68THR      C  784   6.997   6.063   3.304
   68THR      O  785   7.077   6.125   3.375
   69GL4      N  786   7.011   5.933   3.281
   69GL4      H  787   6.935   5.877   3.249
   69GL4     CA  788   7.139   5.863   3.303
   69GL4     CB  789   7.109   5.721   3.254
   69GL4     CG  790   7.201   5.609   3.304
   69GL4     CD  791   7.264   5.560   3.174
   69GL4    OE1  792   7.370   5.610   3.128
   69GL4   HE11  793   7.369   5.576   3.034
   69GL4   HE12  794   7.394   5.682   3.193
   69GL4    OE2  795   7.204   5.473   3.107
   69GL4   HE21  796   7.269   5.432   3.043
   69GL4   HE22  797   7.109   5.460   3.135
   69GL4      C  798   7.262   5.924   3.235
   69GL4      O  799   7.266   5.978   3.124
   70PHE      N  800   7.372   5.873   3.288
   70PHE      H  801   7.362   5.774   3.297
   70PHE     CA  802   7.513   5.913   3.279
   70PHE     CB  803   7.594   5.833   3.382
   70PHE     CG  804   7.540   5.844   3.525
   70PHE    CD1  805   7.566   5.953   3.607
   70PHE    HD1  806   7.628   6.039   3.584
   70PHE    CD2  807   7.482   5.733   3.585
   70PHE    HD2  808   7.467   5.647   3.521
   70PHE    CE1  809   7.539   5.949   3.744
   70PHE    HE1  810   7.579   6.023   3.813
   70PHE    CE2  811   7.445   5.727   3.719
   70PHE    HE2  812   7.413   5.637   3.771
   70PHE     CZ  813   7.475   5.838   3.797
   70PHE     HZ  814   7.449   5.841   3.903
   70PHE      C  815   7.568   5.897   3.137
   70PHE      O  816   7.673   5.952   3.103
   71THR      N  817   7.506   5.821   3.048
   71THR      H  818   7.439   5.755   3.083
   71THR     CA  819   7.567   5.803   2.915
   71THR     CB  820   7.611   5.665   2.866
   71THR    OG1  821   7.502   5.574   2.881
   71THR    HG1  822   7.451   5.590   2.966
   71THR    CG2  823   7.735   5.623   2.944
   71THR      C  824   7.476   5.860   2.806
   71THR      O  825   7.361   5.818   2.796
   72PRO      N  826   7.519   5.971   2.746
   72PRO     CA  827   7.445   6.037   2.638
   72PRO     CB  828   7.510   6.175   2.623
   72PRO     CG  829   7.574   6.197   2.760
   72PRO     CD  830   7.629   6.058   2.792
   72PRO      C  831   7.487   5.971   2.507
   72PRO      O  832   7.571   5.881   2.507
   73THR      N  833   7.403   5.998   2.407
   73THR      H  834   7.306   6.016   2.426
   73THR     CA  835   7.438   5.993   2.265
   73THR     CB  836   7.327   5.939   2.174
   73THR    OG1  837   7.211   6.023   2.179
   73THR    HG1  838   7.192   6.056   2.272
   73THR    CG2  839   7.313   5.788   2.192
   73THR      C  840   7.485   6.130   2.215
   73THR      O  841   7.418   6.232   2.235
   74GL4      N  842   7.559   6.123   2.105
   74GL4      H  843   7.580   6.034   2.064
   74GL4     CA  844   7.611   6.242   2.037
   74GL4     CB  845   7.723   6.194   1.944
   74GL4     CG  846   7.841   6.156   2.033
   74GL4     CD  847   7.982   6.147   1.974
   74GL4    OE1  848   7.989   6.123   1.851
   74GL4   HE11  849   8.085   6.111   1.828
   74GL4   HE12  850   7.912   6.170   1.808
   74GL4    OE2  851   8.080   6.137   2.051
   74GL4   HE21  852   8.148   6.199   2.012
   74GL4   HE22  853   8.065   6.095   2.140
   74GL4      C  854   7.498   6.307   1.957
   74GL4      O  855   7.400   6.243   1.919
   75LYSH     N  856   7.525   6.436   1.936
   75LYSH     H  857   7.608   6.476   1.974
   75LYSH    CA  858   7.449   6.531   1.854
   75LYSH    CB  859   7.442   6.488   1.707
   75LYSH    CG  860   7.580   6.494   1.640
   75LYSH    CD  861   7.562   6.471   1.490
   75LYSH    CE  862   7.697   6.502   1.423
   75LYSH    NZ  863   7.711   6.469   1.281
   75LYSH   HZ1  864   7.689   6.552   1.229
   75LYSH   HZ2  865   7.809   6.451   1.268
   75LYSH   HZ3  866   7.656   6.392   1.251
   75LYSH     C  867   7.306   6.563   1.895
   75LYSH     O  868   7.249   6.666   1.859
   76ASN      N  869   7.248   6.466   1.967
   76ASN      H  870   7.305   6.385   1.984
   76ASN     CA  871   7.106   6.474   2.002
   76ASN     CB  872   7.071   6.335   2.055
   76ASN     CG  873   7.054   6.241   1.936
   76ASN    OD1  874   6.995   6.263   1.830
   76ASN    ND2  875   7.095   6.116   1.957
   76ASN   HD21  876   7.145   6.092   2.040
   76ASN   HD22  877   7.054   6.048   1.896
   76ASN      C  878   7.081   6.578   2.112
   76ASN      O  879   7.169   6.619   2.188
   77GL4      N  880   6.953   6.613   2.114
   77GL4      H  881   6.878   6.570   2.064
   77GL4     CA  882   6.913   6.729   2.195
   77GL4     CB  883   6.863   6.847   2.112
   77GL4     CG  884   6.969   6.896   2.014
   77GL4     CD  885   6.926   7.006   1.916
   77GL4    OE1  886   7.007   7.100   1.905
   77GL4   HE11  887   6.978   7.160   1.829
   77GL4   HE12  888   7.075   7.086   1.976
   77GL4    OE2  889   6.806   7.009   1.880
   77GL4   HE21  890   6.784   7.090   1.825
   77GL4   HE22  891   6.755   6.939   1.928
   77GL4      C  892   6.808   6.695   2.301
   77GL4      O  893   6.688   6.684   2.274
   78TYR      N  894   6.864   6.657   2.415
   78TYR      H  895   6.951   6.691   2.451
   78TYR     CA  896   6.781   6.606   2.525
   78TYR     CB  897   6.859   6.514   2.619
   78TYR     CG  898   6.926   6.396   2.549
   78TYR    CD1  899   6.875   6.270   2.579
   78TYR    HD1  900   6.777   6.265   2.627
   78TYR    CD2  901   7.040   6.412   2.472
   78TYR    HD2  902   7.100   6.502   2.454
   78TYR    CE1  903   6.942   6.155   2.539
   78TYR    HE1  904   6.905   6.054   2.556
   78TYR    CE2  905   7.101   6.297   2.424
   78TYR    HE2  906   7.187   6.307   2.357
   78TYR     CZ  907   7.054   6.171   2.459
   78TYR     OH  908   7.134   6.068   2.419
   78TYR     HH  909   7.100   5.994   2.476
   78TYR      C  910   6.712   6.720   2.600
   78TYR      O  911   6.754   6.762   2.707
   79ALA      N  912   6.598   6.758   2.542
   79ALA      H  913   6.540   6.689   2.500
   79ALA     CA  914   6.532   6.888   2.561
   79ALA     CB  915   6.496   6.953   2.428
   79ALA      C  916   6.418   6.879   2.664
   79ALA      O  917   6.326   6.799   2.651
   80CYS2     N  918   6.409   6.983   2.746
   80CYS2     H  919   6.495   7.033   2.759
   80CYS2    CA  920   6.299   7.013   2.840
   80CYS2    CB  921   6.355   7.026   2.982
   80CYS2    SG  922   6.379   6.861   3.057
   80CYS2     C  923   6.228   7.144   2.807
   80CYS2     O  924   6.288   7.250   2.796
   81ARG      N  925   6.102   7.136   2.765
   81ARG      H  926   6.055   7.048   2.756
   81ARG     CA  927   6.031   7.249   2.702
   81ARG     CB  928   6.010   7.213   2.555
   81ARG     CG  929   6.137   7.214   2.470
   81ARG     CD  930   6.109   7.213   2.320
   81ARG     NE  931   6.041   7.338   2.284
   81ARG     HE  932   5.977   7.375   2.351
   81ARG     CZ  933   6.063   7.404   2.170
   81ARG    NH1  934   6.146   7.357   2.076
   81ARG   HH11  935   6.206   7.279   2.096
   81ARG   HH12  936   6.152   7.403   1.987
   81ARG    NH2  937   6.004   7.521   2.142
   81ARG   HH21  938   5.952   7.568   2.213
   81ARG   HH22  939   6.013   7.564   2.052
   81ARG      C  940   5.895   7.262   2.771
   81ARG      O  941   5.828   7.166   2.810
   82VAL      N  942   5.844   7.385   2.772
   82VAL      H  943   5.887   7.462   2.726
   82VAL     CA  944   5.719   7.409   2.846
   82VAL     CB  945   5.705   7.558   2.877
   82VAL    CG1  946   5.808   7.601   2.982
   82VAL    CG2  947   5.695   7.650   2.755
   82VAL      C  948   5.592   7.364   2.774
   82VAL      O  949   5.592   7.346   2.653
   83ASN      N  950   5.484   7.372   2.852
   83ASN      H  951   5.495   7.368   2.951
   83ASN     CA  952   5.348   7.346   2.803
   83ASN     CB  953   5.252   7.320   2.919
   83ASN     CG  954   5.119   7.248   2.898
   83ASN    OD1  955   5.036   7.286   2.815
   83ASN    ND2  956   5.120   7.124   2.946
   83ASN   HD21  957   5.203   7.080   2.980
   83ASN   HD22  958   5.036   7.073   2.928
   83ASN      C  959   5.295   7.468   2.726
   83ASN      O  960   5.322   7.575   2.781
   84HI0      N  961   5.196   7.452   2.640
   84HI0      H  962   5.161   7.360   2.623
   84HI0     CA  963   5.119   7.557   2.571
   84HI0     CB  964   5.034   7.482   2.468
   84HI0     CG  965   4.976   7.570   2.357
   84HI0    ND1  966   4.979   7.703   2.353
   84HI0    HD1  967   5.039   7.763   2.405
   84HI0    CD2  968   4.908   7.524   2.252
   84HI0    HD2  969   4.883   7.418   2.245
   84HI0    CE1  970   4.914   7.739   2.242
   84HI0    HE1  971   4.859   7.833   2.238
   84HI0    NE2  972   4.870   7.629   2.180
   84HI0    HE2  973   4.810   7.624   2.101
   84HI0      C  974   5.019   7.629   2.661
   84HI0      O  975   4.988   7.745   2.631
   85VAL      N  976   4.949   7.557   2.748
   85VAL      H  977   4.973   7.463   2.774
   85VAL     CA  978   4.836   7.610   2.825
   85VAL     CB  979   4.710   7.532   2.791
   85VAL    CG1  980   4.695   7.391   2.847
   85VAL    CG2  981   4.581   7.612   2.815
   85VAL      C  982   4.866   7.615   2.975
   85VAL      O  983   4.953   7.543   3.023
   86THR      N  984   4.793   7.703   3.043
   86THR      H  985   4.725   7.761   2.998
   86THR     CA  986   4.824   7.761   3.174
   86THR     CB  987   4.729   7.875   3.211
   86THR    OG1  988   4.597   7.819   3.219
   86THR    HG1  989   4.583   7.765   3.302
   86THR    CG2  990   4.734   7.997   3.118
   86THR      C  991   4.836   7.667   3.295
   86THR      O  992   4.819   7.720   3.404
   87LEU      N  993   4.864   7.540   3.269
   87LEU      H  994   4.903   7.520   3.179
   87LEU     CA  995   4.893   7.426   3.358
   87LEU     CB  996   4.874   7.301   3.271
   87LEU     CG  997   4.727   7.265   3.249
   87LEU    CD1  998   4.718   7.131   3.176
   87LEU    CD2  999   4.647   7.284   3.378
   87LEU      C 1000   5.029   7.435   3.426
   87LEU      O 1001   5.138   7.414   3.373
   88SER      N 1002   5.017   7.418   3.558
   88SER      H 1003   4.957   7.346   3.593
   88SER     CA 1004   5.121   7.451   3.656
   88SER     CB 1005   5.062   7.520   3.779
   88SER     OG 1006   5.163   7.558   3.874
   88SER     HG 1007   5.175   7.656   3.889
   88SER      C 1008   5.201   7.327   3.699
   88SER      O 1009   5.142   7.224   3.733
   89GLN      N 1010   5.330   7.354   3.715
   89GLN      H 1011   5.371   7.439   3.683
   89GLN     CA 1012   5.417   7.252   3.775
   89GLN     CB 1013   5.562   7.301   3.769
   89GLN     CG 1014   5.641   7.287   3.639
   89GLN     CD 1015   5.770   7.367   3.630
   89GLN    OE1 1016   5.844   7.406   3.721
   89GLN    NE2 1017   5.786   7.405   3.504
   89GLN   HE21 1018   5.731   7.401   3.421
   89GLN   HE22 1019   5.857   7.476   3.507
   89GLN      C 1020   5.387   7.222   3.922
   89GLN      O 1021   5.381   7.311   4.007
   90PRO      N 1022   5.359   7.096   3.953
   90PRO     CA 1023   5.358   7.056   4.094
   90PRO     CB 1024   5.275   6.928   4.095
   90PRO     CG 1025   5.269   6.874   3.952
   90PRO     CD 1026   5.302   6.994   3.864
   90PRO      C 1027   5.500   7.036   4.148
   90PRO      O 1028   5.552   6.925   4.162
   91LYSH     N 1029   5.549   7.147   4.202
   91LYSH     H 1030   5.492   7.229   4.211
   91LYSH    CA 1031   5.687   7.156   4.252
   91LYSH    CB 1032   5.712   7.307   4.255
   91LYSH    CG 1033   5.714   7.375   4.118
   91LYSH    CD 1034   5.714   7.527   4.134
   91LYSH    CE 1035   5.684   7.607   4.008
   91LYSH    NZ 1036   5.722   7.746   4.038
   91LYSH   HZ1 1037   5.655   7.783   4.102
   91LYSH   HZ2 1038   5.816   7.747   4.072
   91LYSH   HZ3 1039   5.722   7.809   3.960
   91LYSH     C 1040   5.725   7.092   4.385
   91LYSH     O 1041   5.735   7.151   4.492
   92ILE      N 1042   5.762   6.964   4.374
   92ILE      H 1043   5.740   6.913   4.291
   92ILE     CA 1044   5.800   6.881   4.489
   92ILE     CB 1045   5.798   6.737   4.438
   92ILE    CG1 1046   5.667   6.691   4.374
   92ILE    CG2 1047   5.839   6.644   4.553
   92ILE     CD 1048   5.546   6.709   4.467
   92ILE      C 1049   5.923   6.916   4.573
   92ILE      O 1050   6.032   6.878   4.530
   93VAL      N 1051   5.893   6.981   4.685
   93VAL      H 1052   5.812   7.039   4.691
   93VAL     CA 1053   6.003   7.004   4.779
   93VAL     CB 1054   5.978   7.128   4.866
   93VAL    CG1 1055   6.086   7.160   4.970
   93VAL    CG2 1056   5.957   7.256   4.785
   93VAL      C 1057   6.036   6.876   4.855
   93VAL      O 1058   5.991   6.855   4.968
   94LYSH     N 1059   6.145   6.812   4.812
   94LYSH     H 1060   6.210   6.864   4.757
   94LYSH    CA 1061   6.201   6.682   4.851
   94LYSH    CB 1062   6.321   6.651   4.761
   94LYSH    CG 1063   6.321   6.699   4.616
   94LYSH    CD 1064   6.227   6.611   4.534
   94LYSH    CE 1065   6.258   6.602   4.385
   94LYSH    NZ 1066   6.372   6.510   4.369
   94LYSH   HZ1 1067   6.400   6.503   4.273
   94LYSH   HZ2 1068   6.445   6.548   4.426
   94LYSH   HZ3 1069   6.352   6.417   4.400
   94LYSH     C 1070   6.241   6.670   4.998
   94LYSH     O 1071   6.276   6.768   5.062
   95TRP      N 1072   6.248   6.546   5.048
   95TRP      H 1073   6.253   6.466   4.988
   95TRP     CA 1074   6.286   6.513   5.186
   95TRP     CB 1075   6.175   6.547   5.284
   95TRP     CG 1076   6.039   6.483   5.255
   95TRP    CD1 1077   6.005   6.354   5.261
   95TRP    HD1 1078   6.068   6.282   5.311
   95TRP    CD2 1079   5.926   6.553   5.215
   95TRP    NE1 1080   5.877   6.335   5.230
   95TRP    HE1 1081   5.831   6.248   5.212
   95TRP    CE2 1082   5.828   6.455   5.202
   95TRP    CE3 1083   5.897   6.688   5.200
   95TRP    HE3 1084   5.973   6.765   5.215
   95TRP    CZ2 1085   5.698   6.492   5.169
   95TRP    HZ2 1086   5.613   6.423   5.167
   95TRP    CZ3 1087   5.767   6.725   5.169
   95TRP    HZ3 1088   5.751   6.830   5.144
   95TRP    CH2 1089   5.671   6.627   5.150
   95TRP    HH2 1090   5.575   6.664   5.113
   95TRP      C 1091   6.330   6.366   5.195
   95TRP      O 1092   6.307   6.293   5.099
   96AS4      N 1093   6.403   6.339   5.303
   96AS4      H 1094   6.413   6.404   5.378
   96AS4     CA 1095   6.464   6.209   5.332
   96AS4     CB 1096   6.361   6.104   5.375
   96AS4     CG 1097   6.428   5.978   5.432
   96AS4    OD1 1098   6.466   5.986   5.551
   96AS4   HD11 1099   6.530   5.913   5.575
   96AS4   HD12 1100   6.444   6.074   5.591
   96AS4    OD2 1101   6.443   5.882   5.353
   96AS4   HD21 1102   6.455   5.793   5.397
   96AS4   HD22 1103   6.420   5.904   5.258
   96AS4      C 1104   6.554   6.142   5.227
   96AS4      O 1105   6.672   6.123   5.257
   97ARG      N 1106   6.498   6.104   5.113
   97ARG      H 1107   6.400   6.116   5.100
   97ARG     CA 1108   6.554   6.024   5.003
   97ARG     CB 1109   6.447   5.964   4.911
   97ARG     CG 1110   6.401   5.831   4.970
   97ARG     CD 1111   6.284   5.772   4.891
   97ARG     NE 1112   6.228   5.666   4.976
   97ARG     HE 1113   6.197   5.686   5.068
   97ARG     CZ 1114   6.248   5.537   4.942
   97ARG    NH1 1115   6.330   5.500   4.843
   97ARG   HH11 1116   6.382   5.568   4.791
   97ARG   HH12 1117   6.319   5.407   4.807
   97ARG    NH2 1118   6.211   5.441   5.028
   97ARG   HH21 1119   6.183   5.464   5.121
   97ARG   HH22 1120   6.245   5.347   5.022
   97ARG      C 1121   6.663   6.084   4.915
   97ARG      O 1122   6.719   6.192   4.934
   98AS4      N 1123   6.704   6.002   4.818
   98AS4      H 1124   6.717   5.904   4.834
   98AS4     CA 1125   6.785   6.055   4.708
   98AS4     CB 1126   6.881   5.952   4.648
   98AS4     CG 1127   6.826   5.812   4.621
   98AS4    OD1 1128   6.851   5.722   4.704
   98AS4   HD11 1129   6.790   5.648   4.676
   98AS4   HD12 1130   6.910   5.763   4.774
   98AS4    OD2 1131   6.730   5.802   4.541
   98AS4   HD21 1132   6.726   5.706   4.513
   98AS4   HD22 1133   6.705   5.896   4.520
   98AS4      C 1134   6.713   6.137   4.600
   98AS4      O 1135   6.790   6.198   4.526
   99MET      N 1136   6.584   6.108   4.589
   99MET      H 1137   6.546   6.018   4.612
   99MET     CA 1138   6.503   6.180   4.490
   99MET     CB 1139   6.509   6.115   4.352
   99MET     CG 1140   6.615   6.178   4.262
   99MET     SD 1141   6.579   6.354   4.224
   99MET     CE 1142   6.683   6.379   4.082
   99MET      C 1143   6.357   6.173   4.534
   99MET     O1 1144   6.325   6.094   4.626
   99MET   HO11 1145   6.227   6.106   4.640
   99MET   HO12 1146   6.404   6.066   4.680
   99MET     O2 1147   6.271   6.241   4.474
   99MET   HO21 1148   6.181   6.232   4.518
   99MET   HO22 1149   6.306   6.287   4.393
  100ILE      N 1150   7.576   8.451   4.371
  100ILE     H1 1151   7.506   8.380   4.383
  100ILE     H2 1152   7.588   8.500   4.457
  100ILE     H3 1153   7.562   8.507   4.290
  100ILE     CA 1154   7.702   8.379   4.344
  100ILE     CB 1155   7.791   8.378   4.468
  100ILE    CG1 1156   7.836   8.517   4.513
  100ILE    CG2 1157   7.914   8.287   4.459
  100ILE     CD 1158   7.925   8.593   4.415
  100ILE      C 1159   7.663   8.234   4.317
  100ILE      O 1160   7.584   8.178   4.393
  101GLN      N 1161   7.710   8.173   4.208
  101GLN      H 1162   7.752   8.224   4.134
  101GLN     CA 1163   7.701   8.029   4.176
  101GLN     CB 1164   7.679   8.016   4.026
  101GLN     CG 1165   7.545   8.079   3.988
  101GLN     CD 1166   7.524   8.127   3.844
  101GLN    OE1 1167   7.476   8.059   3.754
  101GLN    NE2 1168   7.567   8.247   3.808
  101GLN   HE21 1169   7.615   8.297   3.881
  101GLN   HE22 1170   7.547   8.277   3.715
  101GLN      C 1171   7.826   7.952   4.220
  101GLN      O 1172   7.933   8.004   4.254
  102ARG      N 1173   7.794   7.824   4.237
  102ARG      H 1174   7.707   7.791   4.202
  102ARG     CA 1175   7.887   7.731   4.302
  102ARG     CB 1176   7.809   7.628   4.385
  102ARG     CG 1177   7.741   7.690   4.507
  102ARG     CD 1178   7.653   7.578   4.563
  102ARG     NE 1179   7.561   7.638   4.660
  102ARG     HE 1180   7.602   7.712   4.713
  102ARG     CZ 1181   7.429   7.626   4.679
  102ARG    NH1 1182   7.353   7.557   4.594
  102ARG   HH11 1183   7.398   7.517   4.514
  102ARG   HH12 1184   7.256   7.551   4.618
  102ARG    NH2 1185   7.362   7.697   4.770
  102ARG   HH21 1186   7.395   7.766   4.835
  102ARG   HH22 1187   7.262   7.692   4.773
  102ARG      C 1188   7.977   7.660   4.200
  102ARG      O 1189   7.936   7.637   4.087
  103THR      N 1190   8.078   7.598   4.260
  103THR      H 1191   8.104   7.612   4.356
  103THR     CA 1192   8.174   7.515   4.186
  103THR     CB 1193   8.311   7.524   4.255
  103THR    OG1 1194   8.299   7.497   4.395
  103THR    HG1 1195   8.355   7.414   4.400
  103THR    CG2 1196   8.392   7.651   4.230
  103THR      C 1197   8.117   7.378   4.149
  103THR      O 1198   8.063   7.311   4.236
  104PRO      N 1199   8.142   7.331   4.027
  104PRO     CA 1200   8.109   7.195   3.981
  104PRO     CB 1201   8.143   7.192   3.832
  104PRO     CG 1202   8.111   7.335   3.790
  104PRO     CD 1203   8.166   7.415   3.909
  104PRO      C 1204   8.171   7.076   4.054
  104PRO      O 1205   8.292   7.075   4.077
  105LYSH     N 1206   8.093   6.970   4.076
  105LYSH     H 1207   8.018   6.945   4.015
  105LYSH    CA 1208   8.146   6.858   4.154
  105LYSH    CB 1209   8.083   6.867   4.293
  105LYSH    CG 1210   8.125   6.982   4.384
  105LYSH    CD 1211   8.026   7.007   4.499
  105LYSH    CE 1212   8.068   7.120   4.593
  105LYSH    NZ 1213   8.055   7.249   4.522
  105LYSH   HZ1 1214   8.098   7.327   4.567
  105LYSH   HZ2 1215   8.104   7.242   4.436
  105LYSH   HZ3 1216   7.959   7.270   4.502
  105LYSH     C 1217   8.117   6.714   4.109
  105LYSH     O 1218   8.010   6.700   4.050
  106ILE      N 1219   8.208   6.624   4.143
  106ILE      H 1220   8.303   6.654   4.150
  106ILE     CA 1221   8.193   6.478   4.131
  106ILE     CB 1222   8.322   6.409   4.176
  106ILE    CG1 1223   8.378   6.458   4.310
  106ILE    CG2 1224   8.417   6.407   4.056
  106ILE     CD 1225   8.483   6.356   4.355
  106ILE      C 1226   8.066   6.428   4.199
  106ILE      O 1227   8.038   6.458   4.315
  107GLN      N 1228   8.006   6.332   4.129
  107GLN      H 1229   8.059   6.286   4.058
  107GLN     CA 1230   7.866   6.295   4.152
  107GLN     CB 1231   7.818   6.203   4.039
  107GLN     CG 1232   7.823   6.271   3.902
  107GLN     CD 1233   7.794   6.185   3.779
  107GLN    OE1 1234   7.732   6.226   3.682
  107GLN    NE2 1235   7.847   6.063   3.790
  107GLN   HE21 1236   7.910   6.048   3.865
  107GLN   HE22 1237   7.810   5.991   3.732
  107GLN      C 1238   7.843   6.226   4.287
  107GLN      O 1239   7.913   6.133   4.325
  108VAL      N 1240   7.731   6.264   4.348
  108VAL      H 1241   7.696   6.348   4.308
  108VAL     CA 1242   7.663   6.204   4.464
  108VAL     CB 1243   7.572   6.297   4.543
  108VAL    CG1 1244   7.639   6.424   4.597
  108VAL    CG2 1245   7.458   6.340   4.451
  108VAL      C 1246   7.597   6.070   4.433
  108VAL      O 1247   7.530   6.061   4.330
  109TYR      N 1248   7.601   5.976   4.527
  109TYR      H 1249   7.634   6.004   4.617
  109TYR     CA 1250   7.544   5.840   4.518
  109TYR     CB 1251   7.392   5.858   4.516
  109TYR     CG 1252   7.302   5.745   4.466
  109TYR    CD1 1253   7.224   5.768   4.353
  109TYR    HD1 1254   7.222   5.867   4.308
  109TYR    CD2 1255   7.284   5.623   4.530
  109TYR    HD2 1256   7.345   5.617   4.620
  109TYR    CE1 1257   7.134   5.671   4.311
  109TYR    HE1 1258   7.090   5.680   4.212
  109TYR    CE2 1259   7.195   5.525   4.488
  109TYR    HE2 1260   7.195   5.428   4.539
  109TYR     CZ 1261   7.123   5.546   4.371
  109TYR     OH 1262   7.018   5.466   4.338
  109TYR     HH 1263   6.983   5.504   4.252
  109TYR      C 1264   7.599   5.740   4.417
  109TYR      O 1265   7.658   5.641   4.461
  110SER      N 1266   7.634   5.794   4.301
  110SER      H 1267   7.622   5.893   4.293
  110SER     CA 1268   7.680   5.718   4.184
  110SER     CB 1269   7.563   5.671   4.098
  110SER     OG 1270   7.595   5.590   3.984
  110SER     HG 1271   7.562   5.495   3.986
  110SER      C 1272   7.770   5.812   4.104
  110SER      O 1273   7.733   5.902   4.029
  111ARG      N 1274   7.901   5.791   4.107
  111ARG      H 1275   7.963   5.843   4.048
  111ARG     CA 1276   7.967   5.684   4.184
  111ARG     CB 1277   8.059   5.590   4.106
  111ARG     CG 1278   7.990   5.512   3.993
  111ARG     CD 1279   8.096   5.424   3.926
  111ARG     NE 1280   8.044   5.369   3.800
  111ARG     HE 1281   7.957   5.320   3.808
  111ARG     CZ 1282   8.115   5.365   3.687
  111ARG    NH1 1283   8.234   5.425   3.675
  111ARG   HH11 1284   8.293   5.464   3.746
  111ARG   HH12 1285   8.262   5.444   3.581
  111ARG    NH2 1286   8.050   5.336   3.573
  111ARG   HH21 1287   7.950   5.331   3.573
  111ARG   HH22 1288   8.096   5.341   3.484
  111ARG      C 1289   8.041   5.736   4.307
  111ARG      O 1290   8.061   5.658   4.400
  112HI0      N 1291   8.083   5.862   4.304
  112HI0      H 1292   8.048   5.920   4.230
  112HI0     CA 1293   8.175   5.916   4.405
  112HI0     CB 1294   8.318   5.882   4.362
  112HI0     CG 1295   8.421   5.895   4.475
  112HI0    ND1 1296   8.425   5.817   4.582
  112HI0    HD1 1297   8.351   5.762   4.620
  112HI0    CD2 1298   8.539   5.956   4.463
  112HI0    HD2 1299   8.559   6.029   4.385
  112HI0    CE1 1300   8.548   5.825   4.633
  112HI0    HE1 1301   8.576   5.750   4.708
  112HI0    NE2 1302   8.617   5.914   4.563
  112HI0    HE2 1303   8.705   5.959   4.580
  112HI0      C 1304   8.150   6.056   4.461
  112HI0      O 1305   8.205   6.150   4.402
  113PRO      N 1306   8.100   6.074   4.582
  113PRO     CA 1307   8.084   6.208   4.641
  113PRO     CB 1308   7.997   6.185   4.765
  113PRO     CG 1309   8.027   6.042   4.810
  113PRO     CD 1310   8.049   5.972   4.675
  113PRO      C 1311   8.204   6.301   4.658
  113PRO      O 1312   8.311   6.264   4.706
  114ALA      N 1313   8.180   6.427   4.623
  114ALA      H 1314   8.124   6.445   4.542
  114ALA     CA 1315   8.267   6.540   4.659
  114ALA     CB 1316   8.217   6.660   4.578
  114ALA      C 1317   8.279   6.581   4.806
  114ALA      O 1318   8.189   6.545   4.881
  115GL4      N 1319   8.387   6.653   4.833
  115GL4      H 1320   8.462   6.664   4.767
  115GL4     CA 1321   8.418   6.711   4.965
  115GL4     CB 1322   8.565   6.753   4.968
  115GL4     CG 1323   8.607   6.863   4.870
  115GL4     CD 1324   8.646   6.795   4.738
  115GL4    OE1 1325   8.758   6.738   4.735
  115GL4   HE11 1326   8.765   6.700   4.643
  115GL4   HE12 1327   8.808   6.749   4.821
  115GL4    OE2 1328   8.557   6.783   4.652
  115GL4   HE21 1329   8.587   6.771   4.557
  115GL4   HE22 1330   8.468   6.798   4.694
  115GL4      C 1331   8.336   6.822   5.030
  115GL4      O 1332   8.266   6.902   4.968
  116ASN      N 1333   8.363   6.830   5.160
  116ASN      H 1334   8.421   6.758   5.200
  116ASN     CA 1335   8.304   6.933   5.247
  116ASN     CB 1336   8.310   6.899   5.396
  116ASN     CG 1337   8.194   6.805   5.430
  116ASN    OD1 1338   8.093   6.846   5.487
  116ASN    ND2 1339   8.229   6.677   5.423
  116ASN   HD21 1340   8.321   6.656   5.390
  116ASN   HD22 1341   8.168   6.610   5.466
  116ASN      C 1342   8.362   7.071   5.216
  116ASN      O 1343   8.289   7.169   5.201
  117GLY      N 1344   8.495   7.068   5.213
  117GLY      H 1345   8.546   6.996   5.259
  117GLY     CA 1346   8.575   7.177   5.155
  117GLY      C 1347   8.552   7.204   5.007
  117GLY      O 1348   8.447   7.185   4.945
  118LYSH     N 1349   8.651   7.249   4.931
  118LYSH     H 1350   8.631   7.260   4.833
  118LYSH    CA 1351   8.782   7.303   4.974
  118LYSH    CB 1352   8.900   7.231   4.908
  118LYSH    CG 1353   8.907   7.081   4.933
  118LYSH    CD 1354   9.025   7.003   4.875
  118LYSH    CE 1355   9.045   6.854   4.905
  118LYSH    NZ 1356   9.149   6.807   4.812
  118LYSH   HZ1 1357   9.228   6.866   4.826
  118LYSH   HZ2 1358   9.175   6.715   4.842
  118LYSH   HZ3 1359   9.119   6.818   4.717
  118LYSH     C 1360   8.798   7.454   4.956
  118LYSH     O 1361   8.730   7.518   4.876
  119SER      N 1362   8.888   7.502   5.042
  119SER      H 1363   8.933   7.456   5.119
  119SER     CA 1364   8.922   7.644   5.053
  119SER     CB 1365   8.951   7.689   5.197
  119SER     OG 1366   9.070   7.627   5.246
  119SER     HG 1367   9.053   7.528   5.250
  119SER      C 1368   9.027   7.681   4.948
  119SER      O 1369   8.985   7.688   4.833
  120ASN      N 1370   9.150   7.705   4.993
  120ASN      H 1371   9.166   7.710   5.091
  120ASN     CA 1372   9.262   7.738   4.904
  120ASN     CB 1373   9.371   7.807   4.986
  120ASN     CG 1374   9.459   7.897   4.899
  120ASN    OD1 1375   9.432   8.017   4.891
  120ASN    ND2 1376   9.572   7.849   4.849
  120ASN   HD21 1377   9.590   7.751   4.856
  120ASN   HD22 1378   9.619   7.900   4.777
  120ASN      C 1379   9.328   7.616   4.839
  120ASN      O 1380   9.360   7.521   4.911
  121PHE      N 1381   9.333   7.592   4.708
  121PHE      H 1382   9.390   7.516   4.677
  121PHE     CA 1383   9.249   7.658   4.606
  121PHE     CB 1384   9.321   7.689   4.475
  121PHE     CG 1385   9.438   7.788   4.486
  121PHE    CD1 1386   9.425   7.922   4.453
  121PHE    HD1 1387   9.341   7.976   4.499
  121PHE    CD2 1388   9.567   7.737   4.491
  121PHE    HD2 1389   9.575   7.629   4.509
  121PHE    CE1 1390   9.538   7.994   4.419
  121PHE    HE1 1391   9.520   8.090   4.370
  121PHE    CE2 1392   9.680   7.807   4.451
  121PHE    HE2 1393   9.784   7.775   4.455
  121PHE     CZ 1394   9.667   7.942   4.420
  121PHE     HZ 1395   9.742   7.994   4.360
  121PHE      C 1396   9.123   7.580   4.567
  121PHE      O 1397   9.135   7.458   4.559
  122LEU      N 1398   9.016   7.649   4.530
  122LEU      H 1399   9.029   7.743   4.497
  122LEU     CA 1400   8.886   7.585   4.506
  122LEU     CB 1401   8.777   7.686   4.470
  122LEU     CG 1402   8.758   7.810   4.557
  122LEU    CD1 1403   8.654   7.895   4.484
  122LEU    CD2 1404   8.702   7.767   4.693
  122LEU      C 1405   8.885   7.495   4.382
  122LEU      O 1406   8.920   7.529   4.269
  123ASN      N 1407   8.858   7.368   4.409
  123ASN      H 1408   8.806   7.351   4.493
  123ASN     CA 1409   8.851   7.259   4.310
  123ASN     CB 1410   8.894   7.128   4.377
  123ASN     CG 1411   8.815   7.086   4.501
  123ASN    OD1 1412   8.712   7.135   4.549
  123ASN    ND2 1413   8.856   6.975   4.562
  123ASN   HD21 1414   8.942   6.928   4.542
  123ASN   HD22 1415   8.796   6.930   4.629
  123ASN      C 1416   8.721   7.263   4.230
  123ASN      O 1417   8.608   7.299   4.265
  124CYS2     N 1418   8.742   7.249   4.099
  124CYS2     H 1419   8.831   7.281   4.067
  124CYS2    CA 1420   8.633   7.250   4.000
  124CYS2    CB 1421   8.641   7.384   3.926
  124CYS2    SG 1422   8.507   7.415   3.806
  124CYS2     C 1423   8.651   7.131   3.907
  124CYS2     O 1424   8.745   7.137   3.828
  125TYR      N 1425   8.566   7.032   3.934
  125TYR      H 1426   8.498   7.054   4.005
  125TYR     CA 1427   8.556   6.902   3.867
  125TYR     CB 1428   8.493   6.791   3.953
  125TYR     CG 1429   8.565   6.763   4.085
  125TYR    CD1 1430   8.527   6.836   4.197
  125TYR    HD1 1431   8.451   6.915   4.191
  125TYR    CD2 1432   8.659   6.663   4.104
  125TYR    HD2 1433   8.679   6.592   4.023
  125TYR    CE1 1434   8.587   6.817   4.320
  125TYR    HE1 1435   8.560   6.883   4.403
  125TYR    CE2 1436   8.713   6.631   4.228
  125TYR    HE2 1437   8.808   6.578   4.236
  125TYR     CZ 1438   8.678   6.713   4.335
  125TYR     OH 1439   8.724   6.685   4.460
  125TYR     HH 1440   8.665   6.727   4.528
  125TYR      C 1441   8.481   6.908   3.734
  125TYR      O 1442   8.359   6.888   3.735
  126VAL      N 1443   8.548   6.938   3.624
  126VAL      H 1444   8.645   6.959   3.637
  126VAL     CA 1445   8.501   6.936   3.484
  126VAL     CB 1446   8.596   7.024   3.402
  126VAL    CG1 1447   8.540   7.061   3.264
  126VAL    CG2 1448   8.631   7.150   3.480
  126VAL      C 1449   8.503   6.789   3.442
  126VAL      O 1450   8.602   6.716   3.450
  127SER      N 1451   8.388   6.743   3.393
  127SER      H 1452   8.323   6.808   3.353
  127SER     CA 1453   8.362   6.605   3.352
  127SER     CB 1454   8.214   6.571   3.333
  127SER     OG 1455   8.201   6.445   3.266
  127SER     HG 1456   8.233   6.371   3.325
  127SER      C 1457   8.435   6.589   3.218
  127SER      O 1458   8.392   6.657   3.125
  128GLY      N 1459   8.524   6.491   3.208
  128GLY      H 1460   8.547   6.435   3.287
  128GLY     CA 1461   8.613   6.462   3.095
  128GLY      C 1462   8.544   6.416   2.966
  128GLY      O 1463   8.584   6.318   2.903
  129PHE      N 1464   8.434   6.480   2.928
  129PHE      H 1465   8.396   6.554   2.984
  129PHE     CA 1466   8.381   6.460   2.792
  129PHE     CB 1467   8.265   6.557   2.767
  129PHE     CG 1468   8.123   6.509   2.801
  129PHE    CD1 1469   8.083   6.508   2.934
  129PHE    HD1 1470   8.156   6.538   3.009
  129PHE    CD2 1471   8.040   6.448   2.708
  129PHE    HD2 1472   8.070   6.453   2.603
  129PHE    CE1 1473   7.958   6.465   2.977
  129PHE    HE1 1474   7.937   6.442   3.082
  129PHE    CE2 1475   7.914   6.405   2.747
  129PHE    HE2 1476   7.848   6.395   2.661
  129PHE     CZ 1477   7.872   6.417   2.879
  129PHE     HZ 1478   7.766   6.421   2.903
  129PHE      C 1479   8.481   6.489   2.681
  129PHE      O 1480   8.569   6.575   2.693
  130HI0      N 1481   8.474   6.420   2.568
  130HI0      H 1482   8.394   6.365   2.543
  130HI0     CA 1483   8.556   6.451   2.450
  130HI0     CB 1484   8.552   6.345   2.339
  130HI0     CG 1485   8.638   6.222   2.364
  130HI0    ND1 1486   8.692   6.150   2.266
  130HI0    HD1 1487   8.681   6.175   2.169
  130HI0    CD2 1488   8.651   6.150   2.475
  130HI0    HD2 1489   8.604   6.174   2.570
  130HI0    CE1 1490   8.736   6.033   2.311
  130HI0    HE1 1491   8.776   5.942   2.265
  130HI0    NE2 1492   8.716   6.038   2.442
  130HI0    HE2 1493   8.753   5.970   2.505
  130HI0      C 1494   8.535   6.591   2.390
  130HI0      O 1495   8.423   6.629   2.360
  131PRO      N 1496   8.643   6.666   2.368
  131PRO     CA 1497   8.778   6.650   2.424
  131PRO     CB 1498   8.875   6.702   2.317
  131PRO     CG 1499   8.794   6.677   2.189
  131PRO     CD 1500   8.660   6.733   2.238
  131PRO      C 1501   8.793   6.735   2.549
  131PRO      O 1502   8.754   6.852   2.555
  132SER      N 1503   8.878   6.678   2.634
  132SER      H 1504   8.926   6.596   2.603
  132SER     CA 1505   8.908   6.734   2.767
  132SER     CB 1506   8.998   6.635   2.841
  132SER     OG 1507   9.122   6.620   2.772
  132SER     HG 1508   9.161   6.539   2.815
  132SER      C 1509   8.969   6.872   2.788
  132SER      O 1510   8.990   6.922   2.899
  133AS4      N 1511   9.014   6.935   2.680
  133AS4      H 1512   9.005   6.899   2.588
  133AS4     CA 1513   9.096   7.057   2.681
  133AS4     CB 1514   9.179   7.050   2.552
  133AS4     CG 1515   9.102   7.034   2.421
  133AS4    OD1 1516   9.099   7.138   2.352
  133AS4   HD11 1517   9.144   7.115   2.265
  133AS4   HD12 1518   9.063   7.219   2.397
  133AS4    OD2 1519   9.053   6.923   2.388
  133AS4   HD21 1520   9.022   6.933   2.294
  133AS4   HD22 1521   9.058   6.859   2.465
  133AS4      C 1522   9.027   7.193   2.700
  133AS4      O 1523   9.080   7.302   2.680
  134ILE      N 1524   8.902   7.182   2.743
  134ILE      H 1525   8.860   7.091   2.734
  134ILE     CA 1526   8.809   7.293   2.767
  134ILE     CB 1527   8.667   7.246   2.799
  134ILE    CG1 1528   8.569   7.362   2.819
  134ILE    CG2 1529   8.663   7.155   2.922
  134ILE     CD 1530   8.450   7.336   2.726
  134ILE      C 1531   8.871   7.400   2.858
  134ILE      O 1532   8.905   7.376   2.973
  135GL4      N 1533   8.894   7.521   2.808
  135GL4      H 1534   8.868   7.556   2.718
  135GL4     CA 1535   8.937   7.639   2.885
  135GL4     CB 1536   9.014   7.741   2.802
  135GL4     CG 1537   9.159   7.699   2.777
  135GL4     CD 1538   9.245   7.800   2.701
  135GL4    OE1 1539   9.357   7.825   2.751
  135GL4   HE11 1540   9.419   7.844   2.675
  135GL4   HE12 1541   9.356   7.835   2.851
  135GL4    OE2 1542   9.200   7.874   2.611
  135GL4   HE21 1543   9.278   7.912   2.562
  135GL4   HE22 1544   9.105   7.844   2.605
  135GL4      C 1545   8.815   7.690   2.962
  135GL4      O 1546   8.735   7.774   2.921
  136VAL      N 1547   8.800   7.649   3.088
  136VAL      H 1548   8.848   7.566   3.116
  136VAL     CA 1549   8.689   7.684   3.178
  136VAL     CB 1550   8.706   7.587   3.295
  136VAL    CG1 1551   8.614   7.624   3.411
  136VAL    CG2 1552   8.681   7.443   3.248
  136VAL      C 1553   8.681   7.834   3.205
  136VAL      O 1554   8.780   7.907   3.194
  137AS4      N 1555   8.560   7.888   3.218
  137AS4      H 1556   8.485   7.824   3.200
  137AS4     CA 1557   8.528   8.028   3.252
  137AS4     CB 1558   8.403   8.090   3.188
  137AS4     CG 1559   8.414   8.074   3.036
  137AS4    OD1 1560   8.509   8.133   2.980
  137AS4   HD11 1561   8.509   8.100   2.885
  137AS4   HD12 1562   8.532   8.214   3.033
  137AS4    OD2 1563   8.330   8.004   2.975
  137AS4   HD21 1564   8.325   8.041   2.882
  137AS4   HD22 1565   8.292   7.939   3.040
  137AS4      C 1566   8.545   8.068   3.398
  137AS4      O 1567   8.451   8.027   3.466
  138LEU      N 1568   8.668   8.084   3.447
  138LEU      H 1569   8.746   8.072   3.386
  138LEU     CA 1570   8.698   8.112   3.588
  138LEU     CB 1571   8.840   8.065   3.621
  138LEU     CG 1572   8.858   7.917   3.587
  138LEU    CD1 1573   9.006   7.877   3.596
  138LEU    CD2 1574   8.782   7.818   3.675
  138LEU      C 1575   8.670   8.259   3.622
  138LEU      O 1576   8.753   8.338   3.577
  139LEU      N 1577   8.552   8.280   3.679
  139LEU      H 1578   8.476   8.215   3.674
  139LEU     CA 1579   8.511   8.421   3.694
  139LEU     CB 1580   8.360   8.442   3.684
  139LEU     CG 1581   8.287   8.381   3.565
  139LEU    CD1 1582   8.141   8.427   3.578
  139LEU    CD2 1583   8.352   8.427   3.434
  139LEU      C 1584   8.562   8.485   3.824
  139LEU      O 1585   8.559   8.422   3.930
  140LYSH     N 1586   8.614   8.605   3.803
  140LYSH     H 1587   8.596   8.647   3.714
  140LYSH    CA 1588   8.675   8.694   3.904
  140LYSH    CB 1589   8.825   8.712   3.878
  140LYSH    CG 1590   8.914   8.598   3.928
  140LYSH    CD 1591   8.912   8.474   3.839
  140LYSH    CE 1592   8.984   8.352   3.897
  140LYSH    NZ 1593   9.123   8.373   3.937
  140LYSH   HZ1 1594   9.176   8.399   3.857
  140LYSH   HZ2 1595   9.129   8.430   4.019
  140LYSH   HZ3 1596   9.153   8.282   3.966
  140LYSH     C 1597   8.609   8.831   3.889
  140LYSH     O 1598   8.619   8.891   3.782
  141ASN      N 1599   8.507   8.845   3.973
  141ASN      H 1600   8.487   8.774   4.040
  141ASN     CA 1601   8.419   8.963   3.974
  141ASN     CB 1602   8.495   9.084   4.028
  141ASN     CG 1603   8.432   9.165   4.142
  141ASN    OD1 1604   8.343   9.248   4.125
  141ASN    ND2 1605   8.457   9.118   4.264
  141ASN   HD21 1606   8.522   9.043   4.278
  141ASN   HD22 1607   8.417   9.154   4.348
  141ASN      C 1608   8.351   8.991   3.840
  141ASN      O 1609   8.392   9.081   3.768
  142GLY      N 1610   8.261   8.896   3.815
  142GLY      H 1611   8.241   8.821   3.878
  142GLY     CA 1612   8.197   8.886   3.683
  142GLY      C 1613   8.287   8.851   3.565
  142GLY      O 1614   8.240   8.786   3.472
  143GL4      N 1615   8.406   8.910   3.556
  143GL4      H 1616   8.428   9.000   3.595
  143GL4     CA 1617   8.501   8.897   3.444
  143GL4     CB 1618   8.599   9.012   3.468
  143GL4     CG 1619   8.553   9.157   3.447
  143GL4     CD 1620   8.665   9.260   3.454
  143GL4    OE1 1621   8.668   9.342   3.360
  143GL4   HE11 1622   8.745   9.404   3.375
  143GL4   HE12 1623   8.589   9.323   3.301
  143GL4    OE2 1624   8.745   9.279   3.548
  143GL4   HE21 1625   8.802   9.361   3.535
  143GL4   HE22 1626   8.724   9.206   3.614
  143GL4      C 1627   8.579   8.767   3.427
  143GL4      O 1628   8.649   8.720   3.517
  144ARG      N 1629   8.577   8.720   3.303
  144ARG      H 1630   8.509   8.753   3.239
  144ARG     CA 1631   8.659   8.602   3.272
  144ARG     CB 1632   8.591   8.544   3.148
  144ARG     CG 1633   8.636   8.404   3.106
  144ARG     CD 1634   8.775   8.398   3.042
  144ARG     NE 1635   8.791   8.257   3.004
  144ARG     HE 1636   8.708   8.206   3.029
  144ARG     CZ 1637   8.902   8.202   2.953
  144ARG    NH1 1638   9.007   8.270   2.904
  144ARG   HH11 1639   9.014   8.369   2.921
  144ARG   HH12 1640   9.078   8.226   2.849
  144ARG    NH2 1641   8.916   8.070   2.966
  144ARG   HH21 1642   8.848   8.014   3.013
  144ARG   HH22 1643   9.009   8.031   2.960
  144ARG      C 1644   8.804   8.649   3.249
  144ARG      O 1645   8.829   8.751   3.185
  145ILE      N 1646   8.890   8.609   3.341
  145ILE      H 1647   8.850   8.558   3.418
  145ILE     CA 1648   9.035   8.637   3.337
  145ILE     CB 1649   9.107   8.554   3.443
  145ILE    CG1 1650   9.062   8.408   3.454
  145ILE    CG2 1651   9.088   8.614   3.582
  145ILE     CD 1652   9.136   8.316   3.551
  145ILE      C 1653   9.111   8.609   3.208
  145ILE      O 1654   9.065   8.531   3.123
  146GL4      N 1655   9.229   8.666   3.185
  146GL4      H 1656   9.289   8.697   3.258
  146GL4     CA 1657   9.306   8.645   3.061
  146GL4     CB 1658   9.412   8.753   3.038
  146GL4     CG 1659   9.531   8.744   3.134
  146GL4     CD 1660   9.499   8.750   3.283
  146GL4    OE1 1661   9.485   8.851   3.355
  146GL4   HE11 1662   9.571   8.850   3.406
  146GL4   HE12 1663   9.418   8.916   3.320
  146GL4    OE2 1664   9.472   8.640   3.336
  146GL4   HE21 1665   9.469   8.663   3.433
  146GL4   HE22 1666   9.423   8.585   3.267
  146GL4      C 1667   9.364   8.509   3.021
  146GL4      O 1668   9.371   8.483   2.901
  147LYSH     N 1669   9.394   8.425   3.120
  147LYSH     H 1670   9.393   8.455   3.215
  147LYSH    CA 1671   9.427   8.283   3.106
  147LYSH    CB 1672   9.579   8.278   3.087
  147LYSH    CG 1673   9.645   8.161   3.014
  147LYSH    CD 1674   9.594   8.137   2.872
  147LYSH    CE 1675   9.664   8.016   2.810
  147LYSH    NZ 1676   9.638   7.895   2.890
  147LYSH   HZ1 1677   9.543   7.865   2.888
  147LYSH   HZ2 1678   9.698   7.827   2.847
  147LYSH   HZ3 1679   9.661   7.902   2.987
  147LYSH     C 1680   9.367   8.202   3.221
  147LYSH     O 1681   9.340   8.257   3.328
  148VAL      N 1682   9.337   8.074   3.197
  148VAL      H 1683   9.291   8.048   3.112
  148VAL     CA 1684   9.314   7.984   3.310
  148VAL     CB 1685   9.261   7.851   3.255
  148VAL    CG1 1686   9.123   7.868   3.190
  148VAL    CG2 1687   9.352   7.771   3.162
  148VAL      C 1688   9.428   7.950   3.407
  148VAL      O 1689   9.546   7.966   3.379
  149GL4      N 1690   9.382   7.915   3.527
  149GL4      H 1691   9.282   7.912   3.537
  149GL4     CA 1692   9.463   7.869   3.640
  149GL4     CB 1693   9.395   7.887   3.776
  149GL4     CG 1694   9.426   8.026   3.832
  149GL4     CD 1695   9.304   8.091   3.896
  149GL4    OE1 1696   9.307   8.138   4.012
  149GL4   HE11 1697   9.232   8.205   4.023
  149GL4   HE12 1698   9.375   8.086   4.063
  149GL4    OE2 1699   9.204   8.110   3.823
  149GL4   HE21 1700   9.128   8.140   3.881
  149GL4   HE22 1701   9.229   8.108   3.726
  149GL4      C 1702   9.505   7.722   3.637
  149GL4      O 1703   9.435   7.651   3.564
  150HI0      N 1704   9.588   7.676   3.729
  150HI0      H 1705   9.630   7.736   3.797
  150HI0     CA 1706   9.637   7.537   3.737
  150HI0     CB 1707   9.740   7.521   3.849
  150HI0     CG 1708   9.876   7.571   3.800
  150HI0    ND1 1709   9.948   7.670   3.852
  150HI0    HD1 1710   9.904   7.754   3.886
  150HI0    CD2 1711   9.949   7.504   3.710
  150HI0    HD2 1712   9.907   7.433   3.640
  150HI0    CE1 1713  10.071   7.659   3.804
  150HI0    HE1 1714  10.144   7.737   3.827
  150HI0    NE2 1715  10.068   7.563   3.712
  150HI0    HE2 1716  10.131   7.540   3.638
  150HI0      C 1717   9.531   7.428   3.757
  150HI0      O 1718   9.424   7.447   3.815
  151SER      N 1719   9.561   7.309   3.706
  151SER      H 1720   9.649   7.281   3.668
  151SER     CA 1721   9.471   7.194   3.690
  151SER     CB 1722   9.368   7.220   3.580
  151SER     OG 1723   9.434   7.225   3.453
  151SER     HG 1724   9.435   7.319   3.420
  151SER      C 1725   9.539   7.059   3.666
  151SER      O 1726   9.651   7.060   3.615
  152AS4      N 1727   9.477   6.953   3.718
  152AS4      H 1728   9.384   6.972   3.750
  152AS4     CA 1729   9.519   6.812   3.716
  152AS4     CB 1730   9.575   6.778   3.854
  152AS4     CG 1731   9.665   6.656   3.874
  152AS4    OD1 1732   9.644   6.582   3.972
  152AS4   HD11 1733   9.727   6.536   4.004
  152AS4   HD12 1734   9.547   6.586   3.996
  152AS4    OD2 1735   9.733   6.625   3.774
  152AS4   HD21 1736   9.796   6.553   3.804
  152AS4   HD22 1737   9.715   6.682   3.694
  152AS4      C 1738   9.408   6.715   3.674
  152AS4      O 1739   9.305   6.760   3.625
  153LEU      N 1740   9.448   6.588   3.668
  153LEU      H 1741   9.544   6.576   3.695
  153LEU     CA 1742   9.364   6.476   3.624
  153LEU     CB 1743   9.443   6.399   3.517
  153LEU     CG 1744   9.399   6.425   3.373
  153LEU    CD1 1745   9.430   6.567   3.327
  153LEU    CD2 1746   9.481   6.340   3.276
  153LEU      C 1747   9.318   6.390   3.742
  153LEU      O 1748   9.387   6.297   3.784
  154SER      N 1749   9.187   6.393   3.762
  154SER      H 1750   9.116   6.407   3.692
  154SER     CA 1751   9.123   6.327   3.876
  154SER     CB 1752   9.015   6.414   3.940
  154SER     OG 1753   8.977   6.356   4.065
  154SER     HG 1754   9.050   6.382   4.128
  154SER      C 1755   9.055   6.197   3.834
  154SER      O 1756   8.972   6.199   3.743
  155PHE      N 1757   9.089   6.087   3.901
  155PHE      H 1758   9.135   6.092   3.989
  155PHE     CA 1759   9.056   5.951   3.855
  155PHE     CB 1760   9.185   5.894   3.797
  155PHE     CG 1761   9.159   5.773   3.707
  155PHE    CD1 1762   9.117   5.796   3.576
  155PHE    HD1 1763   9.109   5.899   3.543
  155PHE    CD2 1764   9.203   5.646   3.743
  155PHE    HD2 1765   9.197   5.629   3.850
  155PHE    CE1 1766   9.119   5.693   3.483
  155PHE    HE1 1767   9.076   5.710   3.384
  155PHE    CE2 1768   9.203   5.543   3.650
  155PHE    HE2 1769   9.212   5.442   3.691
  155PHE     CZ 1770   9.165   5.567   3.519
  155PHE     HZ 1771   9.183   5.486   3.448
  155PHE      C 1772   9.013   5.884   3.985
  155PHE      O 1773   9.065   5.775   4.013
  156SER      N 1774   8.903   5.928   4.044
  156SER      H 1775   8.853   6.015   4.037
  156SER     CA 1776   8.854   5.864   4.167
  156SER     CB 1777   8.881   5.946   4.294
  156SER     OG 1778   9.018   5.942   4.333
  156SER     HG 1779   9.037   5.846   4.354
  156SER      C 1780   8.709   5.816   4.164
  156SER      O 1781   8.615   5.889   4.194
  157LYSH     N 1782   8.693   5.701   4.098
  157LYSH     H 1783   8.778   5.655   4.072
  157LYSH    CA 1784   8.581   5.606   4.091
  157LYSH    CB 1785   8.529   5.587   4.233
  157LYSH    CG 1786   8.442   5.461   4.237
  157LYSH    CD 1787   8.369   5.437   4.369
  157LYSH    CE 1788   8.249   5.343   4.359
  157LYSH    NZ 1789   8.290   5.207   4.400
  157LYSH   HZ1 1790   8.361   5.173   4.337
  157LYSH   HZ2 1791   8.320   5.201   4.495
  157LYSH   HZ3 1792   8.217   5.139   4.389
  157LYSH     C 1793   8.460   5.641   4.003
  157LYSH     O 1794   8.389   5.554   3.954
  158AS4      N 1795   8.428   5.770   4.008
  158AS4      H 1796   8.486   5.830   4.063
  158AS4     CA 1797   8.314   5.830   3.938
  158AS4     CB 1798   8.288   5.971   3.992
  158AS4     CG 1799   8.151   6.035   3.969
  158AS4    OD1 1800   8.060   5.952   3.950
  158AS4   HD11 1801   7.983   5.998   3.905
  158AS4   HD12 1802   8.092   5.861   3.977
  158AS4    OD2 1803   8.150   6.158   3.943
  158AS4   HD21 1804   8.056   6.185   3.922
  158AS4   HD22 1805   8.237   6.197   3.971
  158AS4      C 1806   8.321   5.816   3.785
  158AS4      O 1807   8.423   5.810   3.718
  159TRP      N 1808   8.201   5.828   3.729
  159TRP      H 1809   8.139   5.887   3.781
  159TRP     CA 1810   8.165   5.805   3.588
  159TRP     CB 1811   8.018   5.840   3.564
  159TRP     CG 1812   7.909   5.749   3.621
  159TRP    CD1 1813   7.860   5.758   3.744
  159TRP    HD1 1814   7.903   5.820   3.823
  159TRP    CD2 1815   7.861   5.628   3.572
  159TRP    NE1 1816   7.779   5.656   3.771
  159TRP    HE1 1817   7.715   5.657   3.847
  159TRP    CE2 1818   7.775   5.574   3.666
  159TRP    CE3 1819   7.877   5.572   3.445
  159TRP    HE3 1820   7.939   5.611   3.364
  159TRP    CZ2 1821   7.700   5.458   3.650
  159TRP    HZ2 1822   7.636   5.416   3.728
  159TRP    CZ3 1823   7.797   5.460   3.428
  159TRP    HZ3 1824   7.830   5.401   3.342
  159TRP    CH2 1825   7.715   5.402   3.524
  159TRP    HH2 1826   7.643   5.329   3.487
  159TRP      C 1827   8.256   5.873   3.486
  159TRP      O 1828   8.235   5.994   3.478
  160SER      N 1829   8.355   5.802   3.432
  160SER      H 1830   8.353   5.702   3.431
  160SER     CA 1831   8.460   5.862   3.349
  160SER     CB 1832   8.404   5.917   3.218
  160SER     OG 1833   8.517   5.947   3.135
  160SER     HG 1834   8.548   5.857   3.107
  160SER      C 1835   8.547   5.960   3.428
  160SER      O 1836   8.494   6.012   3.526
  161PHE      N 1837   8.660   6.003   3.371
  161PHE      H 1838   8.680   5.976   3.277
  161PHE     CA 1839   8.753   6.097   3.435
  161PHE     CB 1840   8.894   6.092   3.375
  161PHE     CG 1841   8.902   6.133   3.228
  161PHE    CD1 1842   8.907   6.045   3.121
  161PHE    HD1 1843   8.873   5.943   3.139
  161PHE    CD2 1844   8.906   6.268   3.194
  161PHE    HD2 1845   8.930   6.339   3.273
  161PHE    CE1 1846   8.907   6.089   2.989
  161PHE    HE1 1847   8.896   6.016   2.909
  161PHE    CE2 1848   8.921   6.310   3.062
  161PHE    HE2 1849   8.916   6.418   3.048
  161PHE     CZ 1850   8.915   6.224   2.954
  161PHE     HZ 1851   8.925   6.252   2.849
  161PHE      C 1852   8.711   6.242   3.456
  161PHE      O 1853   8.635   6.285   3.370
  162TYR      N 1854   8.769   6.305   3.558
  162TYR      H 1855   8.821   6.260   3.631
  162TYR     CA 1856   8.750   6.449   3.580
  162TYR     CB 1857   8.689   6.472   3.718
  162TYR     CG 1858   8.540   6.436   3.718
  162TYR    CD1 1859   8.447   6.537   3.698
  162TYR    HD1 1860   8.474   6.639   3.670
  162TYR    CD2 1861   8.489   6.308   3.738
  162TYR    HD2 1862   8.556   6.225   3.716
  162TYR    CE1 1863   8.310   6.518   3.706
  162TYR    HE1 1864   8.238   6.591   3.668
  162TYR    CE2 1865   8.353   6.285   3.748
  162TYR    HE2 1866   8.322   6.181   3.762
  162TYR     CZ 1867   8.263   6.390   3.735
  162TYR     OH 1868   8.137   6.371   3.783
  162TYR     HH 1869   8.144   6.291   3.843
  162TYR      C 1870   8.882   6.527   3.565
  162TYR      O 1871   8.994   6.481   3.585
  163LEU      N 1872   8.855   6.651   3.525
  163LEU      H 1873   8.760   6.676   3.504
  163LEU     CA 1874   8.964   6.749   3.509
  163LEU     CB 1875   8.952   6.815   3.372
  163LEU     CG 1876   9.051   6.928   3.340
  163LEU    CD1 1877   9.197   6.884   3.322
  163LEU    CD2 1878   8.990   6.992   3.215
  163LEU      C 1879   8.957   6.843   3.629
  163LEU      O 1880   8.863   6.917   3.658
  164LEU      N 1881   9.057   6.828   3.716
  164LEU      H 1882   9.138   6.772   3.698
  164LEU     CA 1883   9.067   6.896   3.846
  164LEU     CB 1884   9.120   6.796   3.949
  164LEU     CG 1885   9.100   6.855   4.089
  164LEU    CD1 1886   8.953   6.892   4.109
  164LEU    CD2 1887   9.150   6.783   4.214
  164LEU      C 1888   9.124   7.038   3.851
  164LEU      O 1889   9.246   7.046   3.862
  165TYR      N 1890   9.034   7.131   3.820
  165TYR      H 1891   8.934   7.126   3.822
  165TYR     CA 1892   9.076   7.272   3.821
  165TYR     CB 1893   8.965   7.350   3.751
  165TYR     CG 1894   9.030   7.393   3.619
  165TYR    CD1 1895   9.022   7.312   3.506
  165TYR    HD1 1896   8.952   7.229   3.507
  165TYR    CD2 1897   9.081   7.522   3.605
  165TYR    HD2 1898   9.104   7.579   3.695
  165TYR    CE1 1899   9.076   7.348   3.383
  165TYR    HE1 1900   9.055   7.289   3.294
  165TYR    CE2 1901   9.125   7.566   3.480
  165TYR    HE2 1902   9.165   7.666   3.469
  165TYR     CZ 1903   9.127   7.477   3.373
  165TYR     OH 1904   9.164   7.519   3.250
  165TYR     HH 1905   9.179   7.438   3.193
  165TYR      C 1906   9.089   7.337   3.959
  165TYR      O 1907   9.010   7.304   4.047
  166TYR      N 1908   9.201   7.403   3.989
  166TYR      H 1909   9.280   7.413   3.929
  166TYR     CA 1910   9.221   7.485   4.109
  166TYR     CB 1911   9.349   7.454   4.187
  166TYR     CG 1912   9.353   7.310   4.237
  166TYR    CD1 1913   9.405   7.212   4.153
  166TYR    HD1 1914   9.443   7.231   4.053
  166TYR    CD2 1915   9.290   7.276   4.357
  166TYR    HD2 1916   9.213   7.345   4.389
  166TYR    CE1 1917   9.413   7.082   4.200
  166TYR    HE1 1918   9.437   6.997   4.136
  166TYR    CE2 1919   9.306   7.147   4.406
  166TYR    HE2 1920   9.274   7.128   4.508
  166TYR     CZ 1921   9.364   7.049   4.326
  166TYR     OH 1922   9.410   6.932   4.378
  166TYR     HH 1923   9.473   6.890   4.313
  166TYR      C 1924   9.212   7.633   4.072
  166TYR      O 1925   9.294   7.681   3.994
  167THR      N 1926   9.130   7.703   4.149
  167THR      H 1927   9.055   7.652   4.191
  167THR     CA 1928   9.112   7.848   4.136
  167THR     CB 1929   8.995   7.887   4.045
  167THR    OG1 1930   9.001   8.027   4.017
  167THR    HG1 1931   9.072   8.032   3.947
  167THR    CG2 1932   8.858   7.852   4.102
  167THR      C 1933   9.095   7.927   4.266
  167THR      O 1934   9.075   7.871   4.374
  168GL4      N 1935   9.122   8.057   4.271
  168GL4      H 1936   9.146   8.100   4.184
  168GL4     CA 1937   9.111   8.141   4.391
  168GL4     CB 1938   9.134   8.288   4.354
  168GL4     CG 1939   9.271   8.297   4.286
  168GL4     CD 1940   9.303   8.439   4.240
  168GL4    OE1 1941   9.421   8.476   4.255
  168GL4   HE11 1942   9.422   8.576   4.263
  168GL4   HE12 1943   9.474   8.391   4.250
  168GL4    OE2 1944   9.226   8.514   4.176
  168GL4   HE21 1945   9.265   8.604   4.156
  168GL4   HE22 1946   9.148   8.456   4.150
  168GL4      C 1947   8.982   8.130   4.472
  168GL4      O 1948   8.873   8.119   4.417
  169PHE      N 1949   9.005   8.178   4.594
  169PHE      H 1950   9.088   8.231   4.615
  169PHE     CA 1951   8.903   8.190   4.699
  169PHE     CB 1952   8.976   8.200   4.833
  169PHE     CG 1953   8.880   8.176   4.950
  169PHE    CD1 1954   8.868   8.272   5.050
  169PHE    HD1 1955   8.893   8.374   5.020
  169PHE    CD2 1956   8.827   8.050   4.974
  169PHE    HD2 1957   8.808   7.985   4.889
  169PHE    CE1 1958   8.791   8.258   5.164
  169PHE    HE1 1959   8.731   8.341   5.202
  169PHE    CE2 1960   8.770   8.025   5.098
  169PHE    HE2 1961   8.772   7.927   5.147
  169PHE     CZ 1962   8.747   8.128   5.189
  169PHE     HZ 1963   8.704   8.108   5.287
  169PHE      C 1964   8.784   8.286   4.687
  169PHE      O 1965   8.793   8.408   4.701
  170THR      N 1966   8.667   8.222   4.682
  170THR      H 1967   8.663   8.126   4.710
  170THR     CA 1968   8.542   8.295   4.657
  170THR     CB 1969   8.443   8.211   4.575
  170THR    OG1 1970   8.406   8.092   4.645
  170THR    HG1 1971   8.315   8.063   4.616
  170THR    CG2 1972   8.481   8.200   4.428
  170THR      C 1973   8.469   8.352   4.778
  170THR      O 1974   8.453   8.289   4.883
  171PRO      N 1975   8.437   8.481   4.779
  171PRO     CA 1976   8.350   8.537   4.884
  171PRO     CB 1977   8.410   8.675   4.914
  171PRO     CG 1978   8.469   8.711   4.777
  171PRO     CD 1979   8.510   8.584   4.704
  171PRO      C 1980   8.205   8.559   4.839
  171PRO      O 1981   8.167   8.528   4.726
  172THR      N 1982   8.125   8.605   4.935
  172THR      H 1983   8.144   8.583   5.031
  172THR     CA 1984   7.994   8.657   4.896
  172THR     CB 1985   7.897   8.669   5.014
  172THR    OG1 1986   7.966   8.732   5.122
  172THR    HG1 1987   7.893   8.763   5.183
  172THR    CG2 1988   7.838   8.534   5.056
  172THR      C 1989   7.987   8.794   4.829
  172THR      O 1990   7.959   8.902   4.881
  173GL4      N 1991   8.015   8.795   4.699
  173GL4      H 1992   8.041   8.710   4.654
  173GL4     CA 1993   8.011   8.912   4.609
  173GL4     CB 1994   8.131   8.920   4.515
  173GL4     CG 1995   8.253   8.994   4.571
  173GL4     CD 1996   8.231   9.142   4.536
  173GL4    OE1 1997   8.132   9.201   4.582
  173GL4   HE11 1998   8.108   9.274   4.519
  173GL4   HE12 1999   8.100   9.159   4.667
  173GL4    OE2 2000   8.336   9.204   4.510
  173GL4   HE21 2001   8.315   9.292   4.467
  173GL4   HE22 2002   8.401   9.136   4.543
  173GL4      C 2003   7.881   8.944   4.534
  173GL4      O 2004   7.784   8.869   4.532
  174LYSH     N 2005   7.886   9.065   4.479
  174LYSH     H 2006   7.968   9.119   4.496
  174LYSH    CA 2007   7.784   9.118   4.387
  174LYSH    CB 2008   7.778   9.269   4.413
  174LYSH    CG 2009   7.703   9.281   4.546
  174LYSH    CD 2010   7.717   9.423   4.603
  174LYSH    CE 2011   7.649   9.534   4.523
  174LYSH    NZ 2012   7.646   9.671   4.577
  174LYSH   HZ1 2013   7.594   9.666   4.662
  174LYSH   HZ2 2014   7.734   9.717   4.585
  174LYSH   HZ3 2015   7.593   9.723   4.509
  174LYSH     C 2016   7.793   9.087   4.238
  174LYSH     O 2017   7.692   9.093   4.168
  175ASN      N 2018   7.917   9.087   4.188
  175ASN      H 2019   7.978   9.159   4.220
  175ASN     CA 2020   7.942   9.015   4.062
  175ASN     CB 2021   8.055   9.086   3.987
  175ASN     CG 2022   7.998   9.206   3.911
  175ASN    OD1 2023   8.047   9.318   3.924
  175ASN    ND2 2024   7.919   9.177   3.808
  175ASN   HD21 2025   7.893   9.086   3.778
  175ASN   HD22 2026   7.864   9.257   3.786
  175ASN      C 2027   7.973   8.868   4.088
  175ASN      O 2028   8.002   8.821   4.198
  176GL4      N 2029   7.943   8.789   3.986
  176GL4      H 2030   7.895   8.826   3.906
  176GL4     CA 2031   7.957   8.642   3.981
  176GL4     CB 2032   7.886   8.595   3.854
  176GL4     CG 2033   7.875   8.443   3.847
  176GL4     CD 2034   7.808   8.375   3.966
  176GL4    OE1 2035   7.690   8.403   3.998
  176GL4   HE11 2036   7.680   8.382   4.095
  176GL4   HE12 2037   7.644   8.457   3.928
  176GL4    OE2 2038   7.877   8.302   4.040
  176GL4   HE21 2039   7.812   8.235   4.075
  176GL4   HE22 2040   7.968   8.344   4.046
  176GL4      C 2041   8.098   8.583   3.985
  176GL4      O 2042   8.191   8.642   3.930
  177TYR      N 2043   8.115   8.484   4.072
  177TYR      H 2044   8.035   8.449   4.121
  177TYR     CA 2045   8.246   8.427   4.104
  177TYR     CB 2046   8.276   8.445   4.253
  177TYR     CG 2047   8.366   8.568   4.270
  177TYR    CD1 2048   8.312   8.694   4.292
  177TYR    HD1 2049   8.205   8.713   4.281
  177TYR    CD2 2050   8.505   8.554   4.274
  177TYR    HD2 2051   8.544   8.468   4.219
  177TYR    CE1 2052   8.393   8.803   4.316
  177TYR    HE1 2053   8.353   8.904   4.312
  177TYR    CE2 2054   8.585   8.664   4.297
  177TYR    HE2 2055   8.693   8.646   4.295
  177TYR     CZ 2056   8.532   8.792   4.311
  177TYR     OH 2057   8.608   8.900   4.279
  177TYR     HH 2058   8.703   8.883   4.306
  177TYR      C 2059   8.261   8.281   4.059
  177TYR      O 2060   8.358   8.211   4.085
  178ALA      N 2061   8.157   8.219   4.004
  178ALA      H 2062   8.063   8.253   4.011
  178ALA     CA 2063   8.151   8.082   3.951
  178ALA     CB 2064   8.021   8.068   3.872
  178ALA      C 2065   8.264   8.040   3.857
  178ALA      O 2066   8.320   8.120   3.782
  179CYS2     N 2067   8.314   7.921   3.891
  179CYS2     H 2068   8.348   7.905   3.983
  179CYS2    CA 2069   8.367   7.825   3.793
  179CYS2    CB 2070   8.430   7.703   3.860
  179CYS2    SG 2071   8.533   7.607   3.743
  179CYS2     C 2072   8.266   7.786   3.685
  179CYS2     O 2073   8.197   7.685   3.695
  180ARG      N 2074   8.228   7.882   3.601
  180ARG      H 2075   8.294   7.956   3.584
  180ARG     CA 2076   8.136   7.863   3.488
  180ARG     CB 2077   8.068   7.994   3.450
  180ARG     CG 2078   7.952   8.027   3.545
  180ARG     CD 2079   7.836   7.934   3.511
  180ARG     NE 2080   7.710   7.997   3.469
  180ARG     HE 2081   7.678   8.070   3.530
  180ARG     CZ 2082   7.631   7.987   3.361
  180ARG    NH1 2083   7.674   7.924   3.251
  180ARG   HH11 2084   7.764   7.882   3.255
  180ARG   HH12 2085   7.629   7.936   3.162
  180ARG    NH2 2086   7.500   8.017   3.362
  180ARG   HH21 2087   7.447   8.046   3.441
  180ARG   HH22 2088   7.466   8.029   3.269
  180ARG      C 2089   8.179   7.778   3.368
  180ARG      O 2090   8.211   7.823   3.258
  181VAL      N 2091   8.174   7.648   3.396
  181VAL      H 2092   8.166   7.613   3.489
  181VAL     CA 2093   8.190   7.545   3.292
  181VAL     CB 2094   8.204   7.406   3.354
  181VAL    CG1 2095   8.262   7.315   3.246
  181VAL    CG2 2096   8.304   7.404   3.470
  181VAL      C 2097   8.092   7.547   3.176
  181VAL      O 2098   7.995   7.471   3.164
  182ASN      N 2099   8.133   7.623   3.074
  182ASN      H 2100   8.211   7.684   3.080
  182ASN     CA 2101   8.060   7.636   2.947
  182ASN     CB 2102   8.070   7.785   2.914
  182ASN     CG 2103   8.005   7.871   3.023
  182ASN    OD1 2104   7.902   7.840   3.081
  182ASN    ND2 2105   8.069   7.985   3.050
  182ASN   HD21 2106   8.159   7.996   3.006
  182ASN   HD22 2107   8.045   8.032   3.135
  182ASN      C 2108   8.104   7.549   2.830
  182ASN      O 2109   8.218   7.504   2.824
  183HI0      N 2110   8.012   7.554   2.734
  183HI0      H 2111   7.921   7.594   2.748
  183HI0     CA 2112   8.034   7.490   2.604
  183HI0     CB 2113   8.033   7.338   2.627
  183HI0     CG 2114   8.100   7.267   2.509
  183HI0    ND1 2115   8.221   7.298   2.465
  183HI0    HD1 2116   8.287   7.369   2.492
  183HI0    CD2 2117   8.032   7.201   2.415
  183HI0    HD2 2118   7.940   7.145   2.427
  183HI0    CE1 2119   8.230   7.240   2.345
  183HI0    HE1 2120   8.327   7.233   2.297
  183HI0    NE2 2121   8.112   7.189   2.310
  183HI0    HE2 2122   8.077   7.176   2.217
  183HI0      C 2123   7.925   7.528   2.504
  183HI0      O 2124   7.805   7.529   2.530
  184VAL      N 2125   7.970   7.554   2.381
  184VAL      H 2126   8.059   7.522   2.349
  184VAL     CA 2127   7.885   7.609   2.275
  184VAL     CB 2128   7.955   7.620   2.139
  184VAL    CG1 2129   8.021   7.756   2.114
  184VAL    CG2 2130   8.073   7.522   2.128
  184VAL      C 2131   7.753   7.535   2.253
  184VAL      O 2132   7.657   7.600   2.213
  185THR      N 2133   7.754   7.405   2.281
  185THR      H 2134   7.834   7.345   2.282
  185THR     CA 2135   7.628   7.329   2.276
  185THR     CB 2136   7.647   7.177   2.285
  185THR    OG1 2137   7.716   7.131   2.401
  185THR    HG1 2138   7.719   7.032   2.412
  185THR    CG2 2139   7.725   7.130   2.162
  185THR      C 2140   7.519   7.350   2.381
  185THR      O 2141   7.404   7.386   2.356
  186LEU      N 2142   7.569   7.345   2.504
  186LEU      H 2143   7.667   7.336   2.516
  186LEU     CA 2144   7.489   7.363   2.627
  186LEU     CB 2145   7.559   7.305   2.750
  186LEU     CG 2146   7.477   7.306   2.879
  186LEU    CD1 2147   7.338   7.244   2.869
  186LEU    CD2 2148   7.555   7.230   2.987
  186LEU      C 2149   7.458   7.509   2.657
  186LEU      O 2150   7.343   7.542   2.687
  187SER      N 2151   7.564   7.591   2.655
  187SER      H 2152   7.651   7.559   2.619
  187SER     CA 2153   7.563   7.735   2.684
  187SER     CB 2154   7.534   7.762   2.832
  187SER     OG 2155   7.496   7.900   2.838
  187SER     HG 2156   7.425   7.927   2.773
  187SER      C 2157   7.700   7.794   2.651
  187SER      O 2158   7.803   7.740   2.691
  188GLN      N 2159   7.691   7.913   2.592
  188GLN      H 2160   7.602   7.959   2.591
  188GLN     CA 2161   7.798   7.990   2.527
  188GLN     CB 2162   7.731   8.094   2.439
  188GLN     CG 2163   7.660   8.044   2.313
  188GLN     CD 2164   7.522   7.984   2.342
  188GLN    OE1 2165   7.453   8.038   2.428
  188GLN    NE2 2166   7.473   7.892   2.260
  188GLN   HE21 2167   7.521   7.881   2.173
  188GLN   HE22 2168   7.410   7.823   2.295
  188GLN      C 2169   7.902   8.050   2.622
  188GLN      O 2170   7.866   8.136   2.702
  189PRO      N 2171   8.028   8.022   2.591
  189PRO     CA 2172   8.142   8.077   2.666
  189PRO     CB 2173   8.266   8.034   2.588
  189PRO     CG 2174   8.217   7.893   2.554
  189PRO     CD 2175   8.075   7.917   2.500
  189PRO      C 2176   8.152   8.228   2.689
  189PRO      O 2177   8.101   8.315   2.620
  190LYSH     N 2178   8.229   8.272   2.789
  190LYSH     H 2179   8.275   8.206   2.847
  190LYSH    CA 2180   8.253   8.414   2.820
  190LYSH    CB 2181   8.234   8.431   2.971
  190LYSH    CG 2182   8.195   8.573   3.011
  190LYSH    CD 2183   8.047   8.597   2.982
  190LYSH    CE 2184   8.026   8.746   3.012
  190LYSH    NZ 2185   7.892   8.797   2.980
  190LYSH   HZ1 2186   7.828   8.739   3.031
  190LYSH   HZ2 2187   7.881   8.892   3.007
  190LYSH   HZ3 2188   7.875   8.796   2.882
  190LYSH     C 2189   8.388   8.465   2.768
  190LYSH     O 2190   8.491   8.401   2.786
  191ILE      N 2191   8.378   8.580   2.702
  191ILE      H 2192   8.293   8.609   2.659
  191ILE     CA 2193   8.493   8.659   2.656
  191ILE     CB 2194   8.447   8.771   2.563
  191ILE    CG1 2195   8.313   8.828   2.611
  191ILE    CG2 2196   8.454   8.728   2.417
  191ILE     CD 2197   8.329   8.957   2.692
  191ILE      C 2198   8.588   8.706   2.766
  191ILE      O 2199   8.549   8.723   2.882
  192VAL      N 2200   8.707   8.746   2.723
  192VAL      H 2201   8.722   8.771   2.627
  192VAL     CA 2202   8.799   8.800   2.825
  192VAL     CB 2203   8.939   8.764   2.775
  192VAL    CG1 2204   9.045   8.833   2.860
  192VAL    CG2 2205   8.960   8.613   2.758
  192VAL      C 2206   8.774   8.949   2.842
  192VAL      O 2207   8.794   9.032   2.753
  193LYSH     N 2208   8.744   8.980   2.968
  193LYSH     H 2209   8.747   8.917   3.045
  193LYSH    CA 2210   8.729   9.117   3.021
  193LYSH    CB 2211   8.857   9.200   3.012
  193LYSH    CG 2212   8.976   9.138   3.085
  193LYSH    CD 2213   8.980   9.180   3.233
  193LYSH    CE 2214   9.087   9.110   3.317
  193LYSH    NZ 2215   9.083   9.144   3.460
  193LYSH   HZ1 2216   9.082   9.243   3.469
  193LYSH   HZ2 2217   8.999   9.109   3.501
  193LYSH   HZ3 2218   9.157   9.094   3.506
  193LYSH     C 2219   8.610   9.208   2.988
  193LYSH     O 2220   8.526   9.183   2.902
  194TRP      N 2221   8.596   9.306   3.077
  194TRP      H 2222   8.665   9.327   3.146
  194TRP     CA 2223   8.495   9.414   3.071
  194TRP     CB 2224   8.507   9.504   2.948
  194TRP     CG 2225   8.605   9.621   2.940
  194TRP    CD1 2226   8.594   9.737   3.004
  194TRP    HD1 2227   8.506   9.769   3.060
  194TRP    CD2 2228   8.734   9.619   2.887
  194TRP    NE1 2229   8.709   9.804   2.998
  194TRP    HE1 2230   8.728   9.878   3.063
  194TRP    CE2 2231   8.800   9.734   2.931
  194TRP    CE3 2232   8.794   9.546   2.785
  194TRP    HE3 2233   8.756   9.449   2.754
  194TRP    CZ2 2234   8.917   9.778   2.870
  194TRP    HZ2 2235   8.950   9.882   2.882
  194TRP    CZ3 2236   8.911   9.593   2.726
  194TRP    HZ3 2237   8.951   9.541   2.639
  194TRP    CH2 2238   8.976   9.710   2.764
  194TRP    HH2 2239   9.049   9.757   2.699
  194TRP      C 2240   8.350   9.370   3.092
  194TRP      O 2241   8.298   9.402   3.199
  195AS4      N 2242   8.283   9.308   2.995
  195AS4      H 2243   8.312   9.314   2.900
  195AS4     CA 2244   8.142   9.266   3.004
  195AS4     CB 2245   8.093   9.210   2.870
  195AS4     CG 2246   7.946   9.168   2.874
  195AS4    OD1 2247   7.920   9.058   2.819
  195AS4   HD11 2248   7.821   9.049   2.812
  195AS4   HD12 2249   8.004   9.019   2.780
  195AS4    OD2 2250   7.860   9.232   2.937
  195AS4   HD21 2251   7.777   9.236   2.883
  195AS4   HD22 2252   7.892   9.225   3.032
  195AS4      C 2253   8.134   9.146   3.098
  195AS4      O 2254   8.192   9.040   3.074
  196ARG      N 2255   8.062   9.162   3.208
  196ARG      H 2256   8.001   9.241   3.210
  196ARG     CA 2257   8.057   9.074   3.326
  196ARG     CB 2258   8.078   9.156   3.453
  196ARG     CG 2259   8.200   9.247   3.466
  196ARG     CD 2260   8.199   9.338   3.589
  196ARG     NE 2261   8.328   9.391   3.633
  196ARG     HE 2262   8.385   9.429   3.560
  196ARG     CZ 2263   8.376   9.406   3.758
  196ARG    NH1 2264   8.306   9.382   3.870
  196ARG   HH11 2265   8.209   9.362   3.877
  196ARG   HH12 2266   8.349   9.399   3.958
  196ARG    NH2 2267   8.501   9.453   3.772
  196ARG   HH21 2268   8.544   9.477   3.685
  196ARG   HH22 2269   8.539   9.473   3.862
  196ARG      C 2270   7.935   8.981   3.332
  196ARG      O 2271   7.845   8.977   3.248
  197AS4      N 2272   7.927   8.903   3.439
  197AS4      H 2273   8.003   8.900   3.505
  197AS4     CA 2274   7.822   8.815   3.490
  197AS4     CB 2275   7.696   8.874   3.553
  197AS4     CG 2276   7.715   8.945   3.687
  197AS4    OD1 2277   7.638   9.033   3.730
  197AS4   HD11 2278   7.679   9.073   3.812
  197AS4   HD12 2279   7.554   9.003   3.685
  197AS4    OD2 2280   7.813   8.913   3.758
  197AS4   HD21 2281   7.810   8.962   3.845
  197AS4   HD22 2282   7.885   8.873   3.702
  197AS4      C 2283   7.785   8.700   3.396
  197AS4      O 2284   7.807   8.697   3.275
  198MET      N 2285   7.727   8.598   3.458
  198MET      H 2286   7.697   8.609   3.553
  198MET     CA 2287   7.675   8.474   3.397
  198MET     CB 2288   7.796   8.388   3.358
  198MET     CG 2289   7.798   8.346   3.211
  198MET     SD 2290   7.925   8.223   3.165
  198MET     CE 2291   7.853   8.220   3.002
  198MET      C 2292   7.596   8.403   3.507
  198MET     O1 2293   7.554   8.465   3.607
  198MET   HO11 2294   7.497   8.408   3.666
  198MET   HO12 2295   7.583   8.561   3.608
  198MET     O2 2296   7.578   8.280   3.497
  198MET   HO21 2297   7.631   8.256   3.415
  198MET   HO22 2298   7.502   8.237   3.546
   9.64459   9.64459   6.81978   0.00000   0.00000   0.00000   0.00000   4.82226   4.82226
