# Supplementary material for: Interfacial Dynamics and Growth Modes of β2-Microglobulin Dimers
Source: J Chem Inf Model. 2023 May 3;63(14):4447–57. doi: 10.1021/acs.jcim.3c00399 (PMC10369489; doi:10.1021/acs.jcim.3c00399)
Supplement: Supplementary file 2 — ci3c00399_si_002.zip [file ci3c00399_si_002.zip › Supporting-Information/confs_end/End_conformation_BM-9_rep2.gro]

Protein in water t= 500000.00000 step= 5000000
 2298
    1ILE      N    1   6.129   8.109   2.675
    1ILE     H1    2   6.119   8.026   2.621
    1ILE     H2    3   6.146   8.093   2.773
    1ILE     H3    4   6.043   8.158   2.662
    1ILE     CA    5   6.247   8.178   2.621
    1ILE     CB    6   6.356   8.148   2.724
    1ILE    CG1    7   6.351   8.252   2.836
    1ILE    CG2    8   6.499   8.138   2.672
    1ILE     CD    9   6.450   8.251   2.952
    1ILE      C   10   6.271   8.116   2.483
    1ILE      O   11   6.261   7.995   2.462
    2GLN      N   12   6.319   8.196   2.388
    2GLN      H   13   6.308   8.293   2.407
    2GLN     CA   14   6.368   8.157   2.255
    2GLN     CB   15   6.444   8.275   2.195
    2GLN     CG   16   6.367   8.404   2.168
    2GLN     CD   17   6.460   8.493   2.084
    2GLN    OE1   18   6.500   8.460   1.973
    2GLN    NE2   19   6.457   8.619   2.126
    2GLN   HE21   20   6.406   8.645   2.209
    2GLN   HE22   21   6.507   8.690   2.078
    2GLN      C   22   6.452   8.030   2.236
    2GLN      O   23   6.551   8.027   2.310
    3ARG      N   24   6.443   7.974   2.116
    3ARG      H   25   6.398   8.020   2.039
    3ARG     CA   26   6.524   7.860   2.072
    3ARG     CB   27   6.460   7.802   1.946
    3ARG     CG   28   6.326   7.733   1.974
    3ARG     CD   29   6.270   7.681   1.842
    3ARG     NE   30   6.226   7.781   1.744
    3ARG     HE   31   6.284   7.791   1.663
    3ARG     CZ   32   6.112   7.850   1.749
    3ARG    NH1   33   6.025   7.840   1.851
    3ARG   HH11   34   6.051   7.791   1.934
    3ARG   HH12   35   5.930   7.870   1.843
    3ARG    NH2   36   6.062   7.910   1.640
    3ARG   HH21   37   6.107   7.887   1.553
    3ARG   HH22   38   5.989   7.977   1.647
    3ARG      C   39   6.674   7.875   2.051
    3ARG      O   40   6.737   7.770   2.034
    4THR      N   41   6.733   7.994   2.046
    4THR      H   42   6.678   8.076   2.062
    4THR     CA   43   6.875   8.030   2.031
    4THR     CB   44   6.907   8.146   1.936
    4THR    OG1   45   6.802   8.241   1.952
    4THR    HG1   46   6.822   8.313   2.018
    4THR    CG2   47   6.927   8.088   1.796
    4THR      C   48   6.965   8.041   2.154
    4THR      O   49   7.084   8.012   2.146
    5PRO      N   50   6.917   8.070   2.275
    5PRO     CA   51   6.975   8.016   2.399
    5PRO     CB   52   6.944   8.112   2.513
    5PRO     CG   53   6.873   8.232   2.449
    5PRO     CD   54   6.823   8.175   2.316
    5PRO      C   55   6.913   7.879   2.427
    5PRO      O   56   6.798   7.866   2.469
    6LYSH     N   57   6.997   7.778   2.405
    6LYSH     H   58   7.088   7.788   2.366
    6LYSH    CA   59   6.951   7.643   2.443
    6LYSH    CB   60   7.019   7.544   2.349
    6LYSH    CG   61   6.950   7.554   2.213
    6LYSH    CD   62   6.944   7.425   2.132
    6LYSH    CE   63   6.887   7.428   1.990
    6LYSH    NZ   64   6.752   7.486   1.992
    6LYSH   HZ1   65   6.749   7.575   2.037
    6LYSH   HZ2   66   6.710   7.487   1.901
    6LYSH   HZ3   67   6.700   7.424   2.050
    6LYSH     C   68   6.975   7.615   2.591
    6LYSH     O   69   7.048   7.525   2.632
    7ILE      N   70   6.906   7.695   2.672
    7ILE      H   71   6.878   7.782   2.631
    7ILE     CA   72   6.901   7.692   2.819
    7ILE     CB   73   6.887   7.832   2.879
    7ILE    CG1   74   6.996   7.930   2.836
    7ILE    CG2   75   6.852   7.835   3.028
    7ILE     CD   76   7.133   7.883   2.886
    7ILE      C   77   6.794   7.593   2.866
    7ILE      O   78   6.681   7.593   2.818
    8GLN      N   79   6.834   7.516   2.967
    8GLN      H   80   6.930   7.491   2.978
    8GLN     CA   81   6.738   7.436   3.044
    8GLN     CB   82   6.804   7.312   3.105
    8GLN     CG   83   6.750   7.183   3.044
    8GLN     CD   84   6.829   7.055   3.069
    8GLN    OE1   85   6.922   7.020   2.996
    8GLN    NE2   86   6.804   6.995   3.185
    8GLN   HE21   87   6.736   7.033   3.247
    8GLN   HE22   88   6.850   6.907   3.195
    8GLN      C   89   6.668   7.522   3.150
    8GLN      O   90   6.738   7.573   3.238
    9VAL      N   91   6.538   7.502   3.167
    9VAL      H   92   6.483   7.442   3.109
    9VAL     CA   93   6.461   7.585   3.261
    9VAL     CB   94   6.334   7.637   3.192
    9VAL    CG1   95   6.260   7.742   3.274
    9VAL    CG2   96   6.370   7.685   3.051
    9VAL      C   97   6.428   7.499   3.383
    9VAL      O   98   6.334   7.421   3.376
   10TYR      N   99   6.523   7.505   3.476
   10TYR      H  100   6.612   7.548   3.460
   10TYR     CA  101   6.525   7.449   3.612
   10TYR     CB  102   6.435   7.530   3.705
   10TYR     CG  103   6.457   7.682   3.712
   10TYR    CD1  104   6.571   7.733   3.771
   10TYR    HD1  105   6.654   7.676   3.812
   10TYR    CD2  106   6.352   7.765   3.674
   10TYR    HD2  107   6.270   7.729   3.612
   10TYR    CE1  108   6.576   7.868   3.804
   10TYR    HE1  109   6.646   7.904   3.880
   10TYR    CE2  110   6.362   7.900   3.705
   10TYR    HE2  111   6.280   7.962   3.669
   10TYR     CZ  112   6.473   7.954   3.768
   10TYR     OH  113   6.489   8.089   3.766
   10TYR     HH  114   6.562   8.126   3.824
   10TYR      C  115   6.488   7.301   3.628
   10TYR      O  116   6.433   7.261   3.731
   11SER      N  117   6.509   7.223   3.523
   11SER      H  118   6.551   7.245   3.435
   11SER     CA  119   6.471   7.082   3.533
   11SER     CB  120   6.442   7.028   3.392
   11SER     OG  121   6.536   7.085   3.300
   11SER     HG  122   6.478   7.112   3.223
   11SER      C  123   6.589   7.001   3.588
   11SER      O  124   6.700   6.990   3.538
   12ARG      N  125   6.560   6.933   3.698
   12ARG      H  126   6.463   6.915   3.717
   12ARG     CA  127   6.653   6.868   3.792
   12ARG     CB  128   6.585   6.843   3.927
   12ARG     CG  129   6.519   6.966   3.990
   12ARG     CD  130   6.634   7.059   4.031
   12ARG     NE  131   6.592   7.162   4.126
   12ARG     HE  132   6.545   7.128   4.207
   12ARG     CZ  133   6.610   7.295   4.122
   12ARG    NH1  134   6.678   7.362   4.027
   12ARG   HH11  135   6.731   7.321   3.953
   12ARG   HH12  136   6.690   7.460   4.043
   12ARG    NH2  137   6.546   7.364   4.217
   12ARG   HH21  138   6.478   7.326   4.280
   12ARG   HH22  139   6.577   7.454   4.246
   12ARG      C  140   6.734   6.747   3.747
   12ARG      O  141   6.705   6.629   3.764
   13HI0      N  142   6.850   6.775   3.688
   13HI0      H  143   6.883   6.869   3.693
   13HI0     CA  144   6.945   6.675   3.637
   13HI0     CB  145   7.054   6.736   3.549
   13HI0     CG  146   7.014   6.769   3.405
   13HI0    ND1  147   7.102   6.828   3.324
   13HI0    HD1  148   7.164   6.903   3.349
   13HI0    CD2  149   6.926   6.706   3.328
   13HI0    HD2  150   6.840   6.646   3.359
   13HI0    CE1  151   7.064   6.812   3.198
   13HI0    HE1  152   7.126   6.854   3.119
   13HI0    NE2  153   6.958   6.732   3.202
   13HI0    HE2  154   6.911   6.699   3.120
   13HI0      C  155   6.990   6.568   3.736
   13HI0      O  156   7.004   6.601   3.854
   14PRO      N  157   7.016   6.445   3.692
   14PRO     CA  158   7.102   6.348   3.762
   14PRO     CB  159   7.091   6.215   3.687
   14PRO     CG  160   6.960   6.236   3.610
   14PRO     CD  161   6.959   6.384   3.571
   14PRO      C  162   7.248   6.386   3.783
   14PRO      O  163   7.301   6.484   3.732
   15ALA      N  164   7.319   6.306   3.863
   15ALA      H  165   7.291   6.216   3.896
   15ALA     CA  166   7.449   6.345   3.920
   15ALA     CB  167   7.483   6.240   4.026
   15ALA      C  168   7.571   6.365   3.831
   15ALA      O  169   7.634   6.471   3.830
   16GL4      N  170   7.605   6.261   3.755
   16GL4      H  171   7.555   6.174   3.764
   16GL4     CA  172   7.713   6.262   3.655
   16GL4     CB  173   7.727   6.127   3.585
   16GL4     CG  174   7.767   6.005   3.669
   16GL4     CD  175   7.775   5.868   3.603
   16GL4    OE1  176   7.885   5.810   3.615
   16GL4   HE11  177   7.874   5.725   3.564
   16GL4   HE12  178   7.949   5.854   3.678
   16GL4    OE2  179   7.670   5.809   3.568
   16GL4   HE21  180   7.689   5.739   3.499
   16GL4   HE22  181   7.585   5.846   3.607
   16GL4      C  182   7.693   6.367   3.546
   16GL4      O  183   7.794   6.406   3.488
   17ASN      N  184   7.571   6.410   3.514
   17ASN      H  185   7.486   6.365   3.540
   17ASN     CA  186   7.545   6.515   3.415
   17ASN     CB  187   7.448   6.458   3.311
   17ASN     CG  188   7.325   6.383   3.362
   17ASN    OD1  189   7.340   6.294   3.445
   17ASN    ND2  190   7.211   6.389   3.293
   17ASN   HD21  191   7.205   6.455   3.218
   17ASN   HD22  192   7.132   6.329   3.300
   17ASN      C  193   7.527   6.657   3.469
   17ASN      O  194   7.512   6.752   3.393
   18GLY      N  195   7.539   6.666   3.602
   18GLY      H  196   7.551   6.590   3.666
   18GLY     CA  197   7.536   6.796   3.669
   18GLY      C  198   7.673   6.848   3.714
   18GLY      O  199   7.740   6.921   3.641
   19LYSH     N  200   7.695   6.855   3.845
   19LYSH     H  201   7.792   6.847   3.869
   19LYSH    CA  202   7.593   6.834   3.949
   19LYSH    CB  203   7.650   6.747   4.061
   19LYSH    CG  204   7.729   6.824   4.168
   19LYSH    CD  205   7.747   6.734   4.290
   19LYSH    CE  206   7.851   6.786   4.389
   19LYSH    NZ  207   7.895   6.681   4.482
   19LYSH   HZ1  208   7.956   6.612   4.443
   19LYSH   HZ2  209   7.948   6.732   4.549
   19LYSH   HZ3  210   7.815   6.642   4.529
   19LYSH     C  211   7.500   6.944   4.001
   19LYSH     O  212   7.388   6.912   4.041
   20SER      N  213   7.544   7.069   3.997
   20SER      H  214   7.639   7.099   3.992
   20SER     CA  215   7.464   7.190   4.022
   20SER     CB  216   7.545   7.318   3.996
   20SER     OG  217   7.655   7.339   4.086
   20SER     HG  218   7.721   7.274   4.049
   20SER      C  219   7.344   7.198   3.927
   20SER      O  220   7.350   7.162   3.810
   21ASN      N  221   7.240   7.260   3.982
   21ASN      H  222   7.225   7.253   4.080
   21ASN     CA  223   7.117   7.286   3.906
   21ASN     CB  224   7.023   7.166   3.903
   21ASN     CG  225   6.921   7.183   3.789
   21ASN    OD1  226   6.810   7.230   3.815
   21ASN    ND2  227   6.962   7.137   3.671
   21ASN   HD21  228   7.058   7.111   3.675
   21ASN   HD22  229   6.899   7.121   3.596
   21ASN      C  230   7.045   7.407   3.967
   21ASN      O  231   6.986   7.384   4.072
   22PHE      N  232   7.036   7.533   3.925
   22PHE      H  233   6.980   7.594   3.980
   22PHE     CA  234   7.103   7.597   3.811
   22PHE     CB  235   7.255   7.603   3.828
   22PHE     CG  236   7.288   7.691   3.949
   22PHE    CD1  237   7.291   7.639   4.078
   22PHE    HD1  238   7.278   7.532   4.092
   22PHE    CD2  239   7.287   7.830   3.943
   22PHE    HD2  240   7.257   7.875   3.849
   22PHE    CE1  241   7.286   7.719   4.191
   22PHE    HE1  242   7.294   7.678   4.292
   22PHE    CE2  243   7.282   7.912   4.055
   22PHE    HE2  244   7.287   8.019   4.031
   22PHE     CZ  245   7.285   7.858   4.183
   22PHE     HZ  246   7.290   7.923   4.270
   22PHE      C  247   7.052   7.579   3.668
   22PHE      O  248   7.014   7.468   3.630
   23LEU      N  249   7.059   7.689   3.595
   23LEU      H  250   7.120   7.763   3.625
   23LEU     CA  251   7.014   7.712   3.457
   23LEU     CB  252   6.988   7.862   3.435
   23LEU     CG  253   6.861   7.909   3.506
   23LEU    CD1  254   6.863   8.059   3.535
   23LEU    CD2  255   6.736   7.870   3.427
   23LEU      C  256   7.131   7.673   3.367
   23LEU      O  257   7.240   7.729   3.369
   24ASN      N  258   7.117   7.550   3.317
   24ASN      H  259   7.034   7.494   3.322
   24ASN     CA  260   7.220   7.493   3.229
   24ASN     CB  261   7.249   7.348   3.266
   24ASN     CG  262   7.137   7.253   3.221
   24ASN    OD1  263   7.052   7.205   3.295
   24ASN    ND2  264   7.150   7.198   3.100
   24ASN   HD21  265   7.228   7.215   3.040
   24ASN   HD22  266   7.071   7.143   3.074
   24ASN      C  267   7.199   7.507   3.078
   24ASN      O  268   7.084   7.522   3.036
   25CYS2     N  269   7.307   7.511   3.001
   25CYS2     H  270   7.393   7.539   3.044
   25CYS2    CA  271   7.308   7.500   2.854
   25CYS2    CB  272   7.402   7.587   2.772
   25CYS2    SG  273   7.359   7.636   2.601
   25CYS2     C  274   7.314   7.363   2.786
   25CYS2     O  275   7.351   7.265   2.849
   26TYR      N  276   7.257   7.359   2.665
   26TYR      H  277   7.176   7.416   2.659
   26TYR     CA  278   7.281   7.256   2.563
   26TYR     CB  279   7.156   7.236   2.479
   26TYR     CG  280   7.173   7.110   2.393
   26TYR    CD1  281   7.217   7.124   2.262
   26TYR    HD1  282   7.246   7.224   2.230
   26TYR    CD2  283   7.109   6.990   2.422
   26TYR    HD2  284   7.085   6.973   2.527
   26TYR    CE1  285   7.199   7.020   2.171
   26TYR    HE1  286   7.233   7.049   2.071
   26TYR    CE2  287   7.085   6.890   2.328
   26TYR    HE2  288   7.015   6.806   2.340
   26TYR     CZ  289   7.140   6.899   2.201
   26TYR     OH  290   7.114   6.811   2.101
   26TYR     HH  291   7.172   6.840   2.024
   26TYR      C  292   7.401   7.299   2.479
   26TYR      O  293   7.391   7.375   2.383
   27VAL      N  294   7.503   7.214   2.492
   27VAL      H  295   7.476   7.118   2.508
   27VAL     CA  296   7.641   7.234   2.446
   27VAL     CB  297   7.751   7.170   2.531
   27VAL    CG1  298   7.891   7.227   2.512
   27VAL    CG2  299   7.728   7.163   2.682
   27VAL      C  300   7.660   7.190   2.301
   27VAL      O  301   7.620   7.080   2.262
   28SER      N  302   7.681   7.294   2.220
   28SER      H  303   7.675   7.389   2.250
   28SER     CA  304   7.722   7.264   2.082
   28SER     CB  305   7.686   7.377   1.986
   28SER     OG  306   7.765   7.494   2.007
   28SER     HG  307   7.724   7.545   2.083
   28SER      C  308   7.869   7.226   2.063
   28SER      O  309   7.890   7.138   1.981
   29GLY      N  310   7.967   7.269   2.142
   29GLY      H  311   7.953   7.329   2.220
   29GLY     CA  312   8.108   7.236   2.113
   29GLY      C  313   8.184   7.198   2.240
   29GLY      O  314   8.240   7.284   2.308
   30PHE      N  315   8.195   7.069   2.271
   30PHE      H  316   8.162   7.005   2.202
   30PHE     CA  317   8.253   7.006   2.390
   30PHE     CB  318   8.162   6.894   2.444
   30PHE     CG  319   8.103   6.795   2.344
   30PHE    CD1  320   7.987   6.826   2.274
   30PHE    HD1  321   7.911   6.895   2.313
   30PHE    CD2  322   8.175   6.680   2.315
   30PHE    HD2  323   8.273   6.672   2.360
   30PHE    CE1  324   7.945   6.749   2.166
   30PHE    HE1  325   7.854   6.769   2.109
   30PHE    CE2  326   8.130   6.599   2.211
   30PHE    HE2  327   8.180   6.503   2.196
   30PHE     CZ  328   8.015   6.632   2.140
   30PHE     HZ  329   7.995   6.571   2.053
   30PHE      C  330   8.392   6.945   2.368
   30PHE      O  331   8.459   6.944   2.470
   31HI0      N  332   8.428   6.882   2.257
   31HI0      H  333   8.359   6.863   2.186
   31HI0     CA  334   8.561   6.843   2.209
   31HI0     CB  335   8.546   6.766   2.078
   31HI0     CG  336   8.679   6.731   2.010
   31HI0    ND1  337   8.758   6.628   2.037
   31HI0    HD1  338   8.740   6.554   2.101
   31HI0    CD2  339   8.736   6.809   1.918
   31HI0    HD2  340   8.692   6.906   1.892
   31HI0    CE1  341   8.866   6.640   1.960
   31HI0    HE1  342   8.959   6.583   1.966
   31HI0    NE2  343   8.855   6.755   1.895
   31HI0    HE2  344   8.915   6.806   1.833
   31HI0      C  345   8.664   6.956   2.205
   31HI0      O  346   8.638   7.058   2.141
   32PRO      N  347   8.771   6.940   2.282
   32PRO     CA  348   8.789   6.838   2.387
   32PRO     CB  349   8.941   6.827   2.396
   32PRO     CG  350   8.983   6.974   2.381
   32PRO     CD  351   8.887   7.030   2.276
   32PRO      C  352   8.736   6.875   2.525
   32PRO      O  353   8.764   6.987   2.568
   33SER      N  354   8.693   6.772   2.597
   33SER      H  355   8.672   6.684   2.554
   33SER     CA  356   8.665   6.780   2.741
   33SER     CB  357   8.580   6.664   2.794
   33SER     OG  358   8.650   6.540   2.777
   33SER     HG  359   8.645   6.516   2.680
   33SER      C  360   8.757   6.832   2.851
   33SER      O  361   8.739   6.818   2.972
   34AS4      N  362   8.882   6.832   2.806
   34AS4      H  363   8.910   6.785   2.722
   34AS4     CA  364   8.998   6.888   2.878
   34AS4     CB  365   9.119   6.863   2.788
   34AS4     CG  366   9.137   6.715   2.751
   34AS4    OD1  367   9.223   6.652   2.816
   34AS4   HD11  368   9.252   6.569   2.768
   34AS4   HD12  369   9.237   6.712   2.895
   34AS4    OD2  370   9.073   6.670   2.654
   34AS4   HD21  371   9.132   6.626   2.588
   34AS4   HD22  372   8.977   6.686   2.677
   34AS4      C  373   8.991   7.035   2.919
   34AS4      O  374   9.057   7.068   3.017
   35ILE      N  375   8.914   7.112   2.842
   35ILE      H  376   8.859   7.080   2.765
   35ILE     CA  377   8.896   7.255   2.868
   35ILE     CB  378   8.949   7.332   2.746
   35ILE    CG1  379   8.876   7.295   2.617
   35ILE    CG2  380   9.102   7.332   2.733
   35ILE     CD  381   8.945   7.357   2.495
   35ILE      C  382   8.757   7.295   2.917
   35ILE      O  383   8.674   7.210   2.885
   36GL4      N  384   8.738   7.412   2.977
   36GL4      H  385   8.820   7.467   2.993
   36GL4     CA  386   8.611   7.464   3.029
   36GL4     CB  387   8.633   7.597   3.101
   36GL4     CG  388   8.722   7.592   3.225
   36GL4     CD  389   8.742   7.722   3.302
   36GL4    OE1  390   8.648   7.757   3.378
   36GL4   HE11  391   8.684   7.838   3.425
   36GL4   HE12  392   8.582   7.691   3.342
   36GL4    OE2  393   8.835   7.803   3.279
   36GL4   HE21  394   8.828   7.882   3.340
   36GL4   HE22  395   8.902   7.774   3.211
   36GL4      C  396   8.495   7.484   2.931
   36GL4      O  397   8.514   7.556   2.834
   37VAL      N  398   8.372   7.464   2.977
   37VAL      H  399   8.343   7.425   3.065
   37VAL     CA  400   8.256   7.490   2.890
   37VAL     CB  401   8.170   7.365   2.869
   37VAL    CG1  402   8.075   7.385   2.751
   37VAL    CG2  403   8.253   7.239   2.845
   37VAL      C  404   8.177   7.611   2.940
   37VAL      O  405   8.087   7.590   3.022
   38AS4      N  406   8.183   7.718   2.861
   38AS4      H  407   8.205   7.703   2.765
   38AS4     CA  408   8.121   7.849   2.886
   38AS4     CB  409   8.234   7.950   2.867
   38AS4     CG  410   8.191   8.089   2.915
   38AS4    OD1  411   8.243   8.127   3.022
   38AS4   HD11  412   8.263   8.225   3.016
   38AS4   HD12  413   8.261   8.046   3.078
   38AS4    OD2  414   8.123   8.165   2.843
   38AS4   HD21  415   8.110   8.249   2.896
   38AS4   HD22  416   8.137   8.138   2.748
   38AS4      C  417   8.003   7.863   2.790
   38AS4      O  418   7.997   7.787   2.694
   39LEU      N  419   7.921   7.965   2.814
   39LEU      H  420   7.939   8.035   2.882
   39LEU     CA  421   7.800   7.986   2.733
   39LEU     CB  422   7.708   8.070   2.822
   39LEU     CG  423   7.656   7.997   2.946
   39LEU    CD1  424   7.631   8.094   3.062
   39LEU    CD2  425   7.529   7.915   2.921
   39LEU      C  426   7.833   8.059   2.602
   39LEU      O  427   7.762   8.035   2.505
   40LEU      N  428   7.939   8.139   2.608
   40LEU      H  429   7.991   8.142   2.693
   40LEU     CA  430   8.004   8.209   2.496
   40LEU     CB  431   8.058   8.113   2.389
   40LEU     CG  432   8.192   8.160   2.332
   40LEU    CD1  433   8.292   8.151   2.447
   40LEU    CD2  434   8.216   8.074   2.208
   40LEU      C  435   7.899   8.296   2.428
   40LEU      O  436   7.821   8.253   2.343
   41LYSH     N  437   7.903   8.425   2.460
   41LYSH     H  438   7.986   8.462   2.502
   41LYSH    CA  439   7.806   8.533   2.438
   41LYSH    CB  440   7.787   8.616   2.566
   41LYSH    CG  441   7.641   8.636   2.606
   41LYSH    CD  442   7.626   8.734   2.723
   41LYSH    CE  443   7.613   8.651   2.851
   41LYSH    NZ  444   7.598   8.744   2.963
   41LYSH   HZ1  445   7.678   8.803   2.972
   41LYSH   HZ2  446   7.515   8.800   2.956
   41LYSH   HZ3  447   7.586   8.689   3.045
   41LYSH     C  448   7.848   8.627   2.324
   41LYSH     O  449   7.930   8.717   2.343
   42ASN      N  450   7.810   8.583   2.205
   42ASN      H  451   7.743   8.509   2.201
   42ASN     CA  452   7.849   8.643   2.076
   42ASN     CB  453   7.809   8.789   2.061
   42ASN     CG  454   7.658   8.811   2.054
   42ASN    OD1  455   7.583   8.794   2.151
   42ASN    ND2  456   7.609   8.868   1.944
   42ASN   HD21  457   7.672   8.906   1.875
   42ASN   HD22  458   7.513   8.895   1.943
   42ASN      C  459   7.992   8.618   2.028
   42ASN      O  460   8.014   8.548   1.929
   43GLY      N  461   8.086   8.659   2.112
   43GLY      H  462   8.056   8.682   2.205
   43GLY     CA  463   8.233   8.666   2.104
   43GLY      C  464   8.300   8.629   2.236
   43GLY      O  465   8.378   8.533   2.234
   44GL4      N  466   8.278   8.700   2.347
   44GL4      H  467   8.239   8.792   2.345
   44GL4     CA  468   8.340   8.668   2.476
   44GL4     CB  469   8.352   8.796   2.559
   44GL4     CG  470   8.454   8.902   2.516
   44GL4     CD  471   8.415   9.034   2.583
   44GL4    OE1  472   8.502   9.108   2.633
   44GL4   HE11  473   8.472   9.203   2.645
   44GL4   HE12  474   8.577   9.047   2.659
   44GL4    OE2  475   8.300   9.078   2.564
   44GL4   HE21  476   8.292   9.177   2.576
   44GL4   HE22  477   8.238   9.000   2.557
   44GL4      C  478   8.288   8.549   2.558
   44GL4      O  479   8.175   8.504   2.536
   45ARG      N  480   8.356   8.512   2.665
   45ARG      H  481   8.444   8.552   2.691
   45ARG     CA  482   8.295   8.428   2.770
   45ARG     CB  483   8.408   8.371   2.856
   45ARG     CG  484   8.504   8.278   2.780
   45ARG     CD  485   8.595   8.197   2.872
   45ARG     NE  486   8.518   8.104   2.955
   45ARG     HE  487   8.419   8.104   2.942
   45ARG     CZ  488   8.579   8.028   3.047
   45ARG    NH1  489   8.709   8.041   3.077
   45ARG   HH11  490   8.760   8.115   3.032
   45ARG   HH12  491   8.754   7.975   3.137
   45ARG    NH2  492   8.512   7.931   3.111
   45ARG   HH21  493   8.412   7.926   3.101
   45ARG   HH22  494   8.565   7.879   3.178
   45ARG      C  495   8.209   8.510   2.867
   45ARG      O  496   8.199   8.631   2.853
   46ILE      N  497   8.130   8.449   2.955
   46ILE      H  498   8.120   8.350   2.947
   46ILE     CA  499   8.050   8.527   3.051
   46ILE     CB  500   7.955   8.435   3.128
   46ILE    CG1  501   8.026   8.313   3.187
   46ILE    CG2  502   7.840   8.409   3.031
   46ILE     CD  503   7.922   8.234   3.267
   46ILE      C  504   8.130   8.621   3.140
   46ILE      O  505   8.243   8.588   3.177
   47GL4      N  506   8.078   8.741   3.162
   47GL4      H  507   7.987   8.764   3.127
   47GL4     CA  508   8.150   8.846   3.235
   47GL4     CB  509   8.079   8.982   3.239
   47GL4     CG  510   8.032   9.030   3.102
   47GL4     CD  511   7.892   8.986   3.061
   47GL4    OE1  512   7.805   9.075   3.054
   47GL4   HE11  513   7.721   9.021   3.052
   47GL4   HE12  514   7.847   9.158   3.018
   47GL4    OE2  515   7.867   8.872   3.016
   47GL4   HE21  516   7.770   8.850   3.010
   47GL4   HE22  517   7.950   8.825   2.983
   47GL4      C  518   8.180   8.811   3.381
   47GL4      O  519   8.278   8.861   3.438
   48LYSH     N  520   8.073   8.766   3.445
   48LYSH     H  521   7.983   8.761   3.403
   48LYSH    CA  522   8.087   8.709   3.580
   48LYSH    CB  523   7.961   8.718   3.666
   48LYSH    CG  524   7.953   8.853   3.737
   48LYSH    CD  525   8.061   8.880   3.843
   48LYSH    CE  526   8.061   9.030   3.873
   48LYSH    NZ  527   8.198   9.059   3.918
   48LYSH   HZ1  528   8.214   9.158   3.909
   48LYSH   HZ2  529   8.215   9.033   4.012
   48LYSH   HZ3  530   8.262   9.020   3.851
   48LYSH     C  531   8.132   8.563   3.572
   48LYSH     O  532   8.058   8.479   3.521
   49VAL      N  533   8.221   8.523   3.662
   49VAL      H  534   8.256   8.586   3.731
   49VAL     CA  535   8.277   8.388   3.652
   49VAL     CB  536   8.423   8.383   3.698
   49VAL    CG1  537   8.446   8.455   3.831
   49VAL    CG2  538   8.477   8.239   3.689
   49VAL      C  539   8.184   8.301   3.736
   49VAL      O  540   8.191   8.305   3.859
   50GL4      N  541   8.073   8.255   3.680
   50GL4      H  542   8.043   8.310   3.601
   50GL4     CA  543   7.968   8.174   3.742
   50GL4     CB  544   7.842   8.177   3.655
   50GL4     CG  545   7.784   8.318   3.644
   50GL4     CD  546   7.639   8.315   3.597
   50GL4    OE1  547   7.618   8.353   3.479
   50GL4   HE11  548   7.550   8.293   3.438
   50GL4   HE12  549   7.676   8.428   3.447
   50GL4    OE2  550   7.552   8.277   3.678
   50GL4   HE21  551   7.461   8.298   3.643
   50GL4   HE22  552   7.596   8.238   3.760
   50GL4      C  553   8.003   8.032   3.789
   50GL4      O  554   8.109   7.976   3.762
   51HI0      N  555   7.912   7.962   3.857
   51HI0      H  556   7.823   8.006   3.859
   51HI0     CA  557   7.918   7.822   3.900
   51HI0     CB  558   7.787   7.774   3.963
   51HI0     CG  559   7.762   7.862   4.085
   51HI0    ND1  560   7.666   7.953   4.098
   51HI0    HD1  561   7.617   7.991   4.020
   51HI0    CD2  562   7.805   7.842   4.209
   51HI0    HD2  563   7.886   7.774   4.238
   51HI0    CE1  564   7.645   7.986   4.225
   51HI0    HE1  565   7.568   8.053   4.264
   51HI0    NE2  566   7.738   7.919   4.294
   51HI0    HE2  567   7.732   7.914   4.393
   51HI0      C  568   7.967   7.731   3.786
   51HI0      O  569   7.907   7.721   3.679
   52SER      N  570   8.051   7.636   3.824
   52SER      H  571   8.075   7.624   3.920
   52SER     CA  572   8.107   7.532   3.736
   52SER     CB  573   8.237   7.596   3.686
   52SER     OG  574   8.249   7.562   3.548
   52SER     HG  575   8.189   7.618   3.491
   52SER      C  576   8.123   7.396   3.804
   52SER      O  577   8.178   7.386   3.913
   53AS4      N  578   8.057   7.300   3.740
   53AS4      H  579   8.021   7.318   3.649
   53AS4     CA  580   8.053   7.159   3.783
   53AS4     CB  581   7.912   7.136   3.839
   53AS4     CG  582   7.901   7.059   3.971
   53AS4    OD1  583   7.827   7.113   4.056
   53AS4   HD11  584   7.808   7.050   4.131
   53AS4   HD12  585   7.798   7.204   4.026
   53AS4    OD2  586   7.980   6.962   3.979
   53AS4   HD21  587   7.986   6.939   4.076
   53AS4   HD22  588   8.001   6.932   3.886
   53AS4      C  589   8.079   7.058   3.672
   53AS4      O  590   8.050   7.081   3.554
   54LEU      N  591   8.136   6.947   3.719
   54LEU      H  592   8.125   6.936   3.818
   54LEU     CA  593   8.175   6.825   3.648
   54LEU     CB  594   8.249   6.731   3.744
   54LEU     CG  595   8.381   6.788   3.796
   54LEU    CD1  596   8.441   6.689   3.896
   54LEU    CD2  597   8.483   6.837   3.692
   54LEU      C  598   8.046   6.771   3.585
   54LEU      O  599   7.983   6.682   3.642
   55SER      N  600   8.020   6.817   3.463
   55SER      H  601   8.055   6.906   3.436
   55SER     CA  602   7.918   6.762   3.372
   55SER     CB  603   7.844   6.863   3.284
   55SER     OG  604   7.744   6.794   3.209
   55SER     HG  605   7.661   6.850   3.212
   55SER      C  606   7.977   6.659   3.276
   55SER      O  607   8.080   6.687   3.214
   56PHE      N  608   7.919   6.539   3.275
   56PHE      H  609   7.853   6.502   3.341
   56PHE     CA  610   7.969   6.438   3.181
   56PHE     CB  611   7.998   6.309   3.259
   56PHE     CG  612   8.062   6.205   3.168
   56PHE    CD1  613   7.977   6.108   3.115
   56PHE    HD1  614   7.873   6.113   3.147
   56PHE    CD2  615   8.193   6.210   3.124
   56PHE    HD2  616   8.265   6.286   3.156
   56PHE    CE1  617   8.021   6.017   3.020
   56PHE    HE1  618   7.954   5.954   2.960
   56PHE    CE2  619   8.242   6.119   3.031
   56PHE    HE2  620   8.347   6.117   3.003
   56PHE     CZ  621   8.153   6.025   2.978
   56PHE     HZ  622   8.184   5.959   2.897
   56PHE      C  623   7.867   6.418   3.069
   56PHE      O  624   7.747   6.419   3.095
   57SER      N  625   7.928   6.399   2.952
   57SER      H  626   8.026   6.418   2.944
   57SER     CA  627   7.868   6.353   2.826
   57SER     CB  628   7.768   6.454   2.770
   57SER     OG  629   7.674   6.387   2.685
   57SER     HG  630   7.608   6.344   2.746
   57SER      C  631   7.970   6.340   2.713
   57SER      O  632   8.069   6.413   2.709
   58LYSH     N  633   7.946   6.236   2.633
   58LYSH     H  634   7.877   6.170   2.662
   58LYSH    CA  635   8.009   6.208   2.504
   58LYSH    CB  636   7.960   6.297   2.390
   58LYSH    CG  637   7.809   6.282   2.369
   58LYSH    CD  638   7.767   6.395   2.274
   58LYSH    CE  639   7.753   6.531   2.343
   58LYSH    NZ  640   7.636   6.539   2.431
   58LYSH   HZ1  641   7.550   6.501   2.397
   58LYSH   HZ2  642   7.668   6.506   2.520
   58LYSH   HZ3  643   7.614   6.635   2.444
   58LYSH     C  644   8.162   6.192   2.502
   58LYSH     O  645   8.214   6.096   2.445
   59AS4      N  646   8.233   6.297   2.542
   59AS4      H  647   8.188   6.361   2.604
   59AS4     CA  648   8.379   6.309   2.541
   59AS4     CB  649   8.407   6.459   2.530
   59AS4     CG  650   8.538   6.485   2.455
   59AS4    OD1  651   8.646   6.488   2.519
   59AS4   HD11  652   8.719   6.502   2.452
   59AS4   HD12  653   8.625   6.472   2.615
   59AS4    OD2  654   8.539   6.474   2.331
   59AS4   HD21  655   8.625   6.508   2.292
   59AS4   HD22  656   8.459   6.419   2.306
   59AS4      C  657   8.438   6.243   2.666
   59AS4      O  658   8.360   6.210   2.755
   60TRP      N  659   8.569   6.217   2.658
   60TRP      H  660   8.615   6.275   2.591
   60TRP     CA  661   8.641   6.127   2.750
   60TRP     CB  662   8.784   6.104   2.702
   60TRP     CG  663   8.882   6.215   2.741
   60TRP    CD1  664   8.877   6.343   2.708
   60TRP    HD1  665   8.812   6.388   2.633
   60TRP    CD2  666   8.995   6.188   2.818
   60TRP    NE1  667   8.985   6.398   2.764
   60TRP    HE1  668   9.019   6.490   2.743
   60TRP    CE2  669   9.062   6.310   2.827
   60TRP    CE3  670   9.034   6.075   2.888
   60TRP    HE3  671   8.973   5.985   2.881
   60TRP    CZ2  672   9.168   6.320   2.916
   60TRP    HZ2  673   9.215   6.418   2.925
   60TRP    CZ3  674   9.137   6.087   2.980
   60TRP    HZ3  675   9.151   6.011   3.056
   60TRP    CH2  676   9.204   6.209   2.992
   60TRP    HH2  677   9.278   6.220   3.071
   60TRP      C  678   8.643   6.140   2.902
   60TRP      O  679   8.674   6.049   2.979
   61SER      N  680   8.622   6.267   2.936
   61SER      H  681   8.616   6.336   2.864
   61SER     CA  682   8.632   6.313   3.075
   61SER     CB  683   8.765   6.385   3.096
   61SER     OG  684   8.786   6.503   3.018
   61SER     HG  685   8.734   6.490   2.934
   61SER      C  686   8.518   6.405   3.118
   61SER      O  687   8.462   6.469   3.029
   62PHE      N  688   8.488   6.410   3.248
   62PHE      H  689   8.546   6.363   3.315
   62PHE     CA  690   8.393   6.509   3.301
   62PHE     CB  691   8.384   6.493   3.452
   62PHE     CG  692   8.292   6.379   3.496
   62PHE    CD1  693   8.331   6.246   3.489
   62PHE    HD1  694   8.430   6.221   3.450
   62PHE    CD2  695   8.169   6.410   3.553
   62PHE    HD2  696   8.140   6.515   3.563
   62PHE    CE1  697   8.258   6.142   3.546
   62PHE    HE1  698   8.298   6.040   3.538
   62PHE    CE2  699   8.097   6.310   3.617
   62PHE    HE2  700   8.022   6.343   3.689
   62PHE     CZ  701   8.140   6.178   3.609
   62PHE     HZ  702   8.081   6.094   3.646
   62PHE      C  703   8.440   6.653   3.280
   62PHE      O  704   8.553   6.689   3.313
   63TYR      N  705   8.355   6.743   3.231
   63TYR      H  706   8.258   6.744   3.255
   63TYR     CA  707   8.404   6.877   3.196
   63TYR     CB  708   8.402   6.895   3.044
   63TYR     CG  709   8.265   6.856   2.988
   63TYR    CD1  710   8.248   6.745   2.907
   63TYR    HD1  711   8.324   6.668   2.893
   63TYR    CD2  712   8.162   6.949   3.001
   63TYR    HD2  713   8.183   7.049   3.039
   63TYR    CE1  714   8.126   6.729   2.842
   63TYR    HE1  715   8.116   6.637   2.784
   63TYR    CE2  716   8.043   6.931   2.931
   63TYR    HE2  717   7.966   7.006   2.948
   63TYR     CZ  718   8.019   6.815   2.858
   63TYR     OH  719   7.892   6.769   2.839
   63TYR     HH  720   7.824   6.831   2.878
   63TYR      C  721   8.327   6.986   3.272
   63TYR      O  722   8.214   6.968   3.316
   64LEU      N  723   8.388   7.103   3.289
   64LEU      H  724   8.483   7.124   3.264
   64LEU     CA  725   8.318   7.207   3.365
   64LEU     CB  726   8.431   7.302   3.408
   64LEU     CG  727   8.510   7.266   3.534
   64LEU    CD1  728   8.600   7.387   3.557
   64LEU    CD2  729   8.434   7.228   3.661
   64LEU      C  730   8.209   7.288   3.296
   64LEU      O  731   8.236   7.379   3.218
   65LEU      N  732   8.085   7.242   3.309
   65LEU      H  733   8.061   7.164   3.367
   65LEU     CA  734   7.963   7.307   3.260
   65LEU     CB  735   7.848   7.207   3.247
   65LEU     CG  736   7.721   7.259   3.180
   65LEU    CD1  737   7.738   7.291   3.031
   65LEU    CD2  738   7.608   7.158   3.202
   65LEU      C  739   7.921   7.427   3.346
   65LEU      O  740   7.914   7.412   3.468
   66TYR      N  741   7.944   7.545   3.290
   66TYR      H  742   7.969   7.548   3.193
   66TYR     CA  743   7.902   7.669   3.357
   66TYR     CB  744   7.959   7.800   3.304
   66TYR     CG  745   8.105   7.834   3.336
   66TYR    CD1  746   8.122   7.933   3.432
   66TYR    HD1  747   8.032   7.978   3.475
   66TYR    CD2  748   8.214   7.756   3.298
   66TYR    HD2  749   8.199   7.674   3.228
   66TYR    CE1  750   8.247   7.957   3.488
   66TYR    HE1  751   8.254   8.030   3.569
   66TYR    CE2  752   8.340   7.784   3.350
   66TYR    HE2  753   8.425   7.723   3.322
   66TYR     CZ  754   8.356   7.882   3.448
   66TYR     OH  755   8.471   7.887   3.520
   66TYR     HH  756   8.538   7.835   3.467
   66TYR      C  757   7.751   7.684   3.378
   66TYR      O  758   7.679   7.711   3.283
   67TYR      N  759   7.720   7.681   3.507
   67TYR      H  760   7.792   7.699   3.575
   67TYR     CA  761   7.582   7.684   3.559
   67TYR     CB  762   7.576   7.587   3.678
   67TYR     CG  763   7.563   7.445   3.623
   67TYR    CD1  764   7.676   7.364   3.622
   67TYR    HD1  765   7.765   7.401   3.672
   67TYR    CD2  766   7.437   7.395   3.593
   67TYR    HD2  767   7.350   7.454   3.621
   67TYR    CE1  768   7.668   7.234   3.573
   67TYR    HE1  769   7.758   7.178   3.549
   67TYR    CE2  770   7.426   7.264   3.547
   67TYR    HE2  771   7.332   7.225   3.511
   67TYR     CZ  772   7.541   7.186   3.541
   67TYR     OH  773   7.528   7.057   3.499
   67TYR     HH  774   7.612   7.008   3.521
   67TYR      C  775   7.527   7.822   3.594
   67TYR      O  776   7.542   7.866   3.709
   68THR      N  777   7.449   7.882   3.505
   68THR      H  778   7.412   7.827   3.430
   68THR     CA  779   7.414   8.025   3.504
   68THR     CB  780   7.406   8.081   3.362
   68THR    OG1  781   7.398   8.223   3.371
   68THR    HG1  782   7.482   8.257   3.413
   68THR    CG2  783   7.285   8.033   3.281
   68THR      C  784   7.290   8.057   3.586
   68THR      O  785   7.203   7.974   3.611
   69GL4      N  786   7.300   8.175   3.646
   69GL4      H  787   7.393   8.213   3.653
   69GL4     CA  788   7.196   8.248   3.720
   69GL4     CB  789   7.261   8.253   3.859
   69GL4     CG  790   7.163   8.304   3.965
   69GL4     CD  791   7.214   8.321   4.109
   69GL4    OE1  792   7.235   8.435   4.156
   69GL4   HE11  793   7.272   8.425   4.249
   69GL4   HE12  794   7.208   8.500   4.086
   69GL4    OE2  795   7.199   8.219   4.178
   69GL4   HE21  796   7.261   8.230   4.256
   69GL4   HE22  797   7.117   8.169   4.152
   69GL4      C  798   7.138   8.376   3.660
   69GL4      O  799   7.032   8.421   3.705
   70PHE      N  800   7.229   8.432   3.582
   70PHE      H  801   7.316   8.383   3.578
   70PHE     CA  802   7.208   8.559   3.512
   70PHE     CB  803   7.336   8.602   3.441
   70PHE     CG  804   7.409   8.715   3.513
   70PHE    CD1  805   7.487   8.678   3.622
   70PHE    HD1  806   7.502   8.571   3.637
   70PHE    CD2  807   7.403   8.848   3.472
   70PHE    HD2  808   7.369   8.884   3.374
   70PHE    CE1  809   7.546   8.774   3.703
   70PHE    HE1  810   7.622   8.743   3.774
   70PHE    CE2  811   7.461   8.943   3.555
   70PHE    HE2  812   7.462   9.047   3.523
   70PHE     CZ  813   7.530   8.909   3.671
   70PHE     HZ  814   7.572   8.994   3.725
   70PHE      C  815   7.100   8.551   3.404
   70PHE      O  816   7.112   8.466   3.317
   71THR      N  817   7.027   8.662   3.392
   71THR      H  818   7.069   8.751   3.413
   71THR     CA  819   6.902   8.663   3.314
   71THR     CB  820   6.803   8.779   3.321
   71THR    OG1  821   6.841   8.902   3.257
   71THR    HG1  822   6.770   8.927   3.192
   71THR    CG2  823   6.775   8.800   3.470
   71THR      C  824   6.931   8.629   3.168
   71THR      O  825   7.013   8.703   3.112
   72PRO      N  826   6.882   8.514   3.124
   72PRO     CA  827   6.912   8.469   2.988
   72PRO     CB  828   6.834   8.338   2.968
   72PRO     CG  829   6.820   8.286   3.111
   72PRO     CD  830   6.809   8.410   3.199
   72PRO      C  831   6.860   8.570   2.886
   72PRO      O  832   6.740   8.595   2.875
   73THR      N  833   6.948   8.659   2.842
   73THR      H  834   7.047   8.646   2.847
   73THR     CA  835   6.915   8.767   2.748
   73THR     CB  836   7.021   8.878   2.745
   73THR    OG1  837   7.153   8.839   2.707
   73THR    HG1  838   7.169   8.870   2.614
   73THR    CG2  839   7.027   8.962   2.872
   73THR      C  840   6.876   8.721   2.607
   73THR      O  841   6.963   8.718   2.521
   74GL4      N  842   6.747   8.714   2.576
   74GL4      H  843   6.678   8.756   2.635
   74GL4     CA  844   6.699   8.657   2.449
   74GL4     CB  845   6.546   8.660   2.453
   74GL4     CG  846   6.483   8.575   2.564
   74GL4     CD  847   6.330   8.567   2.555
   74GL4    OE1  848   6.261   8.627   2.641
   74GL4   HE11  849   6.185   8.564   2.654
   74GL4   HE12  850   6.307   8.701   2.690
   74GL4    OE2  851   6.278   8.480   2.482
   74GL4   HE21  852   6.180   8.462   2.491
   74GL4   HE22  853   6.359   8.445   2.436
   74GL4      C  854   6.755   8.712   2.318
   74GL4      O  855   6.756   8.636   2.221
   75LYSH     N  856   6.814   8.831   2.320
   75LYSH     H  857   6.776   8.900   2.381
   75LYSH    CA  858   6.872   8.890   2.198
   75LYSH    CB  859   6.855   9.041   2.218
   75LYSH    CG  860   6.947   9.099   2.325
   75LYSH    CD  861   6.922   9.247   2.354
   75LYSH    CE  862   7.029   9.297   2.452
   75LYSH    NZ  863   6.997   9.439   2.473
   75LYSH   HZ1  864   7.065   9.482   2.533
   75LYSH   HZ2  865   6.981   9.497   2.394
   75LYSH   HZ3  866   6.910   9.447   2.520
   75LYSH     C  867   7.012   8.847   2.155
   75LYSH     O  868   7.031   8.853   2.033
   76ASN      N  869   7.082   8.786   2.250
   76ASN      H  870   7.034   8.749   2.330
   76ASN     CA  871   7.222   8.748   2.227
   76ASN     CB  872   7.304   8.763   2.355
   76ASN     CG  873   7.326   8.912   2.382
   76ASN    OD1  874   7.253   8.975   2.458
   76ASN    ND2  875   7.434   8.964   2.324
   76ASN   HD21  876   7.499   8.911   2.271
   76ASN   HD22  877   7.462   9.055   2.355
   76ASN      C  878   7.247   8.605   2.178
   76ASN      O  879   7.174   8.510   2.205
   77GL4      N  880   7.359   8.587   2.109
   77GL4      H  881   7.420   8.666   2.100
   77GL4     CA  882   7.411   8.460   2.057
   77GL4     CB  883   7.474   8.479   1.919
   77GL4     CG  884   7.365   8.503   1.815
   77GL4     CD  885   7.398   8.465   1.670
   77GL4    OE1  886   7.513   8.488   1.628
   77GL4   HE11  887   7.517   8.459   1.532
   77GL4   HE12  888   7.567   8.503   1.710
   77GL4    OE2  889   7.322   8.383   1.613
   77GL4   HE21  890   7.377   8.338   1.543
   77GL4   HE22  891   7.229   8.401   1.645
   77GL4      C  892   7.495   8.386   2.161
   77GL4      O  893   7.617   8.373   2.153
   78TYR      N  894   7.418   8.317   2.245
   78TYR      H  895   7.319   8.312   2.229
   78TYR     CA  896   7.469   8.217   2.340
   78TYR     CB  897   7.361   8.192   2.446
   78TYR     CG  898   7.365   8.296   2.558
   78TYR    CD1  899   7.390   8.249   2.687
   78TYR    HD1  900   7.461   8.167   2.701
   78TYR    CD2  901   7.304   8.419   2.539
   78TYR    HD2  902   7.275   8.453   2.439
   78TYR    CE1  903   7.345   8.321   2.797
   78TYR    HE1  904   7.347   8.268   2.892
   78TYR    CE2  905   7.268   8.499   2.646
   78TYR    HE2  906   7.219   8.596   2.634
   78TYR     CZ  907   7.276   8.439   2.771
   78TYR     OH  908   7.223   8.494   2.884
   78TYR     HH  909   7.257   8.439   2.960
   78TYR      C  910   7.500   8.088   2.265
   78TYR      O  911   7.405   8.019   2.229
   79ALA      N  912   7.627   8.061   2.238
   79ALA      H  913   7.699   8.109   2.288
   79ALA     CA  914   7.684   7.949   2.162
   79ALA     CB  915   7.821   7.998   2.112
   79ALA      C  916   7.696   7.816   2.237
   79ALA      O  917   7.674   7.708   2.182
   80CYS2     N  918   7.746   7.812   2.359
   80CYS2     H  919   7.763   7.896   2.412
   80CYS2    CA  920   7.774   7.697   2.447
   80CYS2    CB  921   7.652   7.618   2.494
   80CYS2    SG  922   7.525   7.740   2.543
   80CYS2     C  923   7.879   7.603   2.387
   80CYS2     O  924   7.849   7.522   2.299
   81ARG      N  925   8.002   7.641   2.418
   81ARG      H  926   8.027   7.694   2.500
   81ARG     CA  927   8.130   7.596   2.361
   81ARG     CB  928   8.178   7.690   2.251
   81ARG     CG  929   8.081   7.720   2.135
   81ARG     CD  930   8.102   7.612   2.029
   81ARG     NE  931   7.989   7.617   1.935
   81ARG     HE  932   7.909   7.570   1.973
   81ARG     CZ  933   7.988   7.629   1.802
   81ARG    NH1  934   8.096   7.636   1.723
   81ARG   HH11  935   8.186   7.612   1.759
   81ARG   HH12  936   8.080   7.653   1.626
   81ARG    NH2  937   7.870   7.617   1.741
   81ARG   HH21  938   7.783   7.608   1.790
   81ARG   HH22  939   7.863   7.616   1.641
   81ARG      C  940   8.243   7.603   2.463
   81ARG      O  941   8.228   7.661   2.571
   82VAL      N  942   8.342   7.516   2.444
   82VAL      H  943   8.327   7.432   2.392
   82VAL     CA  944   8.476   7.521   2.505
   82VAL     CB  945   8.562   7.410   2.445
   82VAL    CG1  946   8.518   7.278   2.509
   82VAL    CG2  947   8.548   7.391   2.294
   82VAL      C  948   8.547   7.656   2.499
   82VAL      O  949   8.517   7.754   2.431
   83ASN      N  950   8.622   7.675   2.607
   83ASN      H  951   8.602   7.637   2.697
   83ASN     CA  952   8.719   7.784   2.626
   83ASN     CB  953   8.774   7.763   2.767
   83ASN     CG  954   8.857   7.881   2.819
   83ASN    OD1  955   8.826   7.998   2.794
   83ASN    ND2  956   8.948   7.843   2.907
   83ASN   HD21  957   8.957   7.751   2.946
   83ASN   HD22  958   9.013   7.910   2.942
   83ASN      C  959   8.825   7.807   2.517
   83ASN      O  960   8.845   7.735   2.420
   84HI0      N  961   8.872   7.932   2.520
   84HI0      H  962   8.849   7.978   2.606
   84HI0     CA  963   8.959   7.983   2.413
   84HI0     CB  964   8.948   8.135   2.424
   84HI0     CG  965   8.810   8.174   2.370
   84HI0    ND1  966   8.789   8.208   2.244
   84HI0    HD1  967   8.853   8.180   2.173
   84HI0    CD2  968   8.698   8.171   2.441
   84HI0    HD2  969   8.685   8.160   2.549
   84HI0    CE1  970   8.657   8.220   2.231
   84HI0    HE1  971   8.602   8.236   2.138
   84HI0    NE2  972   8.604   8.193   2.350
   84HI0    HE2  973   8.511   8.222   2.371
   84HI0      C  974   9.105   7.936   2.403
   84HI0      O  975   9.167   7.954   2.299
   85VAL      N  976   9.134   7.828   2.476
   85VAL      H  977   9.063   7.780   2.528
   85VAL     CA  978   9.261   7.756   2.488
   85VAL     CB  979   9.299   7.732   2.634
   85VAL    CG1  980   9.357   7.857   2.699
   85VAL    CG2  981   9.184   7.680   2.720
   85VAL      C  982   9.260   7.621   2.417
   85VAL      O  983   9.158   7.574   2.366
   86THR      N  984   9.380   7.564   2.410
   86THR      H  985   9.459   7.612   2.448
   86THR     CA  986   9.399   7.439   2.336
   86THR     CB  987   9.476   7.449   2.205
   86THR    OG1  988   9.609   7.488   2.241
   86THR    HG1  989   9.605   7.588   2.242
   86THR    CG2  990   9.403   7.529   2.096
   86THR      C  991   9.436   7.318   2.423
   86THR      O  992   9.398   7.208   2.383
   87LEU      N  993   9.532   7.348   2.511
   87LEU      H  994   9.587   7.432   2.508
   87LEU     CA  995   9.572   7.252   2.615
   87LEU     CB  996   9.721   7.260   2.645
   87LEU     CG  997   9.824   7.218   2.540
   87LEU    CD1  998   9.965   7.216   2.601
   87LEU    CD2  999   9.786   7.078   2.489
   87LEU      C 1000   9.480   7.252   2.737
   87LEU      O 1001   9.418   7.354   2.767
   88SER      N 1002   9.505   7.150   2.818
   88SER      H 1003   9.584   7.092   2.798
   88SER     CA 1004   9.419   7.096   2.924
   88SER     CB 1005   9.477   6.974   2.996
   88SER     OG 1006   9.534   6.891   2.895
   88SER     HG 1007   9.634   6.901   2.892
   88SER      C 1008   9.422   7.199   3.037
   88SER      O 1009   9.533   7.243   3.068
   89GLN      N 1010   9.304   7.217   3.096
   89GLN      H 1011   9.221   7.178   3.057
   89GLN     CA 1012   9.280   7.293   3.219
   89GLN     CB 1013   9.160   7.384   3.192
   89GLN     CG 1014   9.202   7.497   3.097
   89GLN     CD 1015   9.084   7.594   3.082
   89GLN    OE1 1016   8.991   7.584   3.003
   89GLN    NE2 1017   9.091   7.705   3.155
   89GLN   HE21 1018   9.167   7.721   3.218
   89GLN   HE22 1019   9.003   7.751   3.162
   89GLN      C 1020   9.254   7.208   3.344
   89GLN      O 1021   9.186   7.106   3.331
   90PRO      N 1022   9.308   7.239   3.461
   90PRO     CA 1023   9.275   7.170   3.587
   90PRO     CB 1024   9.353   7.249   3.692
   90PRO     CG 1025   9.460   7.329   3.618
   90PRO     CD 1026   9.389   7.359   3.486
   90PRO      C 1027   9.126   7.182   3.620
   90PRO      O 1028   9.074   7.293   3.607
   91LYSH     N 1029   9.081   7.092   3.706
   91LYSH     H 1030   9.131   7.013   3.741
   91LYSH    CA 1031   8.936   7.090   3.733
   91LYSH    CB 1032   8.877   6.952   3.701
   91LYSH    CG 1033   8.873   6.942   3.549
   91LYSH    CD 1034   8.824   6.821   3.468
   91LYSH    CE 1035   8.866   6.845   3.323
   91LYSH    NZ 1036   8.823   6.733   3.237
   91LYSH   HZ1 1037   8.867   6.646   3.259
   91LYSH   HZ2 1038   8.725   6.721   3.246
   91LYSH   HZ3 1039   8.856   6.765   3.148
   91LYSH     C 1040   8.876   7.156   3.857
   91LYSH     O 1041   8.827   7.094   3.951
   92ILE      N 1042   8.888   7.288   3.842
   92ILE      H 1043   8.957   7.320   3.777
   92ILE     CA 1044   8.861   7.393   3.941
   92ILE     CB 1045   8.936   7.523   3.910
   92ILE    CG1 1046   9.085   7.511   3.876
   92ILE    CG2 1047   8.911   7.632   4.014
   92ILE     CD 1048   9.161   7.643   3.866
   92ILE      C 1049   8.709   7.405   3.949
   92ILE      O 1050   8.653   7.456   3.852
   93VAL      N 1051   8.655   7.323   4.038
   93VAL      H 1052   8.690   7.230   4.049
   93VAL     CA 1053   8.511   7.340   4.067
   93VAL     CB 1054   8.447   7.216   4.130
   93VAL    CG1 1055   8.442   7.103   4.027
   93VAL    CG2 1056   8.526   7.167   4.251
   93VAL      C 1057   8.467   7.467   4.138
   93VAL      O 1058   8.546   7.530   4.209
   94LYSH     N 1059   8.354   7.525   4.099
   94LYSH     H 1060   8.290   7.464   4.053
   94LYSH    CA 1061   8.300   7.647   4.160
   94LYSH    CB 1062   8.330   7.763   4.065
   94LYSH    CG 1063   8.338   7.894   4.143
   94LYSH    CD 1064   8.389   8.005   4.051
   94LYSH    CE 1065   8.366   8.145   4.107
   94LYSH    NZ 1066   8.395   8.167   4.249
   94LYSH   HZ1 1067   8.342   8.106   4.309
   94LYSH   HZ2 1068   8.488   8.139   4.273
   94LYSH   HZ3 1069   8.392   8.262   4.280
   94LYSH     C 1070   8.153   7.623   4.195
   94LYSH     O 1071   8.068   7.626   4.106
   95TRP      N 1072   8.131   7.594   4.323
   95TRP      H 1073   8.205   7.599   4.390
   95TRP     CA 1074   8.012   7.537   4.386
   95TRP     CB 1075   8.051   7.406   4.455
   95TRP     CG 1076   8.049   7.278   4.371
   95TRP    CD1 1077   8.070   7.271   4.240
   95TRP    HD1 1078   8.094   7.349   4.168
   95TRP    CD2 1079   8.079   7.150   4.416
   95TRP    NE1 1080   8.086   7.146   4.197
   95TRP    HE1 1081   8.053   7.112   4.109
   95TRP    CE2 1082   8.111   7.073   4.305
   95TRP    CE3 1083   8.094   7.096   4.543
   95TRP    HE3 1084   8.048   7.141   4.631
   95TRP    CZ2 1085   8.161   6.943   4.312
   95TRP    HZ2 1086   8.201   6.892   4.224
   95TRP    CZ3 1087   8.145   6.967   4.551
   95TRP    HZ3 1088   8.139   6.924   4.651
   95TRP    CH2 1089   8.184   6.894   4.440
   95TRP    HH2 1090   8.232   6.796   4.454
   95TRP      C 1091   7.940   7.629   4.485
   95TRP      O 1092   7.821   7.612   4.509
   96AS4      N 1093   8.018   7.714   4.551
   96AS4      H 1094   8.108   7.733   4.511
   96AS4     CA 1095   7.991   7.801   4.666
   96AS4     CB 1096   7.896   7.905   4.606
   96AS4     CG 1097   7.916   8.035   4.684
   96AS4    OD1 1098   7.861   8.041   4.797
   96AS4   HD11 1099   7.851   8.137   4.825
   96AS4   HD12 1100   7.833   7.954   4.836
   96AS4    OD2 1101   7.985   8.126   4.634
   96AS4   HD21 1102   7.928   8.208   4.632
   96AS4   HD22 1103   8.076   8.091   4.613
   96AS4      C 1104   7.939   7.734   4.793
   96AS4      O 1105   8.014   7.731   4.890
   97ARG      N 1106   7.831   7.658   4.778
   97ARG      H 1107   7.800   7.640   4.684
   97ARG     CA 1108   7.760   7.610   4.897
   97ARG     CB 1109   7.612   7.648   4.881
   97ARG     CG 1110   7.594   7.796   4.914
   97ARG     CD 1111   7.474   7.862   4.845
   97ARG     NE 1112   7.512   7.896   4.707
   97ARG     HE 1113   7.528   7.811   4.656
   97ARG     CZ 1114   7.510   8.016   4.648
   97ARG    NH1 1115   7.453   8.121   4.707
   97ARG   HH11 1116   7.416   8.121   4.800
   97ARG   HH12 1117   7.469   8.211   4.666
   97ARG    NH2 1118   7.575   8.041   4.533
   97ARG   HH21 1119   7.631   7.976   4.482
   97ARG   HH22 1120   7.558   8.130   4.492
   97ARG      C 1121   7.768   7.463   4.941
   97ARG      O 1122   7.751   7.430   5.058
   98AS4      N 1123   7.786   7.379   4.839
   98AS4      H 1124   7.758   7.404   4.747
   98AS4     CA 1125   7.803   7.235   4.863
   98AS4     CB 1126   7.747   7.165   4.739
   98AS4     CG 1127   7.720   7.015   4.753
   98AS4    OD1 1128   7.738   6.953   4.646
   98AS4   HD11 1129   7.788   6.870   4.668
   98AS4   HD12 1130   7.677   6.998   4.581
   98AS4    OD2 1131   7.684   6.969   4.864
   98AS4   HD21 1132   7.641   6.879   4.850
   98AS4   HD22 1133   7.675   7.044   4.929
   98AS4      C 1134   7.942   7.182   4.896
   98AS4      O 1135   8.042   7.241   4.855
   99MET      N 1136   7.949   7.072   4.971
   99MET      H 1137   7.869   7.017   4.991
   99MET     CA 1138   8.072   7.002   5.013
   99MET     CB 1139   8.152   7.087   5.112
   99MET     CG 1140   8.285   7.018   5.144
   99MET     SD 1141   8.413   7.137   5.197
   99MET     CE 1142   8.404   7.238   5.051
   99MET      C 1143   8.038   6.870   5.083
   99MET     O1 1144   7.933   6.864   5.151
   99MET   HO11 1145   7.919   6.772   5.188
   99MET   HO12 1146   7.888   6.953   5.148
   99MET     O2 1147   8.075   6.765   5.027
   99MET   HO21 1148   8.059   6.686   5.086
   99MET   HO22 1149   8.120   6.778   4.938
  100ILE      N 1150   6.338   5.305   3.610
  100ILE     H1 1151   6.360   5.222   3.661
  100ILE     H2 1152   6.363   5.383   3.669
  100ILE     H3 1153   6.242   5.328   3.597
  100ILE     CA 1154   6.409   5.299   3.482
  100ILE     CB 1155   6.331   5.341   3.357
  100ILE    CG1 1156   6.249   5.469   3.376
  100ILE    CG2 1157   6.256   5.217   3.308
  100ILE     CD 1158   6.159   5.510   3.260
  100ILE      C 1159   6.534   5.385   3.498
  100ILE      O 1160   6.531   5.479   3.578
  101GLN      N 1161   6.618   5.361   3.398
  101GLN      H 1162   6.601   5.315   3.311
  101GLN     CA 1163   6.752   5.422   3.401
  101GLN     CB 1164   6.831   5.347   3.294
  101GLN     CG 1165   6.924   5.239   3.350
  101GLN     CD 1166   6.972   5.155   3.231
  101GLN    OE1 1167   7.089   5.141   3.198
  101GLN    NE2 1168   6.887   5.064   3.184
  101GLN   HE21 1169   6.806   5.035   3.235
  101GLN   HE22 1170   6.911   5.032   3.092
  101GLN      C 1171   6.750   5.571   3.369
  101GLN      O 1172   6.651   5.626   3.320
  102ARG      N 1173   6.842   5.648   3.426
  102ARG      H 1174   6.912   5.607   3.484
  102ARG     CA 1175   6.870   5.790   3.398
  102ARG     CB 1176   6.938   5.814   3.264
  102ARG     CG 1177   7.086   5.780   3.283
  102ARG     CD 1178   7.151   5.906   3.342
  102ARG     NE 1179   7.297   5.892   3.342
  102ARG     HE 1180   7.332   5.827   3.408
  102ARG     CZ 1181   7.378   5.968   3.267
  102ARG    NH1 1182   7.339   6.071   3.189
  102ARG   HH11 1183   7.242   6.067   3.168
  102ARG   HH12 1184   7.400   6.122   3.129
  102ARG    NH2 1185   7.510   5.951   3.278
  102ARG   HH21 1186   7.541   5.885   3.346
  102ARG   HH22 1187   7.574   6.016   3.237
  102ARG      C 1188   6.774   5.906   3.426
  102ARG      O 1189   6.799   6.023   3.399
  103THR      N 1190   6.666   5.863   3.492
  103THR      H 1191   6.658   5.766   3.513
  103THR     CA 1192   6.561   5.949   3.549
  103THR     CB 1193   6.447   5.870   3.613
  103THR    OG1 1194   6.477   5.786   3.725
  103THR    HG1 1195   6.425   5.815   3.804
  103THR    CG2 1196   6.389   5.792   3.495
  103THR      C 1197   6.606   6.062   3.642
  103THR      O 1198   6.696   6.040   3.724
  104PRO      N 1199   6.562   6.183   3.610
  104PRO     CA 1200   6.583   6.303   3.693
  104PRO     CB 1201   6.479   6.404   3.643
  104PRO     CG 1202   6.477   6.369   3.494
  104PRO     CD 1203   6.504   6.219   3.480
  104PRO      C 1204   6.573   6.284   3.844
  104PRO      O 1205   6.521   6.183   3.890
  105LYSH     N 1206   6.631   6.375   3.923
  105LYSH     H 1207   6.661   6.463   3.885
  105LYSH    CA 1208   6.663   6.360   4.065
  105LYSH    CB 1209   6.743   6.477   4.122
  105LYSH    CG 1210   6.894   6.458   4.137
  105LYSH    CD 1211   6.942   6.584   4.209
  105LYSH    CE 1212   7.089   6.575   4.247
  105LYSH    NZ 1213   7.127   6.697   4.319
  105LYSH   HZ1 1214   7.218   6.694   4.359
  105LYSH   HZ2 1215   7.128   6.770   4.250
  105LYSH   HZ3 1216   7.058   6.728   4.384
  105LYSH     C 1217   6.532   6.334   4.140
  105LYSH     O 1218   6.437   6.411   4.126
  106ILE      N 1219   6.540   6.244   4.238
  106ILE      H 1220   6.606   6.170   4.246
  106ILE     CA 1221   6.421   6.231   4.323
  106ILE     CB 1222   6.376   6.085   4.321
  106ILE    CG1 1223   6.236   6.065   4.381
  106ILE    CG2 1224   6.481   5.989   4.377
  106ILE     CD 1225   6.148   5.967   4.304
  106ILE      C 1226   6.450   6.286   4.463
  106ILE      O 1227   6.554   6.266   4.524
  107GLN      N 1228   6.353   6.363   4.514
  107GLN      H 1229   6.264   6.367   4.470
  107GLN     CA 1230   6.358   6.399   4.656
  107GLN     CB 1231   6.251   6.501   4.694
  107GLN     CG 1232   6.272   6.641   4.636
  107GLN     CD 1233   6.170   6.742   4.689
  107GLN    OE1 1234   6.072   6.717   4.760
  107GLN    NE2 1235   6.201   6.870   4.674
  107GLN   HE21 1236   6.293   6.902   4.651
  107GLN   HE22 1237   6.120   6.926   4.691
  107GLN      C 1238   6.357   6.285   4.758
  107GLN      O 1239   6.318   6.173   4.727
  108VAL      N 1240   6.425   6.307   4.871
  108VAL      H 1241   6.443   6.403   4.892
  108VAL     CA 1242   6.420   6.213   4.984
  108VAL     CB 1243   6.552   6.204   5.060
  108VAL    CG1 1244   6.664   6.145   4.974
  108VAL    CG2 1245   6.582   6.341   5.121
  108VAL      C 1246   6.297   6.243   5.070
  108VAL      O 1247   6.255   6.358   5.085
  109TYR      N 1248   6.268   6.137   5.145
  109TYR      H 1249   6.325   6.056   5.138
  109TYR     CA 1250   6.155   6.114   5.237
  109TYR     CB 1251   6.168   6.173   5.378
  109TYR     CG 1252   6.153   6.324   5.397
  109TYR    CD1 1253   6.030   6.375   5.436
  109TYR    HD1 1254   5.941   6.317   5.412
  109TYR    CD2 1255   6.263   6.409   5.396
  109TYR    HD2 1256   6.359   6.369   5.365
  109TYR    CE1 1257   6.021   6.509   5.471
  109TYR    HE1 1258   5.923   6.553   5.491
  109TYR    CE2 1259   6.251   6.543   5.431
  109TYR    HE2 1260   6.338   6.607   5.411
  109TYR     CZ 1261   6.130   6.594   5.477
  109TYR     OH 1262   6.119   6.716   5.536
  109TYR     HH 1263   6.173   6.778   5.479
  109TYR      C 1264   6.015   6.138   5.182
  109TYR      O 1265   5.927   6.051   5.176
  110SER      N 1266   5.993   6.253   5.120
  110SER      H 1267   6.071   6.315   5.114
  110SER     CA 1268   5.863   6.302   5.072
  110SER     CB 1269   5.763   6.314   5.186
  110SER     OG 1270   5.633   6.361   5.147
  110SER     HG 1271   5.611   6.448   5.190
  110SER      C 1272   5.864   6.436   4.998
  110SER      O 1273   5.937   6.530   5.031
  111ARG      N 1274   5.804   6.444   4.879
  111ARG      H 1275   5.796   6.532   4.831
  111ARG     CA 1276   5.753   6.329   4.804
  111ARG     CB 1277   5.657   6.374   4.694
  111ARG     CG 1278   5.516   6.408   4.744
  111ARG     CD 1279   5.416   6.298   4.777
  111ARG     NE 1280   5.288   6.357   4.817
  111ARG     HE 1281   5.288   6.457   4.812
  111ARG     CZ 1282   5.176   6.298   4.861
  111ARG    NH1 1283   5.175   6.168   4.892
  111ARG   HH11 1284   5.250   6.103   4.878
  111ARG   HH12 1285   5.101   6.144   4.955
  111ARG    NH2 1286   5.077   6.380   4.902
  111ARG   HH21 1287   5.083   6.479   4.912
  111ARG   HH22 1288   4.985   6.341   4.904
  111ARG      C 1289   5.861   6.252   4.728
  111ARG      O 1290   5.962   6.298   4.675
  112HI0      N 1291   5.844   6.121   4.741
  112HI0      H 1292   5.777   6.088   4.807
  112HI0     CA 1293   5.926   6.014   4.681
  112HI0     CB 1294   6.027   5.964   4.784
  112HI0     CG 1295   6.139   5.874   4.731
  112HI0    ND1 1296   6.251   5.926   4.682
  112HI0    HD1 1297   6.278   6.022   4.677
  112HI0    CD2 1298   6.150   5.741   4.735
  112HI0    HD2 1299   6.073   5.677   4.778
  112HI0    CE1 1300   6.335   5.824   4.663
  112HI0    HE1 1301   6.440   5.831   4.635
  112HI0    NE2 1302   6.273   5.710   4.695
  112HI0    HE2 1303   6.295   5.616   4.672
  112HI0      C 1304   5.828   5.908   4.629
  112HI0      O 1305   5.781   5.825   4.706
  113PRO      N 1306   5.775   5.923   4.508
  113PRO     CA 1307   5.679   5.828   4.450
  113PRO     CB 1308   5.615   5.900   4.331
  113PRO     CG 1309   5.720   6.005   4.294
  113PRO     CD 1310   5.810   6.030   4.415
  113PRO      C 1311   5.745   5.700   4.396
  113PRO      O 1312   5.866   5.682   4.394
  114ALA      N 1313   5.660   5.608   4.352
  114ALA      H 1314   5.561   5.604   4.368
  114ALA     CA 1315   5.706   5.481   4.296
  114ALA     CB 1316   5.589   5.385   4.314
  114ALA      C 1317   5.772   5.482   4.158
  114ALA      O 1318   5.728   5.561   4.073
  115GL4      N 1319   5.883   5.410   4.148
  115GL4      H 1320   5.948   5.408   4.224
  115GL4     CA 1321   5.941   5.366   4.020
  115GL4     CB 1322   6.084   5.330   4.062
  115GL4     CG 1323   6.163   5.293   3.937
  115GL4     CD 1324   6.307   5.344   3.933
  115GL4    OE1 1325   6.400   5.261   3.941
  115GL4   HE11 1326   6.485   5.305   3.970
  115GL4   HE12 1327   6.376   5.168   3.915
  115GL4    OE2 1328   6.320   5.452   3.871
  115GL4   HE21 1329   6.414   5.484   3.884
  115GL4   HE22 1330   6.229   5.484   3.844
  115GL4      C 1331   5.851   5.252   3.972
  115GL4      O 1332   5.849   5.139   4.020
  116ASN      N 1333   5.779   5.281   3.864
  116ASN      H 1334   5.778   5.374   3.828
  116ASN     CA 1335   5.699   5.177   3.798
  116ASN     CB 1336   5.568   5.220   3.731
  116ASN     CG 1337   5.480   5.258   3.850
  116ASN    OD1 1338   5.439   5.369   3.881
  116ASN    ND2 1339   5.424   5.154   3.913
  116ASN   HD21 1340   5.436   5.063   3.873
  116ASN   HD22 1341   5.364   5.164   3.992
  116ASN      C 1342   5.783   5.118   3.685
  116ASN      O 1343   5.872   5.175   3.622
  117GLY      N 1344   5.786   4.985   3.694
  117GLY      H 1345   5.731   4.935   3.761
  117GLY     CA 1346   5.873   4.900   3.612
  117GLY      C 1347   5.853   4.758   3.667
  117GLY      O 1348   5.810   4.733   3.779
  118LYSH     N 1349   5.870   4.655   3.585
  118LYSH     H 1350   5.848   4.565   3.624
  118LYSH    CA 1351   5.891   4.668   3.440
  118LYSH    CB 1352   6.005   4.580   3.387
  118LYSH    CG 1353   6.137   4.631   3.443
  118LYSH    CD 1354   6.241   4.519   3.446
  118LYSH    CE 1355   6.380   4.543   3.504
  118LYSH    NZ 1356   6.466   4.425   3.487
  118LYSH   HZ1 1357   6.423   4.344   3.527
  118LYSH   HZ2 1358   6.479   4.400   3.391
  118LYSH   HZ3 1359   6.556   4.439   3.527
  118LYSH     C 1360   5.768   4.640   3.353
  118LYSH     O 1361   5.772   4.666   3.233
  119SER      N 1362   5.663   4.588   3.416
  119SER      H 1363   5.672   4.540   3.503
  119SER     CA 1364   5.524   4.600   3.368
  119SER     CB 1365   5.420   4.575   3.477
  119SER     OG 1366   5.433   4.442   3.528
  119SER     HG 1367   5.351   4.396   3.495
  119SER      C 1368   5.489   4.737   3.311
  119SER      O 1369   5.525   4.844   3.359
  120ASN      N 1370   5.407   4.729   3.207
  120ASN      H 1371   5.371   4.640   3.179
  120ASN     CA 1372   5.331   4.834   3.138
  120ASN     CB 1373   5.306   4.786   2.995
  120ASN     CG 1374   5.247   4.647   2.970
  120ASN    OD1 1375   5.276   4.556   3.048
  120ASN    ND2 1376   5.222   4.627   2.841
  120ASN   HD21 1377   5.245   4.696   2.772
  120ASN   HD22 1378   5.180   4.542   2.808
  120ASN      C 1379   5.200   4.875   3.206
  120ASN      O 1380   5.114   4.789   3.225
  121PHE      N 1381   5.166   4.998   3.245
  121PHE      H 1382   5.089   5.022   3.304
  121PHE     CA 1383   5.250   5.115   3.215
  121PHE     CB 1384   5.160   5.235   3.188
  121PHE     CG 1385   5.068   5.212   3.068
  121PHE    CD1 1386   4.935   5.192   3.104
  121PHE    HD1 1387   4.910   5.172   3.208
  121PHE    CD2 1388   5.108   5.218   2.935
  121PHE    HD2 1389   5.215   5.229   2.919
  121PHE    CE1 1390   4.837   5.198   3.006
  121PHE    HE1 1391   4.735   5.223   3.035
  121PHE    CE2 1392   5.009   5.222   2.837
  121PHE    HE2 1393   5.034   5.238   2.733
  121PHE     CZ 1394   4.875   5.215   2.873
  121PHE     HZ 1395   4.803   5.205   2.792
  121PHE      C 1396   5.357   5.146   3.320
  121PHE      O 1397   5.333   5.163   3.439
  122LEU      N 1398   5.475   5.177   3.268
  122LEU      H 1399   5.479   5.194   3.170
  122LEU     CA 1400   5.589   5.226   3.347
  122LEU     CB 1401   5.712   5.209   3.257
  122LEU     CG 1402   5.759   5.064   3.241
  122LEU    CD1 1403   5.679   5.003   3.126
  122LEU    CD2 1404   5.910   5.049   3.225
  122LEU      C 1405   5.580   5.379   3.356
  122LEU      O 1406   5.526   5.434   3.261
  123ASN      N 1407   5.665   5.436   3.441
  123ASN      H 1408   5.725   5.385   3.503
  123ASN     CA 1409   5.680   5.582   3.445
  123ASN     CB 1410   5.606   5.643   3.564
  123ASN     CG 1411   5.667   5.615   3.702
  123ASN    OD1 1412   5.775   5.558   3.716
  123ASN    ND2 1413   5.585   5.625   3.807
  123ASN   HD21 1414   5.487   5.637   3.796
  123ASN   HD22 1415   5.620   5.614   3.900
  123ASN      C 1416   5.824   5.630   3.432
  123ASN      O 1417   5.914   5.560   3.480
  124CYS2     N 1418   5.838   5.738   3.355
  124CYS2     H 1419   5.764   5.765   3.294
  124CYS2    CA 1420   5.957   5.823   3.366
  124CYS2    CB 1421   6.032   5.864   3.239
  124CYS2    SG 1422   6.168   5.983   3.265
  124CYS2     C 1423   5.915   5.946   3.447
  124CYS2     O 1424   5.817   6.015   3.418
  125TYR      N 1425   5.994   5.987   3.546
  125TYR      H 1426   6.054   5.919   3.589
  125TYR     CA 1427   5.963   6.100   3.636
  125TYR     CB 1428   5.939   6.044   3.776
  125TYR     CG 1429   6.054   5.953   3.818
  125TYR    CD1 1430   6.162   6.010   3.884
  125TYR    HD1 1431   6.202   6.109   3.859
  125TYR    CD2 1432   6.047   5.815   3.805
  125TYR    HD2 1433   5.966   5.769   3.748
  125TYR    CE1 1434   6.261   5.928   3.938
  125TYR    HE1 1435   6.363   5.961   3.954
  125TYR    CE2 1436   6.139   5.728   3.863
  125TYR    HE2 1437   6.124   5.620   3.862
  125TYR     CZ 1438   6.247   5.790   3.924
  125TYR     OH 1439   6.355   5.716   3.961
  125TYR     HH 1440   6.337   5.619   3.942
  125TYR      C 1441   6.061   6.217   3.627
  125TYR      O 1442   6.183   6.204   3.638
  126VAL      N 1443   6.006   6.310   3.550
  126VAL      H 1444   5.917   6.295   3.506
  126VAL     CA 1445   6.079   6.432   3.513
  126VAL     CB 1446   6.077   6.483   3.369
  126VAL    CG1 1447   6.171   6.404   3.277
  126VAL    CG2 1448   5.935   6.473   3.314
  126VAL      C 1449   6.064   6.552   3.607
  126VAL      O 1450   5.952   6.592   3.639
  127SER      N 1451   6.162   6.552   3.697
  127SER      H 1452   6.228   6.477   3.703
  127SER     CA 1453   6.175   6.644   3.811
  127SER     CB 1454   6.296   6.611   3.899
  127SER     OG 1455   6.278   6.474   3.935
  127SER     HG 1456   6.342   6.444   4.006
  127SER      C 1457   6.203   6.785   3.759
  127SER      O 1458   6.296   6.802   3.680
  128GLY      N 1459   6.120   6.881   3.797
  128GLY      H 1460   6.033   6.864   3.844
  128GLY     CA 1461   6.145   7.019   3.755
  128GLY      C 1462   6.110   7.125   3.859
  128GLY      O 1463   6.032   7.091   3.948
  129PHE      N 1464   6.163   7.247   3.856
  129PHE      H 1465   6.236   7.272   3.792
  129PHE     CA 1466   6.137   7.353   3.955
  129PHE     CB 1467   6.272   7.396   4.013
  129PHE     CG 1468   6.250   7.500   4.124
  129PHE    CD1 1469   6.247   7.633   4.084
  129PHE    HD1 1470   6.240   7.666   3.980
  129PHE    CD2 1471   6.230   7.453   4.253
  129PHE    HD2 1472   6.240   7.351   4.290
  129PHE    CE1 1473   6.224   7.729   4.182
  129PHE    HE1 1474   6.237   7.834   4.156
  129PHE    CE2 1475   6.222   7.554   4.348
  129PHE    HE2 1476   6.184   7.517   4.444
  129PHE     CZ 1477   6.225   7.689   4.315
  129PHE     HZ 1478   6.259   7.764   4.386
  129PHE      C 1479   6.058   7.466   3.888
  129PHE      O 1480   6.088   7.511   3.778
  130HI0      N 1481   5.958   7.515   3.960
  130HI0      H 1482   5.934   7.493   4.054
  130HI0     CA 1483   5.866   7.618   3.908
  130HI0     CB 1484   5.740   7.606   3.995
  130HI0     CG 1485   5.641   7.723   3.985
  130HI0    ND1 1486   5.550   7.739   3.889
  130HI0    HD1 1487   5.507   7.665   3.838
  130HI0    CD2 1488   5.661   7.842   4.041
  130HI0    HD2 1489   5.691   7.859   4.145
  130HI0    CE1 1490   5.544   7.870   3.868
  130HI0    HE1 1491   5.495   7.923   3.786
  130HI0    NE2 1492   5.608   7.936   3.964
  130HI0    HE2 1493   5.647   8.028   3.959
  130HI0      C 1494   5.931   7.756   3.896
  130HI0      O 1495   5.988   7.812   3.989
  131PRO      N 1496   5.913   7.816   3.779
  131PRO     CA 1497   5.867   7.764   3.649
  131PRO     CB 1498   5.812   7.883   3.571
  131PRO     CG 1499   5.842   8.010   3.651
  131PRO     CD 1500   5.935   7.960   3.762
  131PRO      C 1501   5.956   7.667   3.571
  131PRO      O 1502   6.074   7.690   3.543
  132SER      N 1503   5.885   7.578   3.502
  132SER      H 1504   5.788   7.595   3.487
  132SER     CA 1505   5.953   7.477   3.419
  132SER     CB 1506   6.039   7.377   3.496
  132SER     OG 1507   6.097   7.283   3.406
  132SER     HG 1508   6.194   7.304   3.395
  132SER      C 1509   5.851   7.405   3.331
  132SER      O 1510   5.741   7.365   3.368
  133AS4      N 1511   5.884   7.418   3.203
  133AS4      H 1512   5.973   7.458   3.179
  133AS4     CA 1513   5.804   7.366   3.091
  133AS4     CB 1514   5.816   7.455   2.967
  133AS4     CG 1515   5.956   7.483   2.911
  133AS4    OD1 1516   5.964   7.445   2.792
  133AS4   HD11 1517   6.057   7.412   2.775
  133AS4   HD12 1518   5.878   7.458   2.744
  133AS4    OD2 1519   6.061   7.506   2.975
  133AS4   HD21 1520   6.135   7.526   2.911
  133AS4   HD22 1521   6.042   7.475   3.068
  133AS4      C 1522   5.827   7.222   3.045
  133AS4      O 1523   5.769   7.185   2.942
  134ILE      N 1524   5.875   7.140   3.138
  134ILE      H 1525   5.865   7.174   3.231
  134ILE     CA 1526   5.941   7.010   3.119
  134ILE     CB 1527   5.972   6.941   3.252
  134ILE    CG1 1528   5.869   6.960   3.363
  134ILE    CG2 1529   6.115   6.960   3.304
  134ILE     CD 1530   5.901   6.890   3.496
  134ILE      C 1531   5.871   6.906   3.032
  134ILE      O 1532   5.761   6.862   3.066
  135GL4      N 1533   5.949   6.836   2.950
  135GL4      H 1534   6.042   6.867   2.930
  135GL4     CA 1535   5.894   6.729   2.866
  135GL4     CB 1536   5.897   6.778   2.721
  135GL4     CG 1537   5.825   6.693   2.616
  135GL4     CD 1538   5.828   6.744   2.472
  135GL4    OE1 1539   5.916   6.709   2.390
  135GL4   HE11 1540   5.926   6.789   2.330
  135GL4   HE12 1541   5.923   6.609   2.386
  135GL4    OE2 1542   5.728   6.806   2.429
  135GL4   HE21 1543   5.751   6.851   2.343
  135GL4   HE22 1544   5.655   6.809   2.497
  135GL4      C 1545   5.982   6.604   2.876
  135GL4      O 1546   6.100   6.616   2.909
  136VAL      N 1547   5.931   6.486   2.842
  136VAL      H 1548   5.847   6.482   2.787
  136VAL     CA 1549   6.008   6.362   2.845
  136VAL     CB 1550   5.920   6.241   2.876
  136VAL    CG1 1551   5.811   6.212   2.772
  136VAL    CG2 1552   5.999   6.119   2.925
  136VAL      C 1553   6.089   6.333   2.718
  136VAL      O 1554   6.039   6.362   2.609
  137AS4      N 1555   6.210   6.280   2.731
  137AS4      H 1556   6.257   6.286   2.819
  137AS4     CA 1557   6.294   6.236   2.618
  137AS4     CB 1558   6.400   6.339   2.582
  137AS4     CG 1559   6.446   6.338   2.436
  137AS4    OD1 1560   6.537   6.264   2.394
  137AS4   HD11 1561   6.544   6.299   2.301
  137AS4   HD12 1562   6.556   6.207   2.475
  137AS4    OD2 1563   6.392   6.418   2.356
  137AS4   HD21 1564   6.440   6.398   2.271
  137AS4   HD22 1565   6.305   6.458   2.386
  137AS4      C 1566   6.348   6.094   2.635
  137AS4      O 1567   6.452   6.064   2.694
  138LEU      N 1568   6.268   5.998   2.590
  138LEU      H 1569   6.179   6.018   2.548
  138LEU     CA 1570   6.295   5.853   2.595
  138LEU     CB 1571   6.164   5.781   2.560
  138LEU     CG 1572   6.049   5.795   2.659
  138LEU    CD1 1573   5.929   5.714   2.610
  138LEU    CD2 1574   6.096   5.760   2.801
  138LEU      C 1575   6.398   5.798   2.497
  138LEU      O 1576   6.362   5.778   2.382
  139LEU      N 1577   6.509   5.740   2.545
  139LEU      H 1578   6.516   5.729   2.644
  139LEU     CA 1579   6.625   5.696   2.466
  139LEU     CB 1580   6.749   5.769   2.518
  139LEU     CG 1581   6.761   5.914   2.470
  139LEU    CD1 1582   6.893   5.967   2.525
  139LEU    CD2 1583   6.744   5.921   2.318
  139LEU      C 1584   6.648   5.547   2.488
  139LEU      O 1585   6.620   5.495   2.596
  140LYSH     N 1586   6.705   5.480   2.388
  140LYSH     H 1587   6.742   5.525   2.306
  140LYSH    CA 1588   6.742   5.338   2.394
  140LYSH    CB 1589   6.611   5.263   2.370
  140LYSH    CG 1590   6.627   5.115   2.406
  140LYSH    CD 1591   6.611   5.016   2.290
  140LYSH    CE 1592   6.722   4.912   2.308
  140LYSH    NZ 1593   6.704   4.805   2.209
  140LYSH   HZ1 1594   6.609   4.772   2.203
  140LYSH   HZ2 1595   6.737   4.835   2.120
  140LYSH   HZ3 1596   6.761   4.735   2.252
  140LYSH     C 1597   6.857   5.309   2.298
  140LYSH     O 1598   6.852   5.351   2.183
  141ASN      N 1599   6.939   5.215   2.345
  141ASN      H 1600   6.936   5.178   2.437
  141ASN     CA 1601   7.048   5.169   2.257
  141ASN     CB 1602   7.130   5.063   2.330
  141ASN     CG 1603   7.254   5.032   2.247
  141ASN    OD1 1604   7.250   4.951   2.154
  141ASN    ND2 1605   7.369   5.087   2.285
  141ASN   HD21 1606   7.368   5.161   2.353
  141ASN   HD22 1607   7.456   5.037   2.279
  141ASN      C 1608   7.006   5.112   2.121
  141ASN      O 1609   6.940   5.008   2.127
  142GLY      N 1610   7.009   5.198   2.020
  142GLY      H 1611   7.008   5.296   2.038
  142GLY     CA 1612   6.972   5.163   1.882
  142GLY      C 1613   6.864   5.249   1.817
  142GLY      O 1614   6.867   5.281   1.698
  143GL4      N 1615   6.763   5.274   1.901
  143GL4      H 1616   6.777   5.258   1.998
  143GL4     CA 1617   6.627   5.313   1.861
  143GL4     CB 1618   6.569   5.192   1.788
  143GL4     CG 1619   6.436   5.225   1.718
  143GL4     CD 1620   6.377   5.106   1.642
  143GL4    OE1 1621   6.322   5.017   1.709
  143GL4   HE11 1622   6.345   4.933   1.659
  143GL4   HE12 1623   6.289   5.054   1.796
  143GL4    OE2 1624   6.414   5.078   1.525
  143GL4   HE21 1625   6.364   4.995   1.500
  143GL4   HE22 1626   6.472   5.151   1.488
  143GL4      C 1627   6.543   5.355   1.982
  143GL4      O 1628   6.511   5.279   2.074
  144ARG      N 1629   6.488   5.475   1.972
  144ARG      H 1630   6.494   5.531   1.890
  144ARG     CA 1631   6.407   5.537   2.079
  144ARG     CB 1632   6.410   5.690   2.084
  144ARG     CG 1633   6.383   5.749   1.945
  144ARG     CD 1634   6.396   5.902   1.951
  144ARG     NE 1635   6.324   5.970   2.059
  144ARG     HE 1636   6.224   5.965   2.049
  144ARG     CZ 1637   6.370   6.051   2.156
  144ARG    NH1 1638   6.501   6.079   2.168
  144ARG   HH11 1639   6.566   6.037   2.104
  144ARG   HH12 1640   6.531   6.153   2.228
  144ARG    NH2 1641   6.292   6.087   2.258
  144ARG   HH21 1642   6.196   6.060   2.261
  144ARG   HH22 1643   6.339   6.144   2.325
  144ARG      C 1644   6.260   5.497   2.093
  144ARG      O 1645   6.189   5.504   1.993
  145ILE      N 1646   6.222   5.483   2.219
  145ILE      H 1647   6.288   5.485   2.294
  145ILE     CA 1648   6.087   5.440   2.256
  145ILE     CB 1649   6.087   5.378   2.396
  145ILE    CG1 1650   5.947   5.357   2.454
  145ILE    CG2 1651   6.196   5.420   2.494
  145ILE     CD 1652   5.925   5.205   2.454
  145ILE      C 1653   5.990   5.556   2.232
  145ILE      O 1654   6.007   5.662   2.292
  146GL4      N 1655   5.914   5.556   2.122
  146GL4      H 1656   5.891   5.473   2.073
  146GL4     CA 1657   5.833   5.673   2.085
  146GL4     CB 1658   5.846   5.678   1.933
  146GL4     CG 1659   5.980   5.736   1.888
  146GL4     CD 1660   5.991   5.889   1.877
  146GL4    OE1 1661   5.941   5.965   1.962
  146GL4   HE11 1662   5.952   6.057   1.925
  146GL4   HE12 1663   5.919   5.915   2.046
  146GL4    OE2 1664   6.054   5.929   1.776
  146GL4   HE21 1665   6.086   6.023   1.785
  146GL4   HE22 1666   6.033   5.870   1.698
  146GL4      C 1667   5.686   5.671   2.126
  146GL4      O 1668   5.636   5.560   2.137
  147LYSH     N 1669   5.624   5.788   2.140
  147LYSH     H 1670   5.673   5.874   2.123
  147LYSH    CA 1671   5.488   5.807   2.193
  147LYSH    CB 1672   5.382   5.745   2.102
  147LYSH    CG 1673   5.374   5.803   1.960
  147LYSH    CD 1674   5.306   5.714   1.856
  147LYSH    CE 1675   5.314   5.768   1.714
  147LYSH    NZ 1676   5.222   5.698   1.623
  147LYSH   HZ1 1677   5.227   5.601   1.650
  147LYSH   HZ2 1678   5.126   5.718   1.643
  147LYSH   HZ3 1679   5.246   5.703   1.526
  147LYSH     C 1680   5.461   5.774   2.340
  147LYSH     O 1681   5.485   5.663   2.387
  148VAL      N 1682   5.426   5.868   2.426
  148VAL      H 1683   5.435   5.965   2.404
  148VAL     CA 1684   5.399   5.846   2.569
  148VAL     CB 1685   5.478   5.938   2.663
  148VAL    CG1 1686   5.625   5.896   2.668
  148VAL    CG2 1687   5.464   6.087   2.630
  148VAL      C 1688   5.250   5.863   2.597
  148VAL      O 1689   5.186   5.932   2.518
  149GL4      N 1690   5.191   5.783   2.685
  149GL4      H 1691   5.254   5.715   2.724
  149GL4     CA 1692   5.049   5.765   2.720
  149GL4     CB 1693   5.015   5.622   2.764
  149GL4     CG 1694   5.068   5.519   2.664
  149GL4     CD 1695   5.002   5.525   2.527
  149GL4    OE1 1696   5.070   5.507   2.424
  149GL4   HE11 1697   5.029   5.552   2.344
  149GL4   HE12 1698   5.144   5.445   2.449
  149GL4    OE2 1699   4.877   5.524   2.532
  149GL4   HE21 1700   4.828   5.508   2.446
  149GL4   HE22 1701   4.850   5.544   2.627
  149GL4      C 1702   4.988   5.870   2.813
  149GL4      O 1703   4.919   5.960   2.766
  150HI0      N 1704   5.039   5.869   2.936
  150HI0      H 1705   5.100   5.795   2.967
  150HI0     CA 1706   4.986   5.956   3.042
  150HI0     CB 1707   4.911   5.872   3.146
  150HI0     CG 1708   4.769   5.832   3.103
  150HI0    ND1 1709   4.660   5.908   3.103
  150HI0    HD1 1710   4.641   5.991   3.157
  150HI0    CD2 1711   4.740   5.721   3.036
  150HI0    HD2 1712   4.803   5.632   3.027
  150HI0    CE1 1713   4.560   5.842   3.047
  150HI0    HE1 1714   4.453   5.861   3.053
  150HI0    NE2 1715   4.614   5.731   2.996
  150HI0    HE2 1716   4.582   5.665   2.928
  150HI0      C 1717   5.093   6.043   3.108
  150HI0      O 1718   5.209   6.005   3.120
  151SER      N 1719   5.052   6.160   3.157
  151SER      H 1720   4.962   6.190   3.124
  151SER     CA 1721   5.138   6.254   3.230
  151SER     CB 1722   5.178   6.372   3.142
  151SER     OG 1723   5.255   6.469   3.214
  151SER     HG 1724   5.305   6.429   3.291
  151SER      C 1725   5.071   6.298   3.360
  151SER      O 1726   4.965   6.361   3.362
  152AS4      N 1727   5.124   6.242   3.469
  152AS4      H 1728   5.190   6.167   3.462
  152AS4     CA 1729   5.070   6.275   3.602
  152AS4     CB 1730   5.082   6.152   3.692
  152AS4     CG 1731   4.943   6.103   3.732
  152AS4    OD1 1732   4.865   6.190   3.775
  152AS4   HD11 1733   4.777   6.180   3.729
  152AS4   HD12 1734   4.910   6.240   3.849
  152AS4    OD2 1735   4.937   5.978   3.745
  152AS4   HD21 1736   4.851   5.951   3.787
  152AS4   HD22 1737   5.022   5.937   3.712
  152AS4      C 1738   5.153   6.387   3.665
  152AS4      O 1739   5.275   6.388   3.651
  153LEU      N 1740   5.081   6.466   3.745
  153LEU      H 1741   4.983   6.455   3.760
  153LEU     CA 1742   5.143   6.586   3.803
  153LEU     CB 1743   5.072   6.696   3.724
  153LEU     CG 1744   5.050   6.836   3.783
  153LEU    CD1 1745   5.170   6.930   3.773
  153LEU    CD2 1746   4.927   6.896   3.716
  153LEU      C 1747   5.117   6.591   3.954
  153LEU      O 1748   5.010   6.547   3.997
  154SER      N 1749   5.220   6.638   4.023
  154SER      H 1750   5.298   6.677   3.975
  154SER     CA 1751   5.213   6.670   4.166
  154SER     CB 1752   5.216   6.544   4.252
  154SER     OG 1753   5.216   6.562   4.394
  154SER     HG 1754   5.209   6.481   4.452
  154SER      C 1755   5.325   6.764   4.212
  154SER      O 1756   5.440   6.750   4.170
  155PHE      N 1757   5.295   6.855   4.303
  155PHE      H 1758   5.202   6.893   4.302
  155PHE     CA 1759   5.391   6.939   4.377
  155PHE     CB 1760   5.351   7.084   4.404
  155PHE     CG 1761   5.364   7.172   4.279
  155PHE    CD1 1762   5.267   7.167   4.180
  155PHE    HD1 1763   5.182   7.099   4.193
  155PHE    CD2 1764   5.482   7.245   4.263
  155PHE    HD2 1765   5.552   7.250   4.346
  155PHE    CE1 1766   5.289   7.236   4.061
  155PHE    HE1 1767   5.206   7.238   3.991
  155PHE    CE2 1768   5.500   7.312   4.143
  155PHE    HE2 1769   5.600   7.343   4.115
  155PHE     CZ 1770   5.408   7.304   4.039
  155PHE     HZ 1771   5.424   7.365   3.950
  155PHE      C 1772   5.447   6.861   4.497
  155PHE      O 1773   5.364   6.823   4.580
  156SER      N 1774   5.578   6.873   4.511
  156SER      H 1775   5.619   6.948   4.458
  156SER     CA 1776   5.656   6.822   4.625
  156SER     CB 1777   5.782   6.749   4.579
  156SER     OG 1778   5.825   6.677   4.694
  156SER     HG 1779   5.920   6.701   4.714
  156SER      C 1780   5.707   6.939   4.710
  156SER      O 1781   5.805   7.001   4.669
  157LYSH     N 1782   5.638   6.960   4.822
  157LYSH     H 1783   5.570   6.895   4.856
  157LYSH    CA 1784   5.667   7.061   4.925
  157LYSH    CB 1785   5.793   7.017   4.999
  157LYSH    CG 1786   5.751   6.910   5.100
  157LYSH    CD 1787   5.877   6.857   5.168
  157LYSH    CE 1788   5.866   6.756   5.283
  157LYSH    NZ 1789   5.779   6.791   5.396
  157LYSH   HZ1 1790   5.720   6.717   5.430
  157LYSH   HZ2 1791   5.844   6.811   5.469
  157LYSH   HZ3 1792   5.731   6.876   5.377
  157LYSH     C 1793   5.673   7.210   4.892
  157LYSH     O 1794   5.579   7.285   4.917
  158AS4      N 1795   5.779   7.252   4.823
  158AS4      H 1796   5.856   7.188   4.811
  158AS4     CA 1797   5.803   7.381   4.759
  158AS4     CB 1798   5.954   7.394   4.779
  158AS4     CG 1799   6.028   7.297   4.687
  158AS4    OD1 1800   6.088   7.352   4.593
  158AS4   HD11 1801   6.117   7.283   4.526
  158AS4   HD12 1802   6.113   7.447   4.611
  158AS4    OD2 1803   6.041   7.177   4.719
  158AS4   HD21 1804   6.122   7.132   4.681
  158AS4   HD22 1805   5.952   7.153   4.758
  158AS4      C 1806   5.753   7.392   4.615
  158AS4      O 1807   5.636   7.364   4.589
  159TRP      N 1808   5.821   7.476   4.537
  159TRP      H 1809   5.895   7.528   4.578
  159TRP     CA 1810   5.803   7.499   4.393
  159TRP     CB 1811   5.872   7.629   4.354
  159TRP     CG 1812   5.823   7.750   4.433
  159TRP    CD1 1813   5.701   7.804   4.430
  159TRP    HD1 1814   5.617   7.767   4.371
  159TRP    CD2 1815   5.897   7.828   4.521
  159TRP    NE1 1816   5.701   7.915   4.503
  159TRP    HE1 1817   5.619   7.969   4.521
  159TRP    CE2 1818   5.822   7.942   4.552
  159TRP    CE3 1819   6.011   7.800   4.595
  159TRP    HE3 1820   6.054   7.700   4.589
  159TRP    CZ2 1821   5.869   8.031   4.647
  159TRP    HZ2 1822   5.813   8.124   4.660
  159TRP    CZ3 1823   6.051   7.882   4.700
  159TRP    HZ3 1824   6.121   7.848   4.776
  159TRP    CH2 1825   5.981   8.000   4.723
  159TRP    HH2 1826   6.019   8.057   4.808
  159TRP      C 1827   5.842   7.381   4.303
  159TRP      O 1828   5.831   7.392   4.181
  160SER      N 1829   5.931   7.296   4.355
  160SER      H 1830   5.981   7.321   4.437
  160SER     CA 1831   5.966   7.168   4.291
  160SER     CB 1832   6.057   7.077   4.375
  160SER     OG 1833   6.173   7.134   4.436
  160SER     HG 1834   6.148   7.191   4.513
  160SER      C 1835   5.843   7.081   4.270
  160SER      O 1836   5.755   7.059   4.354
  161PHE      N 1837   5.837   7.027   4.148
  161PHE      H 1838   5.876   7.079   4.072
  161PHE     CA 1839   5.740   6.923   4.112
  161PHE     CB 1840   5.630   6.998   4.038
  161PHE     CG 1841   5.679   7.063   3.908
  161PHE    CD1 1842   5.632   6.998   3.794
  161PHE    HD1 1843   5.575   6.906   3.808
  161PHE    CD2 1844   5.730   7.192   3.897
  161PHE    HD2 1845   5.720   7.260   3.982
  161PHE    CE1 1846   5.639   7.052   3.666
  161PHE    HE1 1847   5.607   6.998   3.577
  161PHE    CE2 1848   5.732   7.246   3.769
  161PHE    HE2 1849   5.747   7.354   3.761
  161PHE     CZ 1850   5.696   7.177   3.653
  161PHE     HZ 1851   5.726   7.211   3.554
  161PHE      C 1852   5.791   6.805   4.028
  161PHE      O 1853   5.911   6.794   4.002
  162TYR      N 1854   5.698   6.712   4.012
  162TYR      H 1855   5.607   6.726   4.051
  162TYR     CA 1856   5.727   6.588   3.939
  162TYR     CB 1857   5.708   6.463   4.025
  162TYR     CG 1858   5.815   6.432   4.129
  162TYR    CD1 1859   5.772   6.426   4.261
  162TYR    HD1 1860   5.668   6.452   4.280
  162TYR    CD2 1861   5.951   6.431   4.101
  162TYR    HD2 1862   5.982   6.452   3.998
  162TYR    CE1 1863   5.863   6.409   4.364
  162TYR    HE1 1864   5.831   6.375   4.463
  162TYR    CE2 1865   6.044   6.409   4.202
  162TYR    HE2 1866   6.151   6.399   4.182
  162TYR     CZ 1867   5.998   6.403   4.333
  162TYR     OH 1868   6.091   6.374   4.428
  162TYR     HH 1869   6.038   6.353   4.511
  162TYR      C 1870   5.631   6.590   3.820
  162TYR      O 1871   5.520   6.642   3.824
  163LEU      N 1872   5.691   6.534   3.715
  163LEU      H 1873   5.788   6.547   3.695
  163LEU     CA 1874   5.609   6.501   3.597
  163LEU     CB 1875   5.642   6.599   3.485
  163LEU     CG 1876   5.514   6.630   3.408
  163LEU    CD1 1877   5.409   6.696   3.498
  163LEU    CD2 1878   5.553   6.728   3.297
  163LEU      C 1879   5.633   6.356   3.554
  163LEU      O 1880   5.738   6.322   3.499
  164LEU      N 1881   5.534   6.278   3.594
  164LEU      H 1882   5.452   6.321   3.631
  164LEU     CA 1883   5.527   6.132   3.576
  164LEU     CB 1884   5.440   6.057   3.677
  164LEU     CG 1885   5.503   6.051   3.817
  164LEU    CD1 1886   5.436   6.163   3.897
  164LEU    CD2 1887   5.458   5.925   3.890
  164LEU      C 1888   5.469   6.102   3.437
  164LEU      O 1889   5.348   6.105   3.416
  165TYR      N 1890   5.561   6.078   3.344
  165TYR      H 1891   5.657   6.063   3.367
  165TYR     CA 1892   5.516   6.036   3.211
  165TYR     CB 1893   5.601   6.098   3.100
  165TYR     CG 1894   5.554   6.237   3.056
  165TYR    CD1 1895   5.617   6.347   3.112
  165TYR    HD1 1896   5.676   6.340   3.203
  165TYR    CD2 1897   5.471   6.256   2.945
  165TYR    HD2 1898   5.383   6.192   2.933
  165TYR    CE1 1899   5.605   6.471   3.050
  165TYR    HE1 1900   5.659   6.554   3.096
  165TYR    CE2 1901   5.469   6.378   2.879
  165TYR    HE2 1902   5.414   6.387   2.786
  165TYR     CZ 1903   5.530   6.489   2.935
  165TYR     OH 1904   5.506   6.615   2.887
  165TYR     HH 1905   5.445   6.614   2.808
  165TYR      C 1906   5.518   5.885   3.187
  165TYR      O 1907   5.622   5.820   3.186
  166TYR      N 1908   5.397   5.831   3.200
  166TYR      H 1909   5.319   5.892   3.199
  166TYR     CA 1910   5.365   5.689   3.176
  166TYR     CB 1911   5.235   5.646   3.243
  166TYR     CG 1912   5.247   5.645   3.396
  166TYR    CD1 1913   5.270   5.523   3.458
  166TYR    HD1 1914   5.279   5.428   3.405
  166TYR    CD2 1915   5.228   5.757   3.475
  166TYR    HD2 1916   5.192   5.851   3.432
  166TYR    CE1 1917   5.276   5.518   3.597
  166TYR    HE1 1918   5.302   5.423   3.643
  166TYR    CE2 1919   5.224   5.753   3.614
  166TYR    HE2 1920   5.158   5.823   3.666
  166TYR     CZ 1921   5.265   5.634   3.673
  166TYR     OH 1922   5.288   5.627   3.806
  166TYR     HH 1923   5.285   5.533   3.842
  166TYR      C 1924   5.380   5.649   3.029
  166TYR      O 1925   5.301   5.677   2.939
  167THR      N 1926   5.458   5.541   3.024
  167THR      H 1927   5.486   5.501   3.111
  167THR     CA 1928   5.516   5.476   2.905
  167THR     CB 1929   5.658   5.520   2.869
  167THR    OG1 1930   5.707   5.445   2.758
  167THR    HG1 1931   5.792   5.405   2.792
  167THR    CG2 1932   5.755   5.547   2.985
  167THR      C 1933   5.512   5.323   2.908
  167THR      O 1934   5.502   5.265   3.016
  168GL4      N 1935   5.491   5.269   2.788
  168GL4      H 1936   5.498   5.317   2.701
  168GL4     CA 1937   5.468   5.127   2.762
  168GL4     CB 1938   5.394   5.130   2.628
  168GL4     CG 1939   5.369   5.001   2.551
  168GL4     CD 1940   5.290   4.893   2.625
  168GL4    OE1 1941   5.359   4.800   2.672
  168GL4   HE11 1942   5.314   4.767   2.755
  168GL4   HE12 1943   5.449   4.789   2.629
  168GL4    OE2 1944   5.171   4.875   2.591
  168GL4   HE21 1945   5.123   4.826   2.663
  168GL4   HE22 1946   5.156   4.920   2.503
  168GL4      C 1947   5.598   5.047   2.767
  168GL4      O 1948   5.701   5.113   2.754
  169PHE      N 1949   5.598   4.914   2.770
  169PHE      H 1950   5.519   4.857   2.748
  169PHE     CA 1951   5.723   4.836   2.774
  169PHE     CB 1952   5.715   4.697   2.839
  169PHE     CG 1953   5.853   4.654   2.889
  169PHE    CD1 1954   5.900   4.534   2.837
  169PHE    HD1 1955   5.835   4.483   2.767
  169PHE    CD2 1956   5.934   4.740   2.962
  169PHE    HD2 1957   5.908   4.831   3.015
  169PHE    CE1 1958   6.030   4.493   2.866
  169PHE    HE1 1959   6.076   4.415   2.807
  169PHE    CE2 1960   6.060   4.696   3.000
  169PHE    HE2 1961   6.107   4.747   3.084
  169PHE     CZ 1962   6.107   4.575   2.949
  169PHE     HZ 1963   6.211   4.546   2.956
  169PHE      C 1964   5.796   4.831   2.640
  169PHE      O 1965   5.733   4.830   2.534
  170THR      N 1966   5.926   4.804   2.646
  170THR      H 1967   5.971   4.801   2.736
  170THR     CA 1968   6.029   4.790   2.543
  170THR     CB 1969   6.166   4.742   2.594
  170THR    OG1 1970   6.212   4.828   2.698
  170THR    HG1 1971   6.267   4.774   2.763
  170THR    CG2 1972   6.272   4.731   2.484
  170THR      C 1973   5.993   4.693   2.430
  170THR      O 1974   5.943   4.587   2.468
  171PRO      N 1975   5.989   4.739   2.305
  171PRO     CA 1976   5.964   4.648   2.193
  171PRO     CB 1977   5.926   4.735   2.072
  171PRO     CG 1978   5.980   4.873   2.112
  171PRO     CD 1979   5.990   4.880   2.265
  171PRO      C 1980   6.085   4.561   2.161
  171PRO      O 1981   6.198   4.596   2.194
  172THR      N 1982   6.049   4.439   2.121
  172THR      H 1983   5.957   4.436   2.082
  172THR     CA 1984   6.114   4.307   2.119
  172THR     CB 1985   6.180   4.271   1.986
  172THR    OG1 1986   6.279   4.367   1.948
  172THR    HG1 1987   6.240   4.454   1.918
  172THR    CG2 1988   6.075   4.268   1.875
  172THR      C 1989   6.200   4.259   2.236
  172THR      O 1990   6.193   4.141   2.272
  173GL4      N 1991   6.257   4.351   2.313
  173GL4      H 1992   6.246   4.448   2.295
  173GL4     CA 1993   6.361   4.321   2.413
  173GL4     CB 1994   6.472   4.425   2.400
  173GL4     CG 1995   6.602   4.397   2.476
  173GL4     CD 1996   6.649   4.252   2.471
  173GL4    OE1 1997   6.644   4.192   2.580
  173GL4   HE11 1998   6.651   4.093   2.567
  173GL4   HE12 1999   6.631   4.254   2.658
  173GL4    OE2 2000   6.689   4.200   2.364
  173GL4   HE21 2001   6.731   4.112   2.384
  173GL4   HE22 2002   6.660   4.260   2.289
  173GL4      C 2003   6.288   4.313   2.548
  173GL4      O 2004   6.179   4.366   2.567
  174LYSH     N 2005   6.351   4.237   2.637
  174LYSH     H 2006   6.437   4.192   2.614
  174LYSH    CA 2007   6.319   4.223   2.780
  174LYSH    CB 2008   6.304   4.073   2.808
  174LYSH    CG 2009   6.178   4.012   2.745
  174LYSH    CD 2010   6.152   3.877   2.812
  174LYSH    CE 2011   6.055   3.794   2.727
  174LYSH    NZ 2012   5.915   3.836   2.714
  174LYSH   HZ1 2013   5.868   3.867   2.796
  174LYSH   HZ2 2014   5.899   3.905   2.643
  174LYSH   HZ3 2015   5.867   3.749   2.701
  174LYSH     C 2016   6.407   4.298   2.880
  174LYSH     O 2017   6.412   4.263   2.998
  175ASN      N 2018   6.456   4.415   2.842
  175ASN      H 2019   6.424   4.473   2.767
  175ASN     CA 2020   6.539   4.497   2.932
  175ASN     CB 2021   6.687   4.512   2.900
  175ASN     CG 2022   6.765   4.383   2.930
  175ASN    OD1 2023   6.820   4.374   3.040
  175ASN    ND2 2024   6.774   4.297   2.829
  175ASN   HD21 2025   6.732   4.302   2.739
  175ASN   HD22 2026   6.833   4.218   2.847
  175ASN      C 2027   6.497   4.644   2.924
  175ASN      O 2028   6.429   4.688   2.832
  176GL4      N 2029   6.518   4.713   3.036
  176GL4      H 2030   6.576   4.677   3.109
  176GL4     CA 2031   6.471   4.852   3.048
  176GL4     CB 2032   6.414   4.896   3.183
  176GL4     CG 2033   6.490   4.861   3.310
  176GL4     CD 2034   6.623   4.935   3.331
  176GL4    OE1 2035   6.621   5.056   3.359
  176GL4   HE11 2036   6.714   5.093   3.362
  176GL4   HE12 2037   6.528   5.084   3.381
  176GL4    OE2 2038   6.723   4.859   3.330
  176GL4   HE21 2039   6.804   4.911   3.305
  176GL4   HE22 2040   6.698   4.762   3.333
  176GL4      C 2041   6.555   4.963   2.985
  176GL4      O 2042   6.666   4.930   2.944
  177TYR      N 2043   6.501   5.083   2.968
  177TYR      H 2044   6.416   5.103   3.016
  177TYR     CA 2045   6.559   5.198   2.896
  177TYR     CB 2046   6.473   5.232   2.775
  177TYR     CG 2047   6.323   5.234   2.806
  177TYR    CD1 2048   6.262   5.348   2.857
  177TYR    HD1 2049   6.324   5.435   2.879
  177TYR    CD2 2050   6.238   5.132   2.764
  177TYR    HD2 2051   6.277   5.047   2.709
  177TYR    CE1 2052   6.125   5.362   2.875
  177TYR    HE1 2053   6.083   5.429   2.950
  177TYR    CE2 2054   6.101   5.152   2.771
  177TYR    HE2 2055   6.046   5.085   2.704
  177TYR     CZ 2056   6.039   5.262   2.830
  177TYR     OH 2057   5.908   5.296   2.819
  177TYR     HH 2058   5.857   5.220   2.779
  177TYR      C 2059   6.590   5.322   2.980
  177TYR      O 2060   6.555   5.331   3.098
  178ALA      N 2061   6.654   5.414   2.909
  178ALA      H 2062   6.685   5.398   2.815
  178ALA     CA 2063   6.697   5.544   2.962
  178ALA     CB 2064   6.847   5.570   2.945
  178ALA      C 2065   6.622   5.673   2.928
  178ALA      O 2066   6.580   5.705   2.817
  179CYS2     N 2067   6.607   5.754   3.033
  179CYS2     H 2068   6.634   5.726   3.125
  179CYS2    CA 2069   6.533   5.881   3.021
  179CYS2    CB 2070   6.420   5.868   3.124
  179CYS2    SG 2071   6.288   5.993   3.101
  179CYS2     C 2072   6.616   6.008   3.028
  179CYS2     O 2073   6.724   6.010   3.088
  180ARG      N 2074   6.579   6.100   2.940
  180ARG      H 2075   6.515   6.078   2.866
  180ARG     CA 2076   6.637   6.235   2.937
  180ARG     CB 2077   6.705   6.247   2.800
  180ARG     CG 2078   6.805   6.358   2.767
  180ARG     CD 2079   6.833   6.373   2.618
  180ARG     NE 2080   6.943   6.466   2.593
  180ARG     HE 2081   6.991   6.493   2.676
  180ARG     CZ 2082   6.992   6.517   2.478
  180ARG    NH1 2083   6.939   6.485   2.359
  180ARG   HH11 2084   6.855   6.431   2.351
  180ARG   HH12 2085   6.988   6.529   2.283
  180ARG    NH2 2086   7.110   6.578   2.491
  180ARG   HH21 2087   7.158   6.593   2.577
  180ARG   HH22 2088   7.154   6.607   2.406
  180ARG      C 2089   6.522   6.336   2.939
  180ARG      O 2090   6.406   6.297   2.926
  181VAL      N 2091   6.540   6.458   2.989
  181VAL      H 2092   6.630   6.459   3.032
  181VAL     CA 2093   6.460   6.580   2.973
  181VAL     CB 2094   6.479   6.663   3.100
  181VAL    CG1 2095   6.609   6.743   3.107
  181VAL    CG2 2096   6.357   6.754   3.121
  181VAL      C 2097   6.469   6.663   2.844
  181VAL      O 2098   6.576   6.666   2.785
  182ASN      N 2099   6.353   6.707   2.794
  182ASN      H 2100   6.266   6.676   2.833
  182ASN     CA 2101   6.336   6.800   2.682
  182ASN     CB 2102   6.260   6.739   2.564
  182ASN     CG 2103   6.276   6.804   2.426
  182ASN    OD1 2104   6.371   6.873   2.389
  182ASN    ND2 2105   6.168   6.805   2.348
  182ASN   HD21 2106   6.079   6.780   2.384
  182ASN   HD22 2107   6.190   6.831   2.254
  182ASN      C 2108   6.258   6.923   2.728
  182ASN      O 2109   6.164   6.913   2.807
  183HI0      N 2110   6.265   7.025   2.642
  183HI0      H 2111   6.303   7.016   2.551
  183HI0     CA 2112   6.208   7.159   2.662
  183HI0     CB 2113   6.299   7.257   2.738
  183HI0     CG 2114   6.300   7.235   2.889
  183HI0    ND1 2115   6.221   7.299   2.975
  183HI0    HD1 2116   6.150   7.368   2.964
  183HI0    CD2 2117   6.389   7.170   2.963
  183HI0    HD2 2118   6.440   7.079   2.931
  183HI0    CE1 2119   6.263   7.277   3.099
  183HI0    HE1 2120   6.235   7.328   3.192
  183HI0    NE2 2121   6.365   7.192   3.092
  183HI0    HE2 2122   6.417   7.159   3.171
  183HI0      C 2123   6.188   7.226   2.526
  183HI0      O 2124   6.261   7.188   2.434
  184VAL      N 2125   6.115   7.336   2.515
  184VAL      H 2126   6.063   7.361   2.597
  184VAL     CA 2127   6.091   7.414   2.392
  184VAL     CB 2128   5.965   7.501   2.389
  184VAL    CG1 2129   5.952   7.573   2.254
  184VAL    CG2 2130   5.843   7.418   2.428
  184VAL      C 2131   6.217   7.485   2.345
  184VAL      O 2132   6.249   7.478   2.226
  185THR      N 2133   6.308   7.528   2.432
  185THR      H 2134   6.273   7.538   2.525
  185THR     CA 2135   6.440   7.589   2.407
  185THR     CB 2136   6.512   7.629   2.535
  185THR    OG1 2137   6.500   7.525   2.633
  185THR    HG1 2138   6.572   7.541   2.701
  185THR    CG2 2139   6.481   7.770   2.584
  185THR      C 2140   6.532   7.496   2.328
  185THR      O 2141   6.585   7.532   2.223
  186LEU      N 2142   6.536   7.372   2.376
  186LEU      H 2143   6.473   7.346   2.450
  186LEU     CA 2144   6.608   7.259   2.316
  186LEU     CB 2145   6.610   7.139   2.411
  186LEU     CG 2146   6.662   7.167   2.552
  186LEU    CD1 2147   6.659   7.038   2.634
  186LEU    CD2 2148   6.800   7.234   2.550
  186LEU      C 2149   6.558   7.205   2.182
  186LEU      O 2150   6.592   7.263   2.079
  187SER      N 2151   6.437   7.154   2.196
  187SER      H 2152   6.378   7.184   2.270
  187SER     CA 2153   6.354   7.089   2.093
  187SER     CB 2154   6.300   7.187   1.989
  187SER     OG 2155   6.217   7.286   2.050
  187SER     HG 2156   6.264   7.337   2.122
  187SER      C 2157   6.438   6.974   2.036
  187SER      O 2158   6.472   6.985   1.919
  188GLN      N 2159   6.481   6.885   2.126
  188GLN      H 2160   6.451   6.888   2.221
  188GLN     CA 2161   6.575   6.775   2.098
  188GLN     CB 2162   6.606   6.706   2.231
  188GLN     CG 2163   6.686   6.792   2.329
  188GLN     CD 2164   6.722   6.730   2.464
  188GLN    OE1 2165   6.822   6.757   2.532
  188GLN    NE2 2166   6.641   6.633   2.503
  188GLN   HE21 2167   6.574   6.591   2.441
  188GLN   HE22 2168   6.649   6.611   2.601
  188GLN      C 2169   6.527   6.673   1.995
  188GLN      O 2170   6.421   6.611   2.003
  189PRO      N 2171   6.600   6.669   1.884
  189PRO     CA 2172   6.564   6.603   1.757
  189PRO     CB 2173   6.670   6.633   1.652
  189PRO     CG 2174   6.754   6.747   1.710
  189PRO     CD 2175   6.731   6.732   1.861
  189PRO      C 2176   6.545   6.451   1.757
  189PRO      O 2177   6.614   6.378   1.828
  190LYSH     N 2178   6.464   6.405   1.662
  190LYSH     H 2179   6.406   6.473   1.616
  190LYSH    CA 2180   6.418   6.267   1.642
  190LYSH    CB 2181   6.320   6.269   1.524
  190LYSH    CG 2182   6.181   6.325   1.554
  190LYSH    CD 2183   6.098   6.263   1.667
  190LYSH    CE 2184   5.954   6.313   1.679
  190LYSH    NZ 2185   5.897   6.258   1.802
  190LYSH   HZ1 2186   5.930   6.164   1.811
  190LYSH   HZ2 2187   5.931   6.308   1.882
  190LYSH   HZ3 2188   5.798   6.244   1.802
  190LYSH     C 2189   6.536   6.176   1.604
  190LYSH     O 2190   6.525   6.055   1.623
  191ILE      N 2191   6.642   6.226   1.543
  191ILE      H 2192   6.632   6.298   1.474
  191ILE     CA 2193   6.765   6.146   1.530
  191ILE     CB 2194   6.864   6.201   1.426
  191ILE    CG1 2195   6.906   6.348   1.431
  191ILE    CG2 2196   6.833   6.145   1.287
  191ILE     CD 2197   7.041   6.359   1.502
  191ILE      C 2198   6.837   6.097   1.655
  191ILE      O 2199   6.931   6.018   1.648
  192VAL      N 2200   6.824   6.169   1.766
  192VAL      H 2201   6.772   6.254   1.777
  192VAL     CA 2202   6.887   6.115   1.888
  192VAL     CB 2203   6.893   6.224   1.995
  192VAL    CG1 2204   6.974   6.186   2.119
  192VAL    CG2 2205   6.941   6.360   1.944
  192VAL      C 2206   6.812   5.996   1.948
  192VAL      O 2207   6.704   6.012   2.004
  193LYSH     N 2208   6.875   5.881   1.926
  193LYSH     H 2209   6.971   5.886   1.898
  193LYSH    CA 2210   6.807   5.753   1.948
  193LYSH    CB 2211   6.812   5.666   1.822
  193LYSH    CG 2212   6.736   5.719   1.701
  193LYSH    CD 2213   6.751   5.635   1.573
  193LYSH    CE 2214   6.663   5.685   1.458
  193LYSH    NZ 2215   6.645   5.578   1.360
  193LYSH   HZ1 2216   6.597   5.498   1.397
  193LYSH   HZ2 2217   6.597   5.621   1.284
  193LYSH   HZ3 2218   6.738   5.547   1.340
  193LYSH     C 2219   6.850   5.661   2.063
  193LYSH     O 2220   6.771   5.640   2.154
  194TRP      N 2221   6.981   5.672   2.082
  194TRP      H 2222   7.031   5.747   2.038
  194TRP     CA 2223   7.069   5.603   2.177
  194TRP     CB 2224   7.211   5.595   2.120
  194TRP     CG 2225   7.246   5.475   2.032
  194TRP    CD1 2226   7.311   5.368   2.079
  194TRP    HD1 2227   7.330   5.348   2.184
  194TRP    CD2 2228   7.232   5.450   1.896
  194TRP    NE1 2229   7.332   5.281   1.980
  194TRP    HE1 2230   7.376   5.192   1.991
  194TRP    CE2 2231   7.289   5.327   1.864
  194TRP    CE3 2232   7.178   5.530   1.796
  194TRP    HE3 2233   7.114   5.616   1.814
  194TRP    CZ2 2234   7.308   5.291   1.731
  194TRP    HZ2 2235   7.341   5.190   1.705
  194TRP    CZ3 2236   7.195   5.489   1.664
  194TRP    HZ3 2237   7.157   5.554   1.585
  194TRP    CH2 2238   7.267   5.376   1.629
  194TRP    HH2 2239   7.286   5.360   1.523
  194TRP      C 2240   7.069   5.667   2.316
  194TRP      O 2241   7.081   5.788   2.333
  195AS4      N 2242   7.097   5.569   2.401
  195AS4      H 2243   7.141   5.486   2.365
  195AS4     CA 2244   7.112   5.579   2.546
  195AS4     CB 2245   7.138   5.438   2.598
  195AS4     CG 2246   7.271   5.373   2.558
  195AS4    OD1 2247   7.350   5.347   2.651
  195AS4   HD11 2248   7.407   5.273   2.615
  195AS4   HD12 2249   7.344   5.415   2.724
  195AS4    OD2 2250   7.312   5.387   2.441
  195AS4   HD21 2251   7.409   5.363   2.436
  195AS4   HD22 2252   7.235   5.404   2.378
  195AS4      C 2253   7.225   5.679   2.575
  195AS4      O 2254   7.208   5.776   2.649
  196ARG      N 2255   7.340   5.648   2.516
  196ARG      H 2256   7.349   5.554   2.484
  196ARG     CA 2257   7.464   5.725   2.530
  196ARG     CB 2258   7.573   5.655   2.450
  196ARG     CG 2259   7.527   5.620   2.308
  196ARG     CD 2260   7.639   5.560   2.223
  196ARG     NE 2261   7.593   5.526   2.087
  196ARG     HE 2262   7.601   5.427   2.075
  196ARG     CZ 2263   7.574   5.603   1.980
  196ARG    NH1 2264   7.598   5.735   1.982
  196ARG   HH11 2265   7.618   5.781   2.069
  196ARG   HH12 2266   7.595   5.779   1.893
  196ARG    NH2 2267   7.531   5.548   1.865
  196ARG   HH21 2268   7.507   5.451   1.859
  196ARG   HH22 2269   7.522   5.604   1.783
  196ARG      C 2270   7.465   5.874   2.495
  196ARG      O 2271   7.543   5.956   2.542
  197AS4      N 2272   7.357   5.910   2.426
  197AS4      H 2273   7.273   5.855   2.426
  197AS4     CA 2274   7.338   6.045   2.371
  197AS4     CB 2275   7.267   6.033   2.236
  197AS4     CG 2276   7.343   6.106   2.125
  197AS4    OD1 2277   7.465   6.081   2.108
  197AS4   HD11 2278   7.487   6.116   2.017
  197AS4   HD12 2279   7.512   6.025   2.176
  197AS4    OD2 2280   7.276   6.150   2.029
  197AS4   HD21 2281   7.343   6.199   1.973
  197AS4   HD22 2282   7.183   6.123   2.052
  197AS4      C 2283   7.290   6.156   2.465
  197AS4      O 2284   7.210   6.238   2.421
  198MET      N 2285   7.338   6.158   2.588
  198MET      H 2286   7.400   6.086   2.621
  198MET     CA 2287   7.301   6.249   2.697
  198MET     CB 2288   7.177   6.206   2.776
  198MET     CG 2289   7.193   6.068   2.839
  198MET     SD 2290   7.082   6.028   2.980
  198MET     CE 2291   6.961   5.927   2.899
  198MET      C 2292   7.417   6.270   2.794
  198MET     O1 2293   7.491   6.171   2.812
  198MET   HO11 2294   7.568   6.210   2.862
  198MET   HO12 2295   7.463   6.093   2.755
  198MET     O2 2296   7.448   6.387   2.827
  198MET   HO21 2297   7.400   6.458   2.776
  198MET   HO22 2298   7.512   6.381   2.904
   9.64410   9.64410   6.81935   0.00000   0.00000   0.00000   0.00000   4.82205   4.82205
