# Supplementary material for: Interfacial Dynamics and Growth Modes of β2-Microglobulin Dimers
Source: J Chem Inf Model. 2023 May 3;63(14):4447–57. doi: 10.1021/acs.jcim.3c00399 (PMC10369489; doi:10.1021/acs.jcim.3c00399)
Supplement: Supplementary file 2 — ci3c00399_si_002.zip [file ci3c00399_si_002.zip › Supporting-Information/confs_end/End_conformation_BM-9_rep3.gro]

Protein in water t= 500000.00000 step= 5000000
 2298
    1ILE      N    1   6.845   9.538   4.042
    1ILE     H1    2   6.752   9.572   4.032
    1ILE     H2    3   6.862   9.496   4.131
    1ILE     H3    4   6.907   9.613   4.017
    1ILE     CA    5   6.867   9.428   3.947
    1ILE     CB    6   6.793   9.300   3.985
    1ILE    CG1    7   6.640   9.315   3.988
    1ILE    CG2    8   6.847   9.220   4.103
    1ILE     CD    9   6.581   9.185   3.933
    1ILE      C   10   6.833   9.470   3.803
    1ILE      O   11   6.741   9.549   3.781
    2GLN      N   12   6.885   9.384   3.717
    2GLN      H   13   6.953   9.317   3.744
    2GLN     CA   14   6.873   9.397   3.571
    2GLN     CB   15   6.978   9.302   3.513
    2GLN     CG   16   7.122   9.351   3.531
    2GLN     CD   17   7.174   9.349   3.675
    2GLN    OE1   18   7.129   9.262   3.750
    2GLN    NE2   19   7.250   9.449   3.720
    2GLN   HE21   20   7.285   9.517   3.656
    2GLN   HE22   21   7.255   9.449   3.819
    2GLN      C   22   6.731   9.364   3.524
    2GLN      O   23   6.653   9.288   3.582
    3ARG      N   24   6.710   9.404   3.399
    3ARG      H   25   6.766   9.481   3.368
    3ARG     CA   26   6.589   9.379   3.319
    3ARG     CB   27   6.466   9.454   3.371
    3ARG     CG   28   6.484   9.602   3.405
    3ARG     CD   29   6.350   9.637   3.468
    3ARG     NE   30   6.339   9.784   3.471
    3ARG     HE   31   6.425   9.827   3.498
    3ARG     CZ   32   6.238   9.863   3.431
    3ARG    NH1   33   6.127   9.812   3.376
    3ARG   HH11   34   6.119   9.712   3.370
    3ARG   HH12   35   6.050   9.863   3.339
    3ARG    NH2   36   6.236   9.986   3.483
    3ARG   HH21   37   6.312  10.019   3.538
    3ARG   HH22   38   6.160  10.049   3.465
    3ARG      C   39   6.613   9.389   3.168
    3ARG      O   40   6.546   9.317   3.093
    4THR      N   41   6.714   9.462   3.123
    4THR      H   42   6.760   9.523   3.188
    4THR     CA   43   6.754   9.460   2.982
    4THR     CB   44   6.827   9.588   2.941
    4THR    OG1   45   6.928   9.618   3.038
    4THR    HG1   46   6.970   9.709   3.035
    4THR    CG2   47   6.744   9.717   2.944
    4THR      C   48   6.810   9.341   2.904
    4THR      O   49   6.816   9.345   2.781
    5PRO      N   50   6.883   9.249   2.966
    5PRO     CA   51   6.922   9.124   2.899
    5PRO     CB   52   7.030   9.059   2.984
    5PRO     CG   53   6.988   9.103   3.124
    5PRO     CD   54   6.934   9.245   3.104
    5PRO      C   55   6.808   9.024   2.878
    5PRO      O   56   6.709   9.024   2.952
    6LYSH     N   57   6.830   8.927   2.789
    6LYSH     H   58   6.918   8.911   2.745
    6LYSH    CA   59   6.725   8.826   2.767
    6LYSH    CB   60   6.742   8.762   2.629
    6LYSH    CG   61   6.761   8.866   2.518
    6LYSH    CD   62   6.635   8.942   2.476
    6LYSH    CE   63   6.649   9.027   2.349
    6LYSH    NZ   64   6.527   9.107   2.329
    6LYSH   HZ1   65   6.515   9.185   2.390
    6LYSH   HZ2   66   6.502   9.128   2.235
    6LYSH   HZ3   67   6.451   9.048   2.359
    6LYSH     C   68   6.709   8.707   2.861
    6LYSH     O   69   6.613   8.631   2.853
    7ILE      N   70   6.818   8.674   2.931
    7ILE      H   71   6.884   8.746   2.916
    7ILE     CA   72   6.840   8.565   3.028
    7ILE     CB   73   6.986   8.550   3.070
    7ILE    CG1   74   7.039   8.688   3.109
    7ILE    CG2   75   7.080   8.476   2.975
    7ILE     CD   76   7.177   8.700   3.174
    7ILE      C   77   6.755   8.587   3.153
    7ILE      O   78   6.749   8.702   3.195
    8GLN      N   79   6.717   8.481   3.225
    8GLN      H   80   6.746   8.391   3.191
    8GLN     CA   81   6.641   8.488   3.350
    8GLN     CB   82   6.581   8.350   3.380
    8GLN     CG   83   6.466   8.311   3.287
    8GLN     CD   84   6.412   8.169   3.309
    8GLN    OE1   85   6.396   8.128   3.423
    8GLN    NE2   86   6.357   8.104   3.206
    8GLN   HE21   87   6.356   8.147   3.116
    8GLN   HE22   88   6.320   8.013   3.221
    8GLN      C   89   6.709   8.541   3.476
    8GLN      O   90   6.752   8.466   3.564
    9VAL      N   91   6.694   8.671   3.503
    9VAL      H   92   6.638   8.717   3.435
    9VAL     CA   93   6.755   8.757   3.606
    9VAL     CB   94   6.749   8.906   3.574
    9VAL    CG1   95   6.804   8.996   3.684
    9VAL    CG2   96   6.817   8.952   3.445
    9VAL      C   97   6.702   8.732   3.747
    9VAL      O   98   6.587   8.746   3.787
   10TYR      N   99   6.796   8.687   3.830
   10TYR      H  100   6.892   8.706   3.808
   10TYR     CA  101   6.776   8.648   3.970
   10TYR     CB  102   6.747   8.776   4.049
   10TYR     CG  103   6.776   8.747   4.196
   10TYR    CD1  104   6.680   8.706   4.288
   10TYR    HD1  105   6.574   8.717   4.266
   10TYR    CD2  106   6.910   8.759   4.233
   10TYR    HD2  107   6.981   8.778   4.153
   10TYR    CE1  108   6.718   8.662   4.414
   10TYR    HE1  109   6.652   8.603   4.477
   10TYR    CE2  110   6.948   8.715   4.359
   10TYR    HE2  111   7.053   8.709   4.385
   10TYR     CZ  112   6.852   8.669   4.449
   10TYR     OH  113   6.898   8.605   4.560
   10TYR     HH  114   6.996   8.623   4.569
   10TYR      C  115   6.683   8.529   3.994
   10TYR      O  116   6.674   8.477   4.105
   11SER      N  117   6.636   8.476   3.882
   11SER      H  118   6.647   8.516   3.791
   11SER     CA  119   6.536   8.369   3.892
   11SER     CB  120   6.475   8.350   3.753
   11SER     OG  121   6.372   8.250   3.757
   11SER     HG  122   6.352   8.212   3.667
   11SER      C  123   6.593   8.235   3.940
   11SER      O  124   6.686   8.176   3.886
   12ARG      N  125   6.515   8.185   4.035
   12ARG      H  126   6.433   8.235   4.065
   12ARG     CA  127   6.554   8.062   4.106
   12ARG     CB  128   6.496   8.062   4.247
   12ARG     CG  129   6.604   8.106   4.346
   12ARG     CD  130   6.657   8.249   4.328
   12ARG     NE  131   6.783   8.262   4.402
   12ARG     HE  132   6.790   8.226   4.495
   12ARG     CZ  133   6.902   8.302   4.354
   12ARG    NH1  134   6.904   8.360   4.233
   12ARG   HH11  135   6.826   8.356   4.171
   12ARG   HH12  136   6.978   8.418   4.200
   12ARG    NH2  137   7.005   8.288   4.438
   12ARG   HH21  138   6.980   8.262   4.532
   12ARG   HH22  139   7.088   8.327   4.399
   12ARG      C  140   6.512   7.937   4.029
   12ARG      O  141   6.575   7.832   4.042
   13HI0      N  142   6.435   7.958   3.922
   13HI0      H  143   6.423   8.052   3.889
   13HI0     CA  144   6.385   7.851   3.835
   13HI0     CB  145   6.285   7.911   3.736
   13HI0     CG  146   6.141   7.938   3.780
   13HI0    ND1  147   6.097   8.028   3.867
   13HI0    HD1  148   6.133   8.121   3.860
   13HI0    CD2  149   6.040   7.868   3.731
   13HI0    HD2  150   6.043   7.793   3.651
   13HI0    CE1  151   5.969   7.996   3.887
   13HI0    HE1  152   5.902   8.060   3.944
   13HI0    NE2  153   5.935   7.894   3.808
   13HI0    HE2  154   5.844   7.853   3.798
   13HI0      C  155   6.479   7.752   3.767
   13HI0      O  156   6.576   7.783   3.697
   14PRO      N  157   6.457   7.624   3.795
   14PRO     CA  158   6.513   7.510   3.721
   14PRO     CB  159   6.445   7.383   3.770
   14PRO     CG  160   6.391   7.423   3.908
   14PRO     CD  161   6.362   7.572   3.895
   14PRO      C  162   6.474   7.517   3.573
   14PRO      O  163   6.359   7.540   3.534
   15ALA      N  164   6.583   7.515   3.497
   15ALA      H  165   6.673   7.492   3.533
   15ALA     CA  166   6.569   7.507   3.350
   15ALA     CB  167   6.709   7.542   3.298
   15ALA      C  168   6.527   7.371   3.296
   15ALA      O  169   6.525   7.271   3.367
   16GL4      N  170   6.495   7.372   3.167
   16GL4      H  171   6.501   7.458   3.115
   16GL4     CA  172   6.461   7.255   3.084
   16GL4     CB  173   6.391   7.316   2.963
   16GL4     CG  174   6.480   7.404   2.876
   16GL4     CD  175   6.474   7.554   2.907
   16GL4    OE1  176   6.538   7.603   3.002
   16GL4   HE11  177   6.534   7.702   2.987
   16GL4   HE12  178   6.551   7.525   3.063
   16GL4    OE2  179   6.380   7.616   2.852
   16GL4   HE21  180   6.363   7.695   2.911
   16GL4   HE22  181   6.338   7.564   2.778
   16GL4      C  182   6.581   7.166   3.050
   16GL4      O  183   6.560   7.056   2.999
   17ASN      N  184   6.699   7.227   3.036
   17ASN      H  185   6.705   7.326   3.044
   17ASN     CA  186   6.830   7.163   3.026
   17ASN     CB  187   6.917   7.248   2.933
   17ASN     CG  188   6.921   7.398   2.961
   17ASN    OD1  189   6.841   7.454   3.037
   17ASN    ND2  190   7.022   7.458   2.899
   17ASN   HD21  191   7.086   7.404   2.845
   17ASN   HD22  192   7.033   7.557   2.905
   17ASN      C  193   6.895   7.154   3.165
   17ASN      O  194   6.875   7.247   3.243
   18GLY      N  195   6.982   7.055   3.177
   18GLY      H  196   7.016   7.006   3.097
   18GLY     CA  197   7.057   7.038   3.302
   18GLY      C  198   7.170   7.142   3.302
   18GLY      O  199   7.179   7.227   3.213
   19LYSH     N  200   7.267   7.137   3.394
   19LYSH     H  201   7.331   7.213   3.393
   19LYSH    CA  202   7.289   7.051   3.511
   19LYSH    CB  203   7.399   6.949   3.480
   19LYSH    CG  204   7.417   6.822   3.563
   19LYSH    CD  205   7.553   6.763   3.524
   19LYSH    CE  206   7.596   6.647   3.613
   19LYSH    NZ  207   7.736   6.602   3.600
   19LYSH   HZ1  208   7.743   6.524   3.662
   19LYSH   HZ2  209   7.754   6.574   3.506
   19LYSH   HZ3  210   7.802   6.670   3.630
   19LYSH     C  211   7.333   7.135   3.631
   19LYSH     O  212   7.274   7.123   3.738
   20SER      N  213   7.442   7.209   3.613
   20SER      H  214   7.492   7.199   3.527
   20SER     CA  215   7.497   7.309   3.706
   20SER     CB  216   7.618   7.382   3.647
   20SER     OG  217   7.679   7.464   3.747
   20SER     HG  218   7.769   7.502   3.723
   20SER      C  219   7.403   7.416   3.763
   20SER      O  220   7.310   7.455   3.694
   21ASN      N  221   7.435   7.465   3.883
   21ASN      H  222   7.517   7.438   3.933
   21ASN     CA  223   7.345   7.562   3.946
   21ASN     CB  224   7.376   7.574   4.095
   21ASN     CG  225   7.521   7.611   4.130
   21ASN    OD1  226   7.615   7.532   4.118
   21ASN    ND2  227   7.541   7.741   4.147
   21ASN   HD21  228   7.467   7.806   4.131
   21ASN   HD22  229   7.635   7.768   4.169
   21ASN      C  230   7.335   7.702   3.885
   21ASN      O  231   7.229   7.763   3.893
   22PHE      N  232   7.448   7.749   3.832
   22PHE      H  233   7.529   7.690   3.834
   22PHE     CA  234   7.471   7.882   3.773
   22PHE     CB  235   7.614   7.901   3.724
   22PHE     CG  236   7.693   7.943   3.848
   22PHE    CD1  237   7.723   8.077   3.868
   22PHE    HD1  238   7.690   8.147   3.792
   22PHE    CD2  239   7.746   7.848   3.935
   22PHE    HD2  240   7.734   7.742   3.914
   22PHE    CE1  241   7.804   8.114   3.975
   22PHE    HE1  242   7.836   8.217   3.989
   22PHE    CE2  243   7.829   7.886   4.040
   22PHE    HE2  244   7.877   7.806   4.096
   22PHE     CZ  245   7.859   8.020   4.061
   22PHE     HZ  246   7.930   8.048   4.139
   22PHE      C  247   7.371   7.903   3.660
   22PHE      O  248   7.303   7.808   3.619
   23LEU      N  249   7.346   8.033   3.645
   23LEU      H  250   7.414   8.098   3.678
   23LEU     CA  251   7.256   8.079   3.538
   23LEU     CB  252   7.216   8.226   3.552
   23LEU     CG  253   7.107   8.281   3.460
   23LEU    CD1  254   6.967   8.222   3.482
   23LEU    CD2  255   7.115   8.434   3.465
   23LEU      C  256   7.308   8.048   3.398
   23LEU      O  257   7.419   8.082   3.359
   24ASN      N  258   7.217   7.990   3.319
   24ASN      H  259   7.128   7.967   3.358
   24ASN     CA  260   7.233   7.953   3.178
   24ASN     CB  261   7.148   7.832   3.142
   24ASN     CG  262   7.001   7.829   3.185
   24ASN    OD1  263   6.961   7.831   3.301
   24ASN    ND2  264   6.916   7.802   3.086
   24ASN   HD21  265   6.946   7.767   2.997
   24ASN   HD22  266   6.821   7.800   3.118
   24ASN      C  267   7.188   8.060   3.078
   24ASN      O  268   7.105   8.148   3.102
   25CYS2     N  269   7.255   8.049   2.964
   25CYS2     H  270   7.337   7.993   2.958
   25CYS2    CA  271   7.231   8.137   2.848
   25CYS2    CB  272   7.344   8.109   2.749
   25CYS2    SG  273   7.382   8.243   2.630
   25CYS2     C  274   7.090   8.124   2.792
   25CYS2     O  275   7.029   8.018   2.774
   26TYR      N  276   7.047   8.234   2.731
   26TYR      H  277   7.104   8.317   2.733
   26TYR     CA  278   6.915   8.257   2.671
   26TYR     CB  279   6.861   8.399   2.657
   26TYR     CG  280   6.735   8.420   2.573
   26TYR    CD1  281   6.611   8.385   2.625
   26TYR    HD1  282   6.613   8.338   2.723
   26TYR    CD2  283   6.746   8.458   2.440
   26TYR    HD2  284   6.831   8.519   2.410
   26TYR    CE1  285   6.499   8.386   2.543
   26TYR    HE1  286   6.401   8.383   2.590
   26TYR    CE2  287   6.629   8.466   2.365
   26TYR    HE2  288   6.642   8.515   2.269
   26TYR     CZ  289   6.505   8.419   2.408
   26TYR     OH  290   6.424   8.349   2.324
   26TYR     HH  291   6.447   8.385   2.234
   26TYR      C  292   6.925   8.196   2.531
   26TYR      O  293   6.988   8.263   2.449
   27VAL      N  294   6.869   8.078   2.508
   27VAL      H  295   6.813   8.028   2.574
   27VAL     CA  296   6.895   8.005   2.383
   27VAL     CB  297   6.909   7.855   2.407
   27VAL    CG1  298   6.925   7.764   2.284
   27VAL    CG2  299   7.030   7.821   2.494
   27VAL      C  300   6.785   8.035   2.281
   27VAL      O  301   6.673   7.988   2.295
   28SER      N  302   6.831   8.111   2.181
   28SER      H  303   6.926   8.143   2.184
   28SER     CA  304   6.746   8.163   2.073
   28SER     CB  305   6.786   8.310   2.054
   28SER     OG  306   6.706   8.367   1.950
   28SER     HG  307   6.623   8.402   1.993
   28SER      C  308   6.764   8.093   1.938
   28SER      O  309   6.864   8.120   1.871
   29GLY      N  310   6.689   7.985   1.921
   29GLY      H  311   6.635   7.954   2.000
   29GLY     CA  312   6.717   7.893   1.810
   29GLY      C  313   6.638   7.763   1.823
   29GLY      O  314   6.516   7.766   1.808
   30PHE      N  315   6.704   7.670   1.893
   30PHE      H  316   6.798   7.695   1.915
   30PHE     CA  317   6.660   7.533   1.923
   30PHE     CB  318   6.641   7.454   1.794
   30PHE     CG  319   6.768   7.435   1.711
   30PHE    CD1  320   6.792   7.530   1.612
   30PHE    HD1  321   6.730   7.619   1.618
   30PHE    CD2  322   6.843   7.319   1.724
   30PHE    HD2  323   6.832   7.246   1.805
   30PHE    CE1  324   6.879   7.513   1.505
   30PHE    HE1  325   6.861   7.574   1.416
   30PHE    CE2  326   6.941   7.310   1.626
   30PHE    HE2  327   6.997   7.216   1.625
   30PHE     CZ  328   6.961   7.403   1.524
   30PHE     HZ  329   7.045   7.382   1.458
   30PHE      C  330   6.748   7.465   2.028
   30PHE      O  331   6.870   7.479   2.030
   31HI0      N  332   6.676   7.367   2.081
   31HI0      H  333   6.584   7.350   2.045
   31HI0     CA  334   6.736   7.265   2.168
   31HI0     CB  335   6.623   7.201   2.249
   31HI0     CG  336   6.672   7.143   2.381
   31HI0    ND1  337   6.715   7.209   2.488
   31HI0    HD1  338   6.727   7.309   2.490
   31HI0    CD2  339   6.679   7.013   2.409
   31HI0    HD2  340   6.624   6.933   2.358
   31HI0    CE1  341   6.757   7.123   2.579
   31HI0    HE1  342   6.796   7.150   2.677
   31HI0    NE2  343   6.735   7.001   2.529
   31HI0    HE2  344   6.748   6.915   2.579
   31HI0      C  345   6.804   7.154   2.087
   31HI0      O  346   6.749   7.105   1.989
   32PRO      N  347   6.919   7.115   2.142
   32PRO     CA  348   7.004   7.199   2.228
   32PRO     CB  349   7.086   7.100   2.311
   32PRO     CG  350   7.088   6.971   2.229
   32PRO     CD  351   6.961   6.974   2.145
   32PRO      C  352   7.092   7.295   2.148
   32PRO      O  353   7.107   7.273   2.028
   33SER      N  354   7.173   7.374   2.218
   33SER      H  355   7.176   7.384   2.318
   33SER     CA  356   7.274   7.459   2.155
   33SER     CB  357   7.295   7.583   2.242
   33SER     OG  358   7.313   7.549   2.379
   33SER     HG  359   7.407   7.573   2.401
   33SER      C  360   7.410   7.391   2.135
   33SER      O  361   7.517   7.451   2.145
   34AS4      N  362   7.410   7.266   2.091
   34AS4      H  363   7.325   7.214   2.079
   34AS4     CA  364   7.526   7.176   2.078
   34AS4     CB  365   7.484   7.030   2.059
   34AS4     CG  366   7.422   7.016   1.919
   34AS4    OD1  367   7.505   6.995   1.828
   34AS4   HD11  368   7.453   6.997   1.743
   34AS4   HD12  369   7.600   6.989   1.859
   34AS4    OD2  370   7.298   7.024   1.905
   34AS4   HD21  371   7.269   6.989   1.816
   34AS4   HD22  372   7.260   7.026   1.997
   34AS4      C  373   7.625   7.221   1.971
   34AS4      O  374   7.745   7.200   1.985
   35ILE      N  375   7.580   7.298   1.872
   35ILE      H  376   7.487   7.290   1.836
   35ILE     CA  377   7.672   7.355   1.773
   35ILE     CB  378   7.601   7.406   1.647
   35ILE    CG1  379   7.478   7.484   1.695
   35ILE    CG2  380   7.565   7.296   1.546
   35ILE     CD  381   7.411   7.561   1.581
   35ILE      C  382   7.758   7.469   1.829
   35ILE      O  383   7.759   7.491   1.950
   36GL4      N  384   7.860   7.514   1.756
   36GL4      H  385   7.923   7.451   1.711
   36GL4     CA  386   7.933   7.639   1.779
   36GL4     CB  387   8.056   7.637   1.689
   36GL4     CG  388   8.172   7.569   1.762
   36GL4     CD  389   8.297   7.656   1.750
   36GL4    OE1  390   8.349   7.667   1.637
   36GL4   HE11  391   8.422   7.733   1.652
   36GL4   HE12  392   8.284   7.637   1.566
   36GL4    OE2  393   8.367   7.675   1.852
   36GL4   HE21  394   8.410   7.765   1.849
   36GL4   HE22  395   8.396   7.588   1.893
   36GL4      C  396   7.844   7.764   1.778
   36GL4      O  397   7.826   7.835   1.679
   37VAL      N  398   7.779   7.781   1.893
   37VAL      H  399   7.805   7.726   1.972
   37VAL     CA  400   7.676   7.884   1.911
   37VAL     CB  401   7.572   7.861   2.021
   37VAL    CG1  402   7.512   7.722   1.996
   37VAL    CG2  403   7.605   7.862   2.170
   37VAL      C  404   7.738   8.022   1.934
   37VAL      O  405   7.819   8.050   2.023
   38AS4      N  406   7.690   8.113   1.850
   38AS4      H  407   7.636   8.080   1.773
   38AS4     CA  408   7.731   8.254   1.865
   38AS4     CB  409   7.708   8.325   1.731
   38AS4     CG  410   7.773   8.456   1.687
   38AS4    OD1  411   7.725   8.527   1.596
   38AS4   HD11  412   7.754   8.620   1.618
   38AS4   HD12  413   7.665   8.475   1.535
   38AS4    OD2  414   7.872   8.490   1.756
   38AS4   HD21  415   7.882   8.589   1.766
   38AS4   HD22  416   7.927   8.406   1.765
   38AS4      C  417   7.662   8.328   1.979
   38AS4      O  418   7.541   8.320   2.001
   39LEU      N  419   7.746   8.389   2.062
   39LEU      H  420   7.845   8.395   2.045
   39LEU     CA  421   7.696   8.461   2.180
   39LEU     CB  422   7.800   8.447   2.291
   39LEU     CG  423   7.846   8.306   2.329
   39LEU    CD1  424   7.991   8.273   2.294
   39LEU    CD2  425   7.848   8.310   2.482
   39LEU      C  426   7.665   8.607   2.147
   39LEU      O  427   7.762   8.681   2.131
   40LEU      N  428   7.549   8.649   2.197
   40LEU      H  429   7.495   8.584   2.251
   40LEU     CA  430   7.499   8.787   2.195
   40LEU     CB  431   7.354   8.790   2.146
   40LEU     CG  432   7.341   8.772   1.995
   40LEU    CD1  433   7.194   8.745   1.961
   40LEU    CD2  434   7.402   8.896   1.930
   40LEU      C  435   7.525   8.870   2.321
   40LEU      O  436   7.431   8.915   2.387
   41LYSH     N  437   7.649   8.916   2.332
   41LYSH     H  438   7.718   8.861   2.283
   41LYSH    CA  439   7.701   9.006   2.436
   41LYSH    CB  440   7.678   8.954   2.578
   41LYSH    CG  441   7.752   8.826   2.618
   41LYSH    CD  442   7.865   8.876   2.709
   41LYSH    CE  443   7.857   8.985   2.816
   41LYSH    NZ  444   7.988   8.996   2.882
   41LYSH   HZ1  445   8.007   8.903   2.915
   41LYSH   HZ2  446   8.046   9.037   2.812
   41LYSH   HZ3  447   7.977   9.052   2.964
   41LYSH     C  448   7.848   9.044   2.417
   41LYSH     O  449   7.924   8.969   2.356
   42ASN      N  450   7.892   9.156   2.473
   42ASN      H  451   7.834   9.228   2.511
   42ASN     CA  452   8.031   9.201   2.455
   42ASN     CB  453   8.052   9.343   2.507
   42ASN     CG  454   8.172   9.421   2.452
   42ASN    OD1  455   8.179   9.460   2.335
   42ASN    ND2  456   8.281   9.434   2.526
   42ASN   HD21  457   8.293   9.380   2.609
   42ASN   HD22  458   8.353   9.492   2.486
   42ASN      C  459   8.136   9.107   2.514
   42ASN      O  460   8.129   9.070   2.631
   43GLY      N  461   8.232   9.054   2.438
   43GLY      H  462   8.241   9.078   2.341
   43GLY     CA  463   8.331   8.953   2.478
   43GLY      C  464   8.460   9.011   2.535
   43GLY      O  465   8.549   9.050   2.459
   44GL4      N  466   8.474   9.016   2.668
   44GL4      H  467   8.394   9.043   2.721
   44GL4     CA  468   8.602   9.045   2.734
   44GL4     CB  469   8.576   9.101   2.874
   44GL4     CG  470   8.519   9.242   2.883
   44GL4     CD  471   8.367   9.250   2.866
   44GL4    OE1  472   8.293   9.209   2.958
   44GL4   HE11  473   8.198   9.210   2.925
   44GL4   HE12  474   8.331   9.203   3.050
   44GL4    OE2  475   8.337   9.291   2.751
   44GL4   HE21  476   8.238   9.289   2.742
   44GL4   HE22  477   8.422   9.295   2.699
   44GL4      C  478   8.687   8.918   2.730
   44GL4      O  479   8.808   8.929   2.709
   45ARG      N  480   8.628   8.816   2.791
   45ARG      H  481   8.532   8.822   2.820
   45ARG     CA  482   8.682   8.680   2.791
   45ARG     CB  483   8.615   8.598   2.902
   45ARG     CG  484   8.659   8.636   3.043
   45ARG     CD  485   8.588   8.553   3.151
   45ARG     NE  486   8.583   8.409   3.122
   45ARG     HE  487   8.583   8.384   3.026
   45ARG     CZ  488   8.608   8.322   3.220
   45ARG    NH1  489   8.636   8.350   3.348
   45ARG   HH11  490   8.637   8.446   3.377
   45ARG   HH12  491   8.639   8.283   3.422
   45ARG    NH2  492   8.603   8.193   3.184
   45ARG   HH21  493   8.593   8.180   3.085
   45ARG   HH22  494   8.606   8.116   3.248
   45ARG      C  495   8.663   8.593   2.666
   45ARG      O  496   8.567   8.620   2.593
   46ILE      N  497   8.731   8.480   2.656
   46ILE      H  498   8.791   8.452   2.731
   46ILE     CA  499   8.727   8.396   2.535
   46ILE     CB  500   8.817   8.273   2.547
   46ILE    CG1  501   8.949   8.324   2.605
   46ILE    CG2  502   8.826   8.180   2.426
   46ILE     CD  503   9.034   8.199   2.628
   46ILE      C  504   8.586   8.342   2.508
   46ILE      O  505   8.535   8.355   2.397
   47GL4      N  506   8.516   8.290   2.609
   47GL4      H  507   8.561   8.292   2.698
   47GL4     CA  508   8.376   8.246   2.608
   47GL4     CB  509   8.352   8.136   2.711
   47GL4     CG  510   8.390   8.165   2.857
   47GL4     CD  511   8.541   8.165   2.878
   47GL4    OE1  512   8.601   8.061   2.911
   47GL4   HE11  513   8.701   8.058   2.899
   47GL4   HE12  514   8.525   8.012   2.952
   47GL4    OE2  515   8.601   8.272   2.852
   47GL4   HE21  516   8.679   8.283   2.914
   47GL4   HE22  517   8.560   8.323   2.777
   47GL4      C  518   8.265   8.351   2.620
   47GL4      O  519   8.147   8.317   2.609
   48LYSH     N  520   8.301   8.478   2.634
   48LYSH     H  521   8.390   8.511   2.602
   48LYSH    CA  522   8.214   8.593   2.664
   48LYSH    CB  523   8.110   8.631   2.559
   48LYSH    CG  524   8.169   8.629   2.418
   48LYSH    CD  525   8.068   8.694   2.323
   48LYSH    CE  526   8.131   8.713   2.184
   48LYSH    NZ  527   8.035   8.782   2.097
   48LYSH   HZ1  528   8.085   8.815   2.017
   48LYSH   HZ2  529   7.967   8.715   2.068
   48LYSH   HZ3  530   7.997   8.864   2.139
   48LYSH     C  531   8.134   8.597   2.795
   48LYSH     O  532   8.113   8.708   2.843
   49VAL      N  533   8.070   8.488   2.836
   49VAL      H  534   8.024   8.429   2.770
   49VAL     CA  535   8.018   8.468   2.972
   49VAL     CB  536   7.887   8.391   2.961
   49VAL    CG1  537   7.785   8.470   2.878
   49VAL    CG2  538   7.897   8.247   2.911
   49VAL      C  539   8.124   8.419   3.071
   49VAL      O  540   8.233   8.376   3.033
   50GL4      N  541   8.086   8.415   3.198
   50GL4      H  542   8.028   8.483   3.243
   50GL4     CA  543   8.177   8.359   3.299
   50GL4     CB  544   8.120   8.385   3.439
   50GL4     CG  545   8.113   8.526   3.498
   50GL4     CD  546   8.025   8.629   3.428
   50GL4    OE1  547   8.040   8.752   3.449
   50GL4   HE11  548   7.990   8.803   3.380
   50GL4   HE12  549   8.109   8.756   3.522
   50GL4    OE2  550   7.924   8.582   3.371
   50GL4   HE21  551   7.878   8.654   3.319
   50GL4   HE22  552   7.912   8.486   3.394
   50GL4      C  553   8.203   8.209   3.288
   50GL4      O  554   8.315   8.179   3.328
   51HI0      N  555   8.114   8.113   3.264
   51HI0      H  556   8.021   8.137   3.236
   51HI0     CA  557   8.139   7.968   3.271
   51HI0     CB  558   8.076   7.899   3.393
   51HI0     CG  559   8.140   7.930   3.528
   51HI0    ND1  560   8.271   7.927   3.553
   51HI0    HD1  561   8.342   7.927   3.483
   51HI0    CD2  562   8.083   7.922   3.648
   51HI0    HD2  563   7.976   7.909   3.667
   51HI0    CE1  564   8.297   7.927   3.683
   51HI0    HE1  565   8.392   7.959   3.726
   51HI0    NE2  566   8.177   7.923   3.741
   51HI0    HE2  567   8.160   7.933   3.839
   51HI0      C  568   8.093   7.893   3.146
   51HI0      O  569   8.017   7.939   3.061
   52SER      N  570   8.145   7.771   3.142
   52SER      H  571   8.236   7.754   3.182
   52SER     CA  572   8.117   7.669   3.040
   52SER     CB  573   8.208   7.671   2.916
   52SER     OG  574   8.344   7.666   2.958
   52SER     HG  575   8.400   7.674   2.875
   52SER      C  576   8.130   7.531   3.105
   52SER      O  577   8.230   7.499   3.169
   53AS4      N  578   8.011   7.478   3.130
   53AS4      H  579   7.926   7.524   3.104
   53AS4     CA  580   7.995   7.344   3.189
   53AS4     CB  581   7.932   7.355   3.329
   53AS4     CG  582   8.011   7.274   3.432
   53AS4    OD1  583   8.049   7.158   3.406
   53AS4   HD11  584   8.120   7.141   3.474
   53AS4   HD12  585   8.015   7.142   3.313
   53AS4    OD2  586   8.053   7.335   3.533
   53AS4   HD21  587   8.002   7.298   3.611
   53AS4   HD22  588   8.115   7.408   3.506
   53AS4      C  589   7.908   7.249   3.107
   53AS4      O  590   7.816   7.287   3.035
   54LEU      N  591   7.932   7.120   3.130
   54LEU      H  592   7.965   7.098   3.222
   54LEU     CA  593   7.860   7.008   3.067
   54LEU     CB  594   7.951   6.891   3.105
   54LEU     CG  595   8.069   6.859   3.013
   54LEU    CD1  596   8.163   6.752   3.070
   54LEU    CD2  597   8.027   6.841   2.867
   54LEU      C  598   7.718   6.985   3.120
   54LEU      O  599   7.699   6.967   3.240
   55SER      N  600   7.627   6.979   3.024
   55SER      H  601   7.650   6.992   2.927
   55SER     CA  602   7.483   6.975   3.054
   55SER     CB  603   7.399   7.096   3.015
   55SER     OG  604   7.418   7.197   3.115
   55SER     HG  605   7.326   7.231   3.136
   55SER      C  606   7.418   6.858   2.980
   55SER      O  607   7.452   6.837   2.864
   56PHE      N  608   7.325   6.791   3.048
   56PHE      H  609   7.333   6.769   3.145
   56PHE     CA  610   7.236   6.699   2.976
   56PHE     CB  611   7.198   6.564   3.038
   56PHE     CG  612   7.146   6.567   3.182
   56PHE    CD1  613   7.228   6.545   3.292
   56PHE    HD1  614   7.317   6.485   3.278
   56PHE    CD2  615   7.021   6.622   3.204
   56PHE    HD2  616   6.943   6.613   3.129
   56PHE    CE1  617   7.190   6.569   3.424
   56PHE    HE1  618   7.263   6.558   3.505
   56PHE    CE2  619   6.981   6.640   3.336
   56PHE    HE2  620   6.882   6.678   3.359
   56PHE     CZ  621   7.060   6.611   3.447
   56PHE     HZ  622   7.021   6.614   3.549
   56PHE      C  623   7.122   6.773   2.906
   56PHE      O  624   7.085   6.883   2.946
   57SER      N  625   7.095   6.739   2.780
   57SER      H  626   7.165   6.695   2.724
   57SER     CA  627   6.976   6.789   2.711
   57SER     CB  628   6.998   6.785   2.560
   57SER     OG  629   6.998   6.650   2.514
   57SER     HG  630   6.954   6.648   2.424
   57SER      C  631   6.843   6.723   2.750
   57SER      O  632   6.836   6.659   2.855
   58LYSH     N  633   6.735   6.757   2.681
   58LYSH     H  634   6.728   6.831   2.614
   58LYSH    CA  635   6.603   6.700   2.711
   58LYSH    CB  636   6.482   6.764   2.641
   58LYSH    CG  637   6.458   6.905   2.695
   58LYSH    CD  638   6.322   6.949   2.639
   58LYSH    CE  639   6.264   7.047   2.741
   58LYSH    NZ  640   6.128   7.094   2.717
   58LYSH   HZ1  641   6.139   7.147   2.632
   58LYSH   HZ2  642   6.067   7.015   2.722
   58LYSH   HZ3  643   6.088   7.156   2.785
   58LYSH     C  644   6.610   6.551   2.676
   58LYSH     O  645   6.542   6.471   2.739
   59AS4      N  646   6.673   6.517   2.564
   59AS4      H  647   6.675   6.572   2.481
   59AS4     CA  648   6.688   6.374   2.530
   59AS4     CB  649   6.704   6.371   2.378
   59AS4     CG  650   6.835   6.422   2.317
   59AS4    OD1  651   6.932   6.346   2.335
   59AS4   HD11  652   6.988   6.372   2.256
   59AS4   HD12  653   6.919   6.303   2.424
   59AS4    OD2  654   6.846   6.546   2.300
   59AS4   HD21  655   6.926   6.549   2.240
   59AS4   HD22  656   6.783   6.597   2.358
   59AS4      C  657   6.798   6.292   2.598
   59AS4      O  658   6.807   6.170   2.583
   60TRP      N  659   6.841   6.348   2.710
   60TRP      H  660   6.789   6.419   2.756
   60TRP     CA  661   6.970   6.314   2.773
   60TRP     CB  662   6.948   6.202   2.874
   60TRP     CG  663   6.868   6.241   2.999
   60TRP    CD1  664   6.918   6.248   3.121
   60TRP    HD1  665   7.023   6.272   3.142
   60TRP    CD2  666   6.731   6.220   3.016
   60TRP    NE1  667   6.828   6.222   3.215
   60TRP    HE1  668   6.846   6.209   3.313
   60TRP    CE2  669   6.711   6.218   3.153
   60TRP    CE3  670   6.630   6.198   2.923
   60TRP    HE3  671   6.652   6.186   2.816
   60TRP    CZ2  672   6.581   6.193   3.196
   60TRP    HZ2  673   6.562   6.186   3.304
   60TRP    CZ3  674   6.502   6.174   2.971
   60TRP    HZ3  675   6.417   6.159   2.904
   60TRP    CH2  676   6.480   6.161   3.107
   60TRP    HH2  677   6.394   6.109   3.150
   60TRP      C  678   7.103   6.297   2.699
   60TRP      O  679   7.180   6.205   2.728
   61SER      N  680   7.130   6.395   2.613
   61SER      H  681   7.066   6.469   2.593
   61SER     CA  682   7.261   6.396   2.546
   61SER     CB  683   7.254   6.411   2.394
   61SER     OG  684   7.191   6.298   2.335
   61SER     HG  685   7.095   6.328   2.340
   61SER      C  686   7.353   6.505   2.601
   61SER      O  687   7.308   6.613   2.637
   62PHE      N  688   7.483   6.477   2.609
   62PHE      H  689   7.515   6.385   2.584
   62PHE     CA  690   7.584   6.570   2.661
   62PHE     CB  691   7.708   6.496   2.711
   62PHE     CG  692   7.704   6.505   2.863
   62PHE    CD1  693   7.648   6.395   2.927
   62PHE    HD1  694   7.666   6.303   2.871
   62PHE    CD2  695   7.725   6.624   2.933
   62PHE    HD2  696   7.763   6.717   2.890
   62PHE    CE1  697   7.615   6.395   3.062
   62PHE    HE1  698   7.614   6.300   3.115
   62PHE    CE2  699   7.684   6.625   3.065
   62PHE    HE2  700   7.714   6.712   3.125
   62PHE     CZ  701   7.638   6.513   3.133
   62PHE     HZ  702   7.637   6.516   3.242
   62PHE      C  703   7.614   6.686   2.565
   62PHE      O  704   7.644   6.666   2.448
   63TYR      N  705   7.627   6.807   2.618
   63TYR      H  706   7.595   6.821   2.712
   63TYR     CA  707   7.670   6.924   2.541
   63TYR     CB  708   7.552   6.968   2.454
   63TYR     CG  709   7.439   7.042   2.527
   63TYR    CD1  710   7.343   6.975   2.601
   63TYR    HD1  711   7.342   6.868   2.621
   63TYR    CD2  712   7.432   7.180   2.509
   63TYR    HD2  713   7.518   7.234   2.469
   63TYR    CE1  714   7.242   7.046   2.665
   63TYR    HE1  715   7.189   7.026   2.758
   63TYR    CE2  716   7.325   7.249   2.564
   63TYR    HE2  717   7.342   7.357   2.554
   63TYR     CZ  718   7.229   7.182   2.639
   63TYR     OH  719   7.137   7.263   2.699
   63TYR     HH  720   7.123   7.340   2.636
   63TYR      C  721   7.731   7.027   2.637
   63TYR      O  722   7.693   7.029   2.754
   64LEU      N  723   7.830   7.100   2.587
   64LEU      H  724   7.886   7.075   2.508
   64LEU     CA  725   7.882   7.219   2.656
   64LEU     CB  726   8.013   7.269   2.595
   64LEU     CG  727   8.108   7.319   2.704
   64LEU    CD1  728   8.161   7.202   2.786
   64LEU    CD2  729   8.217   7.405   2.639
   64LEU      C  730   7.778   7.332   2.657
   64LEU      O  731   7.722   7.355   2.550
   65LEU      N  732   7.754   7.380   2.779
   65LEU      H  733   7.778   7.326   2.859
   65LEU     CA  734   7.652   7.484   2.800
   65LEU     CB  735   7.538   7.428   2.887
   65LEU     CG  736   7.417   7.521   2.891
   65LEU    CD1  737   7.367   7.555   2.751
   65LEU    CD2  738   7.321   7.487   3.005
   65LEU      C  739   7.710   7.605   2.873
   65LEU      O  740   7.781   7.587   2.972
   66TYR      N  741   7.692   7.718   2.806
   66TYR      H  742   7.629   7.718   2.728
   66TYR     CA  743   7.734   7.853   2.849
   66TYR     CB  744   7.710   7.945   2.729
   66TYR     CG  745   7.826   7.917   2.634
   66TYR    CD1  746   7.791   7.871   2.507
   66TYR    HD1  747   7.686   7.852   2.486
   66TYR    CD2  748   7.960   7.944   2.660
   66TYR    HD2  749   7.994   7.947   2.764
   66TYR    CE1  750   7.888   7.854   2.409
   66TYR    HE1  751   7.857   7.800   2.319
   66TYR    CE2  752   8.055   7.944   2.559
   66TYR    HE2  753   8.155   7.983   2.576
   66TYR     CZ  754   8.019   7.892   2.435
   66TYR     OH  755   8.119   7.867   2.346
   66TYR     HH  756   8.075   7.838   2.260
   66TYR      C  757   7.651   7.894   2.971
   66TYR      O  758   7.530   7.873   2.973
   67TYR      N  759   7.731   7.953   3.060
   67TYR      H  760   7.830   7.942   3.055
   67TYR     CA  761   7.688   8.004   3.191
   67TYR     CB  762   7.726   7.905   3.301
   67TYR     CG  763   7.644   7.776   3.310
   67TYR    CD1  764   7.684   7.657   3.250
   67TYR    HD1  765   7.787   7.658   3.214
   67TYR    CD2  766   7.519   7.774   3.371
   67TYR    HD2  767   7.473   7.871   3.391
   67TYR    CE1  768   7.609   7.540   3.250
   67TYR    HE1  769   7.632   7.483   3.161
   67TYR    CE2  770   7.443   7.658   3.366
   67TYR    HE2  771   7.335   7.672   3.367
   67TYR     CZ  772   7.484   7.537   3.311
   67TYR     OH  773   7.432   7.416   3.342
   67TYR     HH  774   7.515   7.359   3.345
   67TYR      C  775   7.739   8.143   3.232
   67TYR      O  776   7.856   8.172   3.208
   68THR      N  777   7.665   8.194   3.330
   68THR      H  778   7.597   8.141   3.381
   68THR     CA  779   7.672   8.332   3.379
   68THR     CB  780   7.601   8.420   3.275
   68THR    OG1  781   7.635   8.554   3.313
   68THR    HG1  782   7.734   8.562   3.299
   68THR    CG2  783   7.450   8.403   3.263
   68THR      C  784   7.615   8.344   3.520
   68THR      O  785   7.560   8.243   3.563
   69GL4      N  786   7.655   8.453   3.586
   69GL4      H  787   7.730   8.513   3.559
   69GL4     CA  788   7.606   8.492   3.719
   69GL4     CB  789   7.712   8.577   3.789
   69GL4     CG  790   7.848   8.515   3.822
   69GL4     CD  791   7.934   8.598   3.918
   69GL4    OE1  792   7.990   8.555   4.021
   69GL4   HE11  793   8.066   8.615   4.047
   69GL4   HE12  794   7.941   8.478   4.061
   69GL4    OE2  795   7.937   8.723   3.907
   69GL4   HE21  796   8.026   8.763   3.925
   69GL4   HE22  797   7.845   8.749   3.878
   69GL4      C  798   7.464   8.549   3.727
   69GL4      O  799   7.415   8.605   3.630
   70PHE      N  800   7.395   8.543   3.840
   70PHE      H  801   7.442   8.497   3.916
   70PHE     CA  802   7.252   8.570   3.860
   70PHE     CB  803   7.208   8.526   4.000
   70PHE     CG  804   7.190   8.375   3.990
   70PHE    CD1  805   7.062   8.329   3.962
   70PHE    HD1  806   6.991   8.402   3.924
   70PHE    CD2  807   7.293   8.281   3.999
   70PHE    HD2  808   7.392   8.315   4.029
   70PHE    CE1  809   7.038   8.192   3.947
   70PHE    HE1  810   6.936   8.159   3.934
   70PHE    CE2  811   7.271   8.147   3.969
   70PHE    HE2  812   7.339   8.068   4.001
   70PHE     CZ  813   7.143   8.102   3.936
   70PHE     HZ  814   7.129   7.998   3.907
   70PHE      C  815   7.190   8.708   3.835
   70PHE      O  816   7.069   8.724   3.820
   71THR      N  817   7.277   8.807   3.855
   71THR      H  818   7.355   8.791   3.916
   71THR     CA  819   7.262   8.949   3.820
   71THR     CB  820   7.256   9.047   3.937
   71THR    OG1  821   7.377   9.043   4.013
   71THR    HG1  822   7.407   8.951   4.041
   71THR    CG2  823   7.136   9.009   4.024
   71THR      C  824   7.375   8.976   3.720
   71THR      O  825   7.489   8.976   3.764
   72PRO      N  826   7.337   8.978   3.592
   72PRO     CA  827   7.433   8.997   3.483
   72PRO     CB  828   7.356   8.945   3.361
   72PRO     CG  829   7.209   8.974   3.392
   72PRO     CD  830   7.203   8.944   3.542
   72PRO      C  831   7.478   9.143   3.470
   72PRO      O  832   7.495   9.218   3.566
   73THR      N  833   7.511   9.174   3.345
   73THR      H  834   7.507   9.111   3.267
   73THR     CA  835   7.536   9.315   3.310
   73THR     CB  836   7.678   9.340   3.260
   73THR    OG1  837   7.706   9.263   3.142
   73THR    HG1  838   7.705   9.168   3.172
   73THR    CG2  839   7.785   9.313   3.366
   73THR      C  840   7.436   9.360   3.203
   73THR      O  841   7.401   9.287   3.110
   74GL4      N  842   7.397   9.486   3.220
   74GL4      H  843   7.436   9.546   3.290
   74GL4     CA  844   7.288   9.562   3.156
   74GL4     CB  845   7.290   9.699   3.223
   74GL4     CG  846   7.264   9.725   3.372
   74GL4     CD  847   7.391   9.713   3.457
   74GL4    OE1  848   7.443   9.815   3.508
   74GL4   HE11  849   7.537   9.812   3.473
   74GL4   HE12  850   7.375   9.864   3.562
   74GL4    OE2  851   7.411   9.595   3.491
   74GL4   HE21  852   7.499   9.584   3.539
   74GL4   HE22  853   7.342   9.530   3.461
   74GL4      C  854   7.321   9.575   3.008
   74GL4      O  855   7.431   9.560   2.955
   75LYSH     N  856   7.215   9.604   2.932
   75LYSH     H  857   7.126   9.620   2.974
   75LYSH    CA  858   7.228   9.627   2.788
   75LYSH    CB  859   7.312   9.750   2.750
   75LYSH    CG  860   7.254   9.888   2.780
   75LYSH    CD  861   7.142   9.920   2.681
   75LYSH    CE  862   7.046  10.014   2.755
   75LYSH    NZ  863   6.958  10.078   2.656
   75LYSH   HZ1  864   7.007  10.118   2.579
   75LYSH   HZ2  865   6.880  10.019   2.637
   75LYSH   HZ3  866   6.911  10.145   2.713
   75LYSH     C  867   7.264   9.515   2.690
   75LYSH     O  868   7.185   9.487   2.600
   76ASN      N  869   7.364   9.435   2.725
   76ASN      H  870   7.413   9.466   2.806
   76ASN     CA  871   7.410   9.312   2.659
   76ASN     CB  872   7.518   9.238   2.738
   76ASN     CG  873   7.651   9.314   2.735
   76ASN    OD1  874   7.703   9.370   2.638
   76ASN    ND2  875   7.713   9.324   2.852
   76ASN   HD21  876   7.684   9.287   2.940
   76ASN   HD22  877   7.803   9.367   2.852
   76ASN      C  878   7.294   9.213   2.649
   76ASN      O  879   7.225   9.196   2.750
   77GL4      N  880   7.258   9.159   2.533
   77GL4      H  881   7.299   9.188   2.447
   77GL4     CA  882   7.146   9.064   2.518
   77GL4     CB  883   7.128   9.027   2.371
   77GL4     CG  884   7.063   9.151   2.310
   77GL4     CD  885   7.043   9.123   2.161
   77GL4    OE1  886   7.119   9.182   2.082
   77GL4   HE11  887   7.063   9.238   2.020
   77GL4   HE12  888   7.216   9.163   2.101
   77GL4    OE2  889   6.948   9.055   2.117
   77GL4   HE21  890   6.952   9.046   2.017
   77GL4   HE22  891   6.889   9.039   2.196
   77GL4      C  892   7.158   8.939   2.605
   77GL4      O  893   7.053   8.890   2.647
   78TYR      N  894   7.274   8.874   2.599
   78TYR      H  895   7.359   8.913   2.563
   78TYR     CA  896   7.309   8.747   2.666
   78TYR     CB  897   7.286   8.748   2.817
   78TYR     CG  898   7.411   8.805   2.884
   78TYR    CD1  899   7.418   8.944   2.892
   78TYR    HD1  900   7.349   9.012   2.842
   78TYR    CD2  901   7.495   8.730   2.965
   78TYR    HD2  902   7.497   8.622   2.950
   78TYR    CE1  903   7.504   8.999   2.987
   78TYR    HE1  904   7.510   9.107   2.992
   78TYR    CE2  905   7.583   8.785   3.057
   78TYR    HE2  906   7.655   8.724   3.112
   78TYR     CZ  907   7.584   8.923   3.072
   78TYR     OH  908   7.654   8.986   3.171
   78TYR     HH  909   7.685   8.906   3.222
   78TYR      C  910   7.246   8.619   2.611
   78TYR      O  911   7.219   8.519   2.678
   79ALA      N  912   7.205   8.637   2.485
   79ALA      H  913   7.197   8.730   2.450
   79ALA     CA  914   7.161   8.524   2.403
   79ALA     CB  915   7.072   8.583   2.294
   79ALA      C  916   7.270   8.433   2.345
   79ALA      O  917   7.381   8.482   2.325
   80CYS2     N  918   7.236   8.306   2.324
   80CYS2     H  919   7.141   8.277   2.329
   80CYS2    CA  920   7.319   8.200   2.265
   80CYS2    CB  921   7.353   8.084   2.358
   80CYS2    SG  922   7.475   8.132   2.486
   80CYS2     C  923   7.243   8.159   2.139
   80CYS2     O  924   7.133   8.105   2.149
   81ARG      N  925   7.295   8.213   2.029
   81ARG      H  926   7.376   8.271   2.016
   81ARG     CA  927   7.213   8.203   1.908
   81ARG     CB  928   7.212   8.325   1.816
   81ARG     CG  929   7.094   8.335   1.719
   81ARG     CD  930   7.068   8.483   1.688
   81ARG     NE  931   7.162   8.551   1.597
   81ARG     HE  932   7.235   8.490   1.564
   81ARG     CZ  933   7.159   8.682   1.571
   81ARG    NH1  934   7.068   8.769   1.616
   81ARG   HH11  935   6.989   8.746   1.673
   81ARG   HH12  936   7.083   8.866   1.595
   81ARG    NH2  937   7.249   8.724   1.481
   81ARG   HH21  938   7.294   8.647   1.436
   81ARG   HH22  939   7.271   8.818   1.454
   81ARG      C  940   7.253   8.086   1.817
   81ARG      O  941   7.349   8.096   1.740
   82VAL      N  942   7.164   7.988   1.830
   82VAL      H  943   7.074   8.013   1.866
   82VAL     CA  944   7.165   7.868   1.746
   82VAL     CB  945   7.070   7.756   1.790
   82VAL    CG1  946   7.115   7.632   1.713
   82VAL    CG2  947   7.065   7.753   1.943
   82VAL      C  948   7.117   7.912   1.607
   82VAL      O  949   7.014   7.974   1.584
   83ASN      N  950   7.208   7.885   1.513
   83ASN      H  951   7.301   7.855   1.534
   83ASN     CA  952   7.203   7.923   1.372
   83ASN     CB  953   7.345   7.919   1.317
   83ASN     CG  954   7.348   8.005   1.191
   83ASN    OD1  955   7.290   7.970   1.088
   83ASN    ND2  956   7.443   8.099   1.193
   83ASN   HD21  957   7.517   8.102   1.260
   83ASN   HD22  958   7.444   8.166   1.119
   83ASN      C  959   7.106   7.831   1.298
   83ASN      O  960   7.121   7.709   1.290
   84HI0      N  961   7.007   7.892   1.233
   84HI0      H  962   6.992   7.989   1.214
   84HI0     CA  963   6.922   7.817   1.139
   84HI0     CB  964   6.780   7.873   1.141
   84HI0     CG  965   6.709   7.826   1.268
   84HI0    ND1  966   6.710   7.899   1.380
   84HI0    HD1  967   6.776   7.967   1.411
   84HI0    CD2  968   6.621   7.726   1.277
   84HI0    HD2  969   6.606   7.656   1.195
   84HI0    CE1  970   6.616   7.840   1.454
   84HI0    HE1  971   6.583   7.879   1.550
   84HI0    NE2  972   6.559   7.736   1.394
   84HI0    HE2  973   6.485   7.682   1.433
   84HI0      C  974   6.973   7.808   0.995
   84HI0      O  975   6.968   7.702   0.933
   85VAL      N  976   7.046   7.906   0.943
   85VAL      H  977   7.118   7.956   0.991
   85VAL     CA  978   7.064   7.911   0.797
   85VAL     CB  979   7.057   8.058   0.754
   85VAL    CG1  980   6.912   8.104   0.768
   85VAL    CG2  981   7.144   8.157   0.831
   85VAL      C  982   7.193   7.843   0.750
   85VAL      O  983   7.189   7.780   0.645
   86THR      N  984   7.300   7.853   0.827
   86THR      H  985   7.281   7.902   0.913
   86THR     CA  986   7.433   7.792   0.810
   86THR     CB  987   7.530   7.906   0.778
   86THR    OG1  988   7.527   8.002   0.884
   86THR    HG1  989   7.467   7.956   0.950
   86THR    CG2  990   7.505   7.955   0.635
   86THR      C  991   7.464   7.710   0.935
   86THR      O  992   7.500   7.763   1.040
   87LEU      N  993   7.440   7.580   0.926
   87LEU      H  994   7.422   7.545   0.834
   87LEU     CA  995   7.449   7.482   1.036
   87LEU     CB  996   7.350   7.365   1.028
   87LEU     CG  997   7.199   7.391   1.032
   87LEU    CD1  998   7.130   7.271   0.966
   87LEU    CD2  999   7.150   7.399   1.177
   87LEU      C 1000   7.593   7.443   1.068
   87LEU      O 1001   7.670   7.381   0.995
   88SER      N 1002   7.635   7.522   1.166
   88SER      H 1003   7.581   7.600   1.200
   88SER     CA 1004   7.771   7.530   1.222
   88SER     CB 1005   7.775   7.628   1.340
   88SER     OG 1006   7.700   7.747   1.318
   88SER     HG 1007   7.717   7.795   1.232
   88SER      C 1008   7.837   7.410   1.288
   88SER      O 1009   7.770   7.307   1.296
   89GLN      N 1010   7.960   7.416   1.339
   89GLN      H 1011   8.023   7.494   1.343
   89GLN     CA 1012   8.031   7.299   1.393
   89GLN     CB 1013   8.175   7.334   1.429
   89GLN     CG 1014   8.265   7.342   1.306
   89GLN     CD 1015   8.413   7.359   1.341
   89GLN    OE1 1016   8.498   7.314   1.265
   89GLN    NE2 1017   8.448   7.450   1.432
   89GLN   HE21 1018   8.368   7.494   1.473
   89GLN   HE22 1019   8.541   7.480   1.453
   89GLN      C 1020   7.962   7.232   1.513
   89GLN      O 1021   7.956   7.296   1.617
   90PRO      N 1022   7.913   7.109   1.498
   90PRO     CA 1023   7.830   7.033   1.592
   90PRO     CB 1024   7.751   6.933   1.507
   90PRO     CG 1025   7.837   6.912   1.382
   90PRO     CD 1026   7.926   7.035   1.371
   90PRO      C 1027   7.900   6.960   1.707
   90PRO      O 1028   8.022   6.945   1.704
   91LYSH     N 1029   7.824   6.942   1.814
   91LYSH     H 1030   7.736   6.988   1.815
   91LYSH    CA 1031   7.857   6.863   1.934
   91LYSH    CB 1032   7.866   6.711   1.916
   91LYSH    CG 1033   7.764   6.644   1.824
   91LYSH    CD 1034   7.623   6.693   1.856
   91LYSH    CE 1035   7.522   6.650   1.749
   91LYSH    NZ 1036   7.391   6.707   1.782
   91LYSH   HZ1 1037   7.355   6.658   1.862
   91LYSH   HZ2 1038   7.401   6.804   1.804
   91LYSH   HZ3 1039   7.324   6.696   1.709
   91LYSH     C 1040   7.982   6.919   2.003
   91LYSH     O 1041   8.087   6.854   2.010
   92ILE      N 1042   7.971   7.032   2.071
   92ILE      H 1043   7.888   7.088   2.068
   92ILE     CA 1044   8.082   7.098   2.143
   92ILE     CB 1045   8.073   7.250   2.127
   92ILE    CG1 1046   7.941   7.312   2.174
   92ILE    CG2 1047   8.115   7.302   1.989
   92ILE     CD 1048   7.964   7.457   2.217
   92ILE      C 1049   8.109   7.049   2.285
   92ILE      O 1050   8.016   7.032   2.363
   93VAL      N 1051   8.235   7.013   2.310
   93VAL      H 1052   8.300   7.031   2.235
   93VAL     CA 1053   8.284   6.945   2.430
   93VAL     CB 1054   8.320   6.800   2.395
   93VAL    CG1 1055   8.184   6.732   2.374
   93VAL    CG2 1056   8.405   6.789   2.269
   93VAL      C 1057   8.390   7.028   2.504
   93VAL      O 1058   8.429   7.137   2.464
   94LYSH     N 1059   8.448   6.964   2.605
   94LYSH     H 1060   8.455   6.865   2.604
   94LYSH    CA 1061   8.549   7.035   2.684
   94LYSH    CB 1062   8.506   7.027   2.831
   94LYSH    CG 1063   8.563   7.145   2.909
   94LYSH    CD 1064   8.514   7.284   2.866
   94LYSH    CE 1065   8.523   7.394   2.972
   94LYSH    NZ 1066   8.663   7.431   3.001
   94LYSH   HZ1 1067   8.674   7.487   3.082
   94LYSH   HZ2 1068   8.717   7.347   3.011
   94LYSH   HZ3 1069   8.701   7.490   2.930
   94LYSH     C 1070   8.681   6.957   2.675
   94LYSH     O 1071   8.687   6.838   2.644
   95TRP      N 1072   8.792   7.024   2.704
   95TRP      H 1073   8.790   7.123   2.715
   95TRP     CA 1074   8.922   6.958   2.725
   95TRP     CB 1075   9.016   6.956   2.604
   95TRP     CG 1076   8.971   6.893   2.472
   95TRP    CD1 1077   9.010   6.773   2.429
   95TRP    HD1 1078   9.061   6.707   2.499
   95TRP    CD2 1079   8.912   6.953   2.362
   95TRP    NE1 1080   8.983   6.757   2.300
   95TRP    HE1 1081   9.008   6.678   2.244
   95TRP    CE2 1082   8.924   6.867   2.253
   95TRP    CE3 1083   8.859   7.080   2.342
   95TRP    HE3 1084   8.884   7.162   2.410
   95TRP    CZ2 1085   8.870   6.898   2.129
   95TRP    HZ2 1086   8.893   6.832   2.045
   95TRP    CZ3 1087   8.805   7.112   2.219
   95TRP    HZ3 1088   8.744   7.200   2.200
   95TRP    CH2 1089   8.809   7.022   2.113
   95TRP    HH2 1090   8.771   7.053   2.016
   95TRP      C 1091   9.003   7.028   2.834
   95TRP      O 1092   8.972   7.136   2.883
   96AS4      N 1093   9.111   6.961   2.874
   96AS4      H 1094   9.146   6.879   2.830
   96AS4     CA 1095   9.208   7.003   2.976
   96AS4     CB 1096   9.289   6.876   3.005
   96AS4     CG 1097   9.349   6.798   2.888
   96AS4    OD1 1098   9.305   6.682   2.871
   96AS4   HD11 1099   9.358   6.630   2.804
   96AS4   HD12 1100   9.222   6.674   2.926
   96AS4    OD2 1101   9.446   6.846   2.826
   96AS4   HD21 1102   9.480   6.780   2.758
   96AS4   HD22 1103   9.466   6.932   2.873
   96AS4      C 1104   9.304   7.118   2.946
   96AS4      O 1105   9.393   7.159   3.021
   97ARG      N 1106   9.253   7.200   2.855
   97ARG      H 1107   9.162   7.182   2.818
   97ARG     CA 1108   9.317   7.319   2.795
   97ARG     CB 1109   9.257   7.341   2.656
   97ARG     CG 1110   9.276   7.224   2.559
   97ARG     CD 1111   9.192   7.263   2.437
   97ARG     NE 1112   9.205   7.148   2.346
   97ARG     HE 1113   9.257   7.072   2.385
   97ARG     CZ 1114   9.162   7.135   2.219
   97ARG    NH1 1115   9.100   7.240   2.164
   97ARG   HH11 1116   9.086   7.325   2.215
   97ARG   HH12 1117   9.067   7.234   2.070
   97ARG    NH2 1118   9.213   7.033   2.149
   97ARG   HH21 1119   9.280   6.974   2.194
   97ARG   HH22 1120   9.205   7.036   2.049
   97ARG      C 1121   9.298   7.442   2.883
   97ARG      O 1122   9.372   7.539   2.864
   98AS4      N 1123   9.206   7.436   2.979
   98AS4      H 1124   9.182   7.349   3.023
   98AS4     CA 1125   9.167   7.557   3.052
   98AS4     CB 1126   9.015   7.566   3.063
   98AS4     CG 1127   8.955   7.579   2.922
   98AS4    OD1 1128   8.951   7.481   2.844
   98AS4   HD11 1129   8.875   7.488   2.780
   98AS4   HD12 1130   9.033   7.424   2.852
   98AS4    OD2 1131   8.882   7.677   2.901
   98AS4   HD21 1132   8.845   7.664   2.809
   98AS4   HD22 1133   8.856   7.733   2.980
   98AS4      C 1134   9.232   7.579   3.189
   98AS4      O 1135   9.217   7.495   3.277
   99MET      N 1136   9.266   7.703   3.224
   99MET      H 1137   9.228   7.778   3.169
   99MET     CA 1138   9.334   7.751   3.345
   99MET     CB 1139   9.480   7.790   3.317
   99MET     CG 1140   9.561   7.665   3.284
   99MET     SD 1141   9.739   7.708   3.296
   99MET     CE 1142   9.749   7.691   3.473
   99MET      C 1143   9.270   7.880   3.395
   99MET     O1 1144   9.201   7.957   3.323
   99MET   HO11 1145   9.186   8.033   3.385
   99MET   HO12 1146   9.184   7.920   3.232
   99MET     O2 1147   9.284   7.907   3.516
   99MET   HO21 1148   9.331   7.824   3.546
   99MET   HO22 1149   9.258   8.003   3.518
  100ILE      N 1150   6.248   6.872   3.290
  100ILE     H1 1151   6.149   6.859   3.297
  100ILE     H2 1152   6.257   6.889   3.192
  100ILE     H3 1153   6.297   6.788   3.311
  100ILE     CA 1154   6.290   6.984   3.376
  100ILE     CB 1155   6.190   7.091   3.419
  100ILE    CG1 1156   6.050   7.032   3.436
  100ILE    CG2 1157   6.189   7.211   3.323
  100ILE     CD 1158   5.940   7.130   3.477
  100ILE      C 1159   6.359   6.940   3.505
  100ILE      O 1160   6.317   6.842   3.566
  101GLN      N 1161   6.450   7.029   3.546
  101GLN      H 1162   6.464   7.115   3.498
  101GLN     CA 1163   6.545   7.001   3.655
  101GLN     CB 1164   6.645   7.117   3.658
  101GLN     CG 1165   6.758   7.110   3.555
  101GLN     CD 1166   6.854   7.223   3.593
  101GLN    OE1 1167   6.845   7.339   3.554
  101GLN    NE2 1168   6.945   7.187   3.682
  101GLN   HE21 1169   6.948   7.091   3.709
  101GLN   HE22 1170   6.961   7.247   3.761
  101GLN      C 1171   6.495   6.993   3.799
  101GLN      O 1172   6.386   7.043   3.826
  102ARG      N 1173   6.576   6.948   3.894
  102ARG      H 1174   6.672   6.928   3.874
  102ARG     CA 1175   6.537   6.921   4.033
  102ARG     CB 1176   6.589   6.784   4.078
  102ARG     CG 1177   6.489   6.673   4.108
  102ARG     CD 1178   6.546   6.533   4.130
  102ARG     NE 1179   6.622   6.494   4.011
  102ARG     HE 1180   6.689   6.557   3.971
  102ARG     CZ 1181   6.605   6.384   3.935
  102ARG    NH1 1182   6.493   6.312   3.946
  102ARG   HH11 1183   6.434   6.338   4.023
  102ARG   HH12 1184   6.469   6.230   3.894
  102ARG    NH2 1185   6.701   6.335   3.856
  102ARG   HH21 1186   6.794   6.370   3.862
  102ARG   HH22 1187   6.681   6.253   3.802
  102ARG      C 1188   6.588   7.031   4.127
  102ARG      O 1189   6.529   7.040   4.235
  103THR      N 1190   6.699   7.092   4.088
  103THR      H 1191   6.740   7.062   4.002
  103THR     CA 1192   6.789   7.172   4.172
  103THR     CB 1193   6.940   7.147   4.170
  103THR    OG1 1194   6.997   7.142   4.039
  103THR    HG1 1195   6.956   7.071   3.982
  103THR    CG2 1196   6.961   7.014   4.243
  103THR      C 1197   6.765   7.322   4.155
  103THR      O 1198   6.770   7.370   4.042
  104PRO      N 1199   6.722   7.389   4.262
  104PRO     CA 1200   6.702   7.535   4.269
  104PRO     CB 1201   6.686   7.574   4.417
  104PRO     CG 1202   6.736   7.448   4.488
  104PRO     CD 1203   6.706   7.330   4.395
  104PRO      C 1204   6.830   7.602   4.220
  104PRO      O 1205   6.942   7.563   4.255
  105LYSH     N 1206   6.811   7.700   4.132
  105LYSH     H 1207   6.722   7.733   4.102
  105LYSH    CA 1208   6.921   7.774   4.068
  105LYSH    CB 1209   6.881   7.835   3.934
  105LYSH    CG 1210   6.889   7.719   3.835
  105LYSH    CD 1211   6.886   7.776   3.693
  105LYSH    CE 1212   6.927   7.658   3.605
  105LYSH    NZ 1213   7.065   7.608   3.608
  105LYSH   HZ1 1214   7.074   7.554   3.691
  105LYSH   HZ2 1215   7.088   7.555   3.526
  105LYSH   HZ3 1216   7.134   7.680   3.612
  105LYSH     C 1217   6.980   7.887   4.154
  105LYSH     O 1218   6.907   7.984   4.174
  106ILE      N 1219   7.062   7.839   4.247
  106ILE      H 1220   7.059   7.741   4.266
  106ILE     CA 1221   7.115   7.928   4.351
  106ILE     CB 1222   7.062   7.881   4.487
  106ILE    CG1 1223   7.107   7.739   4.521
  106ILE    CG2 1224   6.911   7.900   4.501
  106ILE     CD 1225   7.066   7.700   4.664
  106ILE      C 1226   7.267   7.943   4.337
  106ILE      O 1227   7.326   7.851   4.280
  107GLN      N 1228   7.313   8.058   4.385
  107GLN      H 1229   7.279   8.104   4.467
  107GLN     CA 1230   7.447   8.111   4.359
  107GLN     CB 1231   7.437   8.263   4.365
  107GLN     CG 1232   7.541   8.330   4.275
  107GLN     CD 1233   7.509   8.479   4.262
  107GLN    OE1 1234   7.402   8.520   4.217
  107GLN    NE2 1235   7.609   8.564   4.286
  107GLN   HE21 1236   7.705   8.536   4.288
  107GLN   HE22 1237   7.581   8.654   4.321
  107GLN      C 1238   7.557   8.055   4.450
  107GLN      O 1239   7.629   8.128   4.517
  108VAL      N 1240   7.560   7.922   4.462
  108VAL      H 1241   7.477   7.867   4.452
  108VAL     CA 1242   7.668   7.846   4.525
  108VAL     CB 1243   7.621   7.712   4.583
  108VAL    CG1 1244   7.572   7.742   4.725
  108VAL    CG2 1245   7.517   7.638   4.499
  108VAL      C 1246   7.783   7.839   4.425
  108VAL      O 1247   7.778   7.775   4.320
  109TYR      N 1248   7.892   7.894   4.478
  109TYR      H 1249   7.886   7.940   4.567
  109TYR     CA 1250   8.030   7.899   4.428
  109TYR     CB 1251   8.111   8.019   4.478
  109TYR     CG 1252   8.049   8.144   4.415
  109TYR    CD1 1253   7.948   8.203   4.490
  109TYR    HD1 1254   7.938   8.183   4.596
  109TYR    CD2 1255   8.082   8.186   4.287
  109TYR    HD2 1256   8.149   8.124   4.226
  109TYR    CE1 1257   7.895   8.321   4.438
  109TYR    HE1 1258   7.805   8.361   4.483
  109TYR    CE2 1259   8.016   8.294   4.230
  109TYR    HE2 1260   8.032   8.323   4.126
  109TYR     CZ 1261   7.932   8.368   4.312
  109TYR     OH 1262   7.871   8.475   4.254
  109TYR     HH 1263   7.927   8.494   4.173
  109TYR      C 1264   8.096   7.761   4.437
  109TYR      O 1265   8.175   7.738   4.346
  110SER      N 1266   8.064   7.684   4.540
  110SER      H 1267   7.990   7.702   4.605
  110SER     CA 1268   8.121   7.551   4.564
  110SER     CB 1269   8.271   7.565   4.590
  110SER     OG 1270   8.323   7.432   4.603
  110SER     HG 1271   8.351   7.426   4.699
  110SER      C 1272   8.061   7.479   4.684
  110SER      O 1273   8.048   7.545   4.787
  111ARG      N 1274   8.019   7.352   4.678
  111ARG      H 1275   7.985   7.311   4.762
  111ARG     CA 1276   8.008   7.262   4.563
  111ARG     CB 1277   8.018   7.122   4.625
  111ARG     CG 1278   8.161   7.097   4.672
  111ARG     CD 1279   8.205   6.952   4.694
  111ARG     NE 1280   8.133   6.862   4.602
  111ARG     HE 1281   8.100   6.917   4.525
  111ARG     CZ 1282   8.077   6.747   4.643
  111ARG    NH1 1283   8.114   6.675   4.750
  111ARG   HH11 1284   8.178   6.696   4.824
  111ARG   HH12 1285   8.061   6.599   4.789
  111ARG    NH2 1286   7.963   6.711   4.583
  111ARG   HH21 1287   7.916   6.774   4.521
  111ARG   HH22 1288   7.910   6.629   4.604
  111ARG      C 1289   7.871   7.288   4.500
  111ARG      O 1290   7.793   7.366   4.555
  112HI0      N 1291   7.845   7.212   4.394
  112HI0      H 1292   7.903   7.131   4.384
  112HI0     CA 1293   7.721   7.206   4.316
  112HI0     CB 1294   7.751   7.176   4.169
  112HI0     CG 1295   7.842   7.269   4.089
  112HI0    ND1 1296   7.820   7.390   4.038
  112HI0    HD1 1297   7.746   7.449   4.069
  112HI0    CD2 1298   7.966   7.241   4.047
  112HI0    HD2 1299   8.024   7.151   4.067
  112HI0    CE1 1300   7.928   7.433   3.973
  112HI0    HE1 1301   7.945   7.540   3.962
  112HI0    NE2 1302   8.021   7.339   3.976
  112HI0    HE2 1303   8.114   7.343   3.939
  112HI0      C 1304   7.627   7.097   4.366
  112HI0      O 1305   7.671   7.002   4.430
  113PRO      N 1306   7.498   7.129   4.357
  113PRO     CA 1307   7.389   7.045   4.409
  113PRO     CB 1308   7.272   7.139   4.440
  113PRO     CG 1309   7.291   7.258   4.346
  113PRO     CD 1310   7.441   7.258   4.316
  113PRO      C 1311   7.343   6.925   4.325
  113PRO      O 1312   7.314   6.941   4.207
  114ALA      N 1313   7.327   6.815   4.397
  114ALA      H 1314   7.327   6.827   4.496
  114ALA     CA 1315   7.318   6.681   4.338
  114ALA     CB 1316   7.343   6.573   4.444
  114ALA      C 1317   7.185   6.649   4.270
  114ALA      O 1318   7.087   6.612   4.336
  115GL4      N 1319   7.174   6.703   4.149
  115GL4      H 1320   7.241   6.772   4.121
  115GL4     CA 1321   7.071   6.675   4.048
  115GL4     CB 1322   7.114   6.763   3.930
  115GL4     CG 1323   7.019   6.780   3.812
  115GL4     CD 1324   6.883   6.841   3.843
  115GL4    OE1 1325   6.781   6.780   3.807
  115GL4   HE11 1326   6.699   6.838   3.804
  115GL4   HE12 1327   6.815   6.687   3.789
  115GL4    OE2 1328   6.873   6.959   3.885
  115GL4   HE21 1329   6.805   7.010   3.832
  115GL4   HE22 1330   6.919   6.971   3.972
  115GL4      C 1331   7.058   6.526   4.017
  115GL4      O 1332   6.952   6.480   3.973
  116ASN      N 1333   7.158   6.446   4.052
  116ASN      H 1334   7.248   6.489   4.066
  116ASN     CA 1335   7.173   6.302   4.033
  116ASN     CB 1336   7.146   6.242   3.895
  116ASN     CG 1337   7.096   6.098   3.911
  116ASN    OD1 1338   7.106   6.034   4.016
  116ASN    ND2 1339   7.035   6.044   3.806
  116ASN   HD21 1340   7.033   6.087   3.716
  116ASN   HD22 1341   6.992   5.954   3.814
  116ASN      C 1342   7.314   6.263   4.078
  116ASN      O 1343   7.411   6.338   4.071
  117GLY      N 1344   7.331   6.135   4.110
  117GLY      H 1345   7.248   6.080   4.105
  117GLY     CA 1346   7.447   6.069   4.170
  117GLY      C 1347   7.503   5.990   4.052
  117GLY      O 1348   7.483   6.013   3.933
  118LYSH     N 1349   7.576   5.881   4.077
  118LYSH     H 1350   7.606   5.836   3.993
  118LYSH    CA 1351   7.622   5.829   4.206
  118LYSH    CB 1352   7.607   5.677   4.199
  118LYSH    CG 1353   7.459   5.637   4.193
  118LYSH    CD 1354   7.447   5.484   4.198
  118LYSH    CE 1355   7.503   5.426   4.069
  118LYSH    NZ 1356   7.443   5.294   4.043
  118LYSH   HZ1 1357   7.496   5.222   4.088
  118LYSH   HZ2 1358   7.357   5.293   4.094
  118LYSH   HZ3 1359   7.438   5.275   3.945
  118LYSH     C 1360   7.770   5.852   4.238
  118LYSH     O 1361   7.852   5.797   4.164
  119SER      N 1362   7.796   5.902   4.359
  119SER      H 1363   7.720   5.914   4.422
  119SER     CA 1364   7.932   5.918   4.412
  119SER     CB 1365   8.015   6.019   4.332
  119SER     OG 1366   7.957   6.150   4.342
  119SER     HG 1367   8.001   6.194   4.420
  119SER      C 1368   7.932   5.959   4.560
  119SER      O 1369   7.833   6.006   4.614
  120ASN      N 1370   8.038   5.918   4.629
  120ASN      H 1371   8.097   5.850   4.586
  120ASN     CA 1372   8.054   5.960   4.769
  120ASN     CB 1373   8.112   5.846   4.852
  120ASN     CG 1374   8.076   5.855   5.001
  120ASN    OD1 1375   7.964   5.830   5.045
  120ASN    ND2 1376   8.172   5.901   5.080
  120ASN   HD21 1377   8.261   5.922   5.040
  120ASN   HD22 1378   8.149   5.929   5.174
  120ASN      C 1379   8.143   6.084   4.774
  120ASN      O 1380   8.259   6.082   4.733
  121PHE      N 1381   8.095   6.189   4.840
  121PHE      H 1382   8.145   6.276   4.839
  121PHE     CA 1383   7.959   6.204   4.893
  121PHE     CB 1384   7.956   6.241   5.042
  121PHE     CG 1385   8.021   6.369   5.094
  121PHE    CD1 1386   7.960   6.494   5.089
  121PHE    HD1 1387   7.861   6.515   5.048
  121PHE    CD2 1388   8.141   6.347   5.161
  121PHE    HD2 1389   8.188   6.250   5.144
  121PHE    CE1 1390   8.026   6.597   5.154
  121PHE    HE1 1391   7.976   6.694   5.155
  121PHE    CE2 1392   8.199   6.448   5.237
  121PHE    HE2 1393   8.279   6.425   5.307
  121PHE     CZ 1394   8.144   6.575   5.224
  121PHE     HZ 1395   8.191   6.658   5.276
  121PHE      C 1396   7.877   6.306   4.814
  121PHE      O 1397   7.930   6.388   4.738
  122LEU      N 1398   7.748   6.313   4.846
  122LEU      H 1399   7.707   6.255   4.917
  122LEU     CA 1400   7.649   6.393   4.773
  122LEU     CB 1401   7.524   6.305   4.757
  122LEU     CG 1402   7.536   6.207   4.640
  122LEU    CD1 1403   7.521   6.065   4.695
  122LEU    CD2 1404   7.421   6.221   4.540
  122LEU      C 1405   7.609   6.516   4.855
  122LEU      O 1406   7.592   6.504   4.977
  123ASN      N 1407   7.605   6.628   4.785
  123ASN      H 1408   7.629   6.638   4.688
  123ASN     CA 1409   7.567   6.760   4.838
  123ASN     CB 1410   7.674   6.867   4.814
  123ASN     CG 1411   7.806   6.842   4.888
  123ASN    OD1 1412   7.862   6.733   4.875
  123ASN    ND2 1413   7.878   6.948   4.921
  123ASN   HD21 1414   7.865   7.045   4.899
  123ASN   HD22 1415   7.964   6.931   4.970
  123ASN      C 1416   7.436   6.820   4.787
  123ASN      O 1417   7.391   6.793   4.676
  124CYS2     N 1418   7.366   6.880   4.883
  124CYS2     H 1419   7.362   6.862   4.981
  124CYS2    CA 1420   7.247   6.960   4.850
  124CYS2    CB 1421   7.126   6.887   4.908
  124CYS2    SG 1422   7.104   6.713   4.856
  124CYS2     C 1423   7.255   7.102   4.906
  124CYS2     O 1424   7.263   7.121   5.027
  125TYR      N 1425   7.207   7.191   4.819
  125TYR      H 1426   7.145   7.167   4.745
  125TYR     CA 1427   7.213   7.333   4.857
  125TYR     CB 1428   7.300   7.411   4.758
  125TYR     CG 1429   7.445   7.377   4.795
  125TYR    CD1 1430   7.503   7.447   4.900
  125TYR    HD1 1431   7.446   7.520   4.957
  125TYR    CD2 1432   7.519   7.284   4.723
  125TYR    HD2 1433   7.492   7.246   4.624
  125TYR    CE1 1434   7.635   7.425   4.938
  125TYR    HE1 1435   7.684   7.481   5.018
  125TYR    CE2 1436   7.649   7.260   4.767
  125TYR    HE2 1437   7.704   7.191   4.703
  125TYR     CZ 1438   7.711   7.329   4.871
  125TYR     OH 1439   7.829   7.285   4.921
  125TYR     HH 1440   7.853   7.351   4.992
  125TYR      C 1441   7.080   7.408   4.868
  125TYR      O 1442   6.984   7.375   4.798
  126VAL      N 1443   7.071   7.462   4.989
  126VAL      H 1444   7.135   7.435   5.061
  126VAL     CA 1445   6.956   7.544   5.030
  126VAL     CB 1446   6.857   7.469   5.120
  126VAL    CG1 1447   6.798   7.349   5.046
  126VAL    CG2 1448   6.920   7.427   5.253
  126VAL      C 1449   6.986   7.689   5.068
  126VAL      O 1450   7.086   7.726   5.129
  127SER      N 1451   6.878   7.764   5.049
  127SER      H 1452   6.790   7.722   5.024
  127SER     CA 1453   6.878   7.911   5.055
  127SER     CB 1454   6.896   7.969   4.914
  127SER     OG 1455   6.943   8.105   4.912
  127SER     HG 1456   7.025   8.116   4.967
  127SER      C 1457   6.741   7.956   5.103
  127SER      O 1458   6.648   7.881   5.133
  128GLY      N 1459   6.735   8.085   5.134
  128GLY      H 1460   6.811   8.149   5.118
  128GLY     CA 1461   6.607   8.154   5.154
  128GLY      C 1462   6.629   8.301   5.191
  128GLY      O 1463   6.738   8.356   5.180
  129PHE      N 1464   6.535   8.361   5.264
  129PHE      H 1465   6.454   8.305   5.285
  129PHE     CA 1466   6.545   8.492   5.329
  129PHE     CB 1467   6.408   8.559   5.331
  129PHE     CG 1468   6.355   8.581   5.190
  129PHE    CD1 1469   6.222   8.548   5.168
  129PHE    HD1 1470   6.153   8.506   5.242
  129PHE    CD2 1471   6.432   8.648   5.095
  129PHE    HD2 1472   6.531   8.686   5.120
  129PHE    CE1 1473   6.166   8.572   5.043
  129PHE    HE1 1474   6.062   8.546   5.024
  129PHE    CE2 1475   6.369   8.667   4.972
  129PHE    HE2 1476   6.435   8.676   4.886
  129PHE     CZ 1477   6.238   8.635   4.942
  129PHE     HZ 1478   6.184   8.697   4.870
  129PHE      C 1479   6.600   8.467   5.470
  129PHE      O 1480   6.588   8.356   5.521
  130HI0      N 1481   6.702   8.545   5.507
  130HI0      H 1482   6.748   8.600   5.437
  130HI0     CA 1483   6.765   8.530   5.639
  130HI0     CB 1484   6.852   8.655   5.659
  130HI0     CG 1485   6.983   8.633   5.734
  130HI0    ND1 1486   7.102   8.595   5.689
  130HI0    HD1 1487   7.129   8.580   5.594
  130HI0    CD2 1488   6.992   8.653   5.865
  130HI0    HD2 1489   6.909   8.665   5.934
  130HI0    CE1 1490   7.186   8.587   5.792
  130HI0    HE1 1491   7.283   8.538   5.793
  130HI0    NE2 1492   7.118   8.627   5.899
  130HI0    HE2 1493   7.164   8.653   5.984
  130HI0      C 1494   6.667   8.506   5.754
  130HI0      O 1495   6.570   8.580   5.767
  131PRO      N 1496   6.688   8.405   5.838
  131PRO     CA 1497   6.790   8.300   5.825
  131PRO     CB 1498   6.859   8.306   5.961
  131PRO     CG 1499   6.746   8.326   6.062
  131PRO     CD 1500   6.663   8.427   5.982
  131PRO      C 1501   6.734   8.162   5.789
  131PRO      O 1502   6.762   8.066   5.861
  132SER      N 1503   6.639   8.156   5.697
  132SER      H 1504   6.635   8.217   5.618
  132SER     CA 1505   6.540   8.049   5.674
  132SER     CB 1506   6.399   8.103   5.660
  132SER     OG 1507   6.335   8.156   5.778
  132SER     HG 1508   6.333   8.255   5.760
  132SER      C 1509   6.567   7.968   5.546
  132SER      O 1510   6.585   8.025   5.439
  133AS4      N 1511   6.570   7.835   5.553
  133AS4      H 1512   6.601   7.785   5.634
  133AS4     CA 1513   6.583   7.745   5.438
  133AS4     CB 1514   6.692   7.642   5.466
  133AS4     CG 1515   6.681   7.571   5.601
  133AS4    OD1 1516   6.726   7.631   5.701
  133AS4   HD11 1517   6.687   7.594   5.785
  133AS4   HD12 1518   6.779   7.706   5.661
  133AS4    OD2 1519   6.617   7.464   5.594
  133AS4   HD21 1520   6.578   7.437   5.682
  133AS4   HD22 1521   6.632   7.424   5.503
  133AS4      C 1522   6.457   7.676   5.386
  133AS4      O 1523   6.354   7.667   5.453
  134ILE      N 1524   6.473   7.639   5.259
  134ILE      H 1525   6.529   7.691   5.195
  134ILE     CA 1526   6.370   7.555   5.197
  134ILE     CB 1527   6.357   7.589   5.048
  134ILE    CG1 1528   6.497   7.603   4.987
  134ILE    CG2 1529   6.290   7.726   5.039
  134ILE     CD 1530   6.484   7.609   4.835
  134ILE      C 1531   6.400   7.408   5.225
  134ILE      O 1532   6.516   7.367   5.220
  135GL4      N 1533   6.290   7.334   5.237
  135GL4      H 1534   6.196   7.368   5.247
  135GL4     CA 1535   6.285   7.190   5.263
  135GL4     CB 1536   6.141   7.138   5.274
  135GL4     CG 1537   6.072   7.178   5.406
  135GL4     CD 1538   6.016   7.320   5.394
  135GL4    OE1 1539   5.972   7.374   5.498
  135GL4   HE11 1540   5.924   7.456   5.469
  135GL4   HE12 1541   5.965   7.311   5.576
  135GL4    OE2 1542   6.015   7.380   5.285
  135GL4   HE21 1543   5.965   7.465   5.298
  135GL4   HE22 1544   6.067   7.326   5.219
  135GL4      C 1545   6.350   7.105   5.154
  135GL4      O 1546   6.328   7.122   5.034
  136VAL      N 1547   6.460   7.044   5.196
  136VAL      H 1548   6.507   7.061   5.282
  136VAL     CA 1549   6.526   6.945   5.109
  136VAL     CB 1550   6.671   6.991   5.089
  136VAL    CG1 1551   6.748   6.967   5.220
  136VAL    CG2 1552   6.738   6.934   4.964
  136VAL      C 1553   6.509   6.805   5.167
  136VAL      O 1554   6.498   6.784   5.287
  137AS4      N 1555   6.493   6.714   5.071
  137AS4      H 1556   6.478   6.729   4.974
  137AS4     CA 1557   6.482   6.569   5.095
  137AS4     CB 1558   6.338   6.516   5.093
  137AS4     CG 1559   6.248   6.561   5.208
  137AS4    OD1 1560   6.279   6.505   5.315
  137AS4   HD11 1561   6.250   6.566   5.389
  137AS4   HD12 1562   6.310   6.411   5.301
  137AS4    OD2 1563   6.139   6.618   5.185
  137AS4   HD21 1564   6.090   6.637   5.271
  137AS4   HD22 1565   6.123   6.618   5.086
  137AS4      C 1566   6.554   6.501   4.979
  137AS4      O 1567   6.589   6.557   4.875
  138LEU      N 1568   6.572   6.369   4.980
  138LEU      H 1569   6.552   6.311   5.059
  138LEU     CA 1570   6.647   6.285   4.886
  138LEU     CB 1571   6.761   6.214   4.959
  138LEU     CG 1572   6.874   6.167   4.868
  138LEU    CD1 1573   6.958   6.291   4.836
  138LEU    CD2 1574   6.970   6.062   4.925
  138LEU      C 1575   6.557   6.179   4.821
  138LEU      O 1576   6.494   6.094   4.883
  139LEU      N 1577   6.561   6.190   4.688
  139LEU      H 1578   6.623   6.259   4.652
  139LEU     CA 1579   6.516   6.086   4.594
  139LEU     CB 1580   6.478   6.150   4.460
  139LEU     CG 1581   6.396   6.052   4.375
  139LEU    CD1 1582   6.253   6.038   4.425
  139LEU    CD2 1583   6.406   6.094   4.228
  139LEU      C 1584   6.621   5.976   4.586
  139LEU      O 1585   6.729   5.992   4.528
  140LYSH     N 1586   6.593   5.879   4.673
  140LYSH     H 1587   6.518   5.876   4.738
  140LYSH    CA 1588   6.677   5.758   4.672
  140LYSH    CB 1589   6.705   5.716   4.817
  140LYSH    CG 1590   6.799   5.605   4.863
  140LYSH    CD 1591   6.885   5.639   4.985
  140LYSH    CE 1592   6.956   5.519   5.048
  140LYSH    NZ 1593   7.059   5.562   5.144
  140LYSH   HZ1 1594   7.007   5.611   5.214
  140LYSH   HZ2 1595   7.096   5.483   5.194
  140LYSH   HZ3 1596   7.130   5.614   5.097
  140LYSH     C 1597   6.620   5.642   4.590
  140LYSH     O 1598   6.499   5.637   4.568
  141ASN      N 1599   6.713   5.562   4.537
  141ASN      H 1600   6.810   5.581   4.549
  141ASN     CA 1601   6.675   5.448   4.454
  141ASN     CB 1602   6.659   5.318   4.534
  141ASN     CG 1603   6.799   5.281   4.582
  141ASN    OD1 1604   6.899   5.279   4.511
  141ASN    ND2 1605   6.800   5.257   4.713
  141ASN   HD21 1606   6.719   5.278   4.767
  141ASN   HD22 1607   6.868   5.200   4.760
  141ASN      C 1608   6.561   5.474   4.355
  141ASN      O 1609   6.475   5.389   4.333
  142GLY      N 1610   6.570   5.593   4.296
  142GLY      H 1611   6.661   5.631   4.280
  142GLY     CA 1612   6.465   5.635   4.202
  142GLY      C 1613   6.318   5.649   4.242
  142GLY      O 1614   6.238   5.697   4.162
  143GL4      N 1615   6.292   5.633   4.372
  143GL4      H 1616   6.353   5.600   4.443
  143GL4     CA 1617   6.154   5.651   4.420
  143GL4     CB 1618   6.081   5.525   4.373
  143GL4     CG 1619   5.930   5.535   4.395
  143GL4     CD 1620   5.843   5.437   4.316
  143GL4    OE1 1621   5.769   5.355   4.374
  143GL4   HE11 1622   5.790   5.263   4.341
  143GL4   HE12 1623   5.717   5.398   4.448
  143GL4    OE2 1624   5.860   5.434   4.192
  143GL4   HE21 1625   5.823   5.349   4.153
  143GL4   HE22 1626   5.889   5.520   4.150
  143GL4      C 1627   6.135   5.689   4.567
  143GL4      O 1628   6.047   5.765   4.607
  144ARG      N 1629   6.204   5.614   4.653
  144ARG      H 1630   6.246   5.527   4.628
  144ARG     CA 1631   6.200   5.644   4.797
  144ARG     CB 1632   6.302   5.547   4.856
  144ARG     CG 1633   6.279   5.535   5.007
  144ARG     CD 1634   6.158   5.448   5.045
  144ARG     NE 1635   6.180   5.399   5.181
  144ARG     HE 1636   6.264   5.345   5.184
  144ARG     CZ 1637   6.126   5.451   5.292
  144ARG    NH1 1638   6.046   5.559   5.285
  144ARG   HH11 1639   6.007   5.596   5.201
  144ARG   HH12 1640   6.032   5.611   5.369
  144ARG    NH2 1641   6.173   5.427   5.416
  144ARG   HH21 1642   6.256   5.374   5.428
  144ARG   HH22 1643   6.128   5.475   5.492
  144ARG      C 1644   6.242   5.788   4.823
  144ARG      O 1645   6.350   5.829   4.782
  145ILE      N 1646   6.161   5.864   4.898
  145ILE      H 1647   6.079   5.817   4.930
  145ILE     CA 1648   6.197   5.993   4.957
  145ILE     CB 1649   6.089   6.094   4.916
  145ILE    CG1 1650   6.141   6.234   4.948
  145ILE    CG2 1651   5.953   6.068   4.980
  145ILE     CD 1652   6.098   6.331   4.838
  145ILE      C 1653   6.241   5.972   5.102
  145ILE      O 1654   6.172   5.987   5.203
  146GL4      N 1655   6.373   5.961   5.109
  146GL4      H 1656   6.437   5.988   5.036
  146GL4     CA 1657   6.436   5.941   5.240
  146GL4     CB 1658   6.536   5.826   5.233
  146GL4     CG 1659   6.459   5.697   5.261
  146GL4     CD 1660   6.558   5.582   5.280
  146GL4    OE1 1661   6.612   5.559   5.391
  146GL4   HE11 1662   6.673   5.481   5.380
  146GL4   HE12 1663   6.588   5.631   5.455
  146GL4    OE2 1664   6.571   5.514   5.176
  146GL4   HE21 1665   6.599   5.421   5.203
  146GL4   HE22 1666   6.539   5.578   5.108
  146GL4      C 1667   6.504   6.070   5.284
  146GL4      O 1668   6.526   6.162   5.206
  147LYSH     N 1669   6.523   6.077   5.416
  147LYSH     H 1670   6.492   5.998   5.468
  147LYSH    CA 1671   6.573   6.191   5.494
  147LYSH    CB 1672   6.544   6.162   5.642
  147LYSH    CG 1673   6.394   6.176   5.668
  147LYSH    CD 1674   6.341   6.320   5.667
  147LYSH    CE 1675   6.192   6.320   5.706
  147LYSH    NZ 1676   6.134   6.455   5.709
  147LYSH   HZ1 1677   6.049   6.454   5.762
  147LYSH   HZ2 1678   6.203   6.516   5.749
  147LYSH   HZ3 1679   6.121   6.481   5.613
  147LYSH     C 1680   6.723   6.209   5.475
  147LYSH     O 1681   6.797   6.112   5.492
  148VAL      N 1682   6.764   6.334   5.457
  148VAL      H 1683   6.704   6.414   5.458
  148VAL     CA 1684   6.905   6.376   5.467
  148VAL     CB 1685   6.927   6.511   5.398
  148VAL    CG1 1686   7.076   6.541   5.381
  148VAL    CG2 1687   6.864   6.531   5.260
  148VAL      C 1688   6.958   6.379   5.610
  148VAL      O 1689   6.889   6.412   5.707
  149GL4      N 1690   7.071   6.309   5.618
  149GL4      H 1691   7.095   6.240   5.550
  149GL4     CA 1692   7.139   6.304   5.748
  149GL4     CB 1693   7.246   6.195   5.746
  149GL4     CG 1694   7.199   6.066   5.678
  149GL4     CD 1695   7.250   6.071   5.533
  149GL4    OE1 1696   7.159   6.098   5.452
  149GL4   HE11 1697   7.177   6.067   5.359
  149GL4   HE12 1698   7.104   6.167   5.497
  149GL4    OE2 1699   7.363   6.024   5.506
  149GL4   HE21 1700   7.404   6.065   5.425
  149GL4   HE22 1701   7.379   5.953   5.575
  149GL4      C 1702   7.185   6.433   5.818
  149GL4      O 1703   7.154   6.461   5.933
  150HI0      N 1704   7.283   6.496   5.753
  150HI0      H 1705   7.299   6.485   5.655
  150HI0     CA 1706   7.359   6.609   5.809
  150HI0     CB 1707   7.506   6.566   5.812
  150HI0     CG 1708   7.534   6.452   5.911
  150HI0    ND1 1709   7.550   6.321   5.892
  150HI0    HD1 1710   7.531   6.275   5.806
  150HI0    CD2 1711   7.588   6.473   6.030
  150HI0    HD2 1712   7.590   6.566   6.088
  150HI0    CE1 1713   7.589   6.261   6.004
  150HI0    HE1 1714   7.605   6.154   6.016
  150HI0    NE2 1715   7.614   6.358   6.091
  150HI0    HE2 1716   7.638   6.347   6.188
  150HI0      C 1717   7.347   6.740   5.731
  150HI0      O 1718   7.350   6.742   5.608
  151SER      N 1719   7.357   6.848   5.809
  151SER      H 1720   7.376   6.844   5.907
  151SER     CA 1721   7.355   6.986   5.759
  151SER     CB 1722   7.220   7.052   5.792
  151SER     OG 1723   7.211   7.189   5.751
  151SER     HG 1724   7.210   7.193   5.652
  151SER      C 1725   7.468   7.075   5.810
  151SER      O 1726   7.502   7.059   5.928
  152AS4      N 1727   7.516   7.171   5.731
  152AS4      H 1728   7.486   7.165   5.636
  152AS4     CA 1729   7.612   7.278   5.760
  152AS4     CB 1730   7.753   7.227   5.731
  152AS4     CG 1731   7.818   7.152   5.847
  152AS4    OD1 1732   7.812   7.207   5.960
  152AS4   HD11 1733   7.836   7.139   6.029
  152AS4   HD12 1734   7.763   7.293   5.951
  152AS4    OD2 1735   7.888   7.051   5.829
  152AS4   HD21 1736   7.926   7.009   5.912
  152AS4   HD22 1737   7.893   7.042   5.729
  152AS4      C 1738   7.589   7.408   5.681
  152AS4      O 1739   7.514   7.411   5.584
  153LEU      N 1740   7.622   7.518   5.748
  153LEU      H 1741   7.624   7.515   5.848
  153LEU     CA 1742   7.614   7.653   5.691
  153LEU     CB 1743   7.650   7.748   5.806
  153LEU     CG 1744   7.536   7.777   5.904
  153LEU    CD1 1745   7.584   7.795   6.048
  153LEU    CD2 1746   7.483   7.908   5.845
  153LEU      C 1747   7.711   7.670   5.573
  153LEU      O 1748   7.819   7.611   5.575
  154SER      N 1749   7.680   7.773   5.496
  154SER      H 1750   7.590   7.816   5.495
  154SER     CA 1751   7.759   7.802   5.375
  154SER     CB 1752   7.731   7.694   5.270
  154SER     OG 1753   7.742   7.760   5.144
  154SER     HG 1754   7.832   7.745   5.102
  154SER      C 1755   7.731   7.946   5.331
  154SER      O 1756   7.626   8.004   5.357
  155PHE      N 1757   7.836   8.018   5.292
  155PHE      H 1758   7.924   7.977   5.312
  155PHE     CA 1759   7.830   8.162   5.264
  155PHE     CB 1760   7.948   8.227   5.337
  155PHE     CG 1761   7.931   8.247   5.488
  155PHE    CD1 1762   7.807   8.288   5.535
  155PHE    HD1 1763   7.747   8.358   5.476
  155PHE    CD2 1764   8.028   8.195   5.573
  155PHE    HD2 1765   8.124   8.169   5.529
  155PHE    CE1 1766   7.774   8.261   5.667
  155PHE    HE1 1767   7.674   8.287   5.703
  155PHE    CE2 1768   7.994   8.177   5.707
  155PHE    HE2 1769   8.053   8.114   5.773
  155PHE     CZ 1770   7.867   8.207   5.754
  155PHE     HZ 1771   7.843   8.191   5.859
  155PHE      C 1772   7.843   8.188   5.114
  155PHE      O 1773   7.899   8.106   5.041
  156SER      N 1774   7.799   8.304   5.067
  156SER      H 1775   7.780   8.387   5.120
  156SER     CA 1776   7.800   8.334   4.923
  156SER     CB 1777   7.675   8.291   4.845
  156SER     OG 1778   7.670   8.339   4.710
  156SER     HG 1779   7.657   8.256   4.655
  156SER      C 1780   7.814   8.484   4.895
  156SER      O 1781   7.793   8.560   4.989
  157LYSH     N 1782   7.863   8.519   4.777
  157LYSH     H 1783   7.918   8.459   4.719
  157LYSH    CA 1784   7.853   8.656   4.725
  157LYSH    CB 1785   7.932   8.664   4.594
  157LYSH    CG 1786   8.075   8.610   4.605
  157LYSH    CD 1787   8.152   8.616   4.473
  157LYSH    CE 1788   8.284   8.693   4.478
  157LYSH    NZ 1789   8.328   8.703   4.338
  157LYSH   HZ1 1790   8.398   8.635   4.318
  157LYSH   HZ2 1791   8.251   8.706   4.275
  157LYSH   HZ3 1792   8.375   8.790   4.322
  157LYSH     C 1793   7.710   8.706   4.704
  157LYSH     O 1794   7.692   8.828   4.708
  158AS4      N 1795   7.612   8.618   4.685
  158AS4      H 1796   7.626   8.521   4.704
  158AS4     CA 1797   7.469   8.652   4.683
  158AS4     CB 1798   7.399   8.531   4.620
  158AS4     CG 1799   7.247   8.548   4.612
  158AS4    OD1 1800   7.209   8.658   4.566
  158AS4   HD11 1801   7.115   8.677   4.593
  158AS4   HD12 1802   7.292   8.702   4.530
  158AS4    OD2 1803   7.175   8.463   4.668
  158AS4   HD21 1804   7.078   8.486   4.659
  158AS4   HD22 1805   7.235   8.403   4.720
  158AS4      C 1806   7.405   8.688   4.817
  158AS4      O 1807   7.434   8.628   4.920
  159TRP      N 1808   7.310   8.781   4.806
  159TRP      H 1809   7.273   8.818   4.721
  159TRP     CA 1810   7.254   8.846   4.925
  159TRP     CB 1811   7.163   8.960   4.878
  159TRP     CG 1812   7.217   9.058   4.774
  159TRP    CD1 1813   7.333   9.123   4.777
  159TRP    HD1 1814   7.398   9.123   4.864
  159TRP    CD2 1815   7.170   9.077   4.644
  159TRP    NE1 1816   7.359   9.185   4.662
  159TRP    HE1 1817   7.442   9.237   4.640
  159TRP    CE2 1818   7.261   9.157   4.577
  159TRP    CE3 1819   7.050   9.051   4.578
  159TRP    HE3 1820   6.973   8.981   4.607
  159TRP    CZ2 1821   7.232   9.214   4.453
  159TRP    HZ2 1822   7.312   9.261   4.396
  159TRP    CZ3 1823   7.018   9.109   4.455
  159TRP    HZ3 1824   6.926   9.091   4.399
  159TRP    CH2 1825   7.112   9.188   4.389
  159TRP    HH2 1826   7.089   9.203   4.284
  159TRP      C 1827   7.180   8.762   5.029
  159TRP      O 1828   7.160   8.799   5.145
  160SER      N 1829   7.135   8.645   4.984
  160SER      H 1830   7.172   8.618   4.895
  160SER     CA 1831   7.047   8.550   5.052
  160SER     CB 1832   6.976   8.445   4.966
  160SER     OG 1833   6.943   8.501   4.838
  160SER     HG 1834   7.010   8.461   4.775
  160SER      C 1835   7.127   8.472   5.156
  160SER      O 1836   7.244   8.448   5.124
  161PHE      N 1837   7.059   8.417   5.257
  161PHE      H 1838   6.964   8.443   5.273
  161PHE     CA 1839   7.115   8.318   5.350
  161PHE     CB 1840   7.011   8.293   5.459
  161PHE     CG 1841   7.039   8.173   5.550
  161PHE    CD1 1842   7.143   8.171   5.642
  161PHE    HD1 1843   7.215   8.252   5.654
  161PHE    CD2 1844   6.961   8.060   5.527
  161PHE    HD2 1845   6.911   8.032   5.434
  161PHE    CE1 1846   7.166   8.058   5.719
  161PHE    HE1 1847   7.242   8.066   5.796
  161PHE    CE2 1848   6.979   7.952   5.613
  161PHE    HE2 1849   6.918   7.866   5.586
  161PHE     CZ 1850   7.082   7.947   5.705
  161PHE     HZ 1851   7.098   7.852   5.756
  161PHE      C 1852   7.142   8.188   5.274
  161PHE      O 1853   7.082   8.162   5.170
  162TYR      N 1854   7.237   8.106   5.317
  162TYR      H 1855   7.295   8.133   5.394
  162TYR     CA 1856   7.271   7.978   5.253
  162TYR     CB 1857   7.384   7.991   5.151
  162TYR     CG 1858   7.335   8.050   5.019
  162TYR    CD1 1859   7.349   8.184   4.987
  162TYR    HD1 1860   7.376   8.255   5.066
  162TYR    CD2 1861   7.300   7.959   4.920
  162TYR    HD2 1862   7.296   7.852   4.936
  162TYR    CE1 1863   7.315   8.235   4.862
  162TYR    HE1 1864   7.305   8.344   4.854
  162TYR    CE2 1865   7.269   8.010   4.794
  162TYR    HE2 1866   7.261   7.941   4.709
  162TYR     CZ 1867   7.277   8.145   4.763
  162TYR     OH 1868   7.238   8.193   4.642
  162TYR     HH 1869   7.205   8.286   4.653
  162TYR      C 1870   7.303   7.870   5.357
  162TYR      O 1871   7.378   7.890   5.452
  163LEU      N 1872   7.268   7.748   5.315
  163LEU      H 1873   7.204   7.736   5.239
  163LEU     CA 1874   7.274   7.633   5.406
  163LEU     CB 1875   7.142   7.615   5.480
  163LEU     CG 1876   7.152   7.500   5.581
  163LEU    CD1 1877   7.241   7.544   5.697
  163LEU    CD2 1878   7.009   7.467   5.625
  163LEU      C 1879   7.293   7.509   5.317
  163LEU      O 1880   7.268   7.519   5.197
  164LEU      N 1881   7.384   7.424   5.361
  164LEU      H 1882   7.406   7.432   5.458
  164LEU     CA 1883   7.422   7.300   5.291
  164LEU     CB 1884   7.573   7.304   5.269
  164LEU     CG 1885   7.647   7.175   5.234
  164LEU    CD1 1886   7.606   7.104   5.105
  164LEU    CD2 1887   7.797   7.186   5.263
  164LEU      C 1888   7.368   7.176   5.362
  164LEU      O 1889   7.349   7.178   5.484
  165TYR      N 1890   7.307   7.085   5.286
  165TYR      H 1891   7.275   7.110   5.195
  165TYR     CA 1892   7.276   6.952   5.340
  165TYR     CB 1893   7.124   6.943   5.338
  165TYR     CG 1894   7.053   6.974   5.470
  165TYR    CD1 1895   7.020   6.872   5.558
  165TYR    HD1 1896   7.065   6.773   5.553
  165TYR    CD2 1897   7.002   7.103   5.476
  165TYR    HD2 1898   7.039   7.183   5.412
  165TYR    CE1 1899   6.923   6.903   5.653
  165TYR    HE1 1900   6.899   6.831   5.732
  165TYR    CE2 1901   6.905   7.125   5.574
  165TYR    HE2 1902   6.859   7.224   5.583
  165TYR     CZ 1903   6.862   7.027   5.662
  165TYR     OH 1904   6.784   7.067   5.767
  165TYR     HH 1905   6.757   7.162   5.752
  165TYR      C 1906   7.349   6.845   5.258
  165TYR      O 1907   7.343   6.837   5.136
  166TYR      N 1908   7.411   6.753   5.332
  166TYR      H 1909   7.388   6.747   5.429
  166TYR     CA 1910   7.497   6.647   5.277
  166TYR     CB 1911   7.648   6.665   5.299
  166TYR     CG 1912   7.696   6.690   5.442
  166TYR    CD1 1913   7.695   6.819   5.493
  166TYR    HD1 1914   7.657   6.901   5.432
  166TYR    CD2 1915   7.754   6.592   5.522
  166TYR    HD2 1916   7.761   6.507   5.455
  166TYR    CE1 1917   7.750   6.853   5.616
  166TYR    HE1 1918   7.724   6.950   5.660
  166TYR    CE2 1919   7.808   6.623   5.646
  166TYR    HE2 1920   7.866   6.541   5.686
  166TYR     CZ 1921   7.807   6.754   5.694
  166TYR     OH 1922   7.877   6.786   5.806
  166TYR     HH 1923   7.875   6.886   5.802
  166TYR      C 1924   7.447   6.506   5.308
  166TYR      O 1925   7.392   6.481   5.415
  167THR      N 1926   7.483   6.413   5.220
  167THR      H 1927   7.548   6.436   5.148
  167THR     CA 1928   7.440   6.273   5.234
  167THR     CB 1929   7.295   6.244   5.194
  167THR    OG1 1930   7.264   6.106   5.215
  167THR    HG1 1931   7.222   6.094   5.305
  167THR    CG2 1932   7.269   6.270   5.045
  167THR      C 1933   7.531   6.172   5.165
  167THR      O 1934   7.587   6.184   5.056
  168GL4      N 1935   7.550   6.067   5.244
  168GL4      H 1936   7.498   6.049   5.327
  168GL4     CA 1937   7.644   5.963   5.200
  168GL4     CB 1938   7.677   5.879   5.324
  168GL4     CG 1939   7.774   5.951   5.418
  168GL4     CD 1940   7.816   5.876   5.544
  168GL4    OE1 1941   7.914   5.800   5.535
  168GL4   HE11 1942   7.942   5.764   5.624
  168GL4   HE12 1943   7.944   5.797   5.439
  168GL4    OE2 1944   7.762   5.884   5.657
  168GL4   HE21 1945   7.776   5.802   5.712
  168GL4   HE22 1946   7.745   5.982   5.664
  168GL4      C 1947   7.594   5.873   5.086
  168GL4      O 1948   7.474   5.862   5.064
  169PHE      N 1949   7.682   5.798   5.020
  169PHE      H 1950   7.781   5.807   5.031
  169PHE     CA 1951   7.635   5.706   4.915
  169PHE     CB 1952   7.719   5.734   4.790
  169PHE     CG 1953   7.691   5.644   4.669
  169PHE    CD1 1954   7.562   5.619   4.625
  169PHE    HD1 1955   7.484   5.695   4.625
  169PHE    CD2 1956   7.793   5.556   4.637
  169PHE    HD2 1957   7.894   5.568   4.678
  169PHE    CE1 1958   7.537   5.503   4.552
  169PHE    HE1 1959   7.443   5.482   4.501
  169PHE    CE2 1960   7.764   5.436   4.574
  169PHE    HE2 1961   7.844   5.363   4.557
  169PHE     CZ 1962   7.637   5.410   4.526
  169PHE     HZ 1963   7.621   5.314   4.477
  169PHE      C 1964   7.644   5.559   4.960
  169PHE      O 1965   7.754   5.507   4.975
  170THR      N 1966   7.531   5.509   5.008
  170THR      H 1967   7.455   5.573   5.015
  170THR     CA 1968   7.514   5.366   5.039
  170THR     CB 1969   7.393   5.337   5.127
  170THR    OG1 1970   7.269   5.369   5.063
  170THR    HG1 1971   7.258   5.333   4.970
  170THR    CG2 1972   7.420   5.420   5.253
  170THR      C 1973   7.502   5.288   4.907
  170THR      O 1974   7.413   5.316   4.827
  171PRO      N 1975   7.591   5.191   4.888
  171PRO     CA 1976   7.607   5.129   4.756
  171PRO     CB 1977   7.725   5.034   4.777
  171PRO     CG 1978   7.800   5.097   4.895
  171PRO     CD 1979   7.678   5.122   4.984
  171PRO      C 1980   7.481   5.061   4.704
  171PRO      O 1981   7.393   5.018   4.778
  172THR      N 1982   7.469   5.069   4.571
  172THR      H 1983   7.547   5.078   4.509
  172THR     CA 1984   7.348   5.033   4.497
  172THR     CB 1985   7.231   5.129   4.522
  172THR    OG1 1986   7.109   5.099   4.454
  172THR    HG1 1987   7.044   5.171   4.478
  172THR    CG2 1988   7.262   5.276   4.490
  172THR      C 1989   7.365   5.021   4.345
  172THR      O 1990   7.431   5.103   4.283
  173GL4      N 1991   7.285   4.931   4.288
  173GL4      H 1992   7.202   4.898   4.332
  173GL4     CA 1993   7.279   4.913   4.142
  173GL4     CB 1994   7.237   4.768   4.118
  173GL4     CG 1995   7.360   4.683   4.152
  173GL4     CD 1996   7.314   4.540   4.185
  173GL4    OE1 1997   7.376   4.488   4.280
  173GL4   HE11 1998   7.345   4.394   4.297
  173GL4   HE12 1999   7.441   4.549   4.325
  173GL4    OE2 2000   7.211   4.491   4.135
  173GL4   HE21 2001   7.173   4.436   4.210
  173GL4   HE22 2002   7.202   4.513   4.038
  173GL4      C 2003   7.199   5.016   4.063
  173GL4      O 2004   7.246   5.075   3.965
  174LYSH     N 2005   7.077   5.047   4.105
  174LYSH     H 2006   7.020   4.980   4.153
  174LYSH    CA 2007   7.001   5.164   4.059
  174LYSH    CB 2008   6.876   5.184   4.145
  174LYSH    CG 2009   6.762   5.092   4.100
  174LYSH    CD 2010   6.630   5.080   4.177
  174LYSH    CE 2011   6.529   4.997   4.096
  174LYSH    NZ 2012   6.569   4.855   4.092
  174LYSH   HZ1 2013   6.491   4.798   4.067
  174LYSH   HZ2 2014   6.646   4.838   4.031
  174LYSH   HZ3 2015   6.604   4.831   4.182
  174LYSH     C 2016   7.075   5.298   4.056
  174LYSH     O 2017   7.166   5.326   4.134
  175ASN      N 2018   7.039   5.386   3.963
  175ASN      H 2019   6.947   5.395   3.926
  175ASN     CA 2020   7.121   5.502   3.928
  175ASN     CB 2021   7.128   5.518   3.776
  175ASN     CG 2022   7.190   5.394   3.712
  175ASN    OD1 2023   7.310   5.368   3.724
  175ASN    ND2 2024   7.115   5.311   3.639
  175ASN   HD21 2025   7.021   5.338   3.619
  175ASN   HD22 2026   7.156   5.229   3.598
  175ASN      C 2027   7.069   5.626   4.002
  175ASN      O 2028   7.151   5.696   4.061
  176GL4      N 2029   6.940   5.660   4.002
  176GL4      H 2030   6.867   5.609   3.958
  176GL4     CA 2031   6.901   5.786   4.067
  176GL4     CB 2032   6.761   5.821   4.015
  176GL4     CG 2033   6.761   5.882   3.874
  176GL4     CD 2034   6.802   5.771   3.777
  176GL4    OE1 2035   6.876   5.815   3.687
  176GL4   HE11 2036   6.892   5.732   3.634
  176GL4   HE12 2037   6.882   5.912   3.710
  176GL4    OE2 2038   6.749   5.657   3.786
  176GL4   HE21 2039   6.740   5.620   3.694
  176GL4   HE22 2040   6.698   5.663   3.872
  176GL4      C 2041   6.903   5.799   4.220
  176GL4      O 2042   6.840   5.725   4.295
  177TYR      N 2043   6.989   5.898   4.245
  177TYR      H 2044   7.047   5.940   4.176
  177TYR     CA 2045   7.026   5.929   4.384
  177TYR     CB 2046   7.157   5.855   4.412
  177TYR     CG 2047   7.178   5.812   4.557
  177TYR    CD1 2048   7.182   5.675   4.576
  177TYR    HD1 2049   7.141   5.606   4.501
  177TYR    CD2 2050   7.193   5.900   4.664
  177TYR    HD2 2051   7.215   6.005   4.641
  177TYR    CE1 2052   7.214   5.636   4.706
  177TYR    HE1 2053   7.248   5.534   4.719
  177TYR    CE2 2054   7.216   5.860   4.795
  177TYR    HE2 2055   7.225   5.934   4.874
  177TYR     CZ 2056   7.230   5.723   4.813
  177TYR     OH 2057   7.275   5.670   4.930
  177TYR     HH 2058   7.331   5.743   4.970
  177TYR      C 2059   7.047   6.081   4.386
  177TYR      O 2060   7.157   6.132   4.370
  178ALA      N 2061   6.940   6.148   4.430
  178ALA      H 2062   6.864   6.112   4.484
  178ALA     CA 2063   6.921   6.291   4.405
  178ALA     CB 2064   6.875   6.323   4.262
  178ALA      C 2065   6.844   6.386   4.496
  178ALA      O 2066   6.740   6.341   4.545
  179CYS2     N 2067   6.871   6.517   4.494
  179CYS2     H 2068   6.949   6.549   4.441
  179CYS2    CA 2069   6.803   6.617   4.577
  179CYS2    CB 2070   6.896   6.731   4.620
  179CYS2    SG 2071   7.075   6.735   4.656
  179CYS2     C 2072   6.665   6.670   4.535
  179CYS2     O 2073   6.652   6.729   4.428
  180ARG      N 2074   6.563   6.631   4.611
  180ARG      H 2075   6.577   6.585   4.698
  180ARG     CA 2076   6.425   6.677   4.593
  180ARG     CB 2077   6.323   6.563   4.601
  180ARG     CG 2078   6.299   6.502   4.463
  180ARG     CD 2079   6.176   6.413   4.481
  180ARG     NE 2080   6.144   6.344   4.354
  180ARG     HE 2081   6.215   6.348   4.283
  180ARG     CZ 2082   6.034   6.272   4.333
  180ARG    NH1 2083   5.947   6.256   4.434
  180ARG   HH11 2084   5.962   6.307   4.519
  180ARG   HH12 2085   5.880   6.182   4.430
  180ARG    NH2 2086   6.005   6.234   4.208
  180ARG   HH21 2087   6.061   6.264   4.130
  180ARG   HH22 2088   5.923   6.178   4.195
  180ARG      C 2089   6.374   6.784   4.689
  180ARG      O 2090   6.329   6.757   4.801
  181VAL      N 2091   6.362   6.904   4.633
  181VAL      H 2092   6.362   6.927   4.536
  181VAL     CA 2093   6.349   7.022   4.721
  181VAL     CB 2094   6.442   7.134   4.675
  181VAL    CG1 2095   6.591   7.106   4.695
  181VAL    CG2 2096   6.424   7.183   4.531
  181VAL      C 2097   6.206   7.075   4.726
  181VAL      O 2098   6.123   7.015   4.658
  182ASN      N 2099   6.157   7.161   4.815
  182ASN      H 2100   6.210   7.194   4.893
  182ASN     CA 2101   6.024   7.223   4.809
  182ASN     CB 2102   5.922   7.160   4.905
  182ASN     CG 2103   5.849   7.041   4.843
  182ASN    OD1 2104   5.801   7.034   4.730
  182ASN    ND2 2105   5.879   6.934   4.915
  182ASN   HD21 2106   5.933   6.931   4.999
  182ASN   HD22 2107   5.843   6.847   4.879
  182ASN      C 2108   6.023   7.375   4.828
  182ASN      O 2109   6.132   7.431   4.838
  183HI0      N 2110   5.911   7.439   4.799
  183HI0      H 2111   5.839   7.390   4.750
  183HI0     CA 2112   5.890   7.581   4.830
  183HI0     CB 2113   5.883   7.596   4.983
  183HI0     CG 2114   5.759   7.529   5.042
  183HI0    ND1 2115   5.758   7.446   5.146
  183HI0    HD1 2116   5.843   7.425   5.193
  183HI0    CD2 2117   5.634   7.540   4.997
  183HI0    HD2 2118   5.596   7.587   4.907
  183HI0    CE1 2119   5.634   7.398   5.160
  183HI0    HE1 2120   5.596   7.329   5.236
  183HI0    NE2 2121   5.559   7.455   5.067
  183HI0    HE2 2122   5.469   7.418   5.044
  183HI0      C 2123   5.976   7.690   4.766
  183HI0      O 2124   5.971   7.810   4.796
  184VAL      N 2125   6.031   7.665   4.648
  184VAL      H 2126   6.021   7.573   4.610
  184VAL     CA 2127   6.123   7.751   4.572
  184VAL     CB 2128   6.179   7.677   4.450
  184VAL    CG1 2129   6.311   7.737   4.403
  184VAL    CG2 2130   6.207   7.531   4.488
  184VAL      C 2131   6.079   7.891   4.527
  184VAL      O 2132   6.121   7.989   4.589
  185THR      N 2133   5.970   7.895   4.451
  185THR      H 2134   5.919   7.816   4.417
  185THR     CA 2135   5.900   8.018   4.414
  185THR     CB 2136   5.771   7.986   4.339
  185THR    OG1 2137   5.711   7.864   4.385
  185THR    HG1 2138   5.667   7.817   4.308
  185THR    CG2 2139   5.795   7.979   4.188
  185THR      C 2140   5.863   8.122   4.519
  185THR      O 2141   5.862   8.242   4.492
  186LEU      N 2142   5.839   8.079   4.643
  186LEU      H 2143   5.846   7.980   4.657
  186LEU     CA 2144   5.821   8.163   4.762
  186LEU     CB 2145   5.772   8.081   4.882
  186LEU     CG 2146   5.636   8.013   4.863
  186LEU    CD1 2147   5.635   7.875   4.928
  186LEU    CD2 2148   5.538   8.093   4.950
  186LEU      C 2149   5.945   8.241   4.806
  186LEU      O 2150   5.930   8.343   4.873
  187SER      N 2151   6.061   8.176   4.806
  187SER      H 2152   6.062   8.079   4.782
  187SER     CA 2153   6.193   8.233   4.839
  187SER     CB 2154   6.295   8.122   4.863
  187SER     OG 2155   6.269   8.059   4.988
  187SER     HG 2156   6.313   8.105   5.065
  187SER      C 2157   6.254   8.331   4.738
  187SER      O 2158   6.355   8.394   4.768
  188GLN      N 2159   6.209   8.314   4.614
  188GLN      H 2160   6.178   8.222   4.590
  188GLN     CA 2161   6.244   8.404   4.503
  188GLN     CB 2162   6.204   8.326   4.377
  188GLN     CG 2163   6.198   8.411   4.250
  188GLN     CD 2164   6.164   8.324   4.129
  188GLN    OE1 2165   6.249   8.245   4.089
  188GLN    NE2 2166   6.052   8.345   4.060
  188GLN   HE21 2167   5.977   8.397   4.103
  188GLN   HE22 2168   6.055   8.334   3.961
  188GLN      C 2169   6.168   8.536   4.521
  188GLN      O 2170   6.047   8.522   4.538
  189PRO      N 2171   6.238   8.648   4.507
  189PRO     CA 2172   6.171   8.776   4.532
  189PRO     CB 2173   6.286   8.877   4.533
  189PRO     CG 2174   6.403   8.797   4.592
  189PRO     CD 2175   6.383   8.659   4.529
  189PRO      C 2176   6.074   8.817   4.422
  189PRO      O 2177   6.052   8.741   4.328
  190LYSH     N 2178   6.001   8.928   4.436
  190LYSH     H 2179   6.018   8.995   4.509
  190LYSH    CA 2180   5.901   8.973   4.339
  190LYSH    CB 2181   5.787   9.048   4.409
  190LYSH    CG 2182   5.736   8.960   4.523
  190LYSH    CD 2183   5.595   9.001   4.567
  190LYSH    CE 2184   5.569   8.946   4.707
  190LYSH    NZ 2185   5.424   8.944   4.727
  190LYSH   HZ1 2186   5.401   8.905   4.817
  190LYSH   HZ2 2187   5.400   9.038   4.705
  190LYSH   HZ3 2188   5.379   8.879   4.665
  190LYSH     C 2189   5.955   9.036   4.210
  190LYSH     O 2190   5.908   9.139   4.163
  191ILE      N 2191   6.045   8.961   4.146
  191ILE      H 2192   6.068   8.872   4.186
  191ILE     CA 2193   6.125   9.006   4.031
  191ILE     CB 2194   6.226   8.902   3.982
  191ILE    CG1 2195   6.192   8.757   4.016
  191ILE    CG2 2196   6.360   8.943   4.043
  191ILE     CD 2197   6.238   8.659   3.909
  191ILE      C 2198   6.042   9.060   3.915
  191ILE      O 2199   5.941   9.004   3.874
  192VAL      N 2200   6.102   9.168   3.866
  192VAL      H 2201   6.169   9.210   3.927
  192VAL     CA 2202   6.088   9.221   3.729
  192VAL     CB 2203   6.174   9.344   3.698
  192VAL    CG1 2204   6.143   9.458   3.795
  192VAL    CG2 2205   6.325   9.321   3.712
  192VAL      C 2206   6.113   9.120   3.617
  192VAL      O 2207   6.180   9.018   3.633
  193LYSH     N 2208   6.041   9.141   3.507
  193LYSH     H 2209   5.990   9.226   3.498
  193LYSH    CA 2210   6.041   9.053   3.390
  193LYSH    CB 2211   5.898   9.055   3.336
  193LYSH    CG 2212   5.874   8.974   3.209
  193LYSH    CD 2213   5.887   8.825   3.239
  193LYSH    CE 2214   5.904   8.728   3.122
  193LYSH    NZ 2215   5.784   8.716   3.038
  193LYSH   HZ1 2216   5.788   8.632   2.983
  193LYSH   HZ2 2217   5.706   8.699   3.097
  193LYSH   HZ3 2218   5.785   8.800   2.982
  193LYSH     C 2219   6.136   9.114   3.286
  193LYSH     O 2220   6.127   9.232   3.254
  194TRP      N 2221   6.239   9.035   3.255
  194TRP      H 2222   6.243   8.950   3.307
  194TRP     CA 2223   6.341   9.060   3.152
  194TRP     CB 2224   6.451   8.956   3.172
  194TRP     CG 2225   6.393   8.816   3.193
  194TRP    CD1 2226   6.392   8.717   3.105
  194TRP    HD1 2227   6.445   8.716   3.009
  194TRP    CD2 2228   6.348   8.768   3.316
  194TRP    NE1 2229   6.328   8.615   3.160
  194TRP    HE1 2230   6.286   8.535   3.117
  194TRP    CE2 2231   6.304   8.639   3.289
  194TRP    CE3 2232   6.372   8.816   3.444
  194TRP    HE3 2233   6.402   8.919   3.465
  194TRP    CZ2 2234   6.279   8.566   3.404
  194TRP    HZ2 2235   6.197   8.495   3.391
  194TRP    CZ3 2236   6.350   8.733   3.553
  194TRP    HZ3 2237   6.365   8.775   3.653
  194TRP    CH2 2238   6.297   8.606   3.536
  194TRP    HH2 2239   6.253   8.550   3.619
  194TRP      C 2240   6.293   9.074   3.007
  194TRP      O 2241   6.187   9.031   2.962
  195AS4      N 2242   6.375   9.137   2.923
  195AS4      H 2243   6.472   9.135   2.948
  195AS4     CA 2244   6.357   9.172   2.781
  195AS4     CB 2245   6.486   9.225   2.717
  195AS4     CG 2246   6.448   9.348   2.634
  195AS4    OD1 2247   6.388   9.340   2.524
  195AS4   HD11 2248   6.344   9.424   2.493
  195AS4   HD12 2249   6.388   9.244   2.496
  195AS4    OD2 2250   6.472   9.462   2.680
  195AS4   HD21 2251   6.476   9.530   2.606
  195AS4   HD22 2252   6.506   9.448   2.773
  195AS4      C 2253   6.305   9.054   2.700
  195AS4      O 2254   6.382   8.959   2.684
  196ARG      N 2255   6.224   9.102   2.605
  196ARG      H 2256   6.225   9.200   2.591
  196ARG     CA 2257   6.149   9.012   2.516
  196ARG     CB 2258   6.063   9.092   2.419
  196ARG     CG 2259   5.952   9.160   2.499
  196ARG     CD 2260   5.832   9.069   2.527
  196ARG     NE 2261   5.718   9.140   2.586
  196ARG     HE 2262   5.734   9.235   2.613
  196ARG     CZ 2263   5.595   9.088   2.593
  196ARG    NH1 2264   5.578   8.961   2.553
  196ARG   HH11 2265   5.653   8.905   2.519
  196ARG   HH12 2266   5.497   8.909   2.581
  196ARG    NH2 2267   5.494   9.163   2.640
  196ARG   HH21 2268   5.511   9.238   2.704
  196ARG   HH22 2269   5.405   9.128   2.612
  196ARG      C 2270   6.223   8.903   2.438
  196ARG      O 2271   6.304   8.945   2.355
  197AS4      N 2272   6.149   8.797   2.409
  197AS4      H 2273   6.049   8.795   2.410
  197AS4     CA 2274   6.221   8.681   2.355
  197AS4     CB 2275   6.171   8.560   2.434
  197AS4     CG 2276   6.020   8.536   2.447
  197AS4    OD1 2277   5.952   8.602   2.527
  197AS4   HD11 2278   5.856   8.577   2.512
  197AS4   HD12 2279   6.012   8.652   2.590
  197AS4    OD2 2280   5.969   8.430   2.403
  197AS4   HD21 2281   5.887   8.418   2.460
  197AS4   HD22 2282   6.001   8.401   2.313
  197AS4      C 2283   6.200   8.659   2.205
  197AS4      O 2284   6.088   8.680   2.158
  198MET      N 2285   6.313   8.652   2.135
  198MET      H 2286   6.391   8.651   2.198
  198MET     CA 2287   6.340   8.627   1.993
  198MET     CB 2288   6.423   8.744   1.940
  198MET     CG 2289   6.569   8.726   1.980
  198MET     SD 2290   6.636   8.758   2.147
  198MET     CE 2291   6.812   8.762   2.120
  198MET      C 2292   6.402   8.489   1.969
  198MET     O1 2293   6.415   8.448   1.851
  198MET   HO11 2294   6.371   8.513   1.789
  198MET   HO12 2295   6.448   8.354   1.848
  198MET     O2 2296   6.458   8.438   2.068
  198MET   HO21 2297   6.468   8.342   2.040
  198MET   HO22 2298   6.450   8.511   2.135
   9.64919   9.64919   6.82299   0.00000   0.00000   0.00000   0.00000   4.82458   4.82458
