# Supplementary material for: Interfacial Dynamics and Growth Modes of β2-Microglobulin Dimers
Source: J Chem Inf Model. 2023 May 3;63(14):4447–57. doi: 10.1021/acs.jcim.3c00399 (PMC10369489; doi:10.1021/acs.jcim.3c00399)
Supplement: Supplementary file 2 — ci3c00399_si_002.zip [file ci3c00399_si_002.zip › Supporting-Information/confs_end/End_conformation_H-1_rep1.gro]

Protein in water t= 750000.00000 step= 5000000
 2298
    1ILE      N    1   7.375   9.088   4.265
    1ILE     H1    2   7.312   9.080   4.342
    1ILE     H2    3   7.445   9.017   4.268
    1ILE     H3    4   7.424   9.175   4.276
    1ILE     CA    5   7.296   9.082   4.141
    1ILE     CB    6   7.183   9.184   4.155
    1ILE    CG1    7   7.223   9.324   4.203
    1ILE    CG2    8   7.069   9.126   4.239
    1ILE     CD    9   7.222   9.423   4.087
    1ILE      C   10   7.381   9.102   4.015
    1ILE      O   11   7.499   9.133   4.026
    2GLN      N   12   7.337   9.069   3.894
    2GLN      H   13   7.239   9.049   3.889
    2GLN     CA   14   7.418   9.071   3.771
    2GLN     CB   15   7.331   9.021   3.656
    2GLN     CG   16   7.321   8.868   3.656
    2GLN     CD   17   7.243   8.808   3.539
    2GLN    OE1   18   7.213   8.864   3.433
    2GLN    NE2   19   7.234   8.676   3.544
    2GLN   HE21   20   7.273   8.632   3.625
    2GLN   HE22   21   7.171   8.627   3.483
    2GLN      C   22   7.497   9.193   3.723
    2GLN      O   23   7.452   9.304   3.747
    3ARG      N   24   7.605   9.173   3.647
    3ARG      H   25   7.642   9.083   3.625
    3ARG     CA   26   7.685   9.287   3.598
    3ARG     CB   27   7.827   9.242   3.565
    3ARG     CG   28   7.905   9.224   3.695
    3ARG     CD   29   8.049   9.177   3.669
    3ARG     NE   30   8.098   9.110   3.790
    3ARG     HE   31   8.033   9.101   3.867
    3ARG     CZ   32   8.225   9.084   3.822
    3ARG    NH1   33   8.322   9.118   3.735
    3ARG   HH11   34   8.299   9.160   3.647
    3ARG   HH12   35   8.416   9.116   3.768
    3ARG    NH2   36   8.261   9.038   3.943
    3ARG   HH21   37   8.189   9.018   4.010
    3ARG   HH22   38   8.355   9.031   3.974
    3ARG      C   39   7.623   9.371   3.487
    3ARG      O   40   7.538   9.328   3.409
    4THR      N   41   7.659   9.499   3.479
    4THR      H   42   7.748   9.540   3.497
    4THR     CA   43   7.569   9.592   3.410
    4THR     CB   44   7.607   9.740   3.423
    4THR    OG1   45   7.736   9.752   3.361
    4THR    HG1   46   7.752   9.850   3.345
    4THR    CG2   47   7.601   9.768   3.573
    4THR      C   48   7.557   9.571   3.259
    4THR      O   49   7.651   9.524   3.194
    5PRO      N   50   7.440   9.592   3.199
    5PRO     CA   51   7.420   9.593   3.053
    5PRO     CB   52   7.271   9.580   3.018
    5PRO     CG   53   7.216   9.522   3.148
    5PRO     CD   54   7.306   9.580   3.258
    5PRO      C   55   7.458   9.723   2.982
    5PRO      O   56   7.440   9.830   3.040
    6LYSH     N   57   7.522   9.698   2.868
    6LYSH     H   58   7.538   9.601   2.852
    6LYSH    CA   59   7.590   9.790   2.775
    6LYSH    CB   60   7.491   9.869   2.688
    6LYSH    CG   61   7.559   9.922   2.562
    6LYSH    CD   62   7.476  10.035   2.500
    6LYSH    CE   63   7.507  10.046   2.351
    6LYSH    NZ   64   7.402  10.128   2.287
    6LYSH   HZ1   65   7.436  10.181   2.211
    6LYSH   HZ2   66   7.336  10.060   2.257
    6LYSH   HZ3   67   7.347  10.182   2.351
    6LYSH     C   68   7.701   9.880   2.829
    6LYSH     O   69   7.818   9.861   2.798
    7ILE      N   70   7.662   9.958   2.930
    7ILE      H   71   7.576   9.942   2.979
    7ILE     CA   72   7.743  10.066   2.986
    7ILE     CB   73   7.694  10.204   2.942
    7ILE    CG1   74   7.549  10.222   2.990
    7ILE    CG2   75   7.688  10.227   2.790
    7ILE     CD   76   7.496  10.364   2.970
    7ILE      C   77   7.756  10.061   3.139
    7ILE      O   78   7.707   9.963   3.194
    8GLN      N   79   7.814  10.169   3.191
    8GLN      H   80   7.845  10.243   3.132
    8GLN     CA   81   7.840  10.164   3.336
    8GLN     CB   82   7.921  10.281   3.393
    8GLN     CG   83   8.072  10.268   3.375
    8GLN     CD   84   8.146  10.379   3.449
    8GLN    OE1   85   8.087  10.473   3.502
    8GLN    NE2   86   8.272  10.352   3.481
    8GLN   HE21   87   8.311  10.260   3.478
    8GLN   HE22   88   8.326  10.435   3.486
    8GLN      C   89   7.713  10.157   3.421
    8GLN      O   90   7.711  10.090   3.524
    9VAL      N   91   7.620  10.248   3.397
    9VAL      H   92   7.641  10.340   3.363
    9VAL     CA   93   7.480  10.247   3.444
    9VAL     CB   94   7.427  10.389   3.427
    9VAL    CG1   95   7.510  10.496   3.498
    9VAL    CG2   96   7.402  10.419   3.279
    9VAL      C   97   7.392  10.147   3.370
    9VAL      O   98   7.428  10.109   3.259
   10TYR      N   99   7.309  10.074   3.445
   10TYR      H  100   7.272  10.109   3.531
   10TYR     CA  101   7.244   9.953   3.393
   10TYR     CB  102   7.158   9.900   3.508
   10TYR     CG  103   7.221   9.802   3.607
   10TYR    CD1  104   7.207   9.664   3.593
   10TYR    HD1  105   7.144   9.631   3.510
   10TYR    CD2  106   7.287   9.838   3.724
   10TYR    HD2  107   7.344   9.931   3.726
   10TYR    CE1  108   7.251   9.569   3.684
   10TYR    HE1  109   7.210   9.468   3.676
   10TYR    CE2  110   7.331   9.747   3.819
   10TYR    HE2  111   7.345   9.779   3.923
   10TYR     CZ  112   7.317   9.610   3.799
   10TYR     OH  113   7.399   9.524   3.866
   10TYR     HH  114   7.415   9.446   3.805
   10TYR      C  115   7.157  10.002   3.277
   10TYR      O  116   7.058  10.070   3.306
   11SER      N  117   7.198   9.969   3.156
   11SER      H  118   7.295   9.951   3.141
   11SER     CA  119   7.113  10.004   3.041
   11SER     CB  120   7.173  10.110   2.948
   11SER     OG  121   7.081  10.217   2.924
   11SER     HG  122   7.011  10.183   2.862
   11SER      C  123   7.082   9.878   2.960
   11SER      O  124   7.160   9.847   2.870
   12ARG      N  125   6.963   9.819   2.970
   12ARG      H  126   6.931   9.776   2.885
   12ARG     CA  127   6.861   9.845   3.072
   12ARG     CB  128   6.723   9.889   3.021
   12ARG     CG  129   6.704  10.040   3.006
   12ARG     CD  130   6.555  10.070   2.989
   12ARG     NE  131   6.533  10.214   2.967
   12ARG     HE  132   6.580  10.251   2.887
   12ARG     CZ  133   6.453  10.296   3.036
   12ARG    NH1  134   6.367  10.253   3.130
   12ARG   HH11  135   6.379  10.159   3.161
   12ARG   HH12  136   6.287  10.310   3.146
   12ARG    NH2  137   6.464  10.428   3.013
   12ARG   HH21  138   6.535  10.473   2.959
   12ARG   HH22  139   6.409  10.494   3.062
   12ARG      C  140   6.842   9.733   3.174
   12ARG      O  141   6.854   9.756   3.296
   13HI0      N  142   6.823   9.610   3.130
   13HI0      H  143   6.818   9.598   3.030
   13HI0     CA  144   6.788   9.500   3.220
   13HI0     CB  145   6.641   9.457   3.211
   13HI0     CG  146   6.547   9.566   3.260
   13HI0    ND1  147   6.563   9.635   3.374
   13HI0    HD1  148   6.626   9.620   3.450
   13HI0    CD2  149   6.443   9.613   3.194
   13HI0    HD2  150   6.409   9.583   3.094
   13HI0    CE1  151   6.453   9.709   3.385
   13HI0    HE1  152   6.411   9.746   3.478
   13HI0    NE2  153   6.379   9.697   3.275
   13HI0    HE2  154   6.287   9.734   3.260
   13HI0      C  155   6.873   9.375   3.199
   13HI0      O  156   6.863   9.319   3.089
   14PRO      N  157   6.950   9.331   3.298
   14PRO     CA  158   7.032   9.209   3.286
   14PRO     CB  159   7.099   9.197   3.424
   14PRO     CG  160   6.997   9.265   3.516
   14PRO     CD  161   6.933   9.378   3.436
   14PRO      C  162   6.960   9.082   3.243
   14PRO      O  163   6.838   9.075   3.242
   15ALA      N  164   7.037   8.978   3.212
   15ALA      H  165   7.137   8.978   3.225
   15ALA     CA  166   6.987   8.858   3.144
   15ALA     CB  167   7.103   8.759   3.138
   15ALA      C  168   6.873   8.789   3.220
   15ALA      O  169   6.859   8.802   3.341
   16GL4      N  170   6.789   8.724   3.139
   16GL4      H  171   6.795   8.740   3.041
   16GL4     CA  172   6.675   8.641   3.181
   16GL4     CB  173   6.594   8.594   3.060
   16GL4     CG  174   6.519   8.694   2.972
   16GL4     CD  175   6.409   8.624   2.891
   16GL4    OE1  176   6.434   8.572   2.780
   16GL4   HE11  177   6.349   8.561   2.730
   16GL4   HE12  178   6.533   8.557   2.790
   16GL4    OE2  179   6.293   8.636   2.936
   16GL4   HE21  180   6.263   8.546   2.970
   16GL4   HE22  181   6.274   8.734   2.933
   16GL4      C  182   6.713   8.519   3.266
   16GL4      O  183   6.831   8.489   3.284
   17ASN      N  184   6.614   8.454   3.325
   17ASN      H  185   6.521   8.463   3.286
   17ASN     CA  186   6.639   8.344   3.419
   17ASN     CB  187   6.521   8.331   3.515
   17ASN     CG  188   6.531   8.445   3.616
   17ASN    OD1  189   6.547   8.561   3.578
   17ASN    ND2  190   6.479   8.418   3.736
   17ASN   HD21  191   6.452   8.324   3.756
   17ASN   HD22  192   6.455   8.483   3.807
   17ASN      C  193   6.660   8.224   3.326
   17ASN      O  194   6.583   8.205   3.232
   18GLY      N  195   6.763   8.145   3.352
   18GLY      H  196   6.831   8.165   3.423
   18GLY     CA  197   6.797   8.026   3.273
   18GLY      C  198   6.763   7.892   3.338
   18GLY      O  199   6.698   7.893   3.443
   19LYSH     N  200   6.783   7.779   3.271
   19LYSH     H  201   6.747   7.690   3.299
   19LYSH    CA  202   6.848   7.772   3.139
   19LYSH    CB  203   6.955   7.664   3.127
   19LYSH    CG  204   7.066   7.702   3.225
   19LYSH    CD  205   7.175   7.595   3.233
   19LYSH    CE  206   7.136   7.453   3.273
   19LYSH    NZ  207   7.230   7.353   3.220
   19LYSH   HZ1  208   7.222   7.345   3.122
   19LYSH   HZ2  209   7.323   7.382   3.245
   19LYSH   HZ3  210   7.206   7.262   3.253
   19LYSH     C  211   6.752   7.748   3.022
   19LYSH     O  212   6.677   7.651   3.013
   20SER      N  213   6.767   7.824   2.914
   20SER      H  214   6.844   7.887   2.918
   20SER     CA  215   6.672   7.843   2.803
   20SER     CB  216   6.550   7.932   2.826
   20SER     OG  217   6.468   7.888   2.718
   20SER     HG  218   6.456   7.963   2.654
   20SER      C  219   6.752   7.904   2.688
   20SER      O  220   6.826   8.000   2.712
   21ASN      N  221   6.741   7.843   2.569
   21ASN      H  222   6.710   7.748   2.569
   21ASN     CA  223   6.806   7.892   2.448
   21ASN     CB  224   6.880   7.779   2.377
   21ASN     CG  225   7.014   7.735   2.437
   21ASN    OD1  226   7.012   7.648   2.523
   21ASN    ND2  227   7.121   7.787   2.377
   21ASN   HD21  228   7.116   7.847   2.298
   21ASN   HD22  229   7.212   7.755   2.404
   21ASN      C  230   6.709   7.967   2.357
   21ASN      O  231   6.615   7.904   2.308
   22PHE      N  232   6.724   8.098   2.339
   22PHE      H  233   6.662   8.143   2.276
   22PHE     CA  234   6.817   8.188   2.408
   22PHE     CB  235   6.904   8.279   2.322
   22PHE     CG  236   7.000   8.198   2.233
   22PHE    CD1  237   6.954   8.141   2.115
   22PHE    HD1  238   6.855   8.166   2.076
   22PHE    CD2  239   7.116   8.145   2.289
   22PHE    HD2  240   7.126   8.162   2.396
   22PHE    CE1  241   7.028   8.045   2.047
   22PHE    HE1  242   7.004   8.026   1.943
   22PHE    CE2  243   7.185   8.041   2.227
   22PHE    HE2  244   7.277   8.000   2.272
   22PHE     CZ  245   7.145   7.995   2.103
   22PHE     HZ  246   7.211   7.942   2.035
   22PHE      C  247   6.750   8.274   2.516
   22PHE      O  248   6.627   8.280   2.520
   23LEU      N  249   6.828   8.342   2.600
   23LEU      H  250   6.928   8.341   2.593
   23LEU     CA  251   6.774   8.436   2.699
   23LEU     CB  252   6.850   8.428   2.831
   23LEU     CG  253   6.833   8.292   2.900
   23LEU    CD1  254   6.911   8.288   3.030
   23LEU    CD2  255   6.686   8.270   2.934
   23LEU      C  256   6.802   8.579   2.653
   23LEU      O  257   6.913   8.610   2.612
   24ASN      N  258   6.695   8.658   2.667
   24ASN      H  259   6.609   8.624   2.706
   24ASN     CA  260   6.700   8.797   2.621
   24ASN     CB  261   6.559   8.854   2.602
   24ASN     CG  262   6.508   8.833   2.458
   24ASN    OD1  263   6.403   8.771   2.438
   24ASN    ND2  264   6.565   8.907   2.365
   24ASN   HD21  265   6.642   8.970   2.372
   24ASN   HD22  266   6.544   8.877   2.272
   24ASN      C  267   6.776   8.880   2.725
   24ASN      O  268   6.758   8.869   2.845
   25CYS2     N  269   6.840   8.983   2.670
   25CYS2     H  270   6.883   8.972   2.581
   25CYS2    CA  271   6.897   9.093   2.749
   25CYS2    CB  272   7.049   9.080   2.759
   25CYS2    SG  273   7.144   9.166   2.890
   25CYS2     C  274   6.848   9.227   2.694
   25CYS2     O  275   6.837   9.243   2.572
   26TYR      N  276   6.815   9.325   2.779
   26TYR      H  277   6.844   9.321   2.875
   26TYR     CA  278   6.739   9.441   2.731
   26TYR     CB  279   6.615   9.458   2.818
   26TYR     CG  280   6.499   9.387   2.749
   26TYR    CD1  281   6.467   9.252   2.763
   26TYR    HD1  282   6.516   9.204   2.847
   26TYR    CD2  283   6.404   9.468   2.688
   26TYR    HD2  284   6.415   9.576   2.692
   26TYR    CE1  285   6.348   9.200   2.712
   26TYR    HE1  286   6.328   9.094   2.727
   26TYR    CE2  287   6.281   9.420   2.642
   26TYR    HE2  288   6.216   9.493   2.595
   26TYR     CZ  289   6.252   9.285   2.659
   26TYR     OH  290   6.136   9.229   2.615
   26TYR     HH  291   6.150   9.132   2.633
   26TYR      C  292   6.816   9.570   2.703
   26TYR      O  293   6.801   9.672   2.771
   27VAL      N  294   6.904   9.575   2.602
   27VAL      H  295   6.883   9.529   2.516
   27VAL     CA  296   6.994   9.691   2.594
   27VAL     CB  297   7.130   9.666   2.529
   27VAL    CG1  298   7.219   9.592   2.628
   27VAL    CG2  299   7.132   9.583   2.400
   27VAL      C  300   6.939   9.816   2.525
   27VAL      O  301   6.854   9.800   2.437
   28SER      N  302   6.985   9.930   2.574
   28SER      H  303   7.042   9.934   2.655
   28SER     CA  304   6.947  10.061   2.519
   28SER     CB  305   6.980  10.178   2.611
   28SER     OG  306   6.912  10.153   2.734
   28SER     HG  307   6.823  10.198   2.729
   28SER      C  308   7.011  10.081   2.381
   28SER      O  309   7.118  10.026   2.354
   29GLY      N  310   6.941  10.156   2.297
   29GLY      H  311   6.845  10.180   2.310
   29GLY     CA  312   7.020  10.210   2.186
   29GLY      C  313   6.945  10.317   2.107
   29GLY      O  314   6.847  10.378   2.149
   30PHE      N  315   6.975  10.329   1.977
   30PHE      H  316   7.065  10.292   1.953
   30PHE     CA  317   6.905  10.428   1.894
   30PHE     CB  318   7.008  10.515   1.822
   30PHE     CG  319   7.115  10.568   1.918
   30PHE    CD1  320   7.232  10.496   1.944
   30PHE    HD1  321   7.258  10.410   1.885
   30PHE    CD2  322   7.094  10.687   1.984
   30PHE    HD2  323   6.995  10.729   1.968
   30PHE    CE1  324   7.327  10.540   2.036
   30PHE    HE1  325   7.399  10.465   2.066
   30PHE    CE2  326   7.196  10.740   2.063
   30PHE    HE2  327   7.194  10.845   2.092
   30PHE     CZ  328   7.312  10.668   2.089
   30PHE     HZ  329   7.403  10.720   2.121
   30PHE      C  330   6.809  10.385   1.784
   30PHE      O  331   6.838  10.307   1.694
   31HI0      N  332   6.708  10.472   1.778
   31HI0      H  333   6.698  10.541   1.849
   31HI0     CA  334   6.599  10.465   1.679
   31HI0     CB  335   6.494  10.566   1.724
   31HI0     CG  336   6.352  10.554   1.667
   31HI0    ND1  337   6.318  10.613   1.552
   31HI0    HD1  338   6.368  10.679   1.497
   31HI0    CD2  339   6.252  10.477   1.705
   31HI0    HD2  340   6.264  10.396   1.778
   31HI0    CE1  341   6.192  10.575   1.531
   31HI0    HE1  342   6.132  10.612   1.449
   31HI0    NE2  343   6.149  10.486   1.621
   31HI0    HE2  344   6.095  10.405   1.601
   31HI0      C  345   6.660  10.498   1.542
   31HI0      O  346   6.722  10.603   1.534
   32PRO      N  347   6.626  10.424   1.437
   32PRO     CA  348   6.551  10.298   1.443
   32PRO     CB  349   6.479  10.294   1.307
   32PRO     CG  350   6.576  10.363   1.212
   32PRO     CD  351   6.635  10.475   1.299
   32PRO      C  352   6.620  10.162   1.447
   32PRO      O  353   6.555  10.058   1.458
   33SER      N  354   6.752  10.163   1.467
   33SER      H  355   6.805  10.248   1.476
   33SER     CA  356   6.831  10.040   1.465
   33SER     CB  357   6.843   9.979   1.326
   33SER     OG  358   6.908   9.852   1.330
   33SER     HG  359   6.924   9.831   1.234
   33SER      C  360   6.975  10.070   1.510
   33SER      O  361   7.030  10.172   1.469
   34AS4      N  362   7.041   9.972   1.570
   34AS4      H  363   7.011   9.877   1.579
   34AS4     CA  364   7.172   9.989   1.635
   34AS4     CB  365   7.146  10.060   1.769
   34AS4     CG  366   7.256  10.156   1.816
   34AS4    OD1  367   7.358  10.183   1.750
   34AS4   HD11  368   7.434  10.230   1.796
   34AS4   HD12  369   7.347  10.132   1.665
   34AS4    OD2  370   7.251  10.193   1.935
   34AS4   HD21  371   7.317  10.265   1.957
   34AS4   HD22  372   7.166  10.153   1.969
   34AS4      C  373   7.272   9.874   1.634
   34AS4      O  374   7.241   9.756   1.619
   35ILE      N  375   7.394   9.903   1.680
   35ILE      H  376   7.417   9.994   1.714
   35ILE     CA  377   7.508   9.811   1.682
   35ILE     CB  378   7.636   9.869   1.743
   35ILE    CG1  379   7.633   9.981   1.846
   35ILE    CG2  380   7.728   9.923   1.633
   35ILE     CD  381   7.751   9.983   1.944
   35ILE      C  382   7.480   9.698   1.782
   35ILE      O  383   7.447   9.704   1.899
   36GL4      N  384   7.501   9.577   1.731
   36GL4      H  385   7.497   9.560   1.632
   36GL4     CA  386   7.479   9.451   1.800
   36GL4     CB  387   7.470   9.343   1.693
   36GL4     CG  388   7.383   9.229   1.744
   36GL4     CD  389   7.311   9.158   1.628
   36GL4    OE1  390   7.193   9.195   1.609
   36GL4   HE11  391   7.151   9.143   1.535
   36GL4   HE12  392   7.185   9.276   1.667
   36GL4    OE2  393   7.368   9.062   1.570
   36GL4   HE21  394   7.299   9.020   1.511
   36GL4   HE22  395   7.464   9.051   1.596
   36GL4      C  396   7.585   9.419   1.907
   36GL4      O  397   7.706   9.437   1.892
   37VAL      N  398   7.539   9.409   2.030
   37VAL      H  399   7.443   9.433   2.048
   37VAL     CA  400   7.629   9.379   2.144
   37VAL     CB  401   7.580   9.454   2.267
   37VAL    CG1  402   7.572   9.606   2.253
   37VAL    CG2  403   7.456   9.391   2.332
   37VAL      C  404   7.677   9.239   2.181
   37VAL      O  405   7.635   9.144   2.115
   38AS4      N  406   7.783   9.230   2.262
   38AS4      H  407   7.833   9.308   2.299
   38AS4     CA  408   7.844   9.104   2.306
   38AS4     CB  409   7.994   9.122   2.285
   38AS4     CG  410   8.072   8.994   2.253
   38AS4    OD1  411   8.052   8.945   2.140
   38AS4   HD11  412   8.099   8.857   2.137
   38AS4   HD12  413   7.986   9.004   2.094
   38AS4    OD2  414   8.108   8.916   2.344
   38AS4   HD21  415   8.075   8.823   2.326
   38AS4   HD22  416   8.164   8.971   2.405
   38AS4      C  417   7.821   9.070   2.453
   38AS4      O  418   7.747   9.139   2.523
   39LEU      N  419   7.898   8.978   2.510
   39LEU      H  420   7.975   8.947   2.455
   39LEU     CA  421   7.886   8.931   2.648
   39LEU     CB  422   7.791   8.812   2.666
   39LEU     CG  423   7.743   8.780   2.808
   39LEU    CD1  424   7.600   8.832   2.823
   39LEU    CD2  425   7.753   8.633   2.849
   39LEU      C  426   8.021   8.896   2.714
   39LEU      O  427   8.093   8.810   2.664
   40LEU      N  428   8.062   8.968   2.817
   40LEU      H  429   8.014   9.053   2.842
   40LEU     CA  430   8.174   8.925   2.903
   40LEU     CB  431   8.225   9.037   2.994
   40LEU     CG  432   8.235   9.172   2.922
   40LEU    CD1  433   8.287   9.288   3.008
   40LEU    CD2  434   8.338   9.156   2.810
   40LEU      C  435   8.120   8.806   2.983
   40LEU      O  436   8.026   8.835   3.056
   41LYSH     N  437   8.220   8.720   3.002
   41LYSH     H  438   8.315   8.741   2.976
   41LYSH    CA  439   8.219   8.597   3.082
   41LYSH    CB  440   8.141   8.491   3.003
   41LYSH    CG  441   8.092   8.371   3.086
   41LYSH    CD  442   8.202   8.270   3.117
   41LYSH    CE  443   8.167   8.185   3.240
   41LYSH    NZ  444   8.272   8.096   3.292
   41LYSH   HZ1  445   8.334   8.070   3.218
   41LYSH   HZ2  446   8.323   8.130   3.371
   41LYSH   HZ3  447   8.227   8.011   3.321
   41LYSH     C  448   8.364   8.550   3.095
   41LYSH     O  449   8.426   8.501   3.002
   42ASN      N  450   8.409   8.541   3.220
   42ASN      H  451   8.348   8.547   3.299
   42ASN     CA  452   8.547   8.504   3.255
   42ASN     CB  453   8.576   8.502   3.405
   42ASN     CG  454   8.539   8.638   3.463
   42ASN    OD1  455   8.603   8.735   3.423
   42ASN    ND2  456   8.440   8.648   3.551
   42ASN   HD21  457   8.383   8.566   3.561
   42ASN   HD22  458   8.436   8.711   3.629
   42ASN      C  459   8.595   8.370   3.200
   42ASN      O  460   8.563   8.270   3.263
   43GLY      N  461   8.697   8.369   3.115
   43GLY      H  462   8.727   8.454   3.069
   43GLY     CA  463   8.739   8.250   3.039
   43GLY      C  464   8.699   8.251   2.891
   43GLY      O  465   8.699   8.361   2.837
   44GL4      N  466   8.663   8.133   2.842
   44GL4      H  467   8.665   8.048   2.894
   44GL4     CA  468   8.600   8.126   2.709
   44GL4     CB  469   8.624   7.985   2.657
   44GL4     CG  470   8.581   7.979   2.510
   44GL4     CD  471   8.604   7.836   2.463
   44GL4    OE1  472   8.529   7.741   2.495
   44GL4   HE11  473   8.568   7.655   2.461
   44GL4   HE12  474   8.441   7.774   2.528
   44GL4    OE2  475   8.707   7.819   2.395
   44GL4   HE21  476   8.697   7.735   2.341
   44GL4   HE22  477   8.782   7.882   2.415
   44GL4      C  478   8.458   8.183   2.720
   44GL4      O  479   8.409   8.199   2.832
   45ARG      N  480   8.414   8.245   2.611
   45ARG      H  481   8.469   8.256   2.528
   45ARG     CA  482   8.277   8.298   2.607
   45ARG     CB  483   8.279   8.435   2.539
   45ARG     CG  484   8.347   8.549   2.614
   45ARG     CD  485   8.387   8.659   2.515
   45ARG     NE  486   8.493   8.743   2.572
   45ARG     HE  487   8.585   8.703   2.571
   45ARG     CZ  488   8.492   8.877   2.574
   45ARG    NH1  489   8.398   8.950   2.512
   45ARG   HH11  490   8.322   8.907   2.464
   45ARG   HH12  491   8.396   9.050   2.519
   45ARG    NH2  492   8.605   8.933   2.619
   45ARG   HH21  493   8.666   8.873   2.671
   45ARG   HH22  494   8.645   9.010   2.569
   45ARG      C  495   8.178   8.203   2.536
   45ARG      O  496   8.218   8.104   2.476
   46ILE      N  497   8.053   8.223   2.576
   46ILE      H  498   8.027   8.297   2.638
   46ILE     CA  499   7.938   8.148   2.523
   46ILE     CB  500   7.807   8.189   2.591
   46ILE    CG1  501   7.781   8.336   2.624
   46ILE    CG2  502   7.783   8.121   2.726
   46ILE     CD  503   7.749   8.432   2.509
   46ILE      C  504   7.925   8.136   2.371
   46ILE      O  505   7.870   8.224   2.304
   47GL4      N  506   7.941   8.012   2.326
   47GL4      H  507   7.936   7.942   2.398
   47GL4     CA  508   7.950   7.970   2.186
   47GL4     CB  509   7.987   7.822   2.193
   47GL4     CG  510   8.122   7.796   2.260
   47GL4     CD  511   8.152   7.650   2.295
   47GL4    OE1  512   8.239   7.590   2.229
   47GL4   HE11  513   8.194   7.517   2.178
   47GL4   HE12  514   8.330   7.628   2.245
   47GL4    OE2  515   8.105   7.609   2.403
   47GL4   HE21  516   8.167   7.538   2.437
   47GL4   HE22  517   8.020   7.656   2.427
   47GL4      C  518   7.827   7.995   2.099
   47GL4      O  519   7.823   8.010   1.977
   48LYSH     N  520   7.710   7.992   2.161
   48LYSH     H  521   7.708   7.966   2.259
   48LYSH    CA  522   7.583   8.017   2.093
   48LYSH    CB  523   7.496   7.893   2.119
   48LYSH    CG  524   7.543   7.778   2.030
   48LYSH    CD  525   7.461   7.652   2.060
   48LYSH    CE  526   7.548   7.532   2.096
   48LYSH    NZ  527   7.572   7.539   2.240
   48LYSH   HZ1  528   7.615   7.629   2.253
   48LYSH   HZ2  529   7.493   7.539   2.303
   48LYSH   HZ3  530   7.644   7.475   2.269
   48LYSH     C  531   7.506   8.144   2.131
   48LYSH     O  532   7.490   8.171   2.250
   49VAL      N  533   7.472   8.223   2.030
   49VAL      H  534   7.501   8.203   1.936
   49VAL     CA  535   7.390   8.344   2.045
   49VAL     CB  536   7.465   8.478   2.056
   49VAL    CG1  537   7.539   8.476   2.191
   49VAL    CG2  538   7.556   8.495   1.936
   49VAL      C  539   7.292   8.366   1.930
   49VAL      O  540   7.262   8.266   1.864
   50GL4      N  541   7.221   8.478   1.934
   50GL4      H  542   7.198   8.527   2.017
   50GL4     CA  543   7.123   8.513   1.830
   50GL4     CB  544   6.984   8.459   1.864
   50GL4     CG  545   6.956   8.333   1.780
   50GL4     CD  546   6.901   8.355   1.639
   50GL4    OE1  547   6.903   8.471   1.593
   50GL4   HE11  548   6.869   8.473   1.498
   50GL4   HE12  549   6.962   8.527   1.651
   50GL4    OE2  550   6.849   8.261   1.575
   50GL4   HE21  551   6.798   8.296   1.497
   50GL4   HE22  552   6.877   8.171   1.609
   50GL4      C  553   7.105   8.663   1.807
   50GL4      O  554   7.092   8.741   1.902
   51HI0      N  555   7.073   8.687   1.681
   51HI0      H  556   7.042   8.610   1.626
   51HI0     CA  557   7.041   8.825   1.639
   51HI0     CB  558   7.009   8.842   1.490
   51HI0     CG  559   7.128   8.813   1.398
   51HI0    ND1  560   7.242   8.882   1.401
   51HI0    HD1  561   7.270   8.958   1.461
   51HI0    CD2  562   7.130   8.723   1.299
   51HI0    HD2  563   7.052   8.649   1.283
   51HI0    CE1  564   7.312   8.836   1.298
   51HI0    HE1  565   7.401   8.888   1.263
   51HI0    NE2  566   7.246   8.737   1.237
   51HI0    HE2  567   7.281   8.666   1.175
   51HI0      C  568   6.943   8.906   1.724
   51HI0      O  569   6.844   8.850   1.772
   52SER      N  570   6.968   9.036   1.720
   52SER      H  571   7.052   9.076   1.682
   52SER     CA  572   6.889   9.134   1.797
   52SER     CB  573   6.983   9.247   1.839
   52SER     OG  574   6.922   9.355   1.910
   52SER     HG  575   6.856   9.398   1.846
   52SER      C  576   6.755   9.180   1.740
   52SER      O  577   6.745   9.228   1.627
   53AS4      N  578   6.648   9.158   1.817
   53AS4      H  579   6.647   9.076   1.874
   53AS4     CA  580   6.520   9.226   1.797
   53AS4     CB  581   6.401   9.156   1.862
   53AS4     CG  582   6.403   9.003   1.853
   53AS4    OD1  583   6.331   8.939   1.932
   53AS4   HD11  584   6.368   8.849   1.957
   53AS4   HD12  585   6.247   8.988   1.957
   53AS4    OD2  586   6.442   8.945   1.751
   53AS4   HD21  587   6.444   8.845   1.757
   53AS4   HD22  588   6.427   9.008   1.674
   53AS4      C  589   6.523   9.374   1.836
   53AS4      O  590   6.614   9.424   1.902
   54LEU      N  591   6.432   9.442   1.766
   54LEU      H  592   6.373   9.393   1.701
   54LEU     CA  593   6.408   9.587   1.779
   54LEU     CB  594   6.421   9.649   1.640
   54LEU     CG  595   6.556   9.620   1.574
   54LEU    CD1  596   6.567   9.717   1.455
   54LEU    CD2  597   6.675   9.659   1.661
   54LEU      C  598   6.267   9.616   1.829
   54LEU      O  599   6.167   9.551   1.797
   55SER      N  600   6.269   9.721   1.911
   55SER      H  601   6.354   9.761   1.944
   55SER     CA  602   6.148   9.771   1.977
   55SER     CB  603   6.095   9.673   2.082
   55SER     OG  604   5.961   9.708   2.122
   55SER     HG  605   5.929   9.675   2.211
   55SER      C  606   6.164   9.907   2.047
   55SER      O  607   6.274   9.950   2.081
   56PHE      N  608   6.054   9.975   2.079
   56PHE      H  609   5.967   9.930   2.060
   56PHE     CA  610   6.037  10.113   2.125
   56PHE     CB  611   6.045  10.208   2.004
   56PHE     CG  612   6.039  10.359   2.026
   56PHE    CD1  613   5.909  10.407   2.015
   56PHE    HD1  614   5.832  10.349   1.964
   56PHE    CD2  615   6.138  10.444   2.073
   56PHE    HD2  616   6.244  10.418   2.072
   56PHE    CE1  617   5.867  10.533   2.056
   56PHE    HE1  618   5.767  10.577   2.062
   56PHE    CE2  619   6.104  10.569   2.124
   56PHE    HE2  620   6.170  10.619   2.194
   56PHE     CZ  621   5.972  10.610   2.106
   56PHE     HZ  622   5.940  10.710   2.134
   56PHE      C  623   5.906  10.137   2.200
   56PHE      O  624   5.799  10.089   2.161
   57SER      N  625   5.911  10.233   2.292
   57SER      H  626   5.979  10.306   2.284
   57SER     CA  627   5.804  10.252   2.390
   57SER     CB  628   5.788  10.135   2.488
   57SER     OG  629   5.666  10.148   2.562
   57SER     HG  630   5.629  10.059   2.587
   57SER      C  631   5.844  10.381   2.464
   57SER      O  632   5.942  10.393   2.536
   58LYSH     N  633   5.761  10.484   2.451
   58LYSH     H  634   5.687  10.485   2.383
   58LYSH    CA  635   5.785  10.613   2.516
   58LYSH    CB  636   5.661  10.702   2.522
   58LYSH    CG  637   5.637  10.779   2.391
   58LYSH    CD  638   5.743  10.888   2.381
   58LYSH    CE  639   5.695  10.975   2.265
   58LYSH    NZ  640   5.781  11.091   2.238
   58LYSH   HZ1  641   5.785  11.146   2.322
   58LYSH   HZ2  642   5.875  11.061   2.220
   58LYSH   HZ3  643   5.749  11.140   2.158
   58LYSH     C  644   5.845  10.622   2.657
   58LYSH     O  645   5.933  10.704   2.684
   59AS4      N  646   5.789  10.550   2.753
   59AS4      H  647   5.696  10.513   2.753
   59AS4     CA  648   5.861  10.520   2.877
   59AS4     CB  649   5.763  10.455   2.975
   59AS4     CG  650   5.632  10.534   2.984
   59AS4    OD1  651   5.540  10.490   2.913
   59AS4   HD11  652   5.471  10.563   2.908
   59AS4   HD12  653   5.553  10.393   2.896
   59AS4    OD2  654   5.619  10.625   3.069
   59AS4   HD21  655   5.527  10.663   3.055
   59AS4   HD22  656   5.708  10.657   3.102
   59AS4      C  657   5.994  10.446   2.867
   59AS4      O  658   6.097  10.501   2.904
   60TRP      N  659   5.997  10.320   2.821
   60TRP      H  660   5.911  10.281   2.788
   60TRP     CA  661   6.117  10.238   2.799
   60TRP     CB  662   6.068  10.103   2.745
   60TRP     CG  663   6.012   9.997   2.839
   60TRP    CD1  664   5.884   9.975   2.871
   60TRP    HD1  665   5.810  10.055   2.867
   60TRP    CD2  666   6.084   9.889   2.891
   60TRP    NE1  667   5.871   9.863   2.941
   60TRP    HE1  668   5.781   9.822   2.956
   60TRP    CE2  669   5.991   9.808   2.955
   60TRP    CE3  670   6.218   9.857   2.872
   60TRP    HE3  671   6.291   9.927   2.830
   60TRP    CZ2  672   6.041   9.687   3.000
   60TRP    HZ2  673   5.979   9.629   3.069
   60TRP    CZ3  674   6.267   9.736   2.918
   60TRP    HZ3  675   6.356   9.689   2.878
   60TRP    CH2  676   6.174   9.652   2.979
   60TRP    HH2  677   6.219   9.557   3.007
   60TRP      C  678   6.227  10.292   2.707
   60TRP      O  679   6.338  10.241   2.721
   61SER      N  680   6.207  10.392   2.624
   61SER      H  681   6.113  10.426   2.617
   61SER     CA  682   6.305  10.442   2.526
   61SER     CB  683   6.415  10.527   2.589
   61SER     OG  684   6.479  10.614   2.495
   61SER     HG  685   6.571  10.634   2.529
   61SER      C  686   6.340  10.344   2.415
   61SER      O  687   6.249  10.268   2.381
   62PHE      N  688   6.441  10.367   2.332
   62PHE      H  689   6.505  10.443   2.345
   62PHE     CA  690   6.468  10.265   2.230
   62PHE     CB  691   6.519  10.323   2.098
   62PHE     CG  692   6.521  10.214   1.990
   62PHE    CD1  693   6.403  10.186   1.922
   62PHE    HD1  694   6.315  10.241   1.956
   62PHE    CD2  695   6.643  10.156   1.960
   62PHE    HD2  696   6.726  10.200   2.016
   62PHE    CE1  697   6.405  10.096   1.816
   62PHE    HE1  698   6.321  10.089   1.747
   62PHE    CE2  699   6.644  10.066   1.853
   62PHE    HE2  700   6.743  10.037   1.819
   62PHE     CZ  701   6.528  10.042   1.782
   62PHE     HZ  702   6.526   9.968   1.701
   62PHE      C  703   6.549  10.150   2.289
   62PHE      O  704   6.659  10.179   2.337
   63TYR      N  705   6.508  10.026   2.262
   63TYR      H  706   6.429  10.013   2.201
   63TYR     CA  707   6.565   9.904   2.320
   63TYR     CB  708   6.513   9.874   2.462
   63TYR     CG  709   6.361   9.865   2.460
   63TYR    CD1  710   6.279   9.978   2.460
   63TYR    HD1  711   6.307  10.074   2.501
   63TYR    CD2  712   6.301   9.741   2.444
   63TYR    HD2  713   6.370   9.662   2.414
   63TYR    CE1  714   6.144   9.967   2.428
   63TYR    HE1  715   6.096  10.062   2.404
   63TYR    CE2  716   6.165   9.726   2.421
   63TYR    HE2  717   6.127   9.626   2.401
   63TYR     CZ  718   6.086   9.841   2.418
   63TYR     OH  719   5.951   9.822   2.424
   63TYR     HH  720   5.922   9.729   2.398
   63TYR      C  721   6.570   9.787   2.221
   63TYR      O  722   6.471   9.753   2.159
   64LEU      N  723   6.696   9.749   2.204
   64LEU      H  724   6.770   9.802   2.246
   64LEU     CA  725   6.733   9.624   2.135
   64LEU     CB  726   6.877   9.637   2.085
   64LEU     CG  727   6.904   9.745   1.980
   64LEU    CD1  728   6.923   9.874   2.059
   64LEU    CD2  729   7.032   9.711   1.903
   64LEU      C  730   6.731   9.505   2.230
   64LEU      O  731   6.795   9.500   2.335
   65LEU      N  732   6.671   9.397   2.180
   65LEU      H  733   6.640   9.401   2.085
   65LEU     CA  734   6.653   9.270   2.251
   65LEU     CB  735   6.511   9.218   2.225
   65LEU     CG  736   6.398   9.283   2.304
   65LEU    CD1  737   6.376   9.432   2.279
   65LEU    CD2  738   6.274   9.196   2.279
   65LEU      C  739   6.760   9.168   2.210
   65LEU      O  740   6.730   9.061   2.158
   66TYR      N  741   6.875   9.184   2.275
   66TYR      H  742   6.879   9.246   2.352
   66TYR     CA  743   6.988   9.092   2.256
   66TYR     CB  744   7.111   9.163   2.312
   66TYR     CG  745   7.245   9.100   2.273
   66TYR    CD1  746   7.335   9.089   2.378
   66TYR    HD1  747   7.325   9.146   2.470
   66TYR    CD2  748   7.268   9.037   2.151
   66TYR    HD2  749   7.211   9.068   2.065
   66TYR    CE1  750   7.448   9.009   2.361
   66TYR    HE1  751   7.536   9.016   2.424
   66TYR    CE2  752   7.380   8.955   2.138
   66TYR    HE2  753   7.399   8.899   2.047
   66TYR     CZ  754   7.464   8.931   2.247
   66TYR     OH  755   7.521   8.808   2.250
   66TYR     HH  756   7.458   8.741   2.286
   66TYR      C  757   6.974   8.952   2.317
   66TYR      O  758   6.936   8.928   2.431
   67TYR      N  759   7.026   8.855   2.243
   67TYR      H  760   7.069   8.872   2.154
   67TYR     CA  761   7.025   8.713   2.282
   67TYR     CB  762   6.939   8.622   2.194
   67TYR     CG  763   6.796   8.667   2.167
   67TYR    CD1  764   6.764   8.760   2.069
   67TYR    HD1  765   6.841   8.815   2.014
   67TYR    CD2  766   6.691   8.599   2.227
   67TYR    HD2  767   6.714   8.534   2.312
   67TYR    CE1  768   6.631   8.784   2.037
   67TYR    HE1  769   6.612   8.842   1.948
   67TYR    CE2  770   6.556   8.625   2.201
   67TYR    HE2  771   6.477   8.573   2.254
   67TYR     CZ  772   6.527   8.719   2.103
   67TYR     OH  773   6.393   8.740   2.088
   67TYR     HH  774   6.391   8.806   2.013
   67TYR      C  775   7.160   8.654   2.323
   67TYR      O  776   7.258   8.650   2.247
   68THR      N  777   7.160   8.584   2.436
   68THR      H  778   7.077   8.571   2.490
   68THR     CA  779   7.278   8.513   2.488
   68THR     CB  780   7.351   8.606   2.586
   68THR    OG1  781   7.473   8.543   2.624
   68THR    HG1  782   7.501   8.569   2.717
   68THR    CG2  783   7.258   8.648   2.700
   68THR      C  784   7.232   8.380   2.547
   68THR      O  785   7.113   8.360   2.571
   69GL4      N  786   7.329   8.292   2.571
   69GL4      H  787   7.423   8.310   2.545
   69GL4     CA  788   7.318   8.164   2.641
   69GL4     CB  789   7.385   8.054   2.560
   69GL4     CG  790   7.372   7.913   2.617
   69GL4     CD  791   7.449   7.802   2.546
   69GL4    OE1  792   7.411   7.778   2.429
   69GL4   HE11  793   7.459   7.705   2.381
   69GL4   HE12  794   7.335   7.840   2.405
   69GL4    OE2  795   7.535   7.730   2.601
   69GL4   HE21  796   7.530   7.640   2.556
   69GL4   HE22  797   7.573   7.790   2.671
   69GL4      C  798   7.385   8.176   2.779
   69GL4      O  799   7.476   8.258   2.792
   70PHE      N  800   7.329   8.113   2.882
   70PHE      H  801   7.236   8.080   2.870
   70PHE     CA  802   7.367   8.107   3.023
   70PHE     CB  803   7.240   8.123   3.107
   70PHE     CG  804   7.286   8.138   3.252
   70PHE    CD1  805   7.314   8.267   3.293
   70PHE    HD1  806   7.303   8.354   3.230
   70PHE    CD2  807   7.285   8.034   3.345
   70PHE    HD2  808   7.276   7.931   3.312
   70PHE    CE1  809   7.329   8.293   3.430
   70PHE    HE1  810   7.334   8.396   3.466
   70PHE    CE2  811   7.312   8.055   3.479
   70PHE    HE2  812   7.309   7.981   3.560
   70PHE     CZ  813   7.337   8.186   3.518
   70PHE     HZ  814   7.353   8.222   3.619
   70PHE      C  815   7.453   7.988   3.068
   70PHE      O  816   7.410   7.874   3.049
   71THR      N  817   7.581   8.017   3.087
   71THR      H  818   7.622   8.093   3.036
   71THR     CA  819   7.674   7.925   3.155
   71THR     CB  820   7.813   7.918   3.091
   71THR    OG1  821   7.894   7.812   3.143
   71THR    HG1  822   7.981   7.805   3.095
   71THR    CG2  823   7.884   8.054   3.093
   71THR      C  824   7.687   7.953   3.305
   71THR      O  825   7.718   8.060   3.357
   72PRO      N  826   7.632   7.859   3.382
   72PRO     CA  827   7.622   7.872   3.528
   72PRO     CB  828   7.556   7.745   3.578
   72PRO     CG  829   7.474   7.692   3.460
   72PRO     CD  830   7.564   7.735   3.343
   72PRO      C  831   7.761   7.881   3.589
   72PRO      O  832   7.854   7.808   3.554
   73THR      N  833   7.770   7.976   3.682
   73THR      H  834   7.694   8.036   3.707
   73THR     CA  835   7.890   8.000   3.765
   73THR     CB  836   7.997   8.086   3.697
   73THR    OG1  837   7.955   8.206   3.630
   73THR    HG1  838   8.021   8.280   3.644
   73THR    CG2  839   8.101   8.004   3.621
   73THR      C  840   7.852   8.081   3.889
   73THR      O  841   7.761   8.163   3.890
   74GL4      N  842   7.933   8.063   3.994
   74GL4      H  843   7.994   7.984   3.988
   74GL4     CA  844   7.918   8.136   4.121
   74GL4     CB  845   8.017   8.089   4.228
   74GL4     CG  846   8.155   8.154   4.228
   74GL4     CD  847   8.224   8.136   4.364
   74GL4    OE1  848   8.309   8.045   4.365
   74GL4   HE11  849   8.385   8.080   4.419
   74GL4   HE12  850   8.275   7.981   4.296
   74GL4    OE2  851   8.184   8.203   4.462
   74GL4   HE21  852   8.226   8.164   4.543
   74GL4   HE22  853   8.115   8.269   4.431
   74GL4      C  854   7.920   8.288   4.108
   74GL4      O  855   7.886   8.357   4.204
   75LYSH     N  856   7.986   8.340   4.004
   75LYSH     H  857   8.032   8.279   3.940
   75LYSH    CA  858   8.007   8.484   3.987
   75LYSH    CB  859   8.137   8.510   3.912
   75LYSH    CG  860   8.275   8.483   3.972
   75LYSH    CD  861   8.389   8.468   3.871
   75LYSH    CE  862   8.501   8.381   3.928
   75LYSH    NZ  863   8.623   8.409   3.850
   75LYSH   HZ1  864   8.605   8.388   3.754
   75LYSH   HZ2  865   8.650   8.505   3.862
   75LYSH   HZ3  866   8.694   8.352   3.891
   75LYSH     C  867   7.887   8.543   3.912
   75LYSH     O  868   7.835   8.485   3.816
   76ASN      N  869   7.845   8.661   3.956
   76ASN      H  870   7.868   8.687   4.050
   76ASN     CA  871   7.756   8.749   3.879
   76ASN     CB  872   7.725   8.861   3.978
   76ASN     CG  873   7.826   8.974   3.994
   76ASN    OD1  874   7.948   8.955   3.985
   76ASN    ND2  875   7.764   9.090   4.018
   76ASN   HD21  876   7.665   9.099   4.017
   76ASN   HD22  877   7.812   9.164   4.066
   76ASN      C  878   7.809   8.806   3.747
   76ASN      O  879   7.778   8.911   3.691
   77GL4      N  880   7.879   8.721   3.673
   77GL4      H  881   7.867   8.622   3.684
   77GL4     CA  882   7.968   8.765   3.564
   77GL4     CB  883   8.082   8.663   3.559
   77GL4     CG  884   8.050   8.520   3.514
   77GL4     CD  885   8.178   8.436   3.522
   77GL4    OE1  886   8.273   8.447   3.442
   77GL4   HE11  887   8.334   8.367   3.443
   77GL4   HE12  888   8.270   8.537   3.398
   77GL4    OE2  889   8.195   8.368   3.626
   77GL4   HE21  890   8.295   8.367   3.629
   77GL4   HE22  891   8.102   8.343   3.652
   77GL4      C  892   7.912   8.812   3.429
   77GL4      O  893   7.982   8.882   3.356
   78TYR      N  894   7.782   8.787   3.414
   78TYR      H  895   7.729   8.722   3.469
   78TYR     CA  896   7.714   8.814   3.286
   78TYR     CB  897   7.579   8.744   3.271
   78TYR     CG  898   7.568   8.597   3.227
   78TYR    CD1  899   7.678   8.514   3.249
   78TYR    HD1  900   7.751   8.531   3.328
   78TYR    CD2  901   7.490   8.570   3.117
   78TYR    HD2  902   7.425   8.652   3.086
   78TYR    CE1  903   7.704   8.408   3.164
   78TYR    HE1  904   7.784   8.343   3.200
   78TYR    CE2  905   7.511   8.461   3.033
   78TYR    HE2  906   7.444   8.449   2.948
   78TYR     CZ  907   7.619   8.377   3.059
   78TYR     OH  908   7.650   8.272   2.977
   78TYR     HH  909   7.585   8.269   2.902
   78TYR      C  910   7.679   8.960   3.253
   78TYR      O  911   7.582   9.013   3.306
   79ALA      N  912   7.749   9.015   3.154
   79ALA      H  913   7.826   8.970   3.109
   79ALA     CA  914   7.721   9.153   3.111
   79ALA     CB  915   7.840   9.235   3.161
   79ALA      C  916   7.718   9.161   2.957
   79ALA      O  917   7.815   9.136   2.885
   80CYS2     N  918   7.601   9.205   2.913
   80CYS2     H  919   7.540   9.247   2.980
   80CYS2    CA  920   7.569   9.233   2.773
   80CYS2    CB  921   7.416   9.232   2.756
   80CYS2    SG  922   7.333   9.100   2.851
   80CYS2     C  923   7.634   9.364   2.726
   80CYS2     O  924   7.568   9.468   2.727
   81ARG      N  925   7.766   9.358   2.720
   81ARG      H  926   7.797   9.263   2.716
   81ARG     CA  927   7.854   9.469   2.681
   81ARG     CB  928   7.985   9.434   2.753
   81ARG     CG  929   7.987   9.471   2.902
   81ARG     CD  930   7.972   9.621   2.930
   81ARG     NE  931   7.949   9.658   3.071
   81ARG     HE  932   7.853   9.658   3.099
   81ARG     CZ  933   8.036   9.727   3.147
   81ARG    NH1  934   8.153   9.767   3.095
   81ARG   HH11  935   8.182   9.751   3.001
   81ARG   HH12  936   8.218   9.819   3.150
   81ARG    NH2  937   8.009   9.732   3.278
   81ARG   HH21  938   7.931   9.682   3.316
   81ARG   HH22  939   8.076   9.777   3.337
   81ARG      C  940   7.873   9.504   2.534
   81ARG      O  941   7.847   9.421   2.447
   82VAL      N  942   7.930   9.623   2.513
   82VAL      H  943   7.942   9.682   2.593
   82VAL     CA  944   7.966   9.675   2.381
   82VAL     CB  945   8.022   9.817   2.374
   82VAL    CG1  946   7.909   9.921   2.378
   82VAL    CG2  947   8.126   9.842   2.484
   82VAL      C  948   8.055   9.576   2.305
   82VAL      O  949   8.161   9.534   2.351
   83ASN      N  950   8.009   9.525   2.191
   83ASN      H  951   7.918   9.539   2.152
   83ASN     CA  952   8.091   9.445   2.100
   83ASN     CB  953   8.004   9.364   2.003
   83ASN     CG  954   8.085   9.276   1.909
   83ASN    OD1  955   8.131   9.308   1.799
   83ASN    ND2  956   8.107   9.149   1.944
   83ASN   HD21  957   8.081   9.112   2.033
   83ASN   HD22  958   8.143   9.081   1.879
   83ASN      C  959   8.181   9.543   2.023
   83ASN      O  960   8.140   9.644   1.966
   84HI0      N  961   8.305   9.525   2.068
   84HI0      H  962   8.318   9.487   2.159
   84HI0     CA  963   8.412   9.616   2.022
   84HI0     CB  964   8.533   9.610   2.115
   84HI0     CG  965   8.515   9.669   2.254
   84HI0    ND1  966   8.485   9.608   2.369
   84HI0    HD1  967   8.457   9.512   2.372
   84HI0    CD2  968   8.547   9.794   2.287
   84HI0    HD2  969   8.573   9.875   2.219
   84HI0    CE1  970   8.484   9.697   2.468
   84HI0    HE1  971   8.453   9.674   2.569
   84HI0    NE2  972   8.518   9.815   2.416
   84HI0    HE2  973   8.518   9.904   2.460
   84HI0      C  974   8.451   9.593   1.875
   84HI0      O  975   8.520   9.681   1.826
   85VAL      N  976   8.418   9.474   1.825
   85VAL      H  977   8.409   9.396   1.885
   85VAL     CA  978   8.434   9.448   1.681
   85VAL     CB  979   8.409   9.302   1.642
   85VAL    CG1  980   8.405   9.288   1.490
   85VAL    CG2  981   8.501   9.199   1.710
   85VAL      C  982   8.329   9.531   1.608
   85VAL      O  983   8.351   9.577   1.496
   86THR      N  984   8.205   9.524   1.655
   86THR      H  985   8.177   9.452   1.719
   86THR     CA  986   8.097   9.608   1.602
   86THR     CB  987   7.953   9.575   1.646
   86THR    OG1  988   7.927   9.582   1.786
   86THR    HG1  989   7.840   9.535   1.802
   86THR    CG2  990   7.904   9.446   1.582
   86THR      C  991   8.117   9.758   1.622
   86THR      O  992   8.034   9.832   1.569
   87LEU      N  993   8.186   9.802   1.727
   87LEU      H  994   8.169   9.759   1.816
   87LEU     CA  995   8.242   9.937   1.744
   87LEU     CB  996   8.297   9.950   1.885
   87LEU     CG  997   8.313  10.086   1.955
   87LEU    CD1  998   8.184  10.167   1.958
   87LEU    CD2  999   8.352  10.061   2.101
   87LEU      C 1000   8.354   9.974   1.646
   87LEU      O 1001   8.341  10.079   1.585
   88SER      N 1002   8.455   9.890   1.623
   88SER      H 1003   8.466   9.810   1.684
   88SER     CA 1004   8.576   9.921   1.548
   88SER     CB 1005   8.689   9.820   1.569
   88SER     OG 1006   8.665   9.686   1.524
   88SER     HG 1007   8.723   9.624   1.577
   88SER      C 1008   8.544   9.938   1.398
   88SER      O 1009   8.612  10.007   1.322
   89GLN      N 1010   8.463   9.847   1.346
   89GLN      H 1011   8.428   9.772   1.402
   89GLN     CA 1012   8.395   9.865   1.217
   89GLN     CB 1013   8.401   9.745   1.122
   89GLN     CG 1014   8.517   9.735   1.023
   89GLN     CD 1015   8.504   9.598   0.957
   89GLN    OE1 1016   8.455   9.578   0.845
   89GLN    NE2 1017   8.542   9.494   1.030
   89GLN   HE21 1018   8.571   9.503   1.125
   89GLN   HE22 1019   8.528   9.409   0.977
   89GLN      C 1020   8.247   9.892   1.244
   89GLN      O 1021   8.183   9.793   1.279
   90PRO      N 1022   8.195  10.013   1.227
   90PRO     CA 1023   8.056  10.042   1.266
   90PRO     CB 1024   8.035  10.193   1.266
   90PRO     CG 1025   8.178  10.247   1.285
   90PRO     CD 1026   8.269  10.140   1.224
   90PRO      C 1027   7.949   9.979   1.175
   90PRO      O 1028   7.904  10.041   1.080
   91LYSH     N 1029   7.929   9.850   1.200
   91LYSH     H 1030   7.990   9.809   1.267
   91LYSH    CA 1031   7.835   9.764   1.128
   91LYSH    CB 1032   7.922   9.655   1.062
   91LYSH    CG 1033   7.967   9.713   0.929
   91LYSH    CD 1034   8.085   9.634   0.872
   91LYSH    CE 1035   8.111   9.661   0.724
   91LYSH    NZ 1036   8.238   9.610   0.669
   91LYSH   HZ1 1037   8.323   9.644   0.708
   91LYSH   HZ2 1038   8.244   9.512   0.649
   91LYSH   HZ3 1039   8.240   9.638   0.574
   91LYSH     C 1040   7.735   9.702   1.226
   91LYSH     O 1041   7.771   9.642   1.326
   92ILE      N 1042   7.609   9.703   1.184
   92ILE      H 1043   7.590   9.724   1.088
   92ILE     CA 1044   7.495   9.671   1.272
   92ILE     CB 1045   7.360   9.713   1.214
   92ILE    CG1 1046   7.359   9.856   1.159
   92ILE    CG2 1047   7.234   9.677   1.293
   92ILE     CD 1048   7.346   9.960   1.270
   92ILE      C 1049   7.500   9.533   1.338
   92ILE      O 1050   7.522   9.516   1.457
   93VAL      N 1051   7.489   9.428   1.257
   93VAL      H 1052   7.488   9.443   1.158
   93VAL     CA 1053   7.476   9.288   1.300
   93VAL     CB 1054   7.371   9.207   1.225
   93VAL    CG1 1055   7.233   9.253   1.272
   93VAL    CG2 1056   7.384   9.214   1.072
   93VAL      C 1057   7.601   9.200   1.299
   93VAL      O 1058   7.678   9.226   1.207
   94LYSH     N 1059   7.614   9.130   1.412
   94LYSH     H 1060   7.538   9.129   1.477
   94LYSH    CA 1061   7.737   9.054   1.441
   94LYSH    CB 1062   7.739   8.996   1.582
   94LYSH    CG 1063   7.784   9.099   1.687
   94LYSH    CD 1064   7.761   9.060   1.832
   94LYSH    CE 1065   7.796   8.921   1.885
   94LYSH    NZ 1066   7.722   8.893   2.010
   94LYSH   HZ1 1067   7.624   8.887   1.988
   94LYSH   HZ2 1068   7.758   8.817   2.062
   94LYSH   HZ3 1069   7.722   8.980   2.057
   94LYSH     C 1070   7.775   8.946   1.339
   94LYSH     O 1071   7.689   8.875   1.286
   95TRP      N 1072   7.906   8.930   1.326
   95TRP      H 1073   7.963   9.008   1.352
   95TRP     CA 1074   7.973   8.814   1.265
   95TRP     CB 1075   8.036   8.833   1.126
   95TRP     CG 1076   8.144   8.941   1.134
   95TRP    CD1 1077   8.275   8.927   1.154
   95TRP    HD1 1078   8.317   8.828   1.169
   95TRP    CD2 1079   8.122   9.078   1.139
   95TRP    NE1 1080   8.337   9.043   1.168
   95TRP    HE1 1081   8.436   9.054   1.166
   95TRP    CE2 1082   8.244   9.139   1.164
   95TRP    CE3 1083   8.006   9.155   1.147
   95TRP    HE3 1084   7.911   9.122   1.105
   95TRP    CZ2 1085   8.251   9.274   1.195
   95TRP    HZ2 1086   8.354   9.308   1.195
   95TRP    CZ3 1087   8.016   9.290   1.179
   95TRP    HZ3 1088   7.924   9.350   1.173
   95TRP    CH2 1089   8.137   9.354   1.202
   95TRP    HH2 1090   8.138   9.454   1.245
   95TRP      C 1091   8.069   8.739   1.357
   95TRP      O 1092   8.061   8.617   1.368
   96AS4      N 1093   8.130   8.813   1.449
   96AS4      H 1094   8.107   8.910   1.449
   96AS4     CA 1095   8.231   8.776   1.549
   96AS4     CB 1096   8.377   8.789   1.507
   96AS4     CG 1097   8.432   8.666   1.432
   96AS4    OD1 1098   8.455   8.561   1.497
   96AS4   HD11 1099   8.553   8.539   1.494
   96AS4   HD12 1100   8.376   8.536   1.553
   96AS4    OD2 1101   8.449   8.674   1.310
   96AS4   HD21 1102   8.507   8.597   1.281
   96AS4   HD22 1103   8.397   8.750   1.273
   96AS4      C 1104   8.205   8.822   1.693
   96AS4      O 1105   8.160   8.934   1.718
   97ARG      N 1106   8.267   8.748   1.784
   97ARG      H 1107   8.332   8.679   1.752
   97ARG     CA 1108   8.256   8.783   1.925
   97ARG     CB 1109   8.231   8.666   2.021
   97ARG     CG 1110   8.320   8.542   2.010
   97ARG     CD 1111   8.463   8.563   2.062
   97ARG     NE 1112   8.566   8.475   2.004
   97ARG     HE 1113   8.546   8.427   1.918
   97ARG     CZ 1114   8.683   8.465   2.069
   97ARG    NH1 1115   8.722   8.545   2.168
   97ARG   HH11 1116   8.653   8.607   2.208
   97ARG   HH12 1117   8.809   8.535   2.217
   97ARG    NH2 1118   8.770   8.378   2.016
   97ARG   HH21 1119   8.747   8.333   1.930
   97ARG   HH22 1120   8.865   8.377   2.046
   97ARG      C 1121   8.377   8.863   1.973
   97ARG      O 1122   8.481   8.871   1.907
   98AS4      N 1123   8.359   8.936   2.082
   98AS4      H 1124   8.285   8.923   2.148
   98AS4     CA 1125   8.466   9.025   2.129
   98AS4     CB 1126   8.380   9.124   2.208
   98AS4     CG 1127   8.448   9.260   2.224
   98AS4    OD1 1128   8.557   9.290   2.170
   98AS4   HD11 1129   8.544   9.388   2.155
   98AS4   HD12 1130   8.618   9.211   2.161
   98AS4    OD2 1131   8.392   9.336   2.306
   98AS4   HD21 1132   8.435   9.426   2.306
   98AS4   HD22 1133   8.330   9.280   2.362
   98AS4      C 1134   8.581   8.968   2.212
   98AS4      O 1135   8.572   8.856   2.263
   99MET      N 1136   8.681   9.050   2.241
   99MET      H 1137   8.679   9.148   2.220
   99MET     CA 1138   8.803   9.000   2.308
   99MET     CB 1139   8.885   8.908   2.217
   99MET     CG 1140   9.004   8.834   2.278
   99MET     SD 1141   9.083   8.714   2.165
   99MET     CE 1142   9.211   8.815   2.095
   99MET      C 1143   8.886   9.116   2.362
   99MET     O1 1144   8.844   9.157   2.471
   99MET   HO11 1145   8.880   9.249   2.484
   99MET   HO12 1146   8.764   9.104   2.500
   99MET     O2 1147   8.963   9.188   2.293
   99MET   HO21 1148   9.039   9.221   2.349
   99MET   HO22 1149   8.945   9.177   2.194
  100ILE      N 1150   5.955   5.402   5.044
  100ILE     H1 1151   5.856   5.398   5.029
  100ILE     H2 1152   5.981   5.467   5.117
  100ILE     H3 1153   5.997   5.430   4.958
  100ILE     CA 1154   6.018   5.277   5.087
  100ILE     CB 1155   6.169   5.279   5.067
  100ILE    CG1 1156   6.243   5.404   5.118
  100ILE    CG2 1157   6.202   5.252   4.920
  100ILE     CD 1158   6.271   5.413   5.268
  100ILE      C 1159   5.978   5.233   5.228
  100ILE      O 1160   5.929   5.315   5.306
  101GLN      N 1161   5.991   5.104   5.254
  101GLN      H 1162   6.030   5.037   5.191
  101GLN     CA 1163   5.962   5.051   5.388
  101GLN     CB 1164   5.899   4.912   5.381
  101GLN     CG 1165   5.769   4.895   5.302
  101GLN     CD 1166   5.791   4.838   5.162
  101GLN    OE1 1167   5.878   4.881   5.086
  101GLN    NE2 1168   5.721   4.734   5.118
  101GLN   HE21 1169   5.643   4.701   5.171
  101GLN   HE22 1170   5.748   4.679   5.039
  101GLN      C 1171   6.081   5.056   5.484
  101GLN      O 1172   6.074   5.106   5.596
  102ARG      N 1173   6.184   4.978   5.450
  102ARG      H 1174   6.184   4.924   5.366
  102ARG     CA 1175   6.304   4.960   5.533
  102ARG     CB 1176   6.389   4.836   5.506
  102ARG     CG 1177   6.309   4.718   5.561
  102ARG     CD 1178   6.330   4.707   5.712
  102ARG     NE 1179   6.453   4.632   5.741
  102ARG     HE 1180   6.518   4.645   5.666
  102ARG     CZ 1181   6.485   4.555   5.846
  102ARG    NH1 1182   6.409   4.550   5.957
  102ARG   HH11 1183   6.334   4.613   5.976
  102ARG   HH12 1184   6.430   4.488   6.032
  102ARG    NH2 1185   6.591   4.474   5.838
  102ARG   HH21 1186   6.643   4.463   5.753
  102ARG   HH22 1187   6.607   4.420   5.921
  102ARG      C 1188   6.406   5.074   5.527
  102ARG      O 1189   6.480   5.095   5.432
  103THR      N 1190   6.409   5.150   5.637
  103THR      H 1191   6.378   5.119   5.727
  103THR     CA 1192   6.462   5.287   5.638
  103THR     CB 1193   6.369   5.372   5.724
  103THR    OG1 1194   6.346   5.302   5.847
  103THR    HG1 1195   6.287   5.352   5.912
  103THR    CG2 1196   6.239   5.417   5.658
  103THR      C 1197   6.609   5.283   5.681
  103THR      O 1198   6.633   5.253   5.798
  104PRO      N 1199   6.700   5.344   5.605
  104PRO     CA 1200   6.840   5.377   5.633
  104PRO     CB 1201   6.888   5.468   5.520
  104PRO     CG 1202   6.811   5.401   5.406
  104PRO     CD 1203   6.672   5.390   5.468
  104PRO      C 1204   6.858   5.448   5.767
  104PRO      O 1205   6.787   5.538   5.812
  105LYSH     N 1206   6.972   5.414   5.827
  105LYSH     H 1207   7.026   5.339   5.791
  105LYSH    CA 1208   7.003   5.462   5.963
  105LYSH    CB 1209   7.125   5.391   6.021
  105LYSH    CG 1210   7.099   5.247   6.066
  105LYSH    CD 1211   7.215   5.193   6.150
  105LYSH    CE 1212   7.180   5.048   6.186
  105LYSH    NZ 1213   7.241   4.992   6.307
  105LYSH   HZ1 1214   7.201   5.036   6.388
  105LYSH   HZ2 1215   7.238   4.892   6.311
  105LYSH   HZ3 1216   7.337   5.021   6.317
  105LYSH     C 1217   7.043   5.610   5.965
  105LYSH     O 1218   7.014   5.669   6.069
  106ILE      N 1219   7.137   5.641   5.877
  106ILE      H 1220   7.184   5.579   5.814
  106ILE     CA 1221   7.187   5.778   5.860
  106ILE     CB 1222   7.339   5.775   5.844
  106ILE    CG1 1223   7.404   5.706   5.964
  106ILE    CG2 1224   7.411   5.904   5.806
  106ILE     CD 1225   7.371   5.778   6.095
  106ILE      C 1226   7.123   5.853   5.743
  106ILE      O 1227   7.098   5.797   5.636
  107GLN      N 1228   7.104   5.982   5.768
  107GLN      H 1229   7.126   6.010   5.861
  107GLN     CA 1230   7.035   6.076   5.677
  107GLN     CB 1231   6.890   6.096   5.721
  107GLN     CG 1232   6.792   6.081   5.604
  107GLN     CD 1233   6.656   6.135   5.648
  107GLN    OE1 1234   6.590   6.075   5.732
  107GLN    NE2 1235   6.607   6.239   5.581
  107GLN   HE21 1236   6.659   6.286   5.510
  107GLN   HE22 1237   6.511   6.261   5.598
  107GLN      C 1238   7.097   6.215   5.662
  107GLN      O 1239   7.042   6.307   5.603
  108VAL      N 1240   7.205   6.237   5.737
  108VAL      H 1241   7.246   6.162   5.788
  108VAL     CA 1242   7.287   6.359   5.734
  108VAL     CB 1243   7.287   6.449   5.857
  108VAL    CG1 1244   7.172   6.548   5.840
  108VAL    CG2 1245   7.276   6.362   5.983
  108VAL      C 1246   7.431   6.308   5.722
  108VAL      O 1247   7.476   6.203   5.767
  109TYR      N 1248   7.515   6.384   5.652
  109TYR      H 1249   7.482   6.461   5.598
  109TYR     CA 1250   7.657   6.354   5.631
  109TYR     CB 1251   7.684   6.303   5.489
  109TYR     CG 1252   7.749   6.165   5.497
  109TYR    CD1 1253   7.672   6.049   5.498
  109TYR    HD1 1254   7.565   6.053   5.519
  109TYR    CD2 1255   7.881   6.158   5.453
  109TYR    HD2 1256   7.949   6.244   5.451
  109TYR    CE1 1257   7.724   5.931   5.445
  109TYR    HE1 1258   7.652   5.851   5.430
  109TYR    CE2 1259   7.931   6.041   5.398
  109TYR    HE2 1260   8.026   6.059   5.346
  109TYR     CZ 1261   7.855   5.925   5.400
  109TYR     OH 1262   7.902   5.812   5.339
  109TYR     HH 1263   7.823   5.762   5.304
  109TYR      C 1264   7.743   6.480   5.646
  109TYR      O 1265   7.687   6.587   5.625
  110SER      N 1266   7.863   6.452   5.696
  110SER      H 1267   7.885   6.367   5.745
  110SER     CA 1268   7.977   6.545   5.687
  110SER     CB 1269   8.100   6.492   5.762
  110SER     OG 1270   8.198   6.596   5.767
  110SER     HG 1271   8.289   6.555   5.764
  110SER      C 1272   8.023   6.573   5.544
  110SER      O 1273   8.050   6.475   5.474
  111ARG      N 1274   8.031   6.697   5.497
  111ARG      H 1275   8.055   6.714   5.401
  111ARG     CA 1276   7.987   6.825   5.554
  111ARG     CB 1277   8.101   6.927   5.551
  111ARG     CG 1278   8.220   6.877   5.633
  111ARG     CD 1279   8.322   6.988   5.663
  111ARG     NE 1280   8.257   7.107   5.721
  111ARG     HE 1281   8.197   7.153   5.656
  111ARG     CZ 1282   8.270   7.160   5.843
  111ARG    NH1 1283   8.338   7.090   5.935
  111ARG   HH11 1284   8.384   7.005   5.912
  111ARG   HH12 1285   8.361   7.137   6.021
  111ARG    NH2 1286   8.191   7.263   5.877
  111ARG   HH21 1287   8.142   7.320   5.811
  111ARG   HH22 1288   8.176   7.281   5.975
  111ARG      C 1289   7.867   6.871   5.471
  111ARG      O 1290   7.875   6.879   5.348
  112HI0      N 1291   7.779   6.939   5.544
  112HI0      H 1292   7.786   6.954   5.642
  112HI0     CA 1293   7.652   6.976   5.479
  112HI0     CB 1294   7.531   6.919   5.553
  112HI0     CG 1295   7.489   6.777   5.514
  112HI0    ND1 1296   7.520   6.711   5.403
  112HI0    HD1 1297   7.607   6.723   5.355
  112HI0    CD2 1298   7.388   6.712   5.572
  112HI0    HD2 1299   7.339   6.737   5.666
  112HI0    CE1 1300   7.448   6.599   5.398
  112HI0    HE1 1301   7.470   6.521   5.326
  112HI0    NE2 1302   7.367   6.600   5.504
  112HI0    HE2 1303   7.285   6.543   5.510
  112HI0      C 1304   7.630   7.126   5.455
  112HI0      O 1305   7.657   7.197   5.552
  113PRO      N 1306   7.574   7.164   5.341
  113PRO     CA 1307   7.553   7.308   5.320
  113PRO     CB 1308   7.484   7.320   5.184
  113PRO     CG 1309   7.529   7.193   5.111
  113PRO     CD 1310   7.540   7.087   5.221
  113PRO      C 1311   7.475   7.392   5.421
  113PRO      O 1312   7.388   7.333   5.486
  114ALA      N 1313   7.521   7.512   5.452
  114ALA      H 1314   7.605   7.542   5.408
  114ALA     CA 1315   7.467   7.606   5.552
  114ALA     CB 1316   7.524   7.547   5.681
  114ALA      C 1317   7.524   7.747   5.530
  114ALA      O 1318   7.572   7.785   5.423
  115GL4      N 1319   7.508   7.823   5.637
  115GL4      H 1320   7.458   7.791   5.717
  115GL4     CA 1321   7.556   7.961   5.652
  115GL4     CB 1322   7.502   8.026   5.779
  115GL4     CG 1323   7.349   8.039   5.783
  115GL4     CD 1324   7.309   8.097   5.919
  115GL4    OE1 1325   7.259   8.211   5.910
  115GL4   HE11 1326   7.238   8.245   6.002
  115GL4   HE12 1327   7.258   8.247   5.817
  115GL4    OE2 1328   7.301   8.027   6.022
  115GL4   HE21 1329   7.286   8.090   6.099
  115GL4   HE22 1330   7.319   7.930   6.011
  115GL4      C 1331   7.708   7.961   5.638
  115GL4      O 1332   7.770   7.874   5.700
  116ASN      N 1333   7.764   8.057   5.565
  116ASN      H 1334   7.722   8.147   5.557
  116ASN     CA 1335   7.904   8.059   5.518
  116ASN     CB 1336   8.009   8.086   5.626
  116ASN     CG 1337   8.090   8.204   5.573
  116ASN    OD1 1338   8.195   8.193   5.511
  116ASN    ND2 1339   8.051   8.325   5.612
  116ASN   HD21 1340   7.988   8.352   5.685
  116ASN   HD22 1341   8.080   8.402   5.556
  116ASN      C 1342   7.948   7.947   5.424
  116ASN      O 1343   7.998   7.970   5.314
  117GLY      N 1344   7.906   7.828   5.468
  117GLY      H 1345   7.858   7.819   5.555
  117GLY     CA 1346   7.940   7.701   5.403
  117GLY      C 1347   7.914   7.571   5.479
  117GLY      O 1348   7.812   7.508   5.447
  118LYSH     N 1349   8.019   7.512   5.534
  118LYSH     H 1350   8.013   7.416   5.563
  118LYSH    CA 1351   8.155   7.563   5.555
  118LYSH    CB 1352   8.172   7.600   5.703
  118LYSH    CG 1353   8.306   7.670   5.722
  118LYSH    CD 1354   8.306   7.722   5.866
  118LYSH    CE 1355   8.245   7.862   5.867
  118LYSH    NZ 1356   8.290   7.945   5.980
  118LYSH   HZ1 1357   8.390   7.954   5.978
  118LYSH   HZ2 1358   8.252   8.037   5.966
  118LYSH   HZ3 1359   8.257   7.913   6.068
  118LYSH     C 1360   8.248   7.442   5.544
  118LYSH     O 1361   8.214   7.335   5.595
  119SER      N 1362   8.360   7.464   5.476
  119SER      H 1363   8.390   7.553   5.443
  119SER     CA 1364   8.475   7.372   5.471
  119SER     CB 1365   8.531   7.341   5.610
  119SER     OG 1366   8.587   7.454   5.677
  119SER     HG 1367   8.651   7.416   5.743
  119SER      C 1368   8.468   7.245   5.385
  119SER      O 1369   8.384   7.155   5.392
  120ASN      N 1370   8.578   7.236   5.312
  120ASN      H 1371   8.652   7.303   5.319
  120ASN     CA 1372   8.610   7.141   5.204
  120ASN     CB 1373   8.743   7.183   5.141
  120ASN     CG 1374   8.734   7.176   4.989
  120ASN    OD1 1375   8.648   7.227   4.918
  120ASN    ND2 1376   8.828   7.099   4.934
  120ASN   HD21 1377   8.897   7.055   4.992
  120ASN   HD22 1378   8.817   7.073   4.838
  120ASN      C 1379   8.618   6.999   5.262
  120ASN      O 1380   8.683   6.971   5.362
  121PHE      N 1381   8.537   6.914   5.199
  121PHE      H 1382   8.559   6.816   5.206
  121PHE     CA 1383   8.441   6.928   5.089
  121PHE     CB 1384   8.460   6.821   4.982
  121PHE     CG 1385   8.588   6.831   4.899
  121PHE    CD1 1386   8.573   6.908   4.785
  121PHE    HD1 1387   8.480   6.964   4.771
  121PHE    CD2 1388   8.711   6.773   4.925
  121PHE    HD2 1389   8.728   6.702   5.006
  121PHE    CE1 1390   8.681   6.925   4.699
  121PHE    HE1 1391   8.668   6.973   4.602
  121PHE    CE2 1392   8.819   6.797   4.840
  121PHE    HE2 1393   8.908   6.735   4.856
  121PHE     CZ 1394   8.806   6.868   4.722
  121PHE     HZ 1395   8.892   6.879   4.656
  121PHE      C 1396   8.293   6.925   5.129
  121PHE      O 1397   8.254   6.834   5.201
  122LEU      N 1398   8.210   7.001   5.058
  122LEU      H 1399   8.253   7.052   4.984
  122LEU     CA 1400   8.067   7.012   5.090
  122LEU     CB 1401   8.026   7.159   5.086
  122LEU     CG 1402   8.073   7.254   5.196
  122LEU    CD1 1403   8.038   7.396   5.151
  122LEU    CD2 1404   8.003   7.213   5.326
  122LEU      C 1405   7.978   6.921   5.005
  122LEU      O 1406   7.977   6.938   4.883
  123ASN      N 1407   7.879   6.862   5.073
  123ASN      H 1408   7.874   6.873   5.172
  123ASN     CA 1409   7.787   6.766   5.010
  123ASN     CB 1410   7.824   6.620   5.038
  123ASN     CG 1411   7.850   6.593   5.186
  123ASN    OD1 1412   7.769   6.625   5.274
  123ASN    ND2 1413   7.953   6.513   5.212
  123ASN   HD21 1414   8.012   6.481   5.138
  123ASN   HD22 1415   7.971   6.478   5.304
  123ASN      C 1416   7.636   6.778   5.031
  123ASN      O 1417   7.586   6.798   5.141
  124CYS2     N 1418   7.565   6.760   4.920
  124CYS2     H 1419   7.604   6.748   4.829
  124CYS2    CA 1420   7.418   6.759   4.924
  124CYS2    CB 1421   7.372   6.846   4.807
  124CYS2    SG 1422   7.195   6.834   4.760
  124CYS2     C 1423   7.377   6.613   4.900
  124CYS2     O 1424   7.397   6.563   4.790
  125TYR      N 1425   7.284   6.568   4.984
  125TYR      H 1426   7.233   6.626   5.047
  125TYR     CA 1427   7.233   6.431   5.002
  125TYR     CB 1428   7.241   6.414   5.154
  125TYR     CG 1429   7.290   6.275   5.194
  125TYR    CD1 1430   7.212   6.212   5.291
  125TYR    HD1 1431   7.112   6.247   5.314
  125TYR    CD2 1432   7.415   6.228   5.156
  125TYR    HD2 1433   7.472   6.289   5.086
  125TYR    CE1 1434   7.262   6.088   5.328
  125TYR    HE1 1435   7.188   6.023   5.373
  125TYR    CE2 1436   7.461   6.104   5.199
  125TYR    HE2 1437   7.556   6.061   5.168
  125TYR     CZ 1438   7.378   6.027   5.280
  125TYR     OH 1439   7.412   5.896   5.280
  125TYR     HH 1440   7.354   5.851   5.348
  125TYR      C 1441   7.096   6.417   4.935
  125TYR      O 1442   6.989   6.410   4.994
  126VAL      N 1443   7.108   6.383   4.806
  126VAL      H 1444   7.195   6.381   4.757
  126VAL     CA 1445   6.994   6.367   4.715
  126VAL     CB 1446   7.022   6.404   4.569
  126VAL    CG1 1447   6.897   6.381   4.483
  126VAL    CG2 1448   7.051   6.554   4.560
  126VAL      C 1449   6.949   6.221   4.720
  126VAL      O 1450   7.031   6.136   4.753
  127SER      N 1451   6.821   6.194   4.696
  127SER      H 1452   6.760   6.268   4.669
  127SER     CA 1453   6.754   6.065   4.715
  127SER     CB 1454   6.603   6.088   4.706
  127SER     OG 1455   6.560   6.127   4.575
  127SER     HG 1456   6.504   6.210   4.580
  127SER      C 1457   6.793   5.970   4.602
  127SER      O 1458   6.814   6.002   4.485
  128GLY      N 1459   6.802   5.845   4.648
  128GLY      H 1460   6.774   5.823   4.742
  128GLY     CA 1461   6.851   5.735   4.564
  128GLY      C 1462   6.750   5.626   4.530
  128GLY      O 1463   6.735   5.598   4.411
  129PHE      N 1464   6.687   5.585   4.640
  129PHE      H 1465   6.711   5.615   4.732
  129PHE     CA 1466   6.577   5.488   4.633
  129PHE     CB 1467   6.537   5.443   4.774
  129PHE     CG 1468   6.633   5.347   4.845
  129PHE    CD1 1469   6.657   5.217   4.800
  129PHE    HD1 1470   6.651   5.195   4.693
  129PHE    CD2 1471   6.665   5.375   4.977
  129PHE    HD2 1472   6.625   5.463   5.027
  129PHE    CE1 1473   6.708   5.119   4.883
  129PHE    HE1 1474   6.758   5.036   4.833
  129PHE    CE2 1475   6.719   5.277   5.061
  129PHE    HE2 1476   6.736   5.302   5.165
  129PHE     CZ 1477   6.737   5.147   5.016
  129PHE     HZ 1478   6.780   5.071   5.082
  129PHE      C 1479   6.460   5.539   4.548
  129PHE      O 1480   6.447   5.661   4.539
  130HI0      N 1481   6.408   5.453   4.462
  130HI0      H 1482   6.456   5.374   4.422
  130HI0     CA 1483   6.288   5.480   4.381
  130HI0     CB 1484   6.240   5.349   4.318
  130HI0     CG 1485   6.197   5.243   4.419
  130HI0    ND1 1486   6.090   5.247   4.498
  130HI0    HD1 1487   6.016   5.315   4.499
  130HI0    CD2 1488   6.273   5.143   4.462
  130HI0    HD2 1489   6.378   5.132   4.433
  130HI0    CE1 1490   6.097   5.145   4.583
  130HI0    HE1 1491   6.031   5.128   4.668
  130HI0    NE2 1492   6.214   5.084   4.566
  130HI0    HE2 1493   6.245   5.005   4.619
  130HI0      C 1494   6.174   5.570   4.428
  130HI0      O 1495   6.096   5.529   4.513
  131PRO      N 1496   6.166   5.688   4.368
  131PRO     CA 1497   6.243   5.739   4.254
  131PRO     CB 1498   6.132   5.785   4.159
  131PRO     CG 1499   6.034   5.853   4.255
  131PRO     CD 1500   6.051   5.778   4.387
  131PRO      C 1501   6.347   5.844   4.293
  131PRO      O 1502   6.316   5.936   4.369
  132SER      N 1503   6.462   5.846   4.227
  132SER      H 1504   6.490   5.765   4.176
  132SER     CA 1505   6.568   5.947   4.245
  132SER     CB 1506   6.699   5.891   4.189
  132SER     OG 1507   6.822   5.954   4.229
  132SER     HG 1508   6.822   5.959   4.329
  132SER      C 1509   6.541   6.086   4.188
  132SER      O 1510   6.529   6.098   4.066
  133AS4      N 1511   6.548   6.187   4.274
  133AS4      H 1512   6.549   6.167   4.372
  133AS4     CA 1513   6.528   6.327   4.233
  133AS4     CB 1514   6.521   6.405   4.365
  133AS4     CG 1515   6.390   6.385   4.440
  133AS4    OD1 1516   6.389   6.384   4.565
  133AS4   HD11 1517   6.297   6.368   4.601
  133AS4   HD12 1518   6.484   6.387   4.598
  133AS4    OD2 1519   6.282   6.383   4.377
  133AS4   HD21 1520   6.209   6.331   4.421
  133AS4   HD22 1521   6.286   6.460   4.313
  133AS4      C 1522   6.635   6.386   4.141
  133AS4      O 1523   6.754   6.383   4.172
  134ILE      N 1524   6.591   6.468   4.046
  134ILE      H 1525   6.515   6.529   4.068
  134ILE     CA 1526   6.670   6.511   3.929
  134ILE     CB 1527   6.592   6.478   3.802
  134ILE    CG1 1528   6.456   6.548   3.790
  134ILE    CG2 1529   6.596   6.329   3.768
  134ILE     CD 1530   6.409   6.563   3.645
  134ILE      C 1531   6.718   6.657   3.931
  134ILE      O 1532   6.679   6.740   4.013
  135GL4      N 1533   6.809   6.688   3.839
  135GL4      H 1534   6.835   6.615   3.776
  135GL4     CA 1535   6.870   6.813   3.793
  135GL4     CB 1536   6.759   6.882   3.714
  135GL4     CG 1537   6.733   6.825   3.575
  135GL4     CD 1538   6.632   6.917   3.506
  135GL4    OE1 1539   6.508   6.903   3.507
  135GL4   HE11 1540   6.461   6.925   3.422
  135GL4   HE12 1541   6.483   6.855   3.592
  135GL4    OE2 1542   6.687   7.016   3.453
  135GL4   HE21 1543   6.630   7.094   3.429
  135GL4   HE22 1544   6.784   6.994   3.461
  135GL4      C 1545   6.925   6.895   3.911
  135GL4      O 1546   6.893   7.013   3.922
  136VAL      N 1547   7.007   6.832   3.994
  136VAL      H 1548   7.069   6.757   3.968
  136VAL     CA 1549   7.047   6.892   4.122
  136VAL     CB 1550   7.135   6.795   4.201
  136VAL    CG1 1551   7.204   6.839   4.330
  136VAL    CG2 1552   7.049   6.671   4.228
  136VAL      C 1553   7.125   7.023   4.103
  136VAL      O 1554   7.224   7.025   4.031
  137AS4      N 1555   7.072   7.130   4.160
  137AS4      H 1556   6.990   7.122   4.217
  137AS4     CA 1557   7.138   7.262   4.158
  137AS4     CB 1558   7.062   7.371   4.084
  137AS4     CG 1559   7.114   7.381   3.940
  137AS4    OD1 1560   7.026   7.396   3.853
  137AS4   HD11 1561   7.065   7.426   3.766
  137AS4   HD12 1562   6.938   7.364   3.888
  137AS4    OD2 1563   7.238   7.386   3.924
  137AS4   HD21 1564   7.261   7.368   3.828
  137AS4   HD22 1565   7.280   7.426   4.005
  137AS4      C 1566   7.179   7.299   4.301
  137AS4      O 1567   7.096   7.302   4.392
  138LEU      N 1568   7.311   7.310   4.315
  138LEU      H 1569   7.369   7.256   4.253
  138LEU     CA 1570   7.386   7.375   4.422
  138LEU     CB 1571   7.517   7.303   4.458
  138LEU     CG 1572   7.515   7.250   4.601
  138LEU    CD1 1573   7.615   7.135   4.606
  138LEU    CD2 1574   7.555   7.353   4.707
  138LEU      C 1575   7.420   7.521   4.390
  138LEU      O 1576   7.483   7.547   4.288
  139LEU      N 1577   7.385   7.604   4.488
  139LEU      H 1578   7.341   7.572   4.572
  139LEU     CA 1579   7.381   7.750   4.474
  139LEU     CB 1580   7.253   7.781   4.396
  139LEU     CG 1581   7.120   7.750   4.465
  139LEU    CD1 1582   7.081   7.843   4.580
  139LEU    CD2 1583   7.018   7.716   4.356
  139LEU      C 1584   7.414   7.840   4.593
  139LEU      O 1585   7.381   7.822   4.710
  140LYSH     N 1586   7.458   7.954   4.542
  140LYSH     H 1587   7.469   7.952   4.443
  140LYSH    CA 1588   7.517   8.069   4.614
  140LYSH    CB 1589   7.629   8.131   4.530
  140LYSH    CG 1590   7.761   8.054   4.522
  140LYSH    CD 1591   7.836   8.050   4.656
  140LYSH    CE 1592   7.971   7.980   4.635
  140LYSH    NZ 1593   8.068   8.060   4.710
  140LYSH   HZ1 1594   8.074   8.146   4.659
  140LYSH   HZ2 1595   8.033   8.095   4.797
  140LYSH   HZ3 1596   8.155   8.010   4.716
  140LYSH     C 1597   7.406   8.170   4.640
  140LYSH     O 1598   7.411   8.279   4.583
  141ASN      N 1599   7.309   8.142   4.726
  141ASN      H 1600   7.325   8.088   4.809
  141ASN     CA 1601   7.184   8.219   4.727
  141ASN     CB 1602   7.194   8.366   4.767
  141ASN     CG 1603   7.227   8.373   4.916
  141ASN    OD1 1604   7.320   8.446   4.952
  141ASN    ND2 1605   7.131   8.343   5.003
  141ASN   HD21 1606   7.041   8.323   4.965
  141ASN   HD22 1607   7.148   8.349   5.102
  141ASN      C 1608   7.089   8.205   4.608
  141ASN      O 1609   6.975   8.164   4.628
  142GLY      N 1610   7.141   8.218   4.487
  142GLY      H 1611   7.239   8.238   4.476
  142GLY     CA 1612   7.072   8.225   4.357
  142GLY      C 1613   7.156   8.181   4.238
  142GLY      O 1614   7.104   8.136   4.136
  143GL4      N 1615   7.280   8.230   4.240
  143GL4      H 1616   7.295   8.323   4.275
  143GL4     CA 1617   7.380   8.197   4.138
  143GL4     CB 1618   7.498   8.295   4.140
  143GL4     CG 1619   7.460   8.434   4.089
  143GL4     CD 1620   7.401   8.515   4.205
  143GL4    OE1 1621   7.276   8.515   4.213
  143GL4   HE11 1622   7.248   8.549   4.302
  143GL4   HE12 1623   7.234   8.471   4.133
  143GL4    OE2 1624   7.472   8.587   4.278
  143GL4   HE21 1625   7.420   8.662   4.319
  143GL4   HE22 1626   7.563   8.545   4.277
  143GL4      C 1627   7.422   8.053   4.166
  143GL4      O 1628   7.458   8.017   4.279
  144ARG      N 1629   7.439   7.980   4.056
  144ARG      H 1630   7.464   8.027   3.971
  144ARG     CA 1631   7.461   7.835   4.055
  144ARG     CB 1632   7.412   7.781   3.921
  144ARG     CG 1633   7.265   7.808   3.887
  144ARG     CD 1634   7.171   7.727   3.975
  144ARG     NE 1635   7.038   7.711   3.914
  144ARG     HE 1636   7.028   7.633   3.852
  144ARG     CZ 1637   6.934   7.794   3.932
  144ARG    NH1 1638   6.959   7.910   3.993
  144ARG   HH11 1639   7.049   7.932   4.032
  144ARG   HH12 1640   6.892   7.980   3.968
  144ARG    NH2 1641   6.818   7.757   3.877
  144ARG   HH21 1642   6.793   7.665   3.845
  144ARG   HH22 1643   6.749   7.829   3.882
  144ARG      C 1644   7.610   7.800   4.055
  144ARG      O 1645   7.693   7.874   4.003
  145ILE      N 1646   7.653   7.692   4.120
  145ILE      H 1647   7.604   7.642   4.191
  145ILE     CA 1648   7.798   7.666   4.124
  145ILE     CB 1649   7.825   7.610   4.264
  145ILE    CG1 1650   7.801   7.721   4.366
  145ILE    CG2 1651   7.970   7.562   4.282
  145ILE     CD 1652   7.782   7.681   4.513
  145ILE      C 1653   7.853   7.576   4.014
  145ILE      O 1654   7.781   7.491   3.960
  146GL4      N 1655   7.966   7.617   3.957
  146GL4      H 1656   8.015   7.697   3.992
  146GL4     CA 1657   8.049   7.538   3.865
  146GL4     CB 1658   8.127   7.632   3.773
  146GL4     CG 1659   8.253   7.690   3.836
  146GL4     CD 1660   8.234   7.790   3.951
  146GL4    OE1 1661   8.175   7.894   3.916
  146GL4   HE11 1662   8.222   7.963   3.971
  146GL4   HE12 1663   8.109   7.887   3.842
  146GL4    OE2 1664   8.233   7.749   4.069
  146GL4   HE21 1665   8.227   7.829   4.127
  146GL4   HE22 1666   8.257   7.652   4.074
  146GL4      C 1667   8.147   7.435   3.924
  146GL4      O 1668   8.188   7.339   3.859
  147LYSH     N 1669   8.205   7.463   4.040
  147LYSH     H 1670   8.221   7.559   4.065
  147LYSH    CA 1671   8.301   7.381   4.116
  147LYSH    CB 1672   8.381   7.460   4.219
  147LYSH    CG 1673   8.477   7.558   4.152
  147LYSH    CD 1674   8.554   7.625   4.266
  147LYSH    CE 1675   8.667   7.715   4.218
  147LYSH    NZ 1676   8.748   7.776   4.325
  147LYSH   HZ1 1677   8.816   7.841   4.291
  147LYSH   HZ2 1678   8.686   7.820   4.389
  147LYSH   HZ3 1679   8.797   7.705   4.377
  147LYSH     C 1680   8.250   7.249   4.175
  147LYSH     O 1681   8.317   7.190   4.259
  148VAL      N 1682   8.152   7.190   4.106
  148VAL      H 1683   8.134   7.224   4.014
  148VAL     CA 1684   8.078   7.072   4.153
  148VAL     CB 1685   7.926   7.074   4.132
  148VAL    CG1 1686   7.869   7.200   4.199
  148VAL    CG2 1687   7.907   7.097   3.982
  148VAL      C 1688   8.135   6.938   4.106
  148VAL      O 1689   8.216   6.934   4.013
  149GL4      N 1690   8.095   6.834   4.178
  149GL4      H 1691   8.038   6.836   4.260
  149GL4     CA 1692   8.142   6.700   4.140
  149GL4     CB 1693   8.258   6.660   4.231
  149GL4     CG 1694   8.379   6.614   4.149
  149GL4     CD 1695   8.359   6.480   4.078
  149GL4    OE1 1696   8.342   6.487   3.954
  149GL4   HE11 1697   8.300   6.398   3.937
  149GL4   HE12 1698   8.357   6.577   3.914
  149GL4    OE2 1699   8.354   6.373   4.143
  149GL4   HE21 1700   8.305   6.304   4.088
  149GL4   HE22 1701   8.395   6.384   4.233
  149GL4      C 1702   8.025   6.601   4.139
  149GL4      O 1703   7.914   6.624   4.187
  150HI0      N 1704   8.048   6.488   4.073
  150HI0      H 1705   8.139   6.460   4.042
  150HI0     CA 1706   7.950   6.382   4.044
  150HI0     CB 1707   8.018   6.264   3.975
  150HI0     CG 1708   8.063   6.291   3.831
  150HI0    ND1 1709   8.173   6.352   3.786
  150HI0    HD1 1710   8.250   6.384   3.841
  150HI0    CD2 1711   7.993   6.260   3.723
  150HI0    HD2 1712   7.897   6.209   3.714
  150HI0    CE1 1713   8.173   6.357   3.654
  150HI0    HE1 1714   8.261   6.387   3.596
  150HI0    NE2 1715   8.055   6.309   3.615
  150HI0    HE2 1716   8.018   6.318   3.523
  150HI0      C 1717   7.863   6.319   4.153
  150HI0      O 1718   7.902   6.316   4.270
  151SER      N 1719   7.736   6.292   4.123
  151SER      H 1720   7.702   6.315   4.032
  151SER     CA 1721   7.638   6.219   4.206
  151SER     CB 1722   7.503   6.193   4.140
  151SER     OG 1723   7.442   6.300   4.067
  151SER     HG 1724   7.432   6.266   3.973
  151SER      C 1725   7.683   6.087   4.269
  151SER      O 1726   7.646   5.979   4.224
  152AS4      N 1727   7.753   6.083   4.382
  152AS4      H 1728   7.789   6.166   4.425
  152AS4     CA 1729   7.809   5.961   4.442
  152AS4     CB 1730   7.936   6.001   4.517
  152AS4     CG 1731   8.042   5.891   4.499
  152AS4    OD1 1732   8.080   5.855   4.386
  152AS4   HD11 1733   8.178   5.844   4.402
  152AS4   HD12 1734   7.997   5.846   4.330
  152AS4    OD2 1735   8.094   5.841   4.602
  152AS4   HD21 1736   8.191   5.823   4.589
  152AS4   HD22 1737   8.025   5.838   4.674
  152AS4      C 1738   7.715   5.883   4.535
  152AS4      O 1739   7.677   5.945   4.634
  153LEU      N 1740   7.703   5.752   4.516
  153LEU      H 1741   7.718   5.712   4.426
  153LEU     CA 1742   7.629   5.667   4.611
  153LEU     CB 1743   7.609   5.526   4.555
  153LEU     CG 1744   7.488   5.458   4.619
  153LEU    CD1 1745   7.356   5.521   4.574
  153LEU    CD2 1746   7.490   5.308   4.589
  153LEU      C 1747   7.705   5.653   4.743
  153LEU      O 1748   7.818   5.605   4.746
  154SER      N 1749   7.635   5.687   4.850
  154SER      H 1750   7.564   5.757   4.842
  154SER     CA 1751   7.683   5.674   4.988
  154SER     CB 1752   7.595   5.756   5.083
  154SER     OG 1753   7.637   5.747   5.219
  154SER     HG 1754   7.567   5.806   5.260
  154SER      C 1755   7.667   5.528   5.031
  154SER      O 1756   7.604   5.449   4.962
  155PHE      N 1757   7.731   5.494   5.142
  155PHE      H 1758   7.734   5.565   5.212
  155PHE     CA 1759   7.760   5.358   5.190
  155PHE     CB 1760   7.877   5.361   5.288
  155PHE     CG 1761   7.902   5.227   5.358
  155PHE    CD1 1762   7.848   5.207   5.485
  155PHE    HD1 1763   7.811   5.289   5.546
  155PHE    CD2 1764   7.967   5.129   5.283
  155PHE    HD2 1765   7.990   5.151   5.179
  155PHE    CE1 1766   7.856   5.077   5.533
  155PHE    HE1 1767   7.809   5.052   5.628
  155PHE    CE2 1768   7.963   4.999   5.332
  155PHE    HE2 1769   8.035   4.929   5.288
  155PHE     CZ 1770   7.905   4.973   5.455
  155PHE     HZ 1771   7.892   4.867   5.477
  155PHE      C 1772   7.635   5.289   5.246
  155PHE      O 1773   7.585   5.313   5.355
  156SER      N 1774   7.593   5.182   5.178
  156SER      H 1775   7.633   5.167   5.088
  156SER     CA 1776   7.489   5.080   5.201
  156SER     CB 1777   7.524   4.994   5.323
  156SER     OG 1778   7.650   4.931   5.295
  156SER     HG 1779   7.721   5.000   5.312
  156SER      C 1780   7.344   5.124   5.222
  156SER      O 1781   7.309   5.197   5.314
  157LYSH     N 1782   7.258   5.030   5.181
  157LYSH     H 1783   7.291   4.961   5.116
  157LYSH    CA 1784   7.112   5.030   5.195
  157LYSH    CB 1785   7.051   4.909   5.125
  157LYSH    CG 1786   7.045   4.922   4.973
  157LYSH    CD 1787   6.960   4.808   4.916
  157LYSH    CE 1788   7.014   4.669   4.952
  157LYSH    NZ 1789   6.925   4.565   4.898
  157LYSH   HZ1 1790   6.863   4.527   4.966
  157LYSH   HZ2 1791   6.866   4.606   4.828
  157LYSH   HZ3 1792   6.976   4.487   4.860
  157LYSH     C 1793   7.066   5.052   5.340
  157LYSH     O 1794   6.952   5.094   5.357
  158AS4      N 1795   7.146   5.001   5.433
  158AS4      H 1796   7.224   4.941   5.414
  158AS4     CA 1797   7.101   5.011   5.572
  158AS4     CB 1798   7.125   4.878   5.645
  158AS4     CG 1799   7.074   4.748   5.583
  158AS4    OD1 1800   6.958   4.717   5.620
  158AS4   HD11 1801   6.931   4.632   5.575
  158AS4   HD12 1802   6.916   4.791   5.672
  158AS4    OD2 1803   7.152   4.677   5.517
  158AS4   HD21 1804   7.094   4.603   5.482
  158AS4   HD22 1805   7.245   4.713   5.523
  158AS4      C 1806   7.167   5.122   5.654
  158AS4      O 1807   7.092   5.188   5.725
  159TRP      N 1808   7.297   5.147   5.640
  159TRP      H 1809   7.360   5.080   5.600
  159TRP     CA 1810   7.364   5.272   5.680
  159TRP     CB 1811   7.515   5.250   5.675
  159TRP     CG 1812   7.590   5.346   5.767
  159TRP    CD1 1813   7.596   5.326   5.899
  159TRP    HD1 1814   7.538   5.252   5.954
  159TRP    CD2 1815   7.664   5.458   5.732
  159TRP    NE1 1816   7.675   5.421   5.948
  159TRP    HE1 1817   7.691   5.440   6.045
  159TRP    CE2 1818   7.722   5.499   5.852
  159TRP    CE3 1819   7.690   5.519   5.610
  159TRP    HE3 1820   7.665   5.477   5.513
  159TRP    CZ2 1821   7.798   5.616   5.855
  159TRP    HZ2 1822   7.808   5.677   5.945
  159TRP    CZ3 1823   7.771   5.632   5.612
  159TRP    HZ3 1824   7.814   5.672   5.520
  159TRP    CH2 1825   7.821   5.679   5.733
  159TRP    HH2 1826   7.894   5.760   5.732
  159TRP      C 1827   7.307   5.394   5.609
  159TRP      O 1828   7.212   5.463   5.647
  160SER      N 1829   7.356   5.420   5.488
  160SER      H 1830   7.416   5.359   5.436
  160SER     CA 1831   7.304   5.539   5.418
  160SER     CB 1832   7.390   5.655   5.468
  160SER     OG 1833   7.312   5.775   5.468
  160SER     HG 1834   7.236   5.763   5.532
  160SER      C 1835   7.312   5.521   5.266
  160SER      O 1836   7.418   5.520   5.204
  161PHE      N 1837   7.194   5.521   5.204
  161PHE      H 1838   7.111   5.523   5.260
  161PHE     CA 1839   7.172   5.499   5.060
  161PHE     CB 1840   7.075   5.385   5.027
  161PHE     CG 1841   7.065   5.350   4.878
  161PHE    CD1 1842   7.163   5.263   4.830
  161PHE    HD1 1843   7.245   5.224   4.890
  161PHE    CD2 1844   6.965   5.398   4.795
  161PHE    HD2 1845   6.880   5.455   4.831
  161PHE    CE1 1846   7.163   5.222   4.697
  161PHE    HE1 1847   7.228   5.150   4.648
  161PHE    CE2 1848   6.971   5.369   4.659
  161PHE    HE2 1849   6.874   5.363   4.609
  161PHE     CZ 1850   7.072   5.285   4.613
  161PHE     HZ 1851   7.103   5.292   4.509
  161PHE      C 1852   7.119   5.627   4.995
  161PHE      O 1853   7.000   5.658   5.004
  162TYR      N 1854   7.212   5.714   4.959
  162TYR      H 1855   7.307   5.694   4.984
  162TYR     CA 1856   7.181   5.851   4.915
  162TYR     CB 1857   7.167   5.953   5.028
  162TYR     CG 1858   7.033   5.965   5.101
  162TYR    CD1 1859   7.003   5.882   5.208
  162TYR    HD1 1860   7.059   5.796   5.246
  162TYR    CD2 1861   6.953   6.075   5.074
  162TYR    HD2 1862   6.999   6.146   5.005
  162TYR    CE1 1863   6.888   5.906   5.282
  162TYR    HE1 1864   6.868   5.849   5.373
  162TYR    CE2 1865   6.835   6.096   5.144
  162TYR    HE2 1866   6.761   6.170   5.114
  162TYR     CZ 1867   6.796   6.001   5.238
  162TYR     OH 1868   6.666   5.967   5.261
  162TYR     HH 1869   6.617   6.053   5.248
  162TYR      C 1870   7.294   5.897   4.822
  162TYR      O 1871   7.401   5.840   4.842
  163LEU      N 1872   7.270   6.000   4.742
  163LEU      H 1873   7.178   6.039   4.729
  163LEU     CA 1874   7.368   6.059   4.650
  163LEU     CB 1875   7.314   6.096   4.512
  163LEU     CG 1876   7.240   5.980   4.444
  163LEU    CD1 1877   7.158   6.024   4.322
  163LEU    CD2 1878   7.349   5.881   4.402
  163LEU      C 1879   7.436   6.183   4.710
  163LEU      O 1880   7.377   6.286   4.742
  164LEU      N 1881   7.560   6.161   4.752
  164LEU      H 1882   7.602   6.077   4.716
  164LEU     CA 1883   7.654   6.271   4.777
  164LEU     CB 1884   7.787   6.223   4.836
  164LEU     CG 1885   7.786   6.153   4.972
  164LEU    CD1 1886   7.920   6.081   4.988
  164LEU    CD2 1887   7.763   6.262   5.077
  164LEU      C 1888   7.679   6.353   4.651
  164LEU      O 1889   7.749   6.301   4.564
  165TYR      N 1890   7.609   6.466   4.640
  165TYR      H 1891   7.520   6.474   4.684
  165TYR     CA 1892   7.637   6.568   4.538
  165TYR     CB 1893   7.512   6.626   4.471
  165TYR     CG 1894   7.539   6.686   4.333
  165TYR    CD1 1895   7.572   6.819   4.314
  165TYR    HD1 1896   7.543   6.880   4.399
  165TYR    CD2 1897   7.534   6.602   4.222
  165TYR    HD2 1898   7.492   6.501   4.226
  165TYR    CE1 1899   7.588   6.875   4.188
  165TYR    HE1 1900   7.650   6.964   4.179
  165TYR    CE2 1901   7.546   6.655   4.094
  165TYR    HE2 1902   7.510   6.593   4.012
  165TYR     CZ 1903   7.568   6.792   4.078
  165TYR     OH 1904   7.573   6.845   3.953
  165TYR     HH 1905   7.575   6.945   3.953
  165TYR      C 1906   7.719   6.686   4.589
  165TYR      O 1907   7.679   6.776   4.663
  166TYR      N 1908   7.850   6.669   4.570
  166TYR      H 1909   7.880   6.603   4.502
  166TYR     CA 1910   7.967   6.745   4.616
  166TYR     CB 1911   8.091   6.656   4.616
  166TYR     CG 1912   8.103   6.569   4.741
  166TYR    CD1 1913   8.160   6.637   4.848
  166TYR    HD1 1914   8.196   6.738   4.829
  166TYR    CD2 1915   8.070   6.434   4.742
  166TYR    HD2 1916   7.993   6.380   4.686
  166TYR    CE1 1917   8.182   6.574   4.969
  166TYR    HE1 1918   8.210   6.619   5.064
  166TYR    CE2 1919   8.113   6.368   4.857
  166TYR    HE2 1920   8.088   6.262   4.862
  166TYR     CZ 1921   8.162   6.436   4.968
  166TYR     OH 1922   8.162   6.383   5.093
  166TYR     HH 1923   8.141   6.286   5.096
  166TYR      C 1924   8.005   6.869   4.534
  166TYR      O 1925   7.961   6.879   4.419
  167THR      N 1926   8.050   6.971   4.606
  167THR      H 1927   8.061   6.952   4.704
  167THR     CA 1928   8.119   7.087   4.549
  167THR     CB 1929   8.020   7.204   4.543
  167THR    OG1 1930   8.080   7.303   4.460
  167THR    HG1 1931   8.073   7.390   4.508
  167THR    CG2 1932   7.979   7.260   4.679
  167THR      C 1933   8.244   7.125   4.628
  167THR      O 1934   8.263   7.092   4.745
  168GL4      N 1935   8.339   7.184   4.557
  168GL4      H 1936   8.331   7.186   4.457
  168GL4     CA 1937   8.461   7.236   4.621
  168GL4     CB 1938   8.575   7.262   4.522
  168GL4     CG 1939   8.703   7.305   4.592
  168GL4     CD 1940   8.811   7.373   4.507
  168GL4    OE1 1941   8.777   7.445   4.410
  168GL4   HE11 1942   8.861   7.452   4.356
  168GL4   HE12 1943   8.681   7.470   4.418
  168GL4    OE2 1944   8.927   7.356   4.549
  168GL4   HE21 1945   8.983   7.373   4.468
  168GL4   HE22 1946   8.928   7.312   4.638
  168GL4      C 1947   8.428   7.367   4.692
  168GL4      O 1948   8.347   7.442   4.637
  169PHE      N 1949   8.463   7.392   4.818
  169PHE      H 1950   8.502   7.320   4.876
  169PHE     CA 1951   8.436   7.517   4.890
  169PHE     CB 1952   8.445   7.502   5.042
  169PHE     CG 1953   8.435   7.627   5.130
  169PHE    CD1 1954   8.550   7.674   5.193
  169PHE    HD1 1955   8.639   7.613   5.210
  169PHE    CD2 1956   8.307   7.675   5.155
  169PHE    HD2 1957   8.218   7.631   5.110
  169PHE    CE1 1958   8.530   7.771   5.290
  169PHE    HE1 1959   8.615   7.805   5.350
  169PHE    CE2 1960   8.293   7.775   5.250
  169PHE    HE2 1961   8.202   7.831   5.267
  169PHE     CZ 1962   8.403   7.812   5.327
  169PHE     HZ 1963   8.393   7.882   5.410
  169PHE      C 1964   8.509   7.643   4.845
  169PHE      O 1965   8.632   7.652   4.846
  170THR      N 1966   8.426   7.746   4.828
  170THR      H 1967   8.327   7.736   4.818
  170THR     CA 1968   8.468   7.886   4.821
  170THR     CB 1969   8.458   7.945   4.680
  170THR    OG1 1970   8.325   7.960   4.630
  170THR    HG1 1971   8.326   8.012   4.545
  170THR    CG2 1972   8.530   7.857   4.577
  170THR      C 1973   8.401   7.984   4.918
  170THR      O 1974   8.279   8.002   4.913
  171PRO      N 1975   8.482   8.044   5.005
  171PRO     CA 1976   8.436   8.155   5.089
  171PRO     CB 1977   8.549   8.177   5.191
  171PRO     CG 1978   8.674   8.128   5.118
  171PRO     CD 1979   8.622   8.012   5.033
  171PRO      C 1980   8.422   8.286   5.011
  171PRO      O 1981   8.523   8.330   4.956
  172THR      N 1982   8.302   8.344   5.015
  172THR      H 1983   8.232   8.302   5.072
  172THR     CA 1984   8.258   8.457   4.931
  172THR     CB 1985   8.200   8.425   4.793
  172THR    OG1 1986   8.076   8.354   4.788
  172THR    HG1 1987   8.001   8.418   4.773
  172THR    CG2 1988   8.296   8.349   4.702
  172THR      C 1989   8.158   8.545   5.006
  172THR      O 1990   8.072   8.485   5.069
  173GL4      N 1991   8.176   8.677   5.002
  173GL4      H 1992   8.263   8.714   4.971
  173GL4     CA 1993   8.084   8.765   5.075
  173GL4     CB 1994   8.159   8.898   5.063
  173GL4     CG 1995   8.278   8.892   5.158
  173GL4     CD 1996   8.364   9.018   5.170
  173GL4    OE1 1997   8.348   9.117   5.095
  173GL4   HE11 1998   8.392   9.196   5.136
  173GL4   HE12 1999   8.294   9.088   5.016
  173GL4    OE2 2000   8.446   9.019   5.265
  173GL4   HE21 2001   8.530   9.070   5.247
  173GL4   HE22 2002   8.414   8.944   5.323
  173GL4      C 2003   7.934   8.756   5.046
  173GL4      O 2004   7.898   8.736   4.930
  174LYSH     N 2005   7.858   8.749   5.155
  174LYSH     H 2006   7.901   8.711   5.237
  174LYSH    CA 2007   7.711   8.740   5.155
  174LYSH    CB 2008   7.644   8.862   5.093
  174LYSH    CG 2009   7.665   8.985   5.182
  174LYSH    CD 2010   7.646   8.969   5.332
  174LYSH    CE 2011   7.683   9.100   5.402
  174LYSH    NZ 2012   7.690   9.096   5.549
  174LYSH   HZ1 2013   7.656   9.184   5.582
  174LYSH   HZ2 2014   7.630   9.035   5.601
  174LYSH   HZ3 2015   7.786   9.088   5.576
  174LYSH     C 2016   7.654   8.606   5.108
  174LYSH     O 2017   7.571   8.554   5.182
  175ASN      N 2018   7.703   8.537   5.005
  175ASN      H 2019   7.765   8.588   4.947
  175ASN     CA 2020   7.638   8.417   4.949
  175ASN     CB 2021   7.712   8.371   4.824
  175ASN     CG 2022   7.748   8.469   4.712
  175ASN    OD1 2023   7.863   8.509   4.696
  175ASN    ND2 2024   7.667   8.498   4.610
  175ASN   HD21 2025   7.572   8.469   4.605
  175ASN   HD22 2026   7.704   8.533   4.524
  175ASN      C 2027   7.638   8.296   5.043
  175ASN      O 2028   7.744   8.237   5.063
  176GL4      N 2029   7.516   8.250   5.069
  176GL4      H 2030   7.435   8.300   5.038
  176GL4     CA 2031   7.481   8.136   5.154
  176GL4     CB 2032   7.333   8.152   5.191
  176GL4     CG 2033   7.325   8.264   5.295
  176GL4     CD 2034   7.183   8.292   5.344
  176GL4    OE1 2035   7.135   8.211   5.427
  176GL4   HE11 2036   7.035   8.213   5.426
  176GL4   HE12 2037   7.210   8.163   5.473
  176GL4    OE2 2038   7.116   8.379   5.285
  176GL4   HE21 2039   7.020   8.361   5.310
  176GL4   HE22 2040   7.174   8.435   5.226
  176GL4      C 2041   7.501   8.006   5.075
  176GL4      O 2042   7.468   8.011   4.957
  177TYR      N 2043   7.542   7.894   5.135
  177TYR      H 2044   7.556   7.884   5.234
  177TYR     CA 2045   7.528   7.768   5.063
  177TYR     CB 2046   7.650   7.678   5.086
  177TYR     CG 2047   7.778   7.718   5.012
  177TYR    CD1 2048   7.807   7.631   4.908
  177TYR    HD1 2049   7.716   7.587   4.865
  177TYR    CD2 2050   7.880   7.808   5.040
  177TYR    HD2 2051   7.867   7.886   5.115
  177TYR    CE1 2052   7.931   7.615   4.845
  177TYR    HE1 2053   7.939   7.526   4.783
  177TYR    CE2 2054   8.003   7.802   4.976
  177TYR    HE2 2055   8.074   7.879   5.003
  177TYR     CZ 2056   8.032   7.702   4.884
  177TYR     OH 2057   8.146   7.716   4.811
  177TYR     HH 2058   8.144   7.683   4.716
  177TYR      C 2059   7.403   7.680   5.053
  177TYR      O 2060   7.373   7.616   5.154
  178ALA      N 2061   7.353   7.648   4.934
  178ALA      H 2062   7.410   7.657   4.851
  178ALA     CA 2063   7.229   7.569   4.933
  178ALA     CB 2064   7.105   7.655   4.954
  178ALA      C 2065   7.205   7.469   4.819
  178ALA      O 2066   7.222   7.501   4.702
  179CYS2     N 2067   7.125   7.366   4.841
  179CYS2     H 2068   7.088   7.350   4.933
  179CYS2    CA 2069   7.089   7.262   4.744
  179CYS2    CB 2070   7.136   7.129   4.804
  179CYS2    SG 2071   7.161   7.012   4.666
  179CYS2     C 2072   6.939   7.270   4.714
  179CYS2     O 2073   6.856   7.266   4.805
  180ARG      N 2074   6.906   7.259   4.586
  180ARG      H 2075   6.980   7.277   4.521
  180ARG     CA 2076   6.769   7.250   4.534
  180ARG     CB 2077   6.720   7.379   4.467
  180ARG     CG 2078   6.694   7.497   4.561
  180ARG     CD 2079   6.578   7.462   4.656
  180ARG     NE 2080   6.575   7.584   4.736
  180ARG     HE 2081   6.518   7.658   4.699
  180ARG     CZ 2082   6.626   7.596   4.859
  180ARG    NH1 2083   6.691   7.490   4.910
  180ARG   HH11 2084   6.685   7.406   4.857
  180ARG   HH12 2085   6.739   7.506   4.996
  180ARG    NH2 2086   6.639   7.716   4.917
  180ARG   HH21 2087   6.629   7.805   4.872
  180ARG   HH22 2088   6.643   7.713   5.017
  180ARG      C 2089   6.758   7.141   4.427
  180ARG      O 2090   6.845   7.129   4.341
  181VAL      N 2091   6.639   7.084   4.407
  181VAL      H 2092   6.558   7.134   4.438
  181VAL     CA 2093   6.624   6.969   4.317
  181VAL     CB 2094   6.630   6.835   4.391
  181VAL    CG1 2095   6.760   6.813   4.469
  181VAL    CG2 2096   6.509   6.800   4.479
  181VAL      C 2097   6.491   6.982   4.242
  181VAL      O 2098   6.424   7.085   4.249
  182ASN      N 2099   6.475   6.887   4.150
  182ASN      H 2100   6.548   6.829   4.113
  182ASN     CA 2101   6.353   6.879   4.068
  182ASN     CB 2102   6.379   6.893   3.918
  182ASN     CG 2103   6.258   6.901   3.825
  182ASN    OD1 2104   6.144   6.931   3.860
  182ASN    ND2 2105   6.275   6.874   3.696
  182ASN   HD21 2106   6.364   6.873   3.649
  182ASN   HD22 2107   6.206   6.817   3.652
  182ASN      C 2108   6.278   6.749   4.101
  182ASN      O 2109   6.333   6.641   4.082
  183HI0      N 2110   6.163   6.757   4.166
  183HI0      H 2111   6.127   6.845   4.198
  183HI0     CA 2112   6.098   6.637   4.220
  183HI0     CB 2113   5.998   6.663   4.333
  183HI0     CG 2114   6.061   6.674   4.472
  183HI0    ND1 2115   6.165   6.601   4.513
  183HI0    HD1 2116   6.213   6.531   4.461
  183HI0    CD2 2117   6.037   6.761   4.569
  183HI0    HD2 2118   5.977   6.852   4.564
  183HI0    CE1 2119   6.198   6.642   4.635
  183HI0    HE1 2120   6.284   6.596   4.684
  183HI0    NE2 2121   6.115   6.737   4.675
  183HI0    HE2 2122   6.119   6.784   4.763
  183HI0      C 2123   6.029   6.550   4.116
  183HI0      O 2124   5.935   6.594   4.051
  184VAL      N 2125   6.090   6.433   4.099
  184VAL      H 2126   6.174   6.415   4.150
  184VAL     CA 2127   6.051   6.330   4.001
  184VAL     CB 2128   6.140   6.206   4.008
  184VAL    CG1 2129   6.279   6.242   3.956
  184VAL    CG2 2130   6.164   6.155   4.150
  184VAL      C 2131   5.906   6.281   4.005
  184VAL      O 2132   5.852   6.222   3.911
  185THR      N 2133   5.840   6.302   4.118
  185THR      H 2134   5.888   6.338   4.199
  185THR     CA 2135   5.703   6.264   4.155
  185THR     CB 2136   5.669   6.253   4.304
  185THR    OG1 2137   5.755   6.340   4.378
  185THR    HG1 2138   5.835   6.286   4.402
  185THR    CG2 2139   5.688   6.109   4.350
  185THR      C 2140   5.604   6.371   4.108
  185THR      O 2141   5.486   6.335   4.106
  186LEU      N 2142   5.650   6.486   4.061
  186LEU      H 2143   5.748   6.491   4.043
  186LEU     CA 2144   5.563   6.593   4.010
  186LEU     CB 2145   5.592   6.717   4.095
  186LEU     CG 2146   5.571   6.707   4.246
  186LEU    CD1 2147   5.622   6.832   4.318
  186LEU    CD2 2148   5.422   6.713   4.280
  186LEU      C 2149   5.589   6.623   3.862
  186LEU      O 2150   5.700   6.604   3.812
  187SER      N 2151   5.493   6.694   3.802
  187SER      H 2152   5.418   6.726   3.859
  187SER     CA 2153   5.495   6.743   3.663
  187SER     CB 2154   5.382   6.833   3.613
  187SER     OG 2155   5.267   6.767   3.559
  187SER     HG 2156   5.188   6.823   3.581
  187SER      C 2157   5.617   6.835   3.651
  187SER      O 2158   5.617   6.950   3.692
  188GLN      N 2159   5.712   6.792   3.568
  188GLN      H 2160   5.697   6.708   3.516
  188GLN     CA 2161   5.831   6.872   3.539
  188GLN     CB 2162   5.945   6.785   3.486
  188GLN     CG 2163   5.986   6.667   3.575
  188GLN     CD 2164   6.101   6.595   3.504
  188GLN    OE1 2165   6.188   6.653   3.439
  188GLN    NE2 2166   6.093   6.463   3.522
  188GLN   HE21 2167   6.025   6.419   3.580
  188GLN   HE22 2168   6.148   6.409   3.458
  188GLN      C 2169   5.806   7.000   3.458
  188GLN      O 2170   5.724   7.001   3.365
  189PRO      N 2171   5.868   7.107   3.505
  189PRO     CA 2172   5.879   7.238   3.440
  189PRO     CB 2173   5.945   7.337   3.536
  189PRO     CG 2174   6.024   7.242   3.625
  189PRO     CD 2175   5.933   7.119   3.637
  189PRO      C 2176   5.966   7.229   3.314
  189PRO      O 2177   6.061   7.151   3.318
  190LYSH     N 2178   5.945   7.308   3.207
  190LYSH     H 2179   5.900   7.397   3.214
  190LYSH    CA 2180   5.995   7.279   3.073
  190LYSH    CB 2181   5.917   7.351   2.963
  190LYSH    CG 2182   5.815   7.267   2.885
  190LYSH    CD 2183   5.761   7.342   2.764
  190LYSH    CE 2184   5.624   7.294   2.714
  190LYSH    NZ 2185   5.590   7.344   2.580
  190LYSH   HZ1 2186   5.503   7.299   2.559
  190LYSH   HZ2 2187   5.583   7.443   2.589
  190LYSH   HZ3 2188   5.651   7.322   2.503
  190LYSH     C 2189   6.143   7.300   3.042
  190LYSH     O 2190   6.202   7.229   2.960
  191ILE      N 2191   6.203   7.403   3.101
  191ILE      H 2192   6.154   7.453   3.172
  191ILE     CA 2193   6.341   7.446   3.071
  191ILE     CB 2194   6.352   7.599   3.069
  191ILE    CG1 2195   6.360   7.663   3.207
  191ILE    CG2 2196   6.249   7.662   2.975
  191ILE     CD 2197   6.392   7.813   3.210
  191ILE      C 2198   6.441   7.369   3.156
  191ILE      O 2199   6.411   7.326   3.268
  192VAL      N 2200   6.561   7.348   3.102
  192VAL      H 2201   6.586   7.391   3.016
  192VAL     CA 2202   6.660   7.264   3.171
  192VAL     CB 2203   6.748   7.198   3.064
  192VAL    CG1 2204   6.838   7.311   3.013
  192VAL    CG2 2205   6.830   7.091   3.135
  192VAL      C 2206   6.728   7.340   3.286
  192VAL      O 2207   6.801   7.437   3.268
  193LYSH     N 2208   6.704   7.289   3.406
  193LYSH     H 2209   6.669   7.196   3.409
  193LYSH    CA 2210   6.744   7.345   3.536
  193LYSH    CB 2211   6.895   7.347   3.561
  193LYSH    CG 2212   6.956   7.208   3.579
  193LYSH    CD 2213   7.108   7.201   3.598
  193LYSH    CE 2214   7.154   7.118   3.718
  193LYSH    NZ 2215   7.301   7.116   3.727
  193LYSH   HZ1 2216   7.325   7.135   3.632
  193LYSH   HZ2 2217   7.338   7.186   3.789
  193LYSH   HZ3 2218   7.320   7.027   3.768
  193LYSH     C 2219   6.684   7.484   3.558
  193LYSH     O 2220   6.763   7.574   3.586
  194TRP      N 2221   6.551   7.489   3.564
  194TRP      H 2222   6.506   7.402   3.546
  194TRP     CA 2223   6.466   7.601   3.608
  194TRP     CB 2224   6.320   7.556   3.605
  194TRP     CG 2225   6.207   7.658   3.623
  194TRP    CD1 2226   6.198   7.774   3.559
  194TRP    HD1 2227   6.273   7.804   3.486
  194TRP    CD2 2228   6.113   7.666   3.724
  194TRP    NE1 2229   6.104   7.851   3.611
  194TRP    HE1 2230   6.072   7.941   3.580
  194TRP    CE2 2231   6.047   7.788   3.713
  194TRP    CE3 2232   6.081   7.571   3.820
  194TRP    HE3 2233   6.130   7.476   3.841
  194TRP    CZ2 2234   5.963   7.829   3.815
  194TRP    HZ2 2235   5.910   7.923   3.799
  194TRP    CZ3 2236   5.987   7.613   3.913
  194TRP    HZ3 2237   5.944   7.538   3.980
  194TRP    CH2 2238   5.937   7.743   3.920
  194TRP    HH2 2239   5.861   7.768   3.994
  194TRP      C 2240   6.508   7.665   3.740
  194TRP      O 2241   6.565   7.596   3.824
  195AS4      N 2242   6.426   7.765   3.770
  195AS4      H 2243   6.338   7.769   3.723
  195AS4     CA 2244   6.441   7.854   3.886
  195AS4     CB 2245   6.335   7.964   3.873
  195AS4     CG 2246   6.381   8.105   3.836
  195AS4    OD1 2247   6.303   8.195   3.875
  195AS4   HD11 2248   6.353   8.277   3.903
  195AS4   HD12 2249   6.212   8.183   3.835
  195AS4    OD2 2250   6.479   8.121   3.760
  195AS4   HD21 2251   6.464   8.210   3.717
  195AS4   HD22 2252   6.519   8.032   3.737
  195AS4      C 2253   6.435   7.802   4.030
  195AS4      O 2254   6.489   7.871   4.116
  196ARG      N 2255   6.350   7.702   4.051
  196ARG      H 2256   6.262   7.706   4.003
  196ARG     CA 2257   6.330   7.623   4.173
  196ARG     CB 2258   6.458   7.556   4.224
  196ARG     CG 2259   6.526   7.470   4.117
  196ARG     CD 2260   6.446   7.345   4.083
  196ARG     NE 2261   6.514   7.268   3.978
  196ARG     HE 2262   6.613   7.264   3.981
  196ARG     CZ 2263   6.465   7.220   3.862
  196ARG    NH1 2264   6.344   7.255   3.818
  196ARG   HH11 2265   6.277   7.308   3.869
  196ARG   HH12 2266   6.315   7.217   3.730
  196ARG    NH2 2267   6.546   7.149   3.782
  196ARG   HH21 2268   6.642   7.136   3.802
  196ARG   HH22 2269   6.507   7.113   3.697
  196ARG      C 2270   6.246   7.701   4.274
  196ARG      O 2271   6.170   7.789   4.235
  197AS4      N 2272   6.232   7.647   4.395
  197AS4      H 2273   6.238   7.548   4.407
  197AS4     CA 2274   6.176   7.716   4.512
  197AS4     CB 2275   6.103   7.614   4.599
  197AS4     CG 2276   6.189   7.489   4.615
  197AS4    OD1 2277   6.260   7.478   4.717
  197AS4   HD11 2278   6.322   7.400   4.713
  197AS4   HD12 2279   6.237   7.557   4.774
  197AS4    OD2 2280   6.189   7.391   4.537
  197AS4   HD21 2281   6.263   7.327   4.557
  197AS4   HD22 2282   6.109   7.409   4.480
  197AS4      C 2283   6.267   7.794   4.608
  197AS4      O 2284   6.382   7.755   4.624
  198MET      N 2285   6.217   7.914   4.636
  198MET      H 2286   6.121   7.927   4.610
  198MET     CA 2287   6.289   8.023   4.702
  198MET     CB 2288   6.405   8.070   4.615
  198MET     CG 2289   6.540   8.099   4.681
  198MET     SD 2290   6.632   7.948   4.726
  198MET     CE 2291   6.687   7.894   4.566
  198MET      C 2292   6.193   8.138   4.735
  198MET     O1 2293   6.088   8.137   4.667
  198MET   HO11 2294   6.097   8.089   4.579
  198MET   HO12 2295   6.034   8.209   4.710
  198MET     O2 2296   6.205   8.186   4.850
  198MET   HO21 2297   6.278   8.139   4.898
  198MET   HO22 2298   6.132   8.254   4.861
   9.84451   9.84451   6.96105   0.00000   0.00000   0.00000   0.00000   4.92217   4.92217
