# Supplementary material for: Interfacial Dynamics and Growth Modes of β2-Microglobulin Dimers
Source: J Chem Inf Model. 2023 May 3;63(14):4447–57. doi: 10.1021/acs.jcim.3c00399 (PMC10369489; doi:10.1021/acs.jcim.3c00399)
Supplement: Supplementary file 2 — ci3c00399_si_002.zip [file ci3c00399_si_002.zip › Supporting-Information/confs_end/End_conformation_H-1_rep2.gro]

Protein in water t= 500000.00000 step= 5000000
 2298
    1ILE      N    1   6.715   6.764   4.077
    1ILE     H1    2   6.708   6.856   4.116
    1ILE     H2    3   6.676   6.765   3.984
    1ILE     H3    4   6.656   6.702   4.129
    1ILE     CA    5   6.858   6.730   4.081
    1ILE     CB    6   6.897   6.756   4.226
    1ILE    CG1    7   7.050   6.757   4.237
    1ILE    CG2    8   6.841   6.658   4.329
    1ILE     CD    9   7.135   6.875   4.191
    1ILE      C   10   6.873   6.585   4.036
    1ILE      O   11   6.782   6.505   4.059
    2GLN      N   12   6.975   6.556   3.956
    2GLN      H   13   6.988   6.620   3.880
    2GLN     CA   14   7.033   6.421   3.946
    2GLN     CB   15   7.126   6.427   3.824
    2GLN     CG   16   7.256   6.507   3.837
    2GLN     CD   17   7.345   6.515   3.713
    2GLN    OE1   18   7.419   6.420   3.690
    2GLN    NE2   19   7.323   6.608   3.620
    2GLN   HE21   20   7.246   6.672   3.621
    2GLN   HE22   21   7.392   6.609   3.548
    2GLN      C   22   7.099   6.356   4.068
    2GLN      O   23   7.109   6.418   4.174
    3ARG      N   24   7.114   6.225   4.053
    3ARG      H   25   7.131   6.175   3.968
    3ARG     CA   26   7.144   6.136   4.166
    3ARG     CB   27   7.126   5.988   4.131
    3ARG     CG   28   6.976   5.966   4.109
    3ARG     CD   29   6.888   5.986   4.233
    3ARG     NE   30   6.748   5.978   4.189
    3ARG     HE   31   6.718   6.057   4.136
    3ARG     CZ   32   6.666   5.878   4.221
    3ARG    NH1   33   6.704   5.770   4.291
    3ARG   HH11   34   6.798   5.745   4.313
    3ARG   HH12   35   6.631   5.709   4.321
    3ARG    NH2   36   6.543   5.881   4.168
    3ARG   HH21   37   6.520   5.949   4.097
    3ARG   HH22   38   6.474   5.811   4.187
    3ARG      C   39   7.290   6.162   4.207
    3ARG      O   40   7.383   6.178   4.129
    4THR      N   41   7.301   6.151   4.339
    4THR      H   42   7.223   6.127   4.397
    4THR     CA   43   7.429   6.157   4.411
    4THR     CB   44   7.409   6.146   4.562
    4THR    OG1   45   7.364   6.015   4.597
    4THR    HG1   46   7.270   6.002   4.568
    4THR    CG2   47   7.315   6.251   4.621
    4THR      C   48   7.528   6.047   4.372
    4THR      O   49   7.490   5.936   4.336
    5PRO      N   50   7.656   6.081   4.355
    5PRO     CA   51   7.768   5.987   4.342
    5PRO     CB   52   7.886   6.070   4.292
    5PRO     CG   53   7.819   6.187   4.219
    5PRO     CD   54   7.692   6.212   4.300
    5PRO      C   55   7.797   5.895   4.461
    5PRO      O   56   7.821   5.775   4.442
    6LYSH     N   57   7.815   5.953   4.579
    6LYSH     H   58   7.813   6.052   4.590
    6LYSH    CA   59   7.815   5.870   4.701
    6LYSH    CB   60   7.953   5.840   4.758
    6LYSH    CG   61   8.007   5.702   4.719
    6LYSH    CD   62   8.147   5.670   4.771
    6LYSH    CE   63   8.135   5.647   4.922
    6LYSH    NZ   64   8.249   5.564   4.963
    6LYSH   HZ1   65   8.232   5.523   5.052
    6LYSH   HZ2   66   8.261   5.488   4.899
    6LYSH   HZ3   67   8.326   5.627   4.958
    6LYSH     C   68   7.729   5.945   4.804
    6LYSH     O   69   7.697   6.061   4.781
    7ILE      N   70   7.699   5.871   4.910
    7ILE      H   71   7.694   5.771   4.902
    7ILE     CA   72   7.617   5.927   5.018
    7ILE     CB   73   7.607   5.829   5.136
    7ILE    CG1   74   7.502   5.872   5.239
    7ILE    CG2   75   7.734   5.776   5.204
    7ILE     CD   76   7.358   5.852   5.190
    7ILE      C   77   7.650   6.063   5.081
    7ILE      O   78   7.751   6.086   5.147
    8GLN      N   79   7.568   6.165   5.056
    8GLN      H   80   7.488   6.146   5.000
    8GLN     CA   81   7.588   6.307   5.090
    8GLN     CB   82   7.588   6.320   5.242
    8GLN     CG   83   7.458   6.279   5.311
    8GLN     CD   84   7.425   6.361   5.436
    8GLN    OE1   85   7.380   6.475   5.427
    8GLN    NE2   86   7.478   6.310   5.547
    8GLN   HE21   87   7.538   6.230   5.546
    8GLN   HE22   88   7.458   6.357   5.633
    8GLN      C   89   7.700   6.391   5.029
    8GLN      O   90   7.703   6.514   5.037
    9VAL      N   91   7.787   6.325   4.954
    9VAL      H   92   7.783   6.226   4.937
    9VAL     CA   93   7.892   6.390   4.873
    9VAL     CB   94   8.031   6.336   4.908
    9VAL    CG1   95   8.075   6.369   5.050
    9VAL    CG2   96   8.045   6.184   4.890
    9VAL      C   97   7.876   6.388   4.721
    9VAL      O   98   7.841   6.283   4.668
   10TYR      N   99   7.933   6.490   4.658
   10TYR      H  100   7.961   6.563   4.721
   10TYR     CA  101   7.926   6.520   4.514
   10TYR     CB  102   7.785   6.544   4.464
   10TYR     CG  103   7.696   6.626   4.558
   10TYR    CD1  104   7.609   6.562   4.647
   10TYR    HD1  105   7.607   6.453   4.651
   10TYR    CD2  106   7.687   6.764   4.542
   10TYR    HD2  107   7.758   6.817   4.478
   10TYR    CE1  108   7.518   6.638   4.718
   10TYR    HE1  109   7.438   6.590   4.776
   10TYR    CE2  110   7.595   6.837   4.616
   10TYR    HE2  111   7.599   6.946   4.607
   10TYR     CZ  112   7.510   6.776   4.707
   10TYR     OH  113   7.477   6.842   4.822
   10TYR     HH  114   7.460   6.940   4.815
   10TYR      C  115   8.025   6.621   4.458
   10TYR      O  116   8.008   6.685   4.354
   11SER      N  117   8.128   6.653   4.535
   11SER      H  118   8.123   6.646   4.634
   11SER     CA  119   8.238   6.737   4.485
   11SER     CB  120   8.339   6.771   4.595
   11SER     OG  121   8.273   6.846   4.697
   11SER     HG  122   8.336   6.899   4.754
   11SER      C  123   8.320   6.683   4.368
   11SER      O  124   8.348   6.563   4.370
   12ARG      N  125   8.345   6.765   4.266
   12ARG      H  126   8.386   6.719   4.187
   12ARG     CA  127   8.323   6.910   4.250
   12ARG     CB  128   8.436   6.958   4.159
   12ARG     CG  129   8.470   7.107   4.154
   12ARG     CD  130   8.609   7.127   4.093
   12ARG     NE  131   8.706   7.061   4.182
   12ARG     HE  132   8.669   7.007   4.258
   12ARG     CZ  133   8.839   7.075   4.180
   12ARG    NH1  134   8.888   7.171   4.102
   12ARG   HH11  135   8.834   7.230   4.042
   12ARG   HH12  136   8.987   7.182   4.112
   12ARG    NH2  137   8.918   6.982   4.238
   12ARG   HH21  138   8.900   6.894   4.281
   12ARG   HH22  139   9.013   7.011   4.237
   12ARG      C  140   8.184   6.951   4.204
   12ARG      O  141   8.126   7.048   4.253
   13HI0      N  142   8.121   6.850   4.144
   13HI0      H  143   8.163   6.761   4.163
   13HI0     CA  144   8.003   6.855   4.056
   13HI0     CB  145   8.036   6.953   3.943
   13HI0     CG  146   7.920   7.008   3.860
   13HI0    ND1  147   7.834   7.100   3.903
   13HI0    HD1  148   7.835   7.158   3.984
   13HI0    CD2  149   7.892   6.980   3.733
   13HI0    HD2  150   7.946   6.905   3.677
   13HI0    CE1  151   7.755   7.134   3.801
   13HI0    HE1  152   7.663   7.191   3.810
   13HI0    NE2  153   7.792   7.060   3.697
   13HI0    HE2  154   7.736   7.056   3.614
   13HI0      C  155   7.967   6.720   3.994
   13HI0      O  156   8.057   6.643   3.963
   14PRO      N  157   7.840   6.696   3.964
   14PRO     CA  158   7.795   6.576   3.892
   14PRO     CB  159   7.647   6.568   3.931
   14PRO     CG  160   7.607   6.715   3.946
   14PRO     CD  161   7.726   6.761   4.030
   14PRO      C  162   7.813   6.575   3.740
   14PRO      O  163   7.877   6.670   3.694
   15ALA      N  164   7.764   6.479   3.662
   15ALA      H  165   7.689   6.417   3.687
   15ALA     CA  166   7.794   6.468   3.519
   15ALA     CB  167   7.793   6.322   3.473
   15ALA      C  168   7.702   6.561   3.440
   15ALA      O  169   7.590   6.590   3.479
   16GL4      N  170   7.760   6.617   3.333
   16GL4      H  171   7.859   6.610   3.326
   16GL4     CA  172   7.698   6.707   3.235
   16GL4     CB  173   7.796   6.767   3.135
   16GL4     CG  174   7.884   6.867   3.210
   16GL4     CD  175   8.007   6.909   3.129
   16GL4    OE1  176   8.084   6.989   3.186
   16GL4   HE11  177   8.160   7.008   3.123
   16GL4   HE12  178   8.052   7.009   3.278
   16GL4    OE2  179   8.049   6.840   3.033
   16GL4   HE21  180   8.091   6.911   2.978
   16GL4   HE22  181   8.001   6.752   3.039
   16GL4      C  182   7.594   6.627   3.156
   16GL4      O  183   7.625   6.517   3.110
   17ASN      N  184   7.472   6.681   3.152
   17ASN      H  185   7.457   6.764   3.205
   17ASN     CA  186   7.363   6.618   3.077
   17ASN     CB  187   7.227   6.666   3.130
   17ASN     CG  188   7.110   6.585   3.075
   17ASN    OD1  189   7.068   6.486   3.134
   17ASN    ND2  190   7.040   6.642   2.977
   17ASN   HD21  191   7.059   6.733   2.938
   17ASN   HD22  192   6.960   6.591   2.945
   17ASN      C  193   7.381   6.650   2.929
   17ASN      O  194   7.376   6.564   2.842
   18GLY      N  195   7.389   6.779   2.897
   18GLY      H  196   7.349   6.847   2.959
   18GLY     CA  197   7.434   6.826   2.765
   18GLY      C  198   7.566   6.903   2.764
   18GLY      O  199   7.593   6.963   2.868
   19LYSH     N  200   7.618   6.946   2.650
   19LYSH     H  201   7.693   7.012   2.650
   19LYSH    CA  202   7.570   6.911   2.515
   19LYSH    CB  203   7.516   7.036   2.447
   19LYSH    CG  204   7.369   7.071   2.468
   19LYSH    CD  205   7.322   7.180   2.372
   19LYSH    CE  206   7.179   7.226   2.404
   19LYSH    NZ  207   7.121   7.318   2.306
   19LYSH   HZ1  208   7.037   7.356   2.344
   19LYSH   HZ2  209   7.194   7.378   2.274
   19LYSH   HZ3  210   7.102   7.261   2.226
   19LYSH     C  211   7.670   6.841   2.423
   19LYSH     O  212   7.642   6.737   2.363
   20SER      N  213   7.782   6.907   2.396
   20SER      H  214   7.793   6.999   2.433
   20SER     CA  215   7.887   6.854   2.308
   20SER     CB  216   7.989   6.956   2.259
   20SER     OG  217   7.918   7.048   2.175
   20SER     HG  218   7.982   7.107   2.126
   20SER      C  219   7.968   6.741   2.374
   20SER      O  220   8.053   6.762   2.460
   21ASN      N  221   7.963   6.627   2.307
   21ASN      H  222   7.907   6.632   2.224
   21ASN     CA  223   8.045   6.507   2.331
   21ASN     CB  224   8.017   6.395   2.231
   21ASN     CG  225   7.885   6.321   2.257
   21ASN    OD1  226   7.800   6.369   2.332
   21ASN    ND2  227   7.866   6.217   2.177
   21ASN   HD21  228   7.936   6.185   2.113
   21ASN   HD22  229   7.783   6.162   2.186
   21ASN      C  230   8.196   6.529   2.332
   21ASN      O  231   8.238   6.611   2.250
   22PHE      N  232   8.281   6.473   2.418
   22PHE      H  233   8.376   6.503   2.411
   22PHE     CA  234   8.237   6.400   2.538
   22PHE     CB  235   8.346   6.300   2.578
   22PHE     CG  236   8.370   6.191   2.474
   22PHE    CD1  237   8.266   6.107   2.436
   22PHE    HD1  238   8.195   6.077   2.512
   22PHE    CD2  239   8.487   6.200   2.399
   22PHE    HD2  240   8.571   6.255   2.441
   22PHE    CE1  241   8.277   6.032   2.320
   22PHE    HE1  242   8.200   5.961   2.290
   22PHE    CE2  243   8.498   6.122   2.284
   22PHE    HE2  244   8.587   6.121   2.221
   22PHE     CZ  245   8.393   6.040   2.243
   22PHE     HZ  246   8.398   5.990   2.147
   22PHE      C  247   8.216   6.494   2.657
   22PHE      O  248   8.290   6.592   2.668
   23LEU      N  249   8.119   6.467   2.744
   23LEU      H  250   8.074   6.378   2.734
   23LEU     CA  251   8.082   6.552   2.859
   23LEU     CB  252   7.931   6.528   2.864
   23LEU     CG  253   7.842   6.577   2.750
   23LEU    CD1  254   7.698   6.528   2.770
   23LEU    CD2  255   7.857   6.727   2.729
   23LEU      C  256   8.147   6.506   2.990
   23LEU      O  257   8.178   6.387   2.997
   24ASN      N  258   8.146   6.589   3.094
   24ASN      H  259   8.097   6.677   3.092
   24ASN     CA  260   8.241   6.573   3.204
   24ASN     CB  261   8.310   6.707   3.228
   24ASN     CG  262   8.382   6.765   3.106
   24ASN    OD1  263   8.490   6.723   3.064
   24ASN    ND2  264   8.329   6.875   3.054
   24ASN   HD21  265   8.244   6.913   3.091
   24ASN   HD22  266   8.386   6.931   2.994
   24ASN      C  267   8.181   6.537   3.340
   24ASN      O  268   8.073   6.588   3.368
   25CYS2     N  269   8.243   6.442   3.410
   25CYS2     H  270   8.284   6.362   3.367
   25CYS2    CA  271   8.218   6.428   3.554
   25CYS2    CB  272   8.148   6.293   3.572
   25CYS2    SG  273   8.094   6.267   3.745
   25CYS2     C  274   8.345   6.447   3.636
   25CYS2     O  275   8.447   6.381   3.618
   26TYR      N  276   8.335   6.555   3.713
   26TYR      H  277   8.243   6.592   3.724
   26TYR     CA  278   8.430   6.619   3.805
   26TYR     CB  279   8.384   6.765   3.811
   26TYR     CG  280   8.366   6.837   3.677
   26TYR    CD1  281   8.475   6.889   3.608
   26TYR    HD1  282   8.570   6.899   3.661
   26TYR    CD2  283   8.237   6.844   3.625
   26TYR    HD2  284   8.151   6.787   3.660
   26TYR    CE1  285   8.451   6.960   3.491
   26TYR    HE1  286   8.532   7.004   3.433
   26TYR    CE2  287   8.216   6.914   3.507
   26TYR    HE2  288   8.118   6.908   3.458
   26TYR     CZ  289   8.322   6.979   3.445
   26TYR     OH  290   8.292   7.074   3.352
   26TYR     HH  291   8.215   7.040   3.298
   26TYR      C  292   8.435   6.553   3.943
   26TYR      O  293   8.409   6.614   4.047
   27VAL      N  294   8.466   6.424   3.955
   27VAL      H  295   8.508   6.375   3.879
   27VAL     CA  296   8.445   6.350   4.080
   27VAL     CB  297   8.350   6.231   4.082
   27VAL    CG1  298   8.207   6.286   4.076
   27VAL    CG2  299   8.380   6.129   3.973
   27VAL      C  300   8.572   6.304   4.153
   27VAL      O  301   8.668   6.255   4.095
   28SER      N  302   8.573   6.347   4.279
   28SER      H  303   8.491   6.394   4.311
   28SER     CA  304   8.678   6.316   4.377
   28SER     CB  305   8.659   6.405   4.500
   28SER     OG  306   8.657   6.543   4.465
   28SER     HG  307   8.701   6.599   4.535
   28SER      C  308   8.683   6.168   4.418
   28SER      O  309   8.588   6.090   4.422
   29GLY      N  310   8.798   6.119   4.464
   29GLY      H  311   8.882   6.171   4.449
   29GLY     CA  312   8.811   5.992   4.534
   29GLY      C  313   8.742   5.987   4.671
   29GLY      O  314   8.808   5.975   4.773
   30PHE      N  315   8.611   5.964   4.673
   30PHE      H  316   8.562   5.959   4.585
   30PHE     CA  317   8.532   5.965   4.797
   30PHE     CB  318   8.383   5.967   4.761
   30PHE     CG  319   8.360   6.084   4.665
   30PHE    CD1  320   8.295   6.060   4.545
   30PHE    HD1  321   8.311   5.961   4.501
   30PHE    CD2  322   8.368   6.213   4.718
   30PHE    HD2  323   8.453   6.240   4.781
   30PHE    CE1  324   8.234   6.166   4.479
   30PHE    HE1  325   8.200   6.156   4.377
   30PHE    CE2  326   8.311   6.319   4.649
   30PHE    HE2  327   8.282   6.415   4.692
   30PHE     CZ  328   8.241   6.295   4.531
   30PHE     HZ  329   8.191   6.377   4.480
   30PHE      C  330   8.556   5.849   4.893
   30PHE      O  331   8.488   5.747   4.882
   31HI0      N  332   8.634   5.872   4.999
   31HI0      H  333   8.662   5.966   5.016
   31HI0     CA  334   8.669   5.768   5.097
   31HI0     CB  335   8.617   5.798   5.238
   31HI0     CG  336   8.664   5.934   5.289
   31HI0    ND1  337   8.788   5.982   5.301
   31HI0    HD1  338   8.865   5.919   5.305
   31HI0    CD2  339   8.586   6.034   5.330
   31HI0    HD2  340   8.478   6.022   5.328
   31HI0    CE1  341   8.786   6.107   5.347
   31HI0    HE1  342   8.873   6.171   5.361
   31HI0    NE2  343   8.659   6.139   5.368
   31HI0    HE2  344   8.625   6.231   5.387
   31HI0      C  345   8.637   5.619   5.082
   31HI0      O  346   8.523   5.576   5.095
   32PRO      N  347   8.740   5.537   5.062
   32PRO     CA  348   8.877   5.578   5.028
   32PRO     CB  349   8.958   5.459   5.081
   32PRO     CG  350   8.870   5.339   5.048
   32PRO     CD  351   8.729   5.391   5.078
   32PRO      C  352   8.900   5.594   4.878
   32PRO      O  353   8.817   5.543   4.804
   33SER      N  354   9.010   5.656   4.836
   33SER      H  355   9.092   5.660   4.894
   33SER     CA  356   9.025   5.712   4.701
   33SER     CB  357   9.126   5.827   4.699
   33SER     OG  358   9.258   5.780   4.727
   33SER     HG  359   9.282   5.716   4.654
   33SER      C  360   9.060   5.617   4.586
   33SER      O  361   9.120   5.659   4.488
   34AS4      N  362   9.002   5.498   4.598
   34AS4      H  363   8.946   5.482   4.679
   34AS4     CA  364   9.023   5.396   4.493
   34AS4     CB  365   9.059   5.268   4.569
   34AS4     CG  366   8.990   5.243   4.704
   34AS4    OD1  367   8.867   5.230   4.721
   34AS4   HD11  368   8.846   5.220   4.818
   34AS4   HD12  369   8.830   5.220   4.628
   34AS4    OD2  370   9.069   5.214   4.797
   34AS4   HD21  371   9.025   5.187   4.882
   34AS4   HD22  372   9.160   5.211   4.755
   34AS4      C  373   8.897   5.380   4.409
   34AS4      O  374   8.825   5.281   4.421
   35ILE      N  375   8.879   5.481   4.325
   35ILE      H  376   8.947   5.554   4.335
   35ILE     CA  377   8.749   5.499   4.258
   35ILE     CB  378   8.691   5.639   4.279
   35ILE    CG1  379   8.778   5.751   4.222
   35ILE    CG2  380   8.674   5.649   4.431
   35ILE     CD  381   8.702   5.882   4.203
   35ILE      C  382   8.720   5.444   4.118
   35ILE      O  383   8.808   5.433   4.033
   36GL4      N  384   8.599   5.392   4.103
   36GL4      H  385   8.532   5.383   4.177
   36GL4     CA  386   8.544   5.361   3.970
   36GL4     CB  387   8.523   5.211   3.949
   36GL4     CG  388   8.459   5.176   3.814
   36GL4     CD  389   8.406   5.033   3.804
   36GL4    OE1  390   8.476   4.946   3.748
   36GL4   HE11  391   8.434   4.856   3.764
   36GL4   HE12  392   8.549   4.987   3.694
   36GL4    OE2  393   8.290   5.012   3.843
   36GL4   HE21  394   8.251   4.925   3.814
   36GL4   HE22  395   8.254   5.093   3.890
   36GL4      C  396   8.417   5.442   3.943
   36GL4      O  397   8.337   5.449   4.036
   37VAL      N  398   8.400   5.496   3.822
   37VAL      H  399   8.459   5.486   3.743
   37VAL     CA  400   8.290   5.589   3.790
   37VAL     CB  401   8.351   5.717   3.733
   37VAL    CG1  402   8.246   5.806   3.668
   37VAL    CG2  403   8.397   5.802   3.852
   37VAL      C  404   8.188   5.517   3.702
   37VAL      O  405   8.234   5.460   3.602
   38AS4      N  406   8.076   5.480   3.762
   38AS4      H  407   8.071   5.466   3.861
   38AS4     CA  408   7.963   5.420   3.688
   38AS4     CB  409   7.875   5.321   3.765
   38AS4     CG  410   7.858   5.181   3.707
   38AS4    OD1  411   7.895   5.152   3.591
   38AS4   HD11  412   7.837   5.080   3.552
   38AS4   HD12  413   7.966   5.214   3.559
   38AS4    OD2  414   7.825   5.087   3.784
   38AS4   HD21  415   7.781   5.013   3.733
   38AS4   HD22  416   7.849   5.113   3.877
   38AS4      C  417   7.867   5.525   3.634
   38AS4      O  418   7.806   5.601   3.709
   39LEU      N  419   7.866   5.543   3.502
   39LEU      H  420   7.926   5.493   3.439
   39LEU     CA  421   7.766   5.625   3.433
   39LEU     CB  422   7.821   5.705   3.314
   39LEU     CG  423   7.858   5.850   3.347
   39LEU    CD1  424   7.727   5.924   3.372
   39LEU    CD2  425   7.945   5.864   3.472
   39LEU      C  426   7.633   5.561   3.393
   39LEU      O  427   7.606   5.526   3.278
   40LEU      N  428   7.545   5.586   3.490
   40LEU      H  429   7.569   5.648   3.564
   40LEU     CA  430   7.404   5.548   3.473
   40LEU     CB  431   7.336   5.470   3.585
   40LEU     CG  432   7.420   5.351   3.630
   40LEU    CD1  433   7.424   5.333   3.782
   40LEU    CD2  434   7.379   5.216   3.571
   40LEU      C  435   7.313   5.661   3.424
   40LEU      O  436   7.312   5.773   3.475
   41LYSH     N  437   7.224   5.620   3.335
   41LYSH     H  438   7.246   5.535   3.286
   41LYSH    CA  439   7.104   5.691   3.288
   41LYSH    CB  440   7.125   5.778   3.165
   41LYSH    CG  441   7.080   5.921   3.196
   41LYSH    CD  442   7.092   6.009   3.072
   41LYSH    CE  443   7.083   6.158   3.106
   41LYSH    NZ  444   7.058   6.235   2.984
   41LYSH   HZ1  445   6.972   6.214   2.937
   41LYSH   HZ2  446   7.053   6.331   3.012
   41LYSH   HZ3  447   7.138   6.217   2.925
   41LYSH     C  448   6.994   5.586   3.265
   41LYSH     O  449   7.015   5.488   3.194
   42ASN      N  450   6.879   5.613   3.327
   42ASN      H  451   6.867   5.709   3.353
   42ASN     CA  452   6.753   5.538   3.328
   42ASN     CB  453   6.701   5.553   3.185
   42ASN     CG  454   6.641   5.690   3.151
   42ASN    OD1  455   6.627   5.782   3.231
   42ASN    ND2  456   6.603   5.698   3.024
   42ASN   HD21  457   6.621   5.625   2.957
   42ASN   HD22  458   6.523   5.755   3.007
   42ASN      C  459   6.746   5.394   3.379
   42ASN      O  460   6.644   5.325   3.370
   43GLY      N  461   6.862   5.359   3.434
   43GLY      H  462   6.904   5.430   3.491
   43GLY     CA  463   6.897   5.223   3.477
   43GLY      C  464   7.019   5.163   3.408
   43GLY      O  465   7.069   5.056   3.444
   44GL4      N  466   7.034   5.215   3.287
   44GL4      H  467   6.989   5.298   3.252
   44GL4     CA  468   7.132   5.164   3.190
   44GL4     CB  469   7.061   5.161   3.054
   44GL4     CG  470   7.143   5.102   2.938
   44GL4     CD  471   7.186   4.958   2.966
   44GL4    OE1  472   7.106   4.863   2.947
   44GL4   HE11  473   7.154   4.779   2.973
   44GL4   HE12  474   7.009   4.883   2.935
   44GL4    OE2  475   7.305   4.940   2.998
   44GL4   HE21  476   7.310   4.843   3.025
   44GL4   HE22  477   7.348   5.029   2.990
   44GL4      C  478   7.266   5.236   3.179
   44GL4      O  479   7.269   5.356   3.206
   45ARG      N  480   7.376   5.167   3.152
   45ARG      H  481   7.366   5.081   3.101
   45ARG     CA  482   7.509   5.229   3.140
   45ARG     CB  483   7.619   5.128   3.174
   45ARG     CG  484   7.636   5.091   3.322
   45ARG     CD  485   7.720   4.965   3.339
   45ARG     NE  486   7.744   4.924   3.478
   45ARG     HE  487   7.806   4.979   3.534
   45ARG     CZ  488   7.696   4.811   3.533
   45ARG    NH1  489   7.618   4.718   3.476
   45ARG   HH11  490   7.602   4.728   3.378
   45ARG   HH12  491   7.568   4.656   3.537
   45ARG    NH2  492   7.730   4.793   3.661
   45ARG   HH21  493   7.789   4.854   3.715
   45ARG   HH22  494   7.684   4.718   3.708
   45ARG      C  495   7.552   5.291   3.008
   45ARG      O  496   7.535   5.233   2.900
   46ILE      N  497   7.624   5.402   3.025
   46ILE      H  498   7.639   5.441   3.116
   46ILE     CA  499   7.683   5.463   2.905
   46ILE     CB  500   7.698   5.614   2.925
   46ILE    CG1  501   7.559   5.678   2.939
   46ILE    CG2  502   7.782   5.682   2.816
   46ILE     CD  503   7.573   5.793   3.040
   46ILE      C  504   7.814   5.398   2.860
   46ILE      O  505   7.893   5.367   2.948
   47GL4      N  506   7.838   5.387   2.730
   47GL4      H  507   7.788   5.431   2.655
   47GL4     CA  508   7.964   5.323   2.688
   47GL4     CB  509   7.967   5.299   2.537
   47GL4     CG  510   7.884   5.176   2.501
   47GL4     CD  511   7.864   5.169   2.350
   47GL4    OE1  512   7.783   5.243   2.290
   47GL4   HE11  513   7.819   5.262   2.198
   47GL4   HE12  514   7.706   5.263   2.351
   47GL4    OE2  515   7.930   5.087   2.281
   47GL4   HE21  516   7.898   5.095   2.187
   47GL4   HE22  517   7.983   5.032   2.345
   47GL4      C  518   8.089   5.406   2.718
   47GL4      O  519   8.095   5.529   2.710
   48LYSH     N  520   8.185   5.325   2.762
   48LYSH     H  521   8.172   5.228   2.777
   48LYSH    CA  522   8.312   5.380   2.812
   48LYSH    CB  523   8.391   5.262   2.870
   48LYSH    CG  524   8.336   5.193   2.994
   48LYSH    CD  525   8.363   5.268   3.125
   48LYSH    CE  526   8.290   5.193   3.236
   48LYSH    NZ  527   8.297   5.268   3.363
   48LYSH   HZ1  528   8.280   5.210   3.442
   48LYSH   HZ2  529   8.385   5.315   3.376
   48LYSH   HZ3  530   8.233   5.344   3.363
   48LYSH     C  531   8.408   5.463   2.727
   48LYSH     O  532   8.419   5.445   2.606
   49VAL      N  533   8.491   5.547   2.788
   49VAL      H  534   8.474   5.572   2.883
   49VAL     CA  535   8.605   5.613   2.722
   49VAL     CB  536   8.597   5.766   2.719
   49VAL    CG1  537   8.701   5.841   2.636
   49VAL    CG2  538   8.457   5.816   2.683
   49VAL      C  539   8.737   5.557   2.775
   49VAL      O  540   8.743   5.503   2.885
   50GL4      N  541   8.840   5.547   2.691
   50GL4      H  542   8.828   5.559   2.593
   50GL4     CA  543   8.975   5.492   2.714
   50GL4     CB  544   9.052   5.487   2.582
   50GL4     CG  545   9.028   5.586   2.468
   50GL4     CD  546   9.104   5.716   2.491
   50GL4    OE1  547   9.221   5.725   2.449
   50GL4   HE11  548   9.261   5.814   2.470
   50GL4   HE12  549   9.243   5.656   2.379
   50GL4    OE2  550   9.038   5.812   2.538
   50GL4   HE21  551   9.105   5.878   2.573
   50GL4   HE22  552   8.942   5.783   2.541
   50GL4      C  553   9.061   5.556   2.822
   50GL4      O  554   9.131   5.485   2.893
   51HI0      N  555   9.055   5.688   2.842
   51HI0      H  556   9.018   5.746   2.770
   51HI0     CA  557   9.135   5.757   2.944
   51HI0     CB  558   9.249   5.832   2.875
   51HI0     CG  559   9.365   5.747   2.821
   51HI0    ND1  560   9.380   5.711   2.694
   51HI0    HD1  561   9.314   5.725   2.620
   51HI0    CD2  562   9.462   5.692   2.893
   51HI0    HD2  563   9.491   5.719   2.995
   51HI0    CE1  564   9.486   5.631   2.690
   51HI0    HE1  565   9.519   5.591   2.594
   51HI0    NE2  566   9.541   5.624   2.811
   51HI0    HE2  567   9.611   5.561   2.844
   51HI0      C  568   9.043   5.841   3.033
   51HI0      O  569   8.943   5.899   2.992
   52SER      N  570   9.071   5.850   3.163
   52SER      H  571   9.137   5.792   3.212
   52SER     CA  572   8.998   5.941   3.252
   52SER     CB  573   8.895   5.880   3.348
   52SER     OG  574   8.811   5.791   3.272
   52SER     HG  575   8.748   5.851   3.223
   52SER      C  576   9.099   6.019   3.335
   52SER      O  577   9.201   5.961   3.371
   53AS4      N  578   9.082   6.151   3.328
   53AS4      H  579   9.005   6.180   3.270
   53AS4     CA  580   9.181   6.252   3.367
   53AS4     CB  581   9.150   6.376   3.284
   53AS4     CG  582   9.185   6.355   3.137
   53AS4    OD1  583   9.268   6.437   3.092
   53AS4   HD11  584   9.251   6.449   2.994
   53AS4   HD12  585   9.317   6.487   3.163
   53AS4    OD2  586   9.126   6.278   3.057
   53AS4   HD21  587   9.145   6.310   2.964
   53AS4   HD22  588   9.082   6.203   3.105
   53AS4      C  589   9.198   6.269   3.518
   53AS4      O  590   9.117   6.329   3.589
   54LEU      N  591   9.316   6.226   3.562
   54LEU      H  592   9.390   6.203   3.499
   54LEU     CA  593   9.356   6.232   3.703
   54LEU     CB  594   9.455   6.120   3.737
   54LEU     CG  595   9.490   6.097   3.884
   54LEU    CD1  596   9.365   6.073   3.969
   54LEU    CD2  597   9.577   5.971   3.884
   54LEU      C  598   9.416   6.369   3.739
   54LEU      O  599   9.480   6.437   3.659
   55SER      N  600   9.386   6.406   3.863
   55SER      H  601   9.333   6.340   3.916
   55SER     CA  602   9.430   6.524   3.938
   55SER     CB  603   9.332   6.638   3.908
   55SER     OG  604   9.354   6.767   3.965
   55SER     HG  605   9.280   6.827   3.936
   55SER      C  606   9.417   6.505   4.090
   55SER      O  607   9.354   6.408   4.131
   56PHE      N  608   9.505   6.567   4.168
   56PHE      H  609   9.594   6.592   4.131
   56PHE     CA  610   9.497   6.572   4.315
   56PHE     CB  611   9.635   6.574   4.379
   56PHE     CG  612   9.643   6.509   4.517
   56PHE    CD1  613   9.670   6.373   4.526
   56PHE    HD1  614   9.717   6.315   4.447
   56PHE    CD2  615   9.620   6.586   4.630
   56PHE    HD2  616   9.590   6.690   4.613
   56PHE    CE1  617   9.669   6.321   4.655
   56PHE    HE1  618   9.664   6.212   4.660
   56PHE    CE2  619   9.622   6.533   4.759
   56PHE    HE2  620   9.594   6.594   4.845
   56PHE     CZ  621   9.651   6.398   4.770
   56PHE     HZ  622   9.617   6.334   4.851
   56PHE      C  623   9.417   6.697   4.355
   56PHE      O  624   9.444   6.810   4.315
   57SER      N  625   9.318   6.675   4.440
   57SER      H  626   9.307   6.584   4.477
   57SER     CA  627   9.218   6.778   4.479
   57SER     CB  628   9.082   6.710   4.491
   57SER     OG  629   8.989   6.818   4.494
   57SER     HG  630   8.908   6.796   4.548
   57SER      C  631   9.260   6.846   4.609
   57SER      O  632   9.335   6.783   4.684
   58LYSH     N  633   9.189   6.953   4.644
   58LYSH     H  634   9.142   7.005   4.573
   58LYSH    CA  635   9.191   7.031   4.769
   58LYSH    CB  636   9.152   7.175   4.736
   58LYSH    CG  637   9.251   7.245   4.643
   58LYSH    CD  638   9.380   7.283   4.717
   58LYSH    CE  639   9.472   7.376   4.638
   58LYSH    NZ  640   9.564   7.311   4.544
   58LYSH   HZ1  641   9.612   7.381   4.490
   58LYSH   HZ2  642   9.635   7.268   4.599
   58LYSH   HZ3  643   9.520   7.239   4.491
   58LYSH     C  644   9.107   6.972   4.883
   58LYSH     O  645   9.155   6.960   4.995
   59AS4      N  646   8.988   6.923   4.849
   59AS4      H  647   8.954   6.925   4.755
   59AS4     CA  648   8.886   6.859   4.934
   59AS4     CB  649   8.750   6.872   4.865
   59AS4     CG  650   8.754   6.849   4.714
   59AS4    OD1  651   8.752   6.943   4.632
   59AS4   HD11  652   8.704   6.911   4.551
   59AS4   HD12  653   8.802   7.021   4.669
   59AS4    OD2  654   8.753   6.731   4.674
   59AS4   HD21  655   8.793   6.727   4.582
   59AS4   HD22  656   8.692   6.680   4.733
   59AS4      C  657   8.936   6.718   4.968
   59AS4      O  658   8.999   6.693   5.070
   60TRP      N  659   8.896   6.619   4.889
   60TRP      H  660   8.845   6.638   4.805
   60TRP     CA  661   8.950   6.482   4.896
   60TRP     CB  662   8.854   6.387   4.824
   60TRP     CG  663   8.733   6.363   4.914
   60TRP    CD1  664   8.740   6.293   5.027
   60TRP    HD1  665   8.819   6.223   5.053
   60TRP    CD2  666   8.627   6.449   4.939
   60TRP    NE1  667   8.641   6.316   5.113
   60TRP    HE1  668   8.636   6.263   5.198
   60TRP    CE2  669   8.569   6.414   5.060
   60TRP    CE3  670   8.567   6.546   4.859
   60TRP    HE3  671   8.582   6.541   4.751
   60TRP    CZ2  672   8.450   6.465   5.112
   60TRP    HZ2  673   8.405   6.432   5.205
   60TRP    CZ3  674   8.451   6.605   4.907
   60TRP    HZ3  675   8.395   6.662   4.832
   60TRP    CH2  676   8.396   6.561   5.027
   60TRP    HH2  677   8.306   6.616   5.054
   60TRP      C  678   9.086   6.476   4.827
   60TRP      O  679   9.147   6.582   4.815
   61SER      N  680   9.152   6.360   4.832
   61SER      H  681   9.112   6.279   4.875
   61SER     CA  682   9.285   6.343   4.771
   61SER     CB  683   9.345   6.224   4.846
   61SER     OG  684   9.308   6.097   4.791
   61SER     HG  685   9.208   6.100   4.801
   61SER      C  686   9.282   6.339   4.618
   61SER      O  687   9.245   6.435   4.551
   62PHE      N  688   9.291   6.222   4.555
   62PHE      H  689   9.308   6.134   4.600
   62PHE     CA  690   9.265   6.217   4.411
   62PHE     CB  691   9.301   6.080   4.352
   62PHE     CG  692   9.449   6.044   4.362
   62PHE    CD1  693   9.553   6.128   4.322
   62PHE    HD1  694   9.536   6.234   4.303
   62PHE    CD2  695   9.476   5.920   4.419
   62PHE    HD2  696   9.400   5.862   4.471
   62PHE    CE1  697   9.683   6.081   4.311
   62PHE    HE1  698   9.761   6.147   4.273
   62PHE    CE2  699   9.607   5.875   4.415
   62PHE    HE2  700   9.632   5.776   4.452
   62PHE     CZ  701   9.708   5.953   4.359
   62PHE     HZ  702   9.812   5.927   4.377
   62PHE      C  703   9.127   6.253   4.355
   62PHE      O  704   9.019   6.233   4.411
   63TYR      N  705   9.132   6.303   4.232
   63TYR      H  706   9.212   6.329   4.179
   63TYR     CA  707   9.010   6.348   4.163
   63TYR     CB  708   9.011   6.500   4.184
   63TYR     CG  709   8.923   6.583   4.090
   63TYR    CD1  710   8.976   6.642   3.976
   63TYR    HD1  711   9.062   6.592   3.932
   63TYR    CD2  712   8.798   6.624   4.133
   63TYR    HD2  713   8.762   6.596   4.232
   63TYR    CE1  714   8.913   6.742   3.903
   63TYR    HE1  715   8.965   6.784   3.818
   63TYR    CE2  716   8.732   6.720   4.056
   63TYR    HE2  717   8.650   6.770   4.107
   63TYR     CZ  718   8.785   6.780   3.942
   63TYR     OH  719   8.707   6.874   3.882
   63TYR     HH  720   8.770   6.917   3.816
   63TYR      C  721   9.018   6.296   4.020
   63TYR      O  722   9.110   6.321   3.942
   64LEU      N  723   8.899   6.251   3.981
   64LEU      H  724   8.823   6.243   4.046
   64LEU     CA  725   8.878   6.195   3.846
   64LEU     CB  726   8.822   6.054   3.866
   64LEU     CG  727   8.818   5.975   3.735
   64LEU    CD1  728   8.956   5.963   3.670
   64LEU    CD2  729   8.760   5.836   3.760
   64LEU      C  730   8.794   6.292   3.762
   64LEU      O  731   8.677   6.320   3.789
   65LEU      N  732   8.850   6.333   3.649
   65LEU      H  733   8.949   6.343   3.636
   65LEU     CA  734   8.768   6.393   3.543
   65LEU     CB  735   8.830   6.520   3.485
   65LEU     CG  736   8.721   6.607   3.420
   65LEU    CD1  737   8.768   6.751   3.439
   65LEU    CD2  738   8.703   6.573   3.272
   65LEU      C  739   8.738   6.289   3.435
   65LEU      O  740   8.825   6.243   3.362
   66TYR      N  741   8.608   6.263   3.424
   66TYR      H  742   8.543   6.317   3.477
   66TYR     CA  743   8.550   6.153   3.345
   66TYR     CB  744   8.477   6.047   3.428
   66TYR     CG  745   8.432   5.918   3.360
   66TYR    CD1  746   8.308   5.907   3.296
   66TYR    HD1  747   8.277   5.993   3.236
   66TYR    CD2  748   8.495   5.799   3.393
   66TYR    HD2  749   8.589   5.805   3.448
   66TYR    CE1  750   8.257   5.781   3.269
   66TYR    HE1  751   8.185   5.777   3.187
   66TYR    CE2  752   8.442   5.672   3.370
   66TYR    HE2  753   8.516   5.594   3.383
   66TYR     CZ  754   8.320   5.663   3.304
   66TYR     OH  755   8.268   5.540   3.276
   66TYR     HH  756   8.175   5.551   3.243
   66TYR      C  757   8.464   6.204   3.230
   66TYR      O  758   8.361   6.266   3.256
   67TYR      N  759   8.474   6.135   3.116
   67TYR      H  760   8.533   6.054   3.118
   67TYR     CA  761   8.406   6.176   2.993
   67TYR     CB  762   8.500   6.188   2.873
   67TYR     CG  763   8.627   6.266   2.906
   67TYR    CD1  764   8.744   6.192   2.923
   67TYR    HD1  765   8.743   6.088   2.957
   67TYR    CD2  766   8.627   6.403   2.884
   67TYR    HD2  767   8.541   6.470   2.879
   67TYR    CE1  768   8.865   6.259   2.921
   67TYR    HE1  769   8.949   6.191   2.929
   67TYR    CE2  770   8.751   6.466   2.889
   67TYR    HE2  771   8.762   6.574   2.893
   67TYR     CZ  772   8.871   6.397   2.903
   67TYR     OH  773   8.991   6.460   2.892
   67TYR     HH  774   9.057   6.409   2.947
   67TYR      C  775   8.301   6.076   2.942
   67TYR      O  776   8.329   5.957   2.935
   68THR      N  777   8.182   6.133   2.924
   68THR      H  778   8.160   6.224   2.958
   68THR     CA  779   8.072   6.044   2.884
   68THR     CB  780   7.967   6.028   2.994
   68THR    OG1  781   7.861   5.943   2.951
   68THR    HG1  782   7.900   5.851   2.957
   68THR    CG2  783   7.921   6.167   3.040
   68THR      C  784   8.009   6.099   2.756
   68THR      O  785   8.010   6.221   2.739
   69GL4      N  786   7.908   6.034   2.698
   69GL4      H  787   7.858   5.968   2.754
   69GL4     CA  788   7.846   6.075   2.571
   69GL4     CB  789   7.880   5.987   2.450
   69GL4     CG  790   7.833   5.843   2.470
   69GL4     CD  791   7.839   5.765   2.338
   69GL4    OE1  792   7.801   5.810   2.228
   69GL4   HE11  793   7.814   5.746   2.152
   69GL4   HE12  794   7.756   5.898   2.245
   69GL4    OE2  795   7.870   5.645   2.355
   69GL4   HE21  796   7.865   5.600   2.266
   69GL4   HE22  797   7.889   5.642   2.453
   69GL4      C  798   7.699   6.113   2.592
   69GL4      O  799   7.621   6.046   2.660
   70PHE      N  800   7.653   6.215   2.520
   70PHE      H  801   7.720   6.271   2.471
   70PHE     CA  802   7.515   6.263   2.524
   70PHE     CB  803   7.505   6.384   2.431
   70PHE     CG  804   7.369   6.453   2.440
   70PHE    CD1  805   7.260   6.405   2.367
   70PHE    HD1  806   7.288   6.352   2.277
   70PHE    CD2  807   7.347   6.541   2.545
   70PHE    HD2  808   7.436   6.595   2.578
   70PHE    CE1  809   7.131   6.451   2.392
   70PHE    HE1  810   7.044   6.432   2.330
   70PHE    CE2  811   7.218   6.591   2.563
   70PHE    HE2  812   7.190   6.662   2.640
   70PHE     CZ  813   7.108   6.547   2.490
   70PHE     HZ  814   7.006   6.566   2.523
   70PHE      C  815   7.418   6.156   2.473
   70PHE      O  816   7.437   6.101   2.365
   71THR      N  817   7.318   6.128   2.556
   71THR      H  818   7.295   6.191   2.630
   71THR     CA  819   7.226   6.014   2.539
   71THR     CB  820   7.265   5.890   2.620
   71THR    OG1  821   7.168   5.788   2.594
   71THR    HG1  822   7.209   5.709   2.640
   71THR    CG2  823   7.285   5.915   2.770
   71THR      C  824   7.085   6.069   2.564
   71THR      O  825   7.049   6.094   2.679
   72PRO      N  826   7.005   6.081   2.459
   72PRO     CA  827   6.866   6.126   2.471
   72PRO     CB  828   6.815   6.125   2.327
   72PRO     CG  829   6.940   6.141   2.240
   72PRO     CD  830   7.054   6.076   2.320
   72PRO      C  831   6.767   6.059   2.567
   72PRO      O  832   6.724   5.947   2.543
   73THR      N  833   6.718   6.137   2.663
   73THR      H  834   6.752   6.231   2.668
   73THR     CA  835   6.631   6.104   2.776
   73THR     CB  836   6.707   6.069   2.904
   73THR    OG1  837   6.810   6.165   2.927
   73THR    HG1  838   6.773   6.247   2.969
   73THR    CG2  839   6.765   5.928   2.890
   73THR      C  840   6.518   6.196   2.825
   73THR      O  841   6.495   6.303   2.769
   74GL4      N  842   6.422   6.141   2.899
   74GL4      H  843   6.412   6.043   2.881
   74GL4     CA  844   6.309   6.215   2.957
   74GL4     CB  845   6.186   6.172   2.877
   74GL4     CG  846   6.061   6.252   2.914
   74GL4     CD  847   5.941   6.205   2.832
   74GL4    OE1  848   5.948   6.128   2.735
   74GL4   HE11  849   5.854   6.123   2.700
   74GL4   HE12  850   6.044   6.108   2.715
   74GL4    OE2  851   5.840   6.278   2.847
   74GL4   HE21  852   5.754   6.242   2.811
   74GL4   HE22  853   5.870   6.352   2.908
   74GL4      C  854   6.292   6.190   3.107
   74GL4      O  855   6.270   6.282   3.186
   75LYSH     N  856   6.314   6.064   3.144
   75LYSH     H  857   6.324   5.989   3.079
   75LYSH    CA  858   6.313   6.025   3.286
   75LYSH    CB  859   6.313   5.872   3.298
   75LYSH    CG  860   6.180   5.801   3.276
   75LYSH    CD  861   6.168   5.662   3.340
   75LYSH    CE  862   6.269   5.571   3.270
   75LYSH    NZ  863   6.286   5.438   3.328
   75LYSH   HZ1  864   6.271   5.370   3.256
   75LYSH   HZ2  865   6.382   5.416   3.346
   75LYSH   HZ3  866   6.219   5.421   3.400
   75LYSH     C  867   6.435   6.075   3.363
   75LYSH     O  868   6.435   6.093   3.485
   76ASN      N  869   6.547   6.058   3.294
   76ASN      H  870   6.553   5.999   3.214
   76ASN     CA  871   6.681   6.112   3.323
   76ASN     CB  872   6.681   6.251   3.389
   76ASN     CG  873   6.822   6.306   3.410
   76ASN    OD1  874   6.887   6.286   3.512
   76ASN    ND2  875   6.875   6.384   3.316
   76ASN   HD21  876   6.823   6.395   3.231
   76ASN   HD22  877   6.971   6.413   3.316
   76ASN      C  878   6.759   6.014   3.410
   76ASN      O  879   6.831   5.926   3.363
   77GL4      N  880   6.716   6.005   3.536
   77GL4      H  881   6.635   6.056   3.563
   77GL4     CA  882   6.776   5.929   3.647
   77GL4     CB  883   6.710   5.793   3.667
   77GL4     CG  884   6.707   5.745   3.812
   77GL4     CD  885   6.664   5.599   3.811
   77GL4    OE1  886   6.545   5.574   3.840
   77GL4   HE11  887   6.534   5.475   3.835
   77GL4   HE12  888   6.500   5.660   3.866
   77GL4    OE2  889   6.732   5.509   3.756
   77GL4   HE21  890   6.693   5.420   3.780
   77GL4   HE22  891   6.792   5.541   3.684
   77GL4      C  892   6.928   5.922   3.634
   77GL4      O  893   6.989   5.820   3.669
   78TYR      N  894   6.994   6.029   3.591
   78TYR      H  895   6.938   6.106   3.563
   78TYR     CA  896   7.140   6.033   3.574
   78TYR     CB  897   7.163   6.161   3.492
   78TYR     CG  898   7.303   6.177   3.433
   78TYR    CD1  899   7.353   6.304   3.408
   78TYR    HD1  900   7.317   6.379   3.479
   78TYR    CD2  901   7.349   6.077   3.348
   78TYR    HD2  902   7.306   5.978   3.359
   78TYR    CE1  903   7.447   6.333   3.311
   78TYR    HE1  904   7.471   6.439   3.297
   78TYR    CE2  905   7.445   6.101   3.250
   78TYR    HE2  906   7.457   6.021   3.177
   78TYR     CZ  907   7.504   6.227   3.241
   78TYR     OH  908   7.589   6.252   3.138
   78TYR     HH  909   7.595   6.350   3.124
   78TYR      C  910   7.222   6.021   3.702
   78TYR      O  911   7.207   6.093   3.800
   79ALA      N  912   7.323   5.934   3.691
   79ALA      H  913   7.345   5.874   3.615
   79ALA     CA  914   7.399   5.910   3.815
   79ALA     CB  915   7.342   5.783   3.878
   79ALA      C  916   7.546   5.886   3.780
   79ALA      O  917   7.571   5.786   3.712
   80CYS2     N  918   7.640   5.971   3.819
   80CYS2     H  919   7.614   6.063   3.849
   80CYS2    CA  920   7.785   5.944   3.822
   80CYS2    CB  921   7.862   6.075   3.803
   80CYS2    SG  922   8.043   6.071   3.773
   80CYS2     C  923   7.821   5.862   3.946
   80CYS2     O  924   7.914   5.905   4.014
   81ARG      N  925   7.778   5.737   3.942
   81ARG      H  926   7.735   5.692   3.863
   81ARG     CA  927   7.785   5.647   4.058
   81ARG     CB  928   7.687   5.531   4.042
   81ARG     CG  929   7.552   5.558   4.108
   81ARG     CD  930   7.553   5.561   4.261
   81ARG     NE  931   7.622   5.443   4.316
   81ARG     HE  932   7.650   5.374   4.250
   81ARG     CZ  933   7.647   5.411   4.443
   81ARG    NH1  934   7.623   5.481   4.555
   81ARG   HH11  935   7.581   5.572   4.558
   81ARG   HH12  936   7.664   5.449   4.640
   81ARG    NH2  937   7.708   5.293   4.466
   81ARG   HH21  938   7.751   5.233   4.399
   81ARG   HH22  939   7.723   5.260   4.559
   81ARG      C  940   7.923   5.592   4.095
   81ARG      O  941   7.981   5.513   4.021
   82VAL      N  942   7.975   5.636   4.209
   82VAL      H  943   7.929   5.696   4.275
   82VAL     CA  944   8.117   5.618   4.242
   82VAL     CB  945   8.174   5.743   4.309
   82VAL    CG1  946   8.319   5.710   4.346
   82VAL    CG2  947   8.177   5.855   4.206
   82VAL      C  948   8.140   5.489   4.320
   82VAL      O  949   8.090   5.476   4.432
   83ASN      N  950   8.208   5.394   4.256
   83ASN      H  951   8.252   5.416   4.169
   83ASN     CA  952   8.223   5.257   4.307
   83ASN     CB  953   8.204   5.149   4.200
   83ASN     CG  954   8.070   5.150   4.126
   83ASN    OD1  955   7.968   5.128   4.192
   83ASN    ND2  956   8.053   5.136   3.995
   83ASN   HD21  957   8.133   5.099   3.946
   83ASN   HD22  958   7.968   5.166   3.954
   83ASN      C  959   8.368   5.247   4.354
   83ASN      O  960   8.445   5.340   4.332
   84HI0      N  961   8.396   5.131   4.413
   84HI0      H  962   8.330   5.056   4.417
   84HI0     CA  963   8.533   5.102   4.456
   84HI0     CB  964   8.538   5.087   4.607
   84HI0     CG  965   8.493   5.205   4.693
   84HI0    ND1  966   8.583   5.298   4.724
   84HI0    HD1  967   8.682   5.283   4.715
   84HI0    CD2  968   8.374   5.255   4.727
   84HI0    HD2  969   8.281   5.202   4.708
   84HI0    CE1  970   8.520   5.402   4.777
   84HI0    HE1  971   8.568   5.491   4.817
   84HI0    NE2  972   8.389   5.378   4.777
   84HI0    HE2  973   8.322   5.448   4.804
   84HI0      C  974   8.594   4.986   4.376
   84HI0      O  975   8.532   4.883   4.350
   85VAL      N  976   8.719   5.002   4.332
   85VAL      H  977   8.759   5.093   4.336
   85VAL     CA  978   8.800   4.897   4.269
   85VAL     CB  979   8.816   4.919   4.119
   85VAL    CG1  980   8.685   4.901   4.041
   85VAL    CG2  981   8.883   5.053   4.088
   85VAL      C  982   8.935   4.876   4.339
   85VAL      O  983   8.991   4.962   4.407
   86THR      N  984   8.978   4.750   4.342
   86THR      H  985   8.936   4.682   4.281
   86THR     CA  986   9.101   4.695   4.401
   86THR     CB  987   9.092   4.543   4.412
   86THR    OG1  988   9.046   4.486   4.289
   86THR    HG1  989   9.118   4.490   4.220
   86THR    CG2  990   8.997   4.509   4.528
   86THR      C  991   9.237   4.739   4.347
   86THR      O  992   9.326   4.657   4.325
   87LEU      N  993   9.260   4.867   4.320
   87LEU      H  994   9.200   4.936   4.362
   87LEU     CA  995   9.378   4.929   4.259
   87LEU     CB  996   9.333   4.999   4.130
   87LEU     CG  997   9.262   4.911   4.027
   87LEU    CD1  998   9.215   5.009   3.919
   87LEU    CD2  999   9.354   4.798   3.983
   87LEU      C 1000   9.437   5.033   4.354
   87LEU      O 1001   9.360   5.077   4.440
   88SER      N 1002   9.553   5.089   4.323
   88SER      H 1003   9.582   5.078   4.228
   88SER     CA 1004   9.600   5.205   4.400
   88SER     CB 1005   9.752   5.211   4.410
   88SER     OG 1006   9.816   5.087   4.444
   88SER     HG 1007   9.874   5.052   4.370
   88SER      C 1008   9.561   5.346   4.355
   88SER      O 1009   9.567   5.440   4.434
   89GLN      N 1010   9.525   5.363   4.228
   89GLN      H 1011   9.528   5.290   4.160
   89GLN     CA 1012   9.470   5.484   4.166
   89GLN     CB 1013   9.545   5.511   4.035
   89GLN     CG 1014   9.691   5.551   4.052
   89GLN     CD 1015   9.773   5.560   3.922
   89GLN    OE1 1016   9.816   5.666   3.877
   89GLN    NE2 1017   9.821   5.443   3.883
   89GLN   HE21 1018   9.791   5.363   3.935
   89GLN   HE22 1019   9.834   5.436   3.784
   89GLN      C 1020   9.320   5.471   4.139
   89GLN      O 1021   9.277   5.358   4.116
   90PRO      N 1022   9.252   5.584   4.121
   90PRO     CA 1023   9.120   5.580   4.058
   90PRO     CB 1024   9.097   5.729   4.032
   90PRO     CG 1025   9.147   5.795   4.161
   90PRO     CD 1026   9.272   5.713   4.189
   90PRO      C 1027   9.136   5.512   3.922
   90PRO      O 1028   9.244   5.504   3.864
   91LYSH     N 1029   9.025   5.459   3.871
   91LYSH     H 1030   8.945   5.465   3.930
   91LYSH    CA 1031   9.012   5.389   3.743
   91LYSH    CB 1032   8.885   5.306   3.727
   91LYSH    CG 1033   8.891   5.219   3.601
   91LYSH    CD 1034   8.972   5.091   3.624
   91LYSH    CE 1035   8.945   4.991   3.511
   91LYSH    NZ 1036   9.006   4.863   3.549
   91LYSH   HZ1 1037   9.103   4.883   3.563
   91LYSH   HZ2 1038   8.960   4.823   3.628
   91LYSH   HZ3 1039   8.995   4.804   3.470
   91LYSH     C 1040   9.034   5.481   3.622
   91LYSH     O 1041   8.941   5.516   3.550
   92ILE      N 1042   9.158   5.528   3.613
   92ILE      H 1043   9.221   5.496   3.683
   92ILE     CA 1044   9.210   5.626   3.516
   92ILE     CB 1045   9.339   5.696   3.560
   92ILE    CG1 1046   9.448   5.590   3.582
   92ILE    CG2 1047   9.314   5.777   3.688
   92ILE     CD 1048   9.577   5.668   3.606
   92ILE      C 1049   9.219   5.582   3.370
   92ILE      O 1050   9.220   5.673   3.287
   93VAL      N 1051   9.232   5.451   3.352
   93VAL      H 1052   9.227   5.392   3.432
   93VAL     CA 1053   9.235   5.390   3.218
   93VAL     CB 1054   9.370   5.326   3.183
   93VAL    CG1 1055   9.474   5.438   3.181
   93VAL    CG2 1056   9.415   5.208   3.270
   93VAL      C 1057   9.114   5.297   3.207
   93VAL      O 1058   9.070   5.232   3.302
   94LYSH     N 1059   9.075   5.263   3.084
   94LYSH     H 1060   9.107   5.319   3.008
   94LYSH    CA 1061   8.961   5.174   3.059
   94LYSH    CB 1062   8.927   5.182   2.910
   94LYSH    CG 1063   8.798   5.107   2.875
   94LYSH    CD 1064   8.787   5.077   2.725
   94LYSH    CE 1065   8.650   5.024   2.684
   94LYSH    NZ 1066   8.637   4.983   2.543
   94LYSH   HZ1 1067   8.656   5.064   2.487
   94LYSH   HZ2 1068   8.699   4.913   2.507
   94LYSH   HZ3 1069   8.546   4.946   2.524
   94LYSH     C 1070   8.993   5.031   3.103
   94LYSH     O 1071   8.919   4.971   3.181
   95TRP      N 1072   9.099   4.975   3.047
   95TRP      H 1073   9.154   5.032   2.986
   95TRP     CA 1074   9.140   4.834   3.057
   95TRP     CB 1075   9.256   4.802   2.962
   95TRP     CG 1076   9.242   4.868   2.825
   95TRP    CD1 1077   9.157   4.840   2.726
   95TRP    HD1 1078   9.093   4.753   2.715
   95TRP    CD2 1079   9.289   4.998   2.805
   95TRP    NE1 1080   9.145   4.944   2.644
   95TRP    HE1 1081   9.076   4.954   2.573
   95TRP    CE2 1082   9.228   5.039   2.687
   95TRP    CE3 1083   9.366   5.085   2.881
   95TRP    HE3 1084   9.413   5.049   2.973
   95TRP    CZ2 1085   9.241   5.170   2.642
   95TRP    HZ2 1086   9.198   5.207   2.549
   95TRP    CZ3 1087   9.380   5.216   2.836
   95TRP    HZ3 1088   9.447   5.286   2.885
   95TRP    CH2 1089   9.319   5.257   2.718
   95TRP    HH2 1090   9.319   5.364   2.699
   95TRP      C 1091   9.174   4.797   3.202
   95TRP      O 1092   9.236   4.883   3.265
   96AS4      N 1093   9.156   4.670   3.237
   96AS4      H 1094   9.100   4.616   3.174
   96AS4     CA 1095   9.189   4.608   3.366
   96AS4     CB 1096   9.103   4.483   3.384
   96AS4     CG 1097   8.957   4.518   3.410
   96AS4    OD1 1098   8.878   4.518   3.313
   96AS4   HD11 1099   8.792   4.488   3.355
   96AS4   HD12 1100   8.918   4.541   3.225
   96AS4    OD2 1101   8.918   4.548   3.525
   96AS4   HD21 1102   8.823   4.520   3.538
   96AS4   HD22 1103   8.982   4.613   3.566
   96AS4      C 1104   9.338   4.582   3.389
   96AS4      O 1105   9.379   4.498   3.469
   97ARG      N 1106   9.422   4.667   3.331
   97ARG      H 1107   9.395   4.756   3.294
   97ARG     CA 1108   9.567   4.654   3.354
   97ARG     CB 1109   9.654   4.683   3.231
   97ARG     CG 1110   9.787   4.607   3.230
   97ARG     CD 1111   9.858   4.643   3.099
   97ARG     NE 1112   9.920   4.528   3.032
   97ARG     HE 1113   9.878   4.443   3.062
   97ARG     CZ 1114   9.989   4.535   2.917
   97ARG    NH1 1115  10.003   4.643   2.840
   97ARG   HH11 1116   9.986   4.731   2.885
   97ARG   HH12 1117  10.023   4.630   2.743
   97ARG    NH2 1118  10.063   4.428   2.885
   97ARG   HH21 1119  10.071   4.353   2.951
   97ARG   HH22 1120  10.122   4.415   2.805
   97ARG      C 1121   9.604   4.744   3.472
   97ARG      O 1122   9.525   4.837   3.490
   98AS4      N 1123   9.699   4.704   3.556
   98AS4      H 1124   9.731   4.610   3.546
   98AS4     CA 1125   9.726   4.776   3.681
   98AS4     CB 1126   9.841   4.705   3.752
   98AS4     CG 1127   9.815   4.571   3.822
   98AS4    OD1 1128   9.790   4.465   3.761
   98AS4   HD11 1129   9.740   4.403   3.822
   98AS4   HD12 1130   9.834   4.467   3.672
   98AS4    OD2 1131   9.813   4.581   3.947
   98AS4   HD21 1132   9.827   4.491   3.988
   98AS4   HD22 1133   9.823   4.679   3.968
   98AS4      C 1134   9.751   4.926   3.695
   98AS4      O 1135   9.798   4.995   3.605
   99MET      N 1136   9.710   4.970   3.814
   99MET      H 1137   9.695   4.906   3.889
   99MET     CA 1138   9.692   5.112   3.845
   99MET     CB 1139   9.558   5.162   3.791
   99MET     CG 1140   9.561   5.209   3.646
   99MET     SD 1141   9.707   5.302   3.587
   99MET     CE 1142   9.721   5.234   3.423
   99MET      C 1143   9.687   5.133   3.997
   99MET     O1 1144   9.628   5.050   4.068
   99MET   HO11 1145   9.612   4.964   4.019
   99MET   HO12 1146   9.619   5.080   4.163
   99MET     O2 1147   9.760   5.225   4.040
   99MET   HO21 1148   9.772   5.279   3.956
   99MET   HO22 1149   9.766   5.223   4.139
  100ILE      N 1150   4.495   6.760   2.900
  100ILE     H1 1151   4.479   6.745   2.998
  100ILE     H2 1152   4.409   6.743   2.853
  100ILE     H3 1153   4.567   6.699   2.867
  100ILE     CA 1154   4.547   6.895   2.874
  100ILE     CB 1155   4.438   7.000   2.896
  100ILE    CG1 1156   4.306   6.962   2.828
  100ILE    CG2 1157   4.487   7.136   2.846
  100ILE     CD 1158   4.188   7.059   2.843
  100ILE      C 1159   4.678   6.905   2.953
  100ILE      O 1160   4.684   6.858   3.066
  101GLN      N 1161   4.775   6.980   2.902
  101GLN      H 1162   4.765   7.030   2.815
  101GLN     CA 1163   4.898   7.007   2.977
  101GLN     CB 1164   5.020   7.017   2.886
  101GLN     CG 1165   5.028   7.150   2.810
  101GLN     CD 1166   5.153   7.140   2.722
  101GLN    OE1 1167   5.252   7.207   2.753
  101GLN    NE2 1168   5.139   7.082   2.604
  101GLN   HE21 1169   5.068   7.017   2.578
  101GLN   HE22 1170   5.218   7.091   2.543
  101GLN      C 1171   4.884   7.128   3.070
  101GLN      O 1172   4.808   7.221   3.044
  102ARG      N 1173   4.935   7.113   3.192
  102ARG      H 1174   5.010   7.049   3.211
  102ARG     CA 1175   4.944   7.231   3.280
  102ARG     CB 1176   4.936   7.170   3.420
  102ARG     CG 1177   4.923   7.255   3.547
  102ARG     CD 1178   4.812   7.359   3.540
  102ARG     NE 1179   4.678   7.300   3.529
  102ARG     HE 1180   4.648   7.267   3.439
  102ARG     CZ 1181   4.574   7.306   3.613
  102ARG    NH1 1182   4.570   7.361   3.736
  102ARG   HH11 1183   4.645   7.411   3.778
  102ARG   HH12 1184   4.481   7.369   3.781
  102ARG    NH2 1185   4.480   7.222   3.567
  102ARG   HH21 1186   4.502   7.161   3.491
  102ARG   HH22 1187   4.394   7.201   3.612
  102ARG      C 1188   5.058   7.331   3.260
  102ARG      O 1189   5.175   7.316   3.293
  103THR      N 1190   5.021   7.444   3.200
  103THR      H 1191   4.930   7.473   3.173
  103THR     CA 1192   5.117   7.554   3.178
  103THR     CB 1193   5.080   7.651   3.065
  103THR    OG1 1194   4.944   7.689   3.084
  103THR    HG1 1195   4.939   7.744   3.167
  103THR    CG2 1196   5.096   7.590   2.926
  103THR      C 1197   5.132   7.639   3.304
  103THR      O 1198   5.034   7.671   3.372
  104PRO      N 1199   5.258   7.656   3.345
  104PRO     CA 1200   5.291   7.751   3.452
  104PRO     CB 1201   5.439   7.724   3.482
  104PRO     CG 1202   5.479   7.590   3.420
  104PRO     CD 1203   5.373   7.571   3.312
  104PRO      C 1204   5.276   7.897   3.409
  104PRO      O 1205   5.287   7.937   3.294
  105LYSH     N 1206   5.258   7.976   3.515
  105LYSH     H 1207   5.292   7.944   3.603
  105LYSH    CA 1208   5.237   8.121   3.506
  105LYSH    CB 1209   5.357   8.207   3.468
  105LYSH    CG 1210   5.458   8.241   3.578
  105LYSH    CD 1211   5.411   8.336   3.688
  105LYSH    CE 1212   5.408   8.483   3.649
  105LYSH    NZ 1213   5.548   8.525   3.631
  105LYSH   HZ1 1214   5.562   8.559   3.538
  105LYSH   HZ2 1215   5.568   8.591   3.704
  105LYSH   HZ3 1216   5.608   8.445   3.630
  105LYSH     C 1217   5.107   8.179   3.450
  105LYSH     O 1218   5.056   8.276   3.505
  106ILE      N 1219   5.051   8.107   3.352
  106ILE      H 1220   5.098   8.028   3.314
  106ILE     CA 1221   4.926   8.146   3.286
  106ILE     CB 1222   4.922   8.254   3.177
  106ILE    CG1 1223   5.016   8.219   3.062
  106ILE    CG2 1224   4.933   8.397   3.230
  106ILE     CD 1225   5.048   8.326   2.958
  106ILE      C 1226   4.839   8.026   3.248
  106ILE      O 1227   4.887   7.913   3.262
  107GLN      N 1228   4.714   8.047   3.207
  107GLN      H 1229   4.681   8.140   3.193
  107GLN     CA 1230   4.624   7.947   3.146
  107GLN     CB 1231   4.481   7.967   3.195
  107GLN     CG 1232   4.432   8.103   3.143
  107GLN     CD 1233   4.498   8.217   3.220
  107GLN    OE1 1234   4.575   8.295   3.164
  107GLN    NE2 1235   4.476   8.240   3.349
  107GLN   HE21 1236   4.414   8.181   3.400
  107GLN   HE22 1237   4.504   8.327   3.390
  107GLN      C 1238   4.635   7.919   2.996
  107GLN      O 1239   4.656   8.006   2.912
  108VAL      N 1240   4.612   7.792   2.967
  108VAL      H 1241   4.622   7.719   3.035
  108VAL     CA 1242   4.603   7.740   2.829
  108VAL     CB 1243   4.603   7.587   2.820
  108VAL    CG1 1244   4.740   7.536   2.862
  108VAL    CG2 1245   4.492   7.517   2.900
  108VAL      C 1246   4.486   7.797   2.749
  108VAL      O 1247   4.372   7.792   2.796
  109TYR      N 1248   4.518   7.807   2.621
  109TYR      H 1249   4.613   7.807   2.587
  109TYR     CA 1250   4.417   7.862   2.529
  109TYR     CB 1251   4.447   8.009   2.496
  109TYR     CG 1252   4.329   8.076   2.425
  109TYR    CD1 1253   4.348   8.094   2.289
  109TYR    HD1 1254   4.447   8.081   2.244
  109TYR    CD2 1255   4.218   8.117   2.497
  109TYR    HD2 1256   4.215   8.107   2.606
  109TYR    CE1 1257   4.251   8.167   2.221
  109TYR    HE1 1258   4.256   8.163   2.112
  109TYR    CE2 1259   4.121   8.182   2.421
  109TYR    HE2 1260   4.025   8.204   2.468
  109TYR     CZ 1261   4.135   8.206   2.285
  109TYR     OH 1262   4.022   8.237   2.215
  109TYR     HH 1263   4.040   8.238   2.117
  109TYR      C 1264   4.398   7.783   2.400
  109TYR      O 1265   4.493   7.734   2.339
  110SER      N 1266   4.273   7.773   2.356
  110SER      H 1267   4.209   7.802   2.428
  110SER     CA 1268   4.226   7.711   2.231
  110SER     CB 1269   4.078   7.745   2.210
  110SER     OG 1270   4.010   7.690   2.323
  110SER     HG 1271   3.961   7.609   2.292
  110SER      C 1272   4.291   7.741   2.097
  110SER      O 1273   4.325   7.855   2.066
  111ARG      N 1274   4.339   7.638   2.027
  111ARG      H 1275   4.394   7.662   1.948
  111ARG     CA 1276   4.336   7.498   2.071
  111ARG     CB 1277   4.353   7.417   1.943
  111ARG     CG 1278   4.481   7.441   1.863
  111ARG     CD 1279   4.482   7.398   1.716
  111ARG     NE 1280   4.596   7.477   1.667
  111ARG     HE 1281   4.647   7.514   1.745
  111ARG     CZ 1282   4.651   7.482   1.545
  111ARG    NH1 1283   4.608   7.401   1.447
  111ARG   HH11 1284   4.536   7.333   1.464
  111ARG   HH12 1285   4.642   7.410   1.354
  111ARG    NH2 1286   4.735   7.577   1.504
  111ARG   HH21 1287   4.772   7.648   1.564
  111ARG   HH22 1288   4.785   7.565   1.418
  111ARG      C 1289   4.440   7.451   2.174
  111ARG      O 1290   4.557   7.487   2.172
  112HI0      N 1291   4.392   7.361   2.258
  112HI0      H 1292   4.316   7.300   2.235
  112HI0     CA 1293   4.459   7.309   2.379
  112HI0     CB 1294   4.360   7.233   2.467
  112HI0     CG 1295   4.251   7.333   2.506
  112HI0    ND1 1296   4.123   7.350   2.472
  112HI0    HD1 1297   4.079   7.297   2.400
  112HI0    CD2 1298   4.276   7.433   2.590
  112HI0    HD2 1299   4.369   7.442   2.647
  112HI0    CE1 1300   4.066   7.448   2.541
  112HI0    HE1 1301   3.970   7.494   2.517
  112HI0    NE2 1302   4.165   7.503   2.610
  112HI0    HE2 1303   4.154   7.580   2.673
  112HI0      C 1304   4.586   7.224   2.365
  112HI0      O 1305   4.574   7.129   2.289
  113PRO      N 1306   4.696   7.271   2.422
  113PRO     CA 1307   4.823   7.200   2.403
  113PRO     CB 1308   4.927   7.281   2.481
  113PRO     CG 1309   4.851   7.389   2.559
  113PRO     CD 1310   4.722   7.405   2.479
  113PRO      C 1311   4.805   7.064   2.471
  113PRO      O 1312   4.772   7.058   2.589
  114ALA      N 1313   4.814   6.964   2.383
  114ALA      H 1314   4.835   6.980   2.287
  114ALA     CA 1315   4.804   6.822   2.422
  114ALA     CB 1316   4.778   6.735   2.299
  114ALA      C 1317   4.925   6.778   2.504
  114ALA      O 1318   5.037   6.818   2.474
  115GL4      N 1319   4.907   6.677   2.590
  115GL4      H 1320   4.820   6.634   2.614
  115GL4     CA 1321   5.016   6.640   2.681
  115GL4     CB 1322   4.951   6.601   2.813
  115GL4     CG 1323   4.871   6.470   2.819
  115GL4     CD 1324   4.767   6.458   2.708
  115GL4    OE1 1325   4.780   6.357   2.635
  115GL4   HE11 1326   4.715   6.352   2.559
  115GL4   HE12 1327   4.849   6.303   2.682
  115GL4    OE2 1328   4.679   6.547   2.708
  115GL4   HE21 1329   4.607   6.525   2.643
  115GL4   HE22 1330   4.702   6.610   2.782
  115GL4      C 1331   5.117   6.540   2.624
  115GL4      O 1332   5.237   6.563   2.607
  116ASN      N 1333   5.061   6.431   2.574
  116ASN      H 1334   4.965   6.413   2.596
  116ASN     CA 1335   5.129   6.323   2.501
  116ASN     CB 1336   5.068   6.187   2.536
  116ASN     CG 1337   5.176   6.080   2.523
  116ASN    OD1 1338   5.223   6.038   2.417
  116ASN    ND2 1339   5.237   6.051   2.638
  116ASN   HD21 1340   5.202   6.086   2.725
  116ASN   HD22 1341   5.325   6.003   2.638
  116ASN      C 1342   5.154   6.333   2.351
  116ASN      O 1343   5.066   6.320   2.265
  117GLY      N 1344   5.283   6.322   2.322
  117GLY      H 1345   5.346   6.272   2.381
  117GLY     CA 1346   5.330   6.356   2.187
  117GLY      C 1347   5.328   6.243   2.083
  117GLY      O 1348   5.357   6.126   2.106
  118LYSH     N 1349   5.286   6.272   1.960
  118LYSH     H 1350   5.274   6.203   1.889
  118LYSH    CA 1351   5.225   6.398   1.914
  118LYSH    CB 1352   5.303   6.443   1.791
  118LYSH    CG 1353   5.298   6.595   1.769
  118LYSH    CD 1354   5.382   6.645   1.651
  118LYSH    CE 1355   5.321   6.591   1.522
  118LYSH    NZ 1356   5.402   6.627   1.404
  118LYSH   HZ1 1357   5.363   6.595   1.318
  118LYSH   HZ2 1358   5.405   6.727   1.400
  118LYSH   HZ3 1359   5.492   6.584   1.412
  118LYSH     C 1360   5.077   6.376   1.881
  118LYSH     O 1361   5.034   6.329   1.776
  119SER      N 1362   4.994   6.385   1.984
  119SER      H 1363   5.026   6.385   2.079
  119SER     CA 1364   4.849   6.408   1.973
  119SER     CB 1365   4.782   6.392   2.109
  119SER     OG 1366   4.795   6.252   2.139
  119SER     HG 1367   4.783   6.249   2.239
  119SER      C 1368   4.811   6.544   1.915
  119SER      O 1369   4.893   6.635   1.912
  120ASN      N 1370   4.691   6.564   1.860
  120ASN      H 1371   4.613   6.502   1.868
  120ASN     CA 1372   4.659   6.689   1.790
  120ASN     CB 1373   4.593   6.650   1.658
  120ASN     CG 1374   4.562   6.770   1.568
  120ASN    OD1 1375   4.505   6.877   1.589
  120ASN    ND2 1376   4.635   6.771   1.457
  120ASN   HD21 1377   4.707   6.702   1.447
  120ASN   HD22 1378   4.632   6.848   1.393
  120ASN      C 1379   4.563   6.777   1.871
  120ASN      O 1380   4.450   6.734   1.899
  121PHE      N 1381   4.600   6.900   1.904
  121PHE      H 1382   4.560   6.959   1.974
  121PHE     CA 1383   4.726   6.962   1.863
  121PHE     CB 1384   4.701   7.101   1.804
  121PHE     CG 1385   4.806   7.149   1.703
  121PHE    CD1 1386   4.801   7.088   1.578
  121PHE    HD1 1387   4.747   6.995   1.564
  121PHE    CD2 1388   4.891   7.254   1.734
  121PHE    HD2 1389   4.890   7.303   1.831
  121PHE    CE1 1390   4.881   7.144   1.479
  121PHE    HE1 1391   4.876   7.108   1.376
  121PHE    CE2 1392   4.970   7.305   1.632
  121PHE    HE2 1393   5.032   7.393   1.647
  121PHE     CZ 1394   4.966   7.251   1.504
  121PHE     HZ 1395   5.044   7.271   1.430
  121PHE      C 1396   4.824   6.971   1.981
  121PHE      O 1397   4.777   6.965   2.095
  122LEU      N 1398   4.953   6.952   1.956
  122LEU      H 1399   4.986   6.923   1.866
  122LEU     CA 1400   5.047   6.943   2.068
  122LEU     CB 1401   5.177   6.874   2.027
  122LEU     CG 1402   5.280   6.847   2.137
  122LEU    CD1 1403   5.238   6.726   2.220
  122LEU    CD2 1404   5.418   6.817   2.078
  122LEU      C 1405   5.093   7.079   2.121
  122LEU      O 1406   5.101   7.095   2.242
  123ASN      N 1407   5.137   7.162   2.026
  123ASN      H 1408   5.141   7.128   1.932
  123ASN     CA 1409   5.212   7.287   2.048
  123ASN     CB 1410   5.256   7.345   1.914
  123ASN     CG 1411   5.372   7.266   1.853
  123ASN    OD1 1412   5.475   7.254   1.918
  123ASN    ND2 1413   5.337   7.182   1.756
  123ASN   HD21 1414   5.246   7.158   1.722
  123ASN   HD22 1415   5.413   7.124   1.728
  123ASN      C 1416   5.145   7.388   2.141
  123ASN      O 1417   5.022   7.394   2.147
  124CYS2     N 1418   5.227   7.470   2.206
  124CYS2     H 1419   5.320   7.498   2.182
  124CYS2    CA 1420   5.173   7.543   2.322
  124CYS2    CB 1421   5.292   7.550   2.419
  124CYS2    SG 1422   5.269   7.650   2.571
  124CYS2     C 1423   5.120   7.682   2.287
  124CYS2     O 1424   5.197   7.770   2.249
  125TYR      N 1425   5.001   7.705   2.341
  125TYR      H 1426   4.952   7.639   2.398
  125TYR     CA 1427   4.924   7.827   2.311
  125TYR     CB 1428   4.824   7.787   2.202
  125TYR     CG 1429   4.781   7.905   2.115
  125TYR    CD1 1430   4.647   7.908   2.079
  125TYR    HD1 1431   4.577   7.830   2.111
  125TYR    CD2 1432   4.871   8.000   2.068
  125TYR    HD2 1433   4.976   8.000   2.097
  125TYR    CE1 1434   4.598   8.010   1.999
  125TYR    HE1 1435   4.491   8.032   1.997
  125TYR    CE2 1436   4.821   8.106   1.993
  125TYR    HE2 1437   4.901   8.161   1.943
  125TYR     CZ 1438   4.689   8.103   1.950
  125TYR     OH 1439   4.652   8.170   1.838
  125TYR     HH 1440   4.555   8.160   1.812
  125TYR      C 1441   4.841   7.870   2.432
  125TYR      O 1442   4.775   7.792   2.501
  126VAL      N 1443   4.892   7.980   2.487
  126VAL      H 1444   4.953   8.029   2.425
  126VAL     CA 1445   4.864   8.040   2.618
  126VAL     CB 1446   4.990   8.036   2.704
  126VAL    CG1 1447   5.009   7.899   2.770
  126VAL    CG2 1448   5.120   8.068   2.629
  126VAL      C 1449   4.817   8.185   2.609
  126VAL      O 1450   4.840   8.249   2.506
  127SER      N 1451   4.714   8.210   2.690
  127SER      H 1452   4.725   8.165   2.778
  127SER     CA 1453   4.645   8.339   2.697
  127SER     CB 1454   4.498   8.311   2.729
  127SER     OG 1455   4.442   8.439   2.698
  127SER     HG 1456   4.343   8.427   2.689
  127SER      C 1457   4.710   8.433   2.799
  127SER      O 1458   4.716   8.386   2.913
  128GLY      N 1459   4.776   8.540   2.756
  128GLY      H 1460   4.765   8.567   2.660
  128GLY     CA 1461   4.839   8.639   2.844
  128GLY      C 1462   4.825   8.780   2.786
  128GLY      O 1463   4.766   8.837   2.695
  129PHE      N 1464   4.919   8.845   2.855
  129PHE      H 1465   4.940   8.819   2.949
  129PHE     CA 1466   4.965   8.981   2.825
  129PHE     CB 1467   5.006   9.029   2.964
  129PHE     CG 1468   5.013   9.180   2.982
  129PHE    CD1 1469   4.922   9.244   3.066
  129PHE    HD1 1470   4.825   9.196   3.080
  129PHE    CD2 1471   5.119   9.255   2.931
  129PHE    HD2 1472   5.194   9.207   2.870
  129PHE    CE1 1473   4.931   9.375   3.111
  129PHE    HE1 1474   4.871   9.409   3.195
  129PHE    CE2 1475   5.133   9.383   2.984
  129PHE    HE2 1476   5.217   9.442   2.945
  129PHE     CZ 1477   5.048   9.442   3.076
  129PHE     HZ 1478   5.074   9.540   3.115
  129PHE      C 1479   5.072   9.001   2.718
  129PHE      O 1480   5.176   8.935   2.725
  130HI0      N 1481   5.040   9.074   2.611
  130HI0      H 1482   4.974   9.149   2.623
  130HI0     CA 1483   5.121   9.081   2.489
  130HI0     CB 1484   5.036   9.109   2.365
  130HI0     CG 1485   4.988   9.253   2.345
  130HI0    ND1 1486   4.953   9.349   2.431
  130HI0    HD1 1487   4.944   9.346   2.530
  130HI0    CD2 1488   4.997   9.311   2.226
  130HI0    HD2 1489   5.041   9.265   2.137
  130HI0    CE1 1490   4.941   9.465   2.366
  130HI0    HE1 1491   4.896   9.557   2.405
  130HI0    NE2 1492   4.969   9.440   2.239
  130HI0    HE2 1493   4.951   9.498   2.160
  130HI0      C 1494   5.245   9.171   2.491
  130HI0      O 1495   5.256   9.252   2.583
  131PRO      N 1496   5.362   9.141   2.436
  131PRO     CA 1497   5.400   9.009   2.386
  131PRO     CB 1498   5.472   9.034   2.253
  131PRO     CG 1499   5.539   9.168   2.281
  131PRO     CD 1500   5.446   9.245   2.375
  131PRO      C 1501   5.458   8.911   2.489
  131PRO      O 1502   5.494   8.949   2.600
  132SER      N 1503   5.470   8.785   2.448
  132SER      H 1504   5.434   8.757   2.359
  132SER     CA 1505   5.551   8.686   2.520
  132SER     CB 1506   5.541   8.547   2.457
  132SER     OG 1507   5.549   8.530   2.315
  132SER     HG 1508   5.593   8.440   2.304
  132SER      C 1509   5.699   8.723   2.531
  132SER      O 1510   5.750   8.758   2.424
  133AS4      N 1511   5.761   8.667   2.634
  133AS4      H 1512   5.712   8.642   2.718
  133AS4     CA 1513   5.905   8.680   2.657
  133AS4     CB 1514   5.936   8.721   2.801
  133AS4     CG 1515   5.870   8.627   2.903
  133AS4    OD1 1516   5.746   8.614   2.891
  133AS4   HD11 1517   5.715   8.609   2.986
  133AS4   HD12 1518   5.722   8.591   2.796
  133AS4    OD2 1519   5.937   8.547   2.971
  133AS4   HD21 1520   5.885   8.526   3.054
  133AS4   HD22 1521   6.027   8.533   2.929
  133AS4      C 1522   5.987   8.558   2.614
  133AS4      O 1523   5.969   8.508   2.503
  134ILE      N 1524   6.060   8.493   2.705
  134ILE      H 1525   6.039   8.521   2.799
  134ILE     CA 1526   6.166   8.399   2.666
  134ILE     CB 1527   6.280   8.389   2.767
  134ILE    CG1 1528   6.233   8.401   2.912
  134ILE    CG2 1529   6.395   8.482   2.728
  134ILE     CD 1530   6.347   8.386   3.013
  134ILE      C 1531   6.105   8.259   2.665
  134ILE      O 1532   6.026   8.224   2.753
  135GL4      N 1533   6.151   8.185   2.564
  135GL4      H 1534   6.190   8.217   2.477
  135GL4     CA 1535   6.123   8.042   2.554
  135GL4     CB 1536   6.094   7.994   2.412
  135GL4     CG 1537   6.187   8.038   2.298
  135GL4     CD 1538   6.203   8.187   2.269
  135GL4    OE1 1539   6.102   8.255   2.243
  135GL4   HE11 1540   6.126   8.351   2.235
  135GL4   HE12 1541   6.026   8.189   2.243
  135GL4    OE2 1542   6.311   8.237   2.309
  135GL4   HE21 1543   6.316   8.336   2.303
  135GL4   HE22 1544   6.373   8.163   2.335
  135GL4      C 1545   6.233   7.958   2.620
  135GL4      O 1546   6.324   7.913   2.551
  136VAL      N 1547   6.223   7.964   2.753
  136VAL      H 1548   6.160   8.032   2.789
  136VAL     CA 1549   6.292   7.879   2.851
  136VAL     CB 1550   6.286   7.941   2.991
  136VAL    CG1 1551   6.149   7.928   3.057
  136VAL    CG2 1552   6.384   7.873   3.087
  136VAL      C 1553   6.257   7.732   2.828
  136VAL      O 1554   6.142   7.695   2.805
  137AS4      N 1555   6.359   7.649   2.851
  137AS4      H 1556   6.439   7.689   2.897
  137AS4     CA 1557   6.366   7.505   2.826
  137AS4     CB 1558   6.491   7.443   2.889
  137AS4     CG 1559   6.585   7.540   2.960
  137AS4    OD1 1560   6.681   7.592   2.899
  137AS4   HD11 1561   6.749   7.632   2.960
  137AS4   HD12 1562   6.659   7.567   2.804
  137AS4    OD2 1563   6.550   7.570   3.077
  137AS4   HD21 1564   6.621   7.633   3.109
  137AS4   HD22 1565   6.464   7.525   3.101
  137AS4      C 1566   6.247   7.425   2.880
  137AS4      O 1567   6.209   7.419   2.997
  138LEU      N 1568   6.187   7.352   2.787
  138LEU      H 1569   6.234   7.333   2.700
  138LEU     CA 1570   6.068   7.269   2.808
  138LEU     CB 1571   6.056   7.192   2.676
  138LEU     CG 1572   5.943   7.096   2.639
  138LEU    CD1 1573   5.810   7.170   2.657
  138LEU    CD2 1574   5.968   7.064   2.491
  138LEU      C 1575   6.074   7.168   2.923
  138LEU      O 1576   6.180   7.115   2.954
  139LEU      N 1577   5.963   7.136   2.989
  139LEU      H 1578   5.876   7.184   2.979
  139LEU     CA 1579   5.964   7.034   3.095
  139LEU     CB 1580   5.887   7.077   3.220
  139LEU     CG 1581   5.895   6.976   3.334
  139LEU    CD1 1582   6.040   6.948   3.373
  139LEU    CD2 1583   5.819   7.035   3.453
  139LEU      C 1584   5.916   6.900   3.039
  139LEU      O 1585   5.801   6.892   2.994
  140LYSH     N 1586   6.010   6.807   3.029
  140LYSH     H 1587   6.105   6.822   3.003
  140LYSH    CA 1588   5.967   6.671   2.992
  140LYSH    CB 1589   6.009   6.625   2.853
  140LYSH    CG 1590   5.948   6.692   2.730
  140LYSH    CD 1591   5.979   6.617   2.601
  140LYSH    CE 1592   5.950   6.466   2.609
  140LYSH    NZ 1593   5.964   6.389   2.485
  140LYSH   HZ1 1594   6.057   6.414   2.456
  140LYSH   HZ2 1595   5.967   6.290   2.498
  140LYSH   HZ3 1596   5.911   6.426   2.409
  140LYSH     C 1597   6.013   6.564   3.092
  140LYSH     O 1598   6.129   6.534   3.118
  141ASN      N 1599   5.916   6.547   3.181
  141ASN      H 1600   5.849   6.621   3.190
  141ASN     CA 1601   5.935   6.465   3.302
  141ASN     CB 1602   5.935   6.316   3.269
  141ASN     CG 1603   5.793   6.263   3.248
  141ASN    OD1 1604   5.726   6.223   3.344
  141ASN    ND2 1605   5.750   6.242   3.124
  141ASN   HD21 1606   5.805   6.266   3.043
  141ASN   HD22 1607   5.664   6.193   3.109
  141ASN      C 1608   6.041   6.502   3.406
  141ASN      O 1609   6.025   6.579   3.501
  142GLY      N 1610   6.157   6.440   3.385
  142GLY      H 1611   6.164   6.381   3.304
  142GLY     CA 1612   6.281   6.444   3.464
  142GLY      C 1613   6.397   6.526   3.408
  142GLY      O 1614   6.481   6.572   3.485
  143GL4      N 1615   6.366   6.586   3.293
  143GL4      H 1616   6.286   6.565   3.238
  143GL4     CA 1617   6.467   6.665   3.222
  143GL4     CB 1618   6.531   6.559   3.132
  143GL4     CG 1619   6.671   6.596   3.082
  143GL4     CD 1620   6.748   6.477   3.024
  143GL4    OE1 1621   6.725   6.370   3.084
  143GL4   HE11 1622   6.753   6.300   3.019
  143GL4   HE12 1623   6.680   6.398   3.169
  143GL4    OE2 1624   6.808   6.488   2.915
  143GL4   HE21 1625   6.863   6.405   2.906
  143GL4   HE22 1626   6.785   6.575   2.872
  143GL4      C 1627   6.413   6.780   3.136
  143GL4      O 1628   6.304   6.761   3.083
  144ARG      N 1629   6.483   6.893   3.148
  144ARG      H 1630   6.570   6.903   3.197
  144ARG     CA 1631   6.430   7.019   3.094
  144ARG     CB 1632   6.427   7.103   3.221
  144ARG     CG 1633   6.428   7.253   3.189
  144ARG     CD 1634   6.450   7.329   3.320
  144ARG     NE 1635   6.595   7.327   3.342
  144ARG     HE 1636   6.646   7.366   3.265
  144ARG     CZ 1637   6.665   7.292   3.451
  144ARG    NH1 1638   6.609   7.235   3.558
  144ARG   HH11 1639   6.514   7.204   3.557
  144ARG   HH12 1640   6.658   7.218   3.643
  144ARG    NH2 1641   6.798   7.293   3.439
  144ARG   HH21 1642   6.825   7.321   3.347
  144ARG   HH22 1643   6.856   7.248   3.508
  144ARG      C 1644   6.515   7.061   2.974
  144ARG      O 1645   6.636   7.083   2.980
  145ILE      N 1646   6.451   7.045   2.858
  145ILE      H 1647   6.353   7.055   2.873
  145ILE     CA 1648   6.518   7.045   2.727
  145ILE     CB 1649   6.492   6.910   2.659
  145ILE    CG1 1650   6.346   6.888   2.619
  145ILE    CG2 1651   6.553   6.793   2.736
  145ILE     CD 1652   6.313   6.751   2.560
  145ILE      C 1653   6.493   7.154   2.623
  145ILE      O 1654   6.378   7.188   2.597
  146GL4      N 1655   6.599   7.181   2.548
  146GL4      H 1656   6.682   7.131   2.574
  146GL4     CA 1657   6.616   7.293   2.454
  146GL4     CB 1658   6.761   7.277   2.405
  146GL4     CG 1659   6.809   7.372   2.296
  146GL4     CD 1660   6.768   7.342   2.152
  146GL4    OE1 1661   6.789   7.432   2.067
  146GL4   HE11 1662   6.807   7.396   1.976
  146GL4   HE12 1663   6.773   7.526   2.099
  146GL4    OE2 1664   6.739   7.223   2.128
  146GL4   HE21 1665   6.682   7.216   2.046
  146GL4   HE22 1666   6.794   7.171   2.192
  146GL4      C 1667   6.526   7.316   2.333
  146GL4      O 1668   6.507   7.427   2.281
  147LYSH     N 1669   6.452   7.211   2.299
  147LYSH     H 1670   6.471   7.127   2.350
  147LYSH    CA 1671   6.346   7.199   2.198
  147LYSH    CB 1672   6.305   7.051   2.193
  147LYSH    CG 1673   6.434   6.979   2.157
  147LYSH    CD 1674   6.392   6.836   2.122
  147LYSH    CE 1675   6.508   6.737   2.125
  147LYSH    NZ 1676   6.617   6.790   2.042
  147LYSH   HZ1 1677   6.667   6.851   2.103
  147LYSH   HZ2 1678   6.677   6.712   2.026
  147LYSH   HZ3 1679   6.590   6.825   1.952
  147LYSH     C 1680   6.219   7.283   2.211
  147LYSH     O 1681   6.102   7.244   2.211
  148VAL      N 1682   6.254   7.411   2.217
  148VAL      H 1683   6.346   7.432   2.249
  148VAL     CA 1684   6.152   7.517   2.231
  148VAL     CB 1685   6.149   7.569   2.375
  148VAL    CG1 1686   6.016   7.636   2.409
  148VAL    CG2 1687   6.184   7.466   2.482
  148VAL      C 1688   6.185   7.630   2.133
  148VAL      O 1689   6.282   7.705   2.145
  149GL4      N 1690   6.115   7.630   2.021
  149GL4      H 1691   6.031   7.574   2.021
  149GL4     CA 1692   6.127   7.729   1.913
  149GL4     CB 1693   6.050   7.694   1.786
  149GL4     CG 1694   6.141   7.674   1.664
  149GL4     CD 1695   6.209   7.808   1.641
  149GL4    OE1 1696   6.323   7.816   1.691
  149GL4   HE11 1697   6.357   7.910   1.699
  149GL4   HE12 1698   6.355   7.729   1.729
  149GL4    OE2 1699   6.148   7.899   1.581
  149GL4   HE21 1700   6.213   7.946   1.522
  149GL4   HE22 1701   6.051   7.902   1.607
  149GL4      C 1702   6.064   7.861   1.958
  149GL4      O 1703   5.971   7.865   2.040
  150HI0      N 1704   6.106   7.962   1.883
  150HI0      H 1705   6.141   7.952   1.790
  150HI0     CA 1706   6.080   8.105   1.909
  150HI0     CB 1707   6.162   8.193   1.815
  150HI0     CG 1708   6.311   8.193   1.850
  150HI0    ND1 1709   6.387   8.111   1.778
  150HI0    HD1 1710   6.358   8.024   1.738
  150HI0    CD2 1711   6.386   8.277   1.920
  150HI0    HD2 1712   6.348   8.359   1.981
  150HI0    CE1 1713   6.512   8.146   1.807
  150HI0    HE1 1714   6.596   8.095   1.761
  150HI0    NE2 1715   6.513   8.248   1.893
  150HI0    HE2 1716   6.597   8.278   1.938
  150HI0      C 1717   5.931   8.139   1.913
  150HI0      O 1718   5.854   8.126   1.818
  151SER      N 1719   5.906   8.217   2.018
  151SER      H 1720   5.972   8.219   2.093
  151SER     CA 1721   5.770   8.255   2.057
  151SER     CB 1722   5.774   8.324   2.194
  151SER     OG 1723   5.637   8.320   2.236
  151SER     HG 1724   5.590   8.235   2.213
  151SER      C 1725   5.719   8.368   1.967
  151SER      O 1726   5.798   8.453   1.926
  152AS4      N 1727   5.587   8.367   1.949
  152AS4      H 1728   5.536   8.324   2.024
  152AS4     CA 1729   5.508   8.432   1.845
  152AS4     CB 1730   5.497   8.347   1.718
  152AS4     CG 1731   5.483   8.431   1.591
  152AS4    OD1 1732   5.576   8.508   1.558
  152AS4   HD11 1733   5.557   8.557   1.473
  152AS4   HD12 1734   5.642   8.517   1.633
  152AS4    OD2 1735   5.366   8.433   1.545
  152AS4   HD21 1736   5.358   8.519   1.495
  152AS4   HD22 1737   5.306   8.375   1.599
  152AS4      C 1738   5.374   8.478   1.903
  152AS4      O 1739   5.317   8.413   1.990
  153LEU      N 1740   5.343   8.601   1.864
  153LEU      H 1741   5.390   8.651   1.791
  153LEU     CA 1742   5.218   8.665   1.907
  153LEU     CB 1743   5.255   8.808   1.948
  153LEU     CG 1744   5.138   8.891   2.000
  153LEU    CD1 1745   5.077   8.830   2.126
  153LEU    CD2 1746   5.189   9.034   2.018
  153LEU      C 1747   5.102   8.660   1.808
  153LEU      O 1748   5.108   8.706   1.694
  154SER      N 1749   4.989   8.610   1.859
  154SER      H 1750   4.992   8.594   1.958
  154SER     CA 1751   4.858   8.618   1.793
  154SER     CB 1752   4.780   8.488   1.814
  154SER     OG 1753   4.830   8.375   1.742
  154SER     HG 1754   4.771   8.298   1.765
  154SER      C 1755   4.764   8.730   1.839
  154SER      O 1756   4.757   8.750   1.960
  155PHE      N 1757   4.734   8.798   1.728
  155PHE      H 1758   4.777   8.784   1.639
  155PHE     CA 1759   4.627   8.899   1.727
  155PHE     CB 1760   4.599   8.935   1.581
  155PHE     CG 1761   4.498   9.049   1.570
  155PHE    CD1 1762   4.368   9.028   1.525
  155PHE    HD1 1763   4.350   8.929   1.482
  155PHE    CD2 1764   4.525   9.173   1.625
  155PHE    HD2 1765   4.631   9.198   1.631
  155PHE    CE1 1766   4.268   9.124   1.537
  155PHE    HE1 1767   4.174   9.117   1.482
  155PHE    CE2 1768   4.429   9.274   1.634
  155PHE    HE2 1769   4.444   9.350   1.710
  155PHE     CZ 1770   4.299   9.246   1.594
  155PHE     HZ 1771   4.229   9.329   1.610
  155PHE      C 1772   4.499   8.852   1.795
  155PHE      O 1773   4.460   8.735   1.789
  156SER      N 1774   4.431   8.953   1.848
  156SER      H 1775   4.461   9.042   1.813
  156SER     CA 1776   4.312   8.944   1.934
  156SER     CB 1777   4.356   8.895   2.072
  156SER     OG 1778   4.242   8.869   2.154
  156SER     HG 1779   4.276   8.898   2.244
  156SER      C 1780   4.234   9.075   1.944
  156SER      O 1781   4.297   9.181   1.939
  157LYSH     N 1782   4.104   9.059   1.922
  157LYSH     H 1783   4.069   8.980   1.872
  157LYSH    CA 1784   4.011   9.169   1.954
  157LYSH    CB 1785   3.890   9.155   1.861
  157LYSH    CG 1786   3.932   9.205   1.722
  157LYSH    CD 1787   3.900   9.354   1.725
  157LYSH    CE 1788   3.911   9.409   1.583
  157LYSH    NZ 1789   3.893   9.555   1.576
  157LYSH   HZ1 1790   3.875   9.595   1.667
  157LYSH   HZ2 1791   3.968   9.608   1.537
  157LYSH   HZ3 1792   3.810   9.570   1.522
  157LYSH     C 1793   3.987   9.177   2.105
  157LYSH     O 1794   3.950   9.284   2.152
  158AS4      N 1795   4.013   9.068   2.177
  158AS4      H 1796   4.045   8.980   2.143
  158AS4     CA 1797   4.009   9.068   2.324
  158AS4     CB 1798   4.013   8.922   2.372
  158AS4     CG 1799   3.952   8.888   2.508
  158AS4    OD1 1800   4.035   8.890   2.601
  158AS4   HD11 1801   3.993   8.877   2.691
  158AS4   HD12 1802   4.122   8.916   2.560
  158AS4    OD2 1803   3.827   8.894   2.517
  158AS4   HD21 1804   3.785   8.886   2.607
  158AS4   HD22 1805   3.792   8.919   2.426
  158AS4      C 1806   4.127   9.143   2.384
  158AS4      O 1807   4.229   9.177   2.324
  159TRP      N 1808   4.110   9.167   2.514
  159TRP      H 1809   4.022   9.153   2.559
  159TRP     CA 1810   4.207   9.234   2.602
  159TRP     CB 1811   4.128   9.274   2.727
  159TRP     CG 1812   4.018   9.375   2.694
  159TRP    CD1 1813   4.045   9.504   2.675
  159TRP    HD1 1814   4.143   9.541   2.705
  159TRP    CD2 1815   3.890   9.359   2.642
  159TRP    NE1 1816   3.940   9.572   2.631
  159TRP    HE1 1817   3.939   9.671   2.617
  159TRP    CE2 1818   3.843   9.485   2.606
  159TRP    CE3 1819   3.805   9.249   2.646
  159TRP    HE3 1820   3.835   9.154   2.690
  159TRP    CZ2 1821   3.708   9.504   2.577
  159TRP    HZ2 1822   3.661   9.601   2.559
  159TRP    CZ3 1823   3.670   9.270   2.618
  159TRP    HZ3 1824   3.599   9.189   2.631
  159TRP    CH2 1825   3.622   9.395   2.580
  159TRP    HH2 1826   3.517   9.423   2.582
  159TRP      C 1827   4.323   9.144   2.644
  159TRP      O 1828   4.433   9.187   2.677
  160SER      N 1829   4.295   9.014   2.648
  160SER      H 1830   4.200   8.981   2.647
  160SER     CA 1831   4.402   8.913   2.648
  160SER     CB 1832   4.350   8.781   2.705
  160SER     OG 1833   4.468   8.701   2.723
  160SER     HG 1834   4.444   8.605   2.710
  160SER      C 1835   4.446   8.889   2.503
  160SER      O 1836   4.362   8.889   2.413
  161PHE      N 1837   4.573   8.852   2.494
  161PHE      H 1838   4.639   8.858   2.568
  161PHE     CA 1839   4.632   8.810   2.366
  161PHE     CB 1840   4.737   8.917   2.333
  161PHE     CG 1841   4.685   9.026   2.240
  161PHE    CD1 1842   4.746   9.040   2.115
  161PHE    HD1 1843   4.830   8.974   2.093
  161PHE    CD2 1844   4.583   9.108   2.289
  161PHE    HD2 1845   4.550   9.123   2.391
  161PHE    CE1 1846   4.700   9.136   2.026
  161PHE    HE1 1847   4.720   9.134   1.919
  161PHE    CE2 1848   4.544   9.212   2.206
  161PHE    HE2 1849   4.467   9.284   2.233
  161PHE     CZ 1850   4.603   9.219   2.080
  161PHE     HZ 1851   4.580   9.306   2.018
  161PHE      C 1852   4.700   8.673   2.365
  161PHE      O 1853   4.728   8.623   2.474
  162TYR      N 1854   4.719   8.608   2.251
  162TYR      H 1855   4.696   8.649   2.163
  162TYR     CA 1856   4.752   8.465   2.251
  162TYR     CB 1857   4.646   8.387   2.172
  162TYR     CG 1858   4.501   8.423   2.203
  162TYR    CD1 1859   4.430   8.494   2.108
  162TYR    HD1 1860   4.449   8.478   2.002
  162TYR    CD2 1861   4.447   8.413   2.331
  162TYR    HD2 1862   4.502   8.341   2.392
  162TYR    CE1 1863   4.308   8.554   2.140
  162TYR    HE1 1864   4.244   8.602   2.067
  162TYR    CE2 1865   4.331   8.480   2.369
  162TYR    HE2 1866   4.328   8.511   2.473
  162TYR     CZ 1867   4.263   8.551   2.271
  162TYR     OH 1868   4.173   8.649   2.300
  162TYR     HH 1869   4.204   8.723   2.241
  162TYR      C 1870   4.897   8.437   2.211
  162TYR      O 1871   4.940   8.472   2.101
  163LEU      N 1872   4.970   8.405   2.318
  163LEU      H 1873   4.918   8.363   2.392
  163LEU     CA 1874   5.115   8.382   2.311
  163LEU     CB 1875   5.195   8.381   2.442
  163LEU     CG 1876   5.136   8.477   2.546
  163LEU    CD1 1877   5.190   8.430   2.681
  163LEU    CD2 1878   5.160   8.627   2.527
  163LEU      C 1879   5.125   8.238   2.263
  163LEU      O 1880   5.056   8.148   2.311
  164LEU      N 1881   5.205   8.225   2.158
  164LEU      H 1882   5.214   8.305   2.098
  164LEU     CA 1883   5.237   8.092   2.106
  164LEU     CB 1884   5.204   8.083   1.957
  164LEU     CG 1885   5.244   7.967   1.865
  164LEU    CD1 1886   5.157   7.845   1.892
  164LEU    CD2 1887   5.239   8.005   1.717
  164LEU      C 1888   5.385   8.055   2.127
  164LEU      O 1889   5.478   8.132   2.105
  165TYR      N 1890   5.407   7.929   2.162
  165TYR      H 1891   5.327   7.870   2.178
  165TYR     CA 1892   5.533   7.857   2.187
  165TYR     CB 1893   5.546   7.835   2.338
  165TYR     CG 1894   5.555   7.953   2.435
  165TYR    CD1 1895   5.440   8.014   2.485
  165TYR    HD1 1896   5.344   7.971   2.459
  165TYR    CD2 1897   5.679   8.007   2.467
  165TYR    HD2 1898   5.764   7.948   2.434
  165TYR    CE1 1899   5.451   8.131   2.559
  165TYR    HE1 1900   5.356   8.181   2.580
  165TYR    CE2 1901   5.686   8.124   2.543
  165TYR    HE2 1902   5.787   8.152   2.572
  165TYR     CZ 1903   5.574   8.186   2.596
  165TYR     OH 1904   5.586   8.307   2.657
  165TYR     HH 1905   5.666   8.305   2.717
  165TYR      C 1906   5.536   7.721   2.118
  165TYR      O 1907   5.444   7.641   2.136
  166TYR      N 1908   5.623   7.702   2.019
  166TYR      H 1909   5.650   7.787   1.974
  166TYR     CA 1910   5.645   7.580   1.940
  166TYR     CB 1911   5.694   7.618   1.801
  166TYR     CG 1912   5.586   7.683   1.714
  166TYR    CD1 1913   5.482   7.601   1.671
  166TYR    HD1 1914   5.487   7.498   1.705
  166TYR    CD2 1915   5.613   7.796   1.639
  166TYR    HD2 1916   5.682   7.877   1.665
  166TYR    CE1 1917   5.401   7.637   1.563
  166TYR    HE1 1918   5.314   7.571   1.562
  166TYR    CE2 1919   5.530   7.834   1.534
  166TYR    HE2 1920   5.557   7.934   1.501
  166TYR     CZ 1921   5.419   7.758   1.498
  166TYR     OH 1922   5.330   7.795   1.401
  166TYR     HH 1923   5.250   7.735   1.410
  166TYR      C 1924   5.734   7.480   2.014
  166TYR      O 1925   5.856   7.499   2.012
  167THR      N 1926   5.675   7.374   2.068
  167THR      H 1927   5.600   7.341   2.010
  167THR     CA 1928   5.743   7.295   2.171
  167THR     CB 1929   5.664   7.300   2.302
  167THR    OG1 1930   5.532   7.247   2.289
  167THR    HG1 1931   5.544   7.153   2.258
  167THR    CG2 1932   5.653   7.445   2.349
  167THR      C 1933   5.749   7.153   2.116
  167THR      O 1934   5.656   7.072   2.123
  168GL4      N 1935   5.862   7.132   2.049
  168GL4      H 1936   5.935   7.196   2.070
  168GL4     CA 1937   5.886   7.036   1.940
  168GL4     CB 1938   6.008   7.074   1.856
  168GL4     CG 1939   5.979   7.197   1.769
  168GL4     CD 1940   6.077   7.211   1.653
  168GL4    OE1 1941   6.029   7.197   1.538
  168GL4   HE11 1942   6.101   7.171   1.474
  168GL4   HE12 1943   5.943   7.249   1.533
  168GL4    OE2 1944   6.195   7.246   1.675
  168GL4   HE21 1945   6.251   7.199   1.607
  168GL4   HE22 1946   6.201   7.314   1.748
  168GL4      C 1947   5.895   6.888   1.982
  168GL4      O 1948   5.946   6.867   2.092
  169PHE      N 1949   5.864   6.796   1.891
  169PHE      H 1950   5.827   6.821   1.801
  169PHE     CA 1951   5.853   6.655   1.929
  169PHE     CB 1952   5.722   6.603   1.870
  169PHE     CG 1953   5.698   6.452   1.868
  169PHE    CD1 1954   5.684   6.378   1.985
  169PHE    HD1 1955   5.720   6.421   2.079
  169PHE    CD2 1956   5.702   6.390   1.744
  169PHE    HD2 1957   5.719   6.458   1.661
  169PHE    CE1 1958   5.674   6.240   1.969
  169PHE    HE1 1959   5.672   6.181   2.060
  169PHE    CE2 1960   5.685   6.252   1.735
  169PHE    HE2 1961   5.694   6.203   1.638
  169PHE     CZ 1962   5.674   6.172   1.848
  169PHE     HZ 1963   5.629   6.072   1.849
  169PHE      C 1964   5.977   6.573   1.892
  169PHE      O 1965   6.038   6.587   1.786
  170THR      N 1966   5.995   6.475   1.980
  170THR      H 1967   5.932   6.460   2.056
  170THR     CA 1968   6.101   6.373   1.970
  170THR     CB 1969   6.242   6.417   2.010
  170THR    OG1 1970   6.233   6.497   2.128
  170THR    HG1 1971   6.327   6.499   2.163
  170THR    CG2 1972   6.321   6.478   1.894
  170THR      C 1973   6.072   6.251   2.058
  170THR      O 1974   6.058   6.270   2.179
  171PRO      N 1975   6.059   6.130   2.003
  171PRO     CA 1976   6.015   6.011   2.078
  171PRO     CB 1977   5.978   5.902   1.977
  171PRO     CG 1978   6.052   5.945   1.850
  171PRO     CD 1979   6.059   6.098   1.860
  171PRO      C 1980   6.108   5.951   2.183
  171PRO      O 1981   6.203   5.879   2.155
  172THR      N 1982   6.075   5.987   2.307
  172THR      H 1983   6.005   6.053   2.334
  172THR     CA 1984   6.146   5.937   2.426
  172THR     CB 1985   6.204   6.057   2.502
  172THR    OG1 1986   6.104   6.157   2.520
  172THR    HG1 1987   6.051   6.129   2.600
  172THR    CG2 1988   6.337   6.116   2.455
  172THR      C 1989   6.055   5.850   2.512
  172THR      O 1990   5.966   5.786   2.457
  173GL4      N 1991   6.087   5.832   2.640
  173GL4      H 1992   6.171   5.868   2.682
  173GL4     CA 1993   6.030   5.725   2.722
  173GL4     CB 1994   6.097   5.713   2.859
  173GL4     CG 1995   6.248   5.692   2.859
  173GL4     CD 1996   6.326   5.823   2.853
  173GL4    OE1 1997   6.375   5.867   2.960
  173GL4   HE11 1998   6.399   5.963   2.950
  173GL4   HE12 1999   6.365   5.795   3.029
  173GL4    OE2 2000   6.337   5.881   2.743
  173GL4   HE21 2001   6.370   5.974   2.762
  173GL4   HE22 2002   6.297   5.814   2.680
  173GL4      C 2003   5.880   5.734   2.752
  173GL4      O 2004   5.810   5.634   2.742
  174LYSH     N 2005   5.834   5.856   2.779
  174LYSH     H 2006   5.892   5.936   2.765
  174LYSH    CA 2007   5.697   5.884   2.823
  174LYSH    CB 2008   5.699   5.947   2.962
  174LYSH    CG 2009   5.779   5.867   3.065
  174LYSH    CD 2010   5.776   5.899   3.214
  174LYSH    CE 2011   5.642   5.872   3.283
  174LYSH    NZ 2012   5.636   5.930   3.419
  174LYSH   HZ1 2013   5.571   5.872   3.467
  174LYSH   HZ2 2014   5.726   5.925   3.462
  174LYSH   HZ3 2015   5.603   6.024   3.421
  174LYSH     C 2016   5.618   5.965   2.719
  174LYSH     O 2017   5.496   5.953   2.715
  175ASN      N 2018   5.685   6.069   2.670
  175ASN      H 2019   5.773   6.098   2.708
  175ASN     CA 2020   5.638   6.164   2.569
  175ASN     CB 2021   5.592   6.093   2.441
  175ASN     CG 2022   5.704   6.051   2.346
  175ASN    OD1 2023   5.812   6.110   2.350
  175ASN    ND2 2024   5.684   5.949   2.263
  175ASN   HD21 2025   5.593   5.908   2.258
  175ASN   HD22 2026   5.763   5.898   2.229
  175ASN      C 2027   5.537   6.264   2.625
  175ASN      O 2028   5.469   6.320   2.540
  176GL4      N 2029   5.574   6.314   2.743
  176GL4      H 2030   5.670   6.305   2.770
  176GL4     CA 2031   5.490   6.413   2.812
  176GL4     CB 2032   5.453   6.375   2.955
  176GL4     CG 2033   5.405   6.230   2.965
  176GL4     CD 2034   5.396   6.167   3.104
  176GL4    OE1 2035   5.498   6.108   3.147
  176GL4   HE11 2036   5.480   6.097   3.245
  176GL4   HE12 2037   5.568   6.092   3.078
  176GL4    OE2 2038   5.291   6.172   3.172
  176GL4   HE21 2039   5.313   6.171   3.269
  176GL4   HE22 2040   5.219   6.172   3.102
  176GL4      C 2041   5.549   6.554   2.806
  176GL4      O 2042   5.649   6.586   2.870
  177TYR      N 2043   5.467   6.642   2.749
  177TYR      H 2044   5.381   6.610   2.709
  177TYR     CA 2045   5.505   6.781   2.721
  177TYR     CB 2046   5.451   6.818   2.582
  177TYR     CG 2047   5.539   6.762   2.470
  177TYR    CD1 2048   5.514   6.634   2.423
  177TYR    HD1 2049   5.411   6.602   2.435
  177TYR    CD2 2050   5.645   6.835   2.417
  177TYR    HD2 2051   5.654   6.939   2.449
  177TYR    CE1 2052   5.608   6.572   2.341
  177TYR    HE1 2053   5.593   6.467   2.316
  177TYR    CE2 2054   5.735   6.778   2.328
  177TYR    HE2 2055   5.794   6.849   2.269
  177TYR     CZ 2056   5.718   6.644   2.297
  177TYR     OH 2057   5.824   6.574   2.249
  177TYR     HH 2058   5.902   6.635   2.262
  177TYR      C 2059   5.434   6.873   2.820
  177TYR      O 2060   5.322   6.846   2.861
  178ALA      N 2061   5.518   6.952   2.887
  178ALA      H 2062   5.617   6.955   2.874
  178ALA     CA 2063   5.478   7.066   2.971
  178ALA     CB 2064   5.483   7.027   3.119
  178ALA      C 2065   5.560   7.191   2.939
  178ALA      O 2066   5.677   7.211   2.971
  179CYS2     N 2067   5.495   7.281   2.865
  179CYS2     H 2068   5.414   7.242   2.821
  179CYS2    CA 2069   5.539   7.409   2.808
  179CYS2    CB 2070   5.431   7.462   2.713
  179CYS2    SG 2071   5.456   7.632   2.651
  179CYS2     C 2072   5.573   7.507   2.921
  179CYS2     O 2073   5.487   7.543   3.002
  180ARG      N 2074   5.692   7.567   2.916
  180ARG      H 2075   5.769   7.550   2.855
  180ARG     CA 2076   5.725   7.654   3.030
  180ARG     CB 2077   5.861   7.602   3.079
  180ARG     CG 2078   5.845   7.489   3.180
  180ARG     CD 2079   5.979   7.454   3.247
  180ARG     NE 2080   6.018   7.568   3.331
  180ARG     HE 2081   5.940   7.615   3.374
  180ARG     CZ 2082   6.135   7.632   3.329
  180ARG    NH1 2083   6.224   7.601   3.234
  180ARG   HH11 2084   6.196   7.545   3.156
  180ARG   HH12 2085   6.320   7.616   3.259
  180ARG    NH2 2086   6.180   7.696   3.439
  180ARG   HH21 2087   6.127   7.687   3.523
  180ARG   HH22 2088   6.258   7.756   3.421
  180ARG      C 2089   5.734   7.799   2.983
  180ARG      O 2090   5.825   7.841   2.913
  181VAL      N 2091   5.629   7.874   3.015
  181VAL      H 2092   5.547   7.825   3.046
  181VAL     CA 2093   5.601   8.018   3.005
  181VAL     CB 2094   5.451   8.033   2.981
  181VAL    CG1 2095   5.422   8.178   2.941
  181VAL    CG2 2096   5.395   7.941   2.872
  181VAL      C 2097   5.657   8.091   3.128
  181VAL      O 2098   5.599   8.075   3.235
  182ASN      N 2099   5.759   8.174   3.107
  182ASN      H 2100   5.774   8.219   3.020
  182ASN     CA 2101   5.812   8.258   3.215
  182ASN     CB 2102   5.951   8.311   3.177
  182ASN     CG 2103   6.035   8.378   3.286
  182ASN    OD1 2104   6.073   8.325   3.391
  182ASN    ND2 2105   6.087   8.493   3.245
  182ASN   HD21 2106   6.054   8.518   3.154
  182ASN   HD22 2107   6.158   8.532   3.302
  182ASN      C 2108   5.718   8.370   3.260
  182ASN      O 2109   5.699   8.387   3.380
  183HI0      N 2110   5.678   8.456   3.167
  183HI0      H 2111   5.727   8.457   3.079
  183HI0     CA 2112   5.574   8.560   3.174
  183HI0     CB 2113   5.437   8.497   3.197
  183HI0     CG 2114   5.321   8.565   3.124
  183HI0    ND1 2115   5.310   8.599   2.996
  183HI0    HD1 2116   5.358   8.548   2.924
  183HI0    CD2 2117   5.217   8.628   3.178
  183HI0    HD2 2118   5.188   8.597   3.278
  183HI0    CE1 2119   5.216   8.690   2.973
  183HI0    HE1 2120   5.219   8.760   2.889
  183HI0    NE2 2121   5.155   8.706   3.090
  183HI0    HE2 2122   5.094   8.781   3.118
  183HI0      C 2123   5.600   8.665   3.282
  183HI0      O 2124   5.532   8.678   3.384
  184VAL      N 2125   5.720   8.719   3.265
  184VAL      H 2126   5.784   8.686   3.195
  184VAL     CA 2127   5.781   8.832   3.337
  184VAL     CB 2128   5.930   8.819   3.365
  184VAL    CG1 2129   5.969   8.715   3.471
  184VAL    CG2 2130   6.021   8.820   3.242
  184VAL      C 2131   5.752   8.970   3.279
  184VAL      O 2132   5.731   8.986   3.159
  185THR      N 2133   5.778   9.073   3.359
  185THR      H 2134   5.823   9.066   3.449
  185THR     CA 2135   5.738   9.209   3.321
  185THR     CB 2136   5.755   9.313   3.432
  185THR    OG1 2137   5.877   9.293   3.504
  185THR    HG1 2138   5.858   9.319   3.598
  185THR    CG2 2139   5.629   9.308   3.518
  185THR      C 2140   5.823   9.259   3.204
  185THR      O 2141   5.774   9.335   3.120
  186LEU      N 2142   5.953   9.230   3.198
  186LEU      H 2143   5.987   9.167   3.267
  186LEU     CA 2144   6.042   9.263   3.085
  186LEU     CB 2145   6.190   9.243   3.119
  186LEU     CG 2146   6.233   9.311   3.249
  186LEU    CD1 2147   6.349   9.219   3.288
  186LEU    CD2 2148   6.286   9.452   3.222
  186LEU      C 2149   6.018   9.181   2.958
  186LEU      O 2150   5.999   9.060   2.960
  187SER      N 2151   6.041   9.251   2.847
  187SER      H 2152   6.012   9.347   2.844
  187SER     CA 2153   6.064   9.184   2.718
  187SER     CB 2154   6.024   9.278   2.603
  187SER     OG 2155   5.882   9.294   2.595
  187SER     HG 2156   5.836   9.214   2.634
  187SER      C 2157   6.209   9.140   2.697
  187SER      O 2158   6.279   9.183   2.606
  188GLN      N 2159   6.241   9.042   2.782
  188GLN      H 2160   6.194   9.022   2.867
  188GLN     CA 2161   6.373   8.977   2.784
  188GLN     CB 2162   6.367   8.867   2.891
  188GLN     CG 2163   6.437   8.926   3.014
  188GLN     CD 2164   6.458   8.813   3.115
  188GLN    OE1 2165   6.395   8.801   3.220
  188GLN    NE2 2166   6.563   8.732   3.101
  188GLN   HE21 2167   6.613   8.726   3.015
  188GLN   HE22 2168   6.565   8.656   3.166
  188GLN      C 2169   6.440   8.928   2.656
  188GLN      O 2170   6.369   8.868   2.576
  189PRO      N 2171   6.567   8.961   2.630
  189PRO     CA 2172   6.651   8.915   2.519
  189PRO     CB 2173   6.788   8.977   2.547
  189PRO     CG 2174   6.762   9.105   2.627
  189PRO     CD 2175   6.633   9.072   2.701
  189PRO      C 2176   6.645   8.762   2.515
  189PRO      O 2177   6.627   8.700   2.620
  190LYSH     N 2178   6.683   8.698   2.405
  190LYSH     H 2179   6.729   8.737   2.326
  190LYSH    CA 2180   6.678   8.551   2.408
  190LYSH    CB 2181   6.668   8.485   2.271
  190LYSH    CG 2182   6.546   8.525   2.188
  190LYSH    CD 2183   6.414   8.531   2.266
  190LYSH    CE 2184   6.307   8.589   2.174
  190LYSH    NZ 2185   6.173   8.551   2.221
  190LYSH   HZ1 2186   6.154   8.617   2.294
  190LYSH   HZ2 2187   6.099   8.561   2.155
  190LYSH   HZ3 2188   6.164   8.464   2.270
  190LYSH     C 2189   6.800   8.488   2.477
  190LYSH     O 2190   6.909   8.545   2.479
  191ILE      N 2191   6.780   8.369   2.533
  191ILE      H 2192   6.705   8.306   2.511
  191ILE     CA 2193   6.884   8.305   2.614
  191ILE     CB 2194   6.844   8.264   2.756
  191ILE    CG1 2195   6.719   8.175   2.759
  191ILE    CG2 2196   6.844   8.388   2.845
  191ILE     CD 2197   6.719   8.109   2.896
  191ILE      C 2198   6.924   8.177   2.541
  191ILE      O 2199   6.868   8.135   2.440
  192VAL      N 2200   7.050   8.136   2.559
  192VAL      H 2201   7.132   8.190   2.576
  192VAL     CA 2202   7.088   7.999   2.523
  192VAL     CB 2203   7.241   7.998   2.530
  192VAL    CG1 2204   7.305   7.860   2.513
  192VAL    CG2 2205   7.312   8.077   2.420
  192VAL      C 2206   7.017   7.894   2.609
  192VAL      O 2207   7.023   7.902   2.731
  193LYSH     N 2208   6.970   7.792   2.537
  193LYSH     H 2209   6.979   7.789   2.438
  193LYSH    CA 2210   6.894   7.685   2.604
  193LYSH    CB 2211   6.750   7.666   2.558
  193LYSH    CG 2212   6.673   7.797   2.538
  193LYSH    CD 2213   6.660   7.850   2.395
  193LYSH    CE 2214   6.571   7.760   2.309
  193LYSH    NZ 2215   6.550   7.809   2.172
  193LYSH   HZ1 2216   6.521   7.904   2.158
  193LYSH   HZ2 2217   6.628   7.791   2.112
  193LYSH   HZ3 2218   6.474   7.753   2.139
  193LYSH     C 2219   6.963   7.549   2.614
  193LYSH     O 2220   6.985   7.487   2.510
  194TRP      N 2221   6.945   7.486   2.730
  194TRP      H 2222   6.888   7.522   2.804
  194TRP     CA 2223   7.017   7.361   2.759
  194TRP     CB 2224   7.114   7.378   2.876
  194TRP     CG 2225   7.235   7.463   2.838
  194TRP    CD1 2226   7.239   7.595   2.822
  194TRP    HD1 2227   7.161   7.664   2.855
  194TRP    CD2 2228   7.353   7.415   2.782
  194TRP    NE1 2229   7.344   7.629   2.748
  194TRP    HE1 2230   7.375   7.724   2.735
  194TRP    CE2 2231   7.417   7.522   2.720
  194TRP    CE3 2232   7.409   7.289   2.796
  194TRP    HE3 2233   7.365   7.210   2.857
  194TRP    CZ2 2234   7.545   7.504   2.668
  194TRP    HZ2 2235   7.606   7.586   2.632
  194TRP    CZ3 2236   7.540   7.273   2.753
  194TRP    HZ3 2237   7.602   7.184   2.762
  194TRP    CH2 2238   7.601   7.378   2.685
  194TRP    HH2 2239   7.692   7.350   2.631
  194TRP      C 2240   6.928   7.245   2.802
  194TRP      O 2241   6.847   7.251   2.895
  195AS4      N 2242   6.957   7.134   2.735
  195AS4      H 2243   7.003   7.125   2.646
  195AS4     CA 2244   6.913   7.001   2.781
  195AS4     CB 2245   6.940   6.892   2.678
  195AS4     CG 2246   6.880   6.931   2.543
  195AS4    OD1 2247   6.961   6.990   2.468
  195AS4   HD11 2248   6.907   7.049   2.408
  195AS4   HD12 2249   7.055   6.968   2.495
  195AS4    OD2 2250   6.769   6.889   2.502
  195AS4   HD21 2251   6.749   6.931   2.414
  195AS4   HD22 2252   6.746   6.809   2.557
  195AS4      C 2253   6.974   6.969   2.918
  195AS4      O 2254   7.080   6.907   2.919
  196ARG      N 2255   6.896   6.996   3.022
  196ARG      H 2256   6.805   7.037   3.018
  196ARG     CA 2257   6.946   6.969   3.158
  196ARG     CB 2258   6.991   7.101   3.222
  196ARG     CG 2259   7.130   7.148   3.180
  196ARG     CD 2260   7.198   7.252   3.269
  196ARG     NE 2261   7.345   7.245   3.261
  196ARG     HE 2262   7.382   7.214   3.174
  196ARG     CZ 2263   7.434   7.278   3.355
  196ARG    NH1 2264   7.394   7.341   3.466
  196ARG   HH11 2265   7.305   7.387   3.467
  196ARG   HH12 2266   7.460   7.344   3.541
  196ARG    NH2 2267   7.542   7.198   3.367
  196ARG   HH21 2268   7.546   7.114   3.312
  196ARG   HH22 2269   7.628   7.238   3.396
  196ARG      C 2270   6.852   6.898   3.254
  196ARG      O 2271   6.732   6.925   3.254
  197AS4      N 2272   6.912   6.831   3.352
  197AS4      H 2273   7.008   6.838   3.380
  197AS4     CA 2274   6.839   6.762   3.460
  197AS4     CB 2275   6.932   6.691   3.558
  197AS4     CG 2276   7.029   6.771   3.644
  197AS4    OD1 2277   7.015   6.776   3.769
  197AS4   HD11 2278   7.061   6.855   3.810
  197AS4   HD12 2279   6.976   6.690   3.801
  197AS4    OD2 2280   7.122   6.825   3.580
  197AS4   HD21 2281   7.166   6.893   3.639
  197AS4   HD22 2282   7.135   6.776   3.494
  197AS4      C 2283   6.746   6.856   3.538
  197AS4      O 2284   6.767   6.976   3.550
  198MET      N 2285   6.627   6.804   3.566
  198MET      H 2286   6.582   6.724   3.528
  198MET     CA 2287   6.535   6.878   3.654
  198MET     CB 2288   6.392   6.845   3.608
  198MET     CG 2289   6.289   6.948   3.656
  198MET     SD 2290   6.326   7.120   3.607
  198MET     CE 2291   6.217   7.227   3.699
  198MET      C 2292   6.569   6.843   3.798
  198MET     O1 2293   6.575   6.938   3.879
  198MET   HO11 2294   6.566   7.027   3.834
  198MET   HO12 2295   6.618   6.902   3.962
  198MET     O2 2296   6.581   6.721   3.822
  198MET   HO21 2297   6.576   6.671   3.735
  198MET   HO22 2298   6.602   6.710   3.919
   9.82947   9.82947   6.95040   0.00000   0.00000   0.00000   0.00000   4.91468   4.91468
