# Supplementary material for: Interfacial Dynamics and Growth Modes of β2-Microglobulin Dimers
Source: J Chem Inf Model. 2023 May 3;63(14):4447–57. doi: 10.1021/acs.jcim.3c00399 (PMC10369489; doi:10.1021/acs.jcim.3c00399)
Supplement: Supplementary file 2 — ci3c00399_si_002.zip [file ci3c00399_si_002.zip › Supporting-Information/confs_end/End_conformation_H-1_rep3.gro]

Protein in water t= 500000.00000 step= 5000000
 2298
    1ILE      N    1   7.644   7.331   3.293
    1ILE     H1    2   7.666   7.322   3.196
    1ILE     H2    3   7.620   7.242   3.333
    1ILE     H3    4   7.572   7.398   3.307
    1ILE     CA    5   7.762   7.376   3.369
    1ILE     CB    6   7.880   7.311   3.296
    1ILE    CG1    7   7.884   7.158   3.300
    1ILE    CG2    8   8.022   7.350   3.340
    1ILE     CD    9   7.960   7.074   3.198
    1ILE      C   10   7.762   7.528   3.345
    1ILE      O   11   7.761   7.571   3.230
    2GLN      N   12   7.797   7.603   3.448
    2GLN      H   13   7.797   7.575   3.544
    2GLN     CA   14   7.802   7.750   3.443
    2GLN     CB   15   7.807   7.803   3.586
    2GLN     CG   16   7.924   7.750   3.669
    2GLN     CD   17   7.940   7.821   3.804
    2GLN    OE1   18   7.971   7.939   3.803
    2GLN    NE2   19   7.911   7.749   3.912
    2GLN   HE21   20   7.859   7.664   3.901
    2GLN   HE22   21   7.945   7.787   3.998
    2GLN      C   22   7.916   7.818   3.367
    2GLN      O   23   8.019   7.755   3.340
    3ARG      N   24   7.894   7.942   3.324
    3ARG      H   25   7.804   7.982   3.342
    3ARG     CA   26   7.976   8.016   3.227
    3ARG     CB   27   7.887   8.130   3.178
    3ARG     CG   28   7.774   8.089   3.083
    3ARG     CD   29   7.671   8.198   3.054
    3ARG     NE   30   7.572   8.162   2.952
    3ARG     HE   31   7.601   8.155   2.856
    3ARG     CZ   32   7.444   8.123   2.963
    3ARG    NH1   33   7.378   8.121   3.079
    3ARG   HH11   34   7.423   8.151   3.163
    3ARG   HH12   35   7.298   8.063   3.096
    3ARG    NH2   36   7.389   8.051   2.864
    3ARG   HH21   37   7.442   8.038   2.780
    3ARG   HH22   38   7.300   8.008   2.882
    3ARG      C   39   8.119   8.056   3.264
    3ARG      O   40   8.146   8.094   3.378
    4THR      N   41   8.209   8.053   3.167
    4THR      H   42   8.184   8.031   3.072
    4THR     CA   43   8.349   8.091   3.191
    4THR     CB   44   8.430   8.092   3.061
    4THR    OG1   45   8.374   8.187   2.970
    4THR    HG1   46   8.437   8.265   2.975
    4THR    CG2   47   8.432   7.955   2.993
    4THR      C   48   8.374   8.224   3.263
    4THR      O   49   8.314   8.318   3.211
    5PRO      N   50   8.442   8.227   3.376
    5PRO     CA   51   8.471   8.347   3.455
    5PRO     CB   52   8.554   8.298   3.574
    5PRO     CG   53   8.603   8.159   3.535
    5PRO     CD   54   8.491   8.106   3.445
    5PRO      C   55   8.544   8.449   3.367
    5PRO      O   56   8.630   8.416   3.286
    6LYSH     N   57   8.500   8.574   3.372
    6LYSH     H   58   8.416   8.585   3.426
    6LYSH    CA   59   8.544   8.691   3.294
    6LYSH    CB   60   8.690   8.723   3.328
    6LYSH    CG   61   8.724   8.866   3.289
    6LYSH    CD   62   8.871   8.899   3.319
    6LYSH    CE   63   8.920   9.032   3.262
    6LYSH    NZ   64   9.034   9.086   3.338
    6LYSH   HZ1   65   9.070   9.165   3.289
    6LYSH   HZ2   66   9.009   9.110   3.431
    6LYSH   HZ3   67   9.106   9.016   3.348
    6LYSH     C   68   8.519   8.697   3.143
    6LYSH     O   69   8.433   8.769   3.094
    7ILE      N   70   8.586   8.609   3.068
    7ILE      H   71   8.655   8.553   3.114
    7ILE     CA   72   8.578   8.612   2.922
    7ILE     CB   73   8.685   8.698   2.856
    7ILE    CG1   74   8.830   8.669   2.897
    7ILE    CG2   75   8.641   8.844   2.871
    7ILE     CD   76   8.947   8.734   2.823
    7ILE      C   77   8.565   8.472   2.861
    7ILE      O   78   8.558   8.377   2.939
    8GLN      N   79   8.587   8.462   2.730
    8GLN      H   80   8.599   8.539   2.668
    8GLN     CA   81   8.574   8.335   2.658
    8GLN     CB   82   8.577   8.355   2.506
    8GLN     CG   83   8.447   8.418   2.455
    8GLN     CD   84   8.328   8.323   2.468
    8GLN    OE1   85   8.243   8.340   2.556
    8GLN    NE2   86   8.306   8.248   2.361
    8GLN   HE21   87   8.371   8.251   2.285
    8GLN   HE22   88   8.239   8.174   2.350
    8GLN      C   89   8.677   8.227   2.693
    8GLN      O   90   8.645   8.108   2.697
    9VAL      N   91   8.799   8.278   2.708
    9VAL      H   92   8.822   8.355   2.649
    9VAL     CA   93   8.908   8.219   2.787
    9VAL     CB   94   9.024   8.312   2.748
    9VAL    CG1   95   9.137   8.309   2.851
    9VAL    CG2   96   9.072   8.251   2.616
    9VAL      C   97   8.871   8.221   2.935
    9VAL      O   98   8.860   8.322   3.006
   10TYR      N   99   8.876   8.104   2.998
   10TYR      H  100   8.927   8.031   2.952
   10TYR     CA  101   8.847   8.063   3.136
   10TYR     CB  102   8.855   7.910   3.131
   10TYR     CG  103   8.756   7.842   3.226
   10TYR    CD1  104   8.772   7.843   3.364
   10TYR    HD1  105   8.853   7.896   3.414
   10TYR    CD2  106   8.665   7.752   3.173
   10TYR    HD2  107   8.643   7.757   3.067
   10TYR    CE1  108   8.702   7.754   3.444
   10TYR    HE1  109   8.755   7.731   3.537
   10TYR    CE2  110   8.585   7.668   3.250
   10TYR    HE2  111   8.490   7.634   3.209
   10TYR     CZ  112   8.609   7.668   3.387
   10TYR     OH  113   8.561   7.564   3.461
   10TYR     HH  114   8.496   7.515   3.404
   10TYR      C  115   8.941   8.128   3.238
   10TYR      O  116   9.054   8.085   3.258
   11SER      N  117   8.909   8.249   3.282
   11SER      H  118   8.831   8.295   3.238
   11SER     CA  119   8.989   8.321   3.382
   11SER     CB  120   9.085   8.426   3.324
   11SER     OG  121   9.167   8.496   3.418
   11SER     HG  122   9.250   8.446   3.443
   11SER      C  123   8.913   8.376   3.502
   11SER      O  124   8.841   8.476   3.493
   12ARG      N  125   8.919   8.303   3.613
   12ARG      H  126   8.883   8.351   3.692
   12ARG     CA  127   8.996   8.180   3.638
   12ARG     CB  128   9.120   8.207   3.723
   12ARG     CG  129   9.220   8.091   3.718
   12ARG     CD  130   9.274   8.087   3.575
   12ARG     NE  131   9.382   7.989   3.555
   12ARG     HE  132   9.446   7.974   3.629
   12ARG     CZ  133   9.387   7.911   3.446
   12ARG    NH1  134   9.303   7.918   3.342
   12ARG   HH11  135   9.230   7.986   3.335
   12ARG   HH12  136   9.316   7.853   3.267
   12ARG    NH2  137   9.493   7.832   3.424
   12ARG   HH21  138   9.573   7.846   3.482
   12ARG   HH22  139   9.489   7.756   3.360
   12ARG      C  140   8.921   8.062   3.699
   12ARG      O  141   8.936   7.952   3.644
   13HI0      N  142   8.846   8.085   3.807
   13HI0      H  143   8.845   8.172   3.856
   13HI0     CA  144   8.767   7.981   3.874
   13HI0     CB  145   8.818   7.945   4.014
   13HI0     CG  146   8.951   7.868   4.011
   13HI0    ND1  147   9.038   7.872   4.111
   13HI0    HD1  148   9.015   7.887   4.207
   13HI0    CD2  149   9.003   7.804   3.907
   13HI0    HD2  150   8.956   7.786   3.810
   13HI0    CE1  151   9.150   7.819   4.064
   13HI0    HE1  152   9.233   7.789   4.128
   13HI0    NE2  153   9.131   7.784   3.937
   13HI0    HE2  154   9.207   7.775   3.872
   13HI0      C  155   8.618   8.016   3.886
   13HI0      O  156   8.577   8.123   3.930
   14PRO      N  157   8.533   7.928   3.833
   14PRO     CA  158   8.388   7.953   3.831
   14PRO     CB  159   8.324   7.834   3.760
   14PRO     CG  160   8.429   7.724   3.773
   14PRO     CD  161   8.564   7.798   3.773
   14PRO      C  162   8.320   7.970   3.967
   14PRO      O  163   8.382   7.920   4.061
   15ALA      N  164   8.198   8.022   3.970
   15ALA      H  165   8.132   8.024   3.895
   15ALA     CA  166   8.140   8.065   4.098
   15ALA     CB  167   8.017   8.153   4.079
   15ALA      C  168   8.102   7.946   4.187
   15ALA      O  169   8.040   7.849   4.144
   16GL4      N  170   8.113   7.970   4.317
   16GL4      H  171   8.150   8.057   4.348
   16GL4     CA  172   8.067   7.879   4.423
   16GL4     CB  173   8.140   7.920   4.551
   16GL4     CG  174   8.269   7.851   4.593
   16GL4     CD  175   8.314   7.914   4.725
   16GL4    OE1  176   8.389   7.843   4.796
   16GL4   HE11  177   8.430   7.907   4.860
   16GL4   HE12  178   8.414   7.757   4.751
   16GL4    OE2  179   8.280   8.032   4.750
   16GL4   HE21  180   8.317   8.058   4.839
   16GL4   HE22  181   8.237   8.077   4.672
   16GL4      C  182   7.914   7.878   4.429
   16GL4      O  183   7.847   7.981   4.421
   17ASN      N  184   7.867   7.754   4.438
   17ASN      H  185   7.926   7.676   4.461
   17ASN     CA  186   7.727   7.711   4.441
   17ASN     CB  187   7.726   7.561   4.409
   17ASN     CG  188   7.777   7.536   4.267
   17ASN    OD1  189   7.895   7.520   4.236
   17ASN    ND2  190   7.697   7.568   4.165
   17ASN   HD21  191   7.612   7.620   4.158
   17ASN   HD22  192   7.723   7.533   4.074
   17ASN      C  193   7.641   7.739   4.564
   17ASN      O  194   7.526   7.775   4.540
   18GLY      N  195   7.691   7.688   4.676
   18GLY      H  196   7.772   7.630   4.669
   18GLY     CA  197   7.636   7.717   4.809
   18GLY      C  198   7.733   7.665   4.916
   18GLY      O  199   7.843   7.625   4.877
   19LYSH     N  200   7.693   7.651   5.042
   19LYSH     H  201   7.752   7.603   5.106
   19LYSH    CA  202   7.570   7.708   5.099
   19LYSH    CB  203   7.487   7.601   5.170
   19LYSH    CG  204   7.338   7.630   5.150
   19LYSH    CD  205   7.248   7.525   5.215
   19LYSH    CE  206   7.217   7.547   5.363
   19LYSH    NZ  207   7.187   7.421   5.433
   19LYSH   HZ1  208   7.161   7.445   5.526
   19LYSH   HZ2  209   7.108   7.382   5.385
   19LYSH   HZ3  210   7.256   7.351   5.413
   19LYSH     C  211   7.576   7.831   5.189
   19LYSH     O  212   7.495   7.923   5.192
   20SER      N  213   7.680   7.838   5.272
   20SER      H  214   7.735   7.756   5.289
   20SER     CA  215   7.712   7.953   5.357
   20SER     CB  216   7.788   7.921   5.485
   20SER     OG  217   7.751   8.012   5.589
   20SER     HG  218   7.837   8.025   5.638
   20SER      C  219   7.791   8.063   5.286
   20SER      O  220   7.883   8.035   5.209
   21ASN      N  221   7.738   8.183   5.311
   21ASN      H  222   7.656   8.179   5.368
   21ASN     CA  223   7.776   8.317   5.265
   21ASN     CB  224   7.677   8.419   5.323
   21ASN     CG  225   7.532   8.396   5.283
   21ASN    OD1  226   7.498   8.345   5.176
   21ASN    ND2  227   7.450   8.410   5.387
   21ASN   HD21  228   7.486   8.432   5.477
   21ASN   HD22  229   7.352   8.392   5.374
   21ASN      C  230   7.915   8.357   5.314
   21ASN      O  231   7.949   8.347   5.432
   22PHE      N  232   8.009   8.402   5.231
   22PHE      H  233   8.102   8.395   5.267
   22PHE     CA  234   7.995   8.451   5.093
   22PHE     CB  235   8.045   8.595   5.079
   22PHE     CG  236   7.951   8.680   5.164
   22PHE    CD1  237   7.983   8.714   5.295
   22PHE    HD1  238   8.081   8.688   5.334
   22PHE    CD2  239   7.828   8.722   5.115
   22PHE    HD2  240   7.815   8.729   5.007
   22PHE    CE1  241   7.898   8.786   5.378
   22PHE    HE1  242   7.936   8.840   5.465
   22PHE    CE2  243   7.738   8.791   5.195
   22PHE    HE2  244   7.649   8.834   5.148
   22PHE     CZ  245   7.773   8.820   5.326
   22PHE     HZ  246   7.714   8.887   5.389
   22PHE      C  247   8.056   8.364   4.983
   22PHE      O  248   8.154   8.291   5.002
   23LEU      N  249   7.998   8.375   4.864
   23LEU      H  250   7.914   8.427   4.848
   23LEU     CA  251   8.044   8.287   4.756
   23LEU     CB  252   7.919   8.235   4.684
   23LEU     CG  253   7.819   8.154   4.766
   23LEU    CD1  254   7.711   8.119   4.663
   23LEU    CD2  255   7.874   8.020   4.815
   23LEU      C  256   8.135   8.358   4.655
   23LEU      O  257   8.095   8.462   4.603
   24ASN      N  258   8.250   8.297   4.630
   24ASN      H  259   8.267   8.206   4.668
   24ASN     CA  260   8.348   8.352   4.535
   24ASN     CB  261   8.477   8.394   4.606
   24ASN     CG  262   8.553   8.270   4.653
   24ASN    OD1  263   8.597   8.182   4.580
   24ASN    ND2  264   8.574   8.255   4.784
   24ASN   HD21  265   8.539   8.321   4.850
   24ASN   HD22  266   8.607   8.163   4.808
   24ASN      C  267   8.367   8.296   4.394
   24ASN      O  268   8.354   8.175   4.377
   25CYS2     N  269   8.378   8.394   4.304
   25CYS2     H  270   8.349   8.488   4.319
   25CYS2    CA  271   8.436   8.379   4.170
   25CYS2    CB  272   8.338   8.453   4.079
   25CYS2    SG  273   8.385   8.425   3.905
   25CYS2     C  274   8.571   8.447   4.144
   25CYS2     O  275   8.595   8.567   4.154
   26TYR      N  276   8.664   8.351   4.148
   26TYR      H  277   8.647   8.256   4.171
   26TYR     CA  278   8.808   8.377   4.141
   26TYR     CB  279   8.890   8.264   4.203
   26TYR     CG  280   9.037   8.303   4.197
   26TYR    CD1  281   9.101   8.386   4.289
   26TYR    HD1  282   9.043   8.472   4.322
   26TYR    CD2  283   9.122   8.217   4.128
   26TYR    HD2  284   9.076   8.146   4.059
   26TYR    CE1  285   9.238   8.383   4.311
   26TYR    HE1  286   9.278   8.468   4.365
   26TYR    CE2  287   9.257   8.205   4.160
   26TYR    HE2  288   9.312   8.145   4.088
   26TYR     CZ  289   9.322   8.294   4.244
   26TYR     OH  290   9.453   8.289   4.281
   26TYR     HH  291   9.490   8.222   4.217
   26TYR      C  292   8.858   8.412   4.001
   26TYR      O  293   8.894   8.330   3.917
   27VAL      N  294   8.867   8.544   3.984
   27VAL      H  295   8.865   8.599   4.067
   27VAL     CA  296   8.912   8.606   3.858
   27VAL     CB  297   8.802   8.680   3.783
   27VAL    CG1  298   8.684   8.590   3.746
   27VAL    CG2  299   8.758   8.810   3.852
   27VAL      C  300   9.029   8.705   3.864
   27VAL      O  301   9.090   8.716   3.970
   28SER      N  302   9.084   8.726   3.745
   28SER      H  303   9.057   8.667   3.669
   28SER     CA  304   9.203   8.810   3.729
   28SER     CB  305   9.298   8.752   3.625
   28SER     OG  306   9.239   8.750   3.495
   28SER     HG  307   9.219   8.654   3.473
   28SER      C  308   9.181   8.953   3.679
   28SER      O  309   9.102   8.971   3.586
   29GLY      N  310   9.248   9.051   3.740
   29GLY      H  311   9.334   9.040   3.789
   29GLY     CA  312   9.218   9.188   3.696
   29GLY      C  313   9.310   9.300   3.745
   29GLY      O  314   9.348   9.289   3.861
   30PHE      N  315   9.311   9.405   3.663
   30PHE      H  316   9.254   9.398   3.581
   30PHE     CA  317   9.400   9.521   3.680
   30PHE     CB  318   9.366   9.628   3.577
   30PHE     CG  319   9.401   9.600   3.431
   30PHE    CD1  320   9.388   9.474   3.374
   30PHE    HD1  321   9.314   9.408   3.419
   30PHE    CD2  322   9.471   9.699   3.363
   30PHE    HD2  323   9.512   9.784   3.417
   30PHE    CE1  324   9.451   9.442   3.254
   30PHE    HE1  325   9.414   9.359   3.193
   30PHE    CE2  326   9.529   9.673   3.239
   30PHE    HE2  327   9.605   9.745   3.207
   30PHE     CZ  328   9.520   9.544   3.190
   30PHE     HZ  329   9.564   9.517   3.094
   30PHE      C  330   9.389   9.586   3.818
   30PHE      O  331   9.287   9.622   3.877
   31HI0      N  332   9.505   9.638   3.857
   31HI0      H  333   9.585   9.618   3.801
   31HI0     CA  334   9.531   9.698   3.989
   31HI0     CB  335   9.592   9.597   4.086
   31HI0     CG  336   9.597   9.649   4.230
   31HI0    ND1  337   9.501   9.642   4.322
   31HI0    HD1  338   9.419   9.586   4.317
   31HI0    CD2  339   9.699   9.715   4.284
   31HI0    HD2  340   9.798   9.723   4.238
   31HI0    CE1  341   9.546   9.698   4.434
   31HI0    HE1  342   9.480   9.704   4.521
   31HI0    NE2  343   9.668   9.743   4.410
   31HI0    HE2  344   9.734   9.789   4.470
   31HI0      C  345   9.627   9.815   3.964
   31HI0      O  346   9.741   9.785   3.930
   32PRO      N  347   9.573   9.937   3.974
   32PRO     CA  348   9.433   9.978   3.977
   32PRO     CB  349   9.429  10.125   4.021
   32PRO     CG  350   9.575  10.163   4.046
   32PRO     CD  351   9.664  10.039   4.028
   32PRO      C  352   9.362   9.973   3.842
   32PRO      O  353   9.419   9.995   3.735
   33SER      N  354   9.229   9.962   3.848
   33SER      H  355   9.181   9.958   3.935
   33SER     CA  356   9.127   9.977   3.744
   33SER     CB  357   9.116  10.121   3.692
   33SER     OG  358   9.034  10.192   3.786
   33SER     HG  359   9.073  10.279   3.815
   33SER      C  360   9.122   9.890   3.618
   33SER      O  361   9.204   9.896   3.527
   34AS4      N  362   9.002   9.837   3.602
   34AS4      H  363   8.928   9.868   3.662
   34AS4     CA  364   8.954   9.729   3.514
   34AS4     CB  365   9.001   9.588   3.552
   34AS4     CG  366   9.034   9.489   3.441
   34AS4    OD1  367   9.056   9.370   3.473
   34AS4   HD11  368   9.029   9.311   3.397
   34AS4   HD12  369   9.092   9.381   3.566
   34AS4    OD2  370   9.020   9.530   3.324
   34AS4   HD21  371   9.049   9.457   3.263
   34AS4   HD22  372   8.976   9.620   3.324
   34AS4      C  373   8.802   9.719   3.510
   34AS4      O  374   8.727   9.775   3.590
   35ILE      N  375   8.749   9.642   3.415
   35ILE      H  376   8.817   9.605   3.352
   35ILE     CA  377   8.607   9.612   3.396
   35ILE     CB  378   8.579   9.565   3.253
   35ILE    CG1  379   8.610   9.674   3.150
   35ILE    CG2  380   8.440   9.502   3.242
   35ILE     CD  381   8.586   9.617   3.010
   35ILE      C  382   8.552   9.529   3.512
   35ILE      O  383   8.604   9.421   3.538
   36GL4      N  384   8.431   9.564   3.554
   36GL4      H  385   8.387   9.649   3.522
   36GL4     CA  386   8.369   9.491   3.665
   36GL4     CB  387   8.287   9.594   3.744
   36GL4     CG  388   8.374   9.717   3.772
   36GL4     CD  389   8.302   9.816   3.863
   36GL4    OE1  390   8.320   9.811   3.986
   36GL4   HE11  391   8.239   9.786   4.040
   36GL4   HE12  392   8.415   9.840   3.999
   36GL4    OE2  393   8.222   9.896   3.809
   36GL4   HE21  394   8.198   9.970   3.872
   36GL4   HE22  395   8.205   9.860   3.717
   36GL4      C  396   8.282   9.376   3.615
   36GL4      O  397   8.184   9.390   3.542
   37VAL      N  398   8.315   9.262   3.677
   37VAL      H  399   8.389   9.259   3.743
   37VAL     CA  400   8.243   9.137   3.651
   37VAL     CB  401   8.320   9.016   3.704
   37VAL    CG1  402   8.249   8.882   3.682
   37VAL    CG2  403   8.461   9.015   3.642
   37VAL      C  404   8.102   9.143   3.709
   37VAL      O  405   8.079   9.126   3.829
   38AS4      N  406   8.007   9.110   3.622
   38AS4      H  407   8.026   9.080   3.528
   38AS4     CA  408   7.867   9.084   3.658
   38AS4     CB  409   7.776   9.114   3.538
   38AS4     CG  410   7.765   9.262   3.500
   38AS4    OD1  411   7.713   9.342   3.580
   38AS4   HD11  412   7.734   9.436   3.551
   38AS4   HD12  413   7.668   9.293   3.655
   38AS4    OD2  414   7.812   9.303   3.392
   38AS4   HD21  415   7.799   9.401   3.382
   38AS4   HD22  416   7.834   9.218   3.343
   38AS4      C  417   7.856   8.938   3.701
   38AS4      O  418   7.875   8.845   3.623
   39LEU      N  419   7.818   8.925   3.828
   39LEU      H  420   7.821   9.003   3.891
   39LEU     CA  421   7.760   8.801   3.881
   39LEU     CB  422   7.785   8.794   4.032
   39LEU     CG  423   7.912   8.714   4.063
   39LEU    CD1  424   7.909   8.571   4.008
   39LEU    CD2  425   8.037   8.779   4.002
   39LEU      C  426   7.611   8.799   3.849
   39LEU      O  427   7.535   8.886   3.891
   40LEU      N  428   7.585   8.722   3.743
   40LEU      H  429   7.660   8.675   3.696
   40LEU     CA  430   7.452   8.690   3.689
   40LEU     CB  431   7.455   8.701   3.536
   40LEU     CG  432   7.512   8.832   3.480
   40LEU    CD1  433   7.527   8.812   3.329
   40LEU    CD2  434   7.416   8.944   3.521
   40LEU      C  435   7.429   8.542   3.719
   40LEU      O  436   7.519   8.458   3.718
   41LYSH     N  437   7.303   8.510   3.692
   41LYSH     H  438   7.234   8.581   3.676
   41LYSH    CA  439   7.246   8.376   3.710
   41LYSH    CB  440   7.194   8.347   3.851
   41LYSH    CG  441   7.257   8.218   3.904
   41LYSH    CD  442   7.193   8.166   4.032
   41LYSH    CE  443   7.269   8.054   4.104
   41LYSH    NZ  444   7.193   8.024   4.226
   41LYSH   HZ1  445   7.229   7.946   4.277
   41LYSH   HZ2  446   7.207   8.101   4.287
   41LYSH   HZ3  447   7.095   8.016   4.207
   41LYSH     C  448   7.137   8.353   3.605
   41LYSH     O  449   7.022   8.391   3.622
   42ASN      N  450   7.190   8.311   3.490
   42ASN      H  451   7.284   8.277   3.487
   42ASN     CA  452   7.114   8.286   3.367
   42ASN     CB  453   7.046   8.150   3.381
   42ASN     CG  454   7.006   8.095   3.244
   42ASN    OD1  455   6.992   8.168   3.146
   42ASN    ND2  456   6.974   7.966   3.243
   42ASN   HD21  457   6.971   7.909   3.325
   42ASN   HD22  458   6.936   7.927   3.159
   42ASN      C  459   7.034   8.405   3.311
   42ASN      O  460   6.916   8.419   3.343
   43GLY      N  461   7.106   8.504   3.260
   43GLY      H  462   7.178   8.481   3.194
   43GLY     CA  463   7.061   8.640   3.225
   43GLY      C  464   7.031   8.747   3.330
   43GLY      O  465   7.077   8.861   3.332
   44GL4      N  466   6.966   8.687   3.429
   44GL4      H  467   6.948   8.589   3.429
   44GL4     CA  468   6.918   8.763   3.546
   44GL4     CB  469   6.810   8.679   3.616
   44GL4     CG  470   6.689   8.658   3.524
   44GL4     CD  471   6.577   8.579   3.591
   44GL4    OE1  472   6.464   8.590   3.539
   44GL4   HE11  473   6.393   8.564   3.606
   44GL4   HE12  474   6.479   8.615   3.444
   44GL4    OE2  475   6.614   8.487   3.666
   44GL4   HE21  476   6.564   8.488   3.753
   44GL4   HE22  477   6.679   8.427   3.618
   44GL4      C  478   7.024   8.799   3.649
   44GL4      O  479   7.109   8.717   3.683
   45ARG      N  480   7.010   8.923   3.696
   45ARG      H  481   6.956   8.987   3.641
   45ARG     CA  482   7.095   8.989   3.796
   45ARG     CB  483   7.065   9.138   3.774
   45ARG     CG  484   7.158   9.239   3.840
   45ARG     CD  485   7.309   9.238   3.818
   45ARG     NE  486   7.384   9.350   3.877
   45ARG     HE  487   7.332   9.435   3.872
   45ARG     CZ  488   7.512   9.343   3.917
   45ARG    NH1  489   7.589   9.234   3.900
   45ARG   HH11  490   7.549   9.151   3.863
   45ARG   HH12  491   7.684   9.235   3.932
   45ARG    NH2  492   7.563   9.443   3.990
   45ARG   HH21  493   7.515   9.523   4.025
   45ARG   HH22  494   7.656   9.441   4.026
   45ARG      C  495   7.058   8.947   3.939
   45ARG      O  496   6.946   8.965   3.986
   46ILE      N  497   7.165   8.931   4.016
   46ILE      H  498   7.254   8.918   3.972
   46ILE     CA  499   7.172   8.904   4.160
   46ILE     CB  500   7.295   8.823   4.202
   46ILE    CG1  501   7.290   8.680   4.149
   46ILE    CG2  502   7.316   8.813   4.354
   46ILE     CD  503   7.424   8.607   4.160
   46ILE      C  504   7.166   9.039   4.233
   46ILE      O  505   7.235   9.132   4.193
   47GL4      N  506   7.060   9.059   4.310
   47GL4      H  507   6.975   9.010   4.291
   47GL4     CA  508   7.026   9.185   4.377
   47GL4     CB  509   6.891   9.176   4.449
   47GL4     CG  510   6.768   9.180   4.359
   47GL4     CD  511   6.642   9.177   4.446
   47GL4    OE1  512   6.628   9.090   4.533
   47GL4   HE11  513   6.540   9.108   4.577
   47GL4   HE12  514   6.699   9.020   4.546
   47GL4    OE2  515   6.541   9.250   4.429
   47GL4   HE21  516   6.476   9.237   4.504
   47GL4   HE22  517   6.555   9.308   4.348
   47GL4      C  518   7.138   9.225   4.473
   47GL4      O  519   7.185   9.338   4.483
   48LYSH     N  520   7.175   9.129   4.557
   48LYSH     H  521   7.121   9.045   4.561
   48LYSH    CA  522   7.290   9.145   4.647
   48LYSH    CB  523   7.258   9.109   4.792
   48LYSH    CG  524   7.151   9.198   4.857
   48LYSH    CD  525   7.183   9.348   4.852
   48LYSH    CE  526   7.061   9.417   4.914
   48LYSH    NZ  527   7.062   9.563   4.894
   48LYSH   HZ1  528   7.150   9.606   4.915
   48LYSH   HZ2  529   7.034   9.581   4.800
   48LYSH   HZ3  530   7.002   9.604   4.963
   48LYSH     C  531   7.418   9.072   4.604
   48LYSH     O  532   7.452   8.963   4.649
   49VAL      N  533   7.505   9.158   4.550
   49VAL      H  534   7.477   9.250   4.523
   49VAL     CA  535   7.645   9.119   4.529
   49VAL     CB  536   7.676   9.133   4.380
   49VAL    CG1  537   7.819   9.097   4.341
   49VAL    CG2  538   7.569   9.071   4.289
   49VAL      C  539   7.733   9.205   4.621
   49VAL      O  540   7.746   9.324   4.593
   50GL4      N  541   7.801   9.143   4.717
   50GL4      H  542   7.792   9.043   4.714
   50GL4     CA  543   7.900   9.201   4.808
   50GL4     CB  544   7.942   9.089   4.904
   50GL4     CG  545   7.856   9.097   5.030
   50GL4     CD  546   7.874   9.217   5.124
   50GL4    OE1  547   7.777   9.256   5.193
   50GL4   HE11  548   7.811   9.334   5.245
   50GL4   HE12  549   7.698   9.194   5.196
   50GL4    OE2  550   7.984   9.274   5.136
   50GL4   HE21  551   7.976   9.372   5.115
   50GL4   HE22  552   8.053   9.207   5.162
   50GL4      C  553   8.029   9.262   4.754
   50GL4      O  554   8.059   9.271   4.635
   51HI0      N  555   8.092   9.342   4.840
   51HI0      H  556   8.031   9.394   4.900
   51HI0     CA  557   8.228   9.395   4.830
   51HI0     CB  558   8.281   9.447   4.963
   51HI0     CG  559   8.396   9.548   4.965
   51HI0    ND1  560   8.511   9.535   5.032
   51HI0    HD1  561   8.527   9.483   5.116
   51HI0    CD2  562   8.406   9.648   4.878
   51HI0    HD2  563   8.334   9.688   4.807
   51HI0    CE1  564   8.594   9.626   4.982
   51HI0    HE1  565   8.700   9.629   5.007
   51HI0    NE2  566   8.529   9.696   4.889
   51HI0    HE2  567   8.561   9.781   4.847
   51HI0      C  568   8.319   9.283   4.779
   51HI0      O  569   8.313   9.166   4.819
   52SER      N  570   8.418   9.320   4.698
   52SER      H  571   8.439   9.414   4.670
   52SER     CA  572   8.520   9.227   4.649
   52SER     CB  573   8.552   9.262   4.503
   52SER     OG  574   8.618   9.389   4.498
   52SER     HG  575   8.578   9.427   4.415
   52SER      C  576   8.647   9.224   4.734
   52SER      O  577   8.676   9.319   4.808
   53AS4      N  578   8.720   9.115   4.712
   53AS4      H  579   8.694   9.051   4.640
   53AS4     CA  580   8.853   9.098   4.770
   53AS4     CB  581   8.827   8.985   4.871
   53AS4     CG  582   8.898   8.977   5.006
   53AS4    OD1  583   8.857   8.883   5.078
   53AS4   HD11  584   8.855   8.921   5.170
   53AS4   HD12  585   8.829   8.806   5.021
   53AS4    OD2  586   9.007   9.034   5.028
   53AS4   HD21  587   9.023   9.037   5.127
   53AS4   HD22  588   9.059   9.026   4.943
   53AS4      C  589   8.961   9.075   4.665
   53AS4      O  590   8.929   9.034   4.553
   54LEU      N  591   9.079   9.090   4.724
   54LEU      H  592   9.086   9.105   4.823
   54LEU     CA  593   9.206   9.095   4.650
   54LEU     CB  594   9.282   9.221   4.693
   54LEU     CG  595   9.240   9.358   4.640
   54LEU    CD1  596   9.122   9.420   4.714
   54LEU    CD2  597   9.362   9.445   4.672
   54LEU      C  598   9.290   8.968   4.667
   54LEU      O  599   9.291   8.909   4.775
   55SER      N  600   9.376   8.950   4.568
   55SER      H  601   9.347   8.986   4.479
   55SER     CA  602   9.495   8.865   4.585
   55SER     CB  603   9.469   8.715   4.606
   55SER     OG  604   9.564   8.662   4.698
   55SER     HG  605   9.594   8.568   4.679
   55SER      C  606   9.603   8.882   4.479
   55SER      O  607   9.567   8.894   4.362
   56PHE      N  608   9.728   8.878   4.524
   56PHE      H  609   9.747   8.863   4.621
   56PHE     CA  610   9.839   8.844   4.434
   56PHE     CB  611   9.940   8.959   4.428
   56PHE     CG  612  10.057   8.941   4.329
   56PHE    CD1  613  10.023   8.976   4.199
   56PHE    HD1  614   9.926   9.015   4.172
   56PHE    CD2  615  10.187   8.901   4.357
   56PHE    HD2  616  10.211   8.875   4.460
   56PHE    CE1  617  10.123   8.972   4.102
   56PHE    HE1  618  10.102   9.006   4.001
   56PHE    CE2  619  10.281   8.882   4.256
   56PHE    HE2  620  10.384   8.862   4.284
   56PHE     CZ  621  10.253   8.929   4.128
   56PHE     HZ  622  10.339   8.933   4.062
   56PHE      C  623   9.912   8.718   4.482
   56PHE      O  624   9.943   8.698   4.599
   57SER      N  625   9.956   8.640   4.383
   57SER      H  626   9.938   8.664   4.288
   57SER     CA  627  10.038   8.520   4.402
   57SER     CB  628   9.944   8.402   4.430
   57SER     OG  629  10.016   8.295   4.491
   57SER     HG  630   9.957   8.268   4.568
   57SER      C  631  10.151   8.491   4.303
   57SER      O  632  10.201   8.586   4.243
   58LYSH     N  633  10.168   8.364   4.267
   58LYSH     H  634  10.116   8.307   4.330
   58LYSH    CA  635  10.271   8.309   4.178
   58LYSH    CB  636  10.294   8.163   4.219
   58LYSH    CG  637  10.383   8.170   4.343
   58LYSH    CD  638  10.398   8.047   4.434
   58LYSH    CE  639  10.275   8.035   4.524
   58LYSH    NZ  640  10.298   8.134   4.630
   58LYSH   HZ1  641  10.384   8.112   4.675
   58LYSH   HZ2  642  10.302   8.231   4.605
   58LYSH   HZ3  643  10.231   8.128   4.704
   58LYSH     C  644  10.243   8.322   4.029
   58LYSH     O  645  10.271   8.229   3.953
   59AS4      N  646  10.208   8.442   3.982
   59AS4      H  647  10.217   8.525   4.036
   59AS4     CA  648  10.147   8.466   3.851
   59AS4     CB  649  10.007   8.407   3.838
   59AS4     CG  650   9.949   8.438   3.700
   59AS4    OD1  651   9.976   8.359   3.606
   59AS4   HD11  652   9.926   8.372   3.521
   59AS4   HD12  653  10.051   8.303   3.641
   59AS4    OD2  654   9.862   8.526   3.687
   59AS4   HD21  655   9.799   8.512   3.611
   59AS4   HD22  656   9.881   8.596   3.756
   59AS4      C  657  10.163   8.615   3.817
   59AS4      O  658  10.171   8.708   3.898
   60TRP      N  659  10.167   8.630   3.685
   60TRP      H  660  10.127   8.554   3.634
   60TRP     CA  661  10.189   8.755   3.611
   60TRP     CB  662  10.240   8.727   3.469
   60TRP     CG  663  10.392   8.743   3.459
   60TRP    CD1  664  10.456   8.847   3.406
   60TRP    HD1  665  10.421   8.950   3.400
   60TRP    CD2  666  10.492   8.650   3.487
   60TRP    NE1  667  10.585   8.821   3.390
   60TRP    HE1  668  10.653   8.884   3.350
   60TRP    CE2  669  10.613   8.704   3.445
   60TRP    CE3  670  10.476   8.521   3.536
   60TRP    HE3  671  10.384   8.471   3.566
   60TRP    CZ2  672  10.722   8.619   3.459
   60TRP    HZ2  673  10.815   8.651   3.413
   60TRP    CZ3  674  10.585   8.435   3.552
   60TRP    HZ3  675  10.572   8.327   3.549
   60TRP    CH2  676  10.706   8.494   3.519
   60TRP    HH2  677  10.801   8.472   3.568
   60TRP      C  678  10.072   8.853   3.610
   60TRP      O  679  10.088   8.972   3.583
   61SER      N  680   9.959   8.808   3.665
   61SER      H  681   9.952   8.709   3.680
   61SER     CA  682   9.845   8.898   3.689
   61SER     CB  683   9.720   8.838   3.623
   61SER     OG  684   9.748   8.755   3.510
   61SER     HG  685   9.736   8.797   3.420
   61SER      C  686   9.807   8.912   3.837
   61SER      O  687   9.868   8.847   3.921
   62PHE      N  688   9.731   9.019   3.861
   62PHE      H  689   9.690   9.082   3.795
   62PHE     CA  690   9.670   9.033   3.994
   62PHE     CB  691   9.644   9.180   4.028
   62PHE     CG  692   9.625   9.231   4.172
   62PHE    CD1  693   9.499   9.241   4.229
   62PHE    HD1  694   9.410   9.222   4.169
   62PHE    CD2  695   9.743   9.257   4.239
   62PHE    HD2  696   9.830   9.301   4.190
   62PHE    CE1  697   9.483   9.281   4.361
   62PHE    HE1  698   9.387   9.285   4.412
   62PHE    CE2  699   9.726   9.279   4.375
   62PHE    HE2  700   9.811   9.261   4.440
   62PHE     CZ  701   9.601   9.302   4.432
   62PHE     HZ  702   9.594   9.362   4.523
   62PHE      C  703   9.529   8.974   3.987
   62PHE      O  704   9.473   8.972   3.878
   63TYR      N  705   9.478   8.926   4.100
   63TYR      H  706   9.527   8.928   4.187
   63TYR     CA  707   9.357   8.843   4.103
   63TYR     CB  708   9.387   8.699   4.145
   63TYR     CG  709   9.453   8.616   4.034
   63TYR    CD1  710   9.373   8.533   3.956
   63TYR    HD1  711   9.269   8.512   3.982
   63TYR    CD2  712   9.589   8.628   4.013
   63TYR    HD2  713   9.654   8.661   4.095
   63TYR    CE1  714   9.434   8.467   3.850
   63TYR    HE1  715   9.381   8.418   3.768
   63TYR    CE2  716   9.648   8.553   3.912
   63TYR    HE2  717   9.757   8.554   3.901
   63TYR     CZ  718   9.570   8.478   3.825
   63TYR     OH  719   9.618   8.431   3.706
   63TYR     HH  720   9.695   8.490   3.681
   63TYR      C  721   9.257   8.905   4.201
   63TYR      O  722   9.281   8.963   4.307
   64LEU      N  723   9.134   8.867   4.168
   64LEU      H  724   9.110   8.797   4.100
   64LEU     CA  725   9.010   8.921   4.226
   64LEU     CB  726   8.943   9.027   4.138
   64LEU     CG  727   9.016   9.161   4.145
   64LEU    CD1  728   8.941   9.260   4.057
   64LEU    CD2  729   9.014   9.219   4.286
   64LEU      C  730   8.907   8.813   4.260
   64LEU      O  731   8.893   8.719   4.181
   65LEU      N  732   8.864   8.817   4.386
   65LEU      H  733   8.912   8.883   4.444
   65LEU     CA  734   8.750   8.752   4.453
   65LEU     CB  735   8.772   8.713   4.600
   65LEU     CG  736   8.876   8.604   4.623
   65LEU    CD1  737   9.018   8.653   4.597
   65LEU    CD2  738   8.863   8.546   4.764
   65LEU      C  739   8.626   8.841   4.444
   65LEU      O  740   8.624   8.952   4.498
   66TYR      N  741   8.562   8.807   4.333
   66TYR      H  742   8.596   8.752   4.257
   66TYR     CA  743   8.428   8.864   4.313
   66TYR     CB  744   8.387   8.867   4.166
   66TYR     CG  745   8.424   9.001   4.102
   66TYR    CD1  746   8.319   9.090   4.083
   66TYR    HD1  747   8.217   9.059   4.106
   66TYR    CD2  748   8.552   9.043   4.068
   66TYR    HD2  749   8.637   8.973   4.071
   66TYR    CE1  750   8.346   9.214   4.026
   66TYR    HE1  751   8.262   9.281   4.013
   66TYR    CE2  752   8.582   9.167   4.012
   66TYR    HE2  753   8.686   9.201   4.012
   66TYR     CZ  754   8.476   9.254   3.996
   66TYR     OH  755   8.512   9.378   3.953
   66TYR     HH  756   8.452   9.445   3.996
   66TYR      C  757   8.325   8.783   4.393
   66TYR      O  758   8.324   8.660   4.399
   67TYR      N  759   8.264   8.844   4.495
   67TYR      H  760   8.241   8.941   4.485
   67TYR     CA  761   8.178   8.774   4.590
   67TYR     CB  762   8.215   8.823   4.731
   67TYR     CG  763   8.333   8.743   4.785
   67TYR    CD1  764   8.307   8.613   4.826
   67TYR    HD1  765   8.212   8.568   4.795
   67TYR    CD2  766   8.452   8.808   4.814
   67TYR    HD2  767   8.475   8.908   4.777
   67TYR    CE1  768   8.403   8.540   4.894
   67TYR    HE1  769   8.384   8.438   4.927
   67TYR    CE2  770   8.549   8.737   4.884
   67TYR    HE2  771   8.644   8.787   4.903
   67TYR     CZ  772   8.523   8.606   4.921
   67TYR     OH  773   8.609   8.534   4.998
   67TYR     HH  774   8.689   8.584   5.030
   67TYR      C  775   8.026   8.787   4.573
   67TYR      O  776   7.966   8.894   4.565
   68THR      N  777   7.956   8.674   4.576
   68THR      H  778   8.002   8.590   4.608
   68THR     CA  779   7.810   8.667   4.586
   68THR     CB  780   7.746   8.618   4.456
   68THR    OG1  781   7.604   8.629   4.472
   68THR    HG1  782   7.555   8.575   4.404
   68THR    CG2  783   7.792   8.480   4.407
   68THR      C  784   7.758   8.602   4.715
   68THR      O  785   7.832   8.554   4.800
   69GL4      N  786   7.635   8.637   4.753
   69GL4      H  787   7.576   8.684   4.687
   69GL4     CA  788   7.563   8.572   4.863
   69GL4     CB  789   7.466   8.683   4.902
   69GL4     CG  790   7.373   8.652   5.020
   69GL4     CD  791   7.309   8.776   5.084
   69GL4    OE1  792   7.366   8.822   5.185
   69GL4   HE11  793   7.393   8.918   5.171
   69GL4   HE12  794   7.370   8.742   5.245
   69GL4    OE2  795   7.192   8.804   5.051
   69GL4   HE21  796   7.151   8.849   5.129
   69GL4   HE22  797   7.172   8.768   4.959
   69GL4      C  798   7.487   8.447   4.816
   69GL4      O  799   7.467   8.442   4.694
   70PHE      N  800   7.446   8.349   4.895
   70PHE      H  801   7.480   8.334   4.988
   70PHE     CA  802   7.354   8.247   4.842
   70PHE     CB  803   7.343   8.139   4.950
   70PHE     CG  804   7.272   8.007   4.919
   70PHE    CD1  805   7.140   7.975   4.952
   70PHE    HD1  806   7.076   8.055   4.988
   70PHE    CD2  807   7.346   7.920   4.840
   70PHE    HD2  808   7.448   7.931   4.801
   70PHE    CE1  809   7.084   7.855   4.909
   70PHE    HE1  810   6.976   7.842   4.904
   70PHE    CE2  811   7.287   7.801   4.800
   70PHE    HE2  812   7.357   7.738   4.745
   70PHE     CZ  813   7.154   7.770   4.825
   70PHE     HZ  814   7.107   7.697   4.759
   70PHE      C  815   7.221   8.300   4.787
   70PHE      O  816   7.151   8.382   4.846
   71THR      N  817   7.190   8.254   4.667
   71THR      H  818   7.248   8.183   4.628
   71THR     CA  819   7.071   8.287   4.586
   71THR     CB  820   7.105   8.356   4.454
   71THR    OG1  821   7.191   8.289   4.362
   71THR    HG1  822   7.286   8.319   4.371
   71THR    CG2  823   7.138   8.501   4.491
   71THR      C  824   6.979   8.167   4.562
   71THR      O  825   7.006   8.098   4.464
   72PRO      N  826   6.887   8.139   4.654
   72PRO     CA  827   6.788   8.031   4.636
   72PRO     CB  828   6.706   8.029   4.765
   72PRO     CG  829   6.728   8.166   4.831
   72PRO     CD  830   6.856   8.223   4.770
   72PRO      C  831   6.689   8.065   4.524
   72PRO      O  832   6.570   8.091   4.542
   73THR      N  833   6.742   8.061   4.402
   73THR      H  834   6.840   8.045   4.391
   73THR     CA  835   6.675   8.093   4.275
   73THR     CB  836   6.760   8.183   4.186
   73THR    OG1  837   6.889   8.122   4.179
   73THR    HG1  838   6.885   8.059   4.102
   73THR    CG2  839   6.758   8.329   4.231
   73THR      C  840   6.633   7.968   4.198
   73THR      O  841   6.696   7.862   4.207
   74GL4      N  842   6.538   7.987   4.107
   74GL4      H  843   6.483   8.071   4.113
   74GL4     CA  844   6.496   7.881   4.015
   74GL4     CB  845   6.365   7.938   3.959
   74GL4     CG  846   6.263   7.839   3.902
   74GL4     CD  847   6.134   7.907   3.857
   74GL4    OE1  848   6.128   7.963   3.746
   74GL4   HE11  849   6.045   8.019   3.736
   74GL4   HE12  850   6.195   7.912   3.693
   74GL4    OE2  851   6.042   7.895   3.941
   74GL4   HE21  852   5.972   7.962   3.919
   74GL4   HE22  853   6.077   7.820   3.999
   74GL4      C  854   6.595   7.851   3.902
   74GL4      O  855   6.610   7.737   3.857
   75LYSH     N  856   6.664   7.954   3.856
   75LYSH     H  857   6.625   8.045   3.843
   75LYSH    CA  858   6.793   7.952   3.784
   75LYSH    CB  859   6.806   8.077   3.697
   75LYSH    CG  860   6.695   8.085   3.592
   75LYSH    CD  861   6.698   8.218   3.517
   75LYSH    CE  862   6.601   8.233   3.400
   75LYSH    NZ  863   6.596   8.375   3.359
   75LYSH   HZ1  864   6.543   8.378   3.275
   75LYSH   HZ2  865   6.553   8.434   3.427
   75LYSH   HZ3  866   6.685   8.410   3.330
   75LYSH     C  867   6.912   7.917   3.873
   75LYSH     O  868   6.933   7.966   3.984
   76ASN      N  869   7.002   7.851   3.801
   76ASN      H  870   6.978   7.831   3.706
   76ASN     CA  871   7.124   7.797   3.863
   76ASN     CB  872   7.100   7.651   3.904
   76ASN     CG  873   7.102   7.630   4.056
   76ASN    OD1  874   7.179   7.693   4.128
   76ASN    ND2  875   7.022   7.530   4.094
   76ASN   HD21  876   6.955   7.479   4.041
   76ASN   HD22  877   7.033   7.495   4.187
   76ASN      C  878   7.256   7.815   3.790
   76ASN      O  879   7.363   7.812   3.850
   77GL4      N  880   7.255   7.798   3.658
   77GL4      H  881   7.175   7.762   3.609
   77GL4     CA  882   7.376   7.821   3.579
   77GL4     CB  883   7.357   7.758   3.441
   77GL4     CG  884   7.375   7.607   3.455
   77GL4     CD  885   7.367   7.528   3.324
   77GL4    OE1  886   7.353   7.404   3.327
   77GL4   HE11  887   7.406   7.356   3.257
   77GL4   HE12  888   7.307   7.382   3.413
   77GL4    OE2  889   7.433   7.576   3.229
   77GL4   HE21  890   7.381   7.577   3.144
   77GL4   HE22  891   7.527   7.559   3.257
   77GL4      C  892   7.422   7.967   3.574
   77GL4      O  893   7.348   8.056   3.533
   78TYR      N  894   7.518   7.986   3.664
   78TYR      H  895   7.541   7.914   3.729
   78TYR     CA  896   7.581   8.116   3.686
   78TYR     CB  897   7.688   8.086   3.792
   78TYR     CG  898   7.656   8.093   3.941
   78TYR    CD1  899   7.679   7.978   4.015
   78TYR    HD1  900   7.700   7.885   3.961
   78TYR    CD2  901   7.616   8.214   3.996
   78TYR    HD2  902   7.577   8.297   3.938
   78TYR    CE1  903   7.667   7.985   4.154
   78TYR    HE1  904   7.716   7.908   4.214
   78TYR    CE2  905   7.593   8.215   4.134
   78TYR    HE2  906   7.548   8.310   4.162
   78TYR     CZ  907   7.621   8.103   4.211
   78TYR     OH  908   7.616   8.117   4.346
   78TYR     HH  909   7.690   8.057   4.376
   78TYR      C  910   7.656   8.169   3.564
   78TYR      O  911   7.664   8.098   3.464
   79ALA      N  912   7.694   8.296   3.568
   79ALA      H  913   7.665   8.355   3.643
   79ALA     CA  914   7.767   8.366   3.461
   79ALA     CB  915   7.669   8.423   3.358
   79ALA      C  916   7.852   8.473   3.529
   79ALA      O  917   7.807   8.579   3.571
   80CYS2     N  918   7.974   8.430   3.560
   80CYS2     H  919   7.997   8.332   3.560
   80CYS2    CA  920   8.070   8.519   3.625
   80CYS2    CB  921   8.162   8.440   3.719
   80CYS2    SG  922   8.275   8.560   3.799
   80CYS2     C  923   8.134   8.601   3.512
   80CYS2     O  924   8.256   8.595   3.495
   81ARG      N  925   8.054   8.683   3.445
   81ARG      H  926   7.988   8.744   3.490
   81ARG     CA  927   8.103   8.738   3.318
   81ARG     CB  928   8.003   8.693   3.210
   81ARG     CG  929   8.030   8.549   3.167
   81ARG     CD  930   8.119   8.552   3.042
   81ARG     NE  931   8.136   8.423   2.974
   81ARG     HE  932   8.197   8.358   3.020
   81ARG     CZ  933   8.102   8.395   2.848
   81ARG    NH1  934   8.048   8.489   2.769
   81ARG   HH11  935   8.038   8.581   2.807
   81ARG   HH12  936   7.989   8.468   2.691
   81ARG    NH2  937   8.140   8.271   2.814
   81ARG   HH21  938   8.197   8.218   2.877
   81ARG   HH22  939   8.117   8.238   2.722
   81ARG      C  940   8.129   8.888   3.311
   81ARG      O  941   8.094   8.968   3.398
   82VAL      N  942   8.201   8.926   3.206
   82VAL      H  943   8.264   8.859   3.166
   82VAL     CA  944   8.216   9.067   3.167
   82VAL     CB  945   8.365   9.095   3.147
   82VAL    CG1  946   8.416   9.172   3.025
   82VAL    CG2  947   8.425   9.153   3.276
   82VAL      C  948   8.130   9.094   3.044
   82VAL      O  949   8.103   8.998   2.972
   83ASN      N  950   8.096   9.222   3.028
   83ASN      H  951   8.107   9.287   3.103
   83ASN     CA  952   8.010   9.277   2.922
   83ASN     CB  953   7.925   9.385   2.990
   83ASN     CG  954   7.828   9.486   2.928
   83ASN    OD1  955   7.837   9.521   2.810
   83ASN    ND2  956   7.743   9.548   3.009
   83ASN   HD21  957   7.733   9.526   3.106
   83ASN   HD22  958   7.677   9.609   2.964
   83ASN      C  959   8.095   9.333   2.808
   83ASN      O  960   8.196   9.398   2.830
   84HI0      N  961   8.032   9.324   2.691
   84HI0      H  962   7.945   9.274   2.688
   84HI0     CA  963   8.087   9.371   2.563
   84HI0     CB  964   8.037   9.310   2.432
   84HI0     CG  965   8.069   9.161   2.418
   84HI0    ND1  966   7.976   9.068   2.398
   84HI0    HD1  967   7.879   9.090   2.386
   84HI0    CD2  968   8.188   9.101   2.412
   84HI0    HD2  969   8.277   9.161   2.390
   84HI0    CE1  970   8.035   8.950   2.386
   84HI0    HE1  971   7.990   8.851   2.379
   84HI0    NE2  972   8.166   8.972   2.391
   84HI0    HE2  973   8.236   8.900   2.393
   84HI0      C  974   8.088   9.523   2.545
   84HI0      O  975   8.180   9.568   2.478
   85VAL      N  976   8.006   9.608   2.608
   85VAL      H  977   7.943   9.579   2.680
   85VAL     CA  978   7.985   9.743   2.555
   85VAL     CB  979   7.846   9.797   2.589
   85VAL    CG1  980   7.734   9.709   2.533
   85VAL    CG2  981   7.831   9.840   2.735
   85VAL      C  982   8.095   9.849   2.568
   85VAL      O  983   8.099   9.934   2.480
   86THR      N  984   8.192   9.817   2.653
   86THR      H  985   8.190   9.758   2.734
   86THR     CA  986   8.312   9.901   2.636
   86THR     CB  987   8.366   9.958   2.767
   86THR    OG1  988   8.418   9.858   2.855
   86THR    HG1  989   8.473   9.900   2.928
   86THR    CG2  990   8.253  10.034   2.836
   86THR      C  991   8.424   9.818   2.572
   86THR      O  992   8.513   9.869   2.505
   87LEU      N  993   8.421   9.685   2.583
   87LEU      H  994   8.334   9.640   2.606
   87LEU     CA  995   8.524   9.585   2.552
   87LEU     CB  996   8.472   9.448   2.597
   87LEU     CG  997   8.582   9.342   2.602
   87LEU    CD1  998   8.658   9.359   2.733
   87LEU    CD2  999   8.531   9.200   2.573
   87LEU      C 1000   8.549   9.579   2.401
   87LEU      O 1001   8.661   9.590   2.350
   88SER      N 1002   8.442   9.552   2.328
   88SER      H 1003   8.354   9.539   2.374
   88SER     CA 1004   8.428   9.551   2.181
   88SER     CB 1005   8.477   9.421   2.118
   88SER     OG 1006   8.606   9.380   2.164
   88SER     HG 1007   8.651   9.462   2.201
   88SER      C 1008   8.280   9.559   2.143
   88SER      O 1009   8.203   9.472   2.181
   89GLN      N 1010   8.239   9.674   2.088
   89GLN      H 1011   8.293   9.756   2.069
   89GLN     CA 1012   8.100   9.715   2.064
   89GLN     CB 1013   8.111   9.854   1.999
   89GLN     CG 1014   7.974   9.920   2.004
   89GLN     CD 1015   7.977  10.069   1.967
   89GLN    OE1 1016   7.876  10.117   1.916
   89GLN    NE2 1017   8.060  10.148   2.033
   89GLN   HE21 1018   8.116  10.116   2.110
   89GLN   HE22 1019   8.066  10.246   2.017
   89GLN      C 1020   8.019   9.606   1.995
   89GLN      O 1021   8.052   9.558   1.887
   90PRO      N 1022   7.925   9.551   2.072
   90PRO     CA 1023   7.833   9.450   2.017
   90PRO     CB 1024   7.772   9.373   2.134
   90PRO     CG 1025   7.772   9.479   2.245
   90PRO     CD 1026   7.885   9.576   2.211
   90PRO      C 1027   7.723   9.514   1.933
   90PRO      O 1028   7.681   9.628   1.955
   91LYSH     N 1029   7.656   9.430   1.854
   91LYSH     H 1030   7.696   9.341   1.833
   91LYSH    CA 1031   7.529   9.458   1.786
   91LYSH    CB 1032   7.505   9.362   1.669
   91LYSH    CG 1033   7.402   9.414   1.569
   91LYSH    CD 1034   7.469   9.533   1.498
   91LYSH    CE 1035   7.363   9.624   1.437
   91LYSH    NZ 1036   7.394   9.760   1.391
   91LYSH   HZ1 1037   7.311   9.804   1.356
   91LYSH   HZ2 1038   7.430   9.813   1.468
   91LYSH   HZ3 1039   7.465   9.759   1.320
   91LYSH     C 1040   7.413   9.442   1.885
   91LYSH     O 1041   7.329   9.532   1.895
   92ILE      N 1042   7.419   9.331   1.957
   92ILE      H 1043   7.502   9.276   1.954
   92ILE     CA 1044   7.319   9.279   2.051
   92ILE     CB 1045   7.205   9.200   1.986
   92ILE    CG1 1046   7.260   9.111   1.873
   92ILE    CG2 1047   7.098   9.301   1.945
   92ILE     CD 1048   7.160   9.004   1.831
   92ILE      C 1049   7.376   9.195   2.165
   92ILE      O 1050   7.321   9.203   2.275
   93VAL      N 1051   7.471   9.106   2.138
   93VAL      H 1052   7.491   9.082   2.043
   93VAL     CA 1053   7.541   9.023   2.238
   93VAL     CB 1054   7.619   8.904   2.183
   93VAL    CG1 1055   7.710   8.822   2.275
   93VAL    CG2 1056   7.529   8.808   2.104
   93VAL      C 1057   7.615   9.087   2.356
   93VAL      O 1058   7.725   9.141   2.343
   94LYSH     N 1059   7.536   9.109   2.461
   94LYSH     H 1060   7.438   9.095   2.451
   94LYSH    CA 1061   7.585   9.189   2.574
   94LYSH    CB 1062   7.470   9.234   2.665
   94LYSH    CG 1063   7.500   9.351   2.758
   94LYSH    CD 1064   7.364   9.397   2.813
   94LYSH    CE 1065   7.371   9.530   2.887
   94LYSH    NZ 1066   7.239   9.584   2.920
   94LYSH   HZ1 1067   7.189   9.522   2.980
   94LYSH   HZ2 1068   7.248   9.672   2.966
   94LYSH   HZ3 1069   7.191   9.603   2.834
   94LYSH     C 1070   7.698   9.119   2.649
   94LYSH     O 1071   7.809   9.173   2.655
   95TRP      N 1072   7.666   9.003   2.706
   95TRP      H 1073   7.579   8.956   2.687
   95TRP     CA 1074   7.759   8.923   2.786
   95TRP     CB 1075   7.708   8.899   2.928
   95TRP     CG 1076   7.649   9.018   3.004
   95TRP    CD1 1077   7.722   9.095   3.083
   95TRP    HD1 1078   7.829   9.088   3.104
   95TRP    CD2 1079   7.515   9.043   3.031
   95TRP    NE1 1080   7.636   9.160   3.160
   95TRP    HE1 1081   7.670   9.210   3.240
   95TRP    CE2 1082   7.508   9.138   3.132
   95TRP    CE3 1083   7.396   8.997   2.975
   95TRP    HE3 1084   7.394   8.911   2.908
   95TRP    CZ2 1085   7.386   9.186   3.177
   95TRP    HZ2 1086   7.386   9.242   3.271
   95TRP    CZ3 1087   7.275   9.048   3.020
   95TRP    HZ3 1088   7.190   9.014   2.961
   95TRP    CH2 1089   7.266   9.146   3.119
   95TRP    HH2 1090   7.167   9.186   3.139
   95TRP      C 1091   7.782   8.785   2.725
   95TRP      O 1092   7.895   8.737   2.718
   96AS4      N 1093   7.675   8.708   2.702
   96AS4      H 1094   7.581   8.734   2.725
   96AS4     CA 1095   7.673   8.576   2.638
   96AS4     CB 1096   7.641   8.465   2.739
   96AS4     CG 1097   7.664   8.322   2.692
   96AS4    OD1 1098   7.565   8.258   2.650
   96AS4   HD11 1099   7.592   8.176   2.599
   96AS4   HD12 1100   7.484   8.302   2.690
   96AS4    OD2 1101   7.780   8.280   2.669
   96AS4   HD21 1102   7.792   8.193   2.716
   96AS4   HD22 1103   7.818   8.341   2.599
   96AS4      C 1104   7.580   8.551   2.519
   96AS4      O 1105   7.464   8.592   2.511
   97ARG      N 1106   7.633   8.472   2.426
   97ARG      H 1107   7.722   8.428   2.436
   97ARG     CA 1108   7.557   8.433   2.306
   97ARG     CB 1109   7.630   8.343   2.206
   97ARG     CG 1110   7.752   8.418   2.152
   97ARG     CD 1111   7.815   8.317   2.056
   97ARG     NE 1112   7.942   8.376   2.009
   97ARG     HE 1113   7.976   8.448   2.068
   97ARG     CZ 1114   8.007   8.348   1.895
   97ARG    NH1 1115   7.962   8.253   1.812
   97ARG   HH11 1116   7.879   8.206   1.840
   97ARG   HH12 1117   8.010   8.228   1.728
   97ARG    NH2 1118   8.112   8.419   1.850
   97ARG   HH21 1119   8.148   8.488   1.912
   97ARG   HH22 1120   8.159   8.392   1.766
   97ARG      C 1121   7.413   8.386   2.327
   97ARG      O 1122   7.320   8.459   2.292
   98AS4      N 1123   7.404   8.280   2.406
   98AS4      H 1124   7.478   8.267   2.472
   98AS4     CA 1125   7.287   8.194   2.431
   98AS4     CB 1126   7.330   8.070   2.508
   98AS4     CG 1127   7.406   7.974   2.415
   98AS4    OD1 1128   7.354   7.951   2.304
   98AS4   HD11 1129   7.437   7.938   2.250
   98AS4   HD12 1130   7.256   7.935   2.318
   98AS4    OD2 1131   7.496   7.903   2.463
   98AS4   HD21 1132   7.528   7.840   2.391
   98AS4   HD22 1133   7.516   7.925   2.558
   98AS4      C 1134   7.181   8.254   2.524
   98AS4      O 1135   7.070   8.201   2.530
   99MET      N 1136   7.212   8.373   2.576
   99MET      H 1137   7.268   8.439   2.527
   99MET     CA 1138   7.150   8.432   2.695
   99MET     CB 1139   7.264   8.432   2.796
   99MET     CG 1140   7.220   8.438   2.943
   99MET     SD 1141   7.348   8.450   3.073
   99MET     CE 1142   7.414   8.609   3.027
   99MET      C 1143   7.094   8.573   2.672
   99MET     O1 1144   7.119   8.630   2.564
   99MET   HO11 1145   7.060   8.710   2.551
   99MET   HO12 1146   7.202   8.589   2.526
   99MET     O2 1147   7.052   8.641   2.768
   99MET   HO21 1148   7.043   8.736   2.738
   99MET   HO22 1149   7.054   8.590   2.855
  100ILE      N 1150   5.782   7.261   2.059
  100ILE     H1 1151   5.717   7.224   1.993
  100ILE     H2 1152   5.726   7.313   2.125
  100ILE     H3 1153   5.834   7.331   2.009
  100ILE     CA 1154   5.864   7.155   2.118
  100ILE     CB 1155   5.963   7.086   2.025
  100ILE    CG1 1156   6.026   7.184   1.926
  100ILE    CG2 1157   5.909   6.952   1.973
  100ILE     CD 1158   6.141   7.118   1.850
  100ILE      C 1159   5.940   7.215   2.237
  100ILE      O 1160   5.978   7.331   2.225
  101GLN      N 1161   5.976   7.136   2.338
  101GLN      H 1162   5.955   7.038   2.338
  101GLN     CA 1163   6.074   7.181   2.438
  101GLN     CB 1164   6.027   7.143   2.579
  101GLN     CG 1165   6.081   7.017   2.648
  101GLN     CD 1166   6.001   6.986   2.774
  101GLN    OE1 1167   5.887   6.942   2.777
  101GLN    NE2 1168   6.074   7.006   2.884
  101GLN   HE21 1169   6.171   7.030   2.882
  101GLN   HE22 1170   6.031   6.985   2.971
  101GLN      C 1171   6.213   7.130   2.400
  101GLN      O 1172   6.223   7.040   2.317
  102ARG      N 1173   6.313   7.213   2.430
  102ARG      H 1174   6.287   7.295   2.481
  102ARG     CA 1175   6.453   7.173   2.414
  102ARG     CB 1176   6.543   7.297   2.413
  102ARG     CG 1177   6.522   7.379   2.285
  102ARG     CD 1178   6.585   7.299   2.171
  102ARG     NE 1179   6.730   7.280   2.181
  102ARG     HE 1180   6.762   7.270   2.275
  102ARG     CZ 1181   6.820   7.272   2.081
  102ARG    NH1 1182   6.768   7.288   1.959
  102ARG   HH11 1183   6.673   7.316   1.946
  102ARG   HH12 1184   6.824   7.266   1.879
  102ARG    NH2 1185   6.945   7.225   2.087
  102ARG   HH21 1186   6.986   7.193   2.173
  102ARG   HH22 1187   6.996   7.192   2.008
  102ARG      C 1188   6.499   7.076   2.523
  102ARG      O 1189   6.565   6.976   2.498
  103THR      N 1190   6.445   7.096   2.643
  103THR      H 1191   6.366   7.156   2.661
  103THR     CA 1192   6.497   7.022   2.759
  103THR     CB 1193   6.458   7.066   2.900
  103THR    OG1 1194   6.323   7.113   2.902
  103THR    HG1 1195   6.329   7.207   2.868
  103THR    CG2 1196   6.563   7.160   2.958
  103THR      C 1197   6.470   6.871   2.757
  103THR      O 1198   6.356   6.838   2.727
  104PRO      N 1199   6.566   6.780   2.778
  104PRO     CA 1200   6.562   6.633   2.774
  104PRO     CB 1201   6.708   6.588   2.789
  104PRO     CG 1202   6.783   6.712   2.740
  104PRO     CD 1203   6.703   6.821   2.812
  104PRO      C 1204   6.480   6.577   2.890
  104PRO      O 1205   6.500   6.617   3.005
  105LYSH     N 1206   6.411   6.467   2.859
  105LYSH     H 1207   6.416   6.430   2.767
  105LYSH    CA 1208   6.301   6.409   2.937
  105LYSH    CB 1209   6.179   6.501   2.925
  105LYSH    CG 1210   6.119   6.500   2.785
  105LYSH    CD 1211   6.010   6.607   2.786
  105LYSH    CE 1212   5.924   6.601   2.660
  105LYSH    NZ 1213   5.810   6.692   2.676
  105LYSH   HZ1 1214   5.754   6.662   2.753
  105LYSH   HZ2 1215   5.837   6.788   2.685
  105LYSH   HZ3 1216   5.758   6.682   2.591
  105LYSH     C 1217   6.267   6.266   2.896
  105LYSH     O 1218   6.306   6.220   2.789
  106ILE      N 1219   6.239   6.197   3.006
  106ILE      H 1220   6.261   6.233   3.097
  106ILE     CA 1221   6.184   6.060   3.005
  106ILE     CB 1222   6.222   5.968   3.120
  106ILE    CG1 1223   6.181   6.040   3.249
  106ILE    CG2 1224   6.372   5.941   3.130
  106ILE     CD 1225   6.171   5.945   3.369
  106ILE      C 1226   6.034   6.063   2.976
  106ILE      O 1227   5.965   6.165   2.981
  107GLN      N 1228   5.993   5.944   2.933
  107GLN      H 1229   6.054   5.865   2.929
  107GLN     CA 1230   5.855   5.923   2.885
  107GLN     CB 1231   5.826   5.784   2.828
  107GLN     CG 1232   5.822   5.667   2.927
  107GLN     CD 1233   5.958   5.638   2.993
  107GLN    OE1 1234   6.066   5.662   2.940
  107GLN    NE2 1235   5.950   5.575   3.110
  107GLN   HE21 1236   5.862   5.546   3.147
  107GLN   HE22 1237   6.020   5.589   3.179
  107GLN      C 1238   5.740   5.959   2.980
  107GLN      O 1239   5.775   5.980   3.096
  108VAL      N 1240   5.620   5.988   2.931
  108VAL      H 1241   5.579   5.980   2.840
  108VAL     CA 1242   5.509   6.044   3.009
  108VAL     CB 1243   5.406   6.132   2.938
  108VAL    CG1 1244   5.472   6.263   2.895
  108VAL    CG2 1245   5.345   6.053   2.822
  108VAL      C 1246   5.437   5.943   3.098
  108VAL      O 1247   5.380   5.842   3.056
  109TYR      N 1248   5.391   5.999   3.209
  109TYR      H 1249   5.438   6.082   3.238
  109TYR     CA 1250   5.301   5.943   3.311
  109TYR     CB 1251   5.391   5.881   3.418
  109TYR     CG 1252   5.492   5.773   3.377
  109TYR    CD1 1253   5.629   5.794   3.368
  109TYR    HD1 1254   5.669   5.895   3.367
  109TYR    CD2 1255   5.443   5.645   3.353
  109TYR    HD2 1256   5.335   5.628   3.359
  109TYR    CE1 1257   5.716   5.689   3.338
  109TYR    HE1 1258   5.823   5.706   3.348
  109TYR    CE2 1259   5.523   5.537   3.319
  109TYR    HE2 1260   5.471   5.450   3.280
  109TYR     CZ 1261   5.660   5.564   3.316
  109TYR     OH 1262   5.749   5.470   3.274
  109TYR     HH 1263   5.698   5.384   3.284
  109TYR      C 1264   5.221   6.057   3.375
  109TYR      O 1265   5.250   6.172   3.342
  110SER      N 1266   5.104   6.025   3.429
  110SER      H 1267   5.046   5.947   3.407
  110SER     CA 1268   5.041   6.130   3.511
  110SER     CB 1269   4.888   6.132   3.502
  110SER     OG 1270   4.822   6.166   3.380
  110SER     HG 1271   4.725   6.175   3.404
  110SER      C 1272   5.064   6.128   3.662
  110SER      O 1273   5.029   6.031   3.729
  111ARG      N 1274   5.117   6.240   3.712
  111ARG      H 1275   5.110   6.252   3.811
  111ARG     CA 1276   5.163   6.356   3.635
  111ARG     CB 1277   5.110   6.493   3.680
  111ARG     CG 1278   5.106   6.514   3.831
  111ARG     CD 1279   5.039   6.651   3.843
  111ARG     NE 1280   4.989   6.676   3.979
  111ARG     HE 1281   5.055   6.666   4.053
  111ARG     CZ 1282   4.863   6.710   4.012
  111ARG    NH1 1283   4.768   6.733   3.920
  111ARG   HH11 1284   4.791   6.734   3.823
  111ARG   HH12 1285   4.674   6.752   3.946
  111ARG    NH2 1286   4.830   6.708   4.142
  111ARG   HH21 1287   4.894   6.682   4.214
  111ARG   HH22 1288   4.750   6.765   4.162
  111ARG      C 1289   5.313   6.381   3.619
  111ARG      O 1290   5.393   6.402   3.710
  112HI0      N 1291   5.353   6.382   3.492
  112HI0      H 1292   5.288   6.344   3.426
  112HI0     CA 1293   5.492   6.413   3.458
  112HI0     CB 1294   5.538   6.335   3.335
  112HI0     CG 1295   5.660   6.249   3.371
  112HI0    ND1 1296   5.769   6.236   3.295
  112HI0    HD1 1297   5.783   6.297   3.218
  112HI0    CD2 1298   5.666   6.159   3.468
  112HI0    HD2 1299   5.604   6.158   3.558
  112HI0    CE1 1300   5.838   6.131   3.337
  112HI0    HE1 1301   5.903   6.071   3.273
  112HI0    NE2 1302   5.779   6.091   3.450
  112HI0    HE2 1303   5.806   6.010   3.502
  112HI0      C 1304   5.525   6.562   3.442
  112HI0      O 1305   5.433   6.644   3.448
  113PRO      N 1306   5.652   6.599   3.452
  113PRO     CA 1307   5.709   6.726   3.407
  113PRO     CB 1308   5.852   6.729   3.463
  113PRO     CG 1309   5.843   6.643   3.589
  113PRO     CD 1310   5.743   6.534   3.549
  113PRO      C 1311   5.696   6.750   3.257
  113PRO      O 1312   5.728   6.661   3.178
  114ALA      N 1313   5.652   6.870   3.220
  114ALA      H 1314   5.624   6.942   3.283
  114ALA     CA 1315   5.618   6.896   3.079
  114ALA     CB 1316   5.474   6.847   3.058
  114ALA      C 1317   5.632   7.044   3.042
  114ALA      O 1318   5.663   7.130   3.125
  115GL4      N 1319   5.583   7.079   2.924
  115GL4      H 1320   5.535   7.009   2.870
  115GL4     CA 1321   5.585   7.208   2.854
  115GL4     CB 1322   5.551   7.200   2.705
  115GL4     CG 1323   5.425   7.119   2.676
  115GL4     CD 1324   5.434   6.967   2.660
  115GL4    OE1 1325   5.358   6.915   2.575
  115GL4   HE11 1326   5.369   6.817   2.587
  115GL4   HE12 1327   5.292   6.988   2.559
  115GL4    OE2 1328   5.519   6.894   2.716
  115GL4   HE21 1329   5.489   6.801   2.696
  115GL4   HE22 1330   5.589   6.956   2.752
  115GL4      C 1331   5.501   7.317   2.922
  115GL4      O 1332   5.530   7.435   2.904
  116ASN      N 1333   5.396   7.270   2.989
  116ASN      H 1334   5.381   7.172   2.997
  116ASN     CA 1335   5.292   7.349   3.057
  116ASN     CB 1336   5.159   7.285   3.016
  116ASN     CG 1337   5.148   7.132   3.013
  116ASN    OD1 1338   5.242   7.053   3.009
  116ASN    ND2 1339   5.025   7.086   3.031
  116ASN   HD21 1340   4.944   7.144   3.019
  116ASN   HD22 1341   5.009   6.989   3.046
  116ASN      C 1342   5.290   7.346   3.210
  116ASN      O 1343   5.189   7.386   3.269
  117GLY      N 1344   5.402   7.296   3.261
  117GLY      H 1345   5.486   7.276   3.210
  117GLY     CA 1346   5.417   7.255   3.401
  117GLY      C 1347   5.369   7.110   3.419
  117GLY      O 1348   5.426   7.019   3.360
  118LYSH     N 1349   5.272   7.072   3.501
  118LYSH     H 1350   5.247   6.976   3.507
  118LYSH    CA 1351   5.181   7.161   3.576
  118LYSH    CB 1352   5.077   7.237   3.494
  118LYSH    CG 1353   4.985   7.143   3.414
  118LYSH    CD 1354   4.860   7.212   3.360
  118LYSH    CE 1355   4.756   7.240   3.468
  118LYSH    NZ 1356   4.666   7.337   3.404
  118LYSH   HZ1 1357   4.621   7.404   3.464
  118LYSH   HZ2 1358   4.709   7.382   3.326
  118LYSH   HZ3 1359   4.587   7.281   3.377
  118LYSH     C 1360   5.106   7.099   3.694
  118LYSH     O 1361   5.081   6.978   3.689
  119SER      N 1362   5.072   7.177   3.796
  119SER      H 1363   5.084   7.272   3.766
  119SER     CA 1364   4.992   7.154   3.916
  119SER     CB 1365   4.860   7.084   3.883
  119SER     OG 1366   4.776   7.101   3.998
  119SER     HG 1367   4.735   7.192   3.989
  119SER      C 1368   5.065   7.073   4.023
  119SER      O 1369   5.148   6.985   4.000
  120ASN      N 1370   5.050   7.128   4.144
  120ASN      H 1371   4.990   7.206   4.161
  120ASN     CA 1372   5.101   7.061   4.265
  120ASN     CB 1373   5.103   7.162   4.379
  120ASN     CG 1374   5.175   7.293   4.345
  120ASN    OD1 1375   5.296   7.297   4.321
  120ASN    ND2 1376   5.106   7.406   4.356
  120ASN   HD21 1377   5.008   7.395   4.372
  120ASN   HD22 1378   5.136   7.498   4.331
  120ASN      C 1379   5.040   6.928   4.311
  120ASN      O 1380   4.918   6.926   4.328
  121PHE      N 1381   5.122   6.825   4.331
  121PHE      H 1382   5.080   6.746   4.377
  121PHE     CA 1383   5.268   6.828   4.317
  121PHE     CB 1384   5.353   6.779   4.434
  121PHE     CG 1385   5.337   6.848   4.570
  121PHE    CD1 1386   5.288   6.772   4.676
  121PHE    HD1 1387   5.280   6.664   4.668
  121PHE    CD2 1388   5.350   6.986   4.578
  121PHE    HD2 1389   5.409   7.037   4.502
  121PHE    CE1 1390   5.239   6.844   4.784
  121PHE    HE1 1391   5.178   6.792   4.858
  121PHE    CE2 1392   5.302   7.053   4.690
  121PHE    HE2 1393   5.282   7.158   4.673
  121PHE     CZ 1394   5.247   6.983   4.797
  121PHE     HZ 1395   5.235   7.024   4.897
  121PHE      C 1396   5.293   6.736   4.197
  121PHE      O 1397   5.223   6.636   4.176
  122LEU      N 1398   5.396   6.766   4.120
  122LEU      H 1399   5.440   6.856   4.134
  122LEU     CA 1400   5.446   6.682   4.011
  122LEU     CB 1401   5.543   6.764   3.925
  122LEU     CG 1402   5.473   6.869   3.839
  122LEU    CD1 1403   5.566   6.971   3.773
  122LEU    CD2 1404   5.406   6.804   3.718
  122LEU      C 1405   5.520   6.559   4.063
  122LEU      O 1406   5.598   6.568   4.157
  123ASN      N 1407   5.494   6.449   3.992
  123ASN      H 1408   5.426   6.451   3.919
  123ASN     CA 1409   5.556   6.319   4.018
  123ASN     CB 1410   5.449   6.229   4.081
  123ASN     CG 1411   5.372   6.293   4.197
  123ASN    OD1 1412   5.258   6.337   4.191
  123ASN    ND2 1413   5.442   6.327   4.305
  123ASN   HD21 1414   5.541   6.317   4.315
  123ASN   HD22 1415   5.388   6.325   4.388
  123ASN      C 1416   5.635   6.253   3.905
  123ASN      O 1417   5.565   6.200   3.819
  124CYS2     N 1418   5.768   6.258   3.904
  124CYS2     H 1419   5.822   6.317   3.964
  124CYS2    CA 1420   5.843   6.188   3.799
  124CYS2    CB 1421   5.984   6.243   3.773
  124CYS2    SG 1422   6.047   6.163   3.620
  124CYS2     C 1423   5.853   6.045   3.852
  124CYS2     O 1424   5.870   6.025   3.972
  125TYR      N 1425   5.812   5.954   3.764
  125TYR      H 1426   5.795   5.974   3.668
  125TYR     CA 1427   5.810   5.810   3.795
  125TYR     CB 1428   5.663   5.770   3.783
  125TYR     CG 1429   5.628   5.623   3.801
  125TYR    CD1 1430   5.583   5.583   3.926
  125TYR    HD1 1431   5.591   5.652   4.010
  125TYR    CD2 1432   5.591   5.550   3.689
  125TYR    HD2 1433   5.625   5.579   3.589
  125TYR    CE1 1434   5.510   5.465   3.938
  125TYR    HE1 1435   5.510   5.419   4.037
  125TYR    CE2 1436   5.512   5.436   3.698
  125TYR    HE2 1437   5.470   5.390   3.609
  125TYR     CZ 1438   5.472   5.394   3.825
  125TYR     OH 1439   5.382   5.292   3.833
  125TYR     HH 1440   5.346   5.288   3.926
  125TYR      C 1441   5.911   5.727   3.716
  125TYR      O 1442   5.904   5.687   3.599
  126VAL      N 1443   6.006   5.682   3.797
  126VAL      H 1444   5.988   5.675   3.896
  126VAL     CA 1445   6.123   5.608   3.748
  126VAL     CB 1446   6.250   5.683   3.788
  126VAL    CG1 1447   6.387   5.621   3.761
  126VAL    CG2 1448   6.250   5.823   3.726
  126VAL      C 1449   6.137   5.466   3.803
  126VAL      O 1450   6.127   5.441   3.923
  127SER      N 1451   6.173   5.376   3.712
  127SER      H 1452   6.177   5.402   3.615
  127SER     CA 1453   6.198   5.235   3.744
  127SER     CB 1454   6.213   5.149   3.618
  127SER     OG 1455   6.334   5.179   3.547
  127SER     HG 1456   6.353   5.103   3.485
  127SER      C 1457   6.326   5.213   3.825
  127SER      O 1458   6.438   5.240   3.782
  128GLY      N 1459   6.308   5.137   3.933
  128GLY      H 1460   6.221   5.100   3.966
  128GLY     CA 1461   6.413   5.125   4.035
  128GLY      C 1462   6.378   5.082   4.177
  128GLY      O 1463   6.280   5.129   4.235
  129PHE      N 1464   6.447   4.975   4.216
  129PHE      H 1465   6.508   4.936   4.147
  129PHE     CA 1466   6.441   4.920   4.352
  129PHE     CB 1467   6.529   4.796   4.348
  129PHE     CG 1468   6.478   4.712   4.465
  129PHE    CD1 1469   6.573   4.691   4.564
  129PHE    HD1 1470   6.666   4.748   4.568
  129PHE    CD2 1471   6.363   4.634   4.460
  129PHE    HD2 1472   6.295   4.638   4.375
  129PHE    CE1 1473   6.546   4.601   4.667
  129PHE    HE1 1474   6.627   4.586   4.738
  129PHE    CE2 1475   6.336   4.538   4.558
  129PHE    HE2 1476   6.244   4.482   4.577
  129PHE     CZ 1477   6.431   4.523   4.658
  129PHE     HZ 1478   6.407   4.449   4.734
  129PHE      C 1479   6.478   5.011   4.470
  129PHE      O 1480   6.560   5.100   4.452
  130HI0      N 1481   6.433   4.975   4.590
  130HI0      H 1482   6.384   4.890   4.611
  130HI0     CA 1483   6.444   5.066   4.705
  130HI0     CB 1484   6.344   5.038   4.819
  130HI0     CG 1485   6.336   4.890   4.854
  130HI0    ND1 1486   6.421   4.823   4.932
  130HI0    HD1 1487   6.492   4.862   4.990
  130HI0    CD2 1488   6.232   4.811   4.831
  130HI0    HD2 1489   6.153   4.831   4.758
  130HI0    CE1 1490   6.366   4.704   4.953
  130HI0    HE1 1491   6.427   4.616   4.977
  130HI0    NE2 1492   6.246   4.696   4.896
  130HI0    HE2 1493   6.176   4.633   4.931
  130HI0      C 1494   6.583   5.060   4.769
  130HI0      O 1495   6.645   4.954   4.760
  131PRO      N 1496   6.626   5.173   4.825
  131PRO     CA 1497   6.587   5.312   4.797
  131PRO     CB 1498   6.617   5.384   4.929
  131PRO     CG 1499   6.745   5.310   4.970
  131PRO     CD 1500   6.727   5.163   4.931
  131PRO      C 1501   6.673   5.368   4.684
  131PRO      O 1502   6.759   5.301   4.626
  132SER      N 1503   6.638   5.488   4.639
  132SER      H 1504   6.558   5.532   4.679
  132SER     CA 1505   6.710   5.569   4.539
  132SER     CB 1506   6.649   5.706   4.507
  132SER     OG 1507   6.623   5.784   4.624
  132SER     HG 1508   6.616   5.877   4.587
  132SER      C 1509   6.853   5.605   4.579
  132SER      O 1510   6.880   5.682   4.671
  133AS4      N 1511   6.947   5.550   4.504
  133AS4      H 1512   6.920   5.490   4.429
  133AS4     CA 1513   7.091   5.578   4.513
  133AS4     CB 1514   7.158   5.482   4.414
  133AS4     CG 1515   7.132   5.337   4.457
  133AS4    OD1 1516   7.218   5.285   4.532
  133AS4   HD11 1517   7.174   5.210   4.582
  133AS4   HD12 1518   7.303   5.329   4.506
  133AS4    OD2 1519   7.042   5.263   4.412
  133AS4   HD21 1520   7.030   5.187   4.475
  133AS4   HD22 1521   7.005   5.311   4.332
  133AS4      C 1522   7.118   5.724   4.474
  133AS4      O 1523   7.129   5.798   4.572
  134ILE      N 1524   7.086   5.764   4.351
  134ILE      H 1525   7.029   5.700   4.300
  134ILE     CA 1526   7.107   5.897   4.294
  134ILE     CB 1527   7.211   5.900   4.181
  134ILE    CG1 1528   7.243   6.038   4.123
  134ILE    CG2 1529   7.182   5.800   4.070
  134ILE     CD 1530   7.358   6.046   4.023
  134ILE      C 1531   6.977   5.957   4.240
  134ILE      O 1532   6.900   5.898   4.165
  135GL4      N 1533   6.935   6.068   4.302
  135GL4      H 1534   6.993   6.124   4.361
  135GL4     CA 1535   6.809   6.135   4.268
  135GL4     CB 1536   6.785   6.246   4.371
  135GL4     CG 1537   6.750   6.200   4.512
  135GL4     CD 1538   6.614   6.130   4.527
  135GL4    OE1 1539   6.516   6.200   4.561
  135GL4   HE11 1540   6.436   6.140   4.570
  135GL4   HE12 1541   6.544   6.291   4.590
  135GL4    OE2 1542   6.605   6.013   4.485
  135GL4   HE21 1543   6.518   5.974   4.513
  135GL4   HE22 1544   6.698   5.981   4.467
  135GL4      C 1545   6.812   6.201   4.130
  135GL4      O 1546   6.893   6.291   4.107
  136VAL      N 1547   6.714   6.163   4.049
  136VAL      H 1548   6.655   6.083   4.063
  136VAL     CA 1549   6.711   6.209   3.909
  136VAL     CB 1550   6.595   6.138   3.840
  136VAL    CG1 1551   6.624   5.987   3.839
  136VAL    CG2 1552   6.454   6.172   3.890
  136VAL      C 1553   6.702   6.361   3.890
  136VAL      O 1554   6.626   6.426   3.962
  137AS4      N 1555   6.768   6.402   3.782
  137AS4      H 1556   6.810   6.342   3.714
  137AS4     CA 1557   6.784   6.540   3.733
  137AS4     CB 1558   6.875   6.540   3.609
  137AS4     CG 1559   7.019   6.492   3.626
  137AS4    OD1 1560   7.110   6.571   3.596
  137AS4   HD11 1561   7.188   6.549   3.654
  137AS4   HD12 1562   7.089   6.626   3.515
  137AS4    OD2 1563   7.056   6.380   3.668
  137AS4   HD21 1564   7.138   6.378   3.725
  137AS4   HD22 1565   6.980   6.315   3.659
  137AS4      C 1566   6.645   6.592   3.696
  137AS4      O 1567   6.599   6.590   3.582
  138LEU      N 1568   6.574   6.642   3.796
  138LEU      H 1569   6.584   6.611   3.890
  138LEU     CA 1570   6.458   6.733   3.789
  138LEU     CB 1571   6.380   6.730   3.920
  138LEU     CG 1572   6.298   6.603   3.942
  138LEU    CD1 1573   6.262   6.600   4.091
  138LEU    CD2 1574   6.176   6.598   3.850
  138LEU      C 1575   6.491   6.875   3.741
  138LEU      O 1576   6.517   6.959   3.826
  139LEU      N 1577   6.458   6.896   3.614
  139LEU      H 1578   6.401   6.834   3.560
  139LEU     CA 1579   6.486   7.022   3.543
  139LEU     CB 1580   6.541   6.992   3.403
  139LEU     CG 1581   6.647   6.882   3.397
  139LEU    CD1 1582   6.674   6.846   3.251
  139LEU    CD2 1583   6.777   6.933   3.460
  139LEU      C 1584   6.365   7.113   3.519
  139LEU      O 1585   6.263   7.062   3.474
  140LYSH     N 1586   6.396   7.243   3.517
  140LYSH     H 1587   6.486   7.277   3.545
  140LYSH    CA 1588   6.301   7.348   3.478
  140LYSH    CB 1589   6.238   7.430   3.592
  140LYSH    CG 1590   6.125   7.522   3.546
  140LYSH    CD 1591   6.061   7.610   3.655
  140LYSH    CE 1592   5.943   7.689   3.598
  140LYSH    NZ 1593   5.863   7.741   3.710
  140LYSH   HZ1 1594   5.919   7.803   3.766
  140LYSH   HZ2 1595   5.784   7.790   3.673
  140LYSH   HZ3 1596   5.823   7.671   3.770
  140LYSH     C 1597   6.383   7.440   3.388
  140LYSH     O 1598   6.486   7.494   3.428
  141ASN      N 1599   6.328   7.464   3.269
  141ASN      H 1600   6.237   7.423   3.257
  141ASN     CA 1601   6.381   7.545   3.159
  141ASN     CB 1602   6.344   7.691   3.189
  141ASN     CG 1603   6.197   7.732   3.204
  141ASN    OD1 1604   6.113   7.714   3.116
  141ASN    ND2 1605   6.172   7.812   3.307
  141ASN   HD21 1606   6.249   7.846   3.361
  141ASN   HD22 1607   6.082   7.855   3.314
  141ASN      C 1608   6.524   7.520   3.111
  141ASN      O 1609   6.562   7.565   3.002
  142GLY      N 1610   6.609   7.459   3.192
  142GLY      H 1611   6.580   7.433   3.285
  142GLY     CA 1612   6.747   7.423   3.156
  142GLY      C 1613   6.807   7.338   3.268
  142GLY      O 1614   6.814   7.215   3.270
  143GL4      N 1615   6.830   7.408   3.379
  143GL4      H 1616   6.813   7.505   3.392
  143GL4     CA 1617   6.894   7.354   3.500
  143GL4     CB 1618   6.973   7.465   3.570
  143GL4     CG 1619   6.890   7.594   3.570
  143GL4     CD 1620   6.929   7.698   3.465
  143GL4    OE1 1621   6.875   7.701   3.353
  143GL4   HE11 1622   6.874   7.796   3.322
  143GL4   HE12 1623   6.844   7.608   3.332
  143GL4    OE2 1624   7.014   7.784   3.499
  143GL4   HE21 1625   7.043   7.836   3.419
  143GL4   HE22 1626   7.029   7.766   3.596
  143GL4      C 1627   6.808   7.290   3.608
  143GL4      O 1628   6.687   7.295   3.586
  144ARG      N 1629   6.868   7.232   3.712
  144ARG      H 1630   6.966   7.213   3.704
  144ARG     CA 1631   6.782   7.188   3.823
  144ARG     CB 1632   6.854   7.089   3.915
  144ARG     CG 1633   6.882   6.962   3.834
  144ARG     CD 1634   6.977   6.865   3.904
  144ARG     NE 1635   7.106   6.932   3.920
  144ARG     HE 1636   7.113   7.029   3.897
  144ARG     CZ 1637   7.214   6.874   3.973
  144ARG    NH1 1638   7.212   6.751   4.028
  144ARG   HH11 1639   7.131   6.693   4.016
  144ARG   HH12 1640   7.279   6.725   4.097
  144ARG    NH2 1641   7.329   6.942   3.982
  144ARG   HH21 1642   7.329   7.039   3.958
  144ARG   HH22 1643   7.403   6.888   4.021
  144ARG      C 1644   6.729   7.300   3.913
  144ARG      O 1645   6.794   7.400   3.942
  145ILE      N 1646   6.615   7.276   3.976
  145ILE      H 1647   6.546   7.217   3.934
  145ILE     CA 1648   6.554   7.370   4.071
  145ILE     CB 1649   6.406   7.401   4.043
  145ILE    CG1 1650   6.313   7.281   4.020
  145ILE    CG2 1651   6.389   7.495   3.925
  145ILE     CD 1652   6.320   7.209   3.885
  145ILE      C 1653   6.576   7.328   4.216
  145ILE      O 1654   6.605   7.213   4.249
  146GL4      N 1655   6.561   7.423   4.308
  146GL4      H 1656   6.563   7.516   4.272
  146GL4     CA 1657   6.550   7.408   4.454
  146GL4     CB 1658   6.570   7.541   4.526
  146GL4     CG 1659   6.515   7.671   4.467
  146GL4     CD 1660   6.366   7.667   4.435
  146GL4    OE1 1661   6.289   7.697   4.529
  146GL4   HE11 1662   6.209   7.732   4.480
  146GL4   HE12 1663   6.338   7.682   4.614
  146GL4    OE2 1664   6.335   7.639   4.317
  146GL4   HE21 1665   6.245   7.677   4.296
  146GL4   HE22 1666   6.396   7.569   4.282
  146GL4      C 1667   6.417   7.349   4.502
  146GL4      O 1668   6.417   7.275   4.601
  147LYSH     N 1669   6.304   7.387   4.444
  147LYSH     H 1670   6.298   7.463   4.379
  147LYSH    CA 1671   6.176   7.324   4.480
  147LYSH    CB 1672   6.066   7.418   4.428
  147LYSH    CG 1673   6.012   7.490   4.552
  147LYSH    CD 1674   5.912   7.592   4.498
  147LYSH    CE 1675   5.853   7.682   4.606
  147LYSH    NZ 1676   5.727   7.632   4.663
  147LYSH   HZ1 1677   5.728   7.533   4.678
  147LYSH   HZ2 1678   5.717   7.669   4.755
  147LYSH   HZ3 1679   5.646   7.661   4.611
  147LYSH     C 1680   6.153   7.182   4.430
  147LYSH     O 1681   6.042   7.148   4.387
  148VAL      N 1682   6.243   7.100   4.483
  148VAL      H 1683   6.311   7.142   4.544
  148VAL     CA 1684   6.242   6.953   4.478
  148VAL     CB 1685   6.337   6.896   4.372
  148VAL    CG1 1686   6.283   6.921   4.231
  148VAL    CG2 1687   6.476   6.959   4.377
  148VAL      C 1688   6.248   6.885   4.615
  148VAL      O 1689   6.269   6.949   4.718
  149GL4      N 1690   6.174   6.775   4.611
  149GL4      H 1691   6.117   6.746   4.534
  149GL4     CA 1692   6.178   6.691   4.731
  149GL4     CB 1693   6.037   6.684   4.791
  149GL4     CG 1694   6.030   6.632   4.935
  149GL4     CD 1695   6.127   6.694   5.036
  149GL4    OE1 1696   6.110   6.806   5.090
  149GL4   HE11 1697   6.201   6.833   5.122
  149GL4   HE12 1698   6.017   6.828   5.119
  149GL4    OE2 1699   6.216   6.615   5.073
  149GL4   HE21 1700   6.246   6.654   5.160
  149GL4   HE22 1701   6.232   6.545   5.003
  149GL4      C 1702   6.233   6.551   4.702
  149GL4      O 1703   6.284   6.527   4.592
  150HI0      N 1704   6.264   6.486   4.813
  150HI0      H 1705   6.259   6.530   4.903
  150HI0     CA 1706   6.316   6.348   4.811
  150HI0     CB 1707   6.375   6.318   4.948
  150HI0     CG 1708   6.466   6.195   4.948
  150HI0    ND1 1709   6.514   6.123   4.847
  150HI0    HD1 1710   6.509   6.146   4.750
  150HI0    CD2 1711   6.519   6.138   5.056
  150HI0    HD2 1712   6.529   6.187   5.153
  150HI0    CE1 1713   6.578   6.014   4.891
  150HI0    HE1 1714   6.619   5.936   4.828
  150HI0    NE2 1715   6.582   6.026   5.023
  150HI0    HE2 1716   6.601   5.957   5.093
  150HI0      C 1717   6.209   6.249   4.764
  150HI0      O 1718   6.086   6.258   4.775
  151SER      N 1719   6.253   6.154   4.681
  151SER      H 1720   6.343   6.165   4.639
  151SER     CA 1721   6.174   6.037   4.641
  151SER     CB 1722   6.239   5.949   4.534
  151SER     OG 1723   6.358   5.892   4.588
  151SER     HG 1724   6.435   5.919   4.530
  151SER      C 1725   6.130   5.935   4.746
  151SER      O 1726   6.158   5.958   4.864
  152AS4      N 1727   6.013   5.890   4.702
  152AS4      H 1728   5.965   5.929   4.624
  152AS4     CA 1729   5.933   5.789   4.774
  152AS4     CB 1730   5.797   5.837   4.825
  152AS4     CG 1731   5.768   5.773   4.961
  152AS4    OD1 1732   5.791   5.831   5.070
  152AS4   HD11 1733   5.820   5.764   5.139
  152AS4   HD12 1734   5.805   5.929   5.053
  152AS4    OD2 1735   5.726   5.656   4.972
  152AS4   HD21 1736   5.747   5.623   5.065
  152AS4   HD22 1737   5.694   5.624   4.883
  152AS4      C 1738   5.925   5.665   4.684
  152AS4      O 1739   5.975   5.660   4.572
  153LEU      N 1740   5.883   5.557   4.749
  153LEU      H 1741   5.858   5.579   4.844
  153LEU     CA 1742   5.859   5.421   4.700
  153LEU     CB 1743   5.919   5.306   4.782
  153LEU     CG 1744   6.070   5.287   4.766
  153LEU    CD1 1745   6.105   5.268   4.618
  153LEU    CD2 1746   6.147   5.403   4.829
  153LEU      C 1747   5.717   5.385   4.658
  153LEU      O 1748   5.621   5.441   4.710
  154SER      N 1749   5.704   5.318   4.544
  154SER      H 1750   5.791   5.310   4.495
  154SER     CA 1751   5.576   5.277   4.483
  154SER     CB 1752   5.531   5.397   4.398
  154SER     OG 1753   5.409   5.372   4.328
  154SER     HG 1754   5.337   5.403   4.391
  154SER      C 1755   5.589   5.147   4.404
  154SER      O 1756   5.698   5.108   4.364
  155PHE      N 1757   5.480   5.072   4.389
  155PHE      H 1758   5.394   5.110   4.423
  155PHE     CA 1759   5.483   4.937   4.331
  155PHE     CB 1760   5.497   4.841   4.449
  155PHE     CG 1761   5.506   4.693   4.412
  155PHE    CD1 1762   5.630   4.636   4.386
  155PHE    HD1 1763   5.725   4.689   4.379
  155PHE    CD2 1764   5.392   4.615   4.430
  155PHE    HD2 1765   5.295   4.661   4.449
  155PHE    CE1 1766   5.639   4.497   4.384
  155PHE    HE1 1767   5.740   4.458   4.367
  155PHE    CE2 1768   5.406   4.477   4.437
  155PHE    HE2 1769   5.315   4.421   4.459
  155PHE     CZ 1770   5.530   4.418   4.415
  155PHE     HZ 1771   5.544   4.310   4.414
  155PHE      C 1772   5.364   4.918   4.237
  155PHE      O 1773   5.263   4.878   4.296
  156SER      N 1774   5.397   4.909   4.108
  156SER      H 1775   5.487   4.886   4.072
  156SER     CA 1776   5.292   4.910   4.006
  156SER     CB 1777   5.352   4.929   3.866
  156SER     OG 1778   5.423   4.812   3.825
  156SER     HG 1779   5.455   4.826   3.731
  156SER      C 1780   5.205   4.783   4.008
  156SER      O 1781   5.260   4.679   4.044
  157LYSH     N 1782   5.081   4.790   3.962
  157LYSH     H 1783   5.034   4.877   3.951
  157LYSH    CA 1784   4.983   4.680   3.965
  157LYSH    CB 1785   4.852   4.729   3.904
  157LYSH    CG 1786   4.728   4.643   3.927
  157LYSH    CD 1787   4.671   4.640   4.070
  157LYSH    CE 1788   4.532   4.581   4.087
  157LYSH    NZ 1789   4.428   4.683   4.065
  157LYSH   HZ1 1790   4.409   4.689   3.967
  157LYSH   HZ2 1791   4.347   4.652   4.115
  157LYSH   HZ3 1792   4.466   4.767   4.104
  157LYSH     C 1793   5.034   4.556   3.891
  157LYSH     O 1794   5.055   4.448   3.946
  158AS4      N 1795   5.090   4.576   3.772
  158AS4      H 1796   5.089   4.668   3.733
  158AS4     CA 1797   5.171   4.478   3.697
  158AS4     CB 1798   5.176   4.507   3.547
  158AS4     CG 1799   5.032   4.493   3.496
  158AS4    OD1 1800   5.000   4.376   3.465
  158AS4   HD11 1801   4.902   4.366   3.481
  158AS4   HD12 1802   5.081   4.322   3.443
  158AS4    OD2 1803   4.970   4.600   3.478
  158AS4   HD21 1804   4.893   4.578   3.419
  158AS4   HD22 1805   5.034   4.675   3.496
  158AS4      C 1806   5.307   4.429   3.745
  158AS4      O 1807   5.388   4.363   3.680
  159TRP      N 1808   5.326   4.450   3.875
  159TRP      H 1809   5.251   4.498   3.921
  159TRP     CA 1810   5.430   4.395   3.963
  159TRP     CB 1811   5.413   4.247   3.998
  159TRP     CG 1812   5.270   4.238   4.051
  159TRP    CD1 1813   5.221   4.294   4.161
  159TRP    HD1 1814   5.270   4.376   4.215
  159TRP    CD2 1815   5.197   4.120   4.035
  159TRP    NE1 1816   5.110   4.236   4.206
  159TRP    HE1 1817   5.052   4.282   4.273
  159TRP    CE2 1818   5.096   4.127   4.130
  159TRP    CE3 1819   5.203   4.014   3.946
  159TRP    HE3 1820   5.282   4.016   3.871
  159TRP    CZ2 1821   5.006   4.022   4.137
  159TRP    HZ2 1822   4.930   4.021   4.215
  159TRP    CZ3 1823   5.114   3.908   3.952
  159TRP    HZ3 1824   5.136   3.816   3.897
  159TRP    CH2 1825   5.013   3.916   4.046
  159TRP    HH2 1826   4.932   3.845   4.032
  159TRP      C 1827   5.575   4.429   3.928
  159TRP      O 1828   5.646   4.356   3.859
  160SER      N 1829   5.611   4.551   3.967
  160SER      H 1830   5.542   4.619   3.989
  160SER     CA 1831   5.751   4.596   3.963
  160SER     CB 1832   5.779   4.634   3.818
  160SER     OG 1833   5.911   4.624   3.765
  160SER     HG 1834   5.935   4.527   3.776
  160SER      C 1835   5.770   4.724   4.045
  160SER      O 1836   5.683   4.811   4.045
  161PHE      N 1837   5.893   4.741   4.090
  161PHE      H 1838   5.961   4.670   4.073
  161PHE     CA 1839   5.927   4.853   4.180
  161PHE     CB 1840   6.051   4.809   4.257
  161PHE     CG 1841   6.018   4.720   4.377
  161PHE    CD1 1842   5.988   4.772   4.503
  161PHE    HD1 1843   6.005   4.879   4.514
  161PHE    CD2 1844   6.018   4.583   4.355
  161PHE    HD2 1845   6.051   4.529   4.266
  161PHE    CE1 1846   5.934   4.692   4.603
  161PHE    HE1 1847   5.906   4.733   4.699
  161PHE    CE2 1848   5.980   4.502   4.462
  161PHE    HE2 1849   5.987   4.394   4.448
  161PHE     CZ 1850   5.936   4.554   4.582
  161PHE     HZ 1851   5.899   4.484   4.657
  161PHE      C 1852   5.964   4.985   4.111
  161PHE      O 1853   6.029   4.995   4.008
  162TYR      N 1854   5.904   5.089   4.170
  162TYR      H 1855   5.853   5.066   4.253
  162TYR     CA 1856   5.918   5.226   4.120
  162TYR     CB 1857   5.791   5.275   4.050
  162TYR     CG 1858   5.770   5.222   3.908
  162TYR    CD1 1859   5.711   5.096   3.902
  162TYR    HD1 1860   5.671   5.049   3.991
  162TYR    CD2 1861   5.821   5.276   3.791
  162TYR    HD2 1862   5.850   5.381   3.784
  162TYR    CE1 1863   5.699   5.023   3.784
  162TYR    HE1 1864   5.648   4.928   3.796
  162TYR    CE2 1865   5.813   5.202   3.673
  162TYR    HE2 1866   5.860   5.240   3.583
  162TYR     CZ 1867   5.750   5.078   3.667
  162TYR     OH 1868   5.706   5.032   3.547
  162TYR     HH 1869   5.643   4.957   3.566
  162TYR      C 1870   5.954   5.332   4.225
  162TYR      O 1871   5.901   5.329   4.336
  163LEU      N 1872   6.032   5.433   4.187
  163LEU      H 1873   6.076   5.422   4.097
  163LEU     CA 1874   6.075   5.558   4.251
  163LEU     CB 1875   6.221   5.587   4.212
  163LEU     CG 1876   6.331   5.484   4.238
  163LEU    CD1 1877   6.464   5.523   4.173
  163LEU    CD2 1878   6.341   5.444   4.385
  163LEU      C 1879   5.977   5.667   4.210
  163LEU      O 1880   5.972   5.701   4.092
  164LEU      N 1881   5.905   5.723   4.307
  164LEU      H 1882   5.936   5.703   4.400
  164LEU     CA 1883   5.794   5.818   4.289
  164LEU     CB 1884   5.667   5.772   4.360
  164LEU     CG 1885   5.536   5.841   4.321
  164LEU    CD1 1886   5.496   5.849   4.174
  164LEU    CD2 1887   5.422   5.768   4.393
  164LEU      C 1888   5.850   5.950   4.342
  164LEU      O 1889   5.859   5.965   4.464
  165TYR      N 1890   5.894   6.043   4.258
  165TYR      H 1891   5.888   6.024   4.160
  165TYR     CA 1892   5.948   6.174   4.297
  165TYR     CB 1893   6.036   6.231   4.185
  165TYR     CG 1894   6.172   6.163   4.170
  165TYR    CD1 1895   6.178   6.031   4.126
  165TYR    HD1 1896   6.107   5.993   4.053
  165TYR    CD2 1897   6.282   6.227   4.224
  165TYR    HD2 1898   6.277   6.335   4.238
  165TYR    CE1 1899   6.299   5.962   4.138
  165TYR    HE1 1900   6.303   5.861   4.097
  165TYR    CE2 1901   6.401   6.157   4.237
  165TYR    HE2 1902   6.466   6.183   4.321
  165TYR     CZ 1903   6.411   6.027   4.189
  165TYR     OH 1904   6.534   5.970   4.178
  165TYR     HH 1905   6.583   5.970   4.265
  165TYR      C 1906   5.843   6.276   4.341
  165TYR      O 1907   5.722   6.259   4.335
  166TYR      N 1908   5.891   6.385   4.401
  166TYR      H 1909   5.985   6.377   4.434
  166TYR     CA 1910   5.811   6.505   4.431
  166TYR     CB 1911   5.813   6.504   4.584
  166TYR     CG 1912   5.719   6.403   4.650
  166TYR    CD1 1913   5.760   6.271   4.660
  166TYR    HD1 1914   5.861   6.239   4.638
  166TYR    CD2 1915   5.597   6.447   4.702
  166TYR    HD2 1916   5.582   6.554   4.713
  166TYR    CE1 1917   5.662   6.180   4.699
  166TYR    HE1 1918   5.675   6.072   4.699
  166TYR    CE2 1919   5.505   6.356   4.754
  166TYR    HE2 1920   5.419   6.392   4.810
  166TYR     CZ 1921   5.537   6.221   4.744
  166TYR     OH 1922   5.450   6.117   4.746
  166TYR     HH 1923   5.367   6.163   4.778
  166TYR      C 1924   5.888   6.626   4.375
  166TYR      O 1925   6.008   6.634   4.399
  167THR      N 1926   5.814   6.722   4.322
  167THR      H 1927   5.716   6.704   4.315
  167THR     CA 1928   5.864   6.849   4.267
  167THR     CB 1929   5.894   6.840   4.117
  167THR    OG1 1930   5.979   6.730   4.084
  167THR    HG1 1931   6.043   6.725   4.160
  167THR    CG2 1932   5.932   6.968   4.042
  167THR      C 1933   5.745   6.943   4.288
  167THR      O 1934   5.630   6.915   4.255
  168GL4      N 1935   5.774   7.066   4.331
  168GL4      H 1936   5.866   7.105   4.335
  168GL4     CA 1937   5.673   7.170   4.354
  168GL4     CB 1938   5.709   7.246   4.482
  168GL4     CG 1939   5.697   7.152   4.602
  168GL4     CD 1940   5.734   7.222   4.733
  168GL4    OE1 1941   5.795   7.331   4.738
  168GL4   HE11 1942   5.818   7.353   4.833
  168GL4   HE12 1943   5.800   7.370   4.646
  168GL4    OE2 1944   5.683   7.170   4.834
  168GL4   HE21 1945   5.696   7.233   4.911
  168GL4   HE22 1946   5.687   7.070   4.831
  168GL4      C 1947   5.660   7.271   4.240
  168GL4      O 1948   5.754   7.345   4.210
  169PHE      N 1949   5.539   7.295   4.192
  169PHE      H 1950   5.455   7.276   4.243
  169PHE     CA 1951   5.522   7.368   4.065
  169PHE     CB 1952   5.397   7.321   3.991
  169PHE     CG 1953   5.344   7.409   3.878
  169PHE    CD1 1954   5.229   7.486   3.894
  169PHE    HD1 1955   5.182   7.496   3.992
  169PHE    CD2 1956   5.414   7.405   3.758
  169PHE    HD2 1957   5.505   7.344   3.756
  169PHE    CE1 1958   5.185   7.573   3.795
  169PHE    HE1 1959   5.117   7.655   3.819
  169PHE    CE2 1960   5.370   7.489   3.656
  169PHE    HE2 1961   5.410   7.465   3.557
  169PHE     CZ 1962   5.261   7.571   3.678
  169PHE     HZ 1963   5.237   7.650   3.607
  169PHE      C 1964   5.512   7.517   4.100
  169PHE      O 1965   5.421   7.556   4.173
  170THR      N 1966   5.591   7.598   4.032
  170THR      H 1967   5.677   7.578   3.984
  170THR     CA 1968   5.593   7.745   4.046
  170THR     CB 1969   5.734   7.790   4.083
  170THR    OG1 1970   5.823   7.706   4.009
  170THR    HG1 1971   5.916   7.740   4.021
  170THR    CG2 1972   5.765   7.776   4.232
  170THR      C 1973   5.544   7.825   3.925
  170THR      O 1974   5.608   7.806   3.821
  171PRO      N 1975   5.439   7.906   3.933
  171PRO     CA 1976   5.387   7.974   3.813
  171PRO     CB 1977   5.245   8.020   3.848
  171PRO     CG 1978   5.207   7.944   3.975
  171PRO     CD 1979   5.336   7.891   4.037
  171PRO      C 1980   5.470   8.086   3.751
  171PRO      O 1981   5.406   8.177   3.699
  172THR      N 1982   5.603   8.081   3.750
  172THR      H 1983   5.652   7.998   3.778
  172THR     CA 1984   5.692   8.181   3.689
  172THR     CB 1985   5.840   8.161   3.723
  172THR    OG1 1986   5.852   8.019   3.712
  172THR    HG1 1987   5.949   8.011   3.734
  172THR    CG2 1988   5.866   8.228   3.858
  172THR      C 1989   5.679   8.197   3.537
  172THR      O 1990   5.580   8.151   3.482
  173GL4      N 1991   5.755   8.294   3.487
  173GL4      H 1992   5.821   8.343   3.543
  173GL4     CA 1993   5.741   8.340   3.348
  173GL4     CB 1994   5.844   8.444   3.306
  173GL4     CG 1995   5.832   8.576   3.382
  173GL4     CD 1996   5.914   8.571   3.511
  173GL4    OE1 1997   5.862   8.536   3.619
  173GL4   HE11 1998   5.918   8.578   3.690
  173GL4   HE12 1999   5.790   8.468   3.604
  173GL4    OE2 2000   6.029   8.621   3.506
  173GL4   HE21 2001   6.084   8.591   3.583
  173GL4   HE22 2002   6.035   8.690   3.433
  173GL4      C 2003   5.711   8.246   3.231
  173GL4      O 2004   5.625   8.282   3.150
  174LYSH     N 2005   5.794   8.142   3.225
  174LYSH     H 2006   5.878   8.153   3.278
  174LYSH    CA 2007   5.773   8.028   3.135
  174LYSH    CB 2008   5.871   8.017   3.018
  174LYSH    CG 2009   5.878   8.142   2.931
  174LYSH    CD 2010   5.980   8.133   2.817
  174LYSH    CE 2011   5.944   8.042   2.700
  174LYSH    NZ 2012   6.062   8.050   2.612
  174LYSH   HZ1 2013   6.054   7.980   2.541
  174LYSH   HZ2 2014   6.080   8.138   2.567
  174LYSH   HZ3 2015   6.145   8.019   2.659
  174LYSH     C 2016   5.789   7.894   3.206
  174LYSH     O 2017   5.873   7.877   3.294
  175ASN      N 2018   5.710   7.792   3.170
  175ASN      H 2019   5.650   7.790   3.091
  175ASN     CA 2020   5.702   7.670   3.252
  175ASN     CB 2021   5.572   7.667   3.332
  175ASN     CG 2022   5.568   7.773   3.443
  175ASN    OD1 2023   5.610   7.752   3.557
  175ASN    ND2 2024   5.492   7.880   3.425
  175ASN   HD21 2025   5.445   7.896   3.338
  175ASN   HD22 2026   5.482   7.957   3.489
  175ASN      C 2027   5.727   7.533   3.189
  175ASN      O 2028   5.666   7.431   3.224
  176GL4      N 2029   5.846   7.531   3.131
  176GL4      H 2030   5.907   7.610   3.138
  176GL4     CA 2031   5.901   7.412   3.064
  176GL4     CB 2032   5.998   7.463   2.958
  176GL4     CG 2033   6.080   7.357   2.885
  176GL4     CD 2034   6.195   7.414   2.801
  176GL4    OE1 2035   6.178   7.519   2.735
  176GL4   HE11 2036   6.224   7.508   2.647
  176GL4   HE12 2037   6.148   7.595   2.793
  176GL4    OE2 2038   6.296   7.343   2.784
  176GL4   HE21 2039   6.352   7.400   2.723
  176GL4   HE22 2040   6.297   7.266   2.847
  176GL4      C 2041   5.980   7.337   3.173
  176GL4      O 2042   6.067   7.388   3.243
  177TYR      N 2043   5.913   7.236   3.226
  177TYR      H 2044   5.815   7.229   3.212
  177TYR     CA 2045   5.970   7.135   3.317
  177TYR     CB 2046   5.856   7.106   3.416
  177TYR     CG 2047   5.838   7.213   3.524
  177TYR    CD1 2048   5.778   7.337   3.509
  177TYR    HD1 2049   5.737   7.364   3.411
  177TYR    CD2 2050   5.880   7.183   3.653
  177TYR    HD2 2051   5.935   7.090   3.671
  177TYR    CE1 2052   5.751   7.413   3.622
  177TYR    HE1 2053   5.686   7.501   3.614
  177TYR    CE2 2054   5.863   7.264   3.765
  177TYR    HE2 2055   5.941   7.262   3.841
  177TYR     CZ 2056   5.789   7.380   3.752
  177TYR     OH 2057   5.771   7.467   3.855
  177TYR     HH 2058   5.829   7.440   3.932
  177TYR      C 2059   6.011   7.010   3.238
  177TYR      O 2060   5.962   6.978   3.131
  178ALA      N 2061   6.108   6.935   3.289
  178ALA      H 2062   6.147   6.956   3.379
  178ALA     CA 2063   6.170   6.812   3.238
  178ALA     CB 2064   6.285   6.843   3.142
  178ALA      C 2065   6.224   6.725   3.353
  178ALA      O 2066   6.269   6.780   3.453
  179CYS2     N 2067   6.237   6.596   3.325
  179CYS2     H 2068   6.214   6.559   3.235
  179CYS2    CA 2069   6.277   6.497   3.425
  179CYS2    CB 2070   6.158   6.428   3.491
  179CYS2    SG 2071   6.209   6.285   3.593
  179CYS2     C 2072   6.368   6.394   3.357
  179CYS2     O 2073   6.318   6.311   3.282
  180ARG      N 2074   6.499   6.406   3.380
  180ARG      H 2075   6.544   6.457   3.453
  180ARG     CA 2076   6.594   6.322   3.306
  180ARG     CB 2077   6.699   6.416   3.246
  180ARG     CG 2078   6.790   6.356   3.139
  180ARG     CD 2079   6.901   6.454   3.100
  180ARG     NE 2080   6.996   6.471   3.211
  180ARG     HE 2081   6.977   6.545   3.275
  180ARG     CZ 2082   7.104   6.392   3.222
  180ARG    NH1 2083   7.139   6.306   3.125
  180ARG   HH11 2084   7.083   6.294   3.044
  180ARG   HH12 2085   7.232   6.268   3.124
  180ARG    NH2 2086   7.174   6.385   3.336
  180ARG   HH21 2087   7.144   6.408   3.428
  180ARG   HH22 2088   7.273   6.369   3.335
  180ARG      C 2089   6.667   6.229   3.402
  180ARG      O 2090   6.680   6.268   3.518
  181VAL      N 2091   6.694   6.106   3.359
  181VAL      H 2092   6.670   6.072   3.268
  181VAL     CA 2093   6.769   6.014   3.445
  181VAL     CB 2094   6.731   5.866   3.444
  181VAL    CG1 2095   6.812   5.781   3.542
  181VAL    CG2 2096   6.582   5.856   3.477
  181VAL      C 2097   6.920   6.023   3.420
  181VAL      O 2098   6.971   6.027   3.309
  182ASN      N 2099   6.992   6.039   3.531
  182ASN      H 2100   6.947   6.057   3.618
  182ASN     CA 2101   7.139   6.048   3.533
  182ASN     CB 2102   7.172   6.106   3.670
  182ASN     CG 2103   7.314   6.162   3.681
  182ASN    OD1 2104   7.411   6.107   3.630
  182ASN    ND2 2105   7.330   6.291   3.708
  182ASN   HD21 2106   7.249   6.349   3.721
  182ASN   HD22 2107   7.423   6.326   3.712
  182ASN      C 2108   7.225   5.926   3.497
  182ASN      O 2109   7.171   5.816   3.507
  183HI0      N 2110   7.344   5.948   3.443
  183HI0      H 2111   7.382   6.040   3.443
  183HI0     CA 2112   7.431   5.836   3.404
  183HI0     CB 2113   7.549   5.893   3.325
  183HI0     CG 2114   7.650   5.784   3.287
  183HI0    ND1 2115   7.615   5.679   3.212
  183HI0    HD1 2116   7.521   5.654   3.189
  183HI0    CD2 2117   7.783   5.787   3.292
  183HI0    HD2 2118   7.839   5.872   3.331
  183HI0    CE1 2119   7.727   5.610   3.187
  183HI0    HE1 2120   7.730   5.511   3.144
  183HI0    NE2 2121   7.831   5.681   3.229
  183HI0    HE2 2122   7.930   5.667   3.224
  183HI0      C 2123   7.501   5.775   3.526
  183HI0      O 2124   7.505   5.652   3.539
  184VAL      N 2125   7.559   5.867   3.602
  184VAL      H 2126   7.530   5.963   3.614
  184VAL     CA 2127   7.634   5.822   3.720
  184VAL     CB 2128   7.739   5.924   3.763
  184VAL    CG1 2129   7.671   6.047   3.824
  184VAL    CG2 2130   7.832   5.864   3.869
  184VAL      C 2131   7.538   5.755   3.818
  184VAL      O 2132   7.420   5.791   3.816
  185THR      N 2133   7.580   5.633   3.852
  185THR      H 2134   7.648   5.579   3.802
  185THR     CA 2135   7.494   5.542   3.928
  185THR     CB 2136   7.493   5.398   3.876
  185THR    OG1 2137   7.621   5.336   3.893
  185THR    HG1 2138   7.601   5.238   3.896
  185THR    CG2 2139   7.482   5.390   3.724
  185THR      C 2140   7.505   5.534   4.080
  185THR      O 2141   7.422   5.469   4.143
  186LEU      N 2142   7.619   5.583   4.127
  186LEU      H 2143   7.699   5.612   4.073
  186LEU     CA 2144   7.658   5.582   4.269
  186LEU     CB 2145   7.781   5.673   4.275
  186LEU     CG 2146   7.915   5.643   4.208
  186LEU    CD1 2147   8.022   5.744   4.250
  186LEU    CD2 2148   7.976   5.510   4.252
  186LEU      C 2149   7.559   5.619   4.379
  186LEU      O 2150   7.474   5.706   4.360
  187SER      N 2151   7.577   5.567   4.500
  187SER      H 2152   7.645   5.494   4.511
  187SER     CA 2153   7.508   5.593   4.627
  187SER     CB 2154   7.550   5.505   4.744
  187SER     OG 2155   7.468   5.527   4.859
  187SER     HG 2156   7.508   5.476   4.935
  187SER      C 2157   7.523   5.738   4.671
  187SER      O 2158   7.630   5.767   4.723
  188GLN      N 2159   7.428   5.825   4.635
  188GLN      H 2160   7.370   5.815   4.554
  188GLN     CA 2161   7.428   5.969   4.665
  188GLN     CB 2162   7.324   6.037   4.575
  188GLN     CG 2163   7.345   6.188   4.572
  188GLN     CD 2164   7.276   6.257   4.454
  188GLN    OE1 2165   7.158   6.240   4.426
  188GLN    NE2 2166   7.368   6.306   4.371
  188GLN   HE21 2167   7.463   6.313   4.401
  188GLN   HE22 2168   7.346   6.332   4.277
  188GLN      C 2169   7.391   5.989   4.812
  188GLN      O 2170   7.302   5.918   4.859
  189PRO      N 2171   7.469   6.070   4.883
  189PRO     CA 2172   7.420   6.141   5.003
  189PRO     CB 2173   7.550   6.183   5.072
  189PRO     CG 2174   7.649   6.200   4.957
  189PRO     CD 2175   7.610   6.097   4.851
  189PRO      C 2176   7.317   6.248   4.969
  189PRO      O 2177   7.322   6.314   4.865
  190LYSH     N 2178   7.204   6.248   5.040
  190LYSH     H 2179   7.203   6.227   5.138
  190LYSH    CA 2180   7.081   6.311   4.993
  190LYSH    CB 2181   6.959   6.241   5.054
  190LYSH    CG 2182   6.941   6.098   5.003
  190LYSH    CD 2183   6.944   6.093   4.850
  190LYSH    CE 2184   6.923   5.946   4.812
  190LYSH    NZ 2185   7.023   5.849   4.857
  190LYSH   HZ1 2186   7.116   5.857   4.823
  190LYSH   HZ2 2187   7.027   5.850   4.957
  190LYSH   HZ3 2188   6.977   5.763   4.833
  190LYSH     C 2189   7.071   6.462   5.017
  190LYSH     O 2190   7.028   6.501   5.125
  191ILE      N 2191   7.129   6.523   4.913
  191ILE      H 2192   7.207   6.481   4.867
  191ILE     CA 2193   7.129   6.669   4.896
  191ILE     CB 2194   7.220   6.708   4.780
  191ILE    CG1 2195   7.371   6.696   4.807
  191ILE    CG2 2196   7.195   6.844   4.714
  191ILE     CD 2197   7.408   6.739   4.949
  191ILE      C 2198   6.988   6.724   4.875
  191ILE      O 2199   6.943   6.806   4.955
  192VAL      N 2200   6.912   6.669   4.781
  192VAL      H 2201   6.949   6.594   4.726
  192VAL     CA 2202   6.777   6.695   4.728
  192VAL     CB 2203   6.671   6.611   4.799
  192VAL    CG1 2204   6.699   6.461   4.810
  192VAL    CG2 2205   6.645   6.662   4.940
  192VAL      C 2206   6.734   6.835   4.683
  192VAL      O 2207   6.667   6.852   4.581
  193LYSH     N 2208   6.785   6.937   4.750
  193LYSH     H 2209   6.807   6.926   4.847
  193LYSH    CA 2210   6.771   7.080   4.717
  193LYSH    CB 2211   6.740   7.160   4.843
  193LYSH    CG 2212   6.591   7.160   4.882
  193LYSH    CD 2213   6.546   7.257   4.991
  193LYSH    CE 2214   6.398   7.258   5.030
  193LYSH    NZ 2215   6.366   7.336   5.150
  193LYSH   HZ1 2216   6.388   7.432   5.131
  193LYSH   HZ2 2217   6.271   7.326   5.179
  193LYSH   HZ3 2218   6.422   7.300   5.225
  193LYSH     C 2219   6.896   7.125   4.641
  193LYSH     O 2220   7.004   7.146   4.696
  194TRP      N 2221   6.893   7.143   4.509
  194TRP      H 2222   6.813   7.125   4.451
  194TRP     CA 2223   7.012   7.153   4.424
  194TRP     CB 2224   6.980   7.106   4.281
  194TRP     CG 2225   6.937   6.959   4.277
  194TRP    CD1 2226   6.816   6.912   4.247
  194TRP    HD1 2227   6.731   6.970   4.211
  194TRP    CD2 2228   7.014   6.844   4.290
  194TRP    NE1 2229   6.814   6.779   4.253
  194TRP    HE1 2230   6.734   6.723   4.231
  194TRP    CE2 2231   6.933   6.731   4.289
  194TRP    CE3 2232   7.151   6.832   4.309
  194TRP    HE3 2233   7.214   6.920   4.325
  194TRP    CZ2 2234   6.988   6.605   4.310
  194TRP    HZ2 2235   6.925   6.516   4.306
  194TRP    CZ3 2236   7.206   6.706   4.330
  194TRP    HZ3 2237   7.315   6.701   4.341
  194TRP    CH2 2238   7.126   6.593   4.325
  194TRP    HH2 2239   7.175   6.496   4.329
  194TRP      C 2240   7.093   7.282   4.419
  194TRP      O 2241   7.059   7.376   4.347
  195AS4      N 2242   7.205   7.277   4.490
  195AS4      H 2243   7.220   7.197   4.548
  195AS4     CA 2244   7.300   7.388   4.495
  195AS4     CB 2245   7.390   7.372   4.618
  195AS4     CG 2246   7.486   7.253   4.633
  195AS4    OD1 2247   7.571   7.256   4.724
  195AS4   HD11 2248   7.643   7.190   4.703
  195AS4   HD12 2249   7.549   7.336   4.780
  195AS4    OD2 2250   7.464   7.152   4.563
  195AS4   HD21 2251   7.534   7.085   4.588
  195AS4   HD22 2252   7.389   7.160   4.498
  195AS4      C 2253   7.387   7.395   4.369
  195AS4      O 2254   7.426   7.503   4.325
  196ARG      N 2255   7.439   7.283   4.320
  196ARG      H 2256   7.453   7.202   4.377
  196ARG     CA 2257   7.510   7.280   4.191
  196ARG     CB 2258   7.536   7.131   4.170
  196ARG     CG 2259   7.633   7.055   4.261
  196ARG     CD 2260   7.767   7.128   4.275
  196ARG     NE 2261   7.847   7.057   4.375
  196ARG     HE 2262   7.834   6.958   4.377
  196ARG     CZ 2263   7.950   7.106   4.445
  196ARG    NH1 2264   7.981   7.237   4.443
  196ARG   HH11 2265   7.932   7.305   4.388
  196ARG   HH12 2266   8.062   7.248   4.500
  196ARG    NH2 2267   8.045   7.019   4.480
  196ARG   HH21 2268   8.032   6.921   4.463
  196ARG   HH22 2269   8.119   7.052   4.539
  196ARG      C 2270   7.430   7.333   4.071
  196ARG      O 2271   7.317   7.297   4.042
  197AS4      N 2272   7.512   7.381   3.979
  197AS4      H 2273   7.609   7.396   4.001
  197AS4     CA 2274   7.468   7.413   3.842
  197AS4     CB 2275   7.557   7.526   3.790
  197AS4     CG 2276   7.703   7.481   3.792
  197AS4    OD1 2277   7.767   7.498   3.898
  197AS4   HD11 2278   7.861   7.466   3.887
  197AS4   HD12 2279   7.713   7.541   3.970
  197AS4    OD2 2280   7.754   7.446   3.683
  197AS4   HD21 2281   7.852   7.462   3.685
  197AS4   HD22 2282   7.675   7.428   3.624
  197AS4      C 2283   7.442   7.296   3.747
  197AS4      O 2284   7.343   7.294   3.674
  198MET      N 2285   7.515   7.189   3.778
  198MET      H 2286   7.574   7.201   3.857
  198MET     CA 2287   7.519   7.055   3.718
  198MET     CB 2288   7.564   7.082   3.574
  198MET     CG 2289   7.522   6.985   3.463
  198MET     SD 2290   7.551   7.055   3.297
  198MET     CE 2291   7.392   6.993   3.244
  198MET      C 2292   7.631   6.978   3.789
  198MET     O1 2293   7.662   7.009   3.906
  198MET   HO11 2294   7.607   7.087   3.937
  198MET   HO12 2295   7.745   6.956   3.924
  198MET     O2 2296   7.685   6.880   3.734
  198MET   HO21 2297   7.655   6.865   3.639
  198MET   HO22 2298   7.741   6.843   3.807
   9.83906   9.83906   6.95724   0.00000   0.00000   0.00000   0.00000   4.91952   4.91952
