# Supplementary material for: Interfacial Dynamics and Growth Modes of β2-Microglobulin Dimers
Source: J Chem Inf Model. 2023 May 3;63(14):4447–57. doi: 10.1021/acs.jcim.3c00399 (PMC10369489; doi:10.1021/acs.jcim.3c00399)
Supplement: Supplementary file 2 — ci3c00399_si_002.zip [file ci3c00399_si_002.zip › Supporting-Information/confs_end/End_conformation_H-2_rep1.gro]

Protein in water t= 750000.00000 step= 5000000
 2298
    1ILE      N    1   7.786   7.160   4.252
    1ILE     H1    2   7.772   7.202   4.162
    1ILE     H2    3   7.884   7.141   4.259
    1ILE     H3    4   7.744   7.070   4.264
    1ILE     CA    5   7.744   7.250   4.360
    1ILE     CB    6   7.849   7.335   4.431
    1ILE    CG1    7   7.942   7.424   4.348
    1ILE    CG2    8   7.937   7.248   4.521
    1ILE     CD    9   8.005   7.539   4.426
    1ILE      C   10   7.631   7.342   4.313
    1ILE      O   11   7.643   7.406   4.208
    2GLN      N   12   7.535   7.379   4.397
    2GLN      H   13   7.548   7.356   4.494
    2GLN     CA   14   7.426   7.473   4.369
    2GLN     CB   15   7.290   7.445   4.433
    2GLN     CG   16   7.224   7.324   4.368
    2GLN     CD   17   7.083   7.315   4.426
    2GLN    OE1   18   6.984   7.371   4.379
    2GLN    NE2   19   7.065   7.224   4.521
    2GLN   HE21   20   7.134   7.160   4.556
    2GLN   HE22   21   6.974   7.193   4.549
    2GLN      C   22   7.455   7.623   4.378
    2GLN      O   23   7.494   7.673   4.484
    3ARG      N   24   7.440   7.685   4.261
    3ARG      H   25   7.424   7.630   4.179
    3ARG     CA   26   7.482   7.825   4.243
    3ARG     CB   27   7.588   7.846   4.136
    3ARG     CG   28   7.722   7.780   4.170
    3ARG     CD   29   7.818   7.805   4.053
    3ARG     NE   30   7.773   7.728   3.935
    3ARG     HE   31   7.692   7.764   3.889
    3ARG     CZ   32   7.835   7.620   3.887
    3ARG    NH1   33   7.947   7.570   3.943
    3ARG   HH11   34   7.995   7.616   4.018
    3ARG   HH12   35   7.982   7.489   3.896
    3ARG    NH2   36   7.780   7.562   3.779
    3ARG   HH21   37   7.684   7.575   3.757
    3ARG   HH22   38   7.842   7.510   3.720
    3ARG      C   39   7.356   7.906   4.213
    3ARG      O   40   7.343   8.013   4.272
    4THR      N   41   7.265   7.853   4.131
    4THR      H   42   7.273   7.756   4.105
    4THR     CA   43   7.136   7.914   4.096
    4THR     CB   44   7.072   7.833   3.983
    4THR    OG1   45   7.073   7.693   4.014
    4THR    HG1   46   7.143   7.634   3.973
    4THR    CG2   47   7.153   7.857   3.855
    4THR      C   48   7.035   7.933   4.209
    4THR      O   49   7.009   7.853   4.299
    5PRO      N   50   6.976   8.052   4.202
    5PRO     CA   51   6.853   8.083   4.276
    5PRO     CB   52   6.818   8.226   4.234
    5PRO     CG   53   6.944   8.290   4.174
    5PRO     CD   54   7.045   8.176   4.164
    5PRO      C   55   6.731   8.003   4.230
    5PRO      O   56   6.721   7.958   4.116
    6LYSH     N   57   6.630   7.981   4.315
    6LYSH     H   58   6.625   8.017   4.408
    6LYSH    CA   59   6.516   7.893   4.287
    6LYSH    CB   60   6.502   7.793   4.401
    6LYSH    CG   61   6.624   7.702   4.394
    6LYSH    CD   62   6.631   7.640   4.534
    6LYSH    CE   63   6.718   7.519   4.501
    6LYSH    NZ   64   6.737   7.421   4.609
    6LYSH   HZ1   65   6.716   7.465   4.696
    6LYSH   HZ2   66   6.681   7.338   4.601
    6LYSH   HZ3   67   6.830   7.391   4.627
    6LYSH     C   68   6.381   7.966   4.280
    6LYSH     O   69   6.304   7.928   4.193
    7ILE      N   70   6.365   8.069   4.362
    7ILE      H   71   6.427   8.100   4.434
    7ILE     CA   72   6.240   8.147   4.363
    7ILE     CB   73   6.228   8.209   4.502
    7ILE    CG1   74   6.175   8.105   4.602
    7ILE    CG2   75   6.123   8.321   4.507
    7ILE     CD   76   6.272   8.031   4.694
    7ILE      C   77   6.211   8.237   4.242
    7ILE      O   78   6.287   8.330   4.217
    8GLN      N   79   6.116   8.193   4.160
    8GLN      H   80   6.061   8.118   4.198
    8GLN     CA   81   6.065   8.265   4.042
    8GLN     CB   82   6.006   8.402   4.078
    8GLN     CG   83   5.863   8.417   4.128
    8GLN     CD   84   5.819   8.563   4.126
    8GLN    OE1   85   5.895   8.653   4.091
    8GLN    NE2   86   5.708   8.600   4.190
    8GLN   HE21   87   5.649   8.531   4.231
    8GLN   HE22   88   5.691   8.698   4.198
    8GLN      C   89   6.165   8.282   3.927
    8GLN      O   90   6.132   8.287   3.809
    9VAL      N   91   6.291   8.247   3.946
    9VAL      H   92   6.327   8.237   4.039
    9VAL     CA   93   6.401   8.238   3.849
    9VAL     CB   94   6.506   8.346   3.875
    9VAL    CG1   95   6.461   8.472   3.800
    9VAL    CG2   96   6.529   8.369   4.025
    9VAL      C   97   6.453   8.094   3.842
    9VAL      O   98   6.440   8.015   3.935
   10TYR      N   99   6.510   8.064   3.725
   10TYR      H  100   6.528   8.134   3.657
   10TYR     CA  101   6.579   7.940   3.687
   10TYR     CB  102   6.717   7.926   3.752
   10TYR     CG  103   6.801   8.050   3.723
   10TYR    CD1  104   6.870   8.058   3.602
   10TYR    HD1  105   6.816   8.018   3.516
   10TYR    CD2  106   6.828   8.154   3.811
   10TYR    HD2  107   6.770   8.153   3.903
   10TYR    CE1  108   6.956   8.163   3.575
   10TYR    HE1  109   7.002   8.164   3.476
   10TYR    CE2  110   6.921   8.255   3.788
   10TYR    HE2  111   6.951   8.312   3.876
   10TYR     CZ  112   6.981   8.267   3.663
   10TYR     OH  113   7.076   8.360   3.635
   10TYR     HH  114   7.049   8.440   3.688
   10TYR      C  115   6.511   7.805   3.712
   10TYR      O  116   6.502   7.736   3.611
   11SER      N  117   6.442   7.781   3.823
   11SER      H  118   6.425   7.844   3.899
   11SER     CA  119   6.390   7.646   3.849
   11SER     CB  120   6.391   7.607   3.997
   11SER     OG  121   6.521   7.555   4.026
   11SER     HG  122   6.560   7.512   3.945
   11SER      C  123   6.255   7.609   3.788
   11SER      O  124   6.240   7.499   3.735
   12ARG      N  125   6.142   7.679   3.796
   12ARG      H  126   6.077   7.648   3.727
   12ARG     CA  127   6.113   7.807   3.863
   12ARG     CB  128   6.038   7.904   3.771
   12ARG     CG  129   6.121   7.954   3.652
   12ARG     CD  130   6.032   8.046   3.568
   12ARG     NE  131   5.943   7.957   3.492
   12ARG     HE  132   5.961   7.859   3.501
   12ARG     CZ  133   5.835   7.998   3.424
   12ARG    NH1  134   5.819   8.125   3.384
   12ARG   HH11  135   5.884   8.199   3.405
   12ARG   HH12  136   5.748   8.145   3.317
   12ARG    NH2  137   5.722   7.926   3.432
   12ARG   HH21  138   5.737   7.836   3.474
   12ARG   HH22  139   5.638   7.957   3.388
   12ARG      C  140   6.018   7.784   3.981
   12ARG      O  141   5.922   7.709   3.960
   13HI0      N  142   6.065   7.810   4.102
   13HI0      H  143   6.151   7.857   4.123
   13HI0     CA  144   5.994   7.771   4.225
   13HI0     CB  145   6.096   7.716   4.325
   13HI0     CG  146   6.047   7.650   4.454
   13HI0    ND1  147   5.975   7.540   4.471
   13HI0    HD1  148   5.933   7.485   4.399
   13HI0    CD2  149   6.089   7.688   4.574
   13HI0    HD2  150   6.160   7.770   4.585
   13HI0    CE1  151   5.983   7.501   4.598
   13HI0    HE1  152   5.929   7.417   4.640
   13HI0    NE2  153   6.056   7.593   4.661
   13HI0    HE2  154   6.069   7.601   4.760
   13HI0      C  155   5.917   7.883   4.295
   13HI0      O  156   5.971   7.994   4.307
   14PRO      N  157   5.796   7.855   4.341
   14PRO     CA  158   5.721   7.946   4.429
   14PRO     CB  159   5.592   7.874   4.470
   14PRO     CG  160   5.566   7.782   4.351
   14PRO     CD  161   5.708   7.742   4.309
   14PRO      C  162   5.794   7.978   4.560
   14PRO      O  163   5.873   7.895   4.605
   15ALA      N  164   5.760   8.086   4.629
   15ALA      H  165   5.684   8.149   4.616
   15ALA     CA  166   5.831   8.128   4.751
   15ALA     CB  167   5.822   8.280   4.765
   15ALA      C  168   5.772   8.070   4.880
   15ALA      O  169   5.836   8.090   4.983
   16GL4      N  170   5.651   8.014   4.872
   16GL4      H  171   5.598   7.987   4.791
   16GL4     CA  172   5.587   7.962   4.993
   16GL4     CB  173   5.446   7.910   4.962
   16GL4     CG  174   5.435   7.840   4.827
   16GL4     CD  175   5.292   7.808   4.784
   16GL4    OE1  176   5.255   7.832   4.667
   16GL4   HE11  177   5.157   7.812   4.664
   16GL4   HE12  178   5.333   7.840   4.606
   16GL4    OE2  179   5.211   7.768   4.871
   16GL4   HE21  180   5.135   7.729   4.820
   16GL4   HE22  181   5.240   7.782   4.966
   16GL4      C  182   5.664   7.855   5.071
   16GL4      O  183   5.739   7.780   5.009
   17ASN      N  184   5.627   7.836   5.197
   17ASN      H  185   5.578   7.901   5.255
   17ASN     CA  186   5.688   7.729   5.276
   17ASN     CB  187   5.633   7.751   5.417
   17ASN     CG  188   5.692   7.848   5.520
   17ASN    OD1  189   5.771   7.810   5.606
   17ASN    ND2  190   5.638   7.968   5.537
   17ASN   HD21  191   5.567   8.007   5.479
   17ASN   HD22  192   5.648   8.015   5.624
   17ASN      C  193   5.640   7.593   5.226
   17ASN      O  194   5.529   7.552   5.262
   18GLY      N  195   5.710   7.529   5.133
   18GLY      H  196   5.804   7.557   5.114
   18GLY     CA  197   5.673   7.400   5.073
   18GLY      C  198   5.764   7.374   4.952
   18GLY      O  199   5.839   7.460   4.907
   19LYSH     N  200   5.754   7.256   4.891
   19LYSH     H  201   5.784   7.256   4.795
   19LYSH    CA  202   5.698   7.130   4.939
   19LYSH    CB  203   5.584   7.079   4.850
   19LYSH    CG  204   5.454   7.160   4.851
   19LYSH    CD  205   5.346   7.084   4.774
   19LYSH    CE  206   5.240   7.014   4.860
   19LYSH    NZ  207   5.159   6.925   4.775
   19LYSH   HZ1  208   5.173   6.833   4.812
   19LYSH   HZ2  209   5.060   6.939   4.783
   19LYSH   HZ3  210   5.170   6.930   4.676
   19LYSH     C  211   5.808   7.023   4.944
   19LYSH     O  212   5.857   6.984   4.839
   20SER      N  213   5.823   6.959   5.060
   20SER      H  214   5.767   6.984   5.139
   20SER     CA  215   5.922   6.853   5.082
   20SER     CB  216   5.959   6.833   5.229
   20SER     OG  217   5.851   6.771   5.299
   20SER     HG  218   5.847   6.819   5.387
   20SER      C  219   5.900   6.714   5.022
   20SER      O  220   5.986   6.630   5.045
   21ASN      N  221   5.783   6.694   4.961
   21ASN      H  222   5.696   6.724   5.000
   21ASN     CA  223   5.773   6.583   4.864
   21ASN     CB  224   5.776   6.444   4.927
   21ASN     CG  225   5.782   6.322   4.835
   21ASN    OD1  226   5.870   6.239   4.852
   21ASN    ND2  227   5.665   6.289   4.780
   21ASN   HD21  228   5.583   6.332   4.819
   21ASN   HD22  229   5.658   6.239   4.694
   21ASN      C  230   5.635   6.593   4.799
   21ASN      O  231   5.533   6.602   4.867
   22PHE      N  232   5.620   6.606   4.668
   22PHE      H  233   5.527   6.602   4.630
   22PHE     CA  234   5.725   6.629   4.568
   22PHE     CB  235   5.693   6.565   4.432
   22PHE     CG  236   5.678   6.413   4.433
   22PHE    CD1  237   5.792   6.335   4.448
   22PHE    HD1  238   5.892   6.376   4.431
   22PHE    CD2  239   5.551   6.358   4.442
   22PHE    HD2  240   5.464   6.421   4.460
   22PHE    CE1  241   5.776   6.198   4.468
   22PHE    HE1  242   5.865   6.136   4.461
   22PHE    CE2  243   5.542   6.221   4.463
   22PHE    HE2  244   5.442   6.179   4.462
   22PHE     CZ  245   5.652   6.136   4.474
   22PHE     HZ  246   5.641   6.028   4.464
   22PHE      C  247   5.748   6.778   4.538
   22PHE      O  248   5.649   6.849   4.528
   23LEU      N  249   5.872   6.815   4.509
   23LEU      H  250   5.944   6.746   4.514
   23LEU     CA  251   5.908   6.953   4.471
   23LEU     CB  252   6.057   6.959   4.438
   23LEU     CG  253   6.114   7.101   4.440
   23LEU    CD1  254   6.096   7.162   4.580
   23LEU    CD2  255   6.261   7.113   4.401
   23LEU      C  256   5.827   7.029   4.366
   23LEU      O  257   5.843   7.016   4.245
   24ASN      N  258   5.750   7.126   4.414
   24ASN      H  259   5.720   7.116   4.509
   24ASN     CA  260   5.669   7.216   4.331
   24ASN     CB  261   5.572   7.295   4.419
   24ASN     CG  262   5.622   7.374   4.540
   24ASN    OD1  263   5.702   7.330   4.623
   24ASN    ND2  264   5.568   7.494   4.559
   24ASN   HD21  265   5.505   7.516   4.485
   24ASN   HD22  266   5.610   7.555   4.626
   24ASN      C  267   5.748   7.312   4.242
   24ASN      O  268   5.843   7.377   4.286
   25CYS2     N  269   5.700   7.315   4.118
   25CYS2     H  270   5.637   7.249   4.078
   25CYS2    CA  271   5.760   7.412   4.025
   25CYS2    CB  272   5.886   7.362   3.954
   25CYS2    SG  273   5.864   7.221   3.839
   25CYS2     C  274   5.667   7.468   3.917
   25CYS2     O  275   5.591   7.393   3.856
   26TYR      N  276   5.673   7.599   3.896
   26TYR      H  277   5.723   7.663   3.954
   26TYR     CA  278   5.606   7.676   3.790
   26TYR     CB  279   5.639   7.824   3.803
   26TYR     CG  280   5.587   7.885   3.934
   26TYR    CD1  281   5.454   7.876   3.972
   26TYR    HD1  282   5.384   7.831   3.902
   26TYR    CD2  283   5.674   7.967   4.006
   26TYR    HD2  284   5.778   7.969   3.974
   26TYR    CE1  285   5.404   7.952   4.078
   26TYR    HE1  286   5.297   7.949   4.098
   26TYR    CE2  287   5.625   8.051   4.106
   26TYR    HE2  288   5.674   8.142   4.140
   26TYR     CZ  289   5.494   8.034   4.146
   26TYR     OH  290   5.437   8.116   4.238
   26TYR     HH  291   5.337   8.112   4.236
   26TYR      C  292   5.650   7.628   3.652
   26TYR      O  293   5.769   7.643   3.624
   27VAL      N  294   5.561   7.573   3.570
   27VAL      H  295   5.464   7.560   3.589
   27VAL     CA  296   5.591   7.563   3.426
   27VAL     CB  297   5.605   7.418   3.380
   27VAL    CG1  298   5.709   7.348   3.466
   27VAL    CG2  299   5.469   7.347   3.372
   27VAL      C  300   5.512   7.651   3.329
   27VAL      O  301   5.390   7.658   3.342
   28SER      N  302   5.570   7.702   3.221
   28SER      H  303   5.669   7.702   3.204
   28SER     CA  304   5.502   7.799   3.134
   28SER     CB  305   5.607   7.854   3.036
   28SER     OG  306   5.701   7.942   3.098
   28SER     HG  307   5.789   7.899   3.081
   28SER      C  308   5.378   7.760   3.054
   28SER      O  309   5.398   7.717   2.940
   29GLY      N  310   5.259   7.776   3.111
   29GLY      H  311   5.240   7.769   3.209
   29GLY     CA  312   5.132   7.772   3.038
   29GLY      C  313   5.006   7.777   3.126
   29GLY      O  314   5.002   7.742   3.244
   30PHE      N  315   4.893   7.813   3.067
   30PHE      H  316   4.887   7.843   2.971
   30PHE     CA  317   4.767   7.822   3.143
   30PHE     CB  318   4.709   7.963   3.128
   30PHE     CG  319   4.764   8.079   3.210
   30PHE    CD1  320   4.862   8.162   3.156
   30PHE    HD1  321   4.927   8.135   3.073
   30PHE    CD2  322   4.681   8.124   3.312
   30PHE    HD2  323   4.605   8.060   3.357
   30PHE    CE1  324   4.864   8.294   3.201
   30PHE    HE1  325   4.952   8.343   3.161
   30PHE    CE2  326   4.693   8.254   3.360
   30PHE    HE2  327   4.641   8.288   3.449
   30PHE     CZ  328   4.783   8.343   3.303
   30PHE     HZ  329   4.772   8.450   3.319
   30PHE      C  330   4.654   7.722   3.120
   30PHE      O  331   4.618   7.691   3.006
   31HI0      N  332   4.587   7.683   3.228
   31HI0      H  333   4.574   7.743   3.307
   31HI0     CA  334   4.505   7.561   3.229
   31HI0     CB  335   4.486   7.530   3.378
   31HI0     CG  336   4.407   7.410   3.431
   31HI0    ND1  337   4.281   7.425   3.472
   31HI0    HD1  338   4.238   7.513   3.494
   31HI0    CD2  339   4.445   7.283   3.441
   31HI0    HD2  340   4.545   7.239   3.436
   31HI0    CE1  341   4.241   7.304   3.507
   31HI0    HE1  342   4.162   7.289   3.580
   31HI0    NE2  343   4.341   7.218   3.491
   31HI0    HE2  344   4.330   7.118   3.491
   31HI0      C  345   4.377   7.579   3.147
   31HI0      O  346   4.291   7.656   3.189
   32PRO      N  347   4.358   7.484   3.056
   32PRO     CA  348   4.442   7.367   3.025
   32PRO     CB  349   4.346   7.252   3.000
   32PRO     CG  350   4.232   7.324   2.927
   32PRO     CD  351   4.231   7.466   2.985
   32PRO      C  352   4.546   7.392   2.915
   32PRO      O  353   4.532   7.476   2.826
   33SER      N  354   4.653   7.313   2.919
   33SER      H  355   4.685   7.260   2.997
   33SER     CA  356   4.752   7.329   2.811
   33SER     CB  357   4.862   7.432   2.836
   33SER     OG  358   4.917   7.473   2.710
   33SER     HG  359   4.923   7.573   2.711
   33SER      C  360   4.824   7.197   2.784
   33SER      O  361   4.879   7.139   2.877
   34AS4      N  362   4.870   7.186   2.660
   34AS4      H  363   4.871   7.266   2.599
   34AS4     CA  364   4.938   7.069   2.604
   34AS4     CB  365   4.909   7.067   2.453
   34AS4     CG  366   4.929   7.199   2.379
   34AS4    OD1  367   4.843   7.289   2.391
   34AS4   HD11  368   4.893   7.366   2.352
   34AS4   HD12  369   4.759   7.253   2.431
   34AS4    OD2  370   5.013   7.197   2.287
   34AS4   HD21  371   5.005   7.270   2.220
   34AS4   HD22  372   5.055   7.106   2.282
   34AS4      C  373   5.087   7.058   2.637
   34AS4      O  374   5.158   6.973   2.583
   35ILE      N  375   5.136   7.140   2.730
   35ILE      H  376   5.087   7.183   2.806
   35ILE     CA  377   5.281   7.152   2.750
   35ILE     CB  378   5.307   7.285   2.821
   35ILE    CG1  379   5.243   7.289   2.960
   35ILE    CG2  380   5.258   7.410   2.748
   35ILE     CD  381   5.308   7.392   3.053
   35ILE      C  382   5.341   7.023   2.807
   35ILE      O  383   5.285   6.960   2.896
   36GL4      N  384   5.444   6.975   2.739
   36GL4      H  385   5.466   7.005   2.646
   36GL4     CA  386   5.523   6.858   2.780
   36GL4     CB  387   5.567   6.767   2.665
   36GL4     CG  388   5.448   6.676   2.633
   36GL4     CD  389   5.474   6.564   2.532
   36GL4    OE1  390   5.453   6.446   2.568
   36GL4   HE11  391   5.448   6.390   2.486
   36GL4   HE12  392   5.461   6.435   2.668
   36GL4    OE2  393   5.525   6.588   2.421
   36GL4   HE21  394   5.556   6.502   2.381
   36GL4   HE22  395   5.521   6.688   2.409
   36GL4      C  396   5.650   6.902   2.854
   36GL4      O  397   5.744   6.962   2.801
   37VAL      N  398   5.643   6.849   2.975
   37VAL      H  399   5.570   6.785   3.000
   37VAL     CA  400   5.733   6.877   3.088
   37VAL     CB  401   5.650   6.914   3.211
   37VAL    CG1  402   5.733   6.977   3.323
   37VAL    CG2  403   5.534   7.010   3.181
   37VAL      C  404   5.841   6.772   3.114
   37VAL      O  405   5.821   6.655   3.145
   38AS4      N  406   5.961   6.829   3.109
   38AS4      H  407   5.972   6.929   3.101
   38AS4     CA  408   6.085   6.753   3.126
   38AS4     CB  409   6.170   6.747   2.998
   38AS4     CG  410   6.122   6.643   2.896
   38AS4    OD1  411   6.180   6.533   2.893
   38AS4   HD11  412   6.132   6.477   2.825
   38AS4   HD12  413   6.273   6.540   2.929
   38AS4    OD2  414   6.065   6.693   2.797
   38AS4   HD21  415   6.049   6.613   2.738
   38AS4   HD22  416   6.065   6.792   2.806
   38AS4      C  417   6.177   6.822   3.226
   38AS4      O  418   6.175   6.943   3.252
   39LEU      N  419   6.259   6.739   3.290
   39LEU      H  420   6.283   6.648   3.259
   39LEU     CA  421   6.349   6.796   3.392
   39LEU     CB  422   6.310   6.718   3.518
   39LEU     CG  423   6.383   6.772   3.641
   39LEU    CD1  424   6.320   6.902   3.693
   39LEU    CD2  425   6.368   6.670   3.755
   39LEU      C  426   6.498   6.788   3.358
   39LEU      O  427   6.542   6.687   3.302
   40LEU      N  428   6.552   6.909   3.354
   40LEU      H  429   6.494   6.985   3.383
   40LEU     CA  430   6.691   6.952   3.332
   40LEU     CB  431   6.678   7.083   3.255
   40LEU     CG  432   6.810   7.130   3.193
   40LEU    CD1  433   6.877   7.029   3.099
   40LEU    CD2  434   6.782   7.258   3.114
   40LEU      C  435   6.774   6.966   3.461
   40LEU      O  436   6.730   7.024   3.560
   41LYSH     N  437   6.879   6.886   3.471
   41LYSH     H  438   6.897   6.823   3.395
   41LYSH    CA  439   6.973   6.880   3.584
   41LYSH    CB  440   6.963   6.733   3.628
   41LYSH    CG  441   7.067   6.690   3.731
   41LYSH    CD  442   7.108   6.543   3.718
   41LYSH    CE  443   7.203   6.497   3.829
   41LYSH    NZ  444   7.253   6.360   3.813
   41LYSH   HZ1  445   7.171   6.304   3.812
   41LYSH   HZ2  446   7.306   6.360   3.728
   41LYSH   HZ3  447   7.316   6.322   3.881
   41LYSH     C  448   7.106   6.921   3.521
   41LYSH     O  449   7.159   6.836   3.450
   42ASN      N  450   7.133   7.050   3.502
   42ASN      H  451   7.084   7.121   3.553
   42ASN     CA  452   7.255   7.105   3.442
   42ASN     CB  453   7.376   7.063   3.525
   42ASN     CG  454   7.371   7.132   3.661
   42ASN    OD1  455   7.356   7.072   3.767
   42ASN    ND2  456   7.425   7.254   3.662
   42ASN   HD21  457   7.448   7.297   3.575
   42ASN   HD22  458   7.442   7.299   3.749
   42ASN      C  459   7.275   7.074   3.293
   42ASN      O  460   7.247   7.161   3.210
   43GLY      N  461   7.325   6.958   3.252
   43GLY      H  462   7.394   6.906   3.302
   43GLY     CA  463   7.315   6.911   3.113
   43GLY      C  464   7.239   6.780   3.095
   43GLY      O  465   7.201   6.750   2.982
   44GL4      N  466   7.191   6.723   3.205
   44GL4      H  467   7.184   6.772   3.292
   44GL4     CA  468   7.130   6.590   3.214
   44GL4     CB  469   7.156   6.506   3.339
   44GL4     CG  470   7.299   6.452   3.335
   44GL4     CD  471   7.323   6.376   3.466
   44GL4    OE1  472   7.435   6.397   3.517
   44GL4   HE11  473   7.449   6.322   3.581
   44GL4   HE12  474   7.475   6.483   3.484
   44GL4    OE2  475   7.256   6.276   3.497
   44GL4   HE21  476   7.303   6.232   3.574
   44GL4   HE22  477   7.169   6.275   3.448
   44GL4      C  478   6.978   6.601   3.204
   44GL4      O  479   6.914   6.671   3.283
   45ARG      N  480   6.930   6.544   3.094
   45ARG      H  481   6.998   6.505   3.032
   45ARG     CA  482   6.786   6.520   3.074
   45ARG     CB  483   6.773   6.467   2.931
   45ARG     CG  484   6.634   6.479   2.867
   45ARG     CD  485   6.593   6.625   2.845
   45ARG     NE  486   6.457   6.632   2.790
   45ARG     HE  487   6.384   6.601   2.850
   45ARG     CZ  488   6.440   6.635   2.657
   45ARG    NH1  489   6.543   6.660   2.575
   45ARG   HH11  490   6.638   6.653   2.605
   45ARG   HH12  491   6.512   6.679   2.481
   45ARG    NH2  492   6.317   6.612   2.608
   45ARG   HH21  493   6.243   6.614   2.675
   45ARG   HH22  494   6.304   6.575   2.516
   45ARG      C  495   6.731   6.408   3.162
   45ARG      O  496   6.783   6.298   3.183
   46ILE      N  497   6.625   6.451   3.230
   46ILE      H  498   6.617   6.547   3.254
   46ILE     CA  499   6.539   6.358   3.306
   46ILE     CB  500   6.551   6.372   3.458
   46ILE    CG1  501   6.690   6.415   3.506
   46ILE    CG2  502   6.514   6.243   3.531
   46ILE     CD  503   6.700   6.464   3.651
   46ILE      C  504   6.398   6.367   3.247
   46ILE      O  505   6.327   6.468   3.249
   47GL4      N  506   6.385   6.279   3.149
   47GL4      H  507   6.467   6.227   3.124
   47GL4     CA  508   6.267   6.269   3.061
   47GL4     CB  509   6.283   6.166   2.950
   47GL4     CG  510   6.392   6.219   2.857
   47GL4     CD  511   6.408   6.142   2.726
   47GL4    OE1  512   6.312   6.124   2.648
   47GL4   HE11  513   6.341   6.086   2.560
   47GL4   HE12  514   6.236   6.173   2.689
   47GL4    OE2  515   6.525   6.102   2.709
   47GL4   HE21  516   6.526   6.045   2.627
   47GL4   HE22  517   6.585   6.124   2.787
   47GL4      C  518   6.135   6.244   3.135
   47GL4      O  519   6.123   6.133   3.187
   48LYSH     N  520   6.034   6.318   3.091
   48LYSH     H  521   6.052   6.405   3.045
   48LYSH    CA  522   5.892   6.300   3.126
   48LYSH    CB  523   5.833   6.167   3.079
   48LYSH    CG  524   5.681   6.164   3.089
   48LYSH    CD  525   5.627   6.026   3.048
   48LYSH    CE  526   5.531   5.986   3.160
   48LYSH    NZ  527   5.608   5.895   3.246
   48LYSH   HZ1  528   5.690   5.935   3.286
   48LYSH   HZ2  529   5.547   5.860   3.317
   48LYSH   HZ3  530   5.650   5.824   3.190
   48LYSH     C  531   5.851   6.316   3.273
   48LYSH     O  532   5.896   6.240   3.358
   49VAL      N  533   5.804   6.437   3.300
   49VAL      H  534   5.808   6.522   3.248
   49VAL     CA  535   5.737   6.464   3.428
   49VAL     CB  536   5.800   6.591   3.486
   49VAL    CG1  537   5.732   6.638   3.615
   49VAL    CG2  538   5.945   6.566   3.529
   49VAL      C  539   5.587   6.478   3.401
   49VAL      O  540   5.537   6.549   3.314
   50GL4      N  541   5.521   6.411   3.496
   50GL4      H  542   5.568   6.358   3.566
   50GL4     CA  543   5.377   6.386   3.488
   50GL4     CB  544   5.369   6.233   3.479
   50GL4     CG  545   5.239   6.195   3.407
   50GL4     CD  546   5.216   6.044   3.395
   50GL4    OE1  547   5.250   5.959   3.479
   50GL4   HE11  548   5.175   5.894   3.483
   50GL4   HE12  549   5.349   5.971   3.492
   50GL4    OE2  550   5.164   6.009   3.287
   50GL4   HE21  551   5.196   5.917   3.265
   50GL4   HE22  552   5.086   6.070   3.276
   50GL4      C  553   5.276   6.445   3.586
   50GL4      O  554   5.173   6.504   3.552
   51HI0      N  555   5.322   6.457   3.710
   51HI0      H  556   5.412   6.425   3.741
   51HI0     CA  557   5.243   6.523   3.815
   51HI0     CB  558   5.300   6.493   3.954
   51HI0     CG  559   5.245   6.359   4.004
   51HI0    ND1  560   5.313   6.249   4.035
   51HI0    HD1  561   5.403   6.224   3.999
   51HI0    CD2  562   5.117   6.336   4.032
   51HI0    HD2  563   5.044   6.417   4.025
   51HI0    CE1  564   5.225   6.155   4.068
   51HI0    HE1  565   5.249   6.054   4.103
   51HI0    NE2  566   5.103   6.208   4.066
   51HI0    HE2  567   5.017   6.164   4.090
   51HI0      C  568   5.209   6.672   3.814
   51HI0      O  569   5.288   6.763   3.788
   52SER      N  570   5.080   6.700   3.827
   52SER      H  571   5.011   6.627   3.832
   52SER     CA  572   5.031   6.838   3.812
   52SER     CB  573   4.958   6.870   3.681
   52SER     OG  574   4.837   6.794   3.674
   52SER     HG  575   4.859   6.707   3.631
   52SER      C  576   4.936   6.886   3.922
   52SER      O  577   4.876   6.801   3.986
   53AS4      N  578   4.933   7.019   3.927
   53AS4      H  579   5.000   7.073   3.876
   53AS4     CA  580   4.857   7.100   4.023
   53AS4     CB  581   4.934   7.093   4.155
   53AS4     CG  582   4.851   7.102   4.283
   53AS4    OD1  583   4.742   7.161   4.271
   53AS4   HD11  584   4.668   7.104   4.307
   53AS4   HD12  585   4.755   7.247   4.222
   53AS4    OD2  586   4.881   7.034   4.384
   53AS4   HD21  587   4.816   7.076   4.447
   53AS4   HD22  588   4.957   6.974   4.361
   53AS4      C  589   4.849   7.241   3.962
   53AS4      O  590   4.890   7.265   3.849
   54LEU      N  591   4.773   7.325   4.032
   54LEU      H  592   4.746   7.298   4.124
   54LEU     CA  593   4.738   7.456   3.975
   54LEU     CB  594   4.586   7.473   3.966
   54LEU     CG  595   4.527   7.351   3.896
   54LEU    CD1  596   4.377   7.344   3.927
   54LEU    CD2  597   4.570   7.348   3.749
   54LEU      C  598   4.784   7.571   4.064
   54LEU      O  599   4.773   7.545   4.184
   55SER      N  600   4.802   7.687   4.002
   55SER      H  601   4.836   7.686   3.908
   55SER     CA  602   4.837   7.810   4.073
   55SER     CB  603   4.987   7.841   4.060
   55SER     OG  604   5.010   7.978   4.096
   55SER     HG  605   5.023   7.982   4.195
   55SER      C  606   4.757   7.922   4.006
   55SER      O  607   4.772   7.956   3.889
   56PHE      N  608   4.694   7.995   4.098
   56PHE      H  609   4.685   7.972   4.195
   56PHE     CA  610   4.599   8.097   4.048
   56PHE     CB  611   4.479   8.116   4.141
   56PHE     CG  612   4.528   8.174   4.273
   56PHE    CD1  613   4.534   8.311   4.298
   56PHE    HD1  614   4.527   8.376   4.211
   56PHE    CD2  615   4.551   8.079   4.372
   56PHE    HD2  616   4.492   7.988   4.373
   56PHE    CE1  617   4.568   8.360   4.424
   56PHE    HE1  618   4.575   8.465   4.451
   56PHE    CE2  619   4.589   8.123   4.498
   56PHE    HE2  620   4.606   8.054   4.581
   56PHE     CZ  621   4.596   8.261   4.517
   56PHE     HZ  622   4.644   8.285   4.612
   56PHE      C  623   4.658   8.229   4.000
   56PHE      O  624   4.733   8.289   4.078
   57SER      N  625   4.623   8.286   3.885
   57SER      H  626   4.570   8.241   3.814
   57SER     CA  627   4.652   8.425   3.847
   57SER     CB  628   4.766   8.424   3.745
   57SER     OG  629   4.835   8.549   3.740
   57SER     HG  630   4.892   8.549   3.658
   57SER      C  631   4.534   8.501   3.785
   57SER      O  632   4.498   8.490   3.668
   58LYSH     N  633   4.468   8.585   3.864
   58LYSH     H  634   4.519   8.610   3.946
   58LYSH    CA  635   4.340   8.655   3.843
   58LYSH    CB  636   4.349   8.744   3.719
   58LYSH    CG  637   4.436   8.865   3.754
   58LYSH    CD  638   4.349   8.981   3.803
   58LYSH    CE  639   4.283   9.055   3.687
   58LYSH    NZ  640   4.181   9.153   3.726
   58LYSH   HZ1  641   4.100   9.105   3.761
   58LYSH   HZ2  642   4.221   9.215   3.794
   58LYSH   HZ3  643   4.160   9.212   3.648
   58LYSH     C  644   4.219   8.565   3.818
   58LYSH     O  645   4.231   8.451   3.774
   59AS4      N  646   4.103   8.630   3.805
   59AS4      H  647   4.106   8.728   3.820
   59AS4     CA  648   3.963   8.584   3.801
   59AS4     CB  649   3.877   8.710   3.792
   59AS4     CG  650   3.901   8.797   3.915
   59AS4    OD1  651   3.835   8.777   4.019
   59AS4   HD11  652   3.870   8.829   4.097
   59AS4   HD12  653   3.750   8.728   4.002
   59AS4    OD2  654   3.995   8.880   3.905
   59AS4   HD21  655   3.981   8.962   3.962
   59AS4   HD22  656   4.054   8.845   3.833
   59AS4      C  657   3.946   8.494   3.679
   59AS4      O  658   3.948   8.533   3.562
   60TRP      N  659   3.930   8.367   3.715
   60TRP      H  660   3.923   8.346   3.813
   60TRP     CA  661   3.917   8.249   3.629
   60TRP     CB  662   3.790   8.241   3.544
   60TRP     CG  663   3.674   8.231   3.643
   60TRP    CD1  664   3.624   8.121   3.698
   60TRP    HD1  665   3.643   8.019   3.665
   60TRP    CD2  666   3.597   8.332   3.700
   60TRP    NE1  667   3.525   8.142   3.784
   60TRP    HE1  668   3.484   8.073   3.844
   60TRP    CE2  669   3.504   8.273   3.785
   60TRP    CE3  670   3.596   8.469   3.675
   60TRP    HE3  671   3.677   8.514   3.618
   60TRP    CZ2  672   3.408   8.353   3.846
   60TRP    HZ2  673   3.345   8.314   3.927
   60TRP    CZ3  674   3.495   8.545   3.732
   60TRP    HZ3  675   3.475   8.652   3.720
   60TRP    CH2  676   3.403   8.489   3.819
   60TRP    HH2  677   3.316   8.548   3.849
   60TRP      C  678   4.036   8.194   3.550
   60TRP      O  679   4.015   8.105   3.467
   61SER      N  680   4.157   8.239   3.580
   61SER      H  681   4.168   8.304   3.655
   61SER     CA  682   4.275   8.205   3.498
   61SER     CB  683   4.320   8.325   3.414
   61SER     OG  684   4.328   8.453   3.478
   61SER     HG  685   4.383   8.458   3.562
   61SER      C  686   4.389   8.141   3.577
   61SER      O  687   4.440   8.188   3.678
   62PHE      N  688   4.392   8.010   3.559
   62PHE      H  689   4.338   7.972   3.484
   62PHE     CA  690   4.484   7.924   3.636
   62PHE     CB  691   4.413   7.798   3.686
   62PHE     CG  692   4.323   7.822   3.807
   62PHE    CD1  693   4.365   7.776   3.931
   62PHE    HD1  694   4.461   7.725   3.936
   62PHE    CD2  695   4.196   7.874   3.783
   62PHE    HD2  696   4.167   7.901   3.682
   62PHE    CE1  697   4.267   7.776   4.030
   62PHE    HE1  698   4.284   7.722   4.123
   62PHE    CE2  699   4.108   7.894   3.890
   62PHE    HE2  700   4.030   7.969   3.881
   62PHE     CZ  701   4.143   7.835   4.011
   62PHE     HZ  702   4.077   7.872   4.089
   62PHE      C  703   4.612   7.886   3.562
   62PHE      O  704   4.603   7.839   3.449
   63TYR      N  705   4.727   7.898   3.628
   63TYR      H  706   4.729   7.932   3.722
   63TYR     CA  707   4.855   7.862   3.566
   63TYR     CB  708   4.949   7.983   3.567
   63TYR     CG  709   5.093   7.977   3.516
   63TYR    CD1  710   5.122   8.033   3.392
   63TYR    HD1  711   5.043   8.084   3.336
   63TYR    CD2  712   5.200   7.934   3.594
   63TYR    HD2  713   5.180   7.895   3.694
   63TYR    CE1  714   5.248   8.047   3.336
   63TYR    HE1  715   5.271   8.087   3.237
   63TYR    CE2  716   5.330   7.952   3.549
   63TYR    HE2  717   5.414   7.904   3.598
   63TYR     CZ  718   5.350   8.003   3.421
   63TYR     OH  719   5.477   8.031   3.383
   63TYR     HH  720   5.478   8.080   3.296
   63TYR      C  721   4.914   7.733   3.624
   63TYR      O  722   4.910   7.717   3.746
   64LEU      N  723   4.978   7.658   3.534
   64LEU      H  724   4.987   7.685   3.438
   64LEU     CA  725   5.034   7.526   3.565
   64LEU     CB  726   5.053   7.443   3.437
   64LEU     CG  727   4.934   7.392   3.357
   64LEU    CD1  728   4.995   7.334   3.229
   64LEU    CD2  729   4.840   7.295   3.430
   64LEU      C  730   5.152   7.526   3.662
   64LEU      O  731   5.264   7.569   3.634
   65LEU      N  732   5.124   7.441   3.760
   65LEU      H  733   5.035   7.396   3.751
   65LEU     CA  734   5.223   7.404   3.863
   65LEU     CB  735   5.159   7.439   3.998
   65LEU     CG  736   5.257   7.429   4.115
   65LEU    CD1  737   5.319   7.560   4.163
   65LEU    CD2  738   5.202   7.341   4.227
   65LEU      C  739   5.253   7.255   3.848
   65LEU      O  740   5.163   7.173   3.828
   66TYR      N  741   5.380   7.226   3.822
   66TYR      H  742   5.452   7.295   3.818
   66TYR     CA  743   5.428   7.088   3.812
   66TYR     CB  744   5.490   7.057   3.675
   66TYR     CG  745   5.403   6.989   3.569
   66TYR    CD1  746   5.303   7.065   3.509
   66TYR    HD1  747   5.289   7.171   3.531
   66TYR    CD2  748   5.419   6.856   3.533
   66TYR    HD2  749   5.493   6.791   3.580
   66TYR    CE1  750   5.211   7.011   3.421
   66TYR    HE1  751   5.134   7.079   3.384
   66TYR    CE2  752   5.332   6.805   3.438
   66TYR    HE2  753   5.340   6.703   3.401
   66TYR     CZ  754   5.227   6.878   3.383
   66TYR     OH  755   5.130   6.833   3.299
   66TYR     HH  756   5.146   6.737   3.275
   66TYR      C  757   5.513   7.050   3.933
   66TYR      O  758   5.601   7.120   3.981
   67TYR      N  759   5.479   6.929   3.977
   67TYR      H  760   5.403   6.869   3.949
   67TYR     CA  761   5.567   6.855   4.068
   67TYR     CB  762   5.474   6.759   4.143
   67TYR     CG  763   5.385   6.835   4.242
   67TYR    CD1  764   5.433   6.917   4.344
   67TYR    HD1  765   5.534   6.956   4.333
   67TYR    CD2  766   5.249   6.812   4.232
   67TYR    HD2  767   5.215   6.747   4.150
   67TYR    CE1  768   5.352   6.976   4.440
   67TYR    HE1  769   5.397   7.024   4.527
   67TYR    CE2  770   5.165   6.878   4.321
   67TYR    HE2  771   5.059   6.874   4.297
   67TYR     CZ  772   5.216   6.957   4.423
   67TYR     OH  773   5.133   7.020   4.511
   67TYR     HH  774   5.048   7.022   4.457
   67TYR      C  775   5.682   6.784   3.996
   67TYR      O  776   5.657   6.708   3.902
   68THR      N  777   5.805   6.803   4.042
   68THR      H  778   5.820   6.858   4.124
   68THR     CA  779   5.926   6.747   3.980
   68THR     CB  780   6.060   6.804   4.026
   68THR    OG1  781   6.078   6.768   4.163
   68THR    HG1  782   6.171   6.803   4.170
   68THR    CG2  783   6.064   6.955   4.002
   68THR      C  784   5.934   6.595   3.968
   68THR      O  785   6.017   6.545   3.893
   69GL4      N  786   5.857   6.521   4.048
   69GL4      H  787   5.793   6.567   4.110
   69GL4     CA  788   5.850   6.374   4.050
   69GL4     CB  789   5.807   6.300   3.924
   69GL4     CG  790   5.664   6.340   3.887
   69GL4     CD  791   5.597   6.240   3.792
   69GL4    OE1  792   5.644   6.237   3.676
   69GL4   HE11  793   5.586   6.183   3.615
   69GL4   HE12  794   5.738   6.270   3.680
   69GL4    OE2  795   5.494   6.185   3.835
   69GL4   HE21  796   5.465   6.118   3.766
   69GL4   HE22  797   5.461   6.224   3.921
   69GL4      C  798   5.974   6.299   4.099
   69GL4      O  799   5.979   6.264   4.217
   70PHE      N  800   6.076   6.294   4.015
   70PHE      H  801   6.082   6.361   3.940
   70PHE     CA  802   6.205   6.228   4.040
   70PHE     CB  803   6.309   6.234   3.928
   70PHE     CG  804   6.235   6.186   3.803
   70PHE    CD1  805   6.193   6.281   3.711
   70PHE    HD1  806   6.198   6.389   3.727
   70PHE    CD2  807   6.248   6.051   3.772
   70PHE    HD2  808   6.286   5.975   3.840
   70PHE    CE1  809   6.158   6.236   3.584
   70PHE    HE1  810   6.137   6.306   3.504
   70PHE    CE2  811   6.215   6.009   3.643
   70PHE    HE2  812   6.228   5.906   3.611
   70PHE     CZ  813   6.166   6.101   3.551
   70PHE     HZ  814   6.138   6.066   3.452
   70PHE      C  815   6.271   6.304   4.155
   70PHE      O  816   6.249   6.423   4.177
   71THR      N  817   6.342   6.227   4.236
   71THR      H  818   6.352   6.131   4.210
   71THR     CA  819   6.435   6.267   4.344
   71THR     CB  820   6.520   6.155   4.404
   71THR    OG1  821   6.580   6.069   4.307
   71THR    HG1  822   6.668   6.030   4.333
   71THR    CG2  823   6.439   6.092   4.518
   71THR      C  824   6.533   6.382   4.324
   71THR      O  825   6.630   6.374   4.248
   72PRO      N  826   6.507   6.495   4.388
   72PRO     CA  827   6.586   6.619   4.376
   72PRO     CB  828   6.491   6.730   4.420
   72PRO     CG  829   6.411   6.661   4.531
   72PRO     CD  830   6.387   6.524   4.467
   72PRO      C  831   6.715   6.603   4.456
   72PRO      O  832   6.721   6.622   4.578
   73THR      N  833   6.823   6.588   4.380
   73THR      H  834   6.810   6.575   4.282
   73THR     CA  835   6.962   6.596   4.429
   73THR     CB  836   7.063   6.515   4.347
   73THR    OG1  837   7.067   6.556   4.210
   73THR    HG1  838   6.970   6.576   4.195
   73THR    CG2  839   7.029   6.366   4.353
   73THR      C  840   7.014   6.734   4.469
   73THR      O  841   7.021   6.829   4.391
   74GL4      N  842   7.060   6.737   4.594
   74GL4      H  843   7.065   6.655   4.651
   74GL4     CA  844   7.114   6.853   4.666
   74GL4     CB  845   7.172   6.823   4.804
   74GL4     CG  846   7.062   6.790   4.905
   74GL4     CD  847   7.096   6.814   5.053
   74GL4    OE1  848   6.995   6.861   5.110
   74GL4   HE11  849   7.025   6.937   5.168
   74GL4   HE12  850   6.911   6.821   5.075
   74GL4    OE2  851   7.203   6.777   5.106
   74GL4   HE21  852   7.203   6.785   5.206
   74GL4   HE22  853   7.267   6.754   5.033
   74GL4      C  854   7.229   6.924   4.594
   74GL4      O  855   7.234   7.047   4.604
   75LYSH     N  856   7.326   6.849   4.543
   75LYSH     H  857   7.326   6.749   4.542
   75LYSH    CA  858   7.444   6.911   4.481
   75LYSH    CB  859   7.574   6.831   4.488
   75LYSH    CG  860   7.622   6.806   4.631
   75LYSH    CD  861   7.727   6.695   4.630
   75LYSH    CE  862   7.782   6.662   4.769
   75LYSH    NZ  863   7.839   6.526   4.768
   75LYSH   HZ1  864   7.780   6.461   4.722
   75LYSH   HZ2  865   7.922   6.540   4.713
   75LYSH   HZ3  866   7.866   6.494   4.859
   75LYSH     C  867   7.436   6.965   4.338
   75LYSH     O  868   7.521   7.040   4.290
   76ASN      N  869   7.326   6.940   4.266
   76ASN      H  870   7.247   6.904   4.315
   76ASN     CA  871   7.298   6.952   4.123
   76ASN     CB  872   7.268   6.809   4.076
   76ASN     CG  873   7.382   6.708   4.093
   76ASN    OD1  874   7.496   6.729   4.054
   76ASN    ND2  875   7.348   6.589   4.141
   76ASN   HD21  876   7.255   6.572   4.173
   76ASN   HD22  877   7.423   6.525   4.158
   76ASN      C  878   7.173   7.034   4.093
   76ASN      O  879   7.088   7.059   4.179
   77GL4      N  880   7.184   7.106   3.982
   77GL4      H  881   7.255   7.087   3.913
   77GL4     CA  882   7.093   7.216   3.947
   77GL4     CB  883   7.187   7.327   3.899
   77GL4     CG  884   7.287   7.364   4.008
   77GL4     CD  885   7.381   7.473   3.955
   77GL4    OE1  886   7.348   7.590   3.986
   77GL4   HE11  887   7.416   7.650   3.945
   77GL4   HE12  888   7.271   7.592   4.050
   77GL4    OE2  889   7.484   7.447   3.890
   77GL4   HE21  890   7.546   7.517   3.926
   77GL4   HE22  891   7.470   7.371   3.827
   77GL4      C  892   6.972   7.181   3.861
   77GL4      O  893   6.989   7.141   3.745
   78TYR      N  894   6.852   7.197   3.915
   78TYR      H  895   6.836   7.250   3.998
   78TYR     CA  896   6.725   7.164   3.848
   78TYR     CB  897   6.632   7.088   3.943
   78TYR     CG  898   6.683   6.952   3.991
   78TYR    CD1  899   6.777   6.935   4.092
   78TYR    HD1  900   6.824   7.023   4.136
   78TYR    CD2  901   6.646   6.838   3.921
   78TYR    HD2  902   6.603   6.844   3.821
   78TYR    CE1  903   6.837   6.813   4.121
   78TYR    HE1  904   6.936   6.828   4.164
   78TYR    CE2  905   6.695   6.713   3.957
   78TYR    HE2  906   6.657   6.626   3.905
   78TYR     CZ  907   6.793   6.699   4.056
   78TYR     OH  908   6.819   6.576   4.108
   78TYR     HH  909   6.808   6.502   4.041
   78TYR      C  910   6.645   7.277   3.784
   78TYR      O  911   6.615   7.386   3.833
   79ALA      N  912   6.585   7.228   3.676
   79ALA      H  913   6.620   7.148   3.627
   79ALA     CA  914   6.499   7.311   3.591
   79ALA     CB  915   6.559   7.404   3.486
   79ALA      C  916   6.383   7.236   3.525
   79ALA      O  917   6.404   7.136   3.457
   80CYS2     N  918   6.267   7.298   3.541
   80CYS2     H  919   6.254   7.382   3.593
   80CYS2    CA  920   6.142   7.248   3.480
   80CYS2    CB  921   6.027   7.270   3.578
   80CYS2    SG  922   6.049   7.220   3.753
   80CYS2     C  923   6.108   7.311   3.345
   80CYS2     O  924   6.057   7.422   3.333
   81ARG      N  925   6.160   7.242   3.243
   81ARG      H  926   6.196   7.149   3.253
   81ARG     CA  927   6.159   7.292   3.105
   81ARG     CB  928   6.292   7.253   3.041
   81ARG     CG  929   6.390   7.368   3.017
   81ARG     CD  930   6.343   7.483   2.928
   81ARG     NE  931   6.420   7.606   2.951
   81ARG     HE  932   6.482   7.597   3.028
   81ARG     CZ  933   6.400   7.724   2.891
   81ARG    NH1  934   6.290   7.735   2.815
   81ARG   HH11  935   6.223   7.662   2.822
   81ARG   HH12  936   6.272   7.817   2.761
   81ARG    NH2  937   6.462   7.834   2.936
   81ARG   HH21  938   6.515   7.825   3.021
   81ARG   HH22  939   6.457   7.922   2.890
   81ARG      C  940   6.036   7.238   3.032
   81ARG      O  941   6.015   7.117   3.028
   82VAL      N  942   5.975   7.320   2.947
   82VAL      H  943   6.008   7.413   2.931
   82VAL     CA  944   5.853   7.293   2.869
   82VAL     CB  945   5.731   7.375   2.914
   82VAL    CG1  946   5.674   7.305   3.037
   82VAL    CG2  947   5.768   7.519   2.952
   82VAL      C  948   5.860   7.305   2.717
   82VAL      O  949   5.931   7.390   2.664
   83ASN      N  950   5.788   7.216   2.649
   83ASN      H  951   5.768   7.127   2.690
   83ASN     CA  952   5.756   7.224   2.506
   83ASN     CB  953   5.841   7.135   2.416
   83ASN     CG  954   5.985   7.188   2.407
   83ASN    OD1  955   6.009   7.285   2.336
   83ASN    ND2  956   6.076   7.139   2.491
   83ASN   HD21  957   6.047   7.074   2.561
   83ASN   HD22  958   6.171   7.169   2.493
   83ASN      C  959   5.611   7.198   2.463
   83ASN      O  960   5.549   7.116   2.529
   84HI0      N  961   5.568   7.259   2.353
   84HI0      H  962   5.609   7.337   2.306
   84HI0     CA  963   5.435   7.227   2.300
   84HI0     CB  964   5.375   7.354   2.239
   84HI0     CG  965   5.309   7.437   2.349
   84HI0    ND1  966   5.186   7.420   2.396
   84HI0    HD1  967   5.124   7.344   2.375
   84HI0    CD2  968   5.348   7.558   2.389
   84HI0    HD2  969   5.443   7.610   2.400
   84HI0    CE1  970   5.143   7.527   2.461
   84HI0    HE1  971   5.060   7.531   2.532
   84HI0    NE2  972   5.244   7.613   2.452
   84HI0    HE2  973   5.244   7.693   2.513
   84HI0      C  974   5.411   7.104   2.212
   84HI0      O  975   5.505   7.037   2.170
   85VAL      N  976   5.285   7.065   2.203
   85VAL      H  977   5.219   7.107   2.267
   85VAL     CA  978   5.246   6.952   2.119
   85VAL     CB  979   5.154   6.862   2.201
   85VAL    CG1  980   5.097   6.746   2.119
   85VAL    CG2  981   5.227   6.806   2.324
   85VAL      C  982   5.172   6.992   1.991
   85VAL      O  983   5.210   6.959   1.879
   86THR      N  984   5.080   7.085   2.016
   86THR      H  985   5.039   7.106   2.105
   86THR     CA  986   4.991   7.131   1.909
   86THR     CB  987   4.865   7.191   1.972
   86THR    OG1  988   4.899   7.296   2.063
   86THR    HG1  989   4.912   7.263   2.156
   86THR    CG2  990   4.780   7.085   2.043
   86THR      C  991   5.067   7.235   1.826
   86THR      O  992   5.048   7.253   1.706
   87LEU      N  993   5.137   7.324   1.896
   87LEU      H  994   5.102   7.356   1.984
   87LEU     CA  995   5.240   7.404   1.828
   87LEU     CB  996   5.286   7.520   1.918
   87LEU     CG  997   5.179   7.627   1.942
   87LEU    CD1  998   5.216   7.689   2.077
   87LEU    CD2  999   5.161   7.728   1.829
   87LEU      C 1000   5.358   7.325   1.771
   87LEU      O 1001   5.401   7.235   1.843
   88SER      N 1002   5.410   7.355   1.653
   88SER      H 1003   5.387   7.445   1.615
   88SER     CA 1004   5.521   7.278   1.595
   88SER     CB 1005   5.530   7.284   1.442
   88SER     OG 1006   5.409   7.284   1.366
   88SER     HG 1007   5.438   7.310   1.274
   88SER      C 1008   5.661   7.291   1.654
   88SER      O 1009   5.733   7.386   1.622
   89GLN      N 1010   5.682   7.213   1.760
   89GLN      H 1011   5.615   7.141   1.777
   89GLN     CA 1012   5.792   7.228   1.856
   89GLN     CB 1013   5.738   7.302   1.979
   89GLN     CG 1014   5.715   7.451   1.949
   89GLN     CD 1015   5.682   7.529   2.076
   89GLN    OE1 1016   5.685   7.476   2.186
   89GLN    NE2 1017   5.627   7.650   2.063
   89GLN   HE21 1018   5.611   7.692   1.973
   89GLN   HE22 1019   5.604   7.700   2.146
   89GLN      C 1020   5.866   7.104   1.907
   89GLN      O 1021   5.804   7.019   1.970
   90PRO      N 1022   5.997   7.094   1.885
   90PRO     CA 1023   6.083   6.984   1.932
   90PRO     CB 1024   6.222   7.000   1.869
   90PRO     CG 1025   6.175   7.076   1.744
   90PRO     CD 1026   6.072   7.178   1.791
   90PRO      C 1027   6.110   6.996   2.082
   90PRO      O 1028   6.111   7.107   2.136
   91LYSH     N 1029   6.154   6.885   2.142
   91LYSH     H 1030   6.174   6.801   2.091
   91LYSH    CA 1031   6.192   6.883   2.284
   91LYSH    CB 1032   6.171   6.740   2.335
   91LYSH    CG 1033   6.022   6.716   2.355
   91LYSH    CD 1034   6.001   6.583   2.428
   91LYSH    CE 1035   5.868   6.590   2.505
   91LYSH    NZ 1036   5.856   6.461   2.574
   91LYSH   HZ1 1037   5.801   6.408   2.509
   91LYSH   HZ2 1038   5.949   6.425   2.572
   91LYSH   HZ3 1039   5.815   6.464   2.665
   91LYSH     C 1040   6.334   6.938   2.301
   91LYSH     O 1041   6.423   6.860   2.334
   92ILE      N 1042   6.338   7.071   2.297
   92ILE      H 1043   6.255   7.122   2.274
   92ILE     CA 1044   6.457   7.153   2.321
   92ILE     CB 1045   6.476   7.276   2.232
   92ILE    CG1 1046   6.353   7.366   2.222
   92ILE    CG2 1047   6.542   7.228   2.102
   92ILE     CD 1048   6.373   7.510   2.174
   92ILE      C 1049   6.460   7.182   2.471
   92ILE      O 1050   6.355   7.211   2.528
   93VAL      N 1051   6.579   7.170   2.529
   93VAL      H 1052   6.648   7.122   2.475
   93VAL     CA 1053   6.607   7.198   2.670
   93VAL     CB 1054   6.610   7.069   2.753
   93VAL    CG1 1055   6.469   7.020   2.788
   93VAL    CG2 1056   6.695   6.966   2.679
   93VAL      C 1057   6.737   7.274   2.699
   93VAL      O 1058   6.848   7.222   2.712
   94LYSH     N 1059   6.727   7.407   2.705
   94LYSH     H 1060   6.645   7.455   2.673
   94LYSH    CA 1061   6.845   7.492   2.722
   94LYSH    CB 1062   6.852   7.600   2.614
   94LYSH    CG 1063   6.874   7.523   2.483
   94LYSH    CD 1064   6.862   7.624   2.369
   94LYSH    CE 1065   6.736   7.712   2.372
   94LYSH    NZ 1066   6.757   7.834   2.293
   94LYSH   HZ1 1067   6.844   7.878   2.315
   94LYSH   HZ2 1068   6.763   7.793   2.202
   94LYSH   HZ3 1069   6.675   7.891   2.301
   94LYSH     C 1070   6.836   7.567   2.855
   94LYSH     O 1071   6.729   7.564   2.916
   95TRP      N 1072   6.945   7.624   2.905
   95TRP      H 1073   7.038   7.605   2.873
   95TRP     CA 1074   6.945   7.710   3.024
   95TRP     CB 1075   7.060   7.681   3.121
   95TRP     CG 1076   7.037   7.717   3.267
   95TRP    CD1 1077   7.072   7.830   3.328
   95TRP    HD1 1078   7.121   7.918   3.286
   95TRP    CD2 1079   6.993   7.633   3.369
   95TRP    NE1 1080   7.052   7.820   3.459
   95TRP    HE1 1081   7.088   7.886   3.525
   95TRP    CE2 1082   7.009   7.698   3.490
   95TRP    CE3 1083   6.941   7.504   3.370
   95TRP    HE3 1084   6.927   7.455   3.274
   95TRP    CZ2 1085   6.964   7.640   3.608
   95TRP    HZ2 1086   6.956   7.684   3.707
   95TRP    CZ3 1087   6.908   7.441   3.490
   95TRP    HZ3 1088   6.868   7.340   3.489
   95TRP    CH2 1089   6.912   7.511   3.610
   95TRP    HH2 1090   6.868   7.472   3.702
   95TRP      C 1091   6.952   7.860   2.996
   95TRP      O 1092   7.036   7.887   2.910
   96AS4      N 1093   6.879   7.944   3.069
   96AS4      H 1094   6.842   7.907   3.154
   96AS4     CA 1095   6.866   8.090   3.056
   96AS4     CB 1096   6.776   8.126   2.939
   96AS4     CG 1097   6.733   8.273   2.932
   96AS4    OD1 1098   6.610   8.296   2.943
   96AS4   HD11 1099   6.596   8.390   2.910
   96AS4   HD12 1100   6.572   8.219   2.993
   96AS4    OD2 1101   6.814   8.356   2.886
   96AS4   HD21 1102   6.799   8.448   2.921
   96AS4   HD22 1103   6.888   8.303   2.844
   96AS4      C 1104   6.808   8.135   3.190
   96AS4      O 1105   6.786   8.054   3.280
   97ARG      N 1106   6.793   8.266   3.212
   97ARG      H 1107   6.824   8.332   3.145
   97ARG     CA 1108   6.729   8.322   3.332
   97ARG     CB 1109   6.724   8.474   3.320
   97ARG     CG 1110   6.850   8.541   3.376
   97ARG     CD 1111   6.840   8.693   3.361
   97ARG     NE 1112   6.854   8.730   3.220
   97ARG     HE 1113   6.842   8.651   3.160
   97ARG     CZ 1114   6.865   8.855   3.174
   97ARG    NH1 1115   6.869   8.962   3.255
   97ARG   HH11 1116   6.848   8.951   3.352
   97ARG   HH12 1117   6.891   9.049   3.212
   97ARG    NH2 1118   6.876   8.871   3.041
   97ARG   HH21 1119   6.894   8.794   2.980
   97ARG   HH22 1120   6.858   8.960   3.000
   97ARG      C 1121   6.588   8.268   3.359
   97ARG      O 1122   6.548   8.234   3.470
   98AS4      N 1123   6.509   8.295   3.255
   98AS4      H 1124   6.546   8.348   3.178
   98AS4     CA 1125   6.373   8.242   3.244
   98AS4     CB 1126   6.296   8.331   3.146
   98AS4     CG 1127   6.155   8.360   3.196
   98AS4    OD1 1128   6.117   8.312   3.305
   98AS4   HD11 1129   6.039   8.365   3.338
   98AS4   HD12 1130   6.155   8.219   3.313
   98AS4    OD2 1131   6.083   8.433   3.125
   98AS4   HD21 1132   6.000   8.437   3.179
   98AS4   HD22 1133   6.123   8.450   3.034
   98AS4      C 1134   6.361   8.097   3.197
   98AS4      O 1135   6.453   8.050   3.131
   99MET      N 1136   6.248   8.035   3.229
   99MET      H 1137   6.165   8.083   3.257
   99MET     CA 1138   6.214   7.901   3.179
   99MET     CB 1139   6.231   7.789   3.282
   99MET     CG 1140   6.374   7.774   3.333
   99MET     SD 1141   6.485   7.682   3.220
   99MET     CE 1142   6.631   7.725   3.311
   99MET      C 1143   6.072   7.900   3.122
   99MET     O1 1144   6.046   7.808   3.042
   99MET   HO11 1145   6.112   7.740   3.074
   99MET   HO12 1146   5.967   7.825   2.982
   99MET     O2 1147   5.994   7.993   3.152
   99MET   HO21 1148   6.037   8.061   3.212
   99MET   HO22 1149   5.905   7.986   3.106
  100ILE      N 1150  10.235   7.811   3.048
  100ILE     H1 1151  10.311   7.750   3.023
  100ILE     H2 1152  10.249   7.898   3.002
  100ILE     H3 1153  10.234   7.825   3.147
  100ILE     CA 1154  10.105   7.755   3.006
  100ILE     CB 1155  10.111   7.607   3.043
  100ILE    CG1 1156  10.125   7.584   3.193
  100ILE    CG2 1157  10.205   7.530   2.949
  100ILE     CD 1158  10.075   7.447   3.242
  100ILE      C 1159   9.997   7.829   3.084
  100ILE      O 1160  10.032   7.907   3.173
  101GLN      N 1161   9.874   7.826   3.034
  101GLN      H 1162   9.869   7.784   2.943
  101GLN     CA 1163   9.752   7.889   3.086
  101GLN     CB 1164   9.639   7.889   2.983
  101GLN     CG 1165   9.671   8.007   2.891
  101GLN     CD 1166   9.563   8.020   2.783
  101GLN    OE1 1167   9.588   8.016   2.663
  101GLN    NE2 1168   9.434   8.032   2.811
  101GLN   HE21 1169   9.402   8.015   2.904
  101GLN   HE22 1170   9.360   8.048   2.745
  101GLN      C 1171   9.707   7.821   3.215
  101GLN      O 1172   9.735   7.704   3.241
  102ARG      N 1173   9.668   7.901   3.313
  102ARG      H 1174   9.696   7.997   3.318
  102ARG     CA 1175   9.610   7.834   3.431
  102ARG     CB 1176   9.588   7.924   3.553
  102ARG     CG 1177   9.473   8.024   3.557
  102ARG     CD 1178   9.477   8.101   3.690
  102ARG     NE 1179   9.355   8.181   3.679
  102ARG     HE 1180   9.293   8.169   3.602
  102ARG     CZ 1181   9.318   8.277   3.766
  102ARG    NH1 1182   9.375   8.294   3.886
  102ARG   HH11 1183   9.461   8.244   3.898
  102ARG   HH12 1184   9.340   8.336   3.970
  102ARG    NH2 1185   9.242   8.380   3.726
  102ARG   HH21 1186   9.198   8.381   3.636
  102ARG   HH22 1187   9.235   8.460   3.785
  102ARG      C 1188   9.478   7.759   3.418
  102ARG      O 1189   9.390   7.797   3.340
  103THR      N 1190   9.452   7.673   3.516
  103THR      H 1191   9.514   7.678   3.594
  103THR     CA 1192   9.339   7.579   3.525
  103THR     CB 1193   9.355   7.454   3.612
  103THR    OG1 1194   9.419   7.500   3.732
  103THR    HG1 1195   9.427   7.421   3.792
  103THR    CG2 1196   9.442   7.345   3.550
  103THR      C 1197   9.198   7.629   3.557
  103THR      O 1198   9.168   7.665   3.671
  104PRO      N 1199   9.108   7.627   3.458
  104PRO     CA 1200   8.964   7.645   3.477
  104PRO     CB 1201   8.912   7.698   3.343
  104PRO     CG 1202   9.005   7.637   3.238
  104PRO     CD 1203   9.131   7.600   3.316
  104PRO      C 1204   8.901   7.512   3.520
  104PRO      O 1205   8.916   7.410   3.452
  105LYSH     N 1206   8.837   7.516   3.636
  105LYSH     H 1207   8.832   7.602   3.687
  105LYSH    CA 1208   8.749   7.404   3.672
  105LYSH    CB 1209   8.730   7.403   3.824
  105LYSH    CG 1210   8.857   7.356   3.895
  105LYSH    CD 1211   8.826   7.295   4.032
  105LYSH    CE 1212   8.771   7.400   4.129
  105LYSH    NZ 1213   8.844   7.527   4.134
  105LYSH   HZ1 1214   8.859   7.567   4.043
  105LYSH   HZ2 1215   8.797   7.593   4.193
  105LYSH   HZ3 1216   8.931   7.505   4.176
  105LYSH     C 1217   8.615   7.394   3.599
  105LYSH     O 1218   8.579   7.486   3.525
  106ILE      N 1219   8.562   7.272   3.605
  106ILE      H 1220   8.621   7.203   3.647
  106ILE     CA 1221   8.430   7.245   3.548
  106ILE     CB 1222   8.398   7.096   3.555
  106ILE    CG1 1223   8.413   7.040   3.697
  106ILE    CG2 1224   8.477   7.018   3.450
  106ILE     CD 1225   8.357   6.898   3.705
  106ILE      C 1226   8.312   7.339   3.575
  106ILE      O 1227   8.308   7.392   3.685
  107GLN      N 1228   8.215   7.338   3.483
  107GLN      H 1229   8.251   7.310   3.394
  107GLN     CA 1230   8.086   7.409   3.484
  107GLN     CB 1231   8.114   7.558   3.464
  107GLN     CG 1232   7.984   7.640   3.457
  107GLN     CD 1233   7.991   7.757   3.556
  107GLN    OE1 1234   8.067   7.757   3.652
  107GLN    NE2 1235   7.904   7.856   3.537
  107GLN   HE21 1236   7.848   7.863   3.454
  107GLN   HE22 1237   7.901   7.927   3.608
  107GLN      C 1238   8.000   7.364   3.367
  107GLN      O 1239   8.036   7.388   3.252
  108VAL      N 1240   7.884   7.307   3.399
  108VAL      H 1241   7.851   7.305   3.493
  108VAL     CA 1242   7.790   7.261   3.295
  108VAL     CB 1243   7.774   7.111   3.271
  108VAL    CG1 1244   7.726   7.035   3.395
  108VAL    CG2 1245   7.682   7.086   3.151
  108VAL      C 1246   7.655   7.325   3.326
  108VAL      O 1247   7.607   7.334   3.439
  109TYR      N 1248   7.603   7.379   3.216
  109TYR      H 1249   7.664   7.409   3.143
  109TYR     CA 1250   7.465   7.428   3.201
  109TYR     CB 1251   7.435   7.570   3.251
  109TYR     CG 1252   7.458   7.598   3.399
  109TYR    CD1 1253   7.384   7.536   3.499
  109TYR    HD1 1254   7.301   7.471   3.469
  109TYR    CD2 1255   7.539   7.706   3.433
  109TYR    HD2 1256   7.611   7.750   3.364
  109TYR    CE1 1257   7.385   7.578   3.631
  109TYR    HE1 1258   7.327   7.531   3.710
  109TYR    CE2 1259   7.540   7.753   3.564
  109TYR    HE2 1260   7.606   7.834   3.594
  109TYR     CZ 1261   7.464   7.689   3.661
  109TYR     OH 1262   7.494   7.721   3.790
  109TYR     HH 1263   7.452   7.660   3.857
  109TYR      C 1264   7.437   7.420   3.050
  109TYR      O 1265   7.491   7.496   2.971
  110SER      N 1266   7.328   7.351   3.017
  110SER      H 1267   7.294   7.295   3.092
  110SER     CA 1268   7.270   7.326   2.884
  110SER     CB 1269   7.134   7.257   2.894
  110SER     OG 1270   7.102   7.183   2.776
  110SER     HG 1271   7.010   7.202   2.741
  110SER      C 1272   7.262   7.448   2.792
  110SER      O 1273   7.183   7.537   2.824
  111ARG      N 1274   7.375   7.458   2.722
  111ARG      H 1275   7.457   7.404   2.736
  111ARG     CA 1276   7.389   7.561   2.618
  111ARG     CB 1277   7.311   7.524   2.491
  111ARG     CG 1278   7.363   7.395   2.427
  111ARG     CD 1279   7.316   7.360   2.286
  111ARG     NE 1280   7.403   7.252   2.238
  111ARG     HE 1281   7.502   7.269   2.238
  111ARG     CZ 1282   7.369   7.131   2.191
  111ARG    NH1 1283   7.244   7.085   2.191
  111ARG   HH11 1284   7.174   7.145   2.230
  111ARG   HH12 1285   7.219   6.999   2.146
  111ARG    NH2 1286   7.453   7.064   2.110
  111ARG   HH21 1287   7.546   7.098   2.104
  111ARG   HH22 1288   7.418   6.990   2.052
  111ARG      C 1289   7.385   7.710   2.652
  111ARG      O 1290   7.339   7.792   2.572
  112HI0      N 1291   7.435   7.744   2.770
  112HI0      H 1292   7.475   7.669   2.824
  112HI0     CA 1293   7.447   7.879   2.827
  112HI0     CB 1294   7.499   7.860   2.970
  112HI0     CG 1295   7.449   7.962   3.073
  112HI0    ND1 1296   7.516   8.021   3.171
  112HI0    HD1 1297   7.616   8.025   3.181
  112HI0    CD2 1298   7.322   7.994   3.091
  112HI0    HD2 1299   7.244   7.953   3.026
  112HI0    CE1 1300   7.433   8.100   3.238
  112HI0    HE1 1301   7.477   8.182   3.296
  112HI0    NE2 1302   7.310   8.082   3.190
  112HI0    HE2 1303   7.232   8.144   3.202
  112HI0      C 1304   7.549   7.949   2.737
  112HI0      O 1305   7.654   7.905   2.690
  113PRO      N 1306   7.508   8.072   2.707
  113PRO     CA 1307   7.590   8.163   2.626
  113PRO     CB 1308   7.497   8.283   2.609
  113PRO     CG 1309   7.355   8.226   2.602
  113PRO     CD 1310   7.369   8.121   2.712
  113PRO      C 1311   7.734   8.191   2.671
  113PRO      O 1312   7.755   8.228   2.786
  114ALA      N 1313   7.831   8.202   2.581
  114ALA      H 1314   7.811   8.189   2.484
  114ALA     CA 1315   7.976   8.208   2.605
  114ALA     CB 1316   8.027   8.338   2.667
  114ALA      C 1317   8.042   8.092   2.679
  114ALA      O 1318   8.157   8.051   2.663
  115GL4      N 1319   7.971   8.050   2.783
  115GL4      H 1320   7.881   8.092   2.792
  115GL4     CA 1321   8.002   7.957   2.893
  115GL4     CB 1322   7.886   7.975   2.991
  115GL4     CG 1323   7.944   8.018   3.126
  115GL4     CD 1324   7.832   8.061   3.221
  115GL4    OE1 1325   7.793   8.180   3.214
  115GL4   HE11 1326   7.699   8.194   3.245
  115GL4   HE12 1327   7.863   8.234   3.166
  115GL4    OE2 1328   7.765   7.977   3.284
  115GL4   HE21 1329   7.671   8.009   3.298
  115GL4   HE22 1330   7.823   7.896   3.296
  115GL4      C 1331   8.013   7.812   2.846
  115GL4      O 1332   8.110   7.747   2.885
  116ASN      N 1333   7.914   7.763   2.771
  116ASN      H 1334   7.838   7.814   2.731
  116ASN     CA 1335   7.900   7.617   2.757
  116ASN     CB 1336   7.783   7.567   2.842
  116ASN     CG 1337   7.821   7.504   2.977
  116ASN    OD1 1338   7.771   7.399   3.017
  116ASN    ND2 1339   7.904   7.563   3.062
  116ASN   HD21 1340   7.944   7.655   3.059
  116ASN   HD22 1341   7.937   7.506   3.137
  116ASN      C 1342   7.891   7.590   2.607
  116ASN      O 1343   7.814   7.652   2.533
  117GLY      N 1344   7.966   7.489   2.563
  117GLY      H 1345   8.004   7.425   2.629
  117GLY     CA 1346   7.974   7.456   2.420
  117GLY      C 1347   8.075   7.350   2.374
  117GLY      O 1348   8.180   7.340   2.436
  118LYSH     N 1349   8.060   7.283   2.260
  118LYSH     H 1350   8.136   7.229   2.224
  118LYSH    CA 1351   7.945   7.302   2.170
  118LYSH    CB 1352   7.991   7.311   2.024
  118LYSH    CG 1353   8.064   7.434   1.971
  118LYSH    CD 1354   8.080   7.427   1.818
  118LYSH    CE 1355   8.184   7.334   1.757
  118LYSH    NZ 1356   8.184   7.358   1.612
  118LYSH   HZ1 1357   8.227   7.280   1.565
  118LYSH   HZ2 1358   8.095   7.386   1.574
  118LYSH   HZ3 1359   8.242   7.436   1.592
  118LYSH     C 1360   7.825   7.207   2.166
  118LYSH     O 1361   7.707   7.241   2.163
  119SER      N 1362   7.868   7.082   2.180
  119SER      H 1363   7.965   7.056   2.185
  119SER     CA 1364   7.769   6.977   2.210
  119SER     CB 1365   7.820   6.840   2.167
  119SER     OG 1366   7.955   6.816   2.210
  119SER     HG 1367   8.013   6.795   2.131
  119SER      C 1368   7.701   6.964   2.347
  119SER      O 1369   7.583   6.932   2.340
  120ASN      N 1370   7.766   6.984   2.461
  120ASN      H 1371   7.864   7.008   2.457
  120ASN     CA 1372   7.712   6.978   2.597
  120ASN     CB 1373   7.593   7.073   2.620
  120ASN     CG 1374   7.624   7.189   2.715
  120ASN    OD1 1375   7.615   7.305   2.674
  120ASN    ND2 1376   7.699   7.177   2.824
  120ASN   HD21 1377   7.760   7.099   2.838
  120ASN   HD22 1378   7.720   7.265   2.867
  120ASN      C 1379   7.676   6.836   2.640
  120ASN      O 1380   7.558   6.800   2.630
  121PHE      N 1381   7.759   6.756   2.705
  121PHE      H 1382   7.714   6.667   2.717
  121PHE     CA 1383   7.895   6.766   2.762
  121PHE     CB 1384   8.009   6.783   2.661
  121PHE     CG 1385   8.043   6.656   2.584
  121PHE    CD1 1386   7.977   6.625   2.465
  121PHE    HD1 1387   7.907   6.703   2.435
  121PHE    CD2 1388   8.123   6.558   2.642
  121PHE    HD2 1389   8.183   6.578   2.730
  121PHE    CE1 1390   8.003   6.504   2.401
  121PHE    HE1 1391   7.966   6.485   2.301
  121PHE    CE2 1392   8.156   6.439   2.578
  121PHE    HE2 1393   8.207   6.352   2.620
  121PHE     CZ 1394   8.094   6.415   2.456
  121PHE     HZ 1395   8.132   6.332   2.396
  121PHE      C 1396   7.930   6.862   2.875
  121PHE      O 1397   7.846   6.948   2.902
  122LEU      N 1398   8.035   6.834   2.952
  122LEU      H 1399   8.065   6.739   2.955
  122LEU     CA 1400   8.097   6.924   3.051
  122LEU     CB 1401   8.173   6.846   3.159
  122LEU     CG 1402   8.093   6.770   3.265
  122LEU    CD1 1403   8.185   6.687   3.353
  122LEU    CD2 1404   8.018   6.869   3.355
  122LEU      C 1405   8.198   7.021   2.988
  122LEU      O 1406   8.275   6.982   2.901
  123ASN      N 1407   8.192   7.140   3.046
  123ASN      H 1408   8.118   7.158   3.112
  123ASN     CA 1409   8.274   7.259   3.020
  123ASN     CB 1410   8.189   7.367   2.952
  123ASN     CG 1411   8.136   7.321   2.816
  123ASN    OD1 1412   8.040   7.245   2.800
  123ASN    ND2 1413   8.220   7.340   2.715
  123ASN   HD21 1414   8.304   7.392   2.728
  123ASN   HD22 1415   8.228   7.281   2.635
  123ASN      C 1416   8.345   7.326   3.137
  123ASN      O 1417   8.318   7.310   3.256
  124CYS2     N 1418   8.450   7.397   3.097
  124CYS2     H 1419   8.483   7.388   3.003
  124CYS2    CA 1420   8.535   7.465   3.196
  124CYS2    CB 1421   8.679   7.441   3.150
  124CYS2    SG 1422   8.732   7.274   3.201
  124CYS2     C 1423   8.502   7.614   3.213
  124CYS2     O 1424   8.478   7.677   3.110
  125TYR      N 1425   8.494   7.671   3.333
  125TYR      H 1426   8.511   7.609   3.409
  125TYR     CA 1427   8.448   7.807   3.365
  125TYR     CB 1428   8.428   7.826   3.516
  125TYR     CG 1429   8.354   7.952   3.560
  125TYR    CD1 1430   8.405   8.042   3.652
  125TYR    HD1 1431   8.492   8.017   3.713
  125TYR    CD2 1432   8.238   7.985   3.490
  125TYR    HD2 1433   8.181   7.905   3.444
  125TYR    CE1 1434   8.342   8.163   3.677
  125TYR    HE1 1435   8.402   8.245   3.719
  125TYR    CE2 1436   8.178   8.109   3.512
  125TYR    HE2 1437   8.099   8.141   3.444
  125TYR     CZ 1438   8.224   8.194   3.611
  125TYR     OH 1439   8.152   8.297   3.664
  125TYR     HH 1440   8.194   8.371   3.612
  125TYR      C 1441   8.532   7.925   3.317
  125TYR      O 1442   8.641   7.954   3.364
  126VAL      N 1443   8.463   7.984   3.219
  126VAL      H 1444   8.365   7.969   3.204
  126VAL     CA 1445   8.509   8.100   3.140
  126VAL     CB 1446   8.450   8.235   3.180
  126VAL    CG1 1447   8.309   8.244   3.121
  126VAL    CG2 1448   8.444   8.269   3.329
  126VAL      C 1449   8.656   8.116   3.102
  126VAL      O 1450   8.723   8.203   3.158
  127SER      N 1451   8.699   8.034   3.007
  127SER      H 1452   8.630   7.967   2.979
  127SER     CA 1453   8.837   8.033   2.957
  127SER     CB 1454   8.933   8.000   3.071
  127SER     OG 1455   9.066   8.042   3.040
  127SER     HG 1456   9.081   8.138   3.065
  127SER      C 1457   8.862   7.941   2.838
  127SER      O 1458   8.866   7.818   2.848
  128GLY      N 1459   8.916   8.005   2.735
  128GLY      H 1460   8.954   8.096   2.751
  128GLY     CA 1461   8.969   7.938   2.615
  128GLY      C 1462   9.122   7.941   2.611
  128GLY      O 1463   9.189   8.038   2.648
  129PHE      N 1464   9.172   7.846   2.533
  129PHE      H 1465   9.124   7.798   2.459
  129PHE     CA 1466   9.316   7.818   2.535
  129PHE     CB 1467   9.347   7.675   2.579
  129PHE     CG 1468   9.301   7.624   2.716
  129PHE    CD1 1469   9.276   7.708   2.823
  129PHE    HD1 1470   9.313   7.810   2.830
  129PHE    CD2 1471   9.272   7.488   2.722
  129PHE    HD2 1472   9.295   7.421   2.639
  129PHE    CE1 1473   9.205   7.655   2.931
  129PHE    HE1 1474   9.185   7.715   3.019
  129PHE    CE2 1475   9.213   7.437   2.837
  129PHE    HE2 1476   9.174   7.336   2.829
  129PHE     CZ 1477   9.175   7.520   2.942
  129PHE     HZ 1478   9.152   7.472   3.038
  129PHE      C 1479   9.386   7.850   2.402
  129PHE      O 1480   9.326   7.836   2.295
  130HI0      N 1481   9.516   7.875   2.417
  130HI0      H 1482   9.548   7.900   2.508
  130HI0     CA 1483   9.607   7.882   2.302
  130HI0     CB 1484   9.624   8.032   2.276
  130HI0     CG 1485   9.528   8.092   2.174
  130HI0    ND1 1486   9.558   8.115   2.046
  130HI0    HD1 1487   9.647   8.108   2.000
  130HI0    CD2 1488   9.398   8.118   2.183
  130HI0    HD2 1489   9.353   8.130   2.282
  130HI0    CE1 1490   9.448   8.142   1.976
  130HI0    HE1 1491   9.430   8.142   1.869
  130HI0    NE2 1492   9.348   8.147   2.064
  130HI0    HE2 1493   9.255   8.177   2.041
  130HI0      C 1494   9.742   7.811   2.313
  130HI0      O 1495   9.791   7.816   2.426
  131PRO      N 1496   9.793   7.752   2.205
  131PRO     CA 1497   9.730   7.727   2.074
  131PRO     CB 1498   9.851   7.687   1.990
  131PRO     CG 1499   9.968   7.758   2.060
  131PRO     CD 1500   9.937   7.725   2.206
  131PRO      C 1501   9.629   7.616   2.100
  131PRO      O 1502   9.675   7.512   2.147
  132SER      N 1503   9.521   7.620   2.022
  132SER      H 1504   9.506   7.695   1.958
  132SER     CA 1505   9.407   7.528   2.013
  132SER     CB 1506   9.307   7.566   1.905
  132SER     OG 1507   9.373   7.615   1.787
  132SER     HG 1508   9.322   7.578   1.710
  132SER      C 1509   9.444   7.382   1.986
  132SER      O 1510   9.368   7.293   2.023
  133AS4      N 1511   9.569   7.358   1.945
  133AS4      H 1512   9.627   7.438   1.931
  133AS4     CA 1513   9.644   7.233   1.926
  133AS4     CB 1514   9.783   7.272   1.877
  133AS4     CG 1515   9.795   7.341   1.741
  133AS4    OD1 1516   9.800   7.466   1.739
  133AS4   HD11 1517   9.842   7.496   1.654
  133AS4   HD12 1518   9.737   7.504   1.807
  133AS4    OD2 1519   9.811   7.276   1.635
  133AS4   HD21 1520   9.871   7.325   1.573
  133AS4   HD22 1521   9.772   7.184   1.647
  133AS4      C 1522   9.670   7.140   2.045
  133AS4      O 1523   9.690   7.019   2.034
  134ILE      N 1524   9.678   7.205   2.161
  134ILE      H 1525   9.644   7.299   2.164
  134ILE     CA 1526   9.703   7.126   2.283
  134ILE     CB 1527   9.731   7.231   2.391
  134ILE    CG1 1528   9.626   7.340   2.411
  134ILE    CG2 1529   9.865   7.294   2.352
  134ILE     CD 1530   9.651   7.418   2.540
  134ILE      C 1531   9.587   7.038   2.328
  134ILE      O 1532   9.471   7.076   2.344
  135GL4      N 1533   9.620   6.909   2.338
  135GL4      H 1534   9.717   6.888   2.327
  135GL4     CA 1535   9.528   6.802   2.379
  135GL4     CB 1536   9.574   6.667   2.324
  135GL4     CG 1537   9.535   6.640   2.178
  135GL4     CD 1538   9.512   6.490   2.162
  135GL4    OE1 1539   9.431   6.461   2.071
  135GL4   HE11 1540   9.400   6.366   2.066
  135GL4   HE12 1541   9.444   6.530   1.999
  135GL4    OE2 1542   9.578   6.406   2.227
  135GL4   HE21 1543   9.561   6.315   2.187
  135GL4   HE22 1544   9.630   6.431   2.308
  135GL4      C 1545   9.507   6.786   2.530
  135GL4      O 1546   9.554   6.696   2.600
  136VAL      N 1547   9.418   6.873   2.575
  136VAL      H 1548   9.366   6.921   2.504
  136VAL     CA 1549   9.388   6.895   2.717
  136VAL     CB 1550   9.321   7.033   2.723
  136VAL    CG1 1551   9.262   7.071   2.859
  136VAL    CG2 1552   9.424   7.140   2.687
  136VAL      C 1553   9.306   6.784   2.783
  136VAL      O 1554   9.224   6.720   2.718
  137AS4      N 1555   9.351   6.745   2.902
  137AS4      H 1556   9.442   6.771   2.933
  137AS4     CA 1557   9.280   6.651   2.989
  137AS4     CB 1558   9.386   6.566   3.059
  137AS4     CG 1559   9.483   6.478   2.980
  137AS4    OD1 1560   9.604   6.500   3.001
  137AS4   HD11 1561   9.650   6.412   2.986
  137AS4   HD12 1562   9.618   6.597   3.019
  137AS4    OD2 1563   9.445   6.372   2.925
  137AS4   HD21 1564   9.504   6.370   2.844
  137AS4   HD22 1565   9.381   6.324   2.985
  137AS4      C 1566   9.177   6.711   3.086
  137AS4      O 1567   9.188   6.826   3.130
  138LEU      N 1568   9.064   6.643   3.100
  138LEU      H 1569   9.017   6.600   3.023
  138LEU     CA 1570   8.971   6.677   3.208
  138LEU     CB 1571   8.826   6.658   3.162
  138LEU     CG 1572   8.720   6.750   3.224
  138LEU    CD1 1573   8.763   6.891   3.183
  138LEU    CD2 1574   8.581   6.722   3.168
  138LEU      C 1575   9.000   6.598   3.336
  138LEU      O 1576   8.925   6.512   3.383
  139LEU      N 1577   9.121   6.617   3.387
  139LEU      H 1578   9.182   6.685   3.347
  139LEU     CA 1579   9.177   6.553   3.508
  139LEU     CB 1580   9.315   6.497   3.474
  139LEU     CG 1581   9.307   6.359   3.407
  139LEU    CD1 1582   9.448   6.298   3.403
  139LEU    CD2 1583   9.215   6.265   3.486
  139LEU      C 1584   9.179   6.645   3.630
  139LEU      O 1585   9.221   6.760   3.621
  140LYSH     N 1586   9.181   6.578   3.745
  140LYSH     H 1587   9.210   6.482   3.747
  140LYSH    CA 1588   9.178   6.639   3.879
  140LYSH    CB 1589   9.116   6.536   3.973
  140LYSH    CG 1590   9.095   6.580   4.118
  140LYSH    CD 1591   9.013   6.477   4.195
  140LYSH    CE 1592   8.969   6.550   4.322
  140LYSH    NZ 1593   8.913   6.451   4.415
  140LYSH   HZ1 1594   8.915   6.482   4.510
  140LYSH   HZ2 1595   8.819   6.433   4.386
  140LYSH   HZ3 1596   8.971   6.370   4.418
  140LYSH     C 1597   9.320   6.684   3.914
  140LYSH     O 1598   9.357   6.796   3.875
  141ASN      N 1599   9.393   6.594   3.979
  141ASN      H 1600   9.361   6.502   4.003
  141ASN     CA 1601   9.533   6.616   4.017
  141ASN     CB 1602   9.548   6.583   4.165
  141ASN     CG 1603   9.489   6.685   4.263
  141ASN    OD1 1604   9.521   6.804   4.259
  141ASN    ND2 1605   9.417   6.629   4.360
  141ASN   HD21 1606   9.395   6.531   4.356
  141ASN   HD22 1607   9.396   6.684   4.441
  141ASN      C 1608   9.639   6.550   3.927
  141ASN      O 1609   9.757   6.584   3.934
  142GLY      N 1610   9.597   6.463   3.836
  142GLY      H 1611   9.500   6.451   3.813
  142GLY     CA 1612   9.691   6.406   3.739
  142GLY      C 1613   9.679   6.254   3.733
  142GLY      O 1614   9.778   6.189   3.699
  143GL4      N 1615   9.560   6.194   3.744
  143GL4      H 1616   9.477   6.249   3.745
  143GL4     CA 1617   9.530   6.050   3.745
  143GL4     CB 1618   9.430   6.011   3.854
  143GL4     CG 1619   9.305   6.098   3.852
  143GL4     CD 1620   9.323   6.248   3.879
  143GL4    OE1 1621   9.356   6.286   3.993
  143GL4   HE11 1622   9.325   6.381   3.998
  143GL4   HE12 1623   9.426   6.221   4.021
  143GL4    OE2 1624   9.316   6.327   3.782
  143GL4   HE21 1625   9.309   6.416   3.826
  143GL4   HE22 1626   9.334   6.285   3.693
  143GL4      C 1627   9.501   5.987   3.608
  143GL4      O 1628   9.411   6.043   3.546
  144ARG      N 1629   9.574   5.889   3.556
  144ARG      H 1630   9.662   5.869   3.600
  144ARG     CA 1631   9.542   5.821   3.430
  144ARG     CB 1632   9.651   5.732   3.371
  144ARG     CG 1633   9.777   5.801   3.318
  144ARG     CD 1634   9.738   5.917   3.226
  144ARG     NE 1635   9.851   5.983   3.157
  144ARG     HE 1636   9.934   6.000   3.210
  144ARG     CZ 1637   9.855   6.004   3.025
  144ARG    NH1 1638   9.771   5.945   2.939
  144ARG   HH11 1639   9.704   5.879   2.972
  144ARG   HH12 1640   9.775   5.991   2.850
  144ARG    NH2 1641   9.975   6.043   2.980
  144ARG   HH21 1642  10.031   6.072   3.057
  144ARG   HH22 1643   9.993   6.041   2.881
  144ARG      C 1644   9.418   5.734   3.452
  144ARG      O 1645   9.431   5.612   3.464
  145ILE      N 1646   9.299   5.790   3.471
  145ILE      H 1647   9.293   5.888   3.487
  145ILE     CA 1648   9.174   5.713   3.481
  145ILE     CB 1649   9.061   5.812   3.506
  145ILE    CG1 1650   9.078   5.898   3.632
  145ILE    CG2 1651   8.927   5.739   3.521
  145ILE     CD 1652   8.972   6.004   3.663
  145ILE      C 1653   9.158   5.630   3.354
  145ILE      O 1654   9.209   5.671   3.250
  146GL4      N 1655   9.110   5.508   3.376
  146GL4      H 1656   9.097   5.470   3.467
  146GL4     CA 1657   9.078   5.414   3.267
  146GL4     CB 1658   9.025   5.290   3.338
  146GL4     CG 1659   9.034   5.166   3.249
  146GL4     CD 1660   8.957   5.047   3.308
  146GL4    OE1 1661   8.833   5.047   3.299
  146GL4   HE11 1662   8.798   4.957   3.326
  146GL4   HE12 1663   8.805   5.130   3.252
  146GL4    OE2 1664   9.021   4.948   3.349
  146GL4   HE21 1665   8.963   4.867   3.350
  146GL4   HE22 1666   9.109   4.986   3.377
  146GL4      C 1667   8.973   5.456   3.164
  146GL4      O 1668   8.861   5.488   3.203
  147LYSH     N 1669   8.999   5.434   3.035
  147LYSH     H 1670   9.095   5.412   3.017
  147LYSH    CA 1671   8.921   5.454   2.913
  147LYSH    CB 1672   8.817   5.341   2.909
  147LYSH    CG 1673   8.886   5.209   2.877
  147LYSH    CD 1674   8.778   5.116   2.822
  147LYSH    CE 1675   8.802   4.968   2.789
  147LYSH    NZ 1676   8.888   4.953   2.671
  147LYSH   HZ1 1677   8.893   4.855   2.653
  147LYSH   HZ2 1678   8.853   4.999   2.589
  147LYSH   HZ3 1679   8.981   4.986   2.690
  147LYSH     C 1680   8.855   5.590   2.886
  147LYSH     O 1681   8.734   5.609   2.881
  148VAL      N 1682   8.936   5.695   2.882
  148VAL      H 1683   9.021   5.681   2.932
  148VAL     CA 1684   8.896   5.833   2.853
  148VAL     CB 1685   9.006   5.936   2.882
  148VAL    CG1 1686   9.059   5.915   3.024
  148VAL    CG2 1687   9.121   5.936   2.781
  148VAL      C 1688   8.838   5.846   2.712
  148VAL      O 1689   8.875   5.780   2.615
  149GL4      N 1690   8.728   5.921   2.713
  149GL4      H 1691   8.696   5.974   2.791
  149GL4     CA 1692   8.655   5.955   2.590
  149GL4     CB 1693   8.508   5.990   2.611
  149GL4     CG 1694   8.431   6.063   2.501
  149GL4     CD 1695   8.405   5.979   2.376
  149GL4    OE1 1696   8.465   6.024   2.276
  149GL4   HE11 1697   8.485   5.949   2.213
  149GL4   HE12 1698   8.470   6.123   2.285
  149GL4    OE2 1699   8.310   5.897   2.377
  149GL4   HE21 1700   8.289   5.871   2.283
  149GL4   HE22 1701   8.252   5.910   2.457
  149GL4      C 1702   8.726   6.068   2.515
  149GL4      O 1703   8.757   6.175   2.569
  150HI0      N 1704   8.743   6.040   2.386
  150HI0      H 1705   8.687   5.969   2.342
  150HI0     CA 1706   8.823   6.119   2.291
  150HI0     CB 1707   8.765   6.070   2.158
  150HI0     CG 1708   8.802   5.927   2.121
  150HI0    ND1 1709   8.883   5.852   2.197
  150HI0    HD1 1710   8.935   5.879   2.278
  150HI0    CD2 1711   8.763   5.851   2.019
  150HI0    HD2 1712   8.671   5.875   1.965
  150HI0    CE1 1713   8.888   5.734   2.136
  150HI0    HE1 1714   8.955   5.652   2.162
  150HI0    NE2 1715   8.813   5.728   2.026
  150HI0    HE2 1716   8.789   5.650   1.969
  150HI0      C 1717   8.820   6.272   2.298
  150HI0      O 1718   8.716   6.338   2.303
  151SER      N 1719   8.936   6.322   2.257
  151SER      H 1720   9.011   6.261   2.232
  151SER     CA 1721   8.959   6.465   2.232
  151SER     CB 1722   9.098   6.506   2.183
  151SER     OG 1723   9.150   6.415   2.086
  151SER     HG 1724   9.248   6.410   2.105
  151SER      C 1725   8.854   6.535   2.145
  151SER      O 1726   8.862   6.523   2.022
  152AS4      N 1727   8.764   6.613   2.203
  152AS4      H 1728   8.732   6.586   2.293
  152AS4     CA 1729   8.668   6.692   2.124
  152AS4     CB 1730   8.525   6.650   2.160
  152AS4     CG 1731   8.418   6.680   2.054
  152AS4    OD1 1732   8.370   6.590   1.981
  152AS4   HD11 1733   8.273   6.610   1.966
  152AS4   HD12 1734   8.434   6.520   1.948
  152AS4    OD2 1735   8.366   6.793   2.046
  152AS4   HD21 1736   8.310   6.789   1.963
  152AS4   HD22 1737   8.381   6.854   2.123
  152AS4      C 1738   8.689   6.843   2.137
  152AS4      O 1739   8.744   6.884   2.239
  153LEU      N 1740   8.664   6.908   2.024
  153LEU      H 1741   8.632   6.866   1.939
  153LEU     CA 1742   8.676   7.053   2.007
  153LEU     CB 1743   8.658   7.089   1.860
  153LEU     CG 1744   8.788   7.084   1.778
  153LEU    CD1 1745   8.758   7.109   1.631
  153LEU    CD2 1746   8.885   7.188   1.832
  153LEU      C 1747   8.584   7.127   2.105
  153LEU      O 1748   8.487   7.193   2.067
  154SER      N 1749   8.625   7.141   2.230
  154SER      H 1750   8.724   7.127   2.240
  154SER     CA 1751   8.561   7.220   2.336
  154SER     CB 1752   8.606   7.185   2.478
  154SER     OG 1753   8.505   7.234   2.567
  154SER     HG 1754   8.425   7.174   2.563
  154SER      C 1755   8.571   7.372   2.321
  154SER      O 1756   8.682   7.405   2.279
  155PHE      N 1757   8.494   7.448   2.398
  155PHE      H 1758   8.446   7.403   2.473
  155PHE     CA 1759   8.460   7.590   2.382
  155PHE     CB 1760   8.342   7.602   2.285
  155PHE     CG 1761   8.294   7.747   2.270
  155PHE    CD1 1762   8.183   7.796   2.337
  155PHE    HD1 1763   8.121   7.731   2.399
  155PHE    CD2 1764   8.376   7.833   2.199
  155PHE    HD2 1765   8.434   7.784   2.120
  155PHE    CE1 1766   8.161   7.933   2.347
  155PHE    HE1 1767   8.079   7.981   2.401
  155PHE    CE2 1768   8.357   7.970   2.208
  155PHE    HE2 1769   8.430   8.041   2.169
  155PHE     CZ 1770   8.247   8.019   2.280
  155PHE     HZ 1771   8.227   8.125   2.287
  155PHE      C 1772   8.424   7.654   2.517
  155PHE      O 1773   8.329   7.608   2.580
  156SER      N 1774   8.477   7.775   2.533
  156SER      H 1775   8.534   7.814   2.461
  156SER     CA 1776   8.453   7.862   2.650
  156SER     CB 1777   8.526   7.793   2.766
  156SER     OG 1778   8.463   7.834   2.888
  156SER     HG 1779   8.481   7.758   2.951
  156SER      C 1780   8.508   8.001   2.617
  156SER      O 1781   8.626   8.010   2.585
  157LYSH     N 1782   8.417   8.096   2.599
  157LYSH     H 1783   8.319   8.075   2.600
  157LYSH    CA 1784   8.443   8.236   2.564
  157LYSH    CB 1785   8.513   8.314   2.676
  157LYSH    CG 1786   8.401   8.386   2.752
  157LYSH    CD 1787   8.467   8.501   2.827
  157LYSH    CE 1788   8.392   8.570   2.942
  157LYSH    NZ 1789   8.451   8.704   2.957
  157LYSH   HZ1 1790   8.428   8.734   3.049
  157LYSH   HZ2 1791   8.551   8.706   2.947
  157LYSH   HZ3 1792   8.412   8.767   2.890
  157LYSH     C 1793   8.517   8.259   2.432
  157LYSH     O 1794   8.462   8.328   2.346
  158AS4      N 1795   8.646   8.229   2.421
  158AS4      H 1796   8.685   8.153   2.475
  158AS4     CA 1797   8.727   8.249   2.300
  158AS4     CB 1798   8.875   8.235   2.335
  158AS4     CG 1799   8.949   8.360   2.381
  158AS4    OD1 1800   8.911   8.448   2.462
  158AS4   HD11 1801   8.988   8.508   2.479
  158AS4   HD12 1802   8.814   8.429   2.481
  158AS4    OD2 1803   9.062   8.373   2.328
  158AS4   HD21 1804   9.097   8.464   2.353
  158AS4   HD22 1805   9.064   8.301   2.259
  158AS4      C 1806   8.695   8.155   2.184
  158AS4      O 1807   8.657   8.040   2.206
  159TRP      N 1808   8.716   8.213   2.066
  159TRP      H 1809   8.738   8.309   2.052
  159TRP     CA 1810   8.690   8.149   1.936
  159TRP     CB 1811   8.731   8.221   1.808
  159TRP     CG 1812   8.638   8.336   1.766
  159TRP    CD1 1813   8.676   8.460   1.734
  159TRP    HD1 1814   8.767   8.513   1.764
  159TRP    CD2 1815   8.517   8.320   1.700
  159TRP    NE1 1816   8.585   8.520   1.658
  159TRP    HE1 1817   8.592   8.610   1.617
  159TRP    CE2 1818   8.488   8.435   1.627
  159TRP    CE3 1819   8.427   8.214   1.698
  159TRP    HE3 1820   8.433   8.125   1.760
  159TRP    CZ2 1821   8.375   8.443   1.546
  159TRP    HZ2 1822   8.351   8.530   1.485
  159TRP    CZ3 1823   8.317   8.221   1.613
  159TRP    HZ3 1824   8.234   8.150   1.616
  159TRP    CH2 1825   8.289   8.334   1.537
  159TRP    HH2 1826   8.191   8.335   1.490
  159TRP      C 1827   8.760   8.014   1.921
  159TRP      O 1828   8.701   7.925   1.859
  160SER      N 1829   8.885   8.002   1.965
  160SER      H 1830   8.933   8.080   2.005
  160SER     CA 1831   8.970   7.883   1.948
  160SER     CB 1832   9.113   7.903   1.997
  160SER     OG 1833   9.172   8.001   1.911
  160SER     HG 1834   9.262   8.025   1.949
  160SER      C 1835   8.915   7.764   2.027
  160SER      O 1836   8.939   7.748   2.146
  161PHE      N 1837   8.833   7.688   1.955
  161PHE      H 1838   8.784   7.726   1.877
  161PHE     CA 1839   8.792   7.556   2.004
  161PHE     CB 1840   8.695   7.492   1.905
  161PHE     CG 1841   8.585   7.577   1.840
  161PHE    CD1 1842   8.463   7.603   1.901
  161PHE    HD1 1843   8.446   7.555   1.997
  161PHE    CD2 1844   8.616   7.628   1.714
  161PHE    HD2 1845   8.699   7.595   1.652
  161PHE    CE1 1846   8.366   7.675   1.832
  161PHE    HE1 1847   8.260   7.653   1.849
  161PHE    CE2 1848   8.516   7.700   1.650
  161PHE    HE2 1849   8.550   7.762   1.568
  161PHE     CZ 1850   8.394   7.730   1.708
  161PHE     HZ 1851   8.324   7.805   1.670
  161PHE      C 1852   8.914   7.469   2.036
  161PHE      O 1853   8.992   7.439   1.946
  162TYR      N 1854   8.913   7.416   2.158
  162TYR      H 1855   8.833   7.429   2.217
  162TYR     CA 1856   9.027   7.338   2.210
  162TYR     CB 1857   9.076   7.403   2.339
  162TYR     CG 1858   8.972   7.410   2.451
  162TYR    CD1 1859   8.966   7.306   2.543
  162TYR    HD1 1860   9.031   7.223   2.515
  162TYR    CD2 1861   8.927   7.536   2.489
  162TYR    HD2 1862   8.930   7.625   2.425
  162TYR    CE1 1863   8.911   7.324   2.669
  162TYR    HE1 1864   8.900   7.231   2.724
  162TYR    CE2 1865   8.875   7.552   2.617
  162TYR    HE2 1866   8.840   7.650   2.649
  162TYR     CZ 1867   8.868   7.450   2.711
  162TYR     OH 1868   8.812   7.466   2.834
  162TYR     HH 1869   8.834   7.557   2.868
  162TYR      C 1870   8.997   7.189   2.228
  162TYR      O 1871   8.886   7.148   2.261
  163LEU      N 1872   9.094   7.104   2.195
  163LEU      H 1873   9.186   7.140   2.177
  163LEU     CA 1874   9.084   6.958   2.205
  163LEU     CB 1875   9.201   6.892   2.131
  163LEU     CG 1876   9.192   6.914   1.980
  163LEU    CD1 1877   9.331   6.890   1.922
  163LEU    CD2 1878   9.082   6.837   1.908
  163LEU      C 1879   9.078   6.919   2.352
  163LEU      O 1880   9.175   6.941   2.424
  164LEU      N 1881   8.964   6.868   2.400
  164LEU      H 1882   8.881   6.864   2.346
  164LEU     CA 1883   8.952   6.825   2.540
  164LEU     CB 1884   8.851   6.925   2.598
  164LEU     CG 1885   8.819   6.907   2.747
  164LEU    CD1 1886   8.946   6.917   2.832
  164LEU    CD2 1887   8.708   6.995   2.803
  164LEU      C 1888   8.905   6.680   2.557
  164LEU      O 1889   8.816   6.643   2.482
  165TYR      N 1890   8.989   6.607   2.630
  165TYR      H 1891   9.074   6.651   2.660
  165TYR     CA 1892   8.963   6.471   2.680
  165TYR     CB 1893   9.091   6.397   2.719
  165TYR     CG 1894   9.170   6.341   2.600
  165TYR    CD1 1895   9.265   6.424   2.542
  165TYR    HD1 1896   9.295   6.515   2.594
  165TYR    CD2 1897   9.143   6.216   2.545
  165TYR    HD2 1898   9.072   6.146   2.589
  165TYR    CE1 1899   9.328   6.383   2.425
  165TYR    HE1 1900   9.420   6.438   2.405
  165TYR    CE2 1901   9.200   6.183   2.422
  165TYR    HE2 1902   9.163   6.097   2.367
  165TYR     CZ 1903   9.290   6.267   2.358
  165TYR     OH 1904   9.340   6.242   2.234
  165TYR     HH 1905   9.410   6.307   2.204
  165TYR      C 1906   8.865   6.463   2.797
  165TYR      O 1907   8.877   6.513   2.909
  166TYR      N 1908   8.773   6.369   2.779
  166TYR      H 1909   8.772   6.322   2.690
  166TYR     CA 1910   8.656   6.350   2.866
  166TYR     CB 1911   8.526   6.356   2.787
  166TYR     CG 1912   8.504   6.494   2.724
  166TYR    CD1 1913   8.534   6.505   2.589
  166TYR    HD1 1914   8.586   6.429   2.531
  166TYR    CD2 1915   8.464   6.611   2.788
  166TYR    HD2 1916   8.446   6.614   2.895
  166TYR    CE1 1917   8.517   6.623   2.517
  166TYR    HE1 1918   8.534   6.626   2.410
  166TYR    CE2 1919   8.449   6.729   2.717
  166TYR    HE2 1920   8.428   6.819   2.777
  166TYR     CZ 1921   8.470   6.737   2.580
  166TYR     OH 1922   8.422   6.844   2.511
  166TYR     HH 1923   8.368   6.822   2.430
  166TYR      C 1924   8.661   6.222   2.950
  166TYR      O 1925   8.645   6.109   2.904
  167THR      N 1926   8.712   6.244   3.071
  167THR      H 1927   8.771   6.322   3.093
  167THR     CA 1928   8.714   6.138   3.173
  167THR     CB 1929   8.795   6.188   3.293
  167THR    OG1 1930   8.754   6.319   3.332
  167THR    HG1 1931   8.827   6.360   3.387
  167THR    CG2 1932   8.944   6.190   3.259
  167THR      C 1933   8.575   6.103   3.224
  167THR      O 1934   8.541   5.984   3.224
  168GL4      N 1935   8.489   6.204   3.234
  168GL4      H 1936   8.523   6.298   3.233
  168GL4     CA 1937   8.345   6.194   3.262
  168GL4     CB 1938   8.303   6.281   3.381
  168GL4     CG 1939   8.158   6.254   3.420
  168GL4     CD 1940   8.112   6.110   3.444
  168GL4    OE1 1941   8.121   6.071   3.562
  168GL4   HE11 1942   8.097   5.974   3.560
  168GL4   HE12 1943   8.149   6.148   3.619
  168GL4    OE2 1944   8.044   6.055   3.354
  168GL4   HE21 1945   8.007   5.969   3.389
  168GL4   HE22 1946   8.038   6.107   3.269
  168GL4      C 1947   8.266   6.215   3.133
  168GL4      O 1948   8.270   6.322   3.072
  169PHE      N 1949   8.187   6.117   3.091
  169PHE      H 1950   8.171   6.038   3.152
  169PHE     CA 1951   8.094   6.132   2.979
  169PHE     CB 1952   8.059   5.995   2.921
  169PHE     CG 1953   7.981   5.998   2.790
  169PHE    CD1 1954   8.048   6.020   2.670
  169PHE    HD1 1955   8.153   6.051   2.664
  169PHE    CD2 1956   7.845   5.969   2.796
  169PHE    HD2 1957   7.795   5.944   2.889
  169PHE    CE1 1958   7.982   5.990   2.552
  169PHE    HE1 1959   8.044   5.984   2.462
  169PHE    CE2 1960   7.779   5.946   2.675
  169PHE    HE2 1961   7.678   5.906   2.673
  169PHE     CZ 1962   7.846   5.957   2.554
  169PHE     HZ 1963   7.790   5.952   2.461
  169PHE      C 1964   7.966   6.211   3.009
  169PHE      O 1965   7.910   6.279   2.923
  170THR      N 1966   7.899   6.178   3.119
  170THR      H 1967   7.948   6.112   3.176
  170THR     CA 1968   7.767   6.233   3.156
  170THR     CB 1969   7.700   6.159   3.272
  170THR    OG1 1970   7.762   6.167   3.400
  170THR    HG1 1971   7.859   6.151   3.378
  170THR    CG2 1972   7.667   6.016   3.226
  170THR      C 1973   7.787   6.377   3.203
  170THR      O 1974   7.872   6.403   3.289
  171PRO      N 1975   7.705   6.469   3.152
  171PRO     CA 1976   7.714   6.610   3.193
  171PRO     CB 1977   7.659   6.684   3.072
  171PRO     CG 1978   7.563   6.587   3.003
  171PRO     CD 1979   7.620   6.449   3.035
  171PRO      C 1980   7.657   6.655   3.328
  171PRO      O 1981   7.567   6.738   3.339
  172THR      N 1982   7.729   6.619   3.434
  172THR      H 1983   7.798   6.548   3.420
  172THR     CA 1984   7.719   6.676   3.570
  172THR     CB 1985   7.608   6.640   3.669
  172THR    OG1 1986   7.589   6.500   3.687
  172THR    HG1 1987   7.532   6.466   3.612
  172THR    CG2 1988   7.481   6.724   3.655
  172THR      C 1989   7.853   6.672   3.643
  172THR      O 1990   7.936   6.583   3.624
  173GL4      N 1991   7.874   6.773   3.726
  173GL4      H 1992   7.790   6.817   3.761
  173GL4     CA 1993   8.000   6.814   3.790
  173GL4     CB 1994   7.993   6.957   3.843
  173GL4     CG 1995   7.997   7.059   3.728
  173GL4     CD 1996   7.939   7.197   3.760
  173GL4    OE1 1997   7.838   7.228   3.692
  173GL4   HE11 1998   7.814   7.324   3.703
  173GL4   HE12 1999   7.802   7.143   3.653
  173GL4    OE2 2000   7.988   7.271   3.848
  173GL4   HE21 2001   7.928   7.350   3.850
  173GL4   HE22 2002   8.063   7.225   3.897
  173GL4      C 2003   8.058   6.716   3.892
  173GL4      O 2004   8.133   6.754   3.982
  174LYSH     N 2005   8.029   6.587   3.877
  174LYSH     H 2006   7.995   6.567   3.785
  174LYSH    CA 2007   8.055   6.474   3.967
  174LYSH    CB 2008   8.026   6.342   3.897
  174LYSH    CG 2009   7.878   6.320   3.865
  174LYSH    CD 2010   7.850   6.225   3.748
  174LYSH    CE 2011   7.706   6.233   3.699
  174LYSH    NZ 2012   7.653   6.113   3.632
  174LYSH   HZ1 2013   7.554   6.110   3.630
  174LYSH   HZ2 2014   7.681   6.104   3.537
  174LYSH   HZ3 2015   7.677   6.033   3.687
  174LYSH     C 2016   8.187   6.448   4.040
  174LYSH     O 2017   8.172   6.407   4.155
  175ASN      N 2018   8.293   6.507   3.986
  175ASN      H 2019   8.285   6.525   3.888
  175ASN     CA 2020   8.429   6.513   4.043
  175ASN     CB 2021   8.501   6.384   4.003
  175ASN     CG 2022   8.639   6.365   4.067
  175ASN    OD1 2023   8.665   6.380   4.186
  175ASN    ND2 2024   8.722   6.307   3.980
  175ASN   HD21 2025   8.687   6.281   3.890
  175ASN   HD22 2026   8.793   6.256   4.027
  175ASN      C 2027   8.486   6.642   3.983
  175ASN      O 2028   8.464   6.667   3.865
  176GL4      N 2029   8.529   6.724   4.079
  176GL4      H 2030   8.555   6.693   4.171
  176GL4     CA 2031   8.590   6.853   4.047
  176GL4     CB 2032   8.592   6.938   4.174
  176GL4     CG 2033   8.460   7.014   4.189
  176GL4     CD 2034   8.460   7.099   4.316
  176GL4    OE1 2035   8.418   7.051   4.424
  176GL4   HE11 2036   8.434   7.107   4.505
  176GL4   HE12 2037   8.373   6.969   4.389
  176GL4    OE2 2038   8.512   7.212   4.316
  176GL4   HE21 2039   8.506   7.258   4.405
  176GL4   HE22 2040   8.551   7.224   4.225
  176GL4      C 2041   8.717   6.855   3.961
  176GL4      O 2042   8.823   6.900   4.004
  177TYR      N 2043   8.699   6.808   3.838
  177TYR      H 2044   8.611   6.775   3.806
  177TYR     CA 2045   8.803   6.802   3.734
  177TYR     CB 2046   8.755   6.721   3.613
  177TYR     CG 2047   8.719   6.573   3.631
  177TYR    CD1 2048   8.823   6.488   3.665
  177TYR    HD1 2049   8.924   6.525   3.653
  177TYR    CD2 2050   8.589   6.526   3.625
  177TYR    HD2 2051   8.514   6.595   3.585
  177TYR    CE1 2052   8.804   6.352   3.691
  177TYR    HE1 2053   8.896   6.295   3.708
  177TYR    CE2 2054   8.572   6.391   3.654
  177TYR    HE2 2055   8.469   6.353   3.656
  177TYR     CZ 2056   8.676   6.301   3.677
  177TYR     OH 2057   8.631   6.189   3.740
  177TYR     HH 2058   8.544   6.154   3.705
  177TYR      C 2059   8.838   6.938   3.671
  177TYR      O 2060   8.761   7.033   3.666
  178ALA      N 2061   8.962   6.950   3.626
  178ALA      H 2062   9.026   6.873   3.620
  178ALA     CA 2063   9.021   7.076   3.577
  178ALA     CB 2064   9.123   7.127   3.679
  178ALA      C 2065   9.078   7.055   3.437
  178ALA      O 2066   9.126   6.952   3.390
  179CYS2     N 2067   9.048   7.156   3.356
  179CYS2     H 2068   8.965   7.210   3.371
  179CYS2    CA 2069   9.100   7.173   3.220
  179CYS2    CB 2070   9.024   7.283   3.144
  179CYS2    SG 2071   8.872   7.224   3.061
  179CYS2     C 2072   9.250   7.201   3.225
  179CYS2     O 2073   9.307   7.310   3.223
  180ARG      N 2074   9.311   7.082   3.222
  180ARG      H 2075   9.259   6.997   3.216
  180ARG     CA 2076   9.456   7.060   3.230
  180ARG     CB 2077   9.499   6.932   3.302
  180ARG     CG 2078   9.453   6.924   3.448
  180ARG     CD 2079   9.567   6.981   3.532
  180ARG     NE 2080   9.519   7.005   3.668
  180ARG     HE 2081   9.427   6.968   3.682
  180ARG     CZ 2082   9.587   7.075   3.760
  180ARG    NH1 2083   9.684   7.162   3.728
  180ARG   HH11 2084   9.725   7.158   3.637
  180ARG   HH12 2085   9.740   7.204   3.799
  180ARG    NH2 2086   9.555   7.052   3.888
  180ARG   HH21 2087   9.486   6.982   3.909
  180ARG   HH22 2088   9.592   7.097   3.969
  180ARG      C 2089   9.539   7.083   3.103
  180ARG      O 2090   9.551   6.999   3.015
  181VAL      N 2091   9.603   7.199   3.111
  181VAL      H 2092   9.626   7.256   3.190
  181VAL     CA 2093   9.663   7.258   2.990
  181VAL     CB 2094   9.690   7.404   3.029
  181VAL    CG1 2095   9.747   7.480   2.910
  181VAL    CG2 2096   9.554   7.472   3.044
  181VAL      C 2097   9.791   7.183   2.955
  181VAL      O 2098   9.897   7.199   3.015
  182ASN      N 2099   9.786   7.105   2.847
  182ASN      H 2100   9.698   7.078   2.808
  182ASN     CA 2101   9.905   7.039   2.792
  182ASN     CB 2102   9.871   6.952   2.671
  182ASN     CG 2103   9.983   6.856   2.631
  182ASN    OD1 2104  10.070   6.892   2.551
  182ASN    ND2 2105   9.966   6.731   2.675
  182ASN   HD21 2106   9.884   6.708   2.727
  182ASN   HD22 2107  10.021   6.661   2.630
  182ASN      C 2108  10.016   7.138   2.754
  182ASN      O 2109   9.996   7.254   2.719
  183HI0      N 2110  10.138   7.086   2.765
  183HI0      H 2111  10.147   6.987   2.769
  183HI0     CA 2112  10.257   7.167   2.733
  183HI0     CB 2113  10.370   7.107   2.816
  183HI0     CG 2114  10.343   7.114   2.967
  183HI0    ND1 2115  10.405   7.198   3.049
  183HI0    HD1 2116  10.466   7.269   3.015
  183HI0    CD2 2117  10.264   7.038   3.042
  183HI0    HD2 2118  10.210   6.949   3.009
  183HI0    CE1 2119  10.355   7.180   3.171
  183HI0    HE1 2120  10.385   7.240   3.257
  183HI0    NE2 2121  10.266   7.081   3.167
  183HI0    HE2 2122  10.244   7.021   3.245
  183HI0      C 2123  10.298   7.194   2.588
  183HI0      O 2124  10.341   7.303   2.549
  184VAL      N 2125  10.277   7.092   2.506
  184VAL      H 2126  10.202   7.028   2.521
  184VAL     CA 2127  10.331   7.102   2.369
  184VAL     CB 2128  10.443   7.001   2.344
  184VAL    CG1 2129  10.574   7.061   2.394
  184VAL    CG2 2130  10.423   6.861   2.403
  184VAL      C 2131  10.220   7.070   2.268
  184VAL      O 2132  10.132   6.991   2.300
  185THR      N 2133  10.231   7.123   2.146
  185THR      H 2134  10.306   7.187   2.131
  185THR     CA 2135  10.146   7.101   2.028
  185THR     CB 2136  10.210   7.141   1.896
  185THR    OG1 2137  10.348   7.104   1.909
  185THR    HG1 2138  10.383   7.076   1.820
  185THR    CG2 2139  10.202   7.291   1.866
  185THR      C 2140  10.091   6.962   1.993
  185THR      O 2141   9.970   6.945   1.979
  186LEU      N 2142  10.177   6.862   2.009
  186LEU      H 2143  10.269   6.883   2.042
  186LEU     CA 2144  10.154   6.723   1.969
  186LEU     CB 2145  10.281   6.638   1.962
  186LEU     CG 2146  10.379   6.694   1.859
  186LEU    CD1 2147  10.486   6.587   1.838
  186LEU    CD2 2148  10.317   6.735   1.725
  186LEU      C 2149  10.059   6.646   2.061
  186LEU      O 2150  10.062   6.662   2.183
  187SER      N 2151   9.974   6.560   2.005
  187SER      H 2152   9.972   6.558   1.905
  187SER     CA 2153   9.877   6.472   2.071
  187SER     CB 2154   9.798   6.402   1.959
  187SER     OG 2155   9.714   6.303   2.018
  187SER     HG 2156   9.653   6.347   2.084
  187SER      C 2157   9.936   6.367   2.165
  187SER      O 2158  10.036   6.308   2.126
  188GLN      N 2159   9.857   6.323   2.264
  188GLN      H 2160   9.761   6.350   2.271
  188GLN     CA 2161   9.913   6.226   2.359
  188GLN     CB 2162   9.811   6.215   2.472
  188GLN     CG 2163   9.805   6.335   2.567
  188GLN     CD 2164   9.726   6.305   2.695
  188GLN    OE1 2165   9.758   6.224   2.781
  188GLN    NE2 2166   9.636   6.401   2.719
  188GLN   HE21 2167   9.626   6.479   2.658
  188GLN   HE22 2168   9.579   6.387   2.800
  188GLN      C 2169   9.942   6.089   2.299
  188GLN      O 2170   9.858   6.041   2.223
  189PRO      N 2171  10.050   6.018   2.331
  189PRO     CA 2172  10.066   5.875   2.302
  189PRO     CB 2173  10.205   5.832   2.349
  189PRO     CG 2174  10.282   5.964   2.340
  189PRO     CD 2175  10.180   6.075   2.368
  189PRO      C 2176   9.957   5.790   2.366
  189PRO      O 2177   9.928   5.797   2.485
  190LYSH     N 2178   9.896   5.717   2.272
  190LYSH     H 2179   9.914   5.721   2.174
  190LYSH    CA 2180   9.786   5.628   2.312
  190LYSH    CB 2181   9.683   5.613   2.199
  190LYSH    CG 2182   9.648   5.747   2.133
  190LYSH    CD 2183   9.540   5.825   2.208
  190LYSH    CE 2184   9.524   5.964   2.145
  190LYSH    NZ 2185   9.470   5.929   2.012
  190LYSH   HZ1 2186   9.386   5.876   2.011
  190LYSH   HZ2 2187   9.459   6.012   1.957
  190LYSH   HZ3 2188   9.536   5.872   1.962
  190LYSH     C 2189   9.826   5.487   2.357
  190LYSH     O 2190   9.857   5.395   2.283
  191ILE      N 2191   9.848   5.493   2.488
  191ILE      H 2192   9.844   5.589   2.516
  191ILE     CA 2193   9.898   5.390   2.580
  191ILE     CB 2194   9.987   5.461   2.682
  191ILE    CG1 2195   9.912   5.567   2.764
  191ILE    CG2 2196  10.107   5.524   2.611
  191ILE     CD 2197   9.986   5.589   2.896
  191ILE      C 2198   9.785   5.306   2.639
  191ILE      O 2199   9.671   5.350   2.653
  192VAL      N 2200   9.826   5.198   2.705
  192VAL      H 2201   9.923   5.176   2.717
  192VAL     CA 2202   9.730   5.095   2.748
  192VAL     CB 2203   9.784   4.953   2.759
  192VAL    CG1 2204   9.845   4.907   2.626
  192VAL    CG2 2205   9.885   4.943   2.873
  192VAL      C 2206   9.645   5.137   2.868
  192VAL      O 2207   9.687   5.227   2.941
  193LYSH     N 2208   9.520   5.093   2.879
  193LYSH     H 2209   9.486   5.020   2.819
  193LYSH    CA 2210   9.418   5.152   2.967
  193LYSH    CB 2211   9.442   5.122   3.115
  193LYSH    CG 2212   9.399   4.976   3.131
  193LYSH    CD 2213   9.377   4.944   3.279
  193LYSH    CE 2214   9.322   4.802   3.294
  193LYSH    NZ 2215   9.287   4.792   3.436
  193LYSH   HZ1 2216   9.355   4.742   3.489
  193LYSH   HZ2 2217   9.266   4.884   3.471
  193LYSH   HZ3 2218   9.204   4.738   3.448
  193LYSH     C 2219   9.369   5.295   2.944
  193LYSH     O 2220   9.247   5.314   2.942
  194TRP      N 2221   9.462   5.385   2.911
  194TRP      H 2222   9.558   5.359   2.913
  194TRP     CA 2223   9.424   5.526   2.892
  194TRP     CB 2224   9.548   5.615   2.884
  194TRP     CG 2225   9.517   5.763   2.904
  194TRP    CD1 2226   9.449   5.827   2.998
  194TRP    HD1 2227   9.423   5.796   3.099
  194TRP    CD2 2228   9.515   5.845   2.791
  194TRP    NE1 2229   9.414   5.947   2.952
  194TRP    HE1 2230   9.368   6.017   3.007
  194TRP    CE2 2231   9.450   5.964   2.825
  194TRP    CE3 2232   9.563   5.833   2.662
  194TRP    HE3 2233   9.568   5.733   2.619
  194TRP    CZ2 2234   9.444   6.070   2.736
  194TRP    HZ2 2235   9.381   6.153   2.767
  194TRP    CZ3 2236   9.554   5.937   2.570
  194TRP    HZ3 2237   9.611   5.939   2.476
  194TRP    CH2 2238   9.497   6.057   2.608
  194TRP    HH2 2239   9.464   6.133   2.536
  194TRP      C 2240   9.318   5.552   2.785
  194TRP      O 2241   9.208   5.592   2.821
  195AS4      N 2242   9.351   5.497   2.669
  195AS4      H 2243   9.439   5.453   2.649
  195AS4     CA 2244   9.269   5.515   2.548
  195AS4     CB 2245   9.359   5.521   2.424
  195AS4     CG 2246   9.278   5.535   2.295
  195AS4    OD1 2247   9.213   5.641   2.284
  195AS4   HD11 2248   9.149   5.627   2.209
  195AS4   HD12 2249   9.245   5.705   2.353
  195AS4    OD2 2250   9.290   5.443   2.211
  195AS4   HD21 2251   9.246   5.470   2.125
  195AS4   HD22 2252   9.354   5.373   2.242
  195AS4      C 2253   9.169   5.400   2.533
  195AS4      O 2254   9.190   5.294   2.593
  196ARG      N 2255   9.060   5.425   2.461
  196ARG      H 2256   9.049   5.505   2.401
  196ARG     CA 2257   8.942   5.340   2.446
  196ARG     CB 2258   8.804   5.400   2.418
  196ARG     CG 2259   8.722   5.436   2.542
  196ARG     CD 2260   8.587   5.497   2.504
  196ARG     NE 2261   8.486   5.391   2.492
  196ARG     HE 2262   8.486   5.326   2.568
  196ARG     CZ 2263   8.397   5.385   2.392
  196ARG    NH1 2264   8.395   5.491   2.309
  196ARG   HH11 2265   8.461   5.565   2.316
  196ARG   HH12 2266   8.318   5.500   2.246
  196ARG    NH2 2267   8.312   5.283   2.380
  196ARG   HH21 2268   8.335   5.193   2.416
  196ARG   HH22 2269   8.226   5.305   2.333
  196ARG      C 2270   8.970   5.210   2.370
  196ARG      O 2271   8.931   5.107   2.424
  197AS4      N 2272   9.027   5.223   2.251
  197AS4      H 2273   9.058   5.313   2.220
  197AS4     CA 2274   9.071   5.113   2.163
  197AS4     CB 2275   9.101   5.158   2.020
  197AS4     CG 2276   8.984   5.207   1.934
  197AS4    OD1 2277   8.946   5.326   1.941
  197AS4   HD11 2278   8.899   5.360   1.859
  197AS4   HD12 2279   8.967   5.352   2.035
  197AS4    OD2 2280   8.930   5.121   1.861
  197AS4   HD21 2281   8.832   5.129   1.881
  197AS4   HD22 2282   8.996   5.086   1.795
  197AS4      C 2283   9.181   5.020   2.214
  197AS4      O 2284   9.222   4.933   2.138
  198MET      N 2285   9.229   5.046   2.335
  198MET      H 2286   9.190   5.101   2.409
  198MET     CA 2287   9.354   4.989   2.389
  198MET     CB 2288   9.454   5.087   2.451
  198MET     CG 2289   9.551   5.127   2.340
  198MET     SD 2290   9.623   4.982   2.254
  198MET     CE 2291   9.737   5.069   2.149
  198MET      C 2292   9.320   4.873   2.483
  198MET     O1 2293   9.199   4.841   2.491
  198MET   HO11 2294   9.196   4.751   2.533
  198MET   HO12 2295   9.137   4.910   2.455
  198MET     O2 2296   9.410   4.828   2.556
  198MET   HO21 2297   9.392   4.730   2.569
  198MET   HO22 2298   9.486   4.893   2.559
   9.75444   9.75444   6.89740   0.00000   0.00000   0.00000   0.00000   4.87721   4.87721
