# Supplementary material for: Interfacial Dynamics and Growth Modes of β2-Microglobulin Dimers
Source: J Chem Inf Model. 2023 May 3;63(14):4447–57. doi: 10.1021/acs.jcim.3c00399 (PMC10369489; doi:10.1021/acs.jcim.3c00399)
Supplement: Supplementary file 2 — ci3c00399_si_002.zip [file ci3c00399_si_002.zip › Supporting-Information/confs_end/End_conformation_H-2_rep2.gro]

Protein in water t= 500000.00000 step= 5000000
 2298
    1ILE      N    1   6.574   7.823   2.910
    1ILE     H1    2   6.529   7.784   2.990
    1ILE     H2    3   6.503   7.844   2.843
    1ILE     H3    4   6.648   7.766   2.874
    1ILE     CA    5   6.632   7.943   2.970
    1ILE     CB    6   6.601   8.069   2.889
    1ILE    CG1    7   6.472   8.071   2.807
    1ILE    CG2    8   6.725   8.108   2.808
    1ILE     CD    9   6.431   8.216   2.784
    1ILE      C   10   6.553   7.961   3.100
    1ILE      O   11   6.432   7.943   3.108
    2GLN      N   12   6.614   8.008   3.209
    2GLN      H   13   6.712   7.992   3.219
    2GLN     CA   14   6.537   8.036   3.331
    2GLN     CB   15   6.510   7.905   3.405
    2GLN     CG   16   6.368   7.909   3.461
    2GLN     CD   17   6.336   8.015   3.566
    2GLN    OE1   18   6.393   8.023   3.675
    2GLN    NE2   19   6.217   8.071   3.549
    2GLN   HE21   20   6.162   8.064   3.466
    2GLN   HE22   21   6.167   8.110   3.627
    2GLN      C   22   6.613   8.131   3.424
    2GLN      O   23   6.579   8.250   3.424
    3ARG      N   24   6.732   8.089   3.465
    3ARG      H   25   6.768   7.999   3.439
    3ARG     CA   26   6.817   8.172   3.552
    3ARG     CB   27   6.924   8.090   3.624
    3ARG     CG   28   6.873   8.032   3.756
    3ARG     CD   29   6.771   7.919   3.741
    3ARG     NE   30   6.650   7.936   3.822
    3ARG     HE   31   6.575   7.965   3.762
    3ARG     CZ   32   6.635   7.934   3.955
    3ARG    NH1   33   6.743   7.914   4.031
    3ARG   HH11   34   6.829   7.887   3.987
    3ARG   HH12   35   6.751   7.961   4.118
    3ARG    NH2   36   6.519   7.959   4.018
    3ARG   HH21   37   6.432   7.964   3.968
    3ARG   HH22   38   6.521   8.007   4.106
    3ARG      C   39   6.884   8.289   3.480
    3ARG      O   40   6.912   8.388   3.547
    4THR      N   41   6.897   8.282   3.348
    4THR      H   42   6.861   8.205   3.296
    4THR     CA   43   6.958   8.388   3.265
    4THR     CB   44   7.105   8.362   3.230
    4THR    OG1   45   7.112   8.243   3.150
    4THR    HG1   46   7.064   8.170   3.199
    4THR    CG2   47   7.191   8.337   3.354
    4THR      C   48   6.878   8.404   3.136
    4THR      O   49   6.813   8.310   3.090
    5PRO      N   50   6.885   8.521   3.072
    5PRO     CA   51   6.842   8.542   2.933
    5PRO     CB   52   6.863   8.692   2.910
    5PRO     CG   53   6.827   8.746   3.048
    5PRO     CD   54   6.904   8.650   3.139
    5PRO      C   55   6.930   8.472   2.830
    5PRO      O   56   7.019   8.400   2.874
    6LYSH     N   57   6.892   8.471   2.703
    6LYSH     H   58   6.817   8.523   2.663
    6LYSH    CA   59   6.974   8.399   2.605
    6LYSH    CB   60   6.874   8.347   2.502
    6LYSH    CG   61   6.928   8.238   2.409
    6LYSH    CD   62   6.823   8.215   2.300
    6LYSH    CE   63   6.864   8.124   2.184
    6LYSH    NZ   64   6.972   8.183   2.103
    6LYSH   HZ1   65   6.940   8.262   2.050
    6LYSH   HZ2   66   7.032   8.217   2.174
    6LYSH   HZ3   67   7.010   8.109   2.047
    6LYSH     C   68   7.079   8.489   2.537
    6LYSH     O   69   7.196   8.480   2.572
    7ILE      N   70   7.031   8.604   2.491
    7ILE      H   71   6.942   8.645   2.508
    7ILE     CA   72   7.116   8.694   2.412
    7ILE     CB   73   7.083   8.689   2.263
    7ILE    CG1   74   6.933   8.719   2.246
    7ILE    CG2   75   7.130   8.563   2.190
    7ILE     CD   76   6.878   8.724   2.103
    7ILE      C   77   7.107   8.839   2.462
    7ILE      O   78   7.003   8.880   2.512
    8GLN      N   79   7.217   8.914   2.459
    8GLN      H   80   7.297   8.871   2.416
    8GLN     CA   81   7.234   9.057   2.487
    8GLN     CB   82   7.165   9.143   2.381
    8GLN     CG   83   7.242   9.122   2.251
    8GLN     CD   84   7.159   9.192   2.143
    8GLN    OE1   85   7.045   9.155   2.116
    8GLN    NE2   86   7.228   9.252   2.046
    8GLN   HE21   87   7.327   9.249   2.054
    8GLN   HE22   88   7.180   9.318   1.988
    8GLN      C   89   7.210   9.115   2.627
    8GLN      O   90   7.304   9.166   2.689
    9VAL      N   91   7.095   9.093   2.690
    9VAL      H   92   7.033   9.024   2.653
    9VAL     CA   93   7.057   9.160   2.815
    9VAL     CB   94   6.905   9.174   2.815
    9VAL    CG1   95   6.867   9.296   2.732
    9VAL    CG2   96   6.824   9.051   2.772
    9VAL      C   97   7.106   9.076   2.932
    9VAL      O   98   7.125   8.955   2.918
   10TYR      N   99   7.146   9.141   3.041
   10TYR      H  100   7.137   9.240   3.039
   10TYR     CA  101   7.196   9.095   3.172
   10TYR     CB  102   7.087   9.026   3.254
   10TYR     CG  103   6.982   9.125   3.302
   10TYR    CD1  104   6.864   9.139   3.230
   10TYR    HD1  105   6.851   9.099   3.129
   10TYR    CD2  106   6.985   9.169   3.434
   10TYR    HD2  107   7.077   9.172   3.492
   10TYR    CE1  108   6.749   9.194   3.286
   10TYR    HE1  109   6.662   9.206   3.222
   10TYR    CE2  110   6.870   9.226   3.489
   10TYR    HE2  111   6.863   9.235   3.597
   10TYR     CZ  112   6.752   9.241   3.417
   10TYR     OH  113   6.647   9.315   3.462
   10TYR     HH  114   6.671   9.364   3.545
   10TYR      C  115   7.317   9.002   3.172
   10TYR      O  116   7.385   8.982   3.273
   11SER      N  117   7.340   8.936   3.059
   11SER      H  118   7.276   8.946   2.982
   11SER     CA  119   7.457   8.851   3.033
   11SER     CB  120   7.441   8.711   3.092
   11SER     OG  121   7.555   8.632   3.055
   11SER     HG  122   7.531   8.580   2.973
   11SER      C  123   7.501   8.852   2.887
   11SER      O  124   7.428   8.788   2.811
   12ARG      N  125   7.615   8.916   2.864
   12ARG      H  126   7.667   8.950   2.943
   12ARG     CA  127   7.661   8.971   2.736
   12ARG     CB  128   7.776   9.063   2.777
   12ARG     CG  129   7.739   9.191   2.852
   12ARG     CD  130   7.619   9.267   2.794
   12ARG     NE  131   7.600   9.387   2.876
   12ARG     HE  132   7.683   9.423   2.919
   12ARG     CZ  133   7.490   9.462   2.895
   12ARG    NH1  134   7.377   9.425   2.833
   12ARG   HH11  135   7.372   9.348   2.771
   12ARG   HH12  136   7.292   9.477   2.839
   12ARG    NH2  137   7.487   9.556   2.990
   12ARG   HH21  138   7.567   9.562   3.051
   12ARG   HH22  139   7.408   9.613   3.014
   12ARG      C  140   7.672   8.888   2.608
   12ARG      O  141   7.768   8.894   2.532
   13HI0      N  142   7.586   8.787   2.594
   13HI0      H  143   7.517   8.777   2.665
   13HI0     CA  144   7.597   8.689   2.484
   13HI0     CB  145   7.516   8.563   2.512
   13HI0     CG  146   7.534   8.493   2.647
   13HI0    ND1  147   7.630   8.410   2.687
   13HI0    HD1  148   7.692   8.356   2.630
   13HI0    CD2  149   7.455   8.518   2.751
   13HI0    HD2  150   7.363   8.574   2.731
   13HI0    CE1  151   7.614   8.389   2.817
   13HI0    HE1  152   7.650   8.302   2.871
   13HI0    NE2  153   7.509   8.460   2.857
   13HI0    HE2  154   7.474   8.466   2.951
   13HI0      C  155   7.557   8.751   2.349
   13HI0      O  156   7.446   8.802   2.347
   14PRO      N  157   7.634   8.725   2.244
   14PRO     CA  158   7.610   8.797   2.118
   14PRO     CB  159   7.718   8.747   2.022
   14PRO     CG  160   7.825   8.685   2.112
   14PRO     CD  161   7.750   8.634   2.235
   14PRO      C  162   7.481   8.765   2.043
   14PRO      O  163   7.432   8.652   2.047
   15ALA      N  164   7.445   8.855   1.952
   15ALA      H  165   7.520   8.915   1.925
   15ALA     CA  166   7.322   8.848   1.872
   15ALA     CB  167   7.312   8.974   1.785
   15ALA      C  168   7.297   8.715   1.800
   15ALA      O  169   7.368   8.678   1.707
   16GL4      N  170   7.182   8.655   1.829
   16GL4      H  171   7.111   8.723   1.850
   16GL4     CA  172   7.133   8.526   1.777
   16GL4     CB  173   7.106   8.521   1.627
   16GL4     CG  174   7.029   8.396   1.585
   16GL4     CD  175   7.050   8.376   1.435
   16GL4    OE1  176   6.951   8.408   1.367
   16GL4   HE11  177   6.948   8.355   1.282
   16GL4   HE12  178   6.895   8.473   1.419
   16GL4    OE2  179   7.162   8.345   1.388
   16GL4   HE21  180   7.149   8.280   1.313
   16GL4   HE22  181   7.233   8.396   1.436
   16GL4      C  182   7.209   8.402   1.826
   16GL4      O  183   7.137   8.319   1.881
   17ASN      N  184   7.341   8.417   1.836
   17ASN      H  185   7.379   8.504   1.806
   17ASN     CA  186   7.442   8.319   1.878
   17ASN     CB  187   7.588   8.365   1.866
   17ASN     CG  188   7.692   8.257   1.837
   17ASN    OD1  189   7.768   8.219   1.926
   17ASN    ND2  190   7.713   8.226   1.709
   17ASN   HD21  191   7.655   8.255   1.633
   17ASN   HD22  192   7.775   8.150   1.691
   17ASN      C  193   7.431   8.266   2.021
   17ASN      O  194   7.399   8.148   2.037
   18GLY      N  195   7.437   8.353   2.121
   18GLY      H  196   7.452   8.452   2.113
   18GLY     CA  197   7.430   8.301   2.258
   18GLY      C  198   7.307   8.224   2.304
   18GLY      O  199   7.195   8.255   2.261
   19LYSH     N  200   7.323   8.107   2.366
   19LYSH     H  201   7.248   8.051   2.401
   19LYSH    CA  202   7.451   8.050   2.411
   19LYSH    CB  203   7.451   8.014   2.559
   19LYSH    CG  204   7.416   8.113   2.671
   19LYSH    CD  205   7.427   8.059   2.813
   19LYSH    CE  206   7.364   8.165   2.905
   19LYSH    NZ  207   7.221   8.194   2.887
   19LYSH   HZ1  208   7.177   8.232   2.969
   19LYSH   HZ2  209   7.214   8.272   2.825
   19LYSH   HZ3  210   7.176   8.112   2.852
   19LYSH     C  211   7.478   7.925   2.326
   19LYSH     O  212   7.412   7.821   2.330
   20SER      N  213   7.589   7.935   2.255
   20SER      H  214   7.655   8.011   2.260
   20SER     CA  215   7.640   7.833   2.163
   20SER     CB  216   7.635   7.894   2.022
   20SER     OG  217   7.501   7.912   1.978
   20SER     HG  218   7.461   7.982   2.037
   20SER      C  219   7.782   7.778   2.178
   20SER      O  220   7.853   7.832   2.262
   21ASN      N  221   7.812   7.666   2.112
   21ASN      H  222   7.752   7.606   2.060
   21ASN     CA  223   7.945   7.603   2.103
   21ASN     CB  224   7.936   7.453   2.074
   21ASN     CG  225   8.066   7.373   2.075
   21ASN    OD1  226   8.147   7.364   1.983
   21ASN    ND2  227   8.080   7.292   2.180
   21ASN   HD21  228   8.006   7.269   2.243
   21ASN   HD22  229   8.171   7.252   2.185
   21ASN      C  230   8.048   7.677   2.017
   21ASN      O  231   8.020   7.683   1.897
   22PHE      N  232   8.157   7.735   2.065
   22PHE      H  233   8.210   7.790   2.000
   22PHE     CA  234   8.196   7.740   2.207
   22PHE     CB  235   8.348   7.750   2.222
   22PHE     CG  236   8.425   7.620   2.197
   22PHE    CD1  237   8.476   7.553   2.308
   22PHE    HD1  238   8.468   7.595   2.408
   22PHE    CD2  239   8.434   7.562   2.071
   22PHE    HD2  240   8.398   7.620   1.986
   22PHE    CE1  241   8.535   7.429   2.284
   22PHE    HE1  242   8.585   7.390   2.373
   22PHE    CE2  243   8.488   7.436   2.050
   22PHE    HE2  244   8.505   7.387   1.954
   22PHE     CZ  245   8.531   7.365   2.161
   22PHE     HZ  246   8.544   7.257   2.166
   22PHE      C  247   8.140   7.859   2.285
   22PHE      O  248   8.089   7.951   2.221
   23LEU      N  249   8.156   7.882   2.415
   23LEU      H  250   8.223   7.824   2.461
   23LEU     CA  251   8.120   8.009   2.480
   23LEU     CB  252   8.114   7.976   2.629
   23LEU     CG  253   8.002   8.053   2.700
   23LEU    CD1  254   7.864   8.001   2.659
   23LEU    CD2  255   8.028   8.042   2.850
   23LEU      C  256   8.217   8.123   2.450
   23LEU      O  257   8.339   8.124   2.467
   24ASN      N  258   8.154   8.207   2.367
   24ASN      H  259   8.098   8.177   2.290
   24ASN     CA  260   8.198   8.345   2.345
   24ASN     CB  261   8.233   8.352   2.196
   24ASN     CG  262   8.127   8.295   2.102
   24ASN    OD1  263   8.009   8.292   2.137
   24ASN    ND2  264   8.173   8.213   2.009
   24ASN   HD21  265   8.269   8.187   2.001
   24ASN   HD22  266   8.101   8.167   1.957
   24ASN      C  267   8.102   8.460   2.379
   24ASN      O  268   7.982   8.451   2.352
   25CYS2     N  269   8.153   8.558   2.452
   25CYS2     H  270   8.250   8.582   2.444
   25CYS2    CA  271   8.068   8.669   2.499
   25CYS2    CB  272   8.045   8.670   2.650
   25CYS2    SG  273   7.904   8.566   2.702
   25CYS2     C  274   8.116   8.809   2.459
   25CYS2     O  275   8.232   8.848   2.463
   26TYR      N  276   8.016   8.887   2.418
   26TYR      H  277   7.924   8.864   2.449
   26TYR     CA  278   8.029   9.024   2.367
   26TYR     CB  279   7.922   9.057   2.263
   26TYR     CG  280   7.956   9.159   2.154
   26TYR    CD1  281   7.897   9.284   2.150
   26TYR    HD1  282   7.880   9.320   2.251
   26TYR    CD2  283   8.009   9.114   2.033
   26TYR    HD2  284   8.062   9.019   2.033
   26TYR    CE1  285   7.890   9.367   2.038
   26TYR    HE1  286   7.831   9.456   2.056
   26TYR    CE2  287   8.004   9.198   1.922
   26TYR    HE2  288   8.052   9.165   1.830
   26TYR     CZ  289   7.942   9.322   1.917
   26TYR     OH  290   7.918   9.392   1.802
   26TYR     HH  291   7.965   9.341   1.731
   26TYR      C  292   8.035   9.137   2.471
   26TYR      O  293   7.933   9.205   2.483
   27VAL      N  294   8.131   9.125   2.562
   27VAL      H  295   8.203   9.059   2.543
   27VAL     CA  296   8.152   9.221   2.671
   27VAL     CB  297   8.283   9.181   2.739
   27VAL    CG1  298   8.329   9.271   2.854
   27VAL    CG2  299   8.260   9.042   2.797
   27VAL      C  300   8.157   9.371   2.639
   27VAL      O  301   8.236   9.407   2.552
   28SER      N  302   8.053   9.439   2.687
   28SER      H  303   7.967   9.394   2.712
   28SER     CA  304   8.060   9.586   2.690
   28SER     CB  305   7.923   9.652   2.707
   28SER     OG  306   7.827   9.587   2.623
   28SER     HG  307   7.738   9.630   2.635
   28SER      C  308   8.159   9.639   2.794
   28SER      O  309   8.153   9.588   2.905
   29GLY      N  310   8.239   9.738   2.755
   29GLY      H  311   8.260   9.757   2.659
   29GLY     CA  312   8.340   9.798   2.843
   29GLY      C  313   8.407   9.928   2.795
   29GLY      O  314   8.378   9.974   2.685
   30PHE      N  315   8.454   9.997   2.898
   30PHE      H  316   8.424   9.981   2.993
   30PHE     CA  317   8.529  10.123   2.886
   30PHE     CB  318   8.470  10.230   2.979
   30PHE     CG  319   8.518  10.367   2.930
   30PHE    CD1  320   8.609  10.447   2.997
   30PHE    HD1  321   8.646  10.407   3.091
   30PHE    CD2  322   8.473  10.407   2.805
   30PHE    HD2  323   8.419  10.337   2.741
   30PHE    CE1  324   8.654  10.566   2.940
   30PHE    HE1  325   8.717  10.631   3.000
   30PHE    CE2  326   8.512  10.527   2.746
   30PHE    HE2  327   8.475  10.563   2.650
   30PHE     CZ  328   8.600  10.607   2.818
   30PHE     HZ  329   8.650  10.694   2.776
   30PHE      C  330   8.682  10.114   2.889
   30PHE      O  331   8.737  10.023   2.950
   31HI0      N  332   8.753  10.195   2.812
   31HI0      H  333   8.708  10.228   2.728
   31HI0     CA  334   8.899  10.208   2.825
   31HI0     CB  335   8.966  10.189   2.689
   31HI0     CG  336   8.959  10.039   2.658
   31HI0    ND1  337   8.928   9.995   2.536
   31HI0    HD1  338   8.886  10.048   2.463
   31HI0    CD2  339   8.998   9.939   2.736
   31HI0    HD2  340   9.044   9.950   2.835
   31HI0    CE1  341   8.947   9.863   2.540
   31HI0    HE1  342   8.922   9.792   2.462
   31HI0    NE2  343   8.997   9.831   2.659
   31HI0    HE2  344   9.017   9.736   2.683
   31HI0      C  345   8.971  10.321   2.898
   31HI0      O  346   8.959  10.437   2.858
   32PRO      N  347   9.037  10.295   3.011
   32PRO     CA  348   9.048  10.174   3.094
   32PRO     CB  349   9.186  10.190   3.157
   32PRO     CG  350   9.194  10.341   3.184
   32PRO     CD  351   9.125  10.401   3.062
   32PRO      C  352   8.935  10.162   3.197
   32PRO      O  353   8.881  10.260   3.246
   33SER      N  354   8.896  10.036   3.215
   33SER      H  355   8.940   9.959   3.168
   33SER     CA  356   8.794  10.003   3.316
   33SER     CB  357   8.674   9.936   3.251
   33SER     OG  358   8.567   9.915   3.344
   33SER     HG  359   8.484   9.953   3.303
   33SER      C  360   8.856   9.892   3.402
   33SER      O  361   8.915   9.798   3.349
   34AS4      N  362   8.792   9.874   3.517
   34AS4      H  363   8.710   9.928   3.535
   34AS4     CA  364   8.828   9.780   3.624
   34AS4     CB  365   8.815   9.844   3.763
   34AS4     CG  366   8.671   9.884   3.796
   34AS4    OD1  367   8.611   9.805   3.873
   34AS4   HD11  368   8.514   9.828   3.872
   34AS4   HD12  369   8.680   9.763   3.932
   34AS4    OD2  370   8.620   9.990   3.756
   34AS4   HD21  371   8.542  10.018   3.811
   34AS4   HD22  372   8.668  10.022   3.674
   34AS4      C  373   8.749   9.650   3.631
   34AS4      O  374   8.781   9.560   3.709
   35ILE      N  375   8.665   9.632   3.530
   35ILE      H  376   8.669   9.695   3.453
   35ILE     CA  377   8.567   9.523   3.519
   35ILE     CB  378   8.467   9.527   3.403
   35ILE    CG1  379   8.545   9.543   3.272
   35ILE    CG2  380   8.365   9.638   3.428
   35ILE     CD  381   8.463   9.598   3.155
   35ILE      C  382   8.626   9.382   3.518
   35ILE      O  383   8.735   9.365   3.462
   36GL4      N  384   8.555   9.288   3.579
   36GL4      H  385   8.484   9.310   3.646
   36GL4     CA  386   8.584   9.144   3.568
   36GL4     CB  387   8.587   9.078   3.706
   36GL4     CG  388   8.695   9.130   3.800
   36GL4     CD  389   8.703   9.038   3.922
   36GL4    OE1  390   8.807   8.969   3.929
   36GL4   HE11  391   8.829   8.943   4.023
   36GL4   HE12  392   8.831   8.944   3.836
   36GL4    OE2  393   8.636   9.048   4.027
   36GL4   HE21  394   8.651   8.966   4.082
   36GL4   HE22  395   8.579   9.131   4.032
   36GL4      C  396   8.482   9.065   3.485
   36GL4      O  397   8.363   9.074   3.512
   37VAL      N  398   8.515   8.959   3.411
   37VAL      H  399   8.608   8.932   3.387
   37VAL     CA  400   8.420   8.877   3.335
   37VAL     CB  401   8.460   8.878   3.188
   37VAL    CG1  402   8.337   8.820   3.118
   37VAL    CG2  403   8.481   9.019   3.132
   37VAL      C  404   8.404   8.743   3.408
   37VAL      O  405   8.472   8.646   3.375
   38AS4      N  406   8.308   8.737   3.500
   38AS4      H  407   8.259   8.823   3.514
   38AS4     CA  408   8.272   8.631   3.595
   38AS4     CB  409   8.195   8.689   3.713
   38AS4     CG  410   8.275   8.787   3.799
   38AS4    OD1  411   8.245   8.908   3.792
   38AS4   HD11  412   8.317   8.959   3.838
   38AS4   HD12  413   8.170   8.919   3.727
   38AS4    OD2  414   8.352   8.737   3.884
   38AS4   HD21  415   8.362   8.792   3.967
   38AS4   HD22  416   8.377   8.645   3.856
   38AS4      C  417   8.181   8.526   3.530
   38AS4      O  418   8.074   8.558   3.479
   39LEU      N  419   8.241   8.407   3.523
   39LEU      H  420   8.340   8.400   3.533
   39LEU     CA  421   8.172   8.289   3.468
   39LEU     CB  422   8.258   8.186   3.395
   39LEU     CG  423   8.172   8.083   3.323
   39LEU    CD1  424   8.089   8.141   3.208
   39LEU    CD2  425   8.263   7.967   3.283
   39LEU      C  426   8.090   8.221   3.578
   39LEU      O  427   8.145   8.177   3.678
   40LEU      N  428   7.958   8.244   3.576
   40LEU      H  429   7.917   8.283   3.494
   40LEU     CA  430   7.859   8.195   3.672
   40LEU     CB  431   7.747   8.297   3.694
   40LEU     CG  432   7.746   8.365   3.831
   40LEU    CD1  433   7.861   8.465   3.821
   40LEU    CD2  434   7.609   8.424   3.866
   40LEU      C  435   7.792   8.069   3.616
   40LEU      O  436   7.782   8.048   3.495
   41LYSH     N  437   7.778   7.970   3.704
   41LYSH     H  438   7.830   7.971   3.789
   41LYSH    CA  439   7.700   7.848   3.677
   41LYSH    CB  440   7.776   7.729   3.735
   41LYSH    CG  441   7.719   7.596   3.686
   41LYSH    CD  442   7.808   7.482   3.737
   41LYSH    CE  443   7.762   7.342   3.697
   41LYSH    NZ  444   7.838   7.243   3.775
   41LYSH   HZ1  445   7.794   7.240   3.865
   41LYSH   HZ2  446   7.833   7.153   3.731
   41LYSH   HZ3  447   7.932   7.274   3.786
   41LYSH     C  448   7.570   7.880   3.750
   41LYSH     O  449   7.546   7.834   3.862
   42ASN      N  450   7.485   7.953   3.678
   42ASN      H  451   7.483   7.942   3.579
   42ASN     CA  452   7.357   8.003   3.730
   42ASN     CB  453   7.257   7.893   3.765
   42ASN     CG  454   7.257   7.768   3.677
   42ASN    OD1  455   7.193   7.752   3.573
   42ASN    ND2  456   7.322   7.662   3.724
   42ASN   HD21  457   7.370   7.666   3.811
   42ASN   HD22  458   7.290   7.572   3.692
   42ASN      C  459   7.380   8.105   3.842
   42ASN      O  460   7.371   8.225   3.814
   43GLY      N  461   7.406   8.059   3.963
   43GLY      H  462   7.384   7.964   3.987
   43GLY     CA  463   7.461   8.133   4.077
   43GLY      C  464   7.613   8.131   4.096
   43GLY      O  465   7.663   8.241   4.120
   44GL4      N  466   7.674   8.014   4.102
   44GL4      H  467   7.624   7.928   4.092
   44GL4     CA  468   7.814   8.007   4.148
   44GL4     CB  469   7.847   7.859   4.169
   44GL4     CG  470   7.763   7.795   4.280
   44GL4     CD  471   7.617   7.756   4.259
   44GL4    OE1  472   7.592   7.642   4.213
   44GL4   HE11  473   7.496   7.616   4.225
   44GL4   HE12  474   7.665   7.613   4.151
   44GL4    OE2  475   7.525   7.836   4.283
   44GL4   HE21  476   7.440   7.801   4.244
   44GL4   HE22  477   7.557   7.895   4.357
   44GL4      C  478   7.918   8.057   4.047
   44GL4      O  479   7.926   8.029   3.927
   45ARG      N  480   8.000   8.148   4.097
   45ARG      H  481   7.985   8.185   4.188
   45ARG     CA  482   8.115   8.200   4.020
   45ARG     CB  483   8.152   8.337   4.076
   45ARG     CG  484   8.259   8.402   3.987
   45ARG     CD  485   8.385   8.411   4.074
   45ARG     NE  486   8.500   8.430   3.985
   45ARG     HE  487   8.517   8.522   3.949
   45ARG     CZ  488   8.587   8.334   3.952
   45ARG    NH1  489   8.587   8.220   4.023
   45ARG   HH11  490   8.506   8.204   4.078
   45ARG   HH12  491   8.655   8.147   4.010
   45ARG    NH2  492   8.695   8.363   3.878
   45ARG   HH21  493   8.729   8.454   3.854
   45ARG   HH22  494   8.764   8.292   3.873
   45ARG      C  495   8.229   8.097   4.019
   45ARG      O  496   8.330   8.116   4.087
   46ILE      N  497   8.221   8.002   3.927
   46ILE      H  498   8.153   8.006   3.854
   46ILE     CA  499   8.332   7.908   3.904
   46ILE     CB  500   8.282   7.783   3.830
   46ILE    CG1  501   8.222   7.815   3.692
   46ILE    CG2  502   8.182   7.709   3.919
   46ILE     CD  503   8.235   7.698   3.594
   46ILE      C  504   8.464   7.952   3.841
   46ILE      O  505   8.569   7.897   3.871
   47GL4      N  506   8.461   8.052   3.753
   47GL4      H  507   8.394   8.125   3.769
   47GL4     CA  508   8.575   8.080   3.664
   47GL4     CB  509   8.572   7.975   3.553
   47GL4     CG  510   8.687   7.874   3.562
   47GL4     CD  511   8.811   7.903   3.477
   47GL4    OE1  512   8.833   8.023   3.448
   47GL4   HE11  513   8.930   8.039   3.430
   47GL4   HE12  514   8.750   8.069   3.479
   47GL4    OE2  515   8.859   7.805   3.418
   47GL4   HE21  516   8.951   7.820   3.380
   47GL4   HE22  517   8.795   7.730   3.431
   47GL4      C  518   8.586   8.221   3.605
   47GL4      O  519   8.497   8.300   3.634
   48LYSH     N  520   8.682   8.250   3.517
   48LYSH     H  521   8.732   8.175   3.474
   48LYSH    CA  522   8.707   8.388   3.472
   48LYSH    CB  523   8.798   8.465   3.567
   48LYSH    CG  524   8.799   8.617   3.549
   48LYSH    CD  525   8.909   8.680   3.635
   48LYSH    CE  526   8.910   8.833   3.639
   48LYSH    NZ  527   8.980   8.887   3.521
   48LYSH   HZ1  528   8.952   8.846   3.434
   48LYSH   HZ2  529   8.976   8.987   3.512
   48LYSH   HZ3  530   9.077   8.871   3.540
   48LYSH     C  531   8.740   8.401   3.323
   48LYSH     O  532   8.846   8.355   3.280
   49VAL      N  533   8.646   8.445   3.240
   49VAL      H  534   8.559   8.477   3.277
   49VAL     CA  535   8.673   8.469   3.097
   49VAL     CB  536   8.537   8.495   3.033
   49VAL    CG1  537   8.553   8.505   2.881
   49VAL    CG2  538   8.437   8.383   3.061
   49VAL      C  539   8.773   8.581   3.070
   49VAL      O  540   8.749   8.701   3.089
   50GL4      N  541   8.899   8.539   3.065
   50GL4      H  542   8.922   8.442   3.068
   50GL4     CA  543   9.010   8.632   3.040
   50GL4     CB  544   9.117   8.596   3.144
   50GL4     CG  545   9.112   8.673   3.276
   50GL4     CD  546   9.211   8.607   3.372
   50GL4    OE1  547   9.332   8.621   3.346
   50GL4   HE11  548   9.387   8.559   3.402
   50GL4   HE12  549   9.348   8.705   3.294
   50GL4    OE2  550   9.174   8.541   3.472
   50GL4   HE21  551   9.245   8.475   3.496
   50GL4   HE22  552   9.079   8.571   3.478
   50GL4      C  553   9.069   8.653   2.900
   50GL4      O  554   9.132   8.756   2.875
   51HI0      N  555   9.051   8.560   2.807
   51HI0      H  556   8.998   8.478   2.827
   51HI0     CA  557   9.094   8.573   2.667
   51HI0     CB  558   9.123   8.431   2.618
   51HI0     CG  559   9.202   8.430   2.487
   51HI0    ND1  560   9.334   8.436   2.473
   51HI0    HD1  561   9.402   8.458   2.543
   51HI0    CD2  562   9.147   8.405   2.368
   51HI0    HD2  563   9.048   8.359   2.356
   51HI0    CE1  564   9.361   8.420   2.344
   51HI0    HE1  565   9.462   8.401   2.307
   51HI0    NE2  566   9.247   8.388   2.283
   51HI0    HE2  567   9.228   8.373   2.185
   51HI0      C  568   9.002   8.651   2.572
   51HI0      O  569   8.897   8.600   2.534
   52SER      N  570   9.055   8.760   2.517
   52SER      H  571   9.154   8.777   2.516
   52SER     CA  572   8.987   8.852   2.425
   52SER     CB  573   9.009   8.997   2.469
   52SER     OG  574   9.145   9.042   2.462
   52SER     HG  575   9.171   9.076   2.552
   52SER      C  576   9.019   8.846   2.275
   52SER      O  577   9.117   8.783   2.237
   53AS4      N  578   8.923   8.893   2.196
   53AS4      H  579   8.828   8.898   2.225
   53AS4     CA  580   8.951   8.904   2.052
   53AS4     CB  581   8.814   8.902   1.983
   53AS4     CG  582   8.835   8.885   1.833
   53AS4    OD1  583   8.853   8.768   1.792
   53AS4   HD11  584   8.822   8.769   1.697
   53AS4   HD12  585   8.918   8.721   1.853
   53AS4    OD2  586   8.858   8.982   1.757
   53AS4   HD21  587   8.848   8.957   1.661
   53AS4   HD22  588   8.871   9.067   1.807
   53AS4      C  589   9.045   9.019   2.015
   53AS4      O  590   9.020   9.132   2.057
   54LEU      N  591   9.144   8.994   1.931
   54LEU      H  592   9.141   8.920   1.863
   54LEU     CA  593   9.245   9.087   1.878
   54LEU     CB  594   9.372   9.020   1.824
   54LEU     CG  595   9.437   8.938   1.936
   54LEU    CD1  596   9.561   8.860   1.890
   54LEU    CD2  597   9.469   9.017   2.063
   54LEU      C  598   9.195   9.157   1.751
   54LEU      O  599   9.211   9.279   1.746
   55SER      N  600   9.141   9.086   1.653
   55SER      H  601   9.132   8.987   1.667
   55SER     CA  602   9.083   9.141   1.529
   55SER     CB  603   9.032   9.026   1.443
   55SER     OG  604   9.128   8.938   1.384
   55SER     HG  605   9.198   8.991   1.336
   55SER      C  606   8.971   9.244   1.541
   55SER      O  607   8.969   9.338   1.463
   56PHE      N  608   8.892   9.240   1.649
   56PHE      H  609   8.893   9.151   1.696
   56PHE     CA  610   8.791   9.341   1.682
   56PHE     CB  611   8.688   9.283   1.780
   56PHE     CG  612   8.551   9.349   1.763
   56PHE    CD1  613   8.509   9.445   1.854
   56PHE    HD1  614   8.572   9.490   1.931
   56PHE    CD2  615   8.467   9.317   1.657
   56PHE    HD2  616   8.505   9.248   1.582
   56PHE    CE1  617   8.379   9.494   1.839
   56PHE    HE1  618   8.335   9.550   1.921
   56PHE    CE2  619   8.342   9.374   1.636
   56PHE    HE2  620   8.318   9.395   1.532
   56PHE     CZ  621   8.294   9.460   1.734
   56PHE     HZ  622   8.199   9.515   1.734
   56PHE      C  623   8.836   9.476   1.738
   56PHE      O  624   8.921   9.480   1.826
   57SER      N  625   8.789   9.582   1.674
   57SER      H  626   8.729   9.567   1.595
   57SER     CA  627   8.824   9.721   1.709
   57SER     CB  628   8.746   9.824   1.628
   57SER     OG  629   8.800   9.956   1.626
   57SER     HG  630   8.747  10.012   1.689
   57SER      C  631   8.829   9.750   1.859
   57SER      O  632   8.720   9.746   1.916
   58LYSH     N  633   8.946   9.772   1.919
   58LYSH     H  634   9.034   9.743   1.880
   58LYSH    CA  635   8.948   9.813   2.060
   58LYSH    CB  636   9.078   9.765   2.124
   58LYSH    CG  637   9.108   9.833   2.258
   58LYSH    CD  638   9.255   9.823   2.299
   58LYSH    CE  639   9.309   9.682   2.326
   58LYSH    NZ  640   9.411   9.652   2.427
   58LYSH   HZ1  641   9.421   9.553   2.438
   58LYSH   HZ2  642   9.503   9.689   2.418
   58LYSH   HZ3  643   9.370   9.694   2.509
   58LYSH     C  644   8.921   9.963   2.066
   58LYSH     O  645   9.012  10.038   2.030
   59AS4      N  646   8.794  10.002   2.061
   59AS4      H  647   8.729   9.943   2.013
   59AS4     CA  648   8.748  10.139   2.088
   59AS4     CB  649   8.620  10.180   2.014
   59AS4     CG  650   8.637  10.216   1.866
   59AS4    OD1  651   8.673  10.129   1.784
   59AS4   HD11  652   8.641  10.135   1.690
   59AS4   HD12  653   8.733  10.058   1.822
   59AS4    OD2  654   8.583  10.323   1.831
   59AS4   HD21  655   8.630  10.385   1.768
   59AS4   HD22  656   8.497  10.333   1.881
   59AS4      C  657   8.746  10.176   2.236
   59AS4      O  658   8.756  10.092   2.326
   60TRP      N  659   8.725  10.302   2.275
   60TRP      H  660   8.737  10.372   2.205
   60TRP     CA  661   8.719  10.356   2.412
   60TRP     CB  662   8.708  10.508   2.403
   60TRP     CG  663   8.838  10.570   2.349
   60TRP    CD1  664   8.852  10.632   2.233
   60TRP    HD1  665   8.778  10.616   2.155
   60TRP    CD2  666   8.948  10.599   2.427
   60TRP    NE1  667   8.963  10.707   2.235
   60TRP    HE1  668   8.998  10.762   2.159
   60TRP    CE2  669   9.023  10.688   2.352
   60TRP    CE3  670   8.986  10.573   2.558
   60TRP    HE3  671   8.926  10.512   2.626
   60TRP    CZ2  672   9.136  10.751   2.404
   60TRP    HZ2  673   9.201  10.826   2.361
   60TRP    CZ3  674   9.097  10.637   2.613
   60TRP    HZ3  675   9.123  10.613   2.716
   60TRP    CH2  676   9.172  10.725   2.536
   60TRP    HH2  677   9.238  10.794   2.589
   60TRP      C  678   8.595  10.294   2.478
   60TRP      O  679   8.598  10.231   2.583
   61SER      N  680   8.482  10.307   2.409
   61SER      H  681   8.457  10.391   2.362
   61SER     CA  682   8.364  10.222   2.427
   61SER     CB  683   8.244  10.303   2.376
   61SER     OG  684   8.247  10.433   2.436
   61SER     HG  685   8.196  10.427   2.522
   61SER      C  686   8.369  10.087   2.355
   61SER      O  687   8.323  10.077   2.241
   62PHE      N  688   8.419   9.983   2.422
   62PHE      H  689   8.424   9.980   2.521
   62PHE     CA  690   8.436   9.854   2.354
   62PHE     CB  691   8.556   9.787   2.420
   62PHE     CG  692   8.553   9.708   2.551
   62PHE    CD1  693   8.643   9.748   2.649
   62PHE    HD1  694   8.694   9.844   2.637
   62PHE    CD2  695   8.495   9.582   2.559
   62PHE    HD2  696   8.418   9.554   2.487
   62PHE    CE1  697   8.675   9.670   2.759
   62PHE    HE1  698   8.760   9.695   2.822
   62PHE    CE2  699   8.530   9.503   2.668
   62PHE    HE2  700   8.496   9.399   2.667
   62PHE     CZ  701   8.616   9.544   2.769
   62PHE     HZ  702   8.638   9.476   2.851
   62PHE      C  703   8.316   9.759   2.357
   62PHE      O  704   8.244   9.756   2.457
   63TYR      N  705   8.311   9.672   2.256
   63TYR      H  706   8.351   9.708   2.172
   63TYR     CA  707   8.228   9.552   2.245
   63TYR     CB  708   8.106   9.572   2.154
   63TYR     CG  709   8.017   9.694   2.181
   63TYR    CD1  710   8.035   9.816   2.118
   63TYR    HD1  711   8.122   9.842   2.058
   63TYR    CD2  712   7.901   9.664   2.251
   63TYR    HD2  713   7.888   9.564   2.292
   63TYR    CE1  714   7.928   9.905   2.122
   63TYR    HE1  715   7.944  10.000   2.069
   63TYR    CE2  716   7.796   9.755   2.257
   63TYR    HE2  717   7.701   9.735   2.307
   63TYR     CZ  718   7.811   9.876   2.191
   63TYR     OH  719   7.700   9.951   2.167
   63TYR     HH  720   7.626   9.901   2.212
   63TYR      C  721   8.307   9.425   2.212
   63TYR      O  722   8.276   9.349   2.121
   64LEU      N  723   8.409   9.396   2.292
   64LEU      H  724   8.430   9.449   2.375
   64LEU     CA  725   8.501   9.285   2.264
   64LEU     CB  726   8.630   9.295   2.346
   64LEU     CG  727   8.732   9.391   2.286
   64LEU    CD1  728   8.855   9.410   2.376
   64LEU    CD2  729   8.773   9.349   2.145
   64LEU      C  730   8.445   9.145   2.288
   64LEU      O  731   8.400   9.117   2.399
   65LEU      N  732   8.464   9.059   2.188
   65LEU      H  733   8.469   9.093   2.095
   65LEU     CA  734   8.448   8.913   2.197
   65LEU     CB  735   8.449   8.855   2.055
   65LEU     CG  736   8.373   8.723   2.043
   65LEU    CD1  737   8.227   8.738   2.087
   65LEU    CD2  738   8.372   8.678   1.897
   65LEU      C  739   8.549   8.854   2.295
   65LEU      O  740   8.670   8.846   2.272
   66TYR      N  741   8.494   8.813   2.409
   66TYR      H  742   8.398   8.840   2.419
   66TYR     CA  743   8.570   8.748   2.517
   66TYR     CB  744   8.535   8.811   2.652
   66TYR     CG  745   8.627   8.920   2.706
   66TYR    CD1  746   8.688   8.898   2.829
   66TYR    HD1  747   8.683   8.801   2.879
   66TYR    CD2  748   8.656   9.040   2.642
   66TYR    HD2  749   8.582   9.083   2.575
   66TYR    CE1  750   8.774   8.991   2.887
   66TYR    HE1  751   8.792   8.988   2.994
   66TYR    CE2  752   8.752   9.125   2.695
   66TYR    HE2  753   8.760   9.221   2.644
   66TYR     CZ  754   8.816   9.102   2.816
   66TYR     OH  755   8.945   9.141   2.834
   66TYR     HH  756   8.946   9.235   2.799
   66TYR      C  757   8.542   8.598   2.512
   66TYR      O  758   8.424   8.567   2.495
   67TYR      N  759   8.644   8.515   2.491
   67TYR      H  760   8.736   8.553   2.498
   67TYR     CA  761   8.632   8.374   2.451
   67TYR     CB  762   8.730   8.353   2.335
   67TYR     CG  763   8.726   8.403   2.190
   67TYR    CD1  764   8.636   8.346   2.101
   67TYR    HD1  765   8.591   8.253   2.136
   67TYR    CD2  766   8.808   8.508   2.152
   67TYR    HD2  767   8.883   8.532   2.227
   67TYR    CE1  768   8.624   8.397   1.973
   67TYR    HE1  769   8.567   8.340   1.900
   67TYR    CE2  770   8.804   8.551   2.019
   67TYR    HE2  771   8.890   8.608   1.984
   67TYR     CZ  772   8.708   8.500   1.933
   67TYR     OH  773   8.691   8.547   1.806
   67TYR     HH  774   8.748   8.628   1.809
   67TYR      C  775   8.667   8.278   2.565
   67TYR      O  776   8.733   8.324   2.659
   68THR      N  777   8.616   8.155   2.556
   68THR      H  778   8.535   8.142   2.499
   68THR     CA  779   8.638   8.039   2.644
   68THR     CB  780   8.602   8.057   2.792
   68THR    OG1  781   8.632   7.939   2.866
   68THR    HG1  782   8.650   7.968   2.960
   68THR    CG2  783   8.453   8.089   2.811
   68THR      C  784   8.605   7.902   2.586
   68THR      O  785   8.518   7.881   2.501
   69GL4      N  786   8.696   7.814   2.628
   69GL4      H  787   8.764   7.852   2.690
   69GL4     CA  788   8.703   7.673   2.589
   69GL4     CB  789   8.836   7.607   2.625
   69GL4     CG  790   8.950   7.672   2.546
   69GL4     CD  791   9.014   7.802   2.595
   69GL4    OE1  792   8.980   7.848   2.706
   69GL4   HE11  793   9.001   7.945   2.711
   69GL4   HE12  794   8.927   7.776   2.753
   69GL4    OE2  795   9.122   7.829   2.537
   69GL4   HE21  796   9.152   7.919   2.568
   69GL4   HE22  797   9.152   7.763   2.468
   69GL4      C  798   8.585   7.589   2.639
   69GL4      O  799   8.587   7.467   2.621
   70PHE      N  800   8.515   7.644   2.737
   70PHE      H  801   8.547   7.734   2.768
   70PHE     CA  802   8.388   7.604   2.801
   70PHE     CB  803   8.349   7.693   2.919
   70PHE     CG  804   8.416   7.643   3.047
   70PHE    CD1  805   8.545   7.680   3.084
   70PHE    HD1  806   8.593   7.748   3.014
   70PHE    CD2  807   8.325   7.583   3.133
   70PHE    HD2  808   8.217   7.586   3.117
   70PHE    CE1  809   8.585   7.659   3.215
   70PHE    HE1  810   8.677   7.709   3.245
   70PHE    CE2  811   8.370   7.560   3.263
   70PHE    HE2  812   8.307   7.503   3.331
   70PHE     CZ  813   8.496   7.600   3.305
   70PHE     HZ  814   8.529   7.571   3.405
   70PHE      C  815   8.271   7.583   2.704
   70PHE      O  816   8.269   7.621   2.587
   71THR      N  817   8.174   7.507   2.753
   71THR      H  818   8.173   7.480   2.849
   71THR     CA  819   8.059   7.453   2.679
   71THR     CB  820   8.060   7.301   2.657
   71THR    OG1  821   8.110   7.226   2.768
   71THR    HG1  822   8.141   7.133   2.747
   71THR    CG2  823   8.135   7.270   2.527
   71THR      C  824   7.927   7.495   2.742
   71THR      O  825   7.913   7.498   2.864
   72PRO      N  826   7.826   7.527   2.661
   72PRO     CA  827   7.688   7.546   2.708
   72PRO     CB  828   7.619   7.607   2.586
   72PRO     CG  829   7.704   7.582   2.461
   72PRO     CD  830   7.843   7.580   2.525
   72PRO      C  831   7.626   7.409   2.733
   72PRO      O  832   7.688   7.317   2.680
   73THR      N  833   7.512   7.404   2.803
   73THR      H  834   7.478   7.490   2.840
   73THR     CA  835   7.429   7.285   2.829
   73THR     CB  836   7.488   7.170   2.911
   73THR    OG1  837   7.391   7.066   2.924
   73THR    HG1  838   7.411   6.977   2.884
   73THR    CG2  839   7.556   7.211   3.042
   73THR      C  840   7.292   7.329   2.880
   73THR      O  841   7.289   7.397   2.982
   74GL4      N  842   7.184   7.269   2.830
   74GL4      H  843   7.202   7.216   2.748
   74GL4     CA  844   7.046   7.275   2.881
   74GL4     CB  845   6.963   7.186   2.787
   74GL4     CG  846   6.891   7.260   2.674
   74GL4     CD  847   6.798   7.377   2.704
   74GL4    OE1  848   6.675   7.357   2.693
   74GL4   HE11  849   6.632   7.446   2.681
   74GL4   HE12  850   6.655   7.268   2.735
   74GL4    OE2  851   6.845   7.490   2.729
   74GL4   HE21  852   6.786   7.535   2.796
   74GL4   HE22  853   6.924   7.509   2.671
   74GL4      C  854   7.028   7.237   3.028
   74GL4      O  855   6.920   7.253   3.085
   75LYSH     N  856   7.130   7.170   3.082
   75LYSH     H  857   7.199   7.129   3.022
   75LYSH    CA  858   7.139   7.154   3.228
   75LYSH    CB  859   7.228   7.036   3.270
   75LYSH    CG  860   7.169   6.949   3.381
   75LYSH    CD  861   7.245   6.820   3.412
   75LYSH    CE  862   7.375   6.855   3.487
   75LYSH    NZ  863   7.448   6.737   3.536
   75LYSH   HZ1  864   7.521   6.758   3.601
   75LYSH   HZ2  865   7.385   6.677   3.584
   75LYSH   HZ3  866   7.492   6.688   3.460
   75LYSH     C  867   7.177   7.281   3.304
   75LYSH     O  868   7.124   7.305   3.413
   76ASN      N  869   7.282   7.347   3.256
   76ASN      H  870   7.304   7.344   3.159
   76ASN     CA  871   7.325   7.466   3.331
   76ASN     CB  872   7.438   7.439   3.431
   76ASN     CG  873   7.392   7.360   3.554
   76ASN    OD1  874   7.306   7.403   3.631
   76ASN    ND2  875   7.440   7.237   3.563
   76ASN   HD21  876   7.504   7.203   3.494
   76ASN   HD22  877   7.424   7.180   3.644
   76ASN      C  878   7.340   7.598   3.255
   76ASN      O  879   7.371   7.595   3.135
   77GL4      N  880   7.323   7.709   3.325
   77GL4      H  881   7.299   7.703   3.422
   77GL4     CA  882   7.318   7.843   3.264
   77GL4     CB  883   7.197   7.917   3.323
   77GL4     CG  884   7.079   7.835   3.271
   77GL4     CD  885   6.954   7.921   3.285
   77GL4    OE1  886   6.854   7.867   3.338
   77GL4   HE11  887   6.775   7.927   3.329
   77GL4   HE12  888   6.891   7.785   3.383
   77GL4    OE2  889   6.936   8.022   3.213
   77GL4   HE21  890   6.895   8.095   3.267
   77GL4   HE22  891   6.992   7.999   3.133
   77GL4      C  892   7.445   7.925   3.289
   77GL4      O  893   7.456   8.003   3.383
   78TYR      N  894   7.547   7.892   3.209
   78TYR      H  895   7.542   7.801   3.169
   78TYR     CA  896   7.678   7.959   3.207
   78TYR     CB  897   7.772   7.888   3.110
   78TYR     CG  898   7.804   7.753   3.175
   78TYR    CD1  899   7.901   7.742   3.274
   78TYR    HD1  900   7.945   7.831   3.319
   78TYR    CD2  901   7.749   7.636   3.125
   78TYR    HD2  902   7.690   7.646   3.034
   78TYR    CE1  903   7.934   7.616   3.323
   78TYR    HE1  904   8.015   7.615   3.396
   78TYR    CE2  905   7.776   7.511   3.180
   78TYR    HE2  906   7.706   7.430   3.158
   78TYR     CZ  907   7.871   7.500   3.281
   78TYR     OH  908   7.888   7.377   3.337
   78TYR     HH  909   7.956   7.381   3.410
   78TYR      C  910   7.659   8.106   3.171
   78TYR      O  911   7.676   8.154   3.059
   79ALA      N  912   7.651   8.186   3.278
   79ALA      H  913   7.673   8.146   3.367
   79ALA     CA  914   7.640   8.332   3.273
   79ALA     CB  915   7.561   8.376   3.397
   79ALA      C  916   7.779   8.395   3.258
   79ALA      O  917   7.868   8.382   3.343
   80CYS2     N  918   7.782   8.496   3.171
   80CYS2     H  919   7.696   8.517   3.126
   80CYS2    CA  920   7.906   8.574   3.154
   80CYS2    CB  921   7.949   8.547   3.010
   80CYS2    SG  922   7.856   8.643   2.885
   80CYS2     C  923   7.880   8.718   3.198
   80CYS2     O  924   7.828   8.805   3.128
   81ARG      N  925   7.904   8.731   3.328
   81ARG      H  926   7.941   8.651   3.376
   81ARG     CA  927   7.878   8.853   3.406
   81ARG     CB  928   7.808   8.824   3.539
   81ARG     CG  929   7.658   8.797   3.534
   81ARG     CD  930   7.575   8.925   3.520
   81ARG     NE  931   7.576   8.982   3.655
   81ARG     HE  932   7.618   8.915   3.716
   81ARG     CZ  933   7.511   9.090   3.700
   81ARG    NH1  934   7.413   9.136   3.620
   81ARG   HH11  935   7.414   9.113   3.523
   81ARG   HH12  936   7.369   9.221   3.649
   81ARG    NH2  937   7.544   9.161   3.808
   81ARG   HH21  938   7.633   9.142   3.851
   81ARG   HH22  939   7.487   9.235   3.844
   81ARG      C  940   7.991   8.955   3.416
   81ARG      O  941   8.104   8.932   3.461
   82VAL      N  942   7.960   9.065   3.348
   82VAL      H  943   7.881   9.068   3.286
   82VAL     CA  944   8.053   9.177   3.333
   82VAL     CB  945   8.040   9.260   3.205
   82VAL    CG1  946   8.156   9.356   3.182
   82VAL    CG2  947   8.015   9.174   3.081
   82VAL      C  948   8.036   9.266   3.457
   82VAL      O  949   7.949   9.352   3.462
   83ASN      N  950   8.112   9.238   3.563
   83ASN      H  951   8.155   9.149   3.556
   83ASN     CA  952   8.107   9.313   3.690
   83ASN     CB  953   8.083   9.213   3.803
   83ASN     CG  954   7.956   9.128   3.792
   83ASN    OD1  955   7.839   9.164   3.804
   83ASN    ND2  956   7.975   8.997   3.776
   83ASN   HD21  957   8.068   8.963   3.770
   83ASN   HD22  958   7.902   8.929   3.780
   83ASN      C  959   8.232   9.391   3.730
   83ASN      O  960   8.348   9.350   3.738
   84HI0      N  961   8.204   9.506   3.791
   84HI0      H  962   8.111   9.542   3.790
   84HI0     CA  963   8.301   9.597   3.855
   84HI0     CB  964   8.232   9.729   3.888
   84HI0     CG  965   8.246   9.837   3.780
   84HI0    ND1  966   8.346   9.917   3.744
   84HI0    HD1  967   8.443   9.900   3.762
   84HI0    CD2  968   8.147   9.875   3.700
   84HI0    HD2  969   8.055   9.819   3.681
   84HI0    CE1  970   8.309  10.002   3.649
   84HI0    HE1  971   8.387  10.055   3.594
   84HI0    NE2  972   8.180   9.980   3.626
   84HI0    HE2  973   8.115  10.034   3.572
   84HI0      C  974   8.356   9.537   3.984
   84HI0      O  975   8.292   9.480   4.072
   85VAL      N  976   8.481   9.579   4.003
   85VAL      H  977   8.534   9.621   3.929
   85VAL     CA  978   8.559   9.551   4.124
   85VAL     CB  979   8.689   9.474   4.098
   85VAL    CG1  980   8.789   9.554   4.014
   85VAL    CG2  981   8.746   9.411   4.225
   85VAL      C  982   8.586   9.669   4.218
   85VAL      O  983   8.554   9.664   4.337
   86THR      N  984   8.594   9.787   4.157
   86THR      H  985   8.590   9.797   4.058
   86THR     CA  986   8.596   9.915   4.229
   86THR     CB  987   8.667  10.024   4.149
   86THR    OG1  988   8.581  10.053   4.038
   86THR    HG1  989   8.585   9.990   3.961
   86THR    CG2  990   8.818  10.016   4.125
   86THR      C  991   8.463   9.963   4.287
   86THR      O  992   8.451   9.968   4.409
   87LEU      N  993   8.369   9.995   4.198
   87LEU      H  994   8.402  10.052   4.122
   87LEU     CA  995   8.224   9.998   4.219
   87LEU     CB  996   8.153  10.043   4.091
   87LEU     CG  997   8.183  10.191   4.064
   87LEU    CD1  998   8.237  10.211   3.922
   87LEU    CD2  999   8.054  10.269   4.084
   87LEU      C 1000   8.159   9.865   4.261
   87LEU      O 1001   8.203   9.757   4.224
   88SER      N 1002   8.078   9.884   4.364
   88SER      H 1003   8.057   9.977   4.393
   88SER     CA 1004   8.022   9.768   4.435
   88SER     CB 1005   7.997   9.799   4.583
   88SER     OG 1006   8.108   9.854   4.655
   88SER     HG 1007   8.073   9.880   4.744
   88SER      C 1008   7.904   9.692   4.374
   88SER      O 1009   7.786   9.717   4.399
   89GLN      N 1010   7.934   9.587   4.298
   89GLN      H 1011   8.017   9.533   4.307
   89GLN     CA 1012   7.829   9.513   4.226
   89GLN     CB 1013   7.846   9.532   4.076
   89GLN     CG 1014   7.836   9.679   4.033
   89GLN     CD 1015   7.881   9.716   3.892
   89GLN    OE1 1016   7.926   9.639   3.808
   89GLN    NE2 1017   7.852   9.843   3.868
   89GLN   HE21 1018   7.812   9.911   3.930
   89GLN   HE22 1019   7.877   9.882   3.779
   89GLN      C 1020   7.831   9.363   4.256
   89GLN      O 1021   7.934   9.300   4.231
   90PRO      N 1022   7.721   9.308   4.306
   90PRO     CA 1023   7.692   9.165   4.323
   90PRO     CB 1024   7.552   9.148   4.382
   90PRO     CG 1025   7.532   9.282   4.452
   90PRO     CD 1026   7.618   9.385   4.377
   90PRO      C 1027   7.697   9.102   4.183
   90PRO      O 1028   7.665   9.164   4.082
   91LYSH     N 1029   7.723   8.971   4.182
   91LYSH     H 1030   7.717   8.915   4.265
   91LYSH    CA 1031   7.758   8.895   4.062
   91LYSH    CB 1032   7.875   8.797   4.070
   91LYSH    CG 1033   8.009   8.858   4.112
   91LYSH    CD 1034   8.116   8.749   4.117
   91LYSH    CE 1035   8.241   8.805   4.184
   91LYSH    NZ 1036   8.298   8.924   4.120
   91LYSH   HZ1 1037   8.232   8.998   4.136
   91LYSH   HZ2 1038   8.387   8.942   4.162
   91LYSH   HZ3 1039   8.302   8.910   4.021
   91LYSH     C 1040   7.644   8.816   3.997
   91LYSH     O 1041   7.631   8.821   3.875
   92ILE      N 1042   7.540   8.810   4.080
   92ILE      H 1043   7.538   8.850   4.172
   92ILE     CA 1044   7.412   8.747   4.044
   92ILE     CB 1045   7.317   8.761   4.163
   92ILE    CG1 1046   7.310   8.896   4.235
   92ILE    CG2 1047   7.366   8.647   4.253
   92ILE     CD 1048   7.192   8.883   4.332
   92ILE      C 1049   7.343   8.811   3.923
   92ILE      O 1050   7.329   8.933   3.917
   93VAL      N 1051   7.297   8.727   3.831
   93VAL      H 1052   7.299   8.629   3.846
   93VAL     CA 1053   7.258   8.763   3.693
   93VAL     CB 1054   7.252   8.638   3.606
   93VAL    CG1 1055   7.254   8.679   3.458
   93VAL    CG2 1056   7.348   8.524   3.642
   93VAL      C 1057   7.138   8.857   3.677
   93VAL      O 1058   7.153   8.976   3.648
   94LYSH     N 1059   7.025   8.810   3.728
   94LYSH     H 1060   7.034   8.738   3.797
   94LYSH    CA 1061   6.894   8.870   3.699
   94LYSH    CB 1062   6.791   8.765   3.659
   94LYSH    CG 1063   6.702   8.794   3.538
   94LYSH    CD 1064   6.583   8.884   3.570
   94LYSH    CE 1065   6.503   8.832   3.690
   94LYSH    NZ 1066   6.373   8.894   3.719
   94LYSH   HZ1 1067   6.326   8.849   3.795
   94LYSH   HZ2 1068   6.402   8.987   3.740
   94LYSH   HZ3 1069   6.301   8.890   3.649
   94LYSH     C 1070   6.849   8.966   3.810
   94LYSH     O 1071   6.746   8.941   3.873
   95TRP      N 1072   6.929   9.071   3.826
   95TRP      H 1073   7.003   9.089   3.762
   95TRP     CA 1074   6.913   9.153   3.947
   95TRP     CB 1075   7.043   9.226   3.979
   95TRP     CG 1076   7.116   9.313   3.877
   95TRP    CD1 1077   7.068   9.390   3.779
   95TRP    HD1 1078   6.965   9.389   3.744
   95TRP    CD2 1079   7.253   9.336   3.885
   95TRP    NE1 1080   7.165   9.461   3.723
   95TRP    HE1 1081   7.149   9.538   3.661
   95TRP    CE2 1082   7.278   9.429   3.785
   95TRP    CE3 1083   7.344   9.322   3.989
   95TRP    HE3 1084   7.340   9.235   4.054
   95TRP    CZ2 1085   7.393   9.507   3.781
   95TRP    HZ2 1086   7.400   9.595   3.718
   95TRP    CZ3 1087   7.463   9.394   3.984
   95TRP    HZ3 1088   7.545   9.354   4.044
   95TRP    CH2 1089   7.487   9.484   3.881
   95TRP    HH2 1090   7.577   9.544   3.896
   95TRP      C 1091   6.788   9.242   3.945
   95TRP      O 1092   6.707   9.245   3.853
   96AS4      N 1093   6.746   9.271   4.068
   96AS4      H 1094   6.793   9.248   4.153
   96AS4     CA 1095   6.626   9.348   4.106
   96AS4     CB 1096   6.582   9.337   4.252
   96AS4     CG 1097   6.699   9.330   4.350
   96AS4    OD1 1098   6.738   9.436   4.403
   96AS4   HD11 1099   6.837   9.437   4.420
   96AS4   HD12 1100   6.659   9.495   4.420
   96AS4    OD2 1101   6.754   9.219   4.368
   96AS4   HD21 1102   6.817   9.227   4.446
   96AS4   HD22 1103   6.734   9.151   4.299
   96AS4      C 1104   6.637   9.496   4.070
   96AS4      O 1105   6.546   9.561   4.019
   97ARG      N 1106   6.745   9.557   4.119
   97ARG      H 1107   6.789   9.526   4.203
   97ARG     CA 1108   6.792   9.689   4.075
   97ARG     CB 1109   6.930   9.720   4.135
   97ARG     CG 1110   6.913   9.759   4.282
   97ARG     CD 1111   7.035   9.837   4.331
   97ARG     NE 1112   7.140   9.735   4.349
   97ARG     HE 1113   7.124   9.644   4.311
   97ARG     CZ 1114   7.268   9.763   4.377
   97ARG    NH1 1115   7.303   9.891   4.395
   97ARG   HH11 1116   7.233   9.962   4.389
   97ARG   HH12 1117   7.398   9.905   4.425
   97ARG    NH2 1118   7.357   9.666   4.398
   97ARG   HH21 1119   7.325   9.572   4.382
   97ARG   HH22 1120   7.455   9.683   4.411
   97ARG      C 1121   6.789   9.710   3.923
   97ARG      O 1122   6.844   9.643   3.835
   98AS4      N 1123   6.753   9.834   3.892
   98AS4      H 1124   6.718   9.895   3.963
   98AS4     CA 1125   6.730   9.889   3.757
   98AS4     CB 1126   6.627  10.001   3.771
   98AS4     CG 1127   6.611  10.084   3.899
   98AS4    OD1 1128   6.589  10.033   4.011
   98AS4   HD11 1129   6.643  10.075   4.084
   98AS4   HD12 1130   6.521   9.960   3.998
   98AS4    OD2 1131   6.602  10.206   3.877
   98AS4   HD21 1132   6.633  10.251   3.960
   98AS4   HD22 1133   6.551  10.217   3.792
   98AS4      C 1134   6.858   9.953   3.704
   98AS4      O 1135   6.876  10.075   3.711
   99MET      N 1136   6.956   9.865   3.692
   99MET      H 1137   6.922   9.772   3.704
   99MET     CA 1138   7.102   9.868   3.678
   99MET     CB 1139   7.172   9.821   3.806
   99MET     CG 1140   7.197   9.933   3.906
   99MET     SD 1141   7.312   9.877   4.037
   99MET     CE 1142   7.464   9.842   3.952
   99MET      C 1143   7.150   9.783   3.559
   99MET     O1 1144   7.255   9.819   3.502
   99MET   HO11 1145   7.263   9.766   3.417
   99MET   HO12 1146   7.284   9.900   3.553
   99MET     O2 1147   7.094   9.672   3.549
   99MET   HO21 1148   7.024   9.659   3.619
   99MET   HO22 1149   7.129   9.629   3.466
  100ILE      N 1150   6.143   4.785   2.558
  100ILE     H1 1151   6.209   4.710   2.558
  100ILE     H2 1152   6.077   4.750   2.492
  100ILE     H3 1153   6.177   4.870   2.518
  100ILE     CA 1154   6.084   4.815   2.690
  100ILE     CB 1155   6.193   4.837   2.796
  100ILE    CG1 1156   6.291   4.950   2.763
  100ILE    CG2 1157   6.259   4.708   2.842
  100ILE     CD 1158   6.310   5.061   2.866
  100ILE      C 1159   5.980   4.926   2.692
  100ILE      O 1160   5.973   5.010   2.602
  101GLN      N 1161   5.895   4.922   2.794
  101GLN      H 1162   5.888   4.841   2.853
  101GLN     CA 1163   5.795   5.026   2.819
  101GLN     CB 1164   5.770   5.015   2.970
  101GLN     CG 1165   5.654   4.919   2.999
  101GLN     CD 1166   5.621   4.889   3.146
  101GLN    OE1 1167   5.540   4.947   3.217
  101GLN    NE2 1168   5.710   4.819   3.216
  101GLN   HE21 1169   5.796   4.777   3.190
  101GLN   HE22 1170   5.678   4.802   3.309
  101GLN      C 1171   5.843   5.170   2.796
  101GLN      O 1172   5.957   5.209   2.775
  102ARG      N 1173   5.741   5.255   2.806
  102ARG      H 1174   5.645   5.226   2.812
  102ARG     CA 1175   5.756   5.401   2.794
  102ARG     CB 1176   5.617   5.464   2.789
  102ARG     CG 1177   5.614   5.583   2.693
  102ARG     CD 1178   5.623   5.536   2.547
  102ARG     NE 1179   5.590   5.647   2.457
  102ARG     HE 1180   5.499   5.688   2.471
  102ARG     CZ 1181   5.654   5.691   2.348
  102ARG    NH1 1182   5.759   5.620   2.304
  102ARG   HH11 1183   5.781   5.529   2.340
  102ARG   HH12 1184   5.813   5.664   2.233
  102ARG    NH2 1185   5.619   5.797   2.275
  102ARG   HH21 1186   5.537   5.834   2.319
  102ARG   HH22 1187   5.664   5.817   2.188
  102ARG      C 1188   5.840   5.462   2.906
  102ARG      O 1189   5.794   5.482   3.018
  103THR      N 1190   5.930   5.546   2.853
  103THR      H 1191   5.919   5.578   2.760
  103THR     CA 1192   6.035   5.628   2.915
  103THR     CB 1193   6.144   5.651   2.810
  103THR    OG1 1194   6.092   5.697   2.685
  103THR    HG1 1195   6.149   5.773   2.653
  103THR    CG2 1196   6.252   5.544   2.802
  103THR      C 1197   5.990   5.757   2.984
  103THR      O 1198   5.943   5.844   2.909
  104PRO      N 1199   5.963   5.760   3.114
  104PRO     CA 1200   5.927   5.883   3.186
  104PRO     CB 1201   5.901   5.844   3.331
  104PRO     CG 1202   5.987   5.719   3.350
  104PRO     CD 1203   5.982   5.653   3.212
  104PRO      C 1204   6.026   5.999   3.177
  104PRO      O 1205   6.127   5.976   3.110
  105LYSH     N 1206   5.984   6.118   3.220
  105LYSH     H 1207   5.887   6.137   3.234
  105LYSH    CA 1208   6.077   6.231   3.230
  105LYSH    CB 1209   6.001   6.349   3.169
  105LYSH    CG 1210   5.980   6.347   3.018
  105LYSH    CD 1211   5.876   6.457   2.992
  105LYSH    CE 1212   5.840   6.477   2.844
  105LYSH    NZ 1213   5.808   6.356   2.766
  105LYSH   HZ1 1214   5.815   6.377   2.669
  105LYSH   HZ2 1215   5.862   6.276   2.792
  105LYSH   HZ3 1216   5.712   6.331   2.778
  105LYSH     C 1217   6.123   6.268   3.372
  105LYSH     O 1218   6.095   6.197   3.468
  106ILE      N 1219   6.214   6.363   3.387
  106ILE      H 1220   6.260   6.393   3.303
  106ILE     CA 1221   6.260   6.414   3.517
  106ILE     CB 1222   6.393   6.487   3.498
  106ILE    CG1 1223   6.397   6.603   3.398
  106ILE    CG2 1224   6.510   6.391   3.475
  106ILE     CD 1225   6.516   6.697   3.411
  106ILE      C 1226   6.158   6.505   3.586
  106ILE      O 1227   6.078   6.570   3.519
  107GLN      N 1228   6.169   6.518   3.718
  107GLN      H 1229   6.213   6.441   3.764
  107GLN     CA 1230   6.093   6.609   3.806
  107GLN     CB 1231   6.077   6.557   3.949
  107GLN     CG 1232   5.993   6.430   3.951
  107GLN     CD 1233   5.998   6.366   4.090
  107GLN    OE1 1234   5.966   6.422   4.195
  107GLN    NE2 1235   6.004   6.233   4.095
  107GLN   HE21 1236   6.025   6.182   4.011
  107GLN   HE22 1237   5.982   6.185   4.180
  107GLN      C 1238   6.134   6.756   3.805
  107GLN      O 1239   6.204   6.800   3.896
  108VAL      N 1240   6.070   6.839   3.723
  108VAL      H 1241   5.979   6.814   3.690
  108VAL     CA 1242   6.116   6.978   3.722
  108VAL     CB 1243   6.180   7.026   3.591
  108VAL    CG1 1244   6.324   6.974   3.590
  108VAL    CG2 1245   6.100   6.995   3.465
  108VAL      C 1246   6.012   7.085   3.756
  108VAL      O 1247   6.032   7.185   3.825
  109TYR      N 1248   5.889   7.048   3.723
  109TYR      H 1249   5.867   6.975   3.657
  109TYR     CA 1250   5.770   7.124   3.766
  109TYR     CB 1251   5.668   7.115   3.653
  109TYR     CG 1252   5.715   7.149   3.511
  109TYR    CD1 1253   5.801   7.257   3.494
  109TYR    HD1 1254   5.812   7.329   3.575
  109TYR    CD2 1255   5.693   7.066   3.402
  109TYR    HD2 1256   5.620   6.985   3.404
  109TYR    CE1 1257   5.867   7.283   3.375
  109TYR    HE1 1258   5.916   7.380   3.364
  109TYR    CE2 1259   5.761   7.091   3.284
  109TYR    HE2 1260   5.755   7.020   3.202
  109TYR     CZ 1261   5.847   7.199   3.266
  109TYR     OH 1262   5.924   7.209   3.154
  109TYR     HH 1263   5.906   7.140   3.083
  109TYR      C 1264   5.707   7.078   3.897
  109TYR      O 1265   5.640   7.159   3.962
  110SER      N 1266   5.718   6.950   3.931
  110SER      H 1267   5.760   6.882   3.872
  110SER     CA 1268   5.682   6.902   4.066
  110SER     CB 1269   5.574   6.795   4.048
  110SER     OG 1270   5.631   6.683   3.980
  110SER     HG 1271   5.675   6.621   4.044
  110SER      C 1272   5.804   6.840   4.134
  110SER      O 1273   5.901   6.809   4.065
  111ARG      N 1274   5.796   6.828   4.266
  111ARG      H 1275   5.722   6.853   4.329
  111ARG     CA 1276   5.893   6.749   4.343
  111ARG     CB 1277   5.988   6.851   4.407
  111ARG     CG 1278   5.934   6.937   4.521
  111ARG     CD 1279   6.037   7.044   4.559
  111ARG     NE 1280   6.071   7.123   4.440
  111ARG     HE 1281   6.037   7.103   4.349
  111ARG     CZ 1282   6.144   7.235   4.442
  111ARG    NH1 1283   6.178   7.295   4.557
  111ARG   HH11 1284   6.158   7.235   4.635
  111ARG   HH12 1285   6.217   7.386   4.572
  111ARG    NH2 1286   6.182   7.298   4.330
  111ARG   HH21 1287   6.163   7.260   4.239
  111ARG   HH22 1288   6.243   7.376   4.339
  111ARG      C 1289   5.830   6.656   4.447
  111ARG      O 1290   5.732   6.696   4.508
  112HI0      N 1291   5.881   6.537   4.481
  112HI0      H 1292   5.965   6.511   4.435
  112HI0     CA 1293   5.831   6.449   4.587
  112HI0     CB 1294   5.908   6.321   4.621
  112HI0     CG 1295   5.932   6.217   4.511
  112HI0    ND1 1296   6.050   6.180   4.463
  112HI0    HD1 1297   6.139   6.200   4.505
  112HI0    CD2 1298   5.842   6.128   4.470
  112HI0    HD2 1299   5.734   6.145   4.470
  112HI0    CE1 1300   6.034   6.066   4.396
  112HI0    HE1 1301   6.109   6.008   4.342
  112HI0    NE2 1302   5.904   6.038   4.394
  112HI0    HE2 1303   5.866   5.966   4.337
  112HI0      C 1304   5.823   6.514   4.726
  112HI0      O 1305   5.919   6.578   4.769
  113PRO      N 1306   5.719   6.473   4.798
  113PRO     CA 1307   5.718   6.485   4.944
  113PRO     CB 1308   5.579   6.429   4.977
  113PRO     CG 1309   5.498   6.508   4.874
  113PRO     CD 1310   5.582   6.488   4.747
  113PRO      C 1311   5.826   6.392   5.001
  113PRO      O 1312   5.833   6.271   4.983
  114ALA      N 1313   5.925   6.466   5.052
  114ALA      H 1314   5.924   6.566   5.050
  114ALA     CA 1315   6.048   6.406   5.104
  114ALA     CB 1316   6.145   6.520   5.137
  114ALA      C 1317   6.040   6.305   5.218
  114ALA      O 1318   6.132   6.224   5.224
  115GL4      N 1319   5.939   6.298   5.305
  115GL4      H 1320   5.850   6.343   5.305
  115GL4     CA 1321   5.931   6.183   5.396
  115GL4     CB 1322   5.847   6.202   5.522
  115GL4     CG 1323   5.701   6.236   5.492
  115GL4     CD 1324   5.685   6.381   5.445
  115GL4    OE1 1325   5.671   6.469   5.532
  115GL4   HE11 1326   5.612   6.542   5.497
  115GL4   HE12 1327   5.726   6.447   5.612
  115GL4    OE2 1328   5.669   6.391   5.321
  115GL4   HE21 1329   5.688   6.487   5.296
  115GL4   HE22 1330   5.660   6.304   5.274
  115GL4      C 1331   5.884   6.056   5.325
  115GL4      O 1332   5.925   5.950   5.370
  116ASN      N 1333   5.785   6.047   5.236
  116ASN      H 1334   5.705   6.107   5.239
  116ASN     CA 1335   5.764   5.937   5.141
  116ASN     CB 1336   5.648   5.960   5.044
  116ASN     CG 1337   5.511   5.961   5.113
  116ASN    OD1 1338   5.466   6.065   5.160
  116ASN    ND2 1339   5.443   5.847   5.100
  116ASN   HD21 1340   5.483   5.766   5.056
  116ASN   HD22 1341   5.358   5.840   5.152
  116ASN      C 1342   5.883   5.894   5.055
  116ASN      O 1343   5.902   5.777   5.024
  117GLY      N 1344   5.952   5.994   5.000
  117GLY      H 1345   5.921   6.090   4.999
  117GLY     CA 1346   6.075   5.976   4.923
  117GLY      C 1347   6.055   5.949   4.774
  117GLY      O 1348   5.951   5.892   4.739
  118LYSH     N 1349   6.159   5.962   4.692
  118LYSH     H 1350   6.142   5.923   4.601
  118LYSH    CA 1351   6.296   6.008   4.721
  118LYSH    CB 1352   6.377   5.957   4.602
  118LYSH    CG 1353   6.528   5.945   4.627
  118LYSH    CD 1354   6.555   5.843   4.737
  118LYSH    CE 1355   6.703   5.805   4.752
  118LYSH    NZ 1356   6.791   5.912   4.801
  118LYSH   HZ1 1357   6.888   5.888   4.798
  118LYSH   HZ2 1358   6.786   6.006   4.767
  118LYSH   HZ3 1359   6.763   5.914   4.897
  118LYSH     C 1360   6.292   6.160   4.738
  118LYSH     O 1361   6.249   6.232   4.648
  119SER      N 1362   6.373   6.211   4.830
  119SER      H 1363   6.398   6.156   4.910
  119SER     CA 1364   6.394   6.356   4.836
  119SER     CB 1365   6.449   6.394   4.974
  119SER     OG 1366   6.565   6.320   5.013
  119SER     HG 1367   6.625   6.395   5.040
  119SER      C 1368   6.471   6.416   4.718
  119SER      O 1369   6.594   6.409   4.712
  120ASN      N 1370   6.402   6.487   4.630
  120ASN      H 1371   6.302   6.487   4.627
  120ASN     CA 1372   6.456   6.568   4.519
  120ASN     CB 1373   6.335   6.636   4.455
  120ASN     CG 1374   6.250   6.522   4.399
  120ASN    OD1 1375   6.176   6.450   4.467
  120ASN    ND2 1376   6.230   6.530   4.268
  120ASN   HD21 1377   6.265   6.603   4.210
  120ASN   HD22 1378   6.184   6.450   4.229
  120ASN      C 1379   6.575   6.663   4.523
  120ASN      O 1380   6.597   6.729   4.624
  121PHE      N 1381   6.670   6.671   4.430
  121PHE      H 1382   6.737   6.745   4.442
  121PHE     CA 1383   6.690   6.601   4.302
  121PHE     CB 1384   6.728   6.455   4.324
  121PHE     CG 1385   6.870   6.462   4.380
  121PHE    CD1 1386   6.888   6.461   4.518
  121PHE    HD1 1387   6.803   6.467   4.586
  121PHE    CD2 1388   6.979   6.463   4.294
  121PHE    HD2 1389   6.963   6.455   4.187
  121PHE    CE1 1390   7.016   6.457   4.572
  121PHE    HE1 1391   7.032   6.413   4.670
  121PHE    CE2 1392   7.107   6.464   4.348
  121PHE    HE2 1393   7.197   6.488   4.291
  121PHE     CZ 1394   7.124   6.470   4.486
  121PHE     HZ 1395   7.212   6.511   4.535
  121PHE      C 1396   6.605   6.614   4.175
  121PHE      O 1397   6.483   6.598   4.178
  122LEU      N 1398   6.672   6.588   4.063
  122LEU      H 1399   6.772   6.596   4.064
  122LEU     CA 1400   6.610   6.560   3.933
  122LEU     CB 1401   6.700   6.605   3.818
  122LEU     CG 1402   6.717   6.757   3.814
  122LEU    CD1 1403   6.823   6.796   3.711
  122LEU    CD2 1404   6.587   6.837   3.826
  122LEU      C 1405   6.577   6.413   3.911
  122LEU      O 1406   6.613   6.346   3.814
  123ASN      N 1407   6.492   6.364   4.002
  123ASN      H 1408   6.460   6.417   4.081
  123ASN     CA 1409   6.429   6.232   4.003
  123ASN     CB 1410   6.350   6.220   4.134
  123ASN     CG 1411   6.348   6.076   4.185
  123ASN    OD1 1412   6.421   6.049   4.280
  123ASN    ND2 1413   6.276   5.989   4.115
  123ASN   HD21 1414   6.236   6.006   4.025
  123ASN   HD22 1415   6.259   5.907   4.170
  123ASN      C 1416   6.334   6.208   3.886
  123ASN      O 1417   6.258   6.294   3.841
  124CYS2     N 1418   6.337   6.086   3.833
  124CYS2     H 1419   6.400   6.025   3.882
  124CYS2    CA 1420   6.242   6.052   3.726
  124CYS2    CB 1421   6.304   5.929   3.660
  124CYS2    SG 1422   6.466   5.954   3.578
  124CYS2     C 1423   6.101   6.024   3.779
  124CYS2     O 1424   6.067   6.012   3.896
  125TYR      N 1425   6.003   6.036   3.690
  125TYR      H 1426   6.033   6.084   3.607
  125TYR     CA 1427   5.862   6.003   3.714
  125TYR     CB 1428   5.755   6.072   3.631
  125TYR     CG 1429   5.738   6.223   3.654
  125TYR    CD1 1430   5.679   6.267   3.772
  125TYR    HD1 1431   5.611   6.198   3.821
  125TYR    CD2 1432   5.787   6.325   3.574
  125TYR    HD2 1433   5.808   6.296   3.471
  125TYR    CE1 1434   5.674   6.402   3.805
  125TYR    HE1 1435   5.666   6.431   3.909
  125TYR    CE2 1436   5.760   6.460   3.592
  125TYR    HE2 1437   5.769   6.525   3.505
  125TYR     CZ 1438   5.703   6.502   3.712
  125TYR     OH 1439   5.681   6.635   3.728
  125TYR     HH 1440   5.668   6.642   3.827
  125TYR      C 1441   5.833   5.853   3.727
  125TYR      O 1442   5.788   5.784   3.636
  126VAL      N 1443   5.870   5.797   3.842
  126VAL      H 1444   5.914   5.854   3.911
  126VAL     CA 1445   5.847   5.654   3.869
  126VAL     CB 1446   5.981   5.596   3.823
  126VAL    CG1 1447   6.101   5.644   3.906
  126VAL    CG2 1448   5.973   5.444   3.820
  126VAL      C 1449   5.795   5.613   4.007
  126VAL      O 1450   5.866   5.614   4.107
  127SER      N 1451   5.672   5.564   3.999
  127SER      H 1452   5.625   5.586   3.914
  127SER     CA 1453   5.596   5.523   4.119
  127SER     CB 1454   5.552   5.648   4.195
  127SER     OG 1455   5.665   5.684   4.275
  127SER     HG 1456   5.748   5.660   4.224
  127SER      C 1457   5.470   5.443   4.087
  127SER      O 1458   5.386   5.502   4.020
  128GLY      N 1459   5.465   5.320   4.137
  128GLY      H 1460   5.515   5.281   4.214
  128GLY     CA 1461   5.351   5.232   4.104
  128GLY      C 1462   5.381   5.189   3.960
  128GLY      O 1463   5.295   5.215   3.876
  129PHE      N 1464   5.481   5.104   3.943
  129PHE      H 1465   5.533   5.063   4.018
  129PHE     CA 1466   5.535   5.066   3.812
  129PHE     CB 1467   5.653   5.150   3.760
  129PHE     CG 1468   5.687   5.119   3.614
  129PHE    CD1 1469   5.659   5.215   3.518
  129PHE    HD1 1470   5.574   5.283   3.529
  129PHE    CD2 1471   5.763   5.007   3.584
  129PHE    HD2 1472   5.794   4.935   3.661
  129PHE    CE1 1473   5.709   5.207   3.389
  129PHE    HE1 1474   5.683   5.282   3.314
  129PHE    CE2 1475   5.820   4.998   3.458
  129PHE    HE2 1476   5.892   4.919   3.436
  129PHE     CZ 1477   5.787   5.095   3.364
  129PHE     HZ 1478   5.840   5.086   3.269
  129PHE      C 1479   5.567   4.917   3.818
  129PHE      O 1480   5.639   4.881   3.911
  130HI0      N 1481   5.531   4.839   3.716
  130HI0      H 1482   5.490   4.882   3.635
  130HI0     CA 1483   5.570   4.697   3.711
  130HI0     CB 1484   5.443   4.617   3.682
  130HI0     CG 1485   5.335   4.640   3.788
  130HI0    ND1 1486   5.356   4.632   3.919
  130HI0    HD1 1487   5.443   4.629   3.968
  130HI0    CD2 1488   5.218   4.694   3.756
  130HI0    HD2 1489   5.171   4.693   3.658
  130HI0    CE1 1490   5.246   4.689   3.967
  130HI0    HE1 1491   5.243   4.729   4.068
  130HI0    NE2 1492   5.164   4.733   3.872
  130HI0    HE2 1493   5.073   4.775   3.879
  130HI0      C 1494   5.670   4.668   3.600
  130HI0      O 1495   5.659   4.724   3.491
  131PRO      N 1496   5.773   4.589   3.629
  131PRO     CA 1497   5.805   4.539   3.763
  131PRO     CB 1498   5.903   4.421   3.752
  131PRO     CG 1499   5.964   4.446   3.614
  131PRO     CD 1500   5.867   4.532   3.531
  131PRO      C 1501   5.884   4.642   3.844
  131PRO      O 1502   5.948   4.732   3.791
  132SER      N 1503   5.900   4.618   3.974
  132SER      H 1504   5.837   4.558   4.024
  132SER     CA 1505   5.984   4.706   4.056
  132SER     CB 1506   5.946   4.713   4.204
  132SER     OG 1507   5.970   4.586   4.267
  132SER     HG 1508   6.070   4.591   4.258
  132SER      C 1509   6.136   4.700   4.040
  132SER      O 1510   6.207   4.800   4.041
  133AS4      N 1511   6.181   4.587   3.986
  133AS4      H 1512   6.130   4.501   3.980
  133AS4     CA 1513   6.321   4.555   3.954
  133AS4     CB 1514   6.343   4.405   3.935
  133AS4     CG 1515   6.311   4.325   4.061
  133AS4    OD1 1516   6.397   4.308   4.151
  133AS4   HD11 1517   6.384   4.215   4.186
  133AS4   HD12 1518   6.454   4.388   4.169
  133AS4    OD2 1519   6.189   4.310   4.083
  133AS4   HD21 1520   6.168   4.274   4.174
  133AS4   HD22 1521   6.144   4.366   4.014
  133AS4      C 1522   6.377   4.634   3.835
  133AS4      O 1523   6.400   4.582   3.726
  134ILE      N 1524   6.375   4.766   3.843
  134ILE      H 1525   6.326   4.804   3.922
  134ILE     CA 1526   6.409   4.865   3.739
  134ILE     CB 1527   6.297   4.956   3.689
  134ILE    CG1 1528   6.216   5.021   3.802
  134ILE    CG2 1529   6.212   4.903   3.574
  134ILE     CD 1530   6.142   5.145   3.751
  134ILE      C 1531   6.531   4.947   3.783
  134ILE      O 1532   6.559   4.967   3.901
  135GL4      N 1533   6.606   4.970   3.676
  135GL4      H 1534   6.590   4.916   3.593
  135GL4     CA 1535   6.721   5.060   3.658
  135GL4     CB 1536   6.813   4.967   3.579
  135GL4     CG 1537   6.953   5.026   3.567
  135GL4     CD 1538   7.034   4.971   3.449
  135GL4    OE1 1539   7.015   5.016   3.334
  135GL4   HE11 1540   7.090   4.996   3.271
  135GL4   HE12 1541   6.926   5.061   3.329
  135GL4    OE2 1542   7.112   4.877   3.476
  135GL4   HE21 1543   7.101   4.810   3.402
  135GL4   HE22 1544   7.174   4.897   3.551
  135GL4      C 1545   6.664   5.183   3.587
  135GL4      O 1546   6.590   5.172   3.490
  136VAL      N 1547   6.701   5.302   3.634
  136VAL      H 1548   6.754   5.307   3.718
  136VAL     CA 1549   6.662   5.429   3.570
  136VAL     CB 1550   6.554   5.508   3.645
  136VAL    CG1 1551   6.479   5.600   3.549
  136VAL    CG2 1552   6.455   5.412   3.711
  136VAL      C 1553   6.782   5.516   3.532
  136VAL      O 1554   6.854   5.571   3.615
  137AS4      N 1555   6.823   5.490   3.408
  137AS4      H 1556   6.761   5.437   3.350
  137AS4     CA 1557   6.935   5.557   3.340
  137AS4     CB 1558   6.994   5.469   3.229
  137AS4     CG 1559   7.134   5.516   3.189
  137AS4    OD1 1560   7.225   5.469   3.260
  137AS4   HD11 1561   7.312   5.476   3.211
  137AS4   HD12 1562   7.190   5.472   3.353
  137AS4    OD2 1563   7.150   5.576   3.081
  137AS4   HD21 1564   7.233   5.631   3.087
  137AS4   HD22 1565   7.076   5.556   3.017
  137AS4      C 1566   6.880   5.685   3.275
  137AS4      O 1567   6.762   5.717   3.270
  138LEU      N 1568   6.965   5.771   3.220
  138LEU      H 1569   7.057   5.743   3.190
  138LEU     CA 1570   6.932   5.911   3.189
  138LEU     CB 1571   6.993   5.999   3.298
  138LEU     CG 1572   6.899   6.090   3.377
  138LEU    CD1 1573   6.968   6.119   3.511
  138LEU    CD2 1574   6.863   6.218   3.302
  138LEU      C 1575   6.977   5.967   3.055
  138LEU      O 1576   7.089   6.010   3.026
  139LEU      N 1577   6.876   5.981   2.970
  139LEU      H 1578   6.779   5.993   2.992
  139LEU     CA 1579   6.893   6.007   2.826
  139LEU     CB 1580   6.832   5.888   2.752
  139LEU     CG 1581   6.944   5.793   2.705
  139LEU    CD1 1582   6.992   5.704   2.820
  139LEU    CD2 1583   6.886   5.704   2.595
  139LEU      C 1584   6.825   6.138   2.788
  139LEU      O 1585   6.770   6.211   2.870
  140LYSH     N 1586   6.850   6.191   2.668
  140LYSH     H 1587   6.933   6.175   2.615
  140LYSH    CA 1588   6.774   6.305   2.614
  140LYSH    CB 1589   6.857   6.411   2.541
  140LYSH    CG 1590   6.990   6.449   2.608
  140LYSH    CD 1591   7.051   6.561   2.523
  140LYSH    CE 1592   7.184   6.601   2.587
  140LYSH    NZ 1593   7.256   6.706   2.513
  140LYSH   HZ1 1594   7.210   6.791   2.490
  140LYSH   HZ2 1595   7.341   6.722   2.564
  140LYSH   HZ3 1596   7.283   6.675   2.422
  140LYSH     C 1597   6.673   6.243   2.518
  140LYSH     O 1598   6.560   6.217   2.561
  141ASN      N 1599   6.705   6.209   2.393
  141ASN      H 1600   6.785   6.245   2.345
  141ASN     CA 1601   6.619   6.130   2.304
  141ASN     CB 1602   6.595   6.197   2.169
  141ASN     CG 1603   6.582   6.349   2.174
  141ASN    OD1 1604   6.484   6.402   2.226
  141ASN    ND2 1605   6.655   6.411   2.081
  141ASN   HD21 1606   6.725   6.366   2.025
  141ASN   HD22 1607   6.645   6.510   2.072
  141ASN      C 1608   6.675   5.989   2.282
  141ASN      O 1609   6.621   5.883   2.315
  142GLY      N 1610   6.804   5.984   2.251
  142GLY      H 1611   6.864   6.062   2.231
  142GLY     CA 1612   6.885   5.863   2.234
  142GLY      C 1613   7.025   5.872   2.294
  142GLY      O 1614   7.092   5.770   2.314
  143GL4      N 1615   7.064   5.990   2.342
  143GL4      H 1616   7.000   6.066   2.335
  143GL4     CA 1617   7.199   6.019   2.393
  143GL4     CB 1618   7.263   6.112   2.290
  143GL4     CG 1619   7.206   6.254   2.284
  143GL4     CD 1620   7.075   6.266   2.205
  143GL4    OE1 1621   7.072   6.278   2.081
  143GL4   HE11 1622   6.979   6.263   2.045
  143GL4   HE12 1623   7.162   6.287   2.040
  143GL4    OE2 1624   6.972   6.253   2.275
  143GL4   HE21 1625   6.890   6.271   2.221
  143GL4   HE22 1626   6.995   6.250   2.372
  143GL4      C 1627   7.208   6.061   2.539
  143GL4      O 1628   7.123   6.138   2.583
  144ARG      N 1629   7.323   6.033   2.599
  144ARG      H 1630   7.406   6.020   2.544
  144ARG     CA 1631   7.341   6.053   2.744
  144ARG     CB 1632   7.460   5.966   2.786
  144ARG     CG 1633   7.392   5.835   2.828
  144ARG     CD 1634   7.499   5.755   2.903
  144ARG     NE 1635   7.455   5.626   2.958
  144ARG     HE 1636   7.366   5.617   3.002
  144ARG     CZ 1637   7.521   5.512   2.931
  144ARG    NH1 1638   7.638   5.504   2.867
  144ARG   HH11 1639   7.688   5.583   2.834
  144ARG   HH12 1640   7.691   5.419   2.881
  144ARG    NH2 1641   7.467   5.396   2.972
  144ARG   HH21 1642   7.381   5.404   3.023
  144ARG   HH22 1643   7.516   5.309   2.971
  144ARG      C 1644   7.369   6.201   2.773
  144ARG      O 1645   7.418   6.281   2.694
  145ILE      N 1646   7.317   6.243   2.888
  145ILE      H 1647   7.292   6.175   2.958
  145ILE     CA 1648   7.316   6.377   2.948
  145ILE     CB 1649   7.201   6.395   3.048
  145ILE    CG1 1650   7.193   6.287   3.156
  145ILE    CG2 1651   7.066   6.409   2.976
  145ILE     CD 1652   7.296   6.311   3.266
  145ILE      C 1653   7.460   6.409   2.988
  145ILE      O 1654   7.537   6.318   3.018
  146GL4      N 1655   7.494   6.536   3.009
  146GL4      H 1656   7.429   6.612   3.014
  146GL4     CA 1657   7.625   6.576   3.061
  146GL4     CB 1658   7.637   6.722   3.015
  146GL4     CG 1659   7.647   6.758   2.867
  146GL4     CD 1660   7.518   6.728   2.791
  146GL4    OE1 1661   7.415   6.787   2.831
  146GL4   HE11 1662   7.333   6.768   2.777
  146GL4   HE12 1663   7.434   6.846   2.910
  146GL4    OE2 1664   7.521   6.666   2.683
  146GL4   HE21 1665   7.428   6.647   2.652
  146GL4   HE22 1666   7.610   6.678   2.640
  146GL4      C 1667   7.652   6.555   3.210
  146GL4      O 1668   7.629   6.638   3.297
  147LYSH     N 1669   7.676   6.426   3.232
  147LYSH     H 1670   7.649   6.367   3.156
  147LYSH    CA 1671   7.735   6.364   3.351
  147LYSH    CB 1672   7.869   6.425   3.392
  147LYSH    CG 1673   7.978   6.409   3.286
  147LYSH    CD 1674   8.096   6.505   3.301
  147LYSH    CE 1675   8.188   6.465   3.185
  147LYSH    NZ 1676   8.324   6.519   3.197
  147LYSH   HZ1 1677   8.386   6.482   3.128
  147LYSH   HZ2 1678   8.328   6.618   3.185
  147LYSH   HZ3 1679   8.362   6.486   3.284
  147LYSH     C 1680   7.642   6.366   3.473
  147LYSH     O 1681   7.545   6.438   3.498
  148VAL      N 1682   7.657   6.260   3.552
  148VAL      H 1683   7.726   6.192   3.529
  148VAL     CA 1684   7.582   6.232   3.675
  148VAL     CB 1685   7.505   6.101   3.653
  148VAL    CG1 1686   7.371   6.133   3.586
  148VAL    CG2 1687   7.586   5.992   3.583
  148VAL      C 1688   7.661   6.222   3.806
  148VAL      O 1689   7.782   6.203   3.799
  149GL4      N 1690   7.600   6.263   3.917
  149GL4      H 1691   7.528   6.332   3.911
  149GL4     CA 1692   7.665   6.247   4.048
  149GL4     CB 1693   7.619   6.365   4.135
  149GL4     CG 1694   7.667   6.501   4.084
  149GL4     CD 1695   7.541   6.577   4.041
  149GL4    OE1 1696   7.504   6.562   3.923
  149GL4   HE11 1697   7.461   6.643   3.882
  149GL4   HE12 1698   7.517   6.465   3.903
  149GL4    OE2 1699   7.475   6.644   4.124
  149GL4   HE21 1700   7.383   6.657   4.089
  149GL4   HE22 1701   7.533   6.678   4.198
  149GL4      C 1702   7.664   6.111   4.118
  149GL4      O 1703   7.769   6.060   4.157
  150HI0      N 1704   7.548   6.050   4.141
  150HI0      H 1705   7.467   6.109   4.137
  150HI0     CA 1706   7.535   5.921   4.209
  150HI0     CB 1707   7.500   5.946   4.355
  150HI0     CG 1708   7.619   5.970   4.448
  150HI0    ND1 1709   7.670   6.088   4.482
  150HI0    HD1 1710   7.621   6.174   4.469
  150HI0    CD2 1711   7.701   5.876   4.494
  150HI0    HD2 1712   7.676   5.770   4.487
  150HI0    CE1 1713   7.782   6.063   4.550
  150HI0    HE1 1714   7.852   6.144   4.569
  150HI0    NE2 1715   7.803   5.932   4.559
  150HI0    HE2 1716   7.881   5.887   4.604
  150HI0      C 1717   7.442   5.817   4.146
  150HI0      O 1718   7.379   5.847   4.045
  151SER      N 1719   7.459   5.688   4.173
  151SER      H 1720   7.551   5.652   4.186
  151SER     CA 1721   7.360   5.588   4.130
  151SER     CB 1722   7.423   5.492   4.029
  151SER     OG 1723   7.537   5.426   4.086
  151SER     HG 1724   7.524   5.331   4.059
  151SER      C 1725   7.288   5.520   4.246
  151SER      O 1726   7.322   5.409   4.285
  152AS4      N 1727   7.168   5.563   4.285
  152AS4      H 1728   7.111   5.615   4.222
  152AS4     CA 1729   7.104   5.515   4.408
  152AS4     CB 1730   7.093   5.626   4.513
  152AS4     CG 1731   7.224   5.663   4.582
  152AS4    OD1 1732   7.294   5.755   4.534
  152AS4   HD11 1733   7.346   5.803   4.604
  152AS4   HD12 1734   7.265   5.760   4.438
  152AS4    OD2 1735   7.261   5.595   4.680
  152AS4   HD21 1736   7.358   5.611   4.700
  152AS4   HD22 1737   7.191   5.526   4.697
  152AS4      C 1738   6.971   5.439   4.413
  152AS4      O 1739   6.884   5.457   4.329
  153LEU      N 1740   6.964   5.360   4.520
  153LEU      H 1741   7.040   5.373   4.584
  153LEU     CA 1742   6.840   5.290   4.557
  153LEU     CB 1743   6.867   5.205   4.681
  153LEU     CG 1744   6.941   5.075   4.646
  153LEU    CD1 1745   6.951   4.982   4.767
  153LEU    CD2 1746   6.873   4.993   4.536
  153LEU      C 1747   6.728   5.390   4.588
  153LEU      O 1748   6.720   5.455   4.692
  154SER      N 1749   6.646   5.432   4.492
  154SER      H 1750   6.665   5.399   4.399
  154SER     CA 1751   6.527   5.516   4.513
  154SER     CB 1752   6.478   5.551   4.372
  154SER     OG 1753   6.424   5.683   4.372
  154SER     HG 1754   6.494   5.747   4.340
  154SER      C 1755   6.417   5.445   4.592
  154SER      O 1756   6.344   5.361   4.539
  155PHE      N 1757   6.383   5.518   4.698
  155PHE      H 1758   6.440   5.596   4.722
  155PHE     CA 1759   6.287   5.481   4.803
  155PHE     CB 1760   6.330   5.553   4.932
  155PHE     CG 1761   6.466   5.508   4.985
  155PHE    CD1 1762   6.500   5.373   4.973
  155PHE    HD1 1763   6.424   5.296   4.966
  155PHE    CD2 1764   6.567   5.596   5.021
  155PHE    HD2 1765   6.540   5.699   5.045
  155PHE    CE1 1766   6.630   5.331   4.999
  155PHE    HE1 1767   6.663   5.227   4.993
  155PHE    CE2 1768   6.699   5.555   5.030
  155PHE    HE2 1769   6.775   5.634   5.027
  155PHE     CZ 1770   6.734   5.421   5.018
  155PHE     HZ 1771   6.826   5.397   4.965
  155PHE      C 1772   6.142   5.506   4.764
  155PHE      O 1773   6.098   5.617   4.734
  156SER      N 1774   6.066   5.400   4.789
  156SER      H 1775   6.065   5.362   4.881
  156SER     CA 1776   5.957   5.346   4.706
  156SER     CB 1777   6.017   5.273   4.586
  156SER     OG 1778   5.921   5.180   4.536
  156SER     HG 1779   5.957   5.101   4.487
  156SER      C 1780   5.873   5.244   4.783
  156SER      O 1781   5.926   5.183   4.876
  157LYSH     N 1782   5.741   5.253   4.774
  157LYSH     H 1783   5.700   5.330   4.724
  157LYSH    CA 1784   5.643   5.156   4.826
  157LYSH    CB 1785   5.496   5.181   4.794
  157LYSH    CG 1786   5.411   5.244   4.905
  157LYSH    CD 1787   5.405   5.157   5.030
  157LYSH    CE 1788   5.353   5.235   5.151
  157LYSH    NZ 1789   5.327   5.139   5.259
  157LYSH   HZ1 1790   5.411   5.101   5.297
  157LYSH   HZ2 1791   5.269   5.170   5.335
  157LYSH   HZ3 1792   5.275   5.062   5.221
  157LYSH     C 1793   5.662   5.008   4.792
  157LYSH     O 1794   5.636   4.921   4.875
  158AS4      N 1795   5.718   4.997   4.672
  158AS4      H 1796   5.769   5.073   4.632
  158AS4     CA 1797   5.747   4.860   4.628
  158AS4     CB 1798   5.744   4.856   4.475
  158AS4     CG 1799   5.615   4.795   4.419
  158AS4    OD1 1800   5.517   4.870   4.402
  158AS4   HD11 1801   5.440   4.828   4.354
  158AS4   HD12 1802   5.544   4.956   4.444
  158AS4    OD2 1803   5.619   4.679   4.372
  158AS4   HD21 1804   5.533   4.640   4.405
  158AS4   HD22 1805   5.712   4.670   4.336
  158AS4      C 1806   5.878   4.808   4.687
  158AS4      O 1807   5.977   4.881   4.700
  159TRP      N 1808   5.884   4.678   4.716
  159TRP      H 1809   5.812   4.618   4.681
  159TRP     CA 1810   5.998   4.612   4.781
  159TRP     CB 1811   5.959   4.467   4.811
  159TRP     CG 1812   6.042   4.397   4.918
  159TRP    CD1 1813   6.145   4.315   4.896
  159TRP    HD1 1814   6.144   4.245   4.812
  159TRP    CD2 1815   6.024   4.408   5.056
  159TRP    NE1 1816   6.198   4.282   5.013
  159TRP    HE1 1817   6.264   4.210   5.035
  159TRP    CE2 1818   6.129   4.336   5.113
  159TRP    CE3 1819   5.945   4.493   5.132
  159TRP    HE3 1820   5.872   4.560   5.085
  159TRP    CZ2 1821   6.154   4.343   5.249
  159TRP    HZ2 1822   6.208   4.265   5.303
  159TRP    CZ3 1823   5.973   4.499   5.268
  159TRP    HZ3 1824   5.923   4.578   5.323
  159TRP    CH2 1825   6.078   4.430   5.326
  159TRP    HH2 1826   6.097   4.444   5.433
  159TRP      C 1827   6.138   4.612   4.719
  159TRP      O 1828   6.230   4.634   4.799
  160SER      N 1829   6.162   4.591   4.590
  160SER      H 1830   6.087   4.566   4.528
  160SER     CA 1831   6.293   4.589   4.524
  160SER     CB 1832   6.305   4.476   4.421
  160SER     OG 1833   6.216   4.477   4.310
  160SER     HG 1834   6.242   4.424   4.229
  160SER      C 1835   6.311   4.726   4.458
  160SER      O 1836   6.244   4.761   4.361
  161PHE      N 1837   6.386   4.811   4.527
  161PHE      H 1838   6.432   4.783   4.612
  161PHE     CA 1839   6.401   4.956   4.514
  161PHE     CB 1840   6.488   5.019   4.623
  161PHE     CG 1841   6.436   4.992   4.764
  161PHE    CD1 1842   6.301   4.999   4.797
  161PHE    HD1 1843   6.216   4.961   4.740
  161PHE    CD2 1844   6.539   4.992   4.858
  161PHE    HD2 1845   6.633   4.940   4.845
  161PHE    CE1 1846   6.268   5.023   4.930
  161PHE    HE1 1847   6.185   5.092   4.939
  161PHE    CE2 1848   6.499   5.006   4.991
  161PHE    HE2 1849   6.566   5.005   5.076
  161PHE     CZ 1850   6.366   5.025   5.029
  161PHE     HZ 1851   6.334   5.036   5.132
  161PHE      C 1852   6.459   5.010   4.383
  161PHE      O 1853   6.567   4.972   4.339
  162TYR      N 1854   6.384   5.093   4.311
  162TYR      H 1855   6.300   5.133   4.348
  162TYR     CA 1856   6.417   5.143   4.177
  162TYR     CB 1857   6.319   5.252   4.135
  162TYR     CG 1858   6.171   5.227   4.165
  162TYR    CD1 1859   6.106   5.110   4.127
  162TYR    HD1 1860   6.146   5.012   4.153
  162TYR    CD2 1861   6.101   5.338   4.212
  162TYR    HD2 1862   6.138   5.405   4.289
  162TYR    CE1 1863   5.968   5.116   4.113
  162TYR    HE1 1864   5.926   5.033   4.056
  162TYR    CE2 1865   5.963   5.340   4.204
  162TYR    HE2 1866   5.908   5.421   4.252
  162TYR     CZ 1867   5.896   5.226   4.160
  162TYR     OH 1868   5.763   5.219   4.185
  162TYR     HH 1869   5.731   5.125   4.178
  162TYR      C 1870   6.558   5.203   4.176
  162TYR      O 1871   6.597   5.275   4.268
  163LEU      N 1872   6.650   5.158   4.092
  163LEU      H 1873   6.624   5.078   4.039
  163LEU     CA 1874   6.790   5.204   4.087
  163LEU     CB 1875   6.880   5.092   4.034
  163LEU     CG 1876   7.022   5.137   4.070
  163LEU    CD1 1877   7.054   5.143   4.219
  163LEU    CD2 1878   7.124   5.044   4.004
  163LEU      C 1879   6.800   5.327   3.997
  163LEU      O 1880   6.804   5.325   3.874
  164LEU      N 1881   6.803   5.444   4.058
  164LEU      H 1882   6.812   5.447   4.158
  164LEU     CA 1883   6.783   5.565   3.977
  164LEU     CB 1884   6.675   5.643   4.051
  164LEU     CG 1885   6.589   5.730   3.960
  164LEU    CD1 1886   6.441   5.708   3.994
  164LEU    CD2 1887   6.619   5.880   3.969
  164LEU      C 1888   6.917   5.639   3.984
  164LEU      O 1889   6.978   5.658   4.089
  165TYR      N 1890   6.950   5.689   3.865
  165TYR      H 1891   6.910   5.665   3.777
  165TYR     CA 1892   7.070   5.774   3.857
  165TYR     CB 1893   7.133   5.772   3.718
  165TYR     CG 1894   7.245   5.668   3.700
  165TYR    CD1 1895   7.374   5.685   3.748
  165TYR    HD1 1896   7.391   5.750   3.833
  165TYR    CD2 1897   7.220   5.559   3.618
  165TYR    HD2 1898   7.114   5.532   3.618
  165TYR    CE1 1899   7.485   5.608   3.713
  165TYR    HE1 1900   7.571   5.607   3.779
  165TYR    CE2 1901   7.327   5.475   3.586
  165TYR    HE2 1902   7.312   5.393   3.516
  165TYR     CZ 1903   7.456   5.500   3.629
  165TYR     OH 1904   7.562   5.432   3.577
  165TYR     HH 1905   7.529   5.371   3.505
  165TYR      C 1906   7.045   5.917   3.905
  165TYR      O 1907   6.945   5.975   3.863
  166TYR      N 1908   7.142   5.971   3.978
  166TYR      H 1909   7.237   5.940   3.987
  166TYR     CA 1910   7.113   6.098   4.046
  166TYR     CB 1911   7.103   6.100   4.199
  166TYR     CG 1912   6.971   6.036   4.240
  166TYR    CD1 1913   6.855   6.099   4.195
  166TYR    HD1 1914   6.864   6.198   4.150
  166TYR    CD2 1915   6.955   5.917   4.309
  166TYR    HD2 1916   7.042   5.882   4.365
  166TYR    CE1 1917   6.729   6.056   4.233
  166TYR    HE1 1918   6.648   6.128   4.228
  166TYR    CE2 1919   6.829   5.862   4.328
  166TYR    HE2 1920   6.820   5.757   4.354
  166TYR     CZ 1921   6.714   5.933   4.296
  166TYR     OH 1922   6.597   5.876   4.338
  166TYR     HH 1923   6.527   5.941   4.308
  166TYR      C 1924   7.207   6.215   4.016
  166TYR      O 1925   7.318   6.215   4.070
  167THR      N 1926   7.148   6.315   3.950
  167THR      H 1927   7.055   6.306   3.916
  167THR     CA 1928   7.203   6.446   3.914
  167THR     CB 1929   7.221   6.455   3.762
  167THR    OG1 1930   7.318   6.559   3.746
  167THR    HG1 1931   7.391   6.550   3.813
  167THR    CG2 1932   7.100   6.450   3.669
  167THR      C 1933   7.132   6.570   3.969
  167THR      O 1934   7.010   6.559   3.983
  168GL4      N 1935   7.209   6.667   4.017
  168GL4      H 1936   7.308   6.659   4.026
  168GL4     CA 1937   7.168   6.803   4.057
  168GL4     CB 1938   7.087   6.874   3.949
  168GL4     CG 1939   7.163   6.906   3.820
  168GL4     CD 1940   7.249   7.032   3.833
  168GL4    OE1 1941   7.345   7.042   3.753
  168GL4   HE11 1942   7.421   7.093   3.793
  168GL4   HE12 1943   7.334   6.991   3.668
  168GL4    OE2 1944   7.212   7.119   3.915
  168GL4   HE21 1945   7.278   7.193   3.917
  168GL4   HE22 1946   7.124   7.089   3.952
  168GL4      C 1947   7.077   6.803   4.179
  168GL4      O 1948   6.959   6.770   4.173
  169PHE      N 1949   7.136   6.871   4.277
  169PHE      H 1950   7.212   6.930   4.250
  169PHE     CA 1951   7.079   6.890   4.411
  169PHE     CB 1952   7.181   6.958   4.503
  169PHE     CG 1953   7.134   6.940   4.647
  169PHE    CD1 1954   7.165   6.825   4.720
  169PHE    HD1 1955   7.248   6.761   4.691
  169PHE    CD2 1956   7.057   7.039   4.707
  169PHE    HD2 1957   7.042   7.120   4.636
  169PHE    CE1 1958   7.098   6.797   4.838
  169PHE    HE1 1959   7.091   6.691   4.862
  169PHE    CE2 1960   6.998   7.020   4.831
  169PHE    HE2 1961   6.950   7.099   4.889
  169PHE     CZ 1962   7.015   6.895   4.891
  169PHE     HZ 1963   6.952   6.871   4.976
  169PHE      C 1964   6.941   6.956   4.421
  169PHE      O 1965   6.843   6.898   4.467
  170THR      N 1966   6.934   7.075   4.361
  170THR      H 1967   7.016   7.117   4.322
  170THR     CA 1968   6.807   7.148   4.354
  170THR     CB 1969   6.832   7.299   4.354
  170THR    OG1 1970   6.928   7.341   4.256
  170THR    HG1 1971   6.959   7.435   4.274
  170THR    CG2 1972   6.875   7.337   4.496
  170THR      C 1973   6.717   7.117   4.234
  170THR      O 1974   6.764   7.128   4.120
  171PRO      N 1975   6.590   7.087   4.256
  171PRO     CA 1976   6.501   7.070   4.140
  171PRO     CB 1977   6.414   6.952   4.186
  171PRO     CG 1978   6.409   6.977   4.337
  171PRO     CD 1979   6.532   7.052   4.387
  171PRO      C 1980   6.425   7.194   4.092
  171PRO      O 1981   6.303   7.203   4.084
  172THR      N 1982   6.505   7.278   4.028
  172THR      H 1983   6.599   7.287   4.060
  172THR     CA 1984   6.456   7.381   3.934
  172THR     CB 1985   6.553   7.498   3.934
  172THR    OG1 1986   6.680   7.454   3.886
  172THR    HG1 1987   6.688   7.480   3.790
  172THR    CG2 1988   6.567   7.572   4.067
  172THR      C 1989   6.422   7.331   3.793
  172THR      O 1990   6.456   7.225   3.740
  173GL4      N 1991   6.344   7.413   3.724
  173GL4      H 1992   6.306   7.496   3.763
  173GL4     CA 1993   6.289   7.403   3.588
  173GL4     CB 1994   6.181   7.509   3.570
  173GL4     CG 1995   6.065   7.514   3.669
  173GL4     CD 1996   6.085   7.614   3.783
  173GL4    OE1 1997   6.049   7.732   3.764
  173GL4   HE11 1998   6.128   7.794   3.766
  173GL4   HE12 1999   5.951   7.739   3.744
  173GL4    OE2 2000   6.164   7.583   3.874
  173GL4   HE21 2001   6.167   7.652   3.947
  173GL4   HE22 2002   6.208   7.498   3.845
  173GL4      C 2003   6.388   7.401   3.471
  173GL4      O 2004   6.388   7.489   3.385
  174LYSH     N 2005   6.460   7.290   3.476
  174LYSH     H 2006   6.453   7.242   3.563
  174LYSH    CA 2007   6.556   7.239   3.377
  174LYSH    CB 2008   6.645   7.132   3.441
  174LYSH    CG 2009   6.744   7.211   3.527
  174LYSH    CD 2010   6.858   7.137   3.597
  174LYSH    CE 2011   6.928   7.207   3.714
  174LYSH    NZ 2012   7.064   7.253   3.684
  174LYSH   HZ1 2013   7.112   7.287   3.765
  174LYSH   HZ2 2014   7.123   7.177   3.658
  174LYSH   HZ3 2015   7.068   7.324   3.613
  174LYSH     C 2016   6.486   7.178   3.255
  174LYSH     O 2017   6.372   7.138   3.275
  175ASN      N 2018   6.568   7.142   3.157
  175ASN      H 2019   6.666   7.159   3.168
  175ASN     CA 2020   6.518   7.072   3.038
  175ASN     CB 2021   6.638   7.041   2.948
  175ASN     CG 2022   6.599   6.982   2.812
  175ASN    OD1 2023   6.592   6.859   2.808
  175ASN    ND2 2024   6.599   7.063   2.706
  175ASN   HD21 2025   6.635   7.155   2.716
  175ASN   HD22 2026   6.575   7.023   2.617
  175ASN      C 2027   6.458   6.936   3.076
  175ASN      O 2028   6.515   6.865   3.158
  176GL4      N 2029   6.356   6.892   3.003
  176GL4      H 2030   6.329   6.930   2.915
  176GL4     CA 2031   6.280   6.775   3.049
  176GL4     CB 2032   6.134   6.803   3.014
  176GL4     CG 2033   6.085   6.930   3.084
  176GL4     CD 2034   6.015   7.012   2.975
  176GL4    OE1 2035   6.080   7.085   2.898
  176GL4   HE11 2036   6.016   7.137   2.842
  176GL4   HE12 2037   6.175   7.062   2.918
  176GL4    OE2 2038   5.890   7.010   2.966
  176GL4   HE21 2039   5.861   7.090   2.915
  176GL4   HE22 2040   5.852   6.929   3.011
  176GL4      C 2041   6.323   6.645   2.980
  176GL4      O 2042   6.247   6.567   2.924
  177TYR      N 2043   6.443   6.614   3.029
  177TYR      H 2044   6.489   6.683   3.085
  177TYR     CA 2045   6.523   6.496   2.997
  177TYR     CB 2046   6.649   6.482   3.083
  177TYR     CG 2047   6.753   6.591   3.053
  177TYR    CD1 2048   6.793   6.669   3.160
  177TYR    HD1 2049   6.734   6.669   3.252
  177TYR    CD2 2050   6.799   6.614   2.924
  177TYR    HD2 2051   6.752   6.567   2.837
  177TYR    CE1 2052   6.885   6.771   3.137
  177TYR    HE1 2053   6.898   6.845   3.216
  177TYR    CE2 2054   6.889   6.717   2.902
  177TYR    HE2 2055   6.931   6.734   2.803
  177TYR     CZ 2056   6.931   6.795   3.008
  177TYR     OH 2057   7.041   6.875   3.000
  177TYR     HH 2058   7.063   6.879   2.902
  177TYR      C 2059   6.443   6.366   3.013
  177TYR      O 2060   6.364   6.347   3.105
  178ALA      N 2061   6.482   6.263   2.939
  178ALA      H 2062   6.571   6.272   2.893
  178ALA     CA 2063   6.410   6.135   2.946
  178ALA     CB 2064   6.388   6.086   2.803
  178ALA      C 2065   6.480   6.031   3.034
  178ALA      O 2066   6.597   6.001   3.014
  179CYS2     N 2067   6.399   5.962   3.114
  179CYS2     H 2068   6.300   5.972   3.099
  179CYS2    CA 2069   6.447   5.857   3.206
  179CYS2    CB 2070   6.364   5.877   3.333
  179CYS2    SG 2071   6.388   6.041   3.410
  179CYS2     C 2072   6.422   5.714   3.159
  179CYS2     O 2073   6.316   5.687   3.103
  180ARG      N 2074   6.522   5.627   3.173
  180ARG      H 2075   6.611   5.639   3.218
  180ARG     CA 2076   6.512   5.498   3.103
  180ARG     CB 2077   6.632   5.488   3.010
  180ARG     CG 2078   6.650   5.374   2.909
  180ARG     CD 2079   6.783   5.365   2.834
  180ARG     NE 2080   6.778   5.243   2.753
  180ARG     HE 2081   6.725   5.170   2.797
  180ARG     CZ 2082   6.838   5.221   2.636
  180ARG    NH1 2083   6.916   5.313   2.577
  180ARG   HH11 2084   6.926   5.401   2.622
  180ARG   HH12 2085   6.945   5.297   2.482
  180ARG    NH2 2086   6.816   5.107   2.569
  180ARG   HH21 2087   6.762   5.040   2.620
  180ARG   HH22 2088   6.852   5.095   2.476
  180ARG      C 2089   6.494   5.384   3.204
  180ARG      O 2090   6.590   5.349   3.273
  181VAL      N 2091   6.368   5.343   3.218
  181VAL      H 2092   6.291   5.391   3.176
  181VAL     CA 2093   6.322   5.230   3.299
  181VAL     CB 2094   6.174   5.247   3.333
  181VAL    CG1 2095   6.152   5.369   3.422
  181VAL    CG2 2096   6.097   5.259   3.201
  181VAL      C 2097   6.349   5.087   3.250
  181VAL      O 2098   6.257   5.009   3.227
  182ASN      N 2099   6.478   5.057   3.259
  182ASN      H 2100   6.543   5.106   3.318
  182ASN     CA 2101   6.535   4.933   3.204
  182ASN     CB 2102   6.687   4.923   3.190
  182ASN     CG 2103   6.745   5.023   3.090
  182ASN    OD1 2104   6.680   5.058   2.991
  182ASN    ND2 2105   6.857   5.088   3.117
  182ASN   HD21 2106   6.909   5.072   3.200
  182ASN   HD22 2107   6.912   5.138   3.049
  182ASN      C 2108   6.498   4.822   3.304
  182ASN      O 2109   6.531   4.832   3.422
  183HI0      N 2110   6.450   4.707   3.257
  183HI0      H 2111   6.475   4.665   3.170
  183HI0     CA 2112   6.372   4.618   3.344
  183HI0     CB 2113   6.258   4.550   3.267
  183HI0     CG 2114   6.147   4.640   3.214
  183HI0    ND1 2115   6.139   4.771   3.235
  183HI0    HD1 2116   6.214   4.829   3.266
  183HI0    CD2 2117   6.034   4.597   3.158
  183HI0    HD2 2118   6.008   4.493   3.143
  183HI0    CE1 2119   6.021   4.811   3.189
  183HI0    HE1 2120   5.995   4.916   3.172
  183HI0    NE2 2121   5.958   4.705   3.139
  183HI0    HE2 2122   5.874   4.706   3.085
  183HI0      C 2123   6.444   4.506   3.418
  183HI0      O 2124   6.390   4.404   3.461
  184VAL      N 2125   6.574   4.533   3.434
  184VAL      H 2126   6.620   4.616   3.404
  184VAL     CA 2127   6.658   4.452   3.524
  184VAL     CB 2128   6.715   4.323   3.465
  184VAL    CG1 2129   6.826   4.340   3.361
  184VAL    CG2 2130   6.758   4.221   3.571
  184VAL      C 2131   6.774   4.541   3.567
  184VAL      O 2132   6.850   4.600   3.490
  185THR      N 2133   6.801   4.531   3.697
  185THR      H 2134   6.750   4.460   3.744
  185THR     CA 2135   6.905   4.605   3.770
  185THR     CB 2136   6.874   4.590   3.920
  185THR    OG1 2137   6.855   4.454   3.958
  185THR    HG1 2138   6.910   4.444   4.041
  185THR    CG2 2139   6.757   4.673   3.972
  185THR      C 2140   7.056   4.581   3.759
  185THR      O 2141   7.128   4.536   3.847
  186LEU      N 2142   7.102   4.624   3.642
  186LEU      H 2143   7.040   4.673   3.580
  186LEU     CA 2144   7.237   4.580   3.602
  186LEU     CB 2145   7.257   4.567   3.451
  186LEU     CG 2146   7.235   4.423   3.402
  186LEU    CD1 2147   7.175   4.437   3.262
  186LEU    CD2 2148   7.367   4.345   3.403
  186LEU      C 2149   7.357   4.669   3.634
  186LEU      O 2150   7.470   4.622   3.644
  187SER      N 2151   7.323   4.797   3.649
  187SER      H 2152   7.236   4.826   3.610
  187SER     CA 2153   7.402   4.907   3.707
  187SER     CB 2154   7.326   5.040   3.711
  187SER     OG 2155   7.288   5.090   3.583
  187SER     HG 2156   7.217   5.030   3.547
  187SER      C 2157   7.444   4.884   3.852
  187SER      O 2158   7.383   4.798   3.916
  188GLN      N 2159   7.542   4.959   3.902
  188GLN      H 2160   7.582   5.039   3.859
  188GLN     CA 2161   7.585   4.937   4.041
  188GLN     CB 2162   7.736   4.911   4.050
  188GLN     CG 2163   7.762   4.763   4.023
  188GLN     CD 2164   7.912   4.731   4.025
  188GLN    OE1 2165   7.991   4.760   3.936
  188GLN    NE2 2166   7.952   4.699   4.148
  188GLN   HE21 2167   7.880   4.703   4.216
  188GLN   HE22 2168   8.044   4.665   4.170
  188GLN      C 2169   7.539   5.053   4.130
  188GLN      O 2170   7.531   5.165   4.079
  189PRO      N 2171   7.486   5.026   4.248
  189PRO     CA 2172   7.451   5.124   4.352
  189PRO     CB 2173   7.376   5.056   4.467
  189PRO     CG 2174   7.317   4.936   4.392
  189PRO     CD 2175   7.424   4.899   4.290
  189PRO      C 2176   7.570   5.203   4.407
  189PRO      O 2177   7.668   5.144   4.453
  190LYSH     N 2178   7.560   5.336   4.408
  190LYSH     H 2179   7.475   5.384   4.383
  190LYSH    CA 2180   7.660   5.440   4.431
  190LYSH    CB 2181   7.695   5.424   4.579
  190LYSH    CG 2182   7.786   5.537   4.629
  190LYSH    CD 2183   7.796   5.537   4.782
  190LYSH    CE 2184   7.857   5.665   4.840
  190LYSH    NZ 2185   7.773   5.784   4.820
  190LYSH   HZ1 2186   7.684   5.767   4.863
  190LYSH   HZ2 2187   7.817   5.869   4.850
  190LYSH   HZ3 2188   7.765   5.804   4.722
  190LYSH     C 2189   7.780   5.441   4.337
  190LYSH     O 2190   7.824   5.552   4.308
  191ILE      N 2191   7.828   5.325   4.294
  191ILE      H 2192   7.798   5.245   4.346
  191ILE     CA 2193   7.931   5.310   4.190
  191ILE     CB 2194   8.004   5.176   4.201
  191ILE    CG1 2195   8.076   5.146   4.332
  191ILE    CG2 2196   8.116   5.158   4.098
  191ILE     CD 2197   8.035   5.004   4.374
  191ILE      C 2198   7.878   5.322   4.047
  191ILE      O 2199   7.793   5.244   4.005
  192VAL      N 2200   7.932   5.418   3.973
  192VAL      H 2201   8.021   5.454   3.999
  192VAL     CA 2202   7.883   5.458   3.840
  192VAL     CB 2203   7.897   5.609   3.818
  192VAL    CG1 2204   7.827   5.661   3.693
  192VAL    CG2 2205   7.837   5.680   3.939
  192VAL      C 2206   7.960   5.381   3.732
  192VAL      O 2207   8.083   5.389   3.737
  193LYSH     N 2208   7.883   5.345   3.629
  193LYSH     H 2209   7.783   5.340   3.630
  193LYSH    CA 2210   7.946   5.281   3.513
  193LYSH    CB 2211   7.864   5.156   3.482
  193LYSH    CG 2212   7.885   5.043   3.583
  193LYSH    CD 2213   7.802   4.924   3.535
  193LYSH    CE 2214   7.828   4.794   3.610
  193LYSH    NZ 2215   7.740   4.679   3.583
  193LYSH   HZ1 2216   7.645   4.709   3.585
  193LYSH   HZ2 2217   7.767   4.638   3.496
  193LYSH   HZ3 2218   7.759   4.615   3.658
  193LYSH     C 2219   7.970   5.371   3.391
  193LYSH     O 2220   8.067   5.358   3.317
  194TRP      N 2221   7.891   5.476   3.373
  194TRP      H 2222   7.800   5.482   3.414
  194TRP     CA 2223   7.926   5.581   3.275
  194TRP     CB 2224   7.814   5.598   3.173
  194TRP     CG 2225   7.677   5.631   3.233
  194TRP    CD1 2226   7.587   5.540   3.269
  194TRP    HD1 2227   7.599   5.432   3.262
  194TRP    CD2 2228   7.611   5.753   3.234
  194TRP    NE1 2229   7.474   5.606   3.292
  194TRP    HE1 2230   7.386   5.558   3.296
  194TRP    CE2 2231   7.479   5.737   3.275
  194TRP    CE3 2232   7.653   5.880   3.197
  194TRP    HE3 2233   7.759   5.903   3.187
  194TRP    CZ2 2234   7.380   5.835   3.266
  194TRP    HZ2 2235   7.274   5.811   3.261
  194TRP    CZ3 2236   7.558   5.981   3.189
  194TRP    HZ3 2237   7.582   6.077   3.144
  194TRP    CH2 2238   7.425   5.960   3.224
  194TRP    HH2 2239   7.349   6.036   3.242
  194TRP      C 2240   7.979   5.711   3.335
  194TRP      O 2241   8.047   5.712   3.437
  195AS4      N 2242   7.983   5.813   3.250
  195AS4      H 2243   7.932   5.799   3.166
  195AS4     CA 2244   8.044   5.945   3.276
  195AS4     CB 2245   8.018   6.028   3.150
  195AS4     CG 2246   8.100   5.963   3.038
  195AS4    OD1 2247   8.050   5.872   2.970
  195AS4   HD11 2248   8.120   5.836   2.908
  195AS4   HD12 2249   7.958   5.850   3.001
  195AS4    OD2 2250   8.218   6.004   3.029
  195AS4   HD21 2251   8.259   5.974   2.943
  195AS4   HD22 2252   8.245   6.053   3.112
  195AS4      C 2253   7.989   6.018   3.398
  195AS4      O 2254   7.867   6.035   3.412
  196ARG      N 2255   8.084   6.041   3.488
  196ARG      H 2256   8.165   5.984   3.479
  196ARG     CA 2257   8.051   6.103   3.617
  196ARG     CB 2258   8.114   6.011   3.722
  196ARG     CG 2259   8.058   6.015   3.864
  196ARG     CD 2260   8.111   5.919   3.970
  196ARG     NE 2261   8.036   5.937   4.095
  196ARG     HE 2262   7.970   6.012   4.098
  196ARG     CZ 2263   8.041   5.854   4.201
  196ARG    NH1 2264   8.107   5.737   4.198
  196ARG   HH11 2265   8.168   5.710   4.124
  196ARG   HH12 2266   8.089   5.676   4.275
  196ARG    NH2 2267   7.959   5.882   4.303
  196ARG   HH21 2268   7.912   5.970   4.299
  196ARG   HH22 2269   7.952   5.819   4.381
  196ARG      C 2270   8.111   6.243   3.636
  196ARG      O 2271   8.211   6.276   3.574
  197AS4      N 2272   8.027   6.321   3.704
  197AS4      H 2273   7.942   6.289   3.746
  197AS4     CA 2274   8.058   6.461   3.738
  197AS4     CB 2275   7.928   6.541   3.752
  197AS4     CG 2276   7.954   6.691   3.763
  197AS4    OD1 2277   7.902   6.747   3.861
  197AS4   HD11 2278   7.953   6.831   3.881
  197AS4   HD12 2279   7.825   6.691   3.891
  197AS4    OD2 2280   8.026   6.749   3.679
  197AS4   HD21 2281   8.015   6.847   3.698
  197AS4   HD22 2282   8.065   6.693   3.606
  197AS4      C 2283   8.122   6.469   3.877
  197AS4      O 2284   8.092   6.397   3.972
  198MET      N 2285   8.199   6.577   3.892
  198MET      H 2286   8.211   6.648   3.822
  198MET     CA 2287   8.277   6.599   4.014
  198MET     CB 2288   8.407   6.520   4.033
  198MET     CG 2289   8.400   6.368   4.047
  198MET     SD 2290   8.410   6.284   3.885
  198MET     CE 2291   8.581   6.318   3.845
  198MET      C 2292   8.310   6.747   4.029
  198MET     O1 2293   8.354   6.805   3.928
  198MET   HO11 2294   8.343   6.905   3.937
  198MET   HO12 2295   8.368   6.729   3.865
  198MET     O2 2296   8.302   6.806   4.140
  198MET   HO21 2297   8.350   6.893   4.134
  198MET   HO22 2298   8.256   6.737   4.196
   9.75037   9.75037   6.89452   0.00000   0.00000   0.00000   0.00000   4.87516   4.87516
