# Supplementary material for: Interfacial Dynamics and Growth Modes of β2-Microglobulin Dimers
Source: J Chem Inf Model. 2023 May 3;63(14):4447–57. doi: 10.1021/acs.jcim.3c00399 (PMC10369489; doi:10.1021/acs.jcim.3c00399)
Supplement: Supplementary file 2 — ci3c00399_si_002.zip [file ci3c00399_si_002.zip › Supporting-Information/confs_end/End_conformation_H-2_rep3.gro]

Protein in water t= 500000.00000 step= 5000000
 2298
    1ILE      N    1   7.877   6.464   3.539
    1ILE     H1    2   7.833   6.379   3.567
    1ILE     H2    3   7.824   6.500   3.462
    1ILE     H3    4   7.973   6.451   3.513
    1ILE     CA    5   7.877   6.562   3.649
    1ILE     CB    6   7.777   6.530   3.761
    1ILE    CG1    7   7.792   6.404   3.846
    1ILE    CG2    8   7.637   6.560   3.704
    1ILE     CD    9   7.678   6.378   3.944
    1ILE      C   10   8.017   6.595   3.701
    1ILE      O   11   8.102   6.506   3.705
    2GLN      N   12   8.036   6.720   3.740
    2GLN      H   13   7.956   6.779   3.743
    2GLN     CA   14   8.169   6.773   3.774
    2GLN     CB   15   8.242   6.855   3.665
    2GLN     CG   16   8.296   6.775   3.546
    2GLN     CD   17   8.395   6.848   3.455
    2GLN    OE1   18   8.354   6.919   3.363
    2GLN    NE2   19   8.522   6.838   3.492
    2GLN   HE21   20   8.549   6.776   3.566
    2GLN   HE22   21   8.596   6.886   3.445
    2GLN      C   22   8.182   6.853   3.903
    2GLN      O   23   8.292   6.854   3.959
    3ARG      N   24   8.076   6.922   3.945
    3ARG      H   25   7.992   6.921   3.890
    3ARG     CA   26   8.077   7.007   4.064
    3ARG     CB   27   8.051   7.152   4.023
    3ARG     CG   28   8.170   7.225   3.960
    3ARG     CD   29   8.283   7.249   4.059
    3ARG     NE   30   8.415   7.259   3.995
    3ARG     HE   31   8.426   7.197   3.918
    3ARG     CZ   32   8.508   7.355   4.003
    3ARG    NH1   33   8.515   7.467   4.078
    3ARG   HH11   34   8.433   7.495   4.128
    3ARG   HH12   35   8.599   7.517   4.061
    3ARG    NH2   36   8.585   7.361   3.894
    3ARG   HH21   37   8.571   7.288   3.827
    3ARG   HH22   38   8.674   7.407   3.888
    3ARG      C   39   7.975   6.973   4.174
    3ARG      O   40   8.004   6.965   4.293
    4THR      N   41   7.860   6.921   4.130
    4THR      H   42   7.831   6.950   4.038
    4THR     CA   43   7.762   6.849   4.212
    4THR     CB   44   7.613   6.861   4.177
    4THR    OG1   45   7.593   6.820   4.042
    4THR    HG1   46   7.666   6.855   3.982
    4THR    CG2   47   7.564   7.004   4.196
    4THR      C   48   7.786   6.701   4.243
    4THR      O   49   7.800   6.623   4.149
    5PRO      N   50   7.797   6.663   4.370
    5PRO     CA   51   7.840   6.529   4.412
    5PRO     CB   52   7.892   6.547   4.555
    5PRO     CG   53   7.810   6.664   4.610
    5PRO     CD   54   7.786   6.752   4.487
    5PRO      C   55   7.740   6.413   4.399
    5PRO      O   56   7.624   6.433   4.363
    6LYSH     N   57   7.791   6.293   4.424
    6LYSH     H   58   7.876   6.284   4.475
    6LYSH    CA   59   7.718   6.167   4.396
    6LYSH    CB   60   7.809   6.053   4.349
    6LYSH    CG   61   7.869   6.095   4.215
    6LYSH    CD   62   7.975   6.003   4.153
    6LYSH    CE   63   7.908   5.874   4.106
    6LYSH    NZ   64   8.001   5.763   4.078
    6LYSH   HZ1   65   7.956   5.685   4.036
    6LYSH   HZ2   66   8.064   5.789   4.005
    6LYSH   HZ3   67   8.047   5.730   4.161
    6LYSH     C   68   7.623   6.124   4.508
    6LYSH     O   69   7.507   6.097   4.477
    7ILE      N   70   7.674   6.117   4.631
    7ILE      H   71   7.763   6.158   4.648
    7ILE     CA   72   7.594   6.062   4.741
    7ILE     CB   73   7.648   5.930   4.795
    7ILE    CG1   74   7.561   5.866   4.903
    7ILE    CG2   75   7.784   5.956   4.860
    7ILE     CD   76   7.467   5.776   4.822
    7ILE      C   77   7.556   6.154   4.857
    7ILE      O   78   7.643   6.220   4.914
    8GLN      N   79   7.425   6.172   4.875
    8GLN      H   80   7.372   6.149   4.793
    8GLN     CA   81   7.353   6.237   4.986
    8GLN     CB   82   7.392   6.181   5.123
    8GLN     CG   83   7.337   6.039   5.143
    8GLN     CD   84   7.298   6.031   5.291
    8GLN    OE1   85   7.222   6.117   5.335
    8GLN    NE2   86   7.325   5.927   5.370
    8GLN   HE21   87   7.368   5.841   5.343
    8GLN   HE22   88   7.284   5.935   5.461
    8GLN      C   89   7.374   6.387   5.007
    8GLN      O   90   7.284   6.470   5.000
    9VAL      N   91   7.498   6.435   5.015
    9VAL      H   92   7.569   6.376   4.976
    9VAL     CA   93   7.527   6.579   5.023
    9VAL     CB   94   7.662   6.596   5.093
    9VAL    CG1   95   7.657   6.554   5.240
    9VAL    CG2   96   7.771   6.518   5.020
    9VAL      C   97   7.518   6.667   4.899
    9VAL      O   98   7.534   6.630   4.783
   10TYR      N   99   7.476   6.786   4.941
   10TYR      H  100   7.460   6.799   5.039
   10TYR     CA  101   7.449   6.903   4.856
   10TYR     CB  102   7.572   6.965   4.789
   10TYR     CG  103   7.682   7.018   4.880
   10TYR    CD1  104   7.716   7.152   4.890
   10TYR    HD1  105   7.646   7.235   4.886
   10TYR    CD2  106   7.789   6.928   4.890
   10TYR    HD2  107   7.766   6.823   4.877
   10TYR    CE1  108   7.844   7.198   4.920
   10TYR    HE1  109   7.862   7.304   4.904
   10TYR    CE2  110   7.920   6.968   4.910
   10TYR    HE2  111   7.991   6.892   4.945
   10TYR     CZ  112   7.944   7.103   4.930
   10TYR     OH  113   8.071   7.148   4.952
   10TYR     HH  114   8.069   7.248   4.960
   10TYR      C  115   7.340   6.900   4.748
   10TYR      O  116   7.282   7.004   4.718
   11SER      N  117   7.323   6.783   4.687
   11SER      H  118   7.379   6.705   4.713
   11SER     CA  119   7.231   6.756   4.575
   11SER     CB  120   7.266   6.621   4.513
   11SER     OG  121   7.229   6.516   4.604
   11SER     HG  122   7.246   6.432   4.551
   11SER      C  123   7.080   6.775   4.591
   11SER      O  124   7.032   6.841   4.499
   12ARG      N  125   7.001   6.754   4.696
   12ARG      H  126   6.905   6.752   4.670
   12ARG     CA  127   7.038   6.693   4.825
   12ARG     CB  128   7.028   6.798   4.936
   12ARG     CG  129   7.076   6.779   5.080
   12ARG     CD  130   7.080   6.920   5.138
   12ARG     NE  131   7.141   6.900   5.270
   12ARG     HE  132   7.236   6.869   5.269
   12ARG     CZ  133   7.090   6.926   5.391
   12ARG    NH1  134   6.969   6.982   5.406
   12ARG   HH11  135   6.915   7.009   5.327
   12ARG   HH12  136   6.930   7.007   5.495
   12ARG    NH2  137   7.145   6.877   5.503
   12ARG   HH21  138   7.223   6.815   5.500
   12ARG   HH22  139   7.105   6.893   5.593
   12ARG      C  140   6.946   6.573   4.845
   12ARG      O  141   6.857   6.580   4.930
   13HI0      N  142   6.983   6.463   4.779
   13HI0      H  143   7.074   6.458   4.738
   13HI0     CA  144   6.902   6.341   4.771
   13HI0     CB  145   6.934   6.275   4.637
   13HI0     CG  146   6.852   6.323   4.517
   13HI0    ND1  147   6.800   6.250   4.419
   13HI0    HD1  148   6.807   6.151   4.415
   13HI0    CD2  149   6.830   6.449   4.481
   13HI0    HD2  150   6.856   6.539   4.536
   13HI0    CE1  151   6.730   6.324   4.333
   13HI0    HE1  152   6.700   6.304   4.231
   13HI0    NE2  153   6.744   6.448   4.378
   13HI0    HE2  154   6.717   6.525   4.321
   13HI0      C  155   6.917   6.250   4.893
   13HI0      O  156   7.029   6.208   4.919
   14PRO      N  157   6.808   6.223   4.965
   14PRO     CA  158   6.808   6.138   5.085
   14PRO     CB  159   6.668   6.162   5.143
   14PRO     CG  160   6.579   6.192   5.022
   14PRO     CD  161   6.673   6.229   4.907
   14PRO      C  162   6.840   5.990   5.065
   14PRO      O  163   6.822   5.936   4.956
   15ALA      N  164   6.864   5.909   5.167
   15ALA      H  165   6.873   5.945   5.260
   15ALA     CA  166   6.912   5.770   5.161
   15ALA     CB  167   6.957   5.726   5.300
   15ALA      C  168   6.820   5.668   5.093
   15ALA      O  169   6.867   5.604   4.999
   16GL4      N  170   6.690   5.681   5.116
   16GL4      H  171   6.657   5.750   5.181
   16GL4     CA  172   6.580   5.609   5.051
   16GL4     CB  173   6.474   5.562   5.152
   16GL4     CG  174   6.517   5.441   5.235
   16GL4     CD  175   6.617   5.487   5.341
   16GL4    OE1  176   6.587   5.579   5.420
   16GL4   HE11  177   6.673   5.623   5.447
   16GL4   HE12  178   6.488   5.577   5.430
   16GL4    OE2  179   6.723   5.420   5.346
   16GL4   HE21  180   6.764   5.438   5.436
   16GL4   HE22  181   6.738   5.373   5.259
   16GL4      C  182   6.507   5.692   4.945
   16GL4      O  183   6.487   5.813   4.955
   17ASN      N  184   6.489   5.632   4.828
   17ASN      H  185   6.543   5.550   4.806
   17ASN     CA  186   6.447   5.694   4.702
   17ASN     CB  187   6.459   5.585   4.595
   17ASN     CG  188   6.593   5.513   4.578
   17ASN    OD1  189   6.644   5.449   4.670
   17ASN    ND2  190   6.652   5.532   4.460
   17ASN   HD21  191   6.614   5.609   4.408
   17ASN   HD22  192   6.740   5.490   4.438
   17ASN      C  193   6.310   5.762   4.693
   17ASN      O  194   6.202   5.716   4.729
   18GLY      N  195   6.328   5.893   4.675
   18GLY      H  196   6.417   5.937   4.687
   18GLY     CA  197   6.216   5.984   4.645
   18GLY      C  198   6.259   6.123   4.600
   18GLY      O  199   6.378   6.157   4.604
   19LYSH     N  200   6.165   6.214   4.578
   19LYSH     H  201   6.201   6.308   4.573
   19LYSH    CA  202   6.021   6.193   4.599
   19LYSH    CB  203   5.966   6.298   4.696
   19LYSH    CG  204   5.832   6.273   4.765
   19LYSH    CD  205   5.845   6.152   4.858
   19LYSH    CE  206   5.715   6.140   4.937
   19LYSH    NZ  207   5.609   6.068   4.865
   19LYSH   HZ1  208   5.655   6.004   4.803
   19LYSH   HZ2  209   5.554   6.010   4.924
   19LYSH   HZ3  210   5.556   6.134   4.812
   19LYSH     C  211   5.942   6.201   4.468
   19LYSH     O  212   5.851   6.122   4.443
   20SER      N  213   5.982   6.298   4.387
   20SER      H  214   6.064   6.352   4.406
   20SER     CA  215   5.924   6.325   4.255
   20SER     CB  216   5.809   6.424   4.274
   20SER     OG  217   5.692   6.344   4.255
   20SER     HG  218   5.630   6.374   4.328
   20SER      C  219   6.026   6.388   4.161
   20SER      O  220   6.136   6.431   4.196
   21ASN      N  221   5.980   6.395   4.036
   21ASN      H  222   5.890   6.352   4.023
   21ASN     CA  223   6.061   6.445   3.925
   21ASN     CB  224   5.985   6.441   3.791
   21ASN     CG  225   5.973   6.297   3.743
   21ASN    OD1  226   6.036   6.196   3.776
   21ASN    ND2  227   5.874   6.274   3.658
   21ASN   HD21  228   5.816   6.343   3.616
   21ASN   HD22  229   5.848   6.184   3.625
   21ASN      C  230   6.105   6.589   3.954
   21ASN      O  231   6.026   6.673   3.998
   22PHE      N  232   6.228   6.632   3.931
   22PHE      H  233   6.248   6.727   3.908
   22PHE     CA  234   6.349   6.549   3.921
   22PHE     CB  235   6.412   6.567   3.783
   22PHE     CG  236   6.528   6.470   3.757
   22PHE    CD1  237   6.496   6.348   3.698
   22PHE    HD1  238   6.397   6.327   3.657
   22PHE    CD2  239   6.660   6.508   3.776
   22PHE    HD2  240   6.677   6.606   3.820
   22PHE    CE1  241   6.599   6.260   3.669
   22PHE    HE1  242   6.580   6.155   3.648
   22PHE    CE2  243   6.759   6.417   3.740
   22PHE    HE2  244   6.864   6.438   3.758
   22PHE     CZ  245   6.734   6.292   3.684
   22PHE     HZ  246   6.818   6.239   3.640
   22PHE      C  247   6.455   6.560   4.031
   22PHE      O  248   6.534   6.471   4.064
   23LEU      N  249   6.472   6.682   4.080
   23LEU      H  250   6.450   6.762   4.023
   23LEU     CA  251   6.561   6.707   4.194
   23LEU     CB  252   6.630   6.842   4.170
   23LEU     CG  253   6.758   6.839   4.255
   23LEU    CD1  254   6.878   6.800   4.168
   23LEU    CD2  255   6.777   6.979   4.314
   23LEU      C  256   6.494   6.723   4.330
   23LEU      O  257   6.383   6.776   4.326
   24ASN      N  258   6.553   6.662   4.432
   24ASN      H  259   6.632   6.601   4.421
   24ASN     CA  260   6.489   6.660   4.565
   24ASN     CB  261   6.440   6.517   4.591
   24ASN     CG  262   6.330   6.468   4.497
   24ASN    OD1  263   6.212   6.469   4.530
   24ASN    ND2  264   6.357   6.412   4.378
   24ASN   HD21  265   6.452   6.385   4.361
   24ASN   HD22  266   6.293   6.414   4.302
   24ASN      C  267   6.579   6.719   4.673
   24ASN      O  268   6.700   6.700   4.672
   25CYS2     N  269   6.511   6.789   4.764
   25CYS2     H  270   6.422   6.824   4.734
   25CYS2    CA  271   6.584   6.855   4.873
   25CYS2    CB  272   6.579   7.008   4.866
   25CYS2    SG  273   6.632   7.083   4.708
   25CYS2     C  274   6.549   6.815   5.016
   25CYS2     O  275   6.440   6.844   5.064
   26TYR      N  276   6.643   6.742   5.076
   26TYR      H  277   6.725   6.712   5.027
   26TYR     CA  278   6.637   6.695   5.215
   26TYR     CB  279   6.758   6.608   5.248
   26TYR     CG  280   6.751   6.562   5.393
   26TYR    CD1  281   6.687   6.444   5.429
   26TYR    HD1  282   6.621   6.388   5.364
   26TYR    CD2  283   6.833   6.624   5.487
   26TYR    HD2  284   6.875   6.722   5.465
   26TYR    CE1  285   6.705   6.394   5.558
   26TYR    HE1  286   6.653   6.303   5.585
   26TYR    CE2  287   6.859   6.568   5.612
   26TYR    HE2  288   6.930   6.613   5.681
   26TYR     CZ  289   6.780   6.462   5.654
   26TYR     OH  290   6.739   6.462   5.784
   26TYR     HH  291   6.665   6.396   5.798
   26TYR      C  292   6.640   6.813   5.312
   26TYR      O  293   6.730   6.897   5.308
   27VAL      N  294   6.526   6.825   5.378
   27VAL      H  295   6.445   6.778   5.343
   27VAL     CA  296   6.492   6.912   5.491
   27VAL     CB  297   6.385   7.013   5.449
   27VAL    CG1  298   6.369   7.138   5.536
   27VAL    CG2  299   6.396   7.066   5.306
   27VAL      C  300   6.439   6.831   5.609
   27VAL      O  301   6.331   6.772   5.601
   28SER      N  302   6.521   6.835   5.714
   28SER      H  303   6.616   6.863   5.703
   28SER     CA  304   6.496   6.771   5.844
   28SER     CB  305   6.624   6.757   5.926
   28SER     OG  306   6.734   6.707   5.849
   28SER     HG  307   6.719   6.610   5.832
   28SER      C  308   6.385   6.843   5.921
   28SER      O  309   6.401   6.954   5.973
   29GLY      N  310   6.263   6.800   5.894
   29GLY      H  311   6.259   6.719   5.836
   29GLY     CA  312   6.141   6.867   5.942
   29GLY      C  313   6.010   6.797   5.905
   29GLY      O  314   6.000   6.707   5.822
   30PHE      N  315   5.908   6.837   5.980
   30PHE      H  316   5.917   6.907   6.051
   30PHE     CA  317   5.773   6.788   5.947
   30PHE     CB  318   5.704   6.750   6.078
   30PHE     CG  319   5.581   6.661   6.058
   30PHE    CD1  320   5.593   6.530   6.013
   30PHE    HD1  321   5.694   6.499   5.985
   30PHE    CD2  322   5.460   6.703   6.113
   30PHE    HD2  323   5.452   6.808   6.139
   30PHE    CE1  324   5.490   6.437   6.012
   30PHE    HE1  325   5.516   6.335   5.985
   30PHE    CE2  326   5.358   6.609   6.119
   30PHE    HE2  327   5.263   6.638   6.164
   30PHE     CZ  328   5.370   6.480   6.068
   30PHE     HZ  329   5.284   6.417   6.089
   30PHE      C  330   5.684   6.881   5.864
   30PHE      O  331   5.680   7.001   5.890
   31HI0      N  332   5.584   6.828   5.793
   31HI0      H  333   5.554   6.742   5.833
   31HI0     CA  334   5.486   6.905   5.716
   31HI0     CB  335   5.429   6.827   5.597
   31HI0     CG  336   5.340   6.706   5.622
   31HI0    ND1  337   5.239   6.678   5.541
   31HI0    HD1  338   5.188   6.744   5.486
   31HI0    CD2  339   5.339   6.620   5.723
   31HI0    HD2  340   5.430   6.589   5.775
   31HI0    CE1  341   5.173   6.575   5.594
   31HI0    HE1  342   5.097   6.515   5.544
   31HI0    NE2  343   5.228   6.546   5.712
   31HI0    HE2  344   5.211   6.461   5.761
   31HI0      C  345   5.374   6.956   5.806
   31HI0      O  346   5.362   6.909   5.919
   32PRO      N  347   5.307   7.064   5.769
   32PRO     CA  348   5.352   7.176   5.685
   32PRO     CB  349   5.234   7.267   5.653
   32PRO     CG  350   5.122   7.164   5.662
   32PRO     CD  351   5.161   7.078   5.782
   32PRO      C  352   5.463   7.265   5.742
   32PRO      O  353   5.457   7.304   5.858
   33SER      N  354   5.574   7.288   5.672
   33SER      H  355   5.559   7.247   5.581
   33SER     CA  356   5.687   7.372   5.711
   33SER     CB  357   5.791   7.272   5.761
   33SER     OG  358   5.765   7.231   5.896
   33SER     HG  359   5.723   7.140   5.900
   33SER      C  360   5.745   7.449   5.592
   33SER      O  361   5.813   7.384   5.512
   34AS4      N  362   5.716   7.579   5.593
   34AS4      H  363   5.664   7.620   5.667
   34AS4     CA  364   5.756   7.674   5.488
   34AS4     CB  365   5.659   7.792   5.494
   34AS4     CG  366   5.614   7.871   5.371
   34AS4    OD1  367   5.580   7.809   5.268
   34AS4   HD11  368   5.492   7.850   5.241
   34AS4   HD12  369   5.654   7.745   5.247
   34AS4    OD2  370   5.583   7.991   5.384
   34AS4   HD21  371   5.514   8.021   5.318
   34AS4   HD22  372   5.622   8.025   5.469
   34AS4      C  373   5.896   7.735   5.495
   34AS4      O  374   5.919   7.840   5.555
   35ILE      N  375   5.995   7.661   5.446
   35ILE      H  376   5.979   7.572   5.404
   35ILE     CA  377   6.136   7.703   5.454
   35ILE     CB  378   6.208   7.577   5.503
   35ILE    CG1  379   6.174   7.575   5.652
   35ILE    CG2  380   6.359   7.561   5.481
   35ILE     CD  381   6.199   7.448   5.733
   35ILE      C  382   6.192   7.740   5.317
   35ILE      O  383   6.162   7.682   5.213
   36GL4      N  384   6.276   7.843   5.326
   36GL4      H  385   6.292   7.884   5.416
   36GL4     CA  386   6.348   7.903   5.213
   36GL4     CB  387   6.394   8.044   5.253
   36GL4     CG  388   6.267   8.126   5.270
   36GL4     CD  389   6.296   8.276   5.254
   36GL4    OE1  390   6.353   8.335   5.349
   36GL4   HE11  391   6.333   8.431   5.331
   36GL4   HE12  392   6.390   8.271   5.416
   36GL4    OE2  393   6.267   8.322   5.142
   36GL4   HE21  394   6.322   8.404   5.127
   36GL4   HE22  395   6.211   8.249   5.101
   36GL4      C  396   6.456   7.809   5.159
   36GL4      O  397   6.577   7.833   5.164
   37VAL      N  398   6.407   7.721   5.072
   37VAL      H  399   6.312   7.700   5.091
   37VAL     CA  400   6.493   7.625   5.001
   37VAL     CB  401   6.432   7.485   4.993
   37VAL    CG1  402   6.537   7.392   4.931
   37VAL    CG2  403   6.374   7.434   5.125
   37VAL      C  404   6.529   7.681   4.863
   37VAL      O  405   6.459   7.659   4.764
   38AS4      N  406   6.650   7.736   4.862
   38AS4      H  407   6.712   7.732   4.940
   38AS4     CA  408   6.719   7.786   4.742
   38AS4     CB  409   6.844   7.869   4.772
   38AS4     CG  410   6.814   8.000   4.845
   38AS4    OD1  411   6.730   8.076   4.790
   38AS4   HD11  412   6.726   8.164   4.836
   38AS4   HD12  413   6.698   8.032   4.706
   38AS4    OD2  414   6.889   8.029   4.940
   38AS4   HD21  415   6.848   8.108   4.986
   38AS4   HD22  416   6.973   7.976   4.932
   38AS4      C  417   6.772   7.672   4.655
   38AS4      O  418   6.807   7.562   4.697
   39LEU      N  419   6.776   7.700   4.526
   39LEU      H  420   6.731   7.785   4.499
   39LEU     CA  421   6.824   7.609   4.421
   39LEU     CB  422   6.712   7.602   4.316
   39LEU     CG  423   6.713   7.492   4.210
   39LEU    CD1  424   6.660   7.363   4.274
   39LEU    CD2  425   6.628   7.545   4.094
   39LEU      C  426   6.957   7.651   4.359
   39LEU      O  427   6.977   7.764   4.314
   40LEU      N  428   7.060   7.582   4.406
   40LEU      H  429   7.055   7.490   4.446
   40LEU     CA  430   7.198   7.599   4.359
   40LEU     CB  431   7.293   7.520   4.448
   40LEU     CG  432   7.315   7.589   4.583
   40LEU    CD1  433   7.410   7.506   4.669
   40LEU    CD2  434   7.361   7.735   4.584
   40LEU      C  435   7.208   7.560   4.210
   40LEU      O  436   7.228   7.443   4.181
   41LYSH     N  437   7.223   7.657   4.120
   41LYSH     H  438   7.213   7.751   4.153
   41LYSH    CA  439   7.256   7.617   3.984
   41LYSH    CB  440   7.181   7.698   3.878
   41LYSH    CG  441   7.204   7.637   3.740
   41LYSH    CD  442   7.127   7.715   3.633
   41LYSH    CE  443   7.164   7.659   3.495
   41LYSH    NZ  444   7.080   7.737   3.403
   41LYSH   HZ1  445   6.984   7.717   3.421
   41LYSH   HZ2  446   7.083   7.834   3.428
   41LYSH   HZ3  447   7.108   7.721   3.309
   41LYSH     C  448   7.407   7.634   3.960
   41LYSH     O  449   7.461   7.744   3.971
   42ASN      N  450   7.478   7.523   3.942
   42ASN      H  451   7.437   7.435   3.919
   42ASN     CA  452   7.624   7.536   3.928
   42ASN     CB  453   7.670   7.576   3.789
   42ASN     CG  454   7.612   7.484   3.681
   42ASN    OD1  455   7.646   7.366   3.675
   42ASN    ND2  456   7.553   7.538   3.574
   42ASN   HD21  457   7.552   7.638   3.577
   42ASN   HD22  458   7.558   7.492   3.487
   42ASN      C  459   7.709   7.613   4.028
   42ASN      O  460   7.812   7.674   3.999
   43GLY      N  461   7.665   7.597   4.153
   43GLY      H  462   7.603   7.520   4.172
   43GLY     CA  463   7.703   7.677   4.271
   43GLY      C  464   7.633   7.807   4.307
   43GLY      O  465   7.648   7.868   4.413
   44GL4      N  466   7.586   7.867   4.196
   44GL4      H  467   7.589   7.823   4.108
   44GL4     CA  468   7.508   7.991   4.205
   44GL4     CB  469   7.537   8.081   4.085
   44GL4     CG  470   7.501   8.228   4.104
   44GL4     CD  471   7.602   8.287   4.203
   44GL4    OE1  472   7.566   8.312   4.319
   44GL4   HE11  473   7.647   8.288   4.373
   44GL4   HE12  474   7.479   8.361   4.325
   44GL4    OE2  475   7.713   8.327   4.163
   44GL4   HE21  476   7.772   8.365   4.234
   44GL4   HE22  477   7.736   8.270   4.085
   44GL4      C  478   7.356   7.993   4.226
   44GL4      O  479   7.282   7.909   4.174
   45ARG      N  480   7.319   8.075   4.323
   45ARG      H  481   7.385   8.139   4.361
   45ARG     CA  482   7.175   8.084   4.354
   45ARG     CB  483   7.145   8.169   4.479
   45ARG     CG  484   7.163   8.101   4.615
   45ARG     CD  485   7.152   8.203   4.729
   45ARG     NE  486   7.013   8.240   4.758
   45ARG     HE  487   6.955   8.178   4.810
   45ARG     CZ  488   6.953   8.354   4.720
   45ARG    NH1  489   7.022   8.448   4.653
   45ARG   HH11  490   7.120   8.441   4.634
   45ARG   HH12  491   6.978   8.532   4.623
   45ARG    NH2  492   6.832   8.375   4.772
   45ARG   HH21  493   6.790   8.323   4.847
   45ARG   HH22  494   6.783   8.460   4.756
   45ARG      C  495   7.074   8.127   4.248
   45ARG      O  496   7.092   8.233   4.189
   46ILE      N  497   6.977   8.039   4.226
   46ILE      H  498   6.988   7.943   4.253
   46ILE     CA  499   6.853   8.069   4.153
   46ILE     CB  500   6.845   8.009   4.012
   46ILE    CG1  501   6.831   7.857   4.012
   46ILE    CG2  502   6.969   8.044   3.931
   46ILE     CD  503   6.787   7.789   3.882
   46ILE      C  504   6.724   8.043   4.233
   46ILE      O  505   6.729   7.981   4.339
   47GL4      N  506   6.615   8.107   4.191
   47GL4      H  507   6.623   8.183   4.127
   47GL4     CA  508   6.480   8.090   4.245
   47GL4     CB  509   6.383   8.115   4.130
   47GL4     CG  510   6.370   8.260   4.083
   47GL4     CD  511   6.481   8.302   3.987
   47GL4    OE1  512   6.588   8.352   4.028
   47GL4   HE11  513   6.662   8.329   3.965
   47GL4   HE12  514   6.556   8.412   4.101
   47GL4    OE2  515   6.449   8.317   3.867
   47GL4   HE21  516   6.521   8.368   3.820
   47GL4   HE22  517   6.371   8.259   3.841
   47GL4      C  518   6.452   7.958   4.318
   47GL4      O  519   6.447   7.850   4.257
   48LYSH     N  520   6.379   7.979   4.426
   48LYSH     H  521   6.384   8.073   4.461
   48LYSH    CA  522   6.333   7.869   4.512
   48LYSH    CB  523   6.261   7.935   4.631
   48LYSH    CG  524   6.156   8.034   4.579
   48LYSH    CD  525   6.069   8.088   4.692
   48LYSH    CE  526   5.987   8.211   4.651
   48LYSH    NZ  527   5.882   8.233   4.750
   48LYSH   HZ1  528   5.827   8.151   4.768
   48LYSH   HZ2  529   5.928   8.260   4.835
   48LYSH   HZ3  530   5.817   8.299   4.714
   48LYSH     C  531   6.238   7.762   4.458
   48LYSH     O  532   6.172   7.765   4.354
   49VAL      N  533   6.242   7.659   4.542
   49VAL      H  534   6.295   7.650   4.626
   49VAL     CA  535   6.166   7.534   4.523
   49VAL     CB  536   6.239   7.408   4.569
   49VAL    CG1  537   6.173   7.285   4.506
   49VAL    CG2  538   6.392   7.408   4.563
   49VAL      C  539   6.032   7.549   4.594
   49VAL      O  540   6.032   7.562   4.716
   50GL4      N  541   5.917   7.535   4.528
   50GL4      H  542   5.922   7.485   4.442
   50GL4     CA  543   5.789   7.557   4.597
   50GL4     CB  544   5.687   7.631   4.511
   50GL4     CG  545   5.696   7.782   4.487
   50GL4     CD  546   5.570   7.853   4.437
   50GL4    OE1  547   5.496   7.778   4.368
   50GL4   HE11  548   5.422   7.834   4.330
   50GL4   HE12  549   5.515   7.684   4.394
   50GL4    OE2  550   5.527   7.968   4.459
   50GL4   HE21  551   5.462   7.997   4.387
   50GL4   HE22  552   5.571   8.006   4.541
   50GL4      C  553   5.725   7.429   4.653
   50GL4      O  554   5.692   7.418   4.771
   51HI0      N  555   5.721   7.323   4.573
   51HI0      H  556   5.777   7.321   4.490
   51HI0     CA  557   5.656   7.193   4.593
   51HI0     CB  558   5.626   7.117   4.463
   51HI0     CG  559   5.535   7.188   4.363
   51HI0    ND1  560   5.556   7.190   4.231
   51HI0    HD1  561   5.636   7.148   4.189
   51HI0    CD2  562   5.414   7.237   4.389
   51HI0    HD2  563   5.365   7.249   4.485
   51HI0    CE1  564   5.447   7.236   4.172
   51HI0    HE1  565   5.441   7.264   4.066
   51HI0    NE2  566   5.361   7.264   4.269
   51HI0    HE2  567   5.268   7.299   4.255
   51HI0      C  568   5.718   7.097   4.694
   51HI0      O  569   5.838   7.070   4.688
   52SER      N  570   5.637   7.057   4.791
   52SER      H  571   5.544   7.093   4.787
   52SER     CA  572   5.682   6.988   4.913
   52SER     CB  573   5.697   7.079   5.035
   52SER     OG  574   5.590   7.174   5.043
   52SER     HG  575   5.594   7.231   5.125
   52SER      C  576   5.601   6.864   4.952
   52SER      O  577   5.479   6.879   4.951
   53AS4      N  578   5.672   6.752   4.959
   53AS4      H  579   5.744   6.733   4.892
   53AS4     CA  580   5.606   6.630   5.008
   53AS4     CB  581   5.582   6.528   4.896
   53AS4     CG  582   5.447   6.457   4.906
   53AS4    OD1  583   5.353   6.509   4.841
   53AS4   HD11  584   5.286   6.435   4.833
   53AS4   HD12  585   5.368   6.603   4.811
   53AS4    OD2  586   5.433   6.359   4.982
   53AS4   HD21  587   5.355   6.302   4.956
   53AS4   HD22  588   5.503   6.372   5.052
   53AS4      C  589   5.682   6.564   5.123
   53AS4      O  590   5.800   6.590   5.141
   54LEU      N  591   5.615   6.485   5.206
   54LEU      H  592   5.527   6.440   5.191
   54LEU     CA  593   5.671   6.434   5.332
   54LEU     CB  594   5.575   6.449   5.450
   54LEU     CG  595   5.632   6.395   5.581
   54LEU    CD1  596   5.715   6.509   5.642
   54LEU    CD2  597   5.512   6.354   5.667
   54LEU      C  598   5.709   6.288   5.305
   54LEU      O  599   5.627   6.211   5.257
   55SER      N  600   5.831   6.249   5.343
   55SER      H  601   5.884   6.309   5.402
   55SER     CA  602   5.892   6.116   5.324
   55SER     CB  603   6.001   6.119   5.216
   55SER     OG  604   6.038   5.992   5.162
   55SER     HG  605   6.127   5.991   5.115
   55SER      C  606   5.942   6.049   5.452
   55SER      O  607   5.990   6.126   5.535
   56PHE      N  608   5.928   5.917   5.468
   56PHE      H  609   5.897   5.866   5.389
   56PHE     CA  610   5.971   5.826   5.575
   56PHE     CB  611   5.849   5.741   5.612
   56PHE     CG  612   5.740   5.816   5.688
   56PHE    CD1  613   5.633   5.874   5.621
   56PHE    HD1  614   5.619   5.852   5.515
   56PHE    CD2  615   5.754   5.848   5.823
   56PHE    HD2  616   5.838   5.815   5.884
   56PHE    CE1  617   5.546   5.963   5.683
   56PHE    HE1  618   5.463   6.007   5.627
   56PHE    CE2  619   5.665   5.931   5.890
   56PHE    HE2  620   5.675   5.947   5.997
   56PHE     CZ  621   5.563   5.992   5.817
   56PHE     HZ  622   5.510   6.070   5.871
   56PHE      C  623   6.089   5.738   5.536
   56PHE      O  624   6.085   5.676   5.430
   57SER      N  625   6.192   5.739   5.621
   57SER      H  626   6.177   5.784   5.709
   57SER     CA  627   6.319   5.668   5.603
   57SER     CB  628   6.424   5.740   5.687
   57SER     OG  629   6.393   5.728   5.827
   57SER     HG  630   6.474   5.748   5.881
   57SER      C  631   6.313   5.519   5.637
   57SER      O  632   6.208   5.479   5.686
   58LYSH     N  633   6.424   5.448   5.622
   58LYSH     H  634   6.493   5.474   5.554
   58LYSH    CA  635   6.438   5.308   5.666
   58LYSH    CB  636   6.570   5.236   5.636
   58LYSH    CG  637   6.560   5.106   5.556
   58LYSH    CD  638   6.694   5.038   5.526
   58LYSH    CE  639   6.676   4.905   5.453
   58LYSH    NZ  640   6.796   4.826   5.423
   58LYSH   HZ1  641   6.869   4.850   5.488
   58LYSH   HZ2  642   6.772   4.730   5.437
   58LYSH   HZ3  643   6.829   4.848   5.331
   58LYSH     C  644   6.420   5.301   5.818
   58LYSH     O  645   6.346   5.211   5.857
   59AS4      N  646   6.470   5.392   5.901
   59AS4      H  647   6.533   5.462   5.866
   59AS4     CA  648   6.445   5.393   6.046
   59AS4     CB  649   6.553   5.471   6.121
   59AS4     CG  650   6.592   5.615   6.087
   59AS4    OD1  651   6.677   5.630   5.997
   59AS4   HD11  652   6.703   5.726   6.000
   59AS4   HD12  653   6.678   5.546   5.942
   59AS4    OD2  654   6.528   5.715   6.126
   59AS4   HD21  655   6.590   5.777   6.176
   59AS4   HD22  656   6.433   5.702   6.100
   59AS4      C  657   6.311   5.458   6.082
   59AS4      O  658   6.281   5.462   6.201
   60TRP      N  659   6.224   5.494   5.988
   60TRP      H  660   6.244   5.472   5.892
   60TRP     CA  661   6.091   5.555   5.998
   60TRP     CB  662   5.982   5.475   6.070
   60TRP     CG  663   5.945   5.355   5.983
   60TRP    CD1  664   6.014   5.242   5.967
   60TRP    HD1  665   6.115   5.223   6.004
   60TRP    CD2  666   5.829   5.343   5.907
   60TRP    NE1  667   5.946   5.162   5.885
   60TRP    HE1  668   5.961   5.071   5.849
   60TRP    CE2  669   5.830   5.217   5.848
   60TRP    CE3  670   5.724   5.431   5.881
   60TRP    HE3  671   5.727   5.530   5.925
   60TRP    CZ2  672   5.733   5.179   5.757
   60TRP    HZ2  673   5.725   5.072   5.740
   60TRP    CZ3  674   5.621   5.392   5.796
   60TRP    HZ3  675   5.551   5.472   5.773
   60TRP    CH2  676   5.631   5.270   5.731
   60TRP    HH2  677   5.555   5.235   5.661
   60TRP      C  678   6.077   5.702   6.037
   60TRP      O  679   5.973   5.756   6.076
   61SER      N  680   6.185   5.779   6.027
   61SER      H  681   6.270   5.747   5.984
   61SER     CA  682   6.184   5.922   6.059
   61SER     CB  683   6.318   5.994   6.078
   61SER     OG  684   6.322   6.118   6.150
   61SER     HG  685   6.347   6.095   6.244
   61SER      C  686   6.117   6.002   5.947
   61SER      O  687   6.146   5.999   5.828
   62PHE      N  688   6.035   6.094   5.997
   62PHE      H  689   6.059   6.138   6.083
   62PHE     CA  690   5.953   6.189   5.920
   62PHE     CB  691   5.818   6.217   5.985
   62PHE     CG  692   5.818   6.249   6.135
   62PHE    CD1  693   5.825   6.377   6.189
   62PHE    HD1  694   5.900   6.451   6.160
   62PHE    CD2  695   5.776   6.144   6.215
   62PHE    HD2  696   5.753   6.051   6.163
   62PHE    CE1  697   5.787   6.404   6.319
   62PHE    HE1  698   5.755   6.507   6.336
   62PHE    CE2  699   5.737   6.162   6.347
   62PHE    HE2  700   5.688   6.083   6.403
   62PHE     CZ  701   5.744   6.294   6.392
   62PHE     HZ  702   5.714   6.307   6.496
   62PHE      C  703   6.021   6.321   5.882
   62PHE      O  704   6.048   6.412   5.960
   63TYR      N  705   6.067   6.313   5.757
   63TYR      H  706   6.058   6.239   5.691
   63TYR     CA  707   6.139   6.423   5.691
   63TYR     CB  708   6.280   6.376   5.655
   63TYR     CG  709   6.291   6.270   5.546
   63TYR    CD1  710   6.312   6.136   5.577
   63TYR    HD1  711   6.295   6.098   5.678
   63TYR    CD2  712   6.307   6.317   5.416
   63TYR    HD2  713   6.274   6.409   5.369
   63TYR    CE1  714   6.352   6.048   5.477
   63TYR    HE1  715   6.363   5.941   5.495
   63TYR    CE2  716   6.347   6.227   5.318
   63TYR    HE2  717   6.379   6.260   5.219
   63TYR     CZ  718   6.372   6.094   5.348
   63TYR     OH  719   6.387   6.005   5.246
   63TYR     HH  720   6.442   5.935   5.291
   63TYR      C  721   6.069   6.483   5.569
   63TYR      O  722   5.984   6.420   5.506
   64LEU      N  723   6.102   6.609   5.539
   64LEU      H  724   6.176   6.659   5.584
   64LEU     CA  725   6.041   6.682   5.427
   64LEU     CB  726   6.000   6.817   5.485
   64LEU     CG  727   5.902   6.891   5.395
   64LEU    CD1  728   5.769   6.814   5.395
   64LEU    CD2  729   5.880   7.028   5.461
   64LEU      C  730   6.133   6.690   5.305
   64LEU      O  731   6.253   6.718   5.304
   65LEU      N  732   6.070   6.667   5.190
   65LEU      H  733   5.973   6.645   5.198
   65LEU     CA  734   6.122   6.673   5.053
   65LEU     CB  735   6.114   6.534   4.988
   65LEU     CG  736   6.235   6.446   5.018
   65LEU    CD1  737   6.224   6.315   4.940
   65LEU    CD2  738   6.361   6.507   4.957
   65LEU      C  739   6.078   6.780   4.952
   65LEU      O  740   5.966   6.784   4.903
   66TYR      N  741   6.150   6.891   4.950
   66TYR      H  742   6.215   6.909   5.025
   66TYR     CA  743   6.133   7.002   4.855
   66TYR     CB  744   6.190   7.135   4.904
   66TYR     CG  745   6.088   7.211   4.989
   66TYR    CD1  746   6.083   7.196   5.127
   66TYR    HD1  747   6.147   7.119   5.171
   66TYR    CD2  748   6.015   7.309   4.924
   66TYR    HD2  749   6.020   7.323   4.816
   66TYR    CE1  750   6.007   7.286   5.201
   66TYR    HE1  751   5.997   7.262   5.307
   66TYR    CE2  752   5.936   7.395   5.000
   66TYR    HE2  753   5.856   7.443   4.943
   66TYR     CZ  754   5.936   7.387   5.138
   66TYR     OH  755   5.886   7.493   5.208
   66TYR     HH  756   5.831   7.548   5.145
   66TYR      C  757   6.187   6.956   4.719
   66TYR      O  758   6.309   6.940   4.708
   67TYR      N  759   6.107   6.961   4.613
   67TYR      H  760   6.018   7.005   4.628
   67TYR     CA  761   6.126   6.907   4.477
   67TYR     CB  762   6.050   6.775   4.478
   67TYR     CG  763   5.898   6.784   4.469
   67TYR    CD1  764   5.823   6.762   4.584
   67TYR    HD1  765   5.855   6.786   4.685
   67TYR    CD2  766   5.842   6.770   4.342
   67TYR    HD2  767   5.904   6.781   4.253
   67TYR    CE1  768   5.688   6.736   4.565
   67TYR    HE1  769   5.627   6.726   4.655
   67TYR    CE2  770   5.707   6.742   4.328
   67TYR    HE2  771   5.666   6.744   4.227
   67TYR     CZ  772   5.625   6.734   4.441
   67TYR     OH  773   5.491   6.712   4.435
   67TYR     HH  774   5.455   6.748   4.349
   67TYR      C  775   6.099   7.000   4.358
   67TYR      O  776   6.000   7.072   4.352
   68THR      N  777   6.175   6.963   4.255
   68THR      H  778   6.244   6.890   4.257
   68THR     CA  779   6.179   7.047   4.135
   68THR     CB  780   6.265   7.174   4.144
   68THR    OG1  781   6.274   7.248   4.021
   68THR    HG1  782   6.187   7.294   4.005
   68THR    CG2  783   6.410   7.141   4.181
   68THR      C  784   6.211   6.976   4.003
   68THR      O  785   6.290   6.882   3.999
   69GL4      N  786   6.141   7.018   3.898
   69GL4      H  787   6.070   7.088   3.908
   69GL4     CA  788   6.141   6.993   3.754
   69GL4     CB  789   6.030   7.066   3.678
   69GL4     CG  790   6.024   7.218   3.695
   69GL4     CD  791   5.988   7.270   3.834
   69GL4    OE1  792   6.055   7.365   3.882
   69GL4   HE11  793   5.992   7.438   3.908
   69GL4   HE12  794   6.152   7.348   3.866
   69GL4    OE2  795   5.899   7.213   3.901
   69GL4   HE21  796   5.876   7.261   3.987
   69GL4   HE22  797   5.868   7.127   3.861
   69GL4      C  798   6.274   7.036   3.690
   69GL4      O  799   6.289   7.023   3.569
   70PHE      N  800   6.369   7.091   3.764
   70PHE      H  801   6.357   7.089   3.863
   70PHE     CA  802   6.505   7.114   3.714
   70PHE     CB  803   6.581   7.228   3.782
   70PHE     CG  804   6.521   7.356   3.724
   70PHE    CD1  805   6.423   7.431   3.789
   70PHE    HD1  806   6.388   7.393   3.886
   70PHE    CD2  807   6.574   7.405   3.605
   70PHE    HD2  808   6.640   7.344   3.544
   70PHE    CE1  809   6.375   7.550   3.737
   70PHE    HE1  810   6.282   7.597   3.768
   70PHE    CE2  811   6.527   7.525   3.553
   70PHE    HE2  812   6.568   7.555   3.455
   70PHE     CZ  813   6.430   7.599   3.619
   70PHE     HZ  814   6.399   7.694   3.577
   70PHE      C  815   6.587   6.984   3.711
   70PHE      O  816   6.588   6.908   3.808
   71THR      N  817   6.654   6.957   3.599
   71THR      H  818   6.668   7.017   3.520
   71THR     CA  819   6.734   6.836   3.584
   71THR     CB  820   6.686   6.735   3.479
   71THR    OG1  821   6.758   6.613   3.501
   71THR    HG1  822   6.719   6.574   3.585
   71THR    CG2  823   6.708   6.788   3.336
   71THR      C  824   6.885   6.856   3.570
   71THR      O  825   6.925   6.943   3.493
   72PRO      N  826   6.967   6.799   3.658
   72PRO     CA  827   7.111   6.797   3.626
   72PRO     CB  828   7.176   6.719   3.742
   72PRO     CG  829   7.072   6.733   3.854
   72PRO     CD  830   6.933   6.757   3.795
   72PRO      C  831   7.153   6.729   3.497
   72PRO      O  832   7.158   6.606   3.487
   73THR      N  833   7.141   6.812   3.394
   73THR      H  834   7.084   6.893   3.402
   73THR     CA  835   7.205   6.787   3.263
   73THR     CB  836   7.128   6.852   3.147
   73THR    OG1  837   7.105   6.987   3.185
   73THR    HG1  838   7.163   7.034   3.118
   73THR    CG2  839   6.997   6.779   3.116
   73THR      C  840   7.358   6.795   3.258
   73THR      O  841   7.421   6.752   3.355
   74GL4      N  842   7.419   6.820   3.143
   74GL4      H  843   7.369   6.872   3.073
   74GL4     CA  844   7.566   6.817   3.132
   74GL4     CB  845   7.596   6.785   2.986
   74GL4     CG  846   7.555   6.644   2.945
   74GL4     CD  847   7.567   6.635   2.791
   74GL4    OE1  848   7.677   6.611   2.737
   74GL4   HE11  849   7.673   6.625   2.638
   74GL4   HE12  850   7.741   6.598   2.811
   74GL4    OE2  851   7.462   6.649   2.725
   74GL4   HE21  852   7.485   6.651   2.629
   74GL4   HE22  853   7.386   6.661   2.789
   74GL4      C  854   7.634   6.941   3.190
   74GL4      O  855   7.706   6.933   3.289
   75LYSH     N  856   7.600   7.057   3.132
   75LYSH     H  857   7.540   7.060   3.053
   75LYSH    CA  858   7.650   7.190   3.166
   75LYSH    CB  859   7.654   7.295   3.054
   75LYSH    CG  860   7.519   7.361   3.025
   75LYSH    CD  861   7.526   7.452   2.901
   75LYSH    CE  862   7.414   7.556   2.910
   75LYSH    NZ  863   7.430   7.653   3.020
   75LYSH   HZ1  864   7.384   7.617   3.100
   75LYSH   HZ2  865   7.526   7.662   3.045
   75LYSH   HZ3  866   7.399   7.743   2.991
   75LYSH     C  867   7.577   7.253   3.285
   75LYSH     O  868   7.624   7.349   3.346
   76ASN      N  869   7.454   7.209   3.307
   76ASN      H  870   7.415   7.143   3.243
   76ASN     CA  871   7.362   7.265   3.408
   76ASN     CB  872   7.225   7.288   3.344
   76ASN     CG  873   7.225   7.396   3.236
   76ASN    OD1  874   7.286   7.500   3.256
   76ASN    ND2  875   7.127   7.382   3.146
   76ASN   HD21  876   7.067   7.302   3.158
   76ASN   HD22  877   7.089   7.457   3.093
   76ASN      C  878   7.350   7.180   3.534
   76ASN      O  879   7.273   7.084   3.528
   77GL4      N  880   7.428   7.201   3.639
   77GL4      H  881   7.509   7.260   3.638
   77GL4     CA  882   7.416   7.114   3.757
   77GL4     CB  883   7.556   7.092   3.815
   77GL4     CG  884   7.643   7.014   3.717
   77GL4     CD  885   7.783   6.977   3.765
   77GL4    OE1  886   7.887   7.022   3.712
   77GL4   HE11  887   7.962   6.992   3.770
   77GL4   HE12  888   7.857   7.096   3.652
   77GL4    OE2  889   7.788   6.895   3.860
   77GL4   HE21  890   7.886   6.884   3.876
   77GL4   HE22  891   7.698   6.855   3.879
   77GL4      C  892   7.326   7.173   3.868
   77GL4      O  893   7.346   7.286   3.909
   78TYR      N  894   7.242   7.087   3.925
   78TYR      H  895   7.228   6.992   3.896
   78TYR     CA  896   7.148   7.137   4.026
   78TYR     CB  897   7.003   7.121   3.981
   78TYR     CG  898   6.968   7.219   3.869
   78TYR    CD1  899   6.986   7.201   3.732
   78TYR    HD1  900   7.041   7.115   3.696
   78TYR    CD2  901   6.918   7.344   3.905
   78TYR    HD2  902   6.922   7.377   4.009
   78TYR    CE1  903   6.944   7.294   3.638
   78TYR    HE1  904   6.910   7.260   3.539
   78TYR    CE2  905   6.877   7.439   3.811
   78TYR    HE2  906   6.837   7.537   3.836
   78TYR     CZ  907   6.891   7.417   3.676
   78TYR     OH  908   6.851   7.502   3.578
   78TYR     HH  909   6.862   7.455   3.489
   78TYR      C  910   7.166   7.081   4.168
   78TYR      O  911   7.162   6.960   4.191
   79ALA      N  912   7.186   7.176   4.259
   79ALA      H  913   7.219   7.265   4.226
   79ALA     CA  914   7.188   7.143   4.401
   79ALA     CB  915   7.331   7.162   4.453
   79ALA      C  916   7.089   7.215   4.493
   79ALA      O  917   7.019   7.303   4.444
   80CYS2     N  918   7.084   7.182   4.622
   80CYS2     H  919   7.140   7.108   4.660
   80CYS2    CA  920   6.989   7.241   4.717
   80CYS2    CB  921   6.913   7.132   4.792
   80CYS2    SG  922   6.822   7.010   4.690
   80CYS2     C  923   7.055   7.333   4.820
   80CYS2     O  924   7.171   7.315   4.856
   81ARG      N  925   7.001   7.454   4.829
   81ARG      H  926   6.940   7.489   4.757
   81ARG     CA  927   7.046   7.546   4.934
   81ARG     CB  928   7.101   7.678   4.881
   81ARG     CG  929   7.152   7.757   5.002
   81ARG     CD  930   7.255   7.863   4.963
   81ARG     NE  931   7.304   7.913   5.092
   81ARG     HE  932   7.335   7.847   5.160
   81ARG     CZ  933   7.257   8.021   5.155
   81ARG    NH1  934   7.144   8.086   5.121
   81ARG   HH11  935   7.090   8.053   5.044
   81ARG   HH12  936   7.112   8.172   5.161
   81ARG    NH2  937   7.322   8.069   5.262
   81ARG   HH21  938   7.398   8.016   5.300
   81ARG   HH22  939   7.297   8.152   5.313
   81ARG      C  940   6.933   7.565   5.036
   81ARG      O  941   6.852   7.657   5.034
   82VAL      N  942   6.935   7.475   5.133
   82VAL      H  943   7.013   7.413   5.144
   82VAL     CA  944   6.842   7.464   5.246
   82VAL     CB  945   6.830   7.319   5.295
   82VAL    CG1  946   6.733   7.311   5.414
   82VAL    CG2  947   6.784   7.221   5.188
   82VAL      C  948   6.880   7.561   5.358
   82VAL      O  949   6.985   7.547   5.421
   83ASN      N  950   6.800   7.666   5.370
   83ASN      H  951   6.762   7.702   5.284
   83ASN     CA  952   6.810   7.760   5.482
   83ASN     CB  953   6.747   7.890   5.430
   83ASN     CG  954   6.831   7.965   5.327
   83ASN    OD1  955   6.936   8.017   5.363
   83ASN    ND2  956   6.785   7.993   5.205
   83ASN   HD21  957   6.696   7.957   5.176
   83ASN   HD22  958   6.850   8.019   5.134
   83ASN      C  959   6.733   7.710   5.604
   83ASN      O  960   6.613   7.684   5.608
   84HI0      N  961   6.817   7.648   5.687
   84HI0      H  962   6.911   7.629   5.661
   84HI0     CA  963   6.789   7.593   5.820
   84HI0     CB  964   6.862   7.458   5.824
   84HI0     CG  965   6.780   7.330   5.809
   84HI0    ND1  966   6.650   7.310   5.828
   84HI0    HD1  967   6.570   7.367   5.848
   84HI0    CD2  968   6.844   7.215   5.792
   84HI0    HD2  969   6.951   7.199   5.783
   84HI0    CE1  970   6.632   7.178   5.814
   84HI0    HE1  971   6.538   7.133   5.843
   84HI0    NE2  972   6.751   7.120   5.796
   84HI0    HE2  973   6.768   7.024   5.817
   84HI0      C  974   6.840   7.686   5.931
   84HI0      O  975   6.954   7.731   5.922
   85VAL      N  976   6.781   7.666   6.048
   85VAL      H  977   6.711   7.597   6.066
   85VAL     CA  978   6.810   7.750   6.165
   85VAL     CB  979   6.705   7.750   6.276
   85VAL    CG1  980   6.733   7.841   6.397
   85VAL    CG2  981   6.574   7.791   6.209
   85VAL      C  982   6.946   7.702   6.216
   85VAL      O  983   7.016   7.788   6.270
   86THR      N  984   6.976   7.573   6.211
   86THR      H  985   6.917   7.513   6.156
   86THR     CA  986   7.106   7.509   6.234
   86THR     CB  987   7.090   7.358   6.257
   86THR    OG1  988   7.023   7.304   6.143
   86THR    HG1  989   7.087   7.307   6.067
   86THR    CG2  990   7.010   7.323   6.382
   86THR      C  991   7.219   7.546   6.138
   86THR      O  992   7.306   7.465   6.108
   87LEU      N  993   7.217   7.666   6.080
   87LEU      H  994   7.170   7.738   6.131
   87LEU     CA  995   7.313   7.719   5.983
   87LEU     CB  996   7.461   7.696   6.015
   87LEU     CG  997   7.539   7.827   6.015
   87LEU    CD1  998   7.661   7.813   6.106
   87LEU    CD2  999   7.598   7.841   5.875
   87LEU      C 1000   7.275   7.673   5.842
   87LEU      O 1001   7.273   7.555   5.809
   88SER      N 1002   7.265   7.773   5.754
   88SER      H 1003   7.303   7.861   5.781
   88SER     CA 1004   7.240   7.766   5.609
   88SER     CB 1005   7.231   7.906   5.548
   88SER     OG 1006   7.183   7.873   5.417
   88SER     HG 1007   7.091   7.912   5.415
   88SER      C 1008   7.365   7.706   5.544
   88SER      O 1009   7.481   7.738   5.568
   89GLN      N 1010   7.338   7.618   5.448
   89GLN      H 1011   7.243   7.622   5.417
   89GLN     CA 1012   7.438   7.554   5.362
   89GLN     CB 1013   7.357   7.462   5.271
   89GLN     CG 1014   7.332   7.320   5.324
   89GLN     CD 1015   7.248   7.254   5.215
   89GLN    OE1 1016   7.126   7.275   5.212
   89GLN    NE2 1017   7.310   7.181   5.123
   89GLN   HE21 1018   7.409   7.171   5.138
   89GLN   HE22 1019   7.277   7.175   5.029
   89GLN      C 1020   7.513   7.656   5.277
   89GLN      O 1021   7.460   7.762   5.246
   90PRO      N 1022   7.639   7.620   5.251
   90PRO     CA 1023   7.720   7.690   5.151
   90PRO     CB 1024   7.861   7.639   5.180
   90PRO     CG 1025   7.852   7.499   5.241
   90PRO     CD 1026   7.723   7.521   5.321
   90PRO      C 1027   7.684   7.664   5.004
   90PRO      O 1028   7.597   7.585   4.967
   91LYSH     N 1029   7.744   7.754   4.926
   91LYSH     H 1030   7.827   7.805   4.949
   91LYSH    CA 1031   7.705   7.771   4.786
   91LYSH    CB 1032   7.711   7.921   4.758
   91LYSH    CG 1033   7.584   7.991   4.805
   91LYSH    CD 1034   7.578   8.139   4.769
   91LYSH    CE 1035   7.687   8.221   4.839
   91LYSH    NZ 1036   7.713   8.357   4.790
   91LYSH   HZ1 1037   7.638   8.414   4.822
   91LYSH   HZ2 1038   7.801   8.388   4.827
   91LYSH   HZ3 1039   7.712   8.355   4.690
   91LYSH     C 1040   7.803   7.697   4.694
   91LYSH     O 1041   7.761   7.653   4.587
   92ILE      N 1042   7.930   7.734   4.705
   92ILE      H 1043   7.960   7.800   4.773
   92ILE     CA 1044   8.038   7.691   4.615
   92ILE     CB 1045   8.166   7.772   4.628
   92ILE    CG1 1046   8.130   7.918   4.601
   92ILE    CG2 1047   8.281   7.730   4.536
   92ILE     CD 1048   8.088   7.953   4.458
   92ILE      C 1049   8.066   7.542   4.637
   92ILE      O 1050   8.139   7.501   4.727
   93VAL      N 1051   7.979   7.467   4.570
   93VAL      H 1052   7.900   7.505   4.521
   93VAL     CA 1053   7.964   7.321   4.585
   93VAL     CB 1054   7.847   7.273   4.499
   93VAL    CG1 1055   7.717   7.325   4.560
   93VAL    CG2 1056   7.852   7.324   4.356
   93VAL      C 1057   8.095   7.247   4.560
   93VAL      O 1058   8.172   7.297   4.477
   94LYSH     N 1059   8.121   7.134   4.625
   94LYSH     H 1060   8.053   7.082   4.678
   94LYSH    CA 1061   8.245   7.059   4.600
   94LYSH    CB 1062   8.342   7.061   4.718
   94LYSH    CG 1063   8.380   7.207   4.741
   94LYSH    CD 1064   8.476   7.247   4.854
   94LYSH    CE 1065   8.473   7.397   4.884
   94LYSH    NZ 1066   8.567   7.430   4.991
   94LYSH   HZ1 1067   8.520   7.421   5.079
   94LYSH   HZ2 1068   8.654   7.381   4.982
   94LYSH   HZ3 1069   8.602   7.524   4.988
   94LYSH     C 1070   8.223   6.909   4.573
   94LYSH     O 1071   8.130   6.853   4.630
   95TRP      N 1072   8.289   6.849   4.474
   95TRP      H 1073   8.350   6.897   4.412
   95TRP     CA 1074   8.274   6.707   4.442
   95TRP     CB 1075   8.395   6.690   4.349
   95TRP     CG 1076   8.391   6.560   4.271
   95TRP    CD1 1077   8.474   6.458   4.295
   95TRP    HD1 1078   8.574   6.465   4.337
   95TRP    CD2 1079   8.284   6.507   4.198
   95TRP    NE1 1080   8.425   6.347   4.241
   95TRP    HE1 1081   8.460   6.255   4.260
   95TRP    CE2 1082   8.314   6.374   4.172
   95TRP    CE3 1083   8.169   6.562   4.144
   95TRP    HE3 1084   8.140   6.664   4.172
   95TRP    CZ2 1085   8.230   6.289   4.101
   95TRP    HZ2 1086   8.271   6.191   4.076
   95TRP    CZ3 1087   8.085   6.478   4.071
   95TRP    HZ3 1088   7.988   6.523   4.050
   95TRP    CH2 1089   8.113   6.344   4.049
   95TRP    HH2 1090   8.058   6.289   3.972
   95TRP      C 1091   8.282   6.605   4.555
   95TRP      O 1092   8.366   6.625   4.643
   96AS4      N 1093   8.231   6.485   4.527
   96AS4      H 1094   8.195   6.459   4.438
   96AS4     CA 1095   8.235   6.369   4.618
   96AS4     CB 1096   8.156   6.262   4.542
   96AS4     CG 1097   8.077   6.173   4.637
   96AS4    OD1 1098   7.956   6.204   4.646
   96AS4   HD11 1099   7.926   6.176   4.737
   96AS4   HD12 1100   7.935   6.228   4.551
   96AS4    OD2 1101   8.127   6.066   4.679
   96AS4   HD21 1102   8.045   6.015   4.705
   96AS4   HD22 1103   8.218   6.083   4.716
   96AS4      C 1104   8.372   6.314   4.660
   96AS4      O 1105   8.472   6.348   4.598
   97ARG      N 1106   8.371   6.209   4.741
   97ARG      H 1107   8.286   6.198   4.793
   97ARG     CA 1108   8.473   6.105   4.759
   97ARG     CB 1109   8.447   6.027   4.888
   97ARG     CG 1110   8.324   5.936   4.888
   97ARG     CD 1111   8.305   5.890   5.033
   97ARG     NE 1112   8.196   5.793   5.050
   97ARG     HE 1113   8.207   5.699   5.018
   97ARG     CZ 1114   8.071   5.819   5.093
   97ARG    NH1 1115   8.025   5.934   5.145
   97ARG   HH11 1116   8.079   6.015   5.169
   97ARG   HH12 1117   7.930   5.932   5.177
   97ARG    NH2 1118   7.985   5.721   5.064
   97ARG   HH21 1119   8.008   5.633   5.022
   97ARG   HH22 1120   7.900   5.719   5.116
   97ARG      C 1121   8.504   6.020   4.635
   97ARG      O 1122   8.614   5.978   4.599
   98AS4      N 1123   8.399   5.978   4.566
   98AS4      H 1124   8.311   6.020   4.590
   98AS4     CA 1125   8.409   5.911   4.436
   98AS4     CB 1126   8.268   5.874   4.385
   98AS4     CG 1127   8.241   5.725   4.363
   98AS4    OD1 1128   8.240   5.677   4.248
   98AS4   HD11 1129   8.191   5.590   4.250
   98AS4   HD12 1130   8.278   5.739   4.179
   98AS4    OD2 1131   8.243   5.656   4.468
   98AS4   HD21 1132   8.184   5.579   4.444
   98AS4   HD22 1133   8.326   5.678   4.519
   98AS4      C 1134   8.479   5.998   4.330
   98AS4      O 1135   8.490   6.118   4.352
   99MET      N 1136   8.507   5.933   4.219
   99MET      H 1137   8.490   5.836   4.205
   99MET     CA 1138   8.576   5.989   4.101
   99MET     CB 1139   8.710   6.053   4.137
   99MET     CG 1140   8.784   6.136   4.031
   99MET     SD 1141   8.726   6.308   4.014
   99MET     CE 1142   8.774   6.360   4.177
   99MET      C 1143   8.601   5.866   4.012
   99MET     O1 1144   8.612   5.894   3.892
   99MET   HO11 1145   8.670   5.822   3.855
   99MET   HO12 1146   8.577   5.983   3.862
   99MET     O2 1147   8.605   5.754   4.068
   99MET   HO21 1148   8.633   5.690   3.995
   99MET   HO22 1149   8.582   5.745   4.165
  100ILE      N 1150   8.854   7.594   1.004
  100ILE     H1 1151   8.823   7.536   1.080
  100ILE     H2 1152   8.765   7.599   0.958
  100ILE     H3 1153   8.915   7.535   0.951
  100ILE     CA 1154   8.905   7.726   1.041
  100ILE     CB 1155   8.789   7.825   1.037
  100ILE    CG1 1156   8.666   7.787   1.120
  100ILE    CG2 1157   8.749   7.866   0.895
  100ILE     CD 1158   8.665   7.843   1.263
  100ILE      C 1159   8.973   7.719   1.178
  100ILE      O 1160   9.027   7.614   1.214
  101GLN      N 1161   9.014   7.832   1.235
  101GLN      H 1162   9.026   7.913   1.178
  101GLN     CA 1163   9.080   7.833   1.366
  101GLN     CB 1164   9.104   7.974   1.421
  101GLN     CG 1165   9.229   8.045   1.369
  101GLN     CD 1166   9.208   8.079   1.221
  101GLN    OE1 1167   9.102   8.114   1.169
  101GLN    NE2 1168   9.321   8.065   1.152
  101GLN   HE21 1169   9.411   8.056   1.195
  101GLN   HE22 1170   9.322   8.086   1.054
  101GLN      C 1171   9.005   7.757   1.477
  101GLN      O 1172   8.883   7.761   1.471
  102ARG      N 1173   9.084   7.682   1.553
  102ARG      H 1174   9.182   7.702   1.556
  102ARG     CA 1175   9.035   7.586   1.653
  102ARG     CB 1176   9.138   7.475   1.674
  102ARG     CG 1177   9.163   7.392   1.548
  102ARG     CD 1178   9.046   7.303   1.504
  102ARG     NE 1179   9.074   7.213   1.391
  102ARG     HE 1180   9.167   7.206   1.355
  102ARG     CZ 1181   8.984   7.131   1.336
  102ARG    NH1 1182   8.855   7.147   1.368
  102ARG   HH11 1183   8.831   7.217   1.435
  102ARG   HH12 1184   8.778   7.092   1.336
  102ARG    NH2 1185   9.022   7.053   1.234
  102ARG   HH21 1186   9.105   7.056   1.179
  102ARG   HH22 1187   8.944   7.005   1.192
  102ARG      C 1188   8.981   7.645   1.783
  102ARG      O 1189   8.994   7.764   1.814
  103THR      N 1190   8.912   7.562   1.861
  103THR      H 1191   8.910   7.463   1.842
  103THR     CA 1192   8.830   7.602   1.975
  103THR     CB 1193   8.743   7.490   2.034
  103THR    OG1 1194   8.685   7.532   2.158
  103THR    HG1 1195   8.588   7.543   2.138
  103THR    CG2 1196   8.815   7.356   2.049
  103THR      C 1197   8.905   7.681   2.082
  103THR      O 1198   9.006   7.626   2.127
  104PRO      N 1199   8.862   7.799   2.126
  104PRO     CA 1200   8.932   7.877   2.230
  104PRO     CB 1201   8.933   8.024   2.189
  104PRO     CG 1202   8.801   8.029   2.112
  104PRO     CD 1203   8.780   7.891   2.048
  104PRO      C 1204   8.882   7.842   2.369
  104PRO      O 1205   8.768   7.797   2.387
  105LYSH     N 1206   8.953   7.900   2.466
  105LYSH     H 1207   9.029   7.962   2.443
  105LYSH    CA 1208   8.909   7.898   2.605
  105LYSH    CB 1209   9.026   7.922   2.702
  105LYSH    CG 1210   9.138   7.818   2.710
  105LYSH    CD 1211   9.242   7.871   2.809
  105LYSH    CE 1212   9.372   7.792   2.788
  105LYSH    NZ 1213   9.497   7.868   2.769
  105LYSH   HZ1 1214   9.574   7.804   2.764
  105LYSH   HZ2 1215   9.495   7.928   2.690
  105LYSH   HZ3 1216   9.507   7.917   2.855
  105LYSH     C 1217   8.783   7.975   2.646
  105LYSH     O 1218   8.748   8.071   2.579
  106ILE      N 1219   8.722   7.930   2.756
  106ILE      H 1220   8.758   7.848   2.802
  106ILE     CA 1221   8.613   7.996   2.829
  106ILE     CB 1222   8.532   7.898   2.914
  106ILE    CG1 1223   8.623   7.808   2.997
  106ILE    CG2 1224   8.437   7.821   2.822
  106ILE     CD 1225   8.540   7.719   3.090
  106ILE      C 1226   8.667   8.112   2.914
  106ILE      O 1227   8.787   8.119   2.940
  107GLN      N 1228   8.575   8.204   2.942
  107GLN      H 1229   8.495   8.221   2.884
  107GLN     CA 1230   8.586   8.302   3.052
  107GLN     CB 1231   8.476   8.407   3.035
  107GLN     CG 1232   8.481   8.526   3.132
  107GLN     CD 1233   8.378   8.632   3.093
  107GLN    OE1 1234   8.282   8.604   3.021
  107GLN    NE2 1235   8.388   8.744   3.164
  107GLN   HE21 1236   8.449   8.749   3.242
  107GLN   HE22 1237   8.321   8.814   3.138
  107GLN      C 1238   8.571   8.246   3.192
  107GLN      O 1239   8.501   8.148   3.217
  108VAL      N 1240   8.663   8.293   3.276
  108VAL      H 1241   8.750   8.333   3.250
  108VAL     CA 1242   8.665   8.258   3.420
  108VAL     CB 1243   8.766   8.148   3.453
  108VAL    CG1 1244   8.728   8.011   3.395
  108VAL    CG2 1245   8.912   8.190   3.433
  108VAL      C 1246   8.670   8.366   3.527
  108VAL      O 1247   8.668   8.334   3.646
  109TYR      N 1248   8.665   8.490   3.480
  109TYR      H 1249   8.660   8.513   3.383
  109TYR     CA 1250   8.663   8.604   3.573
  109TYR     CB 1251   8.804   8.649   3.615
  109TYR     CG 1252   8.816   8.710   3.755
  109TYR    CD1 1253   8.899   8.821   3.770
  109TYR    HD1 1254   8.932   8.868   3.678
  109TYR    CD2 1255   8.741   8.666   3.862
  109TYR    HD2 1256   8.692   8.569   3.859
  109TYR    CE1 1257   8.911   8.884   3.893
  109TYR    HE1 1258   8.971   8.975   3.899
  109TYR    CE2 1259   8.747   8.733   3.985
  109TYR    HE2 1260   8.683   8.704   4.068
  109TYR     CZ 1261   8.843   8.831   4.003
  109TYR     OH 1262   8.904   8.846   4.123
  109TYR     HH 1263   8.995   8.881   4.101
  109TYR      C 1264   8.591   8.722   3.508
  109TYR      O 1265   8.551   8.720   3.393
  110SER      N 1266   8.559   8.815   3.599
  110SER      H 1267   8.614   8.829   3.682
  110SER     CA 1268   8.480   8.937   3.581
  110SER     CB 1269   8.485   9.018   3.711
  110SER     OG 1270   8.460   8.921   3.814
  110SER     HG 1271   8.390   8.854   3.788
  110SER      C 1272   8.570   9.028   3.497
  110SER      O 1273   8.683   9.055   3.535
  111ARG      N 1274   8.508   9.110   3.410
  111ARG      H 1275   8.412   9.136   3.406
  111ARG     CA 1276   8.587   9.173   3.304
  111ARG     CB 1277   8.624   9.083   3.186
  111ARG     CG 1278   8.737   8.983   3.214
  111ARG     CD 1279   8.752   8.893   3.091
  111ARG     NE 1280   8.892   8.847   3.094
  111ARG     HE 1281   8.939   8.843   3.183
  111ARG     CZ 1282   8.960   8.818   2.984
  111ARG    NH1 1283   8.913   8.833   2.859
  111ARG   HH11 1284   8.815   8.842   2.842
  111ARG   HH12 1285   8.979   8.853   2.787
  111ARG    NH2 1286   9.087   8.776   2.993
  111ARG   HH21 1287   9.121   8.757   3.085
  111ARG   HH22 1288   9.147   8.764   2.914
  111ARG      C 1289   8.510   9.289   3.242
  111ARG      O 1290   8.387   9.288   3.241
  112HI0      N 1291   8.577   9.395   3.197
  112HI0      H 1292   8.676   9.389   3.179
  112HI0     CA 1293   8.517   9.513   3.134
  112HI0     CB 1294   8.626   9.615   3.101
  112HI0     CG 1295   8.717   9.642   3.222
  112HI0    ND1 1296   8.845   9.607   3.215
  112HI0    HD1 1297   8.865   9.525   3.162
  112HI0    CD2 1298   8.705   9.731   3.320
  112HI0    HD2 1299   8.615   9.789   3.341
  112HI0    CE1 1300   8.908   9.662   3.318
  112HI0    HE1 1301   9.004   9.629   3.357
  112HI0    NE2 1302   8.822   9.741   3.382
  112HI0    HE2 1303   8.847   9.815   3.443
  112HI0      C 1304   8.456   9.462   3.004
  112HI0      O 1305   8.528   9.383   2.942
  113PRO      N 1306   8.348   9.520   2.952
  113PRO     CA 1307   8.293   9.482   2.820
  113PRO     CB 1308   8.193   9.596   2.798
  113PRO     CG 1309   8.133   9.624   2.936
  113PRO     CD 1310   8.256   9.607   3.026
  113PRO      C 1311   8.390   9.470   2.703
  113PRO      O 1312   8.359   9.401   2.605
  114ALA      N 1313   8.494   9.552   2.695
  114ALA      H 1314   8.503   9.640   2.743
  114ALA     CA 1315   8.593   9.535   2.587
  114ALA     CB 1316   8.701   9.640   2.613
  114ALA      C 1317   8.662   9.398   2.585
  114ALA      O 1318   8.662   9.332   2.480
  115GL4      N 1319   8.685   9.341   2.702
  115GL4      H 1320   8.642   9.386   2.780
  115GL4     CA 1321   8.770   9.224   2.730
  115GL4     CB 1322   8.834   9.231   2.868
  115GL4     CG 1323   8.901   9.365   2.901
  115GL4     CD 1324   8.936   9.360   3.051
  115GL4    OE1 1325   8.855   9.304   3.127
  115GL4   HE11 1326   8.894   9.303   3.219
  115GL4   HE12 1327   8.775   9.283   3.072
  115GL4    OE2 1328   9.035   9.421   3.096
  115GL4   HE21 1329   9.010   9.443   3.191
  115GL4   HE22 1330   9.114   9.415   3.034
  115GL4      C 1331   8.689   9.094   2.725
  115GL4      O 1332   8.734   8.988   2.683
  116ASN      N 1333   8.565   9.100   2.775
  116ASN      H 1334   8.551   9.182   2.829
  116ASN     CA 1335   8.460   8.999   2.758
  116ASN     CB 1336   8.474   8.867   2.836
  116ASN     CG 1337   8.567   8.759   2.781
  116ASN    OD1 1338   8.673   8.736   2.840
  116ASN    ND2 1339   8.536   8.704   2.664
  116ASN   HD21 1340   8.460   8.746   2.612
  116ASN   HD22 1341   8.587   8.629   2.623
  116ASN      C 1342   8.330   9.067   2.803
  116ASN      O 1343   8.330   9.158   2.887
  117GLY      N 1344   8.229   9.032   2.724
  117GLY      H 1345   8.247   8.967   2.650
  117GLY     CA 1346   8.091   9.079   2.737
  117GLY      C 1347   8.048   9.142   2.604
  117GLY      O 1348   8.076   9.083   2.500
  118LYSH     N 1349   7.967   9.247   2.598
  118LYSH     H 1350   7.973   9.298   2.513
  118LYSH    CA 1351   7.901   9.331   2.699
  118LYSH    CB 1352   7.811   9.427   2.621
  118LYSH    CG 1353   7.757   9.537   2.715
  118LYSH    CD 1354   7.663   9.634   2.644
  118LYSH    CE 1355   7.702   9.707   2.514
  118LYSH    NZ 1356   7.612   9.823   2.507
  118LYSH   HZ1 1357   7.649   9.895   2.447
  118LYSH   HZ2 1358   7.520   9.799   2.476
  118LYSH   HZ3 1359   7.598   9.852   2.601
  118LYSH     C 1360   7.825   9.261   2.811
  118LYSH     O 1361   7.858   9.291   2.927
  119SER      N 1362   7.772   9.139   2.801
  119SER      H 1363   7.771   9.090   2.712
  119SER     CA 1364   7.715   9.064   2.914
  119SER     CB 1365   7.599   8.975   2.869
  119SER     OG 1366   7.481   9.051   2.847
  119SER     HG 1367   7.422   9.020   2.770
  119SER      C 1368   7.810   8.972   2.989
  119SER      O 1369   7.853   8.868   2.941
  120ASN      N 1370   7.823   9.002   3.119
  120ASN      H 1371   7.761   9.074   3.151
  120ASN     CA 1372   7.896   8.922   3.218
  120ASN     CB 1373   8.018   8.992   3.278
  120ASN     CG 1374   8.123   9.025   3.172
  120ASN    OD1 1375   8.189   8.944   3.107
  120ASN    ND2 1376   8.125   9.151   3.131
  120ASN   HD21 1377   8.065   9.225   3.162
  120ASN   HD22 1378   8.165   9.161   3.039
  120ASN      C 1379   7.802   8.859   3.322
  120ASN      O 1380   7.774   8.927   3.421
  121PHE      N 1381   7.754   8.736   3.308
  121PHE      H 1382   7.705   8.708   3.390
  121PHE     CA 1383   7.759   8.632   3.204
  121PHE     CB 1384   7.671   8.666   3.085
  121PHE     CG 1385   7.520   8.654   3.106
  121PHE    CD1 1386   7.449   8.538   3.080
  121PHE    HD1 1387   7.505   8.453   3.040
  121PHE    CD2 1388   7.445   8.764   3.146
  121PHE    HD2 1389   7.497   8.849   3.191
  121PHE    CE1 1390   7.310   8.527   3.085
  121PHE    HE1 1391   7.267   8.428   3.072
  121PHE    CE2 1392   7.306   8.759   3.149
  121PHE    HE2 1393   7.258   8.856   3.156
  121PHE     CZ 1394   7.239   8.643   3.112
  121PHE     HZ 1395   7.130   8.637   3.117
  121PHE      C 1396   7.892   8.569   3.164
  121PHE      O 1397   8.001   8.627   3.158
  122LEU      N 1398   7.874   8.440   3.136
  122LEU      H 1399   7.791   8.397   3.171
  122LEU     CA 1400   7.969   8.353   3.066
  122LEU     CB 1401   7.938   8.204   3.079
  122LEU     CG 1402   8.049   8.103   3.051
  122LEU    CD1 1403   8.176   8.127   3.132
  122LEU    CD2 1404   8.011   7.956   3.076
  122LEU      C 1405   7.987   8.379   2.915
  122LEU      O 1406   7.894   8.369   2.836
  123ASN      N 1407   8.108   8.425   2.886
  123ASN      H 1408   8.177   8.431   2.959
  123ASN     CA 1409   8.161   8.435   2.749
  123ASN     CB 1410   8.215   8.575   2.717
  123ASN     CG 1411   8.119   8.691   2.743
  123ASN    OD1 1412   8.085   8.770   2.654
  123ASN    ND2 1413   8.085   8.716   2.868
  123ASN   HD21 1414   8.125   8.668   2.947
  123ASN   HD22 1415   8.016   8.786   2.886
  123ASN      C 1416   8.267   8.328   2.721
  123ASN      O 1417   8.322   8.268   2.813
  124CYS2     N 1418   8.308   8.327   2.593
  124CYS2     H 1419   8.253   8.367   2.520
  124CYS2    CA 1420   8.422   8.246   2.548
  124CYS2    CB 1421   8.375   8.147   2.441
  124CYS2    SG 1422   8.504   8.049   2.357
  124CYS2     C 1423   8.521   8.342   2.480
  124CYS2     O 1424   8.478   8.436   2.414
  125TYR      N 1425   8.650   8.312   2.474
  125TYR      H 1426   8.683   8.224   2.509
  125TYR     CA 1427   8.752   8.404   2.422
  125TYR     CB 1428   8.890   8.379   2.486
  125TYR     CG 1429   8.913   8.373   2.637
  125TYR    CD1 1430   8.859   8.476   2.711
  125TYR    HD1 1431   8.789   8.546   2.665
  125TYR    CD2 1432   9.013   8.291   2.689
  125TYR    HD2 1433   9.074   8.218   2.636
  125TYR    CE1 1434   8.895   8.507   2.842
  125TYR    HE1 1435   8.868   8.596   2.900
  125TYR    CE2 1436   9.048   8.316   2.821
  125TYR    HE2 1437   9.136   8.263   2.855
  125TYR     CZ 1438   8.997   8.426   2.889
  125TYR     OH 1439   9.044   8.454   3.013
  125TYR     HH 1440   9.142   8.432   3.015
  125TYR      C 1441   8.757   8.404   2.270
  125TYR      O 1442   8.863   8.371   2.217
  126VAL      N 1443   8.640   8.423   2.210
  126VAL      H 1444   8.558   8.421   2.266
  126VAL     CA 1445   8.616   8.435   2.066
  126VAL     CB 1446   8.469   8.428   2.024
  126VAL    CG1 1447   8.445   8.278   2.002
  126VAL    CG2 1448   8.374   8.498   2.121
  126VAL      C 1449   8.681   8.566   2.021
  126VAL      O 1450   8.620   8.673   2.020
  127SER      N 1451   8.808   8.556   1.985
  127SER      H 1452   8.857   8.470   2.001
  127SER     CA 1453   8.889   8.657   1.916
  127SER     CB 1454   8.972   8.735   2.020
  127SER     OG 1455   9.042   8.648   2.107
  127SER     HG 1456   9.003   8.647   2.199
  127SER      C 1457   8.989   8.589   1.822
  127SER      O 1458   9.008   8.468   1.819
  128GLY      N 1459   9.008   8.663   1.712
  128GLY      H 1460   8.947   8.740   1.693
  128GLY     CA 1461   9.109   8.635   1.610
  128GLY      C 1462   9.091   8.511   1.522
  128GLY      O 1463   9.181   8.429   1.503
  129PHE      N 1464   8.972   8.504   1.464
  129PHE      H 1465   8.897   8.564   1.490
  129PHE     CA 1466   8.939   8.404   1.360
  129PHE     CB 1467   8.798   8.349   1.386
  129PHE     CG 1468   8.787   8.261   1.511
  129PHE    CD1 1469   8.789   8.123   1.490
  129PHE    HD1 1470   8.845   8.085   1.405
  129PHE    CD2 1471   8.770   8.308   1.640
  129PHE    HD2 1472   8.732   8.410   1.645
  129PHE    CE1 1473   8.777   8.036   1.598
  129PHE    HE1 1474   8.779   7.928   1.588
  129PHE    CE2 1475   8.766   8.221   1.750
  129PHE    HE2 1476   8.741   8.279   1.838
  129PHE     CZ 1477   8.766   8.084   1.727
  129PHE     HZ 1478   8.736   8.013   1.804
  129PHE      C 1479   8.925   8.459   1.218
  129PHE      O 1480   8.904   8.577   1.191
  130HI0      N 1481   8.957   8.365   1.129
  130HI0      H 1482   9.004   8.280   1.153
  130HI0     CA 1483   8.938   8.385   0.985
  130HI0     CB 1484   9.078   8.419   0.935
  130HI0     CG 1485   9.095   8.428   0.783
  130HI0    ND1 1486   9.046   8.517   0.697
  130HI0    HD1 1487   9.021   8.610   0.725
  130HI0    CD2 1488   9.157   8.336   0.711
  130HI0    HD2 1489   9.223   8.256   0.747
  130HI0    CE1 1490   9.075   8.476   0.574
  130HI0    HE1 1491   9.034   8.527   0.487
  130HI0    NE2 1492   9.141   8.361   0.581
  130HI0    HE2 1493   9.200   8.320   0.511
  130HI0      C 1494   8.862   8.268   0.921
  130HI0      O 1495   8.922   8.166   0.886
  131PRO      N 1496   8.746   8.304   0.868
  131PRO     CA 1497   8.675   8.433   0.875
  131PRO     CB 1498   8.607   8.431   0.738
  131PRO     CG 1499   8.548   8.290   0.739
  131PRO     CD 1500   8.669   8.209   0.785
  131PRO      C 1501   8.573   8.458   0.987
  131PRO      O 1502   8.557   8.389   1.086
  132SER      N 1503   8.511   8.574   0.971
  132SER      H 1504   8.509   8.623   0.883
  132SER     CA 1505   8.423   8.631   1.074
  132SER     CB 1506   8.392   8.777   1.040
  132SER     OG 1507   8.303   8.798   0.931
  132SER     HG 1508   8.282   8.896   0.925
  132SER      C 1509   8.293   8.560   1.109
  132SER      O 1510   8.251   8.572   1.224
  133AS4      N 1511   8.235   8.482   1.018
  133AS4      H 1512   8.288   8.441   0.944
  133AS4     CA 1513   8.097   8.430   1.023
  133AS4     CB 1514   8.060   8.390   0.880
  133AS4     CG 1515   8.122   8.254   0.847
  133AS4    OD1 1516   8.049   8.155   0.826
  133AS4   HD11 1517   8.114   8.080   0.811
  133AS4   HD12 1518   7.959   8.166   0.868
  133AS4    OD2 1519   8.242   8.262   0.814
  133AS4   HD21 1520   8.271   8.166   0.809
  133AS4   HD22 1521   8.261   8.356   0.786
  133AS4      C 1522   8.066   8.317   1.122
  133AS4      O 1523   7.954   8.286   1.161
  134ILE      N 1524   8.174   8.261   1.178
  134ILE      H 1525   8.267   8.271   1.145
  134ILE     CA 1526   8.151   8.156   1.277
  134ILE     CB 1527   8.279   8.078   1.306
  134ILE    CG1 1528   8.390   8.168   1.359
  134ILE    CG2 1529   8.337   8.004   1.184
  134ILE     CD 1530   8.397   8.173   1.513
  134ILE      C 1531   8.077   8.191   1.408
  134ILE      O 1532   8.086   8.304   1.457
  135GL4      N 1533   7.993   8.096   1.445
  135GL4      H 1534   7.999   8.007   1.399
  135GL4     CA 1535   7.904   8.107   1.561
  135GL4     CB 1536   7.760   8.069   1.527
  135GL4     CG 1537   7.725   8.112   1.385
  135GL4     CD 1538   7.574   8.095   1.365
  135GL4    OE1 1539   7.496   8.151   1.444
  135GL4   HE11 1540   7.408   8.166   1.398
  135GL4   HE12 1541   7.540   8.164   1.533
  135GL4    OE2 1542   7.539   8.003   1.288
  135GL4   HE21 1543   7.441   7.985   1.298
  135GL4   HE22 1544   7.620   7.965   1.245
  135GL4      C 1545   7.943   8.012   1.674
  135GL4      O 1546   7.960   7.891   1.656
  136VAL      N 1547   7.930   8.071   1.792
  136VAL      H 1548   7.905   8.166   1.808
  136VAL     CA 1549   7.982   8.000   1.910
  136VAL     CB 1550   8.107   8.061   1.974
  136VAL    CG1 1551   8.234   8.023   1.899
  136VAL    CG2 1552   8.093   8.214   1.970
  136VAL      C 1553   7.871   7.968   2.011
  136VAL      O 1554   7.799   8.056   2.059
  137AS4      N 1555   7.856   7.840   2.040
  137AS4      H 1556   7.927   7.785   1.996
  137AS4     CA 1557   7.757   7.778   2.131
  137AS4     CB 1558   7.698   7.648   2.075
  137AS4     CG 1559   7.620   7.670   1.944
  137AS4    OD1 1560   7.635   7.582   1.856
  137AS4   HD11 1561   7.601   7.617   1.770
  137AS4   HD12 1562   7.658   7.494   1.899
  137AS4    OD2 1563   7.556   7.775   1.924
  137AS4   HD21 1564   7.495   7.775   1.844
  137AS4   HD22 1565   7.572   7.842   1.996
  137AS4      C 1566   7.820   7.758   2.269
  137AS4      O 1567   7.917   7.683   2.283
  138LEU      N 1568   7.770   7.827   2.369
  138LEU      H 1569   7.736   7.921   2.358
  138LEU     CA 1570   7.819   7.799   2.506
  138LEU     CB 1571   7.821   7.914   2.606
  138LEU     CG 1572   7.963   7.971   2.616
  138LEU    CD1 1573   7.971   8.108   2.683
  138LEU    CD2 1574   8.060   7.878   2.689
  138LEU      C 1575   7.744   7.676   2.558
  138LEU      O 1576   7.641   7.682   2.624
  139LEU      N 1577   7.814   7.563   2.544
  139LEU      H 1578   7.905   7.561   2.501
  139LEU     CA 1579   7.761   7.429   2.568
  139LEU     CB 1580   7.719   7.358   2.440
  139LEU     CG 1581   7.596   7.396   2.356
  139LEU    CD1 1582   7.579   7.290   2.249
  139LEU    CD2 1583   7.470   7.420   2.441
  139LEU      C 1584   7.873   7.341   2.625
  139LEU      O 1585   7.980   7.392   2.656
  140LYSH     N 1586   7.841   7.217   2.658
  140LYSH     H 1587   7.744   7.192   2.658
  140LYSH    CA 1588   7.931   7.106   2.692
  140LYSH    CB 1589   7.925   7.061   2.838
  140LYSH    CG 1590   8.006   6.946   2.900
  140LYSH    CD 1591   8.006   6.959   3.052
  140LYSH    CE 1592   8.068   6.825   3.092
  140LYSH    NZ 1593   8.120   6.821   3.230
  140LYSH   HZ1 1594   8.182   6.893   3.262
  140LYSH   HZ2 1595   8.045   6.814   3.296
  140LYSH   HZ3 1596   8.171   6.736   3.237
  140LYSH     C 1597   7.917   6.984   2.601
  140LYSH     O 1598   8.016   6.941   2.544
  141ASN      N 1599   7.790   6.956   2.572
  141ASN      H 1600   7.712   7.000   2.617
  141ASN     CA 1601   7.768   6.868   2.456
  141ASN     CB 1602   7.619   6.839   2.434
  141ASN     CG 1603   7.602   6.697   2.379
  141ASN    OD1 1604   7.585   6.678   2.257
  141ASN    ND2 1605   7.609   6.592   2.459
  141ASN   HD21 1606   7.619   6.609   2.557
  141ASN   HD22 1607   7.597   6.501   2.419
  141ASN      C 1608   7.824   6.905   2.320
  141ASN      O 1609   7.879   7.013   2.303
  142GLY      N 1610   7.832   6.812   2.224
  142GLY      H 1611   7.816   6.714   2.233
  142GLY     CA 1612   7.853   6.860   2.087
  142GLY      C 1613   7.727   6.919   2.024
  142GLY      O 1614   7.721   7.032   1.976
  143GL4      N 1615   7.618   6.845   2.044
  143GL4      H 1616   7.606   6.797   2.131
  143GL4     CA 1617   7.487   6.884   1.992
  143GL4     CB 1618   7.408   6.754   1.974
  143GL4     CG 1619   7.261   6.745   1.930
  143GL4     CD 1620   7.236   6.804   1.791
  143GL4    OE1 1621   7.216   6.728   1.696
  143GL4   HE11 1622   7.184   6.774   1.612
  143GL4   HE12 1623   7.247   6.636   1.720
  143GL4    OE2 1624   7.253   6.927   1.773
  143GL4   HE21 1625   7.234   6.953   1.678
  143GL4   HE22 1626   7.313   6.960   1.847
  143GL4      C 1627   7.410   6.983   2.080
  143GL4      O 1628   7.428   6.983   2.203
  144ARG      N 1629   7.339   7.072   2.013
  144ARG      H 1630   7.324   7.040   1.919
  144ARG     CA 1631   7.251   7.181   2.055
  144ARG     CB 1632   7.181   7.250   1.939
  144ARG     CG 1633   7.283   7.352   1.887
  144ARG     CD 1634   7.248   7.431   1.761
  144ARG     NE 1635   7.342   7.542   1.742
  144ARG     HE 1636   7.427   7.547   1.795
  144ARG     CZ 1637   7.326   7.633   1.645
  144ARG    NH1 1638   7.228   7.642   1.553
  144ARG   HH11 1639   7.142   7.592   1.558
  144ARG   HH12 1640   7.242   7.710   1.481
  144ARG    NH2 1641   7.420   7.728   1.633
  144ARG   HH21 1642   7.505   7.710   1.683
  144ARG   HH22 1643   7.415   7.805   1.569
  144ARG      C 1644   7.138   7.150   2.154
  144ARG      O 1645   7.054   7.235   2.180
  145ILE      N 1646   7.157   7.047   2.237
  145ILE      H 1647   7.250   7.011   2.249
  145ILE     CA 1648   7.061   7.004   2.340
  145ILE     CB 1649   7.100   6.871   2.404
  145ILE    CG1 1650   7.120   6.758   2.303
  145ILE    CG2 1651   6.993   6.832   2.506
  145ILE     CD 1652   7.009   6.730   2.203
  145ILE      C 1653   7.040   7.108   2.450
  145ILE      O 1654   6.920   7.135   2.461
  146GL4      N 1655   7.126   7.130   2.550
  146GL4      H 1656   7.213   7.084   2.565
  146GL4     CA 1657   7.087   7.222   2.658
  146GL4     CB 1658   7.205   7.205   2.755
  146GL4     CG 1659   7.195   7.087   2.850
  146GL4     CD 1660   7.321   7.083   2.938
  146GL4    OE1 1661   7.323   7.095   3.061
  146GL4   HE11 1662   7.408   7.135   3.094
  146GL4   HE12 1663   7.239   7.058   3.101
  146GL4    OE2 1664   7.427   7.055   2.876
  146GL4   HE21 1665   7.506   7.081   2.932
  146GL4   HE22 1666   7.397   7.006   2.796
  146GL4      C 1667   7.082   7.370   2.618
  146GL4      O 1668   7.182   7.439   2.638
  147LYSH     N 1669   6.960   7.415   2.592
  147LYSH     H 1670   6.881   7.353   2.592
  147LYSH    CA 1671   6.920   7.547   2.539
  147LYSH    CB 1672   6.771   7.552   2.507
  147LYSH    CG 1673   6.709   7.498   2.379
  147LYSH    CD 1674   6.567   7.549   2.355
  147LYSH    CE 1675   6.551   7.696   2.316
  147LYSH    NZ 1676   6.429   7.720   2.237
  147LYSH   HZ1 1677   6.451   7.704   2.141
  147LYSH   HZ2 1678   6.355   7.659   2.263
  147LYSH   HZ3 1679   6.411   7.818   2.248
  147LYSH     C 1680   6.954   7.670   2.624
  147LYSH     O 1681   6.899   7.698   2.730
  148VAL      N 1682   7.033   7.754   2.558
  148VAL      H 1683   7.055   7.731   2.463
  148VAL     CA 1684   7.092   7.876   2.613
  148VAL     CB 1685   7.212   7.912   2.526
  148VAL    CG1 1686   7.328   7.813   2.538
  148VAL    CG2 1687   7.177   7.930   2.379
  148VAL      C 1688   6.988   7.986   2.638
  148VAL      O 1689   6.875   7.975   2.592
  149GL4      N 1690   7.041   8.085   2.710
  149GL4      H 1691   7.113   8.072   2.777
  149GL4     CA 1692   6.967   8.210   2.735
  149GL4     CB 1693   7.032   8.288   2.849
  149GL4     CG 1694   7.020   8.227   2.988
  149GL4     CD 1695   7.102   8.111   3.046
  149GL4    OE1 1696   7.134   8.110   3.166
  149GL4   HE11 1697   7.222   8.063   3.168
  149GL4   HE12 1698   7.058   8.154   3.214
  149GL4    OE2 1699   7.130   8.018   2.967
  149GL4   HE21 1700   7.144   7.930   3.014
  149GL4   HE22 1701   7.129   8.049   2.873
  149GL4      C 1702   6.927   8.298   2.617
  149GL4      O 1703   6.807   8.311   2.592
  150HI0      N 1704   7.029   8.341   2.542
  150HI0      H 1705   7.125   8.328   2.567
  150HI0     CA 1706   7.003   8.421   2.421
  150HI0     CB 1707   6.951   8.560   2.459
  150HI0     CG 1708   7.025   8.669   2.535
  150HI0    ND1 1709   7.029   8.675   2.669
  150HI0    HD1 1710   6.950   8.662   2.729
  150HI0    CD2 1711   7.132   8.730   2.486
  150HI0    HD2 1712   7.142   8.747   2.379
  150HI0    CE1 1713   7.142   8.736   2.700
  150HI0    HE1 1714   7.184   8.764   2.797
  150HI0    NE2 1715   7.203   8.774   2.588
  150HI0    HE2 1716   7.283   8.835   2.580
  150HI0      C 1717   7.122   8.428   2.327
  150HI0      O 1718   7.234   8.403   2.371
  151SER      N 1719   7.098   8.447   2.197
  151SER      H 1720   7.005   8.432   2.164
  151SER     CA 1721   7.193   8.509   2.104
  151SER     CB 1722   7.155   8.480   1.957
  151SER     OG 1723   7.018   8.512   1.932
  151SER     HG 1724   6.969   8.425   1.937
  151SER      C 1725   7.219   8.658   2.121
  151SER      O 1726   7.126   8.739   2.125
  152AS4      N 1727   7.345   8.696   2.105
  152AS4      H 1728   7.421   8.631   2.091
  152AS4     CA 1729   7.389   8.836   2.098
  152AS4     CB 1730   7.385   8.895   2.238
  152AS4     CG 1731   7.415   9.044   2.244
  152AS4    OD1 1732   7.371   9.114   2.151
  152AS4   HD11 1733   7.412   9.203   2.173
  152AS4   HD12 1734   7.304   9.068   2.092
  152AS4    OD2 1735   7.490   9.084   2.337
  152AS4   HD21 1736   7.480   9.181   2.358
  152AS4   HD22 1737   7.554   9.007   2.342
  152AS4      C 1738   7.533   8.841   2.045
  152AS4      O 1739   7.590   8.734   2.021
  153LEU      N 1740   7.580   8.958   2.003
  153LEU      H 1741   7.541   9.044   2.035
  153LEU     CA 1742   7.709   8.973   1.934
  153LEU     CB 1743   7.711   9.082   1.827
  153LEU     CG 1744   7.618   9.083   1.705
  153LEU    CD1 1745   7.614   9.221   1.638
  153LEU    CD2 1746   7.663   8.973   1.610
  153LEU      C 1747   7.815   9.003   2.040
  153LEU      O 1748   7.843   9.114   2.084
  154SER      N 1749   7.889   8.896   2.068
  154SER      H 1750   7.888   8.806   2.025
  154SER     CA 1751   7.990   8.903   2.174
  154SER     CB 1752   8.027   8.765   2.229
  154SER     OG 1753   8.091   8.783   2.355
  154SER     HG 1754   8.020   8.822   2.414
  154SER      C 1755   8.122   8.969   2.132
  154SER      O 1756   8.147   8.953   2.013
  155PHE      N 1757   8.171   9.054   2.223
  155PHE      H 1758   8.113   9.075   2.301
  155PHE     CA 1759   8.297   9.128   2.204
  155PHE     CB 1760   8.263   9.277   2.190
  155PHE     CG 1761   8.371   9.374   2.140
  155PHE    CD1 1762   8.449   9.447   2.230
  155PHE    HD1 1763   8.435   9.427   2.336
  155PHE    CD2 1764   8.394   9.388   2.005
  155PHE    HD2 1765   8.336   9.334   1.930
  155PHE    CE1 1766   8.556   9.525   2.186
  155PHE    HE1 1767   8.613   9.581   2.261
  155PHE    CE2 1768   8.506   9.456   1.957
  155PHE    HE2 1769   8.544   9.437   1.857
  155PHE     CZ 1770   8.588   9.517   2.052
  155PHE     HZ 1771   8.676   9.567   2.012
  155PHE      C 1772   8.406   9.099   2.309
  155PHE      O 1773   8.370   9.068   2.421
  156SER      N 1774   8.526   9.088   2.252
  156SER      H 1775   8.532   9.091   2.153
  156SER     CA 1776   8.647   9.037   2.320
  156SER     CB 1777   8.640   8.884   2.322
  156SER     OG 1778   8.736   8.819   2.406
  156SER     HG 1779   8.718   8.844   2.500
  156SER      C 1780   8.775   9.086   2.251
  156SER      O 1781   8.858   9.014   2.197
  157LYSH     N 1782   8.786   9.218   2.249
  157LYSH     H 1783   8.736   9.263   2.323
  157LYSH    CA 1784   8.892   9.292   2.178
  157LYSH    CB 1785   9.017   9.324   2.259
  157LYSH    CG 1786   8.981   9.403   2.384
  157LYSH    CD 1787   9.093   9.497   2.428
  157LYSH    CE 1788   9.191   9.430   2.526
  157LYSH    NZ 1789   9.300   9.507   2.588
  157LYSH   HZ1 1790   9.366   9.459   2.645
  157LYSH   HZ2 1791   9.352   9.557   2.520
  157LYSH   HZ3 1792   9.257   9.576   2.647
  157LYSH     C 1793   8.926   9.266   2.032
  157LYSH     O 1794   9.030   9.303   1.976
  158AS4      N 1795   8.851   9.176   1.968
  158AS4      H 1796   8.821   9.098   2.025
  158AS4     CA 1797   8.855   9.150   1.824
  158AS4     CB 1798   8.791   9.017   1.785
  158AS4     CG 1799   8.842   8.974   1.647
  158AS4    OD1 1800   8.965   8.954   1.647
  158AS4   HD11 1801   8.995   8.922   1.558
  158AS4   HD12 1802   9.008   8.949   1.737
  158AS4    OD2 1803   8.760   8.954   1.555
  158AS4   HD21 1804   8.811   8.909   1.482
  158AS4   HD22 1805   8.678   9.012   1.562
  158AS4      C 1806   8.802   9.263   1.736
  158AS4      O 1807   8.734   9.356   1.777
  159TRP      N 1808   8.856   9.259   1.613
  159TRP      H 1809   8.950   9.224   1.613
  159TRP     CA 1810   8.813   9.338   1.497
  159TRP     CB 1811   8.929   9.304   1.405
  159TRP     CG 1812   8.907   9.370   1.268
  159TRP    CD1 1813   8.930   9.498   1.241
  159TRP    HD1 1814   8.969   9.568   1.316
  159TRP    CD2 1815   8.838   9.315   1.161
  159TRP    NE1 1816   8.877   9.529   1.123
  159TRP    HE1 1817   8.870   9.624   1.092
  159TRP    CE2 1818   8.815   9.422   1.074
  159TRP    CE3 1819   8.781   9.191   1.135
  159TRP    HE3 1820   8.800   9.107   1.202
  159TRP    CZ2 1821   8.744   9.401   0.957
  159TRP    HZ2 1822   8.739   9.488   0.891
  159TRP    CZ3 1823   8.705   9.173   1.020
  159TRP    HZ3 1824   8.693   9.069   0.988
  159TRP    CH2 1825   8.682   9.279   0.933
  159TRP    HH2 1826   8.617   9.264   0.847
  159TRP      C 1827   8.669   9.315   1.451
  159TRP      O 1828   8.598   9.413   1.425
  160SER      N 1829   8.619   9.193   1.464
  160SER      H 1830   8.673   9.120   1.507
  160SER     CA 1831   8.477   9.165   1.435
  160SER     CB 1832   8.471   9.056   1.329
  160SER     OG 1833   8.526   8.931   1.375
  160SER     HG 1834   8.601   8.943   1.438
  160SER      C 1835   8.401   9.124   1.562
  160SER      O 1836   8.461   9.092   1.665
  161PHE      N 1837   8.269   9.134   1.553
  161PHE      H 1838   8.225   9.153   1.464
  161PHE     CA 1839   8.175   9.087   1.656
  161PHE     CB 1840   8.055   9.181   1.665
  161PHE     CG 1841   8.054   9.303   1.757
  161PHE    CD1 1842   8.033   9.283   1.894
  161PHE    HD1 1843   8.029   9.182   1.934
  161PHE    CD2 1844   8.056   9.431   1.703
  161PHE    HD2 1845   8.061   9.444   1.594
  161PHE    CE1 1846   8.028   9.397   1.972
  161PHE    HE1 1847   8.002   9.381   2.077
  161PHE    CE2 1848   8.042   9.543   1.784
  161PHE    HE2 1849   8.025   9.642   1.742
  161PHE     CZ 1850   8.027   9.527   1.921
  161PHE     HZ 1851   7.978   9.608   1.976
  161PHE      C 1852   8.133   8.943   1.624
  161PHE      O 1853   8.112   8.916   1.505
  162TYR      N 1854   8.153   8.852   1.718
  162TYR      H 1855   8.163   8.883   1.812
  162TYR     CA 1856   8.111   8.714   1.687
  162TYR     CB 1857   8.221   8.614   1.723
  162TYR     CG 1858   8.350   8.641   1.644
  162TYR    CD1 1859   8.450   8.713   1.707
  162TYR    HD1 1860   8.435   8.780   1.792
  162TYR    CD2 1861   8.384   8.580   1.523
  162TYR    HD2 1862   8.306   8.540   1.459
  162TYR    CE1 1863   8.578   8.713   1.653
  162TYR    HE1 1864   8.655   8.755   1.717
  162TYR    CE2 1865   8.510   8.587   1.464
  162TYR    HE2 1866   8.520   8.550   1.362
  162TYR     CZ 1867   8.611   8.656   1.531
  162TYR     OH 1868   8.738   8.669   1.484
  162TYR     HH 1869   8.759   8.762   1.514
  162TYR      C 1870   7.981   8.685   1.763
  162TYR      O 1871   7.965   8.719   1.882
  163LEU      N 1872   7.883   8.631   1.691
  163LEU      H 1873   7.897   8.604   1.597
  163LEU     CA 1874   7.760   8.582   1.756
  163LEU     CB 1875   7.683   8.523   1.638
  163LEU     CG 1876   7.535   8.497   1.669
  163LEU    CD1 1877   7.465   8.626   1.712
  163LEU    CD2 1878   7.474   8.436   1.542
  163LEU      C 1879   7.787   8.471   1.857
  163LEU      O 1880   7.854   8.374   1.822
  164LEU      N 1881   7.737   8.490   1.980
  164LEU      H 1882   7.693   8.575   2.011
  164LEU     CA 1883   7.756   8.389   2.085
  164LEU     CB 1884   7.846   8.452   2.191
  164LEU     CG 1885   7.876   8.365   2.314
  164LEU    CD1 1886   7.933   8.224   2.301
  164LEU    CD2 1887   7.949   8.456   2.414
  164LEU      C 1888   7.620   8.357   2.147
  164LEU      O 1889   7.539   8.446   2.171
  165TYR      N 1890   7.600   8.228   2.172
  165TYR      H 1891   7.661   8.161   2.131
  165TYR     CA 1892   7.478   8.184   2.243
  165TYR     CB 1893   7.434   8.056   2.171
  165TYR     CG 1894   7.392   8.078   2.026
  165TYR    CD1 1895   7.484   8.061   1.923
  165TYR    HD1 1896   7.585   8.023   1.936
  165TYR    CD2 1897   7.267   8.127   1.992
  165TYR    HD2 1898   7.201   8.156   2.072
  165TYR    CE1 1899   7.452   8.096   1.792
  165TYR    HE1 1900   7.525   8.092   1.712
  165TYR    CE2 1901   7.233   8.164   1.862
  165TYR    HE2 1902   7.127   8.183   1.842
  165TYR     CZ 1903   7.327   8.148   1.761
  165TYR     OH 1904   7.305   8.154   1.626
  165TYR     HH 1905   7.388   8.150   1.572
  165TYR      C 1906   7.510   8.174   2.393
  165TYR      O 1907   7.580   8.081   2.432
  166TYR      N 1908   7.467   8.281   2.459
  166TYR      H 1909   7.405   8.343   2.410
  166TYR     CA 1910   7.494   8.329   2.596
  166TYR     CB 1911   7.455   8.471   2.638
  166TYR     CG 1912   7.570   8.569   2.618
  166TYR    CD1 1913   7.574   8.640   2.499
  166TYR    HD1 1914   7.495   8.634   2.423
  166TYR    CD2 1915   7.665   8.583   2.718
  166TYR    HD2 1916   7.673   8.533   2.816
  166TYR    CE1 1917   7.673   8.736   2.479
  166TYR    HE1 1918   7.674   8.804   2.394
  166TYR    CE2 1919   7.768   8.673   2.696
  166TYR    HE2 1920   7.823   8.719   2.777
  166TYR     CZ 1921   7.770   8.747   2.578
  166TYR     OH 1922   7.863   8.845   2.558
  166TYR     HH 1923   7.946   8.817   2.605
  166TYR      C 1924   7.438   8.232   2.698
  166TYR      O 1925   7.331   8.175   2.678
  167THR      N 1926   7.507   8.223   2.813
  167THR      H 1927   7.594   8.266   2.836
  167THR     CA 1928   7.451   8.139   2.920
  167THR     CB 1929   7.472   7.991   2.889
  167THR    OG1 1930   7.380   7.911   2.965
  167THR    HG1 1931   7.297   7.962   2.982
  167THR    CG2 1932   7.617   7.945   2.908
  167THR      C 1933   7.501   8.183   3.058
  167THR      O 1934   7.607   8.244   3.065
  168GL4      N 1935   7.425   8.153   3.163
  168GL4      H 1936   7.330   8.124   3.147
  168GL4     CA 1937   7.466   8.176   3.302
  168GL4     CB 1938   7.556   8.063   3.349
  168GL4     CG 1939   7.469   7.938   3.364
  168GL4     CD 1940   7.560   7.829   3.422
  168GL4    OE1 1941   7.547   7.815   3.546
  168GL4   HE11 1942   7.594   7.731   3.572
  168GL4   HE12 1943   7.502   7.890   3.594
  168GL4    OE2 1944   7.632   7.761   3.347
  168GL4   HE21 1945   7.666   7.689   3.407
  168GL4   HE22 1946   7.610   7.784   3.251
  168GL4      C 1947   7.513   8.314   3.348
  168GL4      O 1948   7.631   8.349   3.337
  169PHE      N 1949   7.436   8.370   3.441
  169PHE      H 1950   7.359   8.322   3.482
  169PHE     CA 1951   7.456   8.507   3.491
  169PHE     CB 1952   7.328   8.563   3.551
  169PHE     CG 1953   7.297   8.491   3.682
  169PHE    CD1 1954   7.368   8.537   3.791
  169PHE    HD1 1955   7.461   8.591   3.771
  169PHE    CD2 1956   7.187   8.409   3.704
  169PHE    HD2 1957   7.120   8.367   3.627
  169PHE    CE1 1958   7.325   8.510   3.921
  169PHE    HE1 1959   7.389   8.535   4.005
  169PHE    CE2 1960   7.140   8.388   3.833
  169PHE    HE2 1961   7.038   8.352   3.846
  169PHE     CZ 1962   7.214   8.429   3.942
  169PHE     HZ 1963   7.184   8.401   4.043
  169PHE      C 1964   7.585   8.542   3.566
  169PHE      O 1965   7.622   8.659   3.572
  170THR      N 1966   7.654   8.446   3.626
  170THR      H 1967   7.632   8.348   3.620
  170THR     CA 1968   7.783   8.464   3.696
  170THR     CB 1969   7.785   8.427   3.843
  170THR    OG1 1970   7.748   8.289   3.857
  170THR    HG1 1971   7.720   8.276   3.953
  170THR    CG2 1972   7.694   8.517   3.928
  170THR      C 1973   7.898   8.398   3.619
  170THR      O 1974   7.897   8.277   3.596
  171PRO      N 1975   7.995   8.476   3.574
  171PRO     CA 1976   8.121   8.427   3.518
  171PRO     CB 1977   8.172   8.545   3.434
  171PRO     CG 1978   8.119   8.668   3.508
  171PRO     CD 1979   7.977   8.614   3.525
  171PRO      C 1980   8.220   8.379   3.624
  171PRO      O 1981   8.315   8.450   3.658
  172THR      N 1982   8.170   8.275   3.691
  172THR      H 1983   8.077   8.241   3.691
  172THR     CA 1984   8.248   8.196   3.787
  172THR     CB 1985   8.167   8.177   3.915
  172THR    OG1 1986   8.036   8.131   3.881
  172THR    HG1 1987   7.970   8.175   3.942
  172THR    CG2 1988   8.170   8.301   4.005
  172THR      C 1989   8.300   8.064   3.730
  172THR      O 1990   8.263   8.028   3.618
  173GL4      N 1991   8.390   8.001   3.804
  173GL4      H 1992   8.444   8.053   3.870
  173GL4     CA 1993   8.435   7.863   3.780
  173GL4     CB 1994   8.557   7.832   3.866
  173GL4     CG 1995   8.624   7.696   3.843
  173GL4     CD 1996   8.761   7.693   3.912
  173GL4    OE1 1997   8.860   7.748   3.859
  173GL4   HE11 1998   8.942   7.738   3.914
  173GL4   HE12 1999   8.833   7.788   3.770
  173GL4    OE2 2000   8.764   7.627   4.017
  173GL4   HE21 2001   8.856   7.619   4.057
  173GL4   HE22 2002   8.667   7.622   4.040
  173GL4      C 2003   8.321   7.761   3.789
  173GL4      O 2004   8.276   7.728   3.899
  174LYSH     N 2005   8.311   7.683   3.683
  174LYSH     H 2006   8.370   7.708   3.606
  174LYSH    CA 2007   8.202   7.585   3.671
  174LYSH    CB 2008   8.115   7.631   3.553
  174LYSH    CG 2009   8.053   7.767   3.583
  174LYSH    CD 2010   7.983   7.818   3.455
  174LYSH    CE 2011   7.915   7.955   3.466
  174LYSH    NZ 2012   7.809   7.955   3.567
  174LYSH   HZ1 2013   7.761   8.043   3.571
  174LYSH   HZ2 2014   7.740   7.886   3.545
  174LYSH   HZ3 2015   7.846   7.946   3.659
  174LYSH     C 2016   8.269   7.448   3.663
  174LYSH     O 2017   8.376   7.419   3.717
  175ASN      N 2018   8.200   7.362   3.589
  175ASN      H 2019   8.103   7.356   3.612
  175ASN     CA 2020   8.265   7.252   3.515
  175ASN     CB 2021   8.146   7.167   3.467
  175ASN     CG 2022   8.051   7.233   3.368
  175ASN    OD1 2023   8.089   7.261   3.255
  175ASN    ND2 2024   7.925   7.255   3.403
  175ASN   HD21 2025   7.901   7.232   3.499
  175ASN   HD22 2026   7.871   7.307   3.337
  175ASN      C 2027   8.347   7.288   3.393
  175ASN      O 2028   8.376   7.406   3.370
  176GL4      N 2029   8.390   7.188   3.316
  176GL4      H 2030   8.373   7.093   3.342
  176GL4     CA 2031   8.463   7.208   3.190
  176GL4     CB 2032   8.572   7.100   3.184
  176GL4     CG 2033   8.686   7.139   3.278
  176GL4     CD 2034   8.804   7.042   3.289
  176GL4    OE1 2035   8.915   7.099   3.284
  176GL4   HE11 2036   8.988   7.043   3.324
  176GL4   HE12 2037   8.894   7.196   3.274
  176GL4    OE2 2038   8.789   6.940   3.360
  176GL4   HE21 2039   8.858   6.876   3.326
  176GL4   HE22 2040   8.695   6.937   3.392
  176GL4      C 2041   8.382   7.233   3.063
  176GL4      O 2042   8.350   7.140   2.988
  177TYR      N 2043   8.323   7.352   3.060
  177TYR      H 2044   8.359   7.414   3.131
  177TYR     CA 2045   8.259   7.419   2.947
  177TYR     CB 2046   8.231   7.566   2.980
  177TYR     CG 2047   8.086   7.590   3.022
  177TYR    CD1 2048   8.049   7.584   3.157
  177TYR    HD1 2049   8.118   7.556   3.236
  177TYR    CD2 2050   7.987   7.602   2.926
  177TYR    HD2 2051   8.000   7.557   2.828
  177TYR    CE1 2052   7.915   7.596   3.192
  177TYR    HE1 2053   7.890   7.590   3.298
  177TYR    CE2 2054   7.854   7.618   2.962
  177TYR    HE2 2055   7.791   7.668   2.889
  177TYR     CZ 2056   7.816   7.615   3.097
  177TYR     OH 2057   7.686   7.640   3.127
  177TYR     HH 2058   7.675   7.689   3.214
  177TYR      C 2059   8.333   7.409   2.813
  177TYR      O 2060   8.445   7.458   2.803
  178ALA      N 2061   8.258   7.371   2.710
  178ALA      H 2062   8.158   7.374   2.716
  178ALA     CA 2063   8.311   7.353   2.573
  178ALA     CB 2064   8.257   7.216   2.533
  178ALA      C 2065   8.257   7.463   2.481
  178ALA      O 2066   8.141   7.482   2.447
  179CYS2     N 2067   8.350   7.541   2.427
  179CYS2     H 2068   8.447   7.521   2.436
  179CYS2    CA 2069   8.313   7.644   2.328
  179CYS2    CB 2070   8.401   7.767   2.349
  179CYS2    SG 2071   8.412   7.912   2.237
  179CYS2     C 2072   8.302   7.596   2.183
  179CYS2     O 2073   8.399   7.578   2.108
  180ARG      N 2074   8.181   7.548   2.158
  180ARG      H 2075   8.113   7.547   2.230
  180ARG     CA 2076   8.143   7.485   2.031
  180ARG     CB 2077   8.013   7.411   2.064
  180ARG     CG 2078   8.028   7.296   2.163
  180ARG     CD 2079   8.116   7.178   2.119
  180ARG     NE 2080   8.131   7.073   2.220
  180ARG     HE 2081   8.050   7.056   2.276
  180ARG     CZ 2082   8.234   6.994   2.251
  180ARG    NH1 2083   8.338   6.971   2.170
  180ARG   HH11 2084   8.344   7.022   2.085
  180ARG   HH12 2085   8.404   6.897   2.174
  180ARG    NH2 2086   8.233   6.911   2.357
  180ARG   HH21 2087   8.156   6.924   2.421
  180ARG   HH22 2088   8.308   6.856   2.393
  180ARG      C 2089   8.140   7.579   1.909
  180ARG      O 2090   8.050   7.662   1.902
  181VAL      N 2091   8.240   7.562   1.822
  181VAL      H 2092   8.278   7.470   1.810
  181VAL     CA 2093   8.267   7.669   1.726
  181VAL     CB 2094   8.414   7.710   1.733
  181VAL    CG1 2095   8.463   7.817   1.635
  181VAL    CG2 2096   8.450   7.764   1.873
  181VAL      C 2097   8.246   7.608   1.588
  181VAL      O 2098   8.328   7.523   1.553
  182ASN      N 2099   8.157   7.673   1.514
  182ASN      H 2100   8.098   7.744   1.553
  182ASN     CA 2101   8.125   7.623   1.379
  182ASN     CB 2102   8.027   7.506   1.373
  182ASN     CG 2103   8.034   7.395   1.268
  182ASN    OD1 2104   8.037   7.412   1.146
  182ASN    ND2 2105   8.028   7.268   1.307
  182ASN   HD21 2106   8.013   7.248   1.403
  182ASN   HD22 2107   8.052   7.200   1.237
  182ASN      C 2108   8.062   7.731   1.289
  182ASN      O 2109   8.013   7.830   1.342
  183HI0      N 2110   8.076   7.712   1.158
  183HI0      H 2111   8.096   7.622   1.118
  183HI0     CA 2112   8.031   7.812   1.061
  183HI0     CB 2113   8.062   7.769   0.918
  183HI0     CG 2114   8.208   7.796   0.880
  183HI0    ND1 2115   8.254   7.919   0.855
  183HI0    HD1 2116   8.203   8.002   0.878
  183HI0    CD2 2117   8.308   7.710   0.865
  183HI0    HD2 2118   8.291   7.603   0.869
  183HI0    CE1 2119   8.384   7.905   0.833
  183HI0    HE1 2120   8.458   7.984   0.822
  183HI0    NE2 2121   8.420   7.777   0.839
  183HI0    HE2 2122   8.513   7.741   0.850
  183HI0      C 2123   7.881   7.843   1.060
  183HI0      O 2124   7.812   7.763   1.123
  184VAL      N 2125   7.841   7.961   1.014
  184VAL      H 2126   7.904   8.025   0.970
  184VAL     CA 2127   7.704   8.015   1.015
  184VAL     CB 2128   7.705   8.163   0.978
  184VAL    CG1 2129   7.715   8.185   0.827
  184VAL    CG2 2130   7.583   8.238   1.031
  184VAL      C 2131   7.602   7.924   0.946
  184VAL      O 2132   7.601   7.903   0.824
  185THR      N 2133   7.509   7.874   1.026
  185THR      H 2134   7.514   7.878   1.126
  185THR     CA 2135   7.394   7.798   0.975
  185THR     CB 2136   7.314   7.722   1.081
  185THR    OG1 2137   7.373   7.733   1.211
  185THR    HG1 2138   7.315   7.800   1.257
  185THR    CG2 2139   7.282   7.578   1.041
  185THR      C 2140   7.297   7.885   0.895
  185THR      O 2141   7.253   7.986   0.949
  186LEU      N 2142   7.246   7.840   0.780
  186LEU      H 2143   7.278   7.758   0.734
  186LEU     CA 2144   7.147   7.910   0.697
  186LEU     CB 2145   7.200   7.943   0.557
  186LEU     CG 2146   7.339   8.005   0.551
  186LEU    CD1 2147   7.397   7.966   0.414
  186LEU    CD2 2148   7.337   8.158   0.553
  186LEU      C 2149   7.019   7.830   0.668
  186LEU      O 2150   7.033   7.709   0.652
  187SER      N 2151   6.904   7.895   0.681
  187SER      H 2152   6.907   7.995   0.683
  187SER     CA 2153   6.779   7.828   0.645
  187SER     CB 2154   6.767   7.821   0.492
  187SER     OG 2155   6.677   7.922   0.447
  187SER     HG 2156   6.606   7.877   0.393
  187SER      C 2157   6.719   7.695   0.692
  187SER      O 2158   6.603   7.665   0.663
  188GLN      N 2159   6.799   7.624   0.770
  188GLN      H 2160   6.892   7.658   0.781
  188GLN     CA 2161   6.759   7.494   0.827
  188GLN     CB 2162   6.880   7.413   0.875
  188GLN     CG 2163   6.965   7.377   0.753
  188GLN     CD 2164   7.074   7.280   0.800
  188GLN    OE1 2165   7.191   7.317   0.798
  188GLN    NE2 2166   7.038   7.155   0.829
  188GLN   HE21 2167   6.944   7.124   0.817
  188GLN   HE22 2168   7.106   7.094   0.870
  188GLN      C 2169   6.661   7.507   0.944
  188GLN      O 2170   6.685   7.587   1.034
  189PRO      N 2171   6.549   7.436   0.936
  189PRO     CA 2172   6.445   7.459   1.037
  189PRO     CB 2173   6.331   7.371   0.987
  189PRO     CG 2174   6.355   7.358   0.836
  189PRO     CD 2175   6.507   7.359   0.818
  189PRO      C 2176   6.487   7.435   1.183
  189PRO      O 2177   6.586   7.369   1.215
  190LYSH     N 2178   6.427   7.513   1.273
  190LYSH     H 2179   6.347   7.569   1.252
  190LYSH    CA 2180   6.470   7.519   1.413
  190LYSH    CB 2181   6.432   7.401   1.503
  190LYSH    CG 2182   6.296   7.418   1.569
  190LYSH    CD 2183   6.303   7.311   1.678
  190LYSH    CE 2184   6.167   7.303   1.748
  190LYSH    NZ 2185   6.159   7.192   1.842
  190LYSH   HZ1 2186   6.242   7.194   1.897
  190LYSH   HZ2 2187   6.079   7.204   1.902
  190LYSH   HZ3 2188   6.155   7.103   1.796
  190LYSH     C 2189   6.606   7.571   1.458
  190LYSH     O 2190   6.607   7.648   1.555
  191ILE      N 2191   6.715   7.518   1.405
  191ILE      H 2192   6.700   7.450   1.332
  191ILE     CA 2193   6.853   7.555   1.441
  191ILE     CB 2194   6.959   7.451   1.401
  191ILE    CG1 2195   6.946   7.406   1.257
  191ILE    CG2 2196   6.968   7.339   1.505
  191ILE     CD 2197   7.072   7.327   1.218
  191ILE      C 2198   6.900   7.699   1.418
  191ILE      O 2199   6.973   7.762   1.495
  192VAL      N 2200   6.851   7.756   1.309
  192VAL      H 2201   6.779   7.707   1.260
  192VAL     CA 2202   6.875   7.899   1.283
  192VAL     CB 2203   6.862   7.943   1.136
  192VAL    CG1 2204   6.962   7.859   1.057
  192VAL    CG2 2205   6.718   7.932   1.086
  192VAL      C 2206   6.801   7.988   1.382
  192VAL      O 2207   6.679   8.000   1.375
  193LYSH     N 2208   6.881   8.044   1.472
  193LYSH     H 2209   6.974   8.070   1.448
  193LYSH    CA 2210   6.824   8.116   1.587
  193LYSH    CB 2211   6.758   8.250   1.553
  193LYSH    CG 2212   6.852   8.352   1.491
  193LYSH    CD 2213   6.969   8.399   1.579
  193LYSH    CE 2214   7.077   8.458   1.487
  193LYSH    NZ 2215   7.033   8.573   1.408
  193LYSH   HZ1 2216   6.991   8.644   1.465
  193LYSH   HZ2 2217   7.112   8.611   1.359
  193LYSH   HZ3 2218   6.968   8.541   1.339
  193LYSH     C 2219   6.748   8.040   1.697
  193LYSH     O 2220   6.645   8.086   1.746
  194TRP      N 2221   6.808   7.927   1.730
  194TRP      H 2222   6.884   7.896   1.672
  194TRP     CA 2223   6.762   7.822   1.822
  194TRP     CB 2224   6.871   7.715   1.827
  194TRP     CG 2225   7.004   7.761   1.888
  194TRP    CD1 2226   7.102   7.823   1.822
  194TRP    HD1 2227   7.093   7.881   1.730
  194TRP    CD2 2228   7.061   7.702   2.000
  194TRP    NE1 2229   7.213   7.824   1.895
  194TRP    HE1 2230   7.297   7.878   1.887
  194TRP    CE2 2231   7.192   7.748   2.000
  194TRP    CE3 2232   7.011   7.612   2.093
  194TRP    HE3 2233   6.909   7.576   2.084
  194TRP    CZ2 2234   7.281   7.693   2.092
  194TRP    HZ2 2235   7.387   7.720   2.094
  194TRP    CZ3 2236   7.101   7.558   2.184
  194TRP    HZ3 2237   7.081   7.477   2.256
  194TRP    CH2 2238   7.235   7.596   2.182
  194TRP    HH2 2239   7.297   7.562   2.263
  194TRP      C 2240   6.728   7.861   1.967
  194TRP      O 2241   6.682   7.771   2.038
  195AS4      N 2242   6.768   7.978   2.015
  195AS4      H 2243   6.816   8.046   1.961
  195AS4     CA 2244   6.748   8.022   2.154
  195AS4     CB 2245   6.843   8.139   2.180
  195AS4     CG 2246   6.821   8.273   2.108
  195AS4    OD1 2247   6.863   8.300   1.994
  195AS4   HD11 2248   6.871   8.398   1.980
  195AS4   HD12 2249   6.906   8.215   1.962
  195AS4    OD2 2250   6.750   8.359   2.164
  195AS4   HD21 2251   6.754   8.446   2.116
  195AS4   HD22 2252   6.692   8.308   2.229
  195AS4      C 2253   6.606   8.067   2.190
  195AS4      O 2254   6.550   8.033   2.294
  196ARG      N 2255   6.552   8.150   2.101
  196ARG      H 2256   6.612   8.222   2.066
  196ARG     CA 2257   6.409   8.181   2.090
  196ARG     CB 2258   6.401   8.280   1.974
  196ARG     CG 2259   6.479   8.412   1.968
  196ARG     CD 2260   6.415   8.505   2.072
  196ARG     NE 2261   6.517   8.568   2.158
  196ARG     HE 2262   6.600   8.593   2.107
  196ARG     CZ 2263   6.519   8.584   2.290
  196ARG    NH1 2264   6.413   8.553   2.366
  196ARG   HH11 2265   6.336   8.503   2.325
  196ARG   HH12 2266   6.401   8.598   2.454
  196ARG    NH2 2267   6.629   8.638   2.345
  196ARG   HH21 2268   6.711   8.664   2.294
  196ARG   HH22 2269   6.634   8.633   2.445
  196ARG      C 2270   6.308   8.067   2.074
  196ARG      O 2271   6.343   7.951   2.049
  197AS4      N 2272   6.186   8.105   2.112
  197AS4      H 2273   6.173   8.195   2.153
  197AS4     CA 2274   6.065   8.024   2.097
  197AS4     CB 2275   5.950   8.050   2.195
  197AS4     CG 2276   5.999   8.035   2.338
  197AS4    OD1 2277   6.028   7.919   2.375
  197AS4   HD11 2278   6.041   7.925   2.474
  197AS4   HD12 2279   6.037   7.863   2.291
  197AS4    OD2 2280   6.004   8.140   2.406
  197AS4   HD21 2281   6.065   8.115   2.481
  197AS4   HD22 2282   5.943   8.210   2.369
  197AS4      C 2283   6.018   8.011   1.952
  197AS4      O 2284   6.019   8.106   1.873
  198MET      N 2285   6.025   7.886   1.908
  198MET      H 2286   6.059   7.809   1.961
  198MET     CA 2287   5.995   7.850   1.768
  198MET     CB 2288   6.129   7.826   1.698
  198MET     CG 2289   6.144   7.921   1.579
  198MET     SD 2290   6.297   7.884   1.485
  198MET     CE 2291   6.415   7.927   1.612
  198MET      C 2292   5.908   7.725   1.782
  198MET     O1 2293   5.831   7.701   1.686
  198MET   HO11 2294   5.867   7.739   1.601
  198MET   HO12 2295   5.765   7.631   1.717
  198MET     O2 2296   5.928   7.643   1.873
  198MET   HO21 2297   5.854   7.576   1.871
  198MET   HO22 2298   6.018   7.650   1.916
   9.74301   9.74301   6.88931   0.00000   0.00000   0.00000   0.00000   4.87152   4.87152
