# Supplementary material for: Interfacial Dynamics and Growth Modes of β2-Microglobulin Dimers
Source: J Chem Inf Model. 2023 May 3;63(14):4447–57. doi: 10.1021/acs.jcim.3c00399 (PMC10369489; doi:10.1021/acs.jcim.3c00399)
Supplement: Supplementary file 2 — ci3c00399_si_002.zip [file ci3c00399_si_002.zip › Supporting-Information/confs_start/Start_conformation_A-1_rep1.gro]

Protein in water t=   0.00000 step= 0
 2298
    1ILE      N    1   5.055   5.042   2.439
    1ILE     H1    2   5.142   5.008   2.475
    1ILE     H2    3   4.983   5.024   2.506
    1ILE     H3    4   5.026   4.996   2.355
    1ILE     CA    5   5.073   5.182   2.397
    1ILE     CB    6   5.022   5.276   2.506
    1ILE    CG1    7   5.091   5.259   2.641
    1ILE    CG2    8   4.869   5.279   2.514
    1ILE     CD    9   5.083   5.378   2.737
    1ILE      C   10   5.223   5.196   2.370
    1ILE      O   11   5.293   5.115   2.431
    2GLN      N   12   5.255   5.283   2.275
    2GLN      H   13   5.187   5.321   2.212
    2GLN     CA   14   5.394   5.309   2.238
    2GLN     CB   15   5.440   5.200   2.141
    2GLN     CG   16   5.357   5.206   2.013
    2GLN     CD   17   5.382   5.086   1.922
    2GLN    OE1   18   5.327   4.978   1.945
    2GLN    NE2   19   5.489   5.093   1.844
    2GLN   HE21   20   5.538   5.179   1.829
    2GLN   HE22   21   5.522   5.005   1.808
    2GLN      C   22   5.429   5.455   2.204
    2GLN      O   23   5.345   5.517   2.140
    3ARG      N   24   5.544   5.501   2.252
    3ARG      H   25   5.610   5.457   2.313
    3ARG     CA   26   5.598   5.633   2.213
    3ARG     CB   27   5.722   5.647   2.302
    3ARG     CG   28   5.672   5.683   2.442
    3ARG     CD   29   5.593   5.814   2.442
    3ARG     NE   30   5.532   5.842   2.573
    3ARG     HE   31   5.549   5.767   2.636
    3ARG     CZ   32   5.453   5.946   2.606
    3ARG    NH1   33   5.424   6.035   2.511
    3ARG   HH11   34   5.478   6.026   2.427
    3ARG   HH12   35   5.348   6.100   2.516
    3ARG    NH2   36   5.403   5.952   2.730
    3ARG   HH21   37   5.413   5.872   2.790
    3ARG   HH22   38   5.351   6.032   2.760
    3ARG      C   39   5.620   5.660   2.064
    3ARG      O   40   5.650   5.567   1.989
    4THR      N   41   5.601   5.783   2.019
    4THR      H   42   5.548   5.856   2.062
    4THR     CA   43   5.652   5.824   1.887
    4THR     CB   44   5.550   5.883   1.790
    4THR    OG1   45   5.465   5.970   1.866
    4THR    HG1   46   5.454   6.057   1.818
    4THR    CG2   47   5.467   5.767   1.735
    4THR      C   48   5.777   5.911   1.900
    4THR      O   49   5.779   6.024   1.947
    5PRO      N   50   5.886   5.848   1.856
    5PRO     CA   51   6.010   5.925   1.847
    5PRO     CB   52   6.125   5.826   1.828
    5PRO     CG   53   6.059   5.691   1.858
    5PRO     CD   54   5.910   5.706   1.826
    5PRO      C   55   6.003   6.028   1.733
    5PRO      O   56   5.990   5.991   1.617
    6LYSH     N   57   6.030   6.154   1.766
    6LYSH     H   58   6.094   6.181   1.838
    6LYSH    CA   59   6.013   6.265   1.670
    6LYSH    CB   60   5.939   6.372   1.750
    6LYSH    CG   61   5.813   6.322   1.821
    6LYSH    CD   62   5.697   6.298   1.725
    6LYSH    CE   63   5.640   6.430   1.672
    6LYSH    NZ   64   5.617   6.528   1.778
    6LYSH   HZ1   65   5.698   6.543   1.835
    6LYSH   HZ2   66   5.590   6.617   1.741
    6LYSH   HZ3   67   5.540   6.498   1.834
    6LYSH     C   68   6.142   6.325   1.613
    6LYSH     O   69   6.219   6.389   1.685
    7ILE      N   70   6.175   6.289   1.490
    7ILE      H   71   6.116   6.220   1.447
    7ILE     CA   72   6.279   6.357   1.412
    7ILE     CB   73   6.324   6.263   1.301
    7ILE    CG1   74   6.212   6.224   1.204
    7ILE    CG2   75   6.396   6.139   1.354
    7ILE     CD   76   6.266   6.190   1.065
    7ILE      C   77   6.226   6.487   1.351
    7ILE      O   78   6.109   6.515   1.326
    8GLN      N   79   6.326   6.571   1.328
    8GLN      H   80   6.418   6.536   1.344
    8GLN     CA   81   6.310   6.705   1.268
    8GLN     CB   82   6.414   6.799   1.328
    8GLN     CG   83   6.411   6.807   1.481
    8GLN     CD   84   6.295   6.897   1.523
    8GLN    OE1   85   6.182   6.863   1.557
    8GLN    NE2   86   6.332   7.024   1.537
    8GLN   HE21   87   6.430   7.040   1.527
    8GLN   HE22   88   6.269   7.102   1.529
    8GLN      C   89   6.320   6.700   1.116
    8GLN      O   90   6.360   6.601   1.056
    9VAL      N   91   6.300   6.815   1.051
    9VAL      H   92   6.235   6.885   1.082
    9VAL     CA   93   6.340   6.832   0.911
    9VAL     CB   94   6.264   6.951   0.850
    9VAL    CG1   95   6.275   6.961   0.698
    9VAL    CG2   96   6.119   6.961   0.896
    9VAL      C   97   6.489   6.863   0.921
    9VAL      O   98   6.525   6.953   0.996
   10TYR      N   99   6.562   6.807   0.825
   10TYR      H  100   6.533   6.714   0.802
   10TYR     CA  101   6.708   6.821   0.830
   10TYR     CB  102   6.768   6.723   0.729
   10TYR     CG  103   6.879   6.633   0.784
   10TYR    CD1  104   6.999   6.681   0.833
   10TYR    HD1  105   7.019   6.788   0.832
   10TYR    CD2  106   6.860   6.496   0.794
   10TYR    HD2  107   6.775   6.448   0.745
   10TYR    CE1  108   7.093   6.597   0.893
   10TYR    HE1  109   7.188   6.647   0.914
   10TYR    CE2  110   6.946   6.409   0.861
   10TYR    HE2  111   6.910   6.310   0.886
   10TYR     CZ  112   7.064   6.463   0.912
   10TYR     OH  113   7.153   6.385   0.979
   10TYR     HH  114   7.126   6.289   0.988
   10TYR      C  115   6.770   6.960   0.813
   10TYR      O  116   6.882   6.988   0.856
   11SER      N  117   6.688   7.051   0.762
   11SER      H  118   6.611   7.015   0.709
   11SER     CA  119   6.715   7.194   0.746
   11SER     CB  120   6.585   7.266   0.709
   11SER     OG  121   6.605   7.389   0.638
   11SER     HG  122   6.561   7.464   0.688
   11SER      C  123   6.772   7.275   0.863
   11SER      O  124   6.727   7.264   0.976
   12ARG      N  125   6.890   7.337   0.854
   12ARG      H  126   6.924   7.380   0.937
   12ARG     CA  127   6.981   7.332   0.738
   12ARG     CB  128   7.042   7.471   0.723
   12ARG     CG  129   6.933   7.572   0.687
   12ARG     CD  130   7.006   7.699   0.643
   12ARG     NE  131   6.906   7.804   0.620
   12ARG     HE  132   6.881   7.817   0.524
   12ARG     CZ  133   6.866   7.907   0.696
   12ARG    NH1  134   6.938   7.939   0.804
   12ARG   HH11  135   7.012   7.874   0.824
   12ARG   HH12  136   6.928   8.020   0.862
   12ARG    NH2  137   6.741   7.954   0.693
   12ARG   HH21  138   6.671   7.922   0.628
   12ARG   HH22  139   6.706   8.022   0.757
   12ARG      C  140   7.092   7.226   0.734
   12ARG      O  141   7.173   7.222   0.827
   13HI0      N  142   7.124   7.185   0.612
   13HI0      H  143   7.098   7.234   0.529
   13HI0     CA  144   7.218   7.073   0.597
   13HI0     CB  145   7.205   7.016   0.456
   13HI0     CG  146   7.078   6.931   0.451
   13HI0    ND1  147   7.067   6.798   0.448
   13HI0    HD1  148   7.134   6.727   0.467
   13HI0    CD2  149   6.964   6.976   0.401
   13HI0    HD2  150   6.940   7.081   0.383
   13HI0    CE1  151   6.947   6.766   0.401
   13HI0    HE1  152   6.905   6.666   0.403
   13HI0    NE2  153   6.880   6.877   0.370
   13HI0    HE2  154   6.784   6.892   0.347
   13HI0      C  155   7.365   7.105   0.624
   13HI0      O  156   7.406   7.221   0.622
   14PRO      N  157   7.443   7.003   0.660
   14PRO     CA  158   7.589   7.014   0.669
   14PRO     CB  159   7.624   6.923   0.787
   14PRO     CG  160   7.516   6.814   0.785
   14PRO     CD  161   7.393   6.878   0.720
   14PRO      C  162   7.647   6.962   0.537
   14PRO      O  163   7.582   6.936   0.436
   15ALA      N  164   7.780   6.952   0.542
   15ALA      H  165   7.836   6.981   0.620
   15ALA     CA  166   7.858   6.887   0.436
   15ALA     CB  167   8.007   6.905   0.465
   15ALA      C  168   7.823   6.740   0.409
   15ALA      O  169   7.798   6.662   0.500
   16GL4      N  170   7.837   6.709   0.280
   16GL4      H  171   7.894   6.771   0.226
   16GL4     CA  172   7.796   6.583   0.217
   16GL4     CB  173   7.904   6.477   0.239
   16GL4     CG  174   8.015   6.517   0.140
   16GL4     CD  175   8.123   6.409   0.132
   16GL4    OE1  176   8.230   6.424   0.197
   16GL4   HE11  177   8.290   6.348   0.170
   16GL4   HE12  178   8.214   6.512   0.240
   16GL4    OE2  179   8.108   6.323   0.044
   16GL4   HE21  180   8.197   6.302   0.005
   16GL4   HE22  181   8.011   6.297   0.049
   16GL4      C  182   7.657   6.530   0.256
   16GL4      O  183   7.585   6.580   0.342
   17ASN      N  184   7.636   6.419   0.186
   17ASN      H  185   7.702   6.353   0.149
   17ASN     CA  186   7.508   6.347   0.189
   17ASN     CB  187   7.503   6.236   0.085
   17ASN     CG  188   7.363   6.180   0.057
   17ASN    OD1  189   7.261   6.237   0.096
   17ASN    ND2  190   7.353   6.111  -0.055
   17ASN   HD21  191   7.423   6.089  -0.123
   17ASN   HD22  192   7.276   6.047  -0.064
   17ASN      C  193   7.486   6.280   0.326
   17ASN      O  194   7.576   6.210   0.372
   18GLY      N  195   7.360   6.271   0.367
   18GLY      H  196   7.284   6.303   0.310
   18GLY     CA  197   7.331   6.214   0.499
   18GLY      C  198   7.376   6.300   0.617
   18GLY      O  199   7.431   6.410   0.612
   19LYSH     N  200   7.394   6.232   0.730
   19LYSH     H  201   7.449   6.276   0.801
   19LYSH    CA  202   7.383   6.087   0.751
   19LYSH    CB  203   7.491   6.044   0.850
   19LYSH    CG  204   7.476   6.097   0.993
   19LYSH    CD  205   7.605   6.093   1.076
   19LYSH    CE  206   7.598   6.157   1.215
   19LYSH    NZ  207   7.722   6.118   1.283
   19LYSH   HZ1  208   7.723   6.169   1.369
   19LYSH   HZ2  209   7.711   6.024   1.315
   19LYSH   HZ3  210   7.804   6.135   1.228
   19LYSH     C  211   7.245   6.039   0.797
   19LYSH     O  212   7.163   6.117   0.844
   20SER      N  213   7.224   5.908   0.803
   20SER      H  214   7.302   5.846   0.811
   20SER     CA  215   7.099   5.855   0.858
   20SER     CB  216   7.081   5.705   0.831
   20SER     OG  217   7.207   5.639   0.810
   20SER     HG  218   7.226   5.654   0.713
   20SER      C  219   7.083   5.878   1.009
   20SER      O  220   7.186   5.864   1.076
   21ASN      N  221   6.962   5.906   1.055
   21ASN      H  222   6.879   5.882   1.004
   21ASN     CA  223   6.925   5.935   1.194
   21ASN     CB  224   6.775   5.954   1.220
   21ASN     CG  225   6.707   6.071   1.150
   21ASN    OD1  226   6.613   6.056   1.072
   21ASN    ND2  227   6.776   6.184   1.132
   21ASN   HD21  228   6.863   6.205   1.175
   21ASN   HD22  229   6.754   6.245   1.056
   21ASN      C  230   6.988   5.845   1.301
   21ASN      O  231   6.948   5.729   1.306
   22PHE      N  232   7.066   5.892   1.398
   22PHE      H  233   7.112   5.823   1.454
   22PHE     CA  234   7.110   6.028   1.432
   22PHE     CB  235   7.234   6.064   1.350
   22PHE     CG  236   7.357   6.022   1.431
   22PHE    CD1  237   7.417   5.898   1.411
   22PHE    HD1  238   7.391   5.839   1.323
   22PHE    CD2  239   7.412   6.109   1.525
   22PHE    HD2  240   7.353   6.199   1.539
   22PHE    CE1  241   7.522   5.857   1.491
   22PHE    HE1  242   7.562   5.757   1.473
   22PHE    CE2  243   7.522   6.069   1.600
   22PHE    HE2  244   7.548   6.125   1.689
   22PHE     CZ  245   7.574   5.940   1.589
   22PHE     HZ  246   7.657   5.912   1.654
   22PHE      C  247   7.015   6.149   1.434
   22PHE      O  248   6.977   6.221   1.342
   23LEU      N  249   6.977   6.172   1.560
   23LEU      H  250   7.023   6.114   1.627
   23LEU     CA  251   6.892   6.282   1.607
   23LEU     CB  252   6.837   6.265   1.749
   23LEU     CG  253   6.702   6.337   1.762
   23LEU    CD1  254   6.586   6.272   1.687
   23LEU    CD2  255   6.652   6.354   1.906
   23LEU      C  256   6.963   6.418   1.599
   23LEU      O  257   7.036   6.456   1.690
   24ASN      N  258   6.982   6.462   1.475
   24ASN      H  259   7.002   6.395   1.404
   24ASN     CA  260   7.000   6.603   1.438
   24ASN     CB  261   7.000   6.627   1.287
   24ASN     CG  262   6.903   6.549   1.198
   24ASN    OD1  263   6.876   6.430   1.213
   24ASN    ND2  264   6.823   6.611   1.112
   24ASN   HD21  265   6.824   6.711   1.120
   24ASN   HD22  266   6.751   6.560   1.064
   24ASN      C  267   6.892   6.695   1.497
   24ASN      O  268   6.772   6.677   1.474
   25CYS2     N  269   6.951   6.802   1.549
   25CYS2     H  270   7.049   6.799   1.569
   25CYS2    CA  271   6.873   6.921   1.583
   25CYS2    CB  272   6.820   6.910   1.726
   25CYS2    SG  273   6.726   7.059   1.776
   25CYS2     C  274   6.949   7.050   1.550
   25CYS2     O  275   7.069   7.053   1.575
   26TYR      N  276   6.876   7.157   1.520
   26TYR      H  277   6.776   7.158   1.526
   26TYR     CA  278   6.942   7.279   1.470
   26TYR     CB  279   6.874   7.314   1.338
   26TYR     CG  280   6.928   7.430   1.253
   26TYR    CD1  281   6.831   7.519   1.209
   26TYR    HD1  282   6.727   7.505   1.238
   26TYR    CD2  283   7.061   7.444   1.218
   26TYR    HD2  284   7.145   7.379   1.246
   26TYR    CE1  285   6.874   7.623   1.128
   26TYR    HE1  286   6.798   7.687   1.084
   26TYR    CE2  287   7.104   7.550   1.139
   26TYR    HE2  288   7.208   7.559   1.107
   26TYR     CZ  289   7.008   7.639   1.093
   26TYR     OH  290   7.036   7.717   0.985
   26TYR     HH  291   7.129   7.708   0.949
   26TYR      C  292   6.932   7.400   1.563
   26TYR      O  293   6.835   7.403   1.638
   27VAL      N  294   7.035   7.484   1.568
   27VAL      H  295   7.127   7.460   1.536
   27VAL     CA  296   7.037   7.605   1.652
   27VAL     CB  297   7.075   7.561   1.793
   27VAL    CG1  298   7.219   7.510   1.789
   27VAL    CG2  299   7.053   7.680   1.888
   27VAL      C  300   7.128   7.704   1.579
   27VAL      O  301   7.210   7.677   1.492
   28SER      N  302   7.088   7.828   1.605
   28SER      H  303   6.997   7.850   1.640
   28SER     CA  304   7.177   7.936   1.561
   28SER     CB  305   7.095   8.065   1.548
   28SER     OG  306   7.046   8.064   1.414
   28SER     HG  307   7.021   8.157   1.386
   28SER      C  308   7.291   7.969   1.657
   28SER      O  309   7.273   7.945   1.777
   29GLY      N  310   7.389   8.043   1.606
   29GLY      H  311   7.399   8.061   1.508
   29GLY     CA  312   7.501   8.091   1.688
   29GLY      C  313   7.603   7.985   1.729
   29GLY      O  314   7.592   7.863   1.722
   30PHE      N  315   7.705   8.048   1.788
   30PHE      H  316   7.711   8.147   1.779
   30PHE     CA  317   7.827   7.983   1.838
   30PHE     CB  318   7.943   8.081   1.826
   30PHE     CG  319   8.078   8.016   1.856
   30PHE    CD1  320   8.142   7.975   1.739
   30PHE    HD1  321   8.119   8.016   1.641
   30PHE    CD2  322   8.129   7.980   1.981
   30PHE    HD2  323   8.062   7.999   2.064
   30PHE    CE1  324   8.252   7.891   1.751
   30PHE    HE1  325   8.294   7.844   1.662
   30PHE    CE2  326   8.245   7.904   1.991
   30PHE    HE2  327   8.279   7.874   2.090
   30PHE     CZ  328   8.301   7.852   1.875
   30PHE     HZ  329   8.388   7.787   1.874
   30PHE      C  330   7.800   7.965   1.988
   30PHE      O  331   7.754   8.053   2.061
   31HI0      N  332   7.847   7.850   2.034
   31HI0      H  333   7.916   7.795   1.986
   31HI0     CA  334   7.807   7.812   2.170
   31HI0     CB  335   7.864   7.671   2.164
   31HI0     CG  336   7.854   7.583   2.289
   31HI0    ND1  337   7.739   7.531   2.330
   31HI0    HD1  338   7.651   7.534   2.283
   31HI0    CD2  339   7.944   7.569   2.386
   31HI0    HD2  340   8.051   7.576   2.367
   31HI0    CE1  341   7.760   7.496   2.457
   31HI0    HE1  342   7.680   7.471   2.526
   31HI0    NE2  343   7.887   7.514   2.493
   31HI0    HE2  344   7.918   7.522   2.588
   31HI0      C  345   7.854   7.904   2.283
   31HI0      O  346   7.969   7.948   2.288
   32PRO      N  347   7.760   7.923   2.376
   32PRO     CA  348   7.616   7.909   2.348
   32PRO     CB  349   7.556   7.862   2.480
   32PRO     CG  350   7.655   7.903   2.589
   32PRO     CD  351   7.791   7.906   2.518
   32PRO      C  352   7.555   8.040   2.298
   32PRO      O  353   7.604   8.149   2.325
   33SER      N  354   7.441   8.022   2.231
   33SER      H  355   7.398   7.937   2.200
   33SER     CA  356   7.373   8.143   2.182
   33SER     CB  357   7.317   8.109   2.044
   33SER     OG  358   7.315   8.231   1.969
   33SER     HG  359   7.239   8.222   1.904
   33SER      C  360   7.263   8.191   2.277
   33SER      O  361   7.284   8.168   2.396
   34AS4      N  362   7.160   8.268   2.241
   34AS4      H  363   7.164   8.317   2.154
   34AS4     CA  364   7.049   8.309   2.328
   34AS4     CB  365   6.995   8.446   2.288
   34AS4     CG  366   6.940   8.460   2.146
   34AS4    OD1  367   6.824   8.506   2.142
   34AS4   HD11  368   6.791   8.522   2.049
   34AS4   HD12  369   6.789   8.511   2.235
   34AS4    OD2  370   7.004   8.428   2.043
   34AS4   HD21  371   6.964   8.482   1.969
   34AS4   HD22  372   7.075   8.359   2.055
   34AS4      C  373   6.940   8.202   2.336
   34AS4      O  374   6.870   8.177   2.434
   35ILE      N  375   6.912   8.137   2.224
   35ILE      H  376   6.941   8.179   2.138
   35ILE     CA  377   6.836   8.012   2.208
   35ILE     CB  378   6.764   8.024   2.073
   35ILE    CG1  379   6.677   7.902   2.041
   35ILE    CG2  380   6.853   8.059   1.954
   35ILE     CD  381   6.589   7.921   1.917
   35ILE      C  382   6.925   7.889   2.226
   35ILE      O  383   7.038   7.887   2.178
   36GL4      N  384   6.889   7.801   2.320
   36GL4      H  385   6.805   7.823   2.369
   36GL4     CA  386   6.965   7.680   2.354
   36GL4     CB  387   7.013   7.675   2.500
   36GL4     CG  388   7.160   7.702   2.532
   36GL4     CD  389   7.244   7.592   2.467
   36GL4    OE1  390   7.319   7.611   2.368
   36GL4   HE11  391   7.343   7.524   2.325
   36GL4   HE12  392   7.349   7.705   2.355
   36GL4    OE2  393   7.209   7.477   2.502
   36GL4   HE21  394   7.291   7.421   2.492
   36GL4   HE22  395   7.119   7.488   2.543
   36GL4      C  396   6.885   7.550   2.346
   36GL4      O  397   6.762   7.552   2.333
   37VAL      N  398   6.965   7.444   2.338
   37VAL      H  399   7.056   7.448   2.379
   37VAL     CA  400   6.913   7.311   2.306
   37VAL     CB  401   6.996   7.223   2.212
   37VAL    CG1  402   7.005   7.292   2.075
   37VAL    CG2  403   7.139   7.203   2.261
   37VAL      C  404   6.871   7.224   2.426
   37VAL      O  405   6.963   7.189   2.499
   38AS4      N  406   6.749   7.172   2.422
   38AS4      H  407   6.686   7.219   2.360
   38AS4     CA  408   6.688   7.065   2.502
   38AS4     CB  409   6.560   7.128   2.555
   38AS4     CG  410   6.582   7.236   2.661
   38AS4    OD1  411   6.608   7.202   2.779
   38AS4   HD11  412   6.653   7.280   2.821
   38AS4   HD12  413   6.577   7.108   2.796
   38AS4    OD2  414   6.570   7.355   2.626
   38AS4   HD21  415   6.524   7.405   2.700
   38AS4   HD22  416   6.612   7.377   2.538
   38AS4      C  417   6.668   6.936   2.422
   38AS4      O  418   6.571   6.920   2.348
   39LEU      N  419   6.770   6.851   2.421
   39LEU      H  420   6.862   6.868   2.457
   39LEU     CA  421   6.754   6.723   2.350
   39LEU     CB  422   6.878   6.674   2.275
   39LEU     CG  423   6.903   6.748   2.144
   39LEU    CD1  424   7.048   6.719   2.105
   39LEU    CD2  425   6.811   6.695   2.033
   39LEU      C  426   6.688   6.620   2.441
   39LEU      O  427   6.752   6.543   2.512
   40LEU      N  428   6.556   6.637   2.443
   40LEU      H  429   6.518   6.695   2.370
   40LEU     CA  430   6.472   6.561   2.536
   40LEU     CB  431   6.347   6.646   2.556
   40LEU     CG  432   6.369   6.749   2.668
   40LEU    CD1  433   6.261   6.855   2.649
   40LEU    CD2  434   6.378   6.692   2.810
   40LEU      C  435   6.439   6.416   2.498
   40LEU      O  436   6.382   6.379   2.396
   41LYSH     N  437   6.442   6.335   2.604
   41LYSH     H  438   6.494   6.365   2.684
   41LYSH    CA  439   6.412   6.192   2.598
   41LYSH    CB  440   6.549   6.124   2.587
   41LYSH    CG  441   6.554   5.980   2.536
   41LYSH    CD  442   6.689   5.908   2.533
   41LYSH    CE  443   6.739   5.907   2.678
   41LYSH    NZ  444   6.863   5.828   2.675
   41LYSH   HZ1  445   6.830   5.734   2.671
   41LYSH   HZ2  446   6.919   5.856   2.597
   41LYSH   HZ3  447   6.918   5.843   2.757
   41LYSH     C  448   6.344   6.133   2.722
   41LYSH     O  449   6.404   6.120   2.829
   42ASN      N  450   6.211   6.130   2.722
   42ASN      H  451   6.165   6.122   2.634
   42ASN     CA  452   6.116   6.088   2.826
   42ASN     CB  453   6.136   5.940   2.857
   42ASN     CG  454   6.143   5.836   2.744
   42ASN    OD1  455   6.080   5.838   2.639
   42ASN    ND2  456   6.257   5.767   2.739
   42ASN   HD21  457   6.341   5.777   2.792
   42ASN   HD22  458   6.251   5.689   2.677
   42ASN      C  459   6.132   6.168   2.955
   42ASN      O  460   6.197   6.122   3.049
   43GLY      N  461   6.103   6.297   2.946
   43GLY      H  462   6.075   6.341   2.861
   43GLY     CA  463   6.118   6.394   3.056
   43GLY      C  464   6.258   6.437   3.099
   43GLY      O  465   6.270   6.508   3.200
   44GL4      N  466   6.363   6.385   3.036
   44GL4      H  467   6.360   6.326   2.955
   44GL4     CA  468   6.502   6.416   3.073
   44GL4     CB  469   6.568   6.303   3.153
   44GL4     CG  470   6.585   6.179   3.065
   44GL4     CD  471   6.689   6.076   3.112
   44GL4    OE1  472   6.702   6.032   3.228
   44GL4   HE11  473   6.759   5.950   3.235
   44GL4   HE12  474   6.655   6.094   3.290
   44GL4    OE2  475   6.777   6.037   3.032
   44GL4   HE21  476   6.821   5.959   3.076
   44GL4   HE22  477   6.770   6.072   2.939
   44GL4      C  478   6.585   6.447   2.949
   44GL4      O  479   6.536   6.424   2.838
   45ARG      N  480   6.700   6.512   2.962
   45ARG      H  481   6.729   6.553   3.048
   45ARG     CA  482   6.782   6.549   2.846
   45ARG     CB  483   6.858   6.680   2.870
   45ARG     CG  484   6.767   6.799   2.841
   45ARG     CD  485   6.808   6.928   2.911
   45ARG     NE  486   6.951   6.954   2.895
   45ARG     HE  487   7.010   6.901   2.955
   45ARG     CZ  488   7.004   7.065   2.840
   45ARG    NH1  489   6.918   7.148   2.779
   45ARG   HH11  490   6.822   7.122   2.769
   45ARG   HH12  491   6.953   7.235   2.744
   45ARG    NH2  492   7.131   7.104   2.859
   45ARG   HH21  493   7.193   7.050   2.916
   45ARG   HH22  494   7.163   7.186   2.813
   45ARG      C  495   6.894   6.450   2.814
   45ARG      O  496   6.946   6.390   2.908
   46ILE      N  497   6.932   6.442   2.687
   46ILE      H  498   6.874   6.478   2.614
   46ILE     CA  499   7.052   6.369   2.645
   46ILE     CB  500   7.053   6.344   2.494
   46ILE    CG1  501   6.928   6.262   2.462
   46ILE    CG2  502   7.180   6.275   2.446
   46ILE     CD  503   6.919   6.232   2.312
   46ILE      C  504   7.170   6.459   2.683
   46ILE      O  505   7.183   6.569   2.629
   47GL4      N  506   7.214   6.440   2.807
   47GL4      H  507   7.144   6.401   2.867
   47GL4     CA  508   7.335   6.496   2.867
   47GL4     CB  509   7.324   6.484   3.019
   47GL4     CG  510   7.214   6.565   3.087
   47GL4     CD  511   7.238   6.715   3.072
   47GL4    OE1  512   7.356   6.751   3.093
   47GL4   HE11  513   7.367   6.844   3.058
   47GL4   HE12  514   7.407   6.674   3.131
   47GL4    OE2  515   7.149   6.794   3.035
   47GL4   HE21  516   7.184   6.888   3.035
   47GL4   HE22  517   7.077   6.746   2.985
   47GL4      C  518   7.464   6.428   2.820
   47GL4      O  519   7.469   6.306   2.838
   48LYSH     N  520   7.560   6.514   2.787
   48LYSH     H  521   7.577   6.599   2.837
   48LYSH    CA  522   7.681   6.482   2.710
   48LYSH    CB  523   7.773   6.386   2.785
   48LYSH    CG  524   7.850   6.448   2.902
   48LYSH    CD  525   7.932   6.347   2.982
   48LYSH    CE  526   8.016   6.400   3.099
   48LYSH    NZ  527   8.098   6.298   3.166
   48LYSH   HZ1  528   8.160   6.332   3.237
   48LYSH   HZ2  529   8.031   6.245   3.218
   48LYSH   HZ3  530   8.151   6.241   3.103
   48LYSH     C  531   7.659   6.425   2.569
   48LYSH     O  532   7.663   6.305   2.544
   49VAL      N  533   7.620   6.509   2.474
   49VAL      H  534   7.582   6.599   2.497
   49VAL     CA  535   7.598   6.481   2.331
   49VAL     CB  536   7.535   6.605   2.268
   49VAL    CG1  537   7.402   6.629   2.341
   49VAL    CG2  538   7.630   6.725   2.267
   49VAL      C  539   7.710   6.425   2.244
   49VAL      O  540   7.824   6.434   2.289
   50GL4      N  541   7.673   6.356   2.137
   50GL4      H  542   7.593   6.298   2.119
   50GL4     CA  543   7.774   6.305   2.043
   50GL4     CB  544   7.713   6.222   1.930
   50GL4     CG  545   7.694   6.077   1.976
   50GL4     CD  546   7.618   6.059   2.108
   50GL4    OE1  547   7.668   6.001   2.206
   50GL4   HE11  548   7.608   6.026   2.282
   50GL4   HE12  549   7.729   5.926   2.181
   50GL4    OE2  550   7.495   6.079   2.115
   50GL4   HE21  551   7.462   6.034   2.198
   50GL4   HE22  552   7.455   6.128   2.037
   50GL4      C  553   7.860   6.415   1.980
   50GL4      O  554   7.980   6.393   1.968
   51HI0      N  555   7.801   6.520   1.923
   51HI0      H  556   7.704   6.545   1.922
   51HI0     CA  557   7.875   6.624   1.850
   51HI0     CB  558   7.955   6.580   1.728
   51HI0     CG  559   7.909   6.479   1.622
   51HI0    ND1  560   7.877   6.507   1.496
   51HI0    HD1  561   7.901   6.593   1.451
   51HI0    CD2  562   7.889   6.350   1.644
   51HI0    HD2  563   7.926   6.296   1.732
   51HI0    CE1  564   7.847   6.394   1.432
   51HI0    HE1  565   7.839   6.383   1.324
   51HI0    NE2  566   7.852   6.301   1.526
   51HI0    HE2  567   7.809   6.211   1.519
   51HI0      C  568   7.788   6.746   1.819
   51HI0      O  569   7.666   6.741   1.806
   52SER      N  570   7.860   6.858   1.816
   52SER      H  571   7.957   6.851   1.840
   52SER     CA  572   7.808   6.989   1.775
   52SER     CB  573   7.833   7.097   1.880
   52SER     OG  574   7.971   7.098   1.916
   52SER     HG  575   7.984   7.189   1.955
   52SER      C  576   7.876   7.025   1.643
   52SER      O  577   7.980   7.090   1.628
   53AS4      N  578   7.808   6.993   1.533
   53AS4      H  579   7.712   6.965   1.544
   53AS4     CA  580   7.864   7.012   1.399
   53AS4     CB  581   7.829   6.897   1.304
   53AS4     CG  582   7.890   6.761   1.339
   53AS4    OD1  583   7.979   6.755   1.426
   53AS4   HD11  584   7.993   6.658   1.444
   53AS4   HD12  585   8.027   6.843   1.423
   53AS4    OD2  586   7.855   6.666   1.266
   53AS4   HD21  587   7.859   6.580   1.317
   53AS4   HD22  588   7.850   6.707   1.175
   53AS4      C  589   7.822   7.146   1.337
   53AS4      O  590   7.708   7.188   1.355
   54LEU      N  591   7.901   7.202   1.246
   54LEU      H  592   7.995   7.171   1.231
   54LEU     CA  593   7.866   7.328   1.180
   54LEU     CB  594   7.981   7.401   1.111
   54LEU     CG  595   8.097   7.478   1.176
   54LEU    CD1  596   8.189   7.384   1.254
   54LEU    CD2  597   8.170   7.577   1.085
   54LEU      C  598   7.764   7.308   1.068
   54LEU      O  599   7.781   7.223   0.981
   55SER      N  600   7.661   7.392   1.075
   55SER      H  601   7.669   7.479   1.125
   55SER     CA  602   7.566   7.394   0.963
   55SER     CB  603   7.424   7.399   1.021
   55SER     OG  604   7.331   7.412   0.913
   55SER     HG  605   7.287   7.329   0.879
   55SER      C  606   7.600   7.507   0.866
   55SER      O  607   7.615   7.624   0.903
   56PHE      N  608   7.585   7.488   0.736
   56PHE      H  609   7.544   7.403   0.702
   56PHE     CA  610   7.618   7.586   0.631
   56PHE     CB  611   7.708   7.518   0.527
   56PHE     CG  612   7.838   7.477   0.596
   56PHE    CD1  613   7.850   7.361   0.670
   56PHE    HD1  614   7.786   7.274   0.654
   56PHE    CD2  615   7.941   7.571   0.587
   56PHE    HD2  616   7.927   7.664   0.531
   56PHE    CE1  617   7.969   7.344   0.740
   56PHE    HE1  618   7.974   7.258   0.807
   56PHE    CE2  619   8.064   7.545   0.646
   56PHE    HE2  620   8.144   7.619   0.639
   56PHE     CZ  621   8.077   7.429   0.722
   56PHE     HZ  622   8.176   7.410   0.763
   56PHE      C  623   7.492   7.652   0.575
   56PHE      O  624   7.386   7.592   0.561
   57SER      N  625   7.510   7.783   0.564
   57SER      H  626   7.601   7.824   0.562
   57SER     CA  627   7.400   7.870   0.520
   57SER     CB  628   7.331   7.943   0.635
   57SER     OG  629   7.205   8.000   0.597
   57SER     HG  630   7.210   8.084   0.651
   57SER      C  631   7.445   7.981   0.425
   57SER      O  632   7.562   8.015   0.415
   58LYSH     N  633   7.354   8.027   0.339
   58LYSH     H  634   7.259   8.001   0.354
   58LYSH    CA  635   7.375   8.132   0.239
   58LYSH    CB  636   7.273   8.144   0.126
   58LYSH    CG  637   7.270   8.013   0.047
   58LYSH    CD  638   7.361   8.037  -0.075
   58LYSH    CE  639   7.406   7.901  -0.130
   58LYSH    NZ  640   7.514   7.901  -0.229
   58LYSH   HZ1  641   7.606   7.929  -0.198
   58LYSH   HZ2  642   7.534   7.809  -0.262
   58LYSH   HZ3  643   7.491   7.954  -0.312
   58LYSH     C  644   7.404   8.271   0.296
   58LYSH     O  645   7.490   8.338   0.239
   59AS4      N  646   7.353   8.303   0.415
   59AS4      H  647   7.329   8.223   0.470
   59AS4     CA  648   7.381   8.423   0.495
   59AS4     CB  649   7.267   8.463   0.588
   59AS4     CG  650   7.257   8.374   0.712
   59AS4    OD1  651   7.207   8.260   0.694
   59AS4   HD11  652   7.239   8.214   0.777
   59AS4   HD12  653   7.138   8.256   0.622
   59AS4    OD2  654   7.301   8.422   0.818
   59AS4   HD21  655   7.271   8.359   0.890
   59AS4   HD22  656   7.368   8.494   0.804
   59AS4      C  657   7.512   8.414   0.574
   59AS4      O  658   7.560   8.302   0.594
   60TRP      N  659   7.548   8.522   0.643
   60TRP      H  660   7.480   8.595   0.649
   60TRP     CA  661   7.673   8.542   0.718
   60TRP     CB  662   7.701   8.692   0.711
   60TRP     CG  663   7.590   8.789   0.754
   60TRP    CD1  664   7.560   8.819   0.880
   60TRP    HD1  665   7.620   8.793   0.968
   60TRP    CD2  666   7.491   8.838   0.671
   60TRP    NE1  667   7.451   8.895   0.877
   60TRP    HE1  668   7.405   8.911   0.964
   60TRP    CE2  669   7.408   8.914   0.752
   60TRP    CE3  670   7.472   8.833   0.533
   60TRP    HE3  671   7.550   8.797   0.466
   60TRP    CZ2  672   7.308   8.991   0.695
   60TRP    HZ2  673   7.260   9.066   0.758
   60TRP    CZ3  674   7.364   8.903   0.480
   60TRP    HZ3  675   7.355   8.886   0.373
   60TRP    CH2  676   7.276   8.975   0.560
   60TRP    HH2  677   7.182   9.009   0.517
   60TRP      C  678   7.692   8.484   0.858
   60TRP      O  679   7.800   8.479   0.916
   61SER      N  680   7.577   8.464   0.922
   61SER      H  681   7.488   8.489   0.884
   61SER     CA  682   7.567   8.407   1.057
   61SER     CB  683   7.423   8.427   1.106
   61SER     OG  684   7.387   8.547   1.174
   61SER     HG  685   7.445   8.622   1.142
   61SER      C  686   7.621   8.266   1.079
   61SER      O  687   7.628   8.196   0.977
   62PHE      N  688   7.663   8.234   1.201
   62PHE      H  689   7.662   8.305   1.271
   62PHE     CA  690   7.711   8.101   1.241
   62PHE     CB  691   7.797   8.104   1.368
   62PHE     CG  692   7.896   7.987   1.375
   62PHE    CD1  693   8.016   8.002   1.307
   62PHE    HD1  694   8.047   8.097   1.264
   62PHE    CD2  695   7.870   7.885   1.465
   62PHE    HD2  696   7.767   7.860   1.492
   62PHE    CE1  697   8.113   7.904   1.329
   62PHE    HE1  698   8.214   7.909   1.289
   62PHE    CE2  699   7.969   7.790   1.484
   62PHE    HE2  700   7.960   7.710   1.557
   62PHE     CZ  701   8.091   7.799   1.418
   62PHE     HZ  702   8.162   7.719   1.436
   62PHE      C  703   7.587   8.017   1.273
   62PHE      O  704   7.498   8.062   1.346
   63TYR      N  705   7.600   7.888   1.245
   63TYR      H  706   7.682   7.852   1.201
   63TYR     CA  707   7.495   7.788   1.271
   63TYR     CB  708   7.411   7.777   1.143
   63TYR     CG  709   7.340   7.904   1.097
   63TYR    CD1  710   7.404   7.995   1.014
   63TYR    HD1  711   7.507   7.975   0.982
   63TYR    CD2  712   7.210   7.926   1.140
   63TYR    HD2  713   7.175   7.885   1.235
   63TYR    CE1  714   7.327   8.098   0.963
   63TYR    HE1  715   7.370   8.176   0.900
   63TYR    CE2  716   7.135   8.028   1.082
   63TYR    HE2  717   7.035   8.053   1.117
   63TYR     CZ  718   7.191   8.113   0.987
   63TYR     OH  719   7.124   8.212   0.923
   63TYR     HH  720   7.177   8.247   0.846
   63TYR      C  721   7.556   7.653   1.309
   63TYR      O  722   7.654   7.613   1.246
   64LEU      N  723   7.484   7.593   1.403
   64LEU      H  724   7.411   7.642   1.451
   64LEU     CA  725   7.515   7.462   1.461
   64LEU     CB  726   7.556   7.477   1.608
   64LEU     CG  727   7.701   7.523   1.629
   64LEU    CD1  728   7.726   7.545   1.779
   64LEU    CD2  729   7.790   7.404   1.592
   64LEU      C  730   7.396   7.366   1.451
   64LEU      O  731   7.278   7.401   1.446
   65LEU      N  732   7.444   7.245   1.423
   65LEU      H  733   7.542   7.231   1.414
   65LEU     CA  734   7.364   7.122   1.405
   65LEU     CB  735   7.404   7.066   1.268
   65LEU     CG  736   7.316   6.967   1.191
   65LEU    CD1  737   7.312   6.833   1.265
   65LEU    CD2  738   7.180   7.023   1.147
   65LEU      C  739   7.413   7.030   1.517
   65LEU      O  740   7.528   6.987   1.507
   66TYR      N  741   7.325   7.008   1.614
   66TYR      H  742   7.240   7.060   1.612
   66TYR     CA  743   7.350   6.917   1.727
   66TYR     CB  744   7.278   6.966   1.853
   66TYR     CG  745   7.365   7.063   1.933
   66TYR    CD1  746   7.358   7.200   1.912
   66TYR    HD1  747   7.307   7.239   1.824
   66TYR    CD2  748   7.451   7.012   2.029
   66TYR    HD2  749   7.470   6.904   2.027
   66TYR    CE1  750   7.440   7.288   1.982
   66TYR    HE1  751   7.438   7.396   1.969
   66TYR    CE2  752   7.529   7.099   2.104
   66TYR    HE2  753   7.608   7.065   2.170
   66TYR     CZ  754   7.526   7.236   2.079
   66TYR     OH  755   7.625   7.316   2.125
   66TYR     HH  756   7.578   7.404   2.135
   66TYR      C  757   7.306   6.776   1.690
   66TYR      O  758   7.187   6.760   1.665
   67TYR      N  759   7.399   6.683   1.707
   67TYR      H  760   7.481   6.711   1.757
   67TYR     CA  761   7.377   6.539   1.682
   67TYR     CB  762   7.482   6.496   1.580
   67TYR     CG  763   7.440   6.513   1.434
   67TYR    CD1  764   7.539   6.552   1.343
   67TYR    HD1  765   7.627   6.605   1.379
   67TYR    CD2  766   7.322   6.462   1.381
   67TYR    HD2  767   7.242   6.424   1.444
   67TYR    CE1  768   7.530   6.525   1.207
   67TYR    HE1  769   7.593   6.585   1.141
   67TYR    CE2  770   7.315   6.439   1.244
   67TYR    HE2  771   7.222   6.406   1.199
   67TYR     CZ  772   7.414   6.472   1.152
   67TYR     OH  773   7.411   6.434   1.022
   67TYR     HH  774   7.313   6.436   1.002
   67TYR      C  775   7.399   6.448   1.803
   67TYR      O  776   7.495   6.473   1.875
   68THR      N  777   7.300   6.362   1.825
   68THR      H  778   7.208   6.386   1.794
   68THR     CA  779   7.297   6.245   1.914
   68THR     CB  780   7.217   6.280   2.040
   68THR    OG1  781   7.233   6.193   2.152
   68THR    HG1  782   7.327   6.160   2.152
   68THR    CG2  783   7.074   6.323   2.004
   68THR      C  784   7.247   6.113   1.855
   68THR      O  785   7.143   6.112   1.789
   69GL4      N  786   7.292   6.003   1.914
   69GL4      H  787   7.358   6.012   1.988
   69GL4     CA  788   7.248   5.866   1.885
   69GL4     CB  789   7.331   5.774   1.975
   69GL4     CG  790   7.479   5.760   1.939
   69GL4     CD  791   7.513   5.625   1.877
   69GL4    OE1  792   7.531   5.530   1.956
   69GL4   HE11  793   7.573   5.460   1.898
   69GL4   HE12  794   7.491   5.551   2.045
   69GL4    OE2  795   7.514   5.607   1.753
   69GL4   HE21  796   7.588   5.542   1.734
   69GL4   HE22  797   7.440   5.661   1.713
   69GL4      C  798   7.101   5.826   1.896
   69GL4      O  799   7.048   5.846   2.005
   70PHE      N  800   7.043   5.756   1.798
   70PHE      H  801   7.097   5.737   1.716
   70PHE     CA  802   6.898   5.735   1.793
   70PHE     CB  803   6.860   5.822   1.673
   70PHE     CG  804   6.709   5.830   1.653
   70PHE    CD1  805   6.653   5.758   1.549
   70PHE    HD1  806   6.710   5.726   1.462
   70PHE    CD2  807   6.630   5.904   1.741
   70PHE    HD2  808   6.671   5.968   1.818
   70PHE    CE1  809   6.515   5.752   1.533
   70PHE    HE1  810   6.468   5.700   1.449
   70PHE    CE2  811   6.492   5.894   1.724
   70PHE    HE2  812   6.433   5.965   1.782
   70PHE     CZ  813   6.434   5.825   1.619
   70PHE     HZ  814   6.326   5.834   1.602
   70PHE      C  815   6.851   5.591   1.778
   70PHE      O  816   6.887   5.516   1.687
   71THR      N  817   6.785   5.547   1.885
   71THR      H  818   6.777   5.601   1.969
   71THR     CA  819   6.710   5.421   1.894
   71THR     CB  820   6.754   5.335   2.012
   71THR    OG1  821   6.689   5.208   2.013
   71THR    HG1  822   6.685   5.160   1.925
   71THR    CG2  823   6.723   5.401   2.146
   71THR      C  824   6.559   5.441   1.874
   71THR      O  825   6.485   5.492   1.958
   72PRO      N  826   6.511   5.411   1.754
   72PRO     CA  827   6.368   5.404   1.719
   72PRO     CB  828   6.362   5.398   1.566
   72PRO     CG  829   6.500   5.344   1.528
   72PRO     CD  830   6.597   5.384   1.639
   72PRO      C  831   6.304   5.286   1.792
   72PRO      O  832   6.277   5.182   1.732
   73THR      N  833   6.285   5.299   1.923
   73THR      H  834   6.312   5.380   1.976
   73THR     CA  835   6.226   5.201   2.016
   73THR     CB  836   6.324   5.147   2.120
   73THR    OG1  837   6.416   5.243   2.173
   73THR    HG1  838   6.505   5.225   2.131
   73THR    CG2  839   6.394   5.026   2.057
   73THR      C  840   6.111   5.265   2.094
   73THR      O  841   6.134   5.374   2.144
   74GL4      N  842   6.028   5.170   2.136
   74GL4      H  843   6.027   5.081   2.090
   74GL4     CA  844   5.900   5.203   2.201
   74GL4     CB  845   5.808   5.082   2.221
   74GL4     CG  846   5.766   5.015   2.089
   74GL4     CD  847   5.854   4.913   2.018
   74GL4    OE1  848   5.922   4.950   1.920
   74GL4   HE11  849   5.992   4.883   1.896
   74GL4   HE12  850   5.889   5.044   1.906
   74GL4    OE2  851   5.876   4.801   2.069
   74GL4   HE21  852   5.931   4.747   2.005
   74GL4   HE22  853   5.838   4.813   2.161
   74GL4      C  854   5.912   5.266   2.339
   74GL4      O  855   5.824   5.338   2.386
   75LYSH     N  856   6.018   5.242   2.416
   75LYSH     H  857   6.072   5.159   2.401
   75LYSH    CA  858   6.055   5.315   2.538
   75LYSH    CB  859   6.129   5.225   2.637
   75LYSH    CG  860   6.039   5.105   2.669
   75LYSH    CD  861   6.075   5.038   2.802
   75LYSH    CE  862   6.028   4.892   2.809
   75LYSH    NZ  863   6.071   4.828   2.934
   75LYSH   HZ1  864   6.037   4.878   3.013
   75LYSH   HZ2  865   6.031   4.736   2.937
   75LYSH   HZ3  866   6.171   4.821   2.936
   75LYSH     C  867   6.133   5.446   2.527
   75LYSH     O  868   6.175   5.514   2.621
   76ASN      N  869   6.164   5.493   2.406
   76ASN      H  870   6.143   5.438   2.325
   76ASN     CA  871   6.241   5.617   2.392
   76ASN     CB  872   6.385   5.585   2.353
   76ASN     CG  873   6.473   5.506   2.450
   76ASN    OD1  874   6.550   5.546   2.537
   76ASN    ND2  875   6.500   5.386   2.400
   76ASN   HD21  876   6.459   5.352   2.315
   76ASN   HD22  877   6.566   5.328   2.448
   76ASN      C  878   6.190   5.725   2.296
   76ASN      O  879   6.204   5.728   2.174
   77GL4      N  880   6.123   5.822   2.357
   77GL4      H  881   6.097   5.822   2.454
   77GL4     CA  882   6.062   5.937   2.288
   77GL4     CB  883   5.930   5.981   2.351
   77GL4     CG  884   5.847   6.064   2.253
   77GL4     CD  885   5.718   6.117   2.315
   77GL4    OE1  886   5.611   6.089   2.257
   77GL4   HE11  887   5.540   6.159   2.271
   77GL4   HE12  888   5.613   6.002   2.208
   77GL4    OE2  889   5.722   6.185   2.420
   77GL4   HE21  890   5.628   6.211   2.440
   77GL4   HE22  891   5.815   6.179   2.455
   77GL4      C  892   6.155   6.058   2.276
   77GL4      O  893   6.145   6.156   2.349
   78TYR      N  894   6.251   6.037   2.186
   78TYR      H  895   6.267   5.945   2.152
   78TYR     CA  896   6.353   6.133   2.141
   78TYR     CB  897   6.444   6.066   2.038
   78TYR     CG  898   6.550   5.973   2.098
   78TYR    CD1  899   6.520   5.838   2.103
   78TYR    HD1  900   6.416   5.805   2.101
   78TYR    CD2  901   6.678   6.020   2.128
   78TYR    HD2  902   6.709   6.124   2.125
   78TYR    CE1  903   6.622   5.746   2.126
   78TYR    HE1  904   6.604   5.641   2.151
   78TYR    CE2  905   6.779   5.927   2.150
   78TYR    HE2  906   6.878   5.971   2.159
   78TYR     CZ  907   6.752   5.791   2.142
   78TYR     OH  908   6.863   5.712   2.135
   78TYR     HH  909   6.944   5.771   2.128
   78TYR      C  910   6.286   6.256   2.080
   78TYR      O  911   6.213   6.240   1.982
   79ALA      N  912   6.305   6.374   2.137
   79ALA      H  913   6.322   6.375   2.236
   79ALA     CA  914   6.281   6.500   2.065
   79ALA     CB  915   6.134   6.542   2.078
   79ALA      C  916   6.365   6.624   2.095
   79ALA      O  917   6.407   6.656   2.206
   80CYS2     N  918   6.360   6.714   1.997
   80CYS2     H  919   6.322   6.700   1.905
   80CYS2    CA  920   6.422   6.844   2.024
   80CYS2    CB  921   6.505   6.885   1.901
   80CYS2    SG  922   6.629   7.010   1.949
   80CYS2     C  923   6.330   6.955   2.074
   80CYS2     O  924   6.219   6.976   2.025
   81ARG      N  925   6.382   7.039   2.164
   81ARG      H  926   6.467   7.018   2.213
   81ARG     CA  927   6.324   7.169   2.200
   81ARG     CB  928   6.264   7.156   2.340
   81ARG     CG  929   6.145   7.252   2.354
   81ARG     CD  930   6.005   7.206   2.313
   81ARG     NE  931   5.953   7.116   2.416
   81ARG     HE  932   6.022   7.086   2.481
   81ARG     CZ  933   5.825   7.097   2.451
   81ARG    NH1  934   5.724   7.165   2.393
   81ARG   HH11  935   5.751   7.220   2.314
   81ARG   HH12  936   5.630   7.140   2.414
   81ARG    NH2  937   5.800   6.999   2.539
   81ARG   HH21  938   5.873   6.932   2.554
   81ARG   HH22  939   5.712   6.987   2.585
   81ARG      C  940   6.436   7.272   2.188
   81ARG      O  941   6.551   7.233   2.207
   82VAL      N  942   6.400   7.389   2.136
   82VAL      H  943   6.310   7.402   2.094
   82VAL     CA  944   6.492   7.503   2.133
   82VAL     CB  945   6.520   7.544   1.988
   82VAL    CG1  946   6.623   7.446   1.930
   82VAL    CG2  947   6.402   7.547   1.891
   82VAL      C  948   6.432   7.618   2.214
   82VAL      O  949   6.330   7.672   2.172
   83ASN      N  950   6.492   7.650   2.329
   83ASN      H  951   6.585   7.617   2.347
   83ASN     CA  952   6.442   7.746   2.428
   83ASN     CB  953   6.410   7.668   2.555
   83ASN     CG  954   6.289   7.576   2.546
   83ASN    OD1  955   6.174   7.619   2.552
   83ASN    ND2  956   6.313   7.446   2.560
   83ASN   HD21  957   6.406   7.414   2.577
   83ASN   HD22  958   6.242   7.376   2.574
   83ASN      C  959   6.543   7.853   2.470
   83ASN      O  960   6.663   7.827   2.467
   84HI0      N  961   6.497   7.969   2.515
   84HI0      H  962   6.400   7.970   2.539
   84HI0     CA  963   6.588   8.074   2.564
   84HI0     CB  964   6.508   8.204   2.576
   84HI0     CG  965   6.594   8.317   2.632
   84HI0    ND1  966   6.693   8.375   2.565
   84HI0    HD1  967   6.724   8.351   2.473
   84HI0    CD2  968   6.584   8.366   2.756
   84HI0    HD2  969   6.521   8.323   2.834
   84HI0    CE1  970   6.738   8.467   2.650
   84HI0    HE1  971   6.796   8.551   2.612
   84HI0    NE2  972   6.676   8.460   2.767
   84HI0    HE2  973   6.688   8.507   2.855
   84HI0      C  974   6.643   8.025   2.697
   84HI0      O  975   6.583   7.950   2.774
   85VAL      N  976   6.752   8.092   2.735
   85VAL      H  977   6.795   8.160   2.676
   85VAL     CA  978   6.846   8.056   2.843
   85VAL     CB  979   6.966   8.150   2.850
   85VAL    CG1  980   7.067   8.127   2.963
   85VAL    CG2  981   7.035   8.166   2.714
   85VAL      C  982   6.790   8.032   2.983
   85VAL      O  983   6.823   7.926   3.036
   86THR      N  984   6.697   8.117   3.027
   86THR      H  985   6.705   8.211   2.994
   86THR     CA  986   6.602   8.093   3.136
   86THR     CB  987   6.521   8.216   3.174
   86THR    OG1  988   6.455   8.270   3.059
   86THR    HG1  989   6.382   8.333   3.085
   86THR    CG2  990   6.612   8.320   3.240
   86THR      C  991   6.500   7.980   3.124
   86THR      O  992   6.495   7.904   3.221
   87LEU      N  993   6.446   7.954   3.006
   87LEU      H  994   6.492   8.000   2.930
   87LEU     CA  995   6.346   7.850   2.975
   87LEU     CB  996   6.252   7.893   2.863
   87LEU     CG  997   6.127   7.974   2.896
   87LEU    CD1  998   6.149   8.125   2.887
   87LEU    CD2  999   6.017   7.936   2.797
   87LEU      C 1000   6.399   7.710   2.947
   87LEU      O 1001   6.319   7.618   2.960
   88SER      N 1002   6.527   7.698   2.911
   88SER      H 1003   6.561   7.777   2.861
   88SER     CA 1004   6.602   7.574   2.886
   88SER     CB 1005   6.736   7.599   2.817
   88SER     OG 1006   6.781   7.476   2.758
   88SER     HG 1007   6.712   7.431   2.702
   88SER      C 1008   6.620   7.503   3.021
   88SER      O 1009   6.640   7.573   3.120
   89GLN      N 1010   6.624   7.370   3.021
   89GLN      H 1011   6.616   7.310   2.941
   89GLN     CA 1012   6.650   7.291   3.142
   89GLN     CB 1013   6.598   7.148   3.128
   89GLN     CG 1014   6.447   7.121   3.126
   89GLN     CD 1015   6.423   6.980   3.072
   89GLN    OE1 1016   6.487   6.881   3.106
   89GLN    NE2 1017   6.317   6.974   2.991
   89GLN   HE21 1018   6.260   7.055   2.977
   89GLN   HE22 1019   6.308   6.890   2.937
   89GLN      C 1020   6.802   7.292   3.160
   89GLN      O 1021   6.864   7.240   3.067
   90PRO      N 1022   6.861   7.346   3.265
   90PRO     CA 1023   7.006   7.352   3.289
   90PRO     CB 1024   7.010   7.405   3.433
   90PRO     CG 1025   6.890   7.499   3.445
   90PRO     CD 1026   6.784   7.430   3.358
   90PRO      C 1027   7.080   7.219   3.278
   90PRO      O 1028   7.021   7.117   3.312
   91LYSH     N 1029   7.194   7.218   3.210
   91LYSH     H 1030   7.225   7.289   3.147
   91LYSH    CA 1031   7.267   7.090   3.200
   91LYSH    CB 1032   7.384   7.090   3.101
   91LYSH    CG 1033   7.526   7.127   3.146
   91LYSH    CD 1034   7.608   7.161   3.021
   91LYSH    CE 1035   7.556   7.282   2.944
   91LYSH    NZ 1036   7.613   7.286   2.808
   91LYSH   HZ1 1037   7.712   7.298   2.812
   91LYSH   HZ2 1038   7.592   7.203   2.757
   91LYSH   HZ3 1039   7.565   7.362   2.764
   91LYSH     C 1040   7.312   7.032   3.334
   91LYSH     O 1041   7.359   7.106   3.420
   92ILE      N 1042   7.324   6.900   3.341
   92ILE      H 1043   7.293   6.847   3.262
   92ILE     CA 1044   7.371   6.828   3.460
   92ILE     CB 1045   7.296   6.697   3.482
   92ILE    CG1 1046   7.145   6.720   3.483
   92ILE    CG2 1047   7.324   6.636   3.620
   92ILE     CD 1048   7.058   6.594   3.484
   92ILE      C 1049   7.523   6.809   3.468
   92ILE      O 1050   7.579   6.810   3.578
   93VAL      N 1051   7.592   6.793   3.356
   93VAL      H 1052   7.553   6.791   3.264
   93VAL     CA 1053   7.738   6.776   3.347
   93VAL     CB 1054   7.764   6.625   3.344
   93VAL    CG1 1055   7.700   6.542   3.232
   93VAL    CG2 1056   7.914   6.605   3.364
   93VAL      C 1057   7.790   6.846   3.221
   93VAL      O 1058   7.718   6.849   3.121
   94LYSH     N 1059   7.911   6.900   3.233
   94LYSH     H 1060   7.949   6.911   3.325
   94LYSH    CA 1061   7.994   6.952   3.123
   94LYSH    CB 1062   8.107   7.039   3.178
   94LYSH    CG 1063   8.060   7.178   3.218
   94LYSH    CD 1064   8.153   7.267   3.300
   94LYSH    CE 1065   8.186   7.205   3.436
   94LYSH    NZ 1066   8.056   7.203   3.504
   94LYSH   HZ1 1067   8.071   7.172   3.598
   94LYSH   HZ2 1068   8.007   7.290   3.514
   94LYSH   HZ3 1069   8.002   7.133   3.457
   94LYSH     C 1070   8.076   6.848   3.046
   94LYSH     O 1071   8.105   6.738   3.092
   95TRP      N 1072   8.077   6.865   2.914
   95TRP      H 1073   8.042   6.953   2.883
   95TRP     CA 1074   8.125   6.772   2.811
   95TRP     CB 1075   8.080   6.839   2.680
   95TRP     CG 1076   8.076   6.740   2.564
   95TRP    CD1 1077   8.029   6.615   2.564
   95TRP    HD1 1078   8.007   6.553   2.651
   95TRP    CD2 1079   8.069   6.778   2.430
   95TRP    NE1 1080   8.002   6.578   2.440
   95TRP    HE1 1081   7.983   6.483   2.417
   95TRP    CE2 1082   8.029   6.672   2.349
   95TRP    CE3 1083   8.090   6.899   2.367
   95TRP    HE3 1084   8.101   6.987   2.430
   95TRP    CZ2 1085   8.012   6.683   2.212
   95TRP    HZ2 1086   7.997   6.589   2.158
   95TRP    CZ3 1087   8.070   6.918   2.230
   95TRP    HZ3 1088   8.101   7.014   2.188
   95TRP    CH2 1089   8.040   6.806   2.154
   95TRP    HH2 1090   8.028   6.825   2.047
   95TRP      C 1091   8.271   6.729   2.806
   95TRP      O 1092   8.364   6.809   2.819
   96AS4      N 1093   8.281   6.600   2.774
   96AS4      H 1094   8.208   6.534   2.793
   96AS4     CA 1095   8.406   6.532   2.741
   96AS4     CB 1096   8.389   6.382   2.767
   96AS4     CG 1097   8.278   6.318   2.683
   96AS4    OD1 1098   8.160   6.332   2.721
   96AS4   HD11 1099   8.097   6.282   2.662
   96AS4   HD12 1100   8.165   6.372   2.812
   96AS4    OD2 1101   8.311   6.275   2.570
   96AS4   HD21 1102   8.226   6.274   2.518
   96AS4   HD22 1103   8.408   6.251   2.573
   96AS4      C 1104   8.472   6.561   2.606
   96AS4      O 1105   8.590   6.597   2.609
   97ARG      N 1106   8.386   6.587   2.509
   97ARG      H 1107   8.297   6.631   2.523
   97ARG     CA 1108   8.447   6.620   2.379
   97ARG     CB 1109   8.357   6.582   2.261
   97ARG     CG 1110   8.307   6.438   2.272
   97ARG     CD 1111   8.251   6.378   2.142
   97ARG     NE 1112   8.182   6.253   2.175
   97ARG     HE 1113   8.150   6.242   2.269
   97ARG     CZ 1114   8.164   6.147   2.095
   97ARG    NH1 1115   8.186   6.147   1.963
   97ARG   HH11 1116   8.226   6.227   1.918
   97ARG   HH12 1117   8.174   6.059   1.916
   97ARG    NH2 1118   8.094   6.045   2.146
   97ARG   HH21 1119   8.051   6.059   2.235
   97ARG   HH22 1120   8.093   5.956   2.099
   97ARG      C 1121   8.511   6.757   2.352
   97ARG      O 1122   8.450   6.851   2.402
   98AS4      N 1123   8.641   6.748   2.325
   98AS4      H 1124   8.692   6.662   2.331
   98AS4     CA 1125   8.718   6.873   2.316
   98AS4     CB 1126   8.859   6.839   2.268
   98AS4     CG 1127   8.956   6.956   2.284
   98AS4    OD1 1128   9.055   6.942   2.360
   98AS4   HD11 1129   9.098   7.029   2.383
   98AS4   HD12 1130   9.074   6.844   2.360
   98AS4    OD2 1131   8.982   7.034   2.190
   98AS4   HD21 1132   9.079   7.050   2.172
   98AS4   HD22 1133   8.893   7.077   2.178
   98AS4      C 1134   8.649   6.971   2.220
   98AS4      O 1135   8.614   6.935   2.108
   99MET      N 1136   8.637   7.096   2.265
   99MET      H 1137   8.698   7.129   2.337
   99MET     CA 1138   8.539   7.196   2.219
   99MET     CB 1139   8.424   7.193   2.320
   99MET     CG 1140   8.301   7.260   2.259
   99MET     SD 1141   8.156   7.282   2.369
   99MET     CE 1142   8.242   7.320   2.520
   99MET      C 1143   8.609   7.331   2.237
   99MET     O1 1144   8.601   7.414   2.144
   99MET   HO11 1145   8.613   7.507   2.179
   99MET   HO12 1146   8.581   7.367   2.058
   99MET     O2 1147   8.658   7.354   2.349
   99MET   HO21 1148   8.693   7.447   2.336
   99MET   HO22 1149   8.643   7.281   2.416
  100ILE      N 1150   8.408   4.687   5.672
  100ILE     H1 1151   8.385   4.739   5.754
  100ILE     H2 1152   8.431   4.596   5.706
  100ILE     H3 1153   8.489   4.727   5.629
  100ILE     CA 1154   8.290   4.689   5.584
  100ILE     CB 1155   8.183   4.789   5.627
  100ILE    CG1 1156   8.235   4.933   5.621
  100ILE    CG2 1157   8.105   4.744   5.750
  100ILE     CD 1158   8.123   5.032   5.587
  100ILE      C 1159   8.335   4.705   5.438
  100ILE      O 1160   8.436   4.775   5.427
  101GLN      N 1161   8.244   4.703   5.341
  101GLN      H 1162   8.146   4.706   5.362
  101GLN     CA 1163   8.280   4.726   5.201
  101GLN     CB 1164   8.240   4.609   5.111
  101GLN     CG 1165   8.318   4.484   5.151
  101GLN     CD 1166   8.279   4.404   5.276
  101GLN    OE1 1167   8.173   4.416   5.339
  101GLN    NE2 1168   8.373   4.328   5.331
  101GLN   HE21 1169   8.468   4.330   5.301
  101GLN   HE22 1170   8.349   4.279   5.415
  101GLN      C 1171   8.238   4.863   5.146
  101GLN      O 1172   8.308   4.961   5.167
  102ARG      N 1173   8.118   4.879   5.090
  102ARG      H 1174   8.059   4.799   5.089
  102ARG     CA 1175   8.072   5.003   5.026
  102ARG     CB 1176   7.951   4.973   4.938
  102ARG     CG 1177   7.993   4.890   4.816
  102ARG     CD 1178   8.071   4.969   4.711
  102ARG     NE 1179   7.991   5.068   4.638
  102ARG     HE 1180   7.948   5.137   4.696
  102ARG     CZ 1181   7.962   5.068   4.507
  102ARG    NH1 1182   7.992   4.962   4.430
  102ARG   HH11 1183   8.038   4.880   4.463
  102ARG   HH12 1184   7.963   4.968   4.335
  102ARG    NH2 1185   7.928   5.177   4.438
  102ARG   HH21 1186   7.941   5.271   4.471
  102ARG   HH22 1187   7.877   5.169   4.352
  102ARG      C 1188   8.042   5.101   5.140
  102ARG      O 1189   7.983   5.065   5.242
  103THR      N 1190   8.049   5.228   5.102
  103THR      H 1191   8.089   5.239   5.011
  103THR     CA 1192   8.039   5.351   5.182
  103THR     CB 1193   8.157   5.442   5.212
  103THR    OG1 1194   8.218   5.483   5.089
  103THR    HG1 1195   8.268   5.569   5.100
  103THR    CG2 1196   8.264   5.376   5.299
  103THR      C 1197   7.912   5.434   5.162
  103THR      O 1198   7.879   5.478   5.052
  104PRO      N 1199   7.844   5.460   5.274
  104PRO     CA 1200   7.710   5.520   5.263
  104PRO     CB 1201   7.643   5.495   5.398
  104PRO     CG 1202   7.713   5.369   5.450
  104PRO     CD 1203   7.857   5.387   5.401
  104PRO      C 1204   7.706   5.666   5.219
  104PRO      O 1205   7.799   5.736   5.260
  105LYSH     N 1206   7.589   5.706   5.169
  105LYSH     H 1207   7.512   5.643   5.163
  105LYSH    CA 1208   7.560   5.846   5.132
  105LYSH    CB 1209   7.421   5.862   5.071
  105LYSH    CG 1210   7.422   5.782   4.941
  105LYSH    CD 1211   7.279   5.773   4.886
  105LYSH    CE 1212   7.253   5.688   4.762
  105LYSH    NZ 1213   7.274   5.545   4.787
  105LYSH   HZ1 1214   7.370   5.529   4.811
  105LYSH   HZ2 1215   7.216   5.516   4.863
  105LYSH   HZ3 1216   7.262   5.495   4.701
  105LYSH     C 1217   7.577   5.962   5.230
  105LYSH     O 1218   7.550   6.080   5.204
  106ILE      N 1219   7.645   5.934   5.341
  106ILE      H 1220   7.717   5.865   5.342
  106ILE     CA 1221   7.667   6.029   5.451
  106ILE     CB 1222   7.566   6.003   5.563
  106ILE    CG1 1223   7.531   5.858   5.597
  106ILE    CG2 1224   7.434   6.072   5.529
  106ILE     CD 1225   7.461   5.839   5.732
  106ILE      C 1226   7.802   5.983   5.507
  106ILE      O 1227   7.855   5.879   5.467
  107GLN      N 1228   7.859   6.059   5.600
  107GLN      H 1229   7.812   6.142   5.631
  107GLN     CA 1230   7.993   6.046   5.659
  107GLN     CB 1231   8.064   6.180   5.680
  107GLN     CG 1232   8.050   6.280   5.565
  107GLN     CD 1233   8.125   6.245   5.437
  107GLN    OE1 1234   8.244   6.214   5.437
  107GLN    NE2 1235   8.062   6.245   5.320
  107GLN   HE21 1236   7.964   6.266   5.313
  107GLN   HE22 1237   8.113   6.212   5.241
  107GLN      C 1238   7.983   5.963   5.787
  107GLN      O 1239   7.957   6.016   5.894
  108VAL      N 1240   8.012   5.835   5.762
  108VAL      H 1241   8.060   5.812   5.677
  108VAL     CA 1242   7.994   5.731   5.864
  108VAL     CB 1243   7.993   5.599   5.786
  108VAL    CG1 1244   8.133   5.551   5.745
  108VAL    CG2 1245   7.931   5.496   5.880
  108VAL      C 1246   8.082   5.733   5.989
  108VAL      O 1247   8.204   5.744   5.975
  109TYR      N 1248   8.014   5.744   6.103
  109TYR      H 1249   7.915   5.732   6.091
  109TYR     CA 1250   8.061   5.759   6.241
  109TYR     CB 1251   8.115   5.628   6.299
  109TYR     CG 1252   8.002   5.527   6.313
  109TYR    CD1 1253   7.980   5.433   6.213
  109TYR    HD1 1254   8.063   5.410   6.145
  109TYR    CD2 1255   7.911   5.535   6.418
  109TYR    HD2 1256   7.930   5.617   6.488
  109TYR    CE1 1257   7.870   5.349   6.220
  109TYR    HE1 1258   7.850   5.269   6.148
  109TYR    CE2 1259   7.796   5.457   6.422
  109TYR    HE2 1260   7.717   5.489   6.490
  109TYR     CZ 1261   7.775   5.366   6.320
  109TYR     OH 1262   7.658   5.296   6.319
  109TYR     HH 1263   7.636   5.247   6.235
  109TYR      C 1264   8.162   5.867   6.280
  109TYR      O 1265   8.155   5.914   6.393
  110SER      N 1266   8.251   5.909   6.190
  110SER      H 1267   8.267   5.854   6.108
  110SER     CA 1268   8.333   6.029   6.209
  110SER     CB 1269   8.474   5.990   6.164
  110SER     OG 1270   8.563   5.990   6.276
  110SER     HG 1271   8.582   5.894   6.299
  110SER      C 1272   8.290   6.162   6.147
  110SER      O 1273   8.238   6.165   6.036
  111ARG      N 1274   8.307   6.262   6.233
  111ARG      H 1275   8.338   6.249   6.327
  111ARG     CA 1276   8.275   6.400   6.193
  111ARG     CB 1277   8.268   6.489   6.317
  111ARG     CG 1278   8.176   6.441   6.429
  111ARG     CD 1279   8.031   6.482   6.404
  111ARG     NE 1280   7.961   6.434   6.524
  111ARG     HE 1281   7.984   6.339   6.544
  111ARG     CZ 1282   7.855   6.490   6.585
  111ARG    NH1 1283   7.813   6.612   6.549
  111ARG   HH11 1284   7.862   6.662   6.477
  111ARG   HH12 1285   7.718   6.636   6.570
  111ARG    NH2 1286   7.789   6.428   6.681
  111ARG   HH21 1287   7.821   6.333   6.691
  111ARG   HH22 1288   7.719   6.467   6.741
  111ARG      C 1289   8.345   6.472   6.078
  111ARG      O 1290   8.384   6.588   6.089
  112HI0      N 1291   8.361   6.399   5.967
  112HI0      H 1292   8.322   6.307   5.968
  112HI0     CA 1293   8.404   6.462   5.841
  112HI0     CB 1294   8.462   6.352   5.752
  112HI0     CG 1295   8.526   6.395   5.620
  112HI0    ND1 1296   8.453   6.388   5.510
  112HI0    HD1 1297   8.371   6.336   5.483
  112HI0    CD2 1298   8.645   6.448   5.593
  112HI0    HD2 1299   8.736   6.460   5.652
  112HI0    CE1 1300   8.526   6.448   5.416
  112HI0    HE1 1301   8.500   6.454   5.310
  112HI0    NE2 1302   8.645   6.482   5.464
  112HI0    HE2 1303   8.712   6.540   5.418
  112HI0      C 1304   8.298   6.550   5.774
  112HI0      O 1305   8.195   6.499   5.730
  113PRO      N 1306   8.334   6.677   5.756
  113PRO     CA 1307   8.245   6.772   5.688
  113PRO     CB 1308   8.334   6.894   5.666
  113PRO     CG 1309   8.432   6.892   5.783
  113PRO     CD 1310   8.458   6.742   5.801
  113PRO      C 1311   8.207   6.715   5.551
  113PRO      O 1312   8.294   6.651   5.492
  114ALA      N 1313   8.082   6.721   5.505
  114ALA      H 1314   8.002   6.746   5.560
  114ALA     CA 1315   8.046   6.684   5.368
  114ALA     CB 1316   7.896   6.670   5.341
  114ALA      C 1317   8.108   6.775   5.261
  114ALA      O 1318   8.140   6.892   5.279
  115GL4      N 1319   8.125   6.714   5.144
  115GL4      H 1320   8.087   6.622   5.134
  115GL4     CA 1321   8.187   6.762   5.019
  115GL4     CB 1322   8.197   6.645   4.920
  115GL4     CG 1323   8.266   6.530   4.994
  115GL4     CD 1324   8.256   6.398   4.917
  115GL4    OE1 1325   8.353   6.320   4.922
  115GL4   HE11 1326   8.306   6.233   4.909
  115GL4   HE12 1327   8.443   6.363   4.919
  115GL4    OE2 1328   8.161   6.392   4.836
  115GL4   HE21 1329   8.180   6.313   4.778
  115GL4   HE22 1330   8.087   6.456   4.859
  115GL4      C 1331   8.107   6.876   4.955
  115GL4      O 1332   7.986   6.871   4.936
  116ASN      N 1333   8.180   6.974   4.902
  116ASN      H 1334   8.272   6.949   4.873
  116ASN     CA 1335   8.136   7.112   4.878
  116ASN     CB 1336   8.069   7.115   4.740
  116ASN     CG 1337   8.069   7.256   4.679
  116ASN    OD1 1338   7.969   7.327   4.677
  116ASN    ND2 1339   8.182   7.293   4.619
  116ASN   HD21 1340   8.269   7.244   4.610
  116ASN   HD22 1341   8.171   7.376   4.565
  116ASN      C 1342   8.051   7.186   4.982
  116ASN      O 1343   8.061   7.305   5.011
  117GLY      N 1344   7.976   7.108   5.059
  117GLY      H 1345   7.946   7.018   5.029
  117GLY     CA 1346   7.905   7.167   5.174
  117GLY      C 1347   7.767   7.222   5.137
  117GLY      O 1348   7.711   7.173   5.039
  118LYSH     N 1349   7.732   7.335   5.196
  118LYSH     H 1350   7.641   7.375   5.187
  118LYSH    CA 1351   7.818   7.428   5.272
  118LYSH    CB 1352   7.798   7.574   5.232
  118LYSH    CG 1353   7.842   7.608   5.090
  118LYSH    CD 1354   7.994   7.626   5.078
  118LYSH    CE 1355   8.048   7.665   4.940
  118LYSH    NZ 1356   8.047   7.550   4.849
  118LYSH   HZ1 1357   8.038   7.578   4.753
  118LYSH   HZ2 1358   8.127   7.491   4.865
  118LYSH   HZ3 1359   7.972   7.490   4.875
  118LYSH     C 1360   7.801   7.418   5.424
  118LYSH     O 1361   7.892   7.372   5.493
  119SER      N 1362   7.675   7.429   5.466
  119SER      H 1363   7.600   7.466   5.412
  119SER     CA 1364   7.639   7.416   5.608
  119SER     CB 1365   7.495   7.462   5.629
  119SER     OG 1366   7.499   7.603   5.605
  119SER     HG 1367   7.532   7.650   5.687
  119SER      C 1368   7.672   7.279   5.669
  119SER      O 1369   7.627   7.179   5.613
  120ASN      N 1370   7.740   7.276   5.783
  120ASN      H 1371   7.767   7.366   5.819
  120ASN     CA 1372   7.786   7.152   5.846
  120ASN     CB 1373   7.939   7.157   5.843
  120ASN     CG 1374   8.012   7.070   5.945
  120ASN    OD1 1375   8.041   7.102   6.060
  120ASN    ND2 1376   8.013   6.941   5.911
  120ASN   HD21 1377   7.965   6.919   5.826
  120ASN   HD22 1378   8.050   6.868   5.969
  120ASN      C 1379   7.727   7.146   5.987
  120ASN      O 1380   7.776   7.219   6.073
  121PHE      N 1381   7.630   7.061   6.019
  121PHE      H 1382   7.620   7.039   6.116
  121PHE     CA 1383   7.531   6.979   5.948
  121PHE     CB 1384   7.425   7.060   5.873
  121PHE     CG 1385   7.337   7.149   5.961
  121PHE    CD1 1386   7.224   7.107   6.031
  121PHE    HD1 1387   7.189   7.006   6.009
  121PHE    CD2 1388   7.369   7.283   5.982
  121PHE    HD2 1389   7.474   7.307   5.966
  121PHE    CE1 1390   7.149   7.182   6.121
  121PHE    HE1 1391   7.049   7.146   6.145
  121PHE    CE2 1392   7.298   7.364   6.070
  121PHE    HE2 1393   7.305   7.471   6.053
  121PHE     CZ 1394   7.190   7.313   6.141
  121PHE     HZ 1395   7.153   7.370   6.227
  121PHE      C 1396   7.580   6.872   5.850
  121PHE      O 1397   7.693   6.824   5.856
  122LEU      N 1398   7.483   6.791   5.807
  122LEU      H 1399   7.395   6.790   5.855
  122LEU     CA 1400   7.494   6.687   5.704
  122LEU     CB 1401   7.442   6.554   5.759
  122LEU     CG 1402   7.490   6.421   5.701
  122LEU    CD1 1403   7.634   6.413   5.650
  122LEU    CD2 1404   7.457   6.315   5.806
  122LEU      C 1405   7.412   6.720   5.579
  122LEU      O 1406   7.294   6.752   5.593
  123ASN      N 1407   7.471   6.712   5.460
  123ASN      H 1408   7.571   6.712   5.463
  123ASN     CA 1409   7.406   6.720   5.329
  123ASN     CB 1410   7.502   6.737   5.211
  123ASN     CG 1411   7.570   6.873   5.195
  123ASN    OD1 1412   7.631   6.924   5.289
  123ASN    ND2 1413   7.581   6.919   5.071
  123ASN   HD21 1414   7.562   6.854   4.997
  123ASN   HD22 1415   7.624   7.009   5.058
  123ASN      C 1416   7.309   6.607   5.295
  123ASN      O 1417   7.330   6.496   5.345
  124CYS2     N 1418   7.199   6.625   5.222
  124CYS2     H 1419   7.156   6.715   5.227
  124CYS2    CA 1420   7.130   6.525   5.139
  124CYS2    CB 1421   6.992   6.582   5.106
  124CYS2    SG 1422   6.855   6.476   5.046
  124CYS2     C 1423   7.218   6.500   5.016
  124CYS2     O 1424   7.266   6.593   4.951
  125TYR      N 1425   7.237   6.377   4.971
  125TYR      H 1426   7.213   6.298   5.027
  125TYR     CA 1427   7.293   6.341   4.840
  125TYR     CB 1428   7.302   6.189   4.831
  125TYR     CG 1429   7.395   6.132   4.723
  125TYR    CD1 1430   7.529   6.113   4.755
  125TYR    HD1 1431   7.566   6.132   4.855
  125TYR    CD2 1432   7.341   6.104   4.598
  125TYR    HD2 1433   7.236   6.116   4.572
  125TYR    CE1 1434   7.616   6.075   4.653
  125TYR    HE1 1435   7.724   6.074   4.670
  125TYR    CE2 1436   7.430   6.080   4.494
  125TYR    HE2 1437   7.391   6.070   4.393
  125TYR     CZ 1438   7.564   6.060   4.525
  125TYR     OH 1439   7.652   6.034   4.425
  125TYR     HH 1440   7.599   5.986   4.356
  125TYR      C 1441   7.211   6.404   4.727
  125TYR      O 1442   7.099   6.356   4.712
  126VAL      N 1443   7.278   6.462   4.628
  126VAL      H 1444   7.378   6.458   4.618
  126VAL     CA 1445   7.205   6.537   4.526
  126VAL     CB 1446   7.216   6.687   4.556
  126VAL    CG1 1447   7.254   6.775   4.437
  126VAL    CG2 1448   7.082   6.730   4.615
  126VAL      C 1449   7.243   6.498   4.383
  126VAL      O 1450   7.362   6.488   4.355
  127SER      N 1451   7.144   6.508   4.294
  127SER      H 1452   7.052   6.486   4.327
  127SER     CA 1453   7.173   6.520   4.151
  127SER     CB 1454   7.103   6.406   4.077
  127SER     OG 1455   7.133   6.398   3.938
  127SER     HG 1456   7.048   6.420   3.890
  127SER      C 1457   7.133   6.659   4.102
  127SER      O 1458   7.080   6.744   4.174
  128GLY      N 1459   7.162   6.677   3.973
  128GLY      H 1460   7.189   6.594   3.924
  128GLY     CA 1461   7.149   6.807   3.906
  128GLY      C 1462   7.006   6.843   3.868
  128GLY      O 1463   6.931   6.777   3.796
  129PHE      N 1464   6.970   6.959   3.923
  129PHE      H 1465   7.037   7.023   3.961
  129PHE     CA 1466   6.839   7.026   3.912
  129PHE     CB 1467   6.807   7.116   4.031
  129PHE     CG 1468   6.766   7.041   4.157
  129PHE    CD1 1469   6.638   7.019   4.207
  129PHE    HD1 1470   6.554   7.064   4.154
  129PHE    CD2 1471   6.875   6.988   4.225
  129PHE    HD2 1472   6.975   7.025   4.203
  129PHE    CE1 1473   6.621   6.938   4.318
  129PHE    HE1 1474   6.519   6.926   4.354
  129PHE    CE2 1475   6.857   6.910   4.339
  129PHE    HE2 1476   6.942   6.858   4.382
  129PHE     CZ 1477   6.729   6.888   4.389
  129PHE     HZ 1478   6.713   6.835   4.483
  129PHE      C 1479   6.822   7.100   3.779
  129PHE      O 1480   6.880   7.205   3.749
  130HI0      N 1481   6.750   7.027   3.696
  130HI0      H 1482   6.743   6.928   3.708
  130HI0     CA 1483   6.701   7.082   3.569
  130HI0     CB 1484   6.755   7.002   3.451
  130HI0     CG 1485   6.701   6.859   3.443
  130HI0    ND1 1486   6.638   6.801   3.341
  130HI0    HD1 1487   6.596   6.860   3.272
  130HI0    CD2 1488   6.736   6.757   3.522
  130HI0    HD2 1489   6.794   6.754   3.614
  130HI0    CE1 1490   6.633   6.670   3.360
  130HI0    HE1 1491   6.572   6.597   3.306
  130HI0    NE2 1492   6.699   6.640   3.472
  130HI0    HE2 1493   6.708   6.548   3.510
  130HI0      C 1494   6.548   7.092   3.568
  130HI0      O 1495   6.479   6.995   3.538
  131PRO      N 1496   6.484   7.208   3.586
  131PRO     CA 1497   6.535   7.324   3.661
  131PRO     CB 1498   6.461   7.445   3.604
  131PRO     CG 1499   6.326   7.378   3.580
  131PRO     CD 1500   6.358   7.242   3.518
  131PRO      C 1501   6.533   7.306   3.813
  131PRO      O 1502   6.483   7.202   3.856
  132SER      N 1503   6.567   7.405   3.894
  132SER      H 1504   6.622   7.476   3.850
  132SER     CA 1505   6.560   7.400   4.041
  132SER     CB 1506   6.619   7.520   4.117
  132SER     OG 1507   6.598   7.639   4.041
  132SER     HG 1508   6.650   7.641   3.956
  132SER      C 1509   6.419   7.379   4.096
  132SER      O 1510   6.402   7.350   4.214
  133AS4      N 1511   6.317   7.412   4.017
  133AS4      H 1512   6.322   7.499   3.968
  133AS4     CA 1513   6.176   7.377   4.043
  133AS4     CB 1514   6.112   7.415   3.909
  133AS4     CG 1515   6.097   7.564   3.882
  133AS4    OD1 1516   5.988   7.624   3.896
  133AS4   HD11 1517   6.010   7.721   3.909
  133AS4   HD12 1518   5.914   7.557   3.892
  133AS4    OD2 1519   6.200   7.632   3.864
  133AS4   HD21 1520   6.177   7.727   3.840
  133AS4   HD22 1521   6.285   7.585   3.887
  133AS4      C 1522   6.149   7.230   4.076
  133AS4      O 1523   6.054   7.197   4.146
  134ILE      N 1524   6.231   7.138   4.027
  134ILE      H 1525   6.328   7.162   4.016
  134ILE     CA 1526   6.201   6.994   4.023
  134ILE     CB 1527   6.273   6.912   3.916
  134ILE    CG1 1528   6.421   6.898   3.954
  134ILE    CG2 1529   6.239   6.975   3.781
  134ILE     CD 1530   6.488   6.809   3.849
  134ILE      C 1531   6.184   6.922   4.157
  134ILE      O 1532   6.262   6.932   4.252
  135GL4      N 1533   6.073   6.850   4.163
  135GL4      H 1534   6.020   6.831   4.080
  135GL4     CA 1535   6.032   6.781   4.286
  135GL4     CB 1536   5.892   6.719   4.279
  135GL4     CG 1537   5.829   6.663   4.407
  135GL4     CD 1538   5.839   6.778   4.508
  135GL4    OE1 1539   5.932   6.792   4.591
  135GL4   HE11 1540   5.906   6.841   4.674
  135GL4   HE12 1541   6.011   6.737   4.564
  135GL4    OE2 1542   5.747   6.861   4.492
  135GL4   HE21 1543   5.764   6.943   4.546
  135GL4   HE22 1544   5.681   6.823   4.427
  135GL4      C 1545   6.129   6.668   4.320
  135GL4      O 1546   6.188   6.604   4.232
  136VAL      N 1547   6.162   6.661   4.448
  136VAL      H 1548   6.103   6.697   4.520
  136VAL     CA 1549   6.260   6.565   4.501
  136VAL     CB 1550   6.391   6.625   4.552
  136VAL    CG1 1551   6.485   6.645   4.433
  136VAL    CG2 1552   6.395   6.753   4.636
  136VAL      C 1553   6.204   6.479   4.615
  136VAL      O 1554   6.167   6.533   4.719
  137AS4      N 1555   6.211   6.347   4.601
  137AS4      H 1556   6.238   6.307   4.513
  137AS4     CA 1557   6.179   6.243   4.700
  137AS4     CB 1558   6.129   6.106   4.654
  137AS4     CG 1559   6.012   6.121   4.557
  137AS4    OD1 1560   5.899   6.115   4.611
  137AS4   HD11 1561   5.825   6.138   4.547
  137AS4   HD12 1562   5.909   6.093   4.708
  137AS4    OD2 1563   6.035   6.139   4.436
  137AS4   HD21 1564   5.949   6.164   4.392
  137AS4   HD22 1565   6.127   6.108   4.410
  137AS4      C 1566   6.295   6.224   4.798
  137AS4      O 1567   6.410   6.201   4.762
  138LEU      N 1568   6.260   6.250   4.924
  138LEU      H 1569   6.163   6.245   4.946
  138LEU     CA 1570   6.358   6.254   5.034
  138LEU     CB 1571   6.291   6.345   5.138
  138LEU     CG 1572   6.273   6.489   5.091
  138LEU    CD1 1573   6.201   6.556   5.209
  138LEU    CD2 1574   6.396   6.570   5.048
  138LEU      C 1575   6.386   6.118   5.098
  138LEU      O 1576   6.360   6.093   5.216
  139LEU      N 1577   6.461   6.036   5.025
  139LEU      H 1578   6.503   6.079   4.945
  139LEU     CA 1579   6.505   5.906   5.078
  139LEU     CB 1580   6.520   5.806   4.963
  139LEU     CG 1581   6.389   5.739   4.921
  139LEU    CD1 1582   6.296   5.831   4.841
  139LEU    CD2 1583   6.416   5.625   4.823
  139LEU      C 1584   6.613   5.902   5.187
  139LEU      O 1585   6.720   5.959   5.169
  140LYSH     N 1586   6.592   5.806   5.276
  140LYSH     H 1587   6.502   5.761   5.273
  140LYSH    CA 1588   6.668   5.767   5.395
  140LYSH    CB 1589   6.570   5.789   5.510
  140LYSH    CG 1590   6.629   5.791   5.651
  140LYSH    CD 1591   6.539   5.840   5.765
  140LYSH    CE 1592   6.392   5.797   5.775
  140LYSH    NZ 1593   6.321   5.847   5.894
  140LYSH   HZ1 1594   6.358   5.821   5.983
  140LYSH   HZ2 1595   6.312   5.946   5.894
  140LYSH   HZ3 1596   6.230   5.807   5.888
  140LYSH     C 1597   6.719   5.623   5.387
  140LYSH     O 1598   6.771   5.568   5.484
  141ASN      N 1599   6.743   5.577   5.264
  141ASN      H 1600   6.773   5.647   5.199
  141ASN     CA 1601   6.761   5.438   5.222
  141ASN     CB 1602   6.897   5.373   5.250
  141ASN     CG 1603   6.927   5.237   5.185
  141ASN    OD1 1604   6.837   5.174   5.131
  141ASN    ND2 1605   7.048   5.183   5.178
  141ASN   HD21 1606   7.131   5.228   5.210
  141ASN   HD22 1607   7.059   5.085   5.161
  141ASN      C 1608   6.642   5.353   5.267
  141ASN      O 1609   6.650   5.295   5.375
  142GLY      N 1610   6.551   5.329   5.173
  142GLY      H 1611   6.578   5.322   5.077
  142GLY     CA 1612   6.430   5.250   5.202
  142GLY      C 1613   6.320   5.352   5.235
  142GLY      O 1614   6.235   5.387   5.153
  143GL4      N 1615   6.315   5.376   5.366
  143GL4      H 1616   6.336   5.306   5.433
  143GL4     CA 1617   6.228   5.479   5.425
  143GL4     CB 1618   6.237   5.481   5.578
  143GL4     CG 1619   6.136   5.381   5.632
  143GL4     CD 1620   6.168   5.232   5.613
  143GL4    OE1 1621   6.077   5.151   5.585
  143GL4   HE11 1622   6.118   5.062   5.607
  143GL4   HE12 1623   5.985   5.185   5.567
  143GL4    OE2 1624   6.286   5.202   5.639
  143GL4   HE21 1625   6.306   5.107   5.616
  143GL4   HE22 1626   6.319   5.280   5.691
  143GL4      C 1627   6.245   5.621   5.370
  143GL4      O 1628   6.348   5.657   5.313
  144ARG      N 1629   6.134   5.693   5.381
  144ARG      H 1630   6.053   5.651   5.422
  144ARG     CA 1631   6.123   5.835   5.345
  144ARG     CB 1632   5.991   5.847   5.269
  144ARG     CG 1633   5.869   5.787   5.339
  144ARG     CD 1634   5.746   5.834   5.260
  144ARG     NE 1635   5.709   5.969   5.305
  144ARG     HE 1636   5.708   5.968   5.405
  144ARG     CZ 1637   5.679   6.082   5.241
  144ARG    NH1 1638   5.717   6.079   5.112
  144ARG   HH11 1639   5.780   6.011   5.076
  144ARG   HH12 1640   5.703   6.150   5.044
  144ARG    NH2 1641   5.614   6.190   5.288
  144ARG   HH21 1642   5.563   6.191   5.374
  144ARG   HH22 1643   5.600   6.267   5.226
  144ARG      C 1644   6.132   5.932   5.463
  144ARG      O 1645   6.075   5.907   5.569
  145ILE      N 1646   6.215   6.036   5.458
  145ILE      H 1647   6.248   6.068   5.369
  145ILE     CA 1648   6.225   6.138   5.563
  145ILE     CB 1649   6.329   6.245   5.530
  145ILE    CG1 1650   6.467   6.181   5.516
  145ILE    CG2 1651   6.344   6.374   5.611
  145ILE     CD 1652   6.564   6.263   5.431
  145ILE      C 1653   6.087   6.201   5.586
  145ILE      O 1654   6.018   6.212   5.486
  146GL4      N 1655   6.058   6.239   5.710
  146GL4      H 1656   6.099   6.201   5.793
  146GL4     CA 1657   5.948   6.336   5.726
  146GL4     CB 1658   5.866   6.335   5.856
  146GL4     CG 1659   5.790   6.204   5.878
  146GL4     CD 1660   5.718   6.221   6.011
  146GL4    OE1 1661   5.780   6.194   6.116
  146GL4   HE11 1662   5.729   6.217   6.199
  146GL4   HE12 1663   5.873   6.161   6.101
  146GL4    OE2 1664   5.598   6.256   6.016
  146GL4   HE21 1665   5.561   6.251   6.109
  146GL4   HE22 1666   5.563   6.276   5.924
  146GL4      C 1667   5.984   6.480   5.692
  146GL4      O 1668   5.953   6.518   5.579
  147LYSH     N 1669   6.043   6.549   5.789
  147LYSH     H 1670   6.028   6.528   5.886
  147LYSH    CA 1671   6.089   6.688   5.771
  147LYSH    CB 1672   6.015   6.793   5.854
  147LYSH    CG 1673   5.866   6.786   5.819
  147LYSH    CD 1674   5.777   6.890   5.888
  147LYSH    CE 1675   5.746   6.860   6.035
  147LYSH    NZ 1676   5.706   6.978   6.112
  147LYSH   HZ1 1677   5.654   6.954   6.194
  147LYSH   HZ2 1678   5.790   7.016   6.151
  147LYSH   HZ3 1679   5.646   7.039   6.059
  147LYSH     C 1680   6.239   6.708   5.793
  147LYSH     O 1681   6.302   6.625   5.859
  148VAL      N 1682   6.297   6.787   5.704
  148VAL      H 1683   6.234   6.835   5.643
  148VAL     CA 1684   6.437   6.832   5.699
  148VAL     CB 1685   6.484   6.788   5.560
  148VAL    CG1 1686   6.398   6.831   5.441
  148VAL    CG2 1687   6.627   6.838   5.538
  148VAL      C 1688   6.443   6.977   5.748
  148VAL      O 1689   6.375   7.064   5.695
  149GL4      N 1690   6.542   7.005   5.832
  149GL4      H 1691   6.605   6.929   5.846
  149GL4     CA 1692   6.569   7.125   5.914
  149GL4     CB 1693   6.661   7.098   6.033
  149GL4     CG 1694   6.614   6.990   6.131
  149GL4     CD 1695   6.660   6.848   6.097
  149GL4    OE1 1696   6.766   6.808   6.148
  149GL4   HE11 1697   6.760   6.709   6.159
  149GL4   HE12 1698   6.838   6.877   6.137
  149GL4    OE2 1699   6.600   6.783   6.008
  149GL4   HE21 1700   6.652   6.699   5.997
  149GL4   HE22 1701   6.535   6.846   5.966
  149GL4      C 1702   6.624   7.250   5.846
  149GL4      O 1703   6.594   7.353   5.907
  150HI0      N 1704   6.690   7.232   5.732
  150HI0      H 1705   6.724   7.144   5.700
  150HI0     CA 1706   6.749   7.342   5.654
  150HI0     CB 1707   6.892   7.375   5.697
  150HI0     CG 1708   6.918   7.444   5.831
  150HI0    ND1 1709   6.828   7.474   5.925
  150HI0    HD1 1710   6.730   7.456   5.922
  150HI0    CD2 1711   7.032   7.507   5.854
  150HI0    HD2 1712   7.125   7.494   5.798
  150HI0    CE1 1713   6.890   7.548   6.016
  150HI0    HE1 1714   6.831   7.582   6.101
  150HI0    NE2 1715   7.013   7.570   5.970
  150HI0    HE2 1716   7.083   7.612   6.028
  150HI0      C 1717   6.761   7.312   5.505
  150HI0      O 1718   6.772   7.200   5.455
  151SER      N 1719   6.776   7.420   5.429
  151SER      H 1720   6.745   7.506   5.471
  151SER     CA 1721   6.803   7.433   5.285
  151SER     CB 1722   6.677   7.430   5.199
  151SER     OG 1723   6.617   7.560   5.197
  151SER     HG 1724   6.574   7.576   5.108
  151SER      C 1725   6.883   7.555   5.242
  151SER      O 1726   6.896   7.649   5.320
  152AS4      N 1727   6.940   7.541   5.122
  152AS4      H 1728   6.926   7.456   5.071
  152AS4     CA 1729   7.026   7.637   5.052
  152AS4     CB 1730   7.171   7.638   5.103
  152AS4     CG 1731   7.236   7.772   5.068
  152AS4    OD1 1732   7.172   7.877   5.091
  152AS4   HD11 1733   7.219   7.957   5.054
  152AS4   HD12 1734   7.087   7.852   5.137
  152AS4    OD2 1735   7.339   7.766   4.998
  152AS4   HD21 1736   7.361   7.860   4.973
  152AS4   HD22 1737   7.381   7.676   4.986
  152AS4      C 1738   7.027   7.620   4.900
  152AS4      O 1739   7.005   7.506   4.860
  153LEU      N 1740   7.044   7.725   4.821
  153LEU      H 1741   7.083   7.809   4.861
  153LEU     CA 1742   7.056   7.708   4.676
  153LEU     CB 1743   6.941   7.783   4.609
  153LEU     CG 1744   6.942   7.808   4.458
  153LEU    CD1 1745   6.968   7.682   4.374
  153LEU    CD2 1746   6.799   7.845   4.416
  153LEU      C 1747   7.197   7.738   4.623
  153LEU      O 1748   7.255   7.845   4.637
  154SER      N 1749   7.253   7.635   4.559
  154SER      H 1750   7.215   7.544   4.542
  154SER     CA 1751   7.395   7.638   4.521
  154SER     CB 1752   7.474   7.525   4.587
  154SER     OG 1753   7.611   7.533   4.548
  154SER     HG 1754   7.652   7.442   4.541
  154SER      C 1755   7.403   7.628   4.368
  154SER      O 1756   7.323   7.552   4.314
  155PHE      N 1757   7.501   7.689   4.302
  155PHE      H 1758   7.588   7.703   4.349
  155PHE     CA 1759   7.505   7.697   4.155
  155PHE     CB 1760   7.451   7.835   4.117
  155PHE     CG 1761   7.436   7.868   3.968
  155PHE    CD1 1762   7.373   7.793   3.870
  155PHE    HD1 1763   7.293   7.728   3.908
  155PHE    CD2 1764   7.519   7.971   3.924
  155PHE    HD2 1765   7.550   8.036   4.005
  155PHE    CE1 1766   7.390   7.819   3.735
  155PHE    HE1 1767   7.328   7.779   3.655
  155PHE    CE2 1768   7.533   8.008   3.791
  155PHE    HE2 1769   7.543   8.115   3.770
  155PHE     CZ 1770   7.475   7.922   3.698
  155PHE     HZ 1771   7.493   7.930   3.591
  155PHE      C 1772   7.649   7.690   4.104
  155PHE      O 1773   7.730   7.775   4.141
  156SER      N 1774   7.671   7.593   4.016
  156SER      H 1775   7.597   7.536   3.980
  156SER     CA 1776   7.793   7.584   3.935
  156SER     CB 1777   7.823   7.448   3.871
  156SER     OG 1778   7.873   7.370   3.980
  156SER     HG 1779   7.972   7.371   3.991
  156SER      C 1780   7.787   7.682   3.817
  156SER      O 1781   7.705   7.664   3.728
  157LYSH     N 1782   7.884   7.773   3.818
  157LYSH     H 1783   7.959   7.767   3.884
  157LYSH    CA 1784   7.894   7.894   3.735
  157LYSH    CB 1785   8.030   7.956   3.764
  157LYSH    CG 1786   8.144   7.861   3.726
  157LYSH    CD 1787   8.283   7.906   3.772
  157LYSH    CE 1788   8.387   7.796   3.795
  157LYSH    NZ 1789   8.417   7.718   3.674
  157LYSH   HZ1 1790   8.365   7.755   3.597
  157LYSH   HZ2 1791   8.513   7.734   3.652
  157LYSH   HZ3 1792   8.391   7.622   3.686
  157LYSH     C 1793   7.862   7.891   3.585
  157LYSH     O 1794   7.800   7.982   3.531
  158AS4      N 1795   7.884   7.776   3.522
  158AS4      H 1796   7.938   7.700   3.557
  158AS4     CA 1797   7.838   7.750   3.385
  158AS4     CB 1798   7.908   7.625   3.329
  158AS4     CG 1799   7.939   7.520   3.436
  158AS4    OD1 1800   8.049   7.523   3.496
  158AS4   HD11 1801   8.049   7.468   3.580
  158AS4   HD12 1802   8.119   7.570   3.443
  158AS4    OD2 1803   7.845   7.446   3.470
  158AS4   HD21 1804   7.867   7.394   3.553
  158AS4   HD22 1805   7.776   7.472   3.402
  158AS4      C 1806   7.686   7.746   3.374
  158AS4      O 1807   7.618   7.845   3.346
  159TRP      N 1808   7.635   7.630   3.416
  159TRP      H 1809   7.685   7.545   3.435
  159TRP     CA 1810   7.490   7.611   3.422
  159TRP     CB 1811   7.442   7.539   3.296
  159TRP     CG 1812   7.466   7.602   3.159
  159TRP    CD1 1813   7.579   7.594   3.088
  159TRP    HD1 1814   7.664   7.528   3.099
  159TRP    CD2 1815   7.384   7.683   3.081
  159TRP    NE1 1816   7.581   7.676   2.983
  159TRP    HE1 1817   7.665   7.697   2.933
  159TRP    CE2 1818   7.460   7.729   2.974
  159TRP    CE3 1819   7.246   7.699   3.078
  159TRP    HE3 1820   7.186   7.698   3.169
  159TRP    CZ2 1821   7.394   7.802   2.875
  159TRP    HZ2 1822   7.452   7.842   2.791
  159TRP    CZ3 1823   7.179   7.765   2.976
  159TRP    HZ3 1824   7.071   7.764   2.964
  159TRP    CH2 1825   7.258   7.826   2.879
  159TRP    HH2 1826   7.218   7.899   2.808
  159TRP      C 1827   7.430   7.527   3.535
  159TRP      O 1828   7.311   7.535   3.567
  160SER      N 1829   7.509   7.450   3.609
  160SER      H 1830   7.597   7.485   3.641
  160SER     CA 1831   7.453   7.334   3.680
  160SER     CB 1832   7.557   7.224   3.700
  160SER     OG 1833   7.573   7.158   3.574
  160SER     HG 1834   7.484   7.135   3.536
  160SER      C 1835   7.400   7.374   3.818
  160SER      O 1836   7.484   7.410   3.901
  161PHE      N 1837   7.270   7.354   3.838
  161PHE      H 1838   7.213   7.303   3.773
  161PHE     CA 1839   7.191   7.398   3.954
  161PHE     CB 1840   7.047   7.441   3.925
  161PHE     CG 1841   7.040   7.588   3.885
  161PHE    CD1 1842   7.046   7.624   3.751
  161PHE    HD1 1843   7.098   7.561   3.678
  161PHE    CD2 1844   7.010   7.679   3.985
  161PHE    HD2 1845   6.963   7.646   4.078
  161PHE    CE1 1846   7.015   7.754   3.713
  161PHE    HE1 1847   7.030   7.784   3.609
  161PHE    CE2 1848   6.984   7.809   3.941
  161PHE    HE2 1849   6.960   7.888   4.013
  161PHE     CZ 1850   6.986   7.851   3.809
  161PHE     HZ 1851   6.961   7.953   3.781
  161PHE      C 1852   7.180   7.284   4.055
  161PHE      O 1853   7.136   7.174   4.023
  162TYR      N 1854   7.188   7.328   4.181
  162TYR      H 1855   7.215   7.424   4.190
  162TYR     CA 1856   7.176   7.249   4.304
  162TYR     CB 1857   7.312   7.217   4.366
  162TYR     CG 1858   7.397   7.142   4.264
  162TYR    CD1 1859   7.361   7.023   4.201
  162TYR    HD1 1860   7.261   6.982   4.219
  162TYR    CD2 1861   7.504   7.211   4.208
  162TYR    HD2 1862   7.535   7.303   4.258
  162TYR    CE1 1863   7.439   6.969   4.100
  162TYR    HE1 1864   7.413   6.866   4.073
  162TYR    CE2 1865   7.566   7.167   4.091
  162TYR    HE2 1866   7.607   7.248   4.030
  162TYR     CZ 1867   7.546   7.038   4.045
  162TYR     OH 1868   7.642   6.966   3.980
  162TYR     HH 1869   7.737   6.980   4.008
  162TYR      C 1870   7.090   7.303   4.418
  162TYR      O 1871   7.133   7.397   4.485
  163LEU      N 1872   6.962   7.270   4.427
  163LEU      H 1873   6.926   7.220   4.348
  163LEU     CA 1874   6.892   7.290   4.555
  163LEU     CB 1875   6.745   7.315   4.522
  163LEU     CG 1876   6.658   7.367   4.638
  163LEU    CD1 1877   6.685   7.517   4.651
  163LEU    CD2 1878   6.513   7.361   4.589
  163LEU      C 1879   6.915   7.180   4.658
  163LEU      O 1880   6.899   7.063   4.623
  164LEU      N 1881   6.987   7.234   4.756
  164LEU      H 1882   7.004   7.332   4.758
  164LEU     CA 1883   7.043   7.155   4.867
  164LEU     CB 1884   7.176   7.209   4.920
  164LEU     CG 1885   7.294   7.183   4.826
  164LEU    CD1 1886   7.420   7.248   4.882
  164LEU    CD2 1887   7.310   7.031   4.816
  164LEU      C 1888   6.950   7.155   4.988
  164LEU      O 1889   6.905   7.260   5.035
  165TYR      N 1890   6.945   7.037   5.049
  165TYR      H 1891   6.999   6.960   5.013
  165TYR     CA 1892   6.884   7.017   5.181
  165TYR     CB 1893   6.752   6.941   5.179
  165TYR     CG 1894   6.637   7.020   5.116
  165TYR    CD1 1895   6.621   7.027   4.978
  165TYR    HD1 1896   6.690   6.980   4.909
  165TYR    CD2 1897   6.549   7.093   5.196
  165TYR    HD2 1898   6.561   7.089   5.304
  165TYR    CE1 1899   6.516   7.095   4.917
  165TYR    HE1 1900   6.525   7.114   4.810
  165TYR    CE2 1901   6.435   7.152   5.143
  165TYR    HE2 1902   6.353   7.187   5.205
  165TYR     CZ 1903   6.425   7.154   5.004
  165TYR     OH 1904   6.333   7.240   4.953
  165TYR     HH 1905   6.286   7.274   5.035
  165TYR      C 1906   6.978   6.964   5.289
  165TYR      O 1907   7.053   6.872   5.256
  166TYR      N 1908   6.986   7.046   5.394
  166TYR      H 1909   6.946   7.137   5.404
  166TYR     CA 1910   7.060   7.010   5.515
  166TYR     CB 1911   7.131   7.138   5.560
  166TYR     CG 1912   7.221   7.205   5.455
  166TYR    CD1 1913   7.213   7.343   5.438
  166TYR    HD1 1914   7.144   7.400   5.500
  166TYR    CD2 1915   7.321   7.137   5.387
  166TYR    HD2 1916   7.320   7.029   5.374
  166TYR    CE1 1917   7.287   7.417   5.347
  166TYR    HE1 1918   7.261   7.520   5.320
  166TYR    CE2 1919   7.405   7.207   5.301
  166TYR    HE2 1920   7.469   7.151   5.232
  166TYR     CZ 1921   7.385   7.343   5.282
  166TYR     OH 1922   7.465   7.418   5.202
  166TYR     HH 1923   7.438   7.512   5.222
  166TYR      C 1924   6.980   6.960   5.635
  166TYR      O 1925   6.869   7.004   5.666
  167THR      N 1926   7.047   6.872   5.708
  167THR      H 1927   7.125   6.824   5.668
  167THR     CA 1928   6.998   6.807   5.831
  167THR     CB 1929   6.922   6.678   5.800
  167THR    OG1 1930   6.858   6.620   5.914
  167THR    HG1 1931   6.802   6.689   5.961
  167THR    CG2 1932   7.014   6.566   5.750
  167THR      C 1933   7.108   6.770   5.931
  167THR      O 1934   7.228   6.778   5.904
  168GL4      N 1935   7.064   6.755   6.055
  168GL4      H 1936   6.976   6.793   6.084
  168GL4     CA 1937   7.153   6.720   6.166
  168GL4     CB 1938   7.084   6.728   6.303
  168GL4     CG 1939   7.127   6.850   6.385
  168GL4     CD 1940   7.251   6.821   6.469
  168GL4    OE1 1941   7.361   6.798   6.414
  168GL4   HE11 1942   7.429   6.779   6.485
  168GL4   HE12 1943   7.353   6.811   6.315
  168GL4    OE2 1944   7.253   6.871   6.584
  168GL4   HE21 1945   7.337   6.925   6.579
  168GL4   HE22 1946   7.171   6.862   6.640
  168GL4      C 1947   7.240   6.595   6.150
  168GL4      O 1948   7.206   6.509   6.069
  169PHE      N 1949   7.350   6.587   6.225
  169PHE      H 1950   7.344   6.632   6.314
  169PHE     CA 1951   7.453   6.485   6.202
  169PHE     CB 1952   7.590   6.543   6.235
  169PHE     CG 1953   7.709   6.486   6.158
  169PHE    CD1 1954   7.760   6.363   6.200
  169PHE    HD1 1955   7.712   6.310   6.282
  169PHE    CD2 1956   7.769   6.552   6.052
  169PHE    HD2 1957   7.719   6.637   6.004
  169PHE    CE1 1958   7.871   6.309   6.137
  169PHE    HE1 1959   7.908   6.209   6.161
  169PHE    CE2 1960   7.882   6.501   5.990
  169PHE    HE2 1961   7.943   6.548   5.912
  169PHE     CZ 1962   7.929   6.376   6.030
  169PHE     HZ 1963   7.991   6.325   5.956
  169PHE      C 1964   7.427   6.354   6.276
  169PHE      O 1965   7.440   6.338   6.398
  170THR      N 1966   7.364   6.265   6.199
  170THR      H 1967   7.315   6.299   6.119
  170THR     CA 1968   7.354   6.121   6.227
  170THR     CB 1969   7.218   6.057   6.202
  170THR    OG1 1970   7.119   6.143   6.146
  170THR    HG1 1971   7.094   6.212   6.214
  170THR    CG2 1972   7.155   5.997   6.329
  170THR      C 1973   7.459   6.028   6.166
  170THR      O 1974   7.443   5.969   6.059
  171PRO      N 1975   7.557   5.997   6.250
  171PRO     CA 1976   7.671   5.909   6.220
  171PRO     CB 1977   7.745   5.894   6.353
  171PRO     CG 1978   7.641   5.922   6.461
  171PRO     CD 1979   7.548   6.024   6.395
  171PRO      C 1980   7.633   5.776   6.154
  171PRO      O 1981   7.711   5.722   6.075
  172THR      N 1982   7.517   5.717   6.183
  172THR      H 1983   7.453   5.745   6.255
  172THR     CA 1984   7.484   5.579   6.146
  172THR     CB 1985   7.364   5.535   6.229
  172THR    OG1 1986   7.268   5.642   6.234
  172THR    HG1 1987   7.201   5.633   6.161
  172THR    CG2 1988   7.409   5.483   6.366
  172THR      C 1989   7.467   5.555   5.995
  172THR      O 1990   7.371   5.596   5.930
  173GL4      N 1991   7.525   5.445   5.950
  173GL4      H 1992   7.571   5.378   6.009
  173GL4     CA 1993   7.531   5.410   5.807
  173GL4     CB 1994   7.619   5.285   5.806
  173GL4     CG 1995   7.554   5.158   5.861
  173GL4     CD 1996   7.513   5.151   6.008
  173GL4    OE1 1997   7.598   5.197   6.087
  173GL4   HE11 1998   7.563   5.231   6.175
  173GL4   HE12 1999   7.691   5.183   6.052
  173GL4    OE2 2000   7.406   5.099   6.047
  173GL4   HE21 2001   7.383   5.132   6.138
  173GL4   HE22 2002   7.371   5.037   5.976
  173GL4      C 2003   7.400   5.373   5.736
  173GL4      O 2004   7.401   5.335   5.619
  174LYSH     N 2005   7.296   5.364   5.818
  174LYSH     H 2006   7.306   5.354   5.917
  174LYSH    CA 2007   7.160   5.329   5.773
  174LYSH    CB 2008   7.097   5.247   5.886
  174LYSH    CG 2009   6.953   5.206   5.856
  174LYSH    CD 2010   6.874   5.142   5.970
  174LYSH    CE 2011   6.726   5.142   5.930
  174LYSH    NZ 2012   6.709   5.061   5.809
  174LYSH   HZ1 2013   6.782   5.071   5.741
  174LYSH   HZ2 2014   6.702   4.962   5.822
  174LYSH   HZ3 2015   6.625   5.079   5.757
  174LYSH     C 2016   7.084   5.452   5.723
  174LYSH     O 2017   7.026   5.443   5.616
  175ASN      N 2018   7.120   5.568   5.777
  175ASN      H 2019   7.186   5.570   5.852
  175ASN     CA 2020   7.058   5.697   5.745
  175ASN     CB 2021   7.087   5.792   5.862
  175ASN     CG 2022   7.027   5.758   5.999
  175ASN    OD1 2023   7.052   5.660   6.069
  175ASN    ND2 2024   6.944   5.851   6.045
  175ASN   HD21 2025   6.929   5.939   6.000
  175ASN   HD22 2026   6.914   5.833   6.139
  175ASN      C 2027   7.111   5.763   5.618
  175ASN      O 2028   7.149   5.880   5.618
  176GL4      N 2029   7.113   5.689   5.508
  176GL4      H 2030   7.069   5.599   5.509
  176GL4     CA 2031   7.162   5.737   5.378
  176GL4     CB 2032   7.182   5.629   5.272
  176GL4     CG 2033   7.309   5.549   5.300
  176GL4     CD 2034   7.331   5.443   5.192
  176GL4    OE1 2035   7.398   5.463   5.088
  176GL4   HE11 2036   7.394   5.373   5.046
  176GL4   HE12 2037   7.430   5.557   5.075
  176GL4    OE2 2038   7.266   5.337   5.203
  176GL4   HE21 2039   7.318   5.259   5.168
  176GL4   HE22 2040   7.177   5.351   5.247
  176GL4      C 2041   7.073   5.844   5.314
  176GL4      O 2042   6.971   5.821   5.249
  177TYR      N 2043   7.114   5.968   5.338
  177TYR      H 2044   7.180   5.988   5.411
  177TYR     CA 2045   7.024   6.074   5.290
  177TYR     CB 2046   7.035   6.198   5.379
  177TYR     CG 2047   7.001   6.194   5.528
  177TYR    CD1 2048   6.877   6.141   5.565
  177TYR    HD1 2049   6.800   6.135   5.488
  177TYR    CD2 2050   7.097   6.214   5.627
  177TYR    HD2 2051   7.195   6.256   5.605
  177TYR    CE1 2052   6.855   6.102   5.696
  177TYR    HE1 2053   6.754   6.066   5.717
  177TYR    CE2 2054   7.072   6.178   5.759
  177TYR    HE2 2055   7.156   6.157   5.824
  177TYR     CZ 2056   6.947   6.129   5.797
  177TYR     OH 2057   6.904   6.128   5.926
  177TYR     HH 2058   6.962   6.191   5.978
  177TYR      C 2059   7.053   6.104   5.143
  177TYR      O 2060   7.157   6.163   5.115
  178ALA      N 2061   6.949   6.081   5.063
  178ALA      H 2062   6.868   6.033   5.097
  178ALA     CA 2063   6.929   6.105   4.919
  178ALA     CB 2064   6.936   5.972   4.844
  178ALA      C 2065   6.815   6.198   4.880
  178ALA      O 2066   6.709   6.200   4.943
  179CYS2     N 2067   6.833   6.280   4.777
  179CYS2     H 2068   6.926   6.290   4.741
  179CYS2    CA 2069   6.727   6.369   4.726
  179CYS2    CB 2070   6.762   6.516   4.749
  179CYS2    SG 2071   6.735   6.581   4.918
  179CYS2     C 2072   6.691   6.333   4.582
  179CYS2     O 2073   6.764   6.379   4.494
  180ARG      N 2074   6.599   6.239   4.563
  180ARG      H 2075   6.529   6.215   4.630
  180ARG     CA 2076   6.578   6.168   4.436
  180ARG     CB 2077   6.488   6.046   4.454
  180ARG     CG 2078   6.574   5.943   4.528
  180ARG     CD 2079   6.708   5.896   4.471
  180ARG     NE 2080   6.697   5.826   4.342
  180ARG     HE 2081   6.714   5.889   4.267
  180ARG     CZ 2082   6.657   5.702   4.309
  180ARG    NH1 2083   6.625   5.606   4.397
  180ARG   HH11 2084   6.633   5.612   4.496
  180ARG   HH12 2085   6.616   5.510   4.372
  180ARG    NH2 2086   6.664   5.671   4.179
  180ARG   HH21 2087   6.697   5.728   4.104
  180ARG   HH22 2088   6.646   5.575   4.160
  180ARG      C 2089   6.504   6.260   4.339
  180ARG      O 2090   6.386   6.287   4.360
  181VAL      N 2091   6.574   6.294   4.231
  181VAL      H 2092   6.674   6.296   4.222
  181VAL     CA 2093   6.507   6.379   4.132
  181VAL     CB 2094   6.601   6.477   4.060
  181VAL    CG1 2095   6.702   6.548   4.150
  181VAL    CG2 2096   6.682   6.421   3.943
  181VAL      C 2097   6.398   6.341   4.032
  181VAL      O 2098   6.418   6.238   3.968
  182ASN      N 2099   6.288   6.415   4.023
  182ASN      H 2100   6.281   6.503   4.070
  182ASN     CA 2101   6.172   6.390   3.936
  182ASN     CB 2102   6.037   6.423   4.001
  182ASN     CG 2103   5.997   6.316   4.102
  182ASN    OD1 2104   5.961   6.203   4.067
  182ASN    ND2 2105   6.005   6.345   4.231
  182ASN   HD21 2106   6.037   6.438   4.251
  182ASN   HD22 2107   5.975   6.278   4.298
  182ASN      C 2108   6.183   6.442   3.793
  182ASN      O 2109   6.249   6.544   3.779
  183HI0      N 2110   6.100   6.385   3.705
  183HI0      H 2111   6.044   6.307   3.732
  183HI0     CA 2112   6.099   6.434   3.566
  183HI0     CB 2113   6.024   6.337   3.475
  183HI0     CG 2114   6.080   6.196   3.454
  183HI0    ND1 2115   6.204   6.152   3.435
  183HI0    HD1 2116   6.290   6.202   3.446
  183HI0    CD2 2117   5.998   6.096   3.424
  183HI0    HD2 2118   5.890   6.091   3.436
  183HI0    CE1 2119   6.191   6.032   3.380
  183HI0    HE1 2120   6.281   5.980   3.344
  183HI0    NE2 2121   6.065   5.992   3.375
  183HI0    HE2 2122   6.029   5.907   3.335
  183HI0      C 2123   6.046   6.577   3.562
  183HI0      O 2124   5.950   6.607   3.633
  184VAL      N 2125   6.087   6.644   3.455
  184VAL      H 2126   6.077   6.605   3.363
  184VAL     CA 2127   6.090   6.791   3.460
  184VAL     CB 2128   6.153   6.851   3.334
  184VAL    CG1 2129   6.300   6.808   3.328
  184VAL    CG2 2130   6.065   6.827   3.212
  184VAL      C 2131   5.969   6.874   3.501
  184VAL      O 2132   5.970   6.966   3.583
  185THR      N 2133   5.853   6.828   3.453
  185THR      H 2134   5.846   6.755   3.385
  185THR     CA 2135   5.723   6.893   3.472
  185THR     CB 2136   5.634   6.902   3.348
  185THR    OG1 2137   5.606   6.769   3.303
  185THR    HG1 2138   5.537   6.765   3.230
  185THR    CG2 2139   5.696   6.996   3.244
  185THR      C 2140   5.637   6.831   3.583
  185THR      O 2141   5.570   6.906   3.653
  186LEU      N 2142   5.665   6.705   3.615
  186LEU      H 2143   5.759   6.670   3.614
  186LEU     CA 2144   5.572   6.624   3.695
  186LEU     CB 2145   5.606   6.477   3.673
  186LEU     CG 2146   5.576   6.427   3.531
  186LEU    CD1 2147   5.647   6.295   3.499
  186LEU    CD2 2148   5.426   6.401   3.540
  186LEU      C 2149   5.579   6.652   3.846
  186LEU      O 2150   5.666   6.729   3.887
  187SER      N 2151   5.472   6.623   3.919
  187SER      H 2152   5.384   6.599   3.877
  187SER     CA 2153   5.468   6.643   4.064
  187SER     CB 2154   5.401   6.777   4.093
  187SER     OG 2155   5.428   6.813   4.229
  187SER     HG 2156   5.491   6.890   4.235
  187SER      C 2157   5.398   6.523   4.129
  187SER      O 2158   5.336   6.440   4.063
  188GLN      N 2159   5.423   6.516   4.259
  188GLN      H 2160   5.451   6.590   4.320
  188GLN     CA 2161   5.381   6.396   4.333
  188GLN     CB 2162   5.479   6.373   4.449
  188GLN     CG 2163   5.615   6.328   4.396
  188GLN     CD 2164   5.608   6.180   4.357
  188GLN    OE1 2165   5.529   6.140   4.272
  188GLN    NE2 2166   5.698   6.094   4.404
  188GLN   HE21 2167   5.777   6.117   4.461
  188GLN   HE22 2168   5.696   6.002   4.365
  188GLN      C 2169   5.239   6.394   4.389
  188GLN      O 2170   5.201   6.499   4.439
  189PRO      N 2171   5.180   6.275   4.398
  189PRO     CA 2172   5.056   6.259   4.475
  189PRO     CB 2173   5.014   6.113   4.456
  189PRO     CG 2174   5.135   6.041   4.395
  189PRO     CD 2175   5.208   6.153   4.320
  189PRO      C 2176   5.057   6.298   4.623
  189PRO      O 2177   5.156   6.293   4.696
  190LYSH     N 2178   4.940   6.340   4.671
  190LYSH     H 2179   4.861   6.336   4.611
  190LYSH    CA 2180   4.899   6.365   4.810
  190LYSH    CB 2181   4.746   6.372   4.821
  190LYSH    CG 2182   4.678   6.488   4.749
  190LYSH    CD 2183   4.529   6.483   4.781
  190LYSH    CE 2184   4.460   6.384   4.687
  190LYSH    NZ 2185   4.313   6.391   4.692
  190LYSH   HZ1 2186   4.283   6.363   4.783
  190LYSH   HZ2 2187   4.271   6.479   4.669
  190LYSH   HZ3 2188   4.281   6.328   4.622
  190LYSH     C 2189   4.942   6.264   4.917
  190LYSH     O 2190   4.952   6.146   4.884
  191ILE      N 2191   4.980   6.304   5.038
  191ILE      H 2192   4.965   6.401   5.054
  191ILE     CA 2193   5.055   6.243   5.149
  191ILE     CB 2194   4.981   6.127   5.215
  191ILE    CG1 2195   4.833   6.159   5.240
  191ILE    CG2 2196   5.047   6.073   5.342
  191ILE     CD 2197   4.747   6.039   5.281
  191ILE      C 2198   5.199   6.213   5.106
  191ILE      O 2199   5.290   6.244   5.183
  192VAL      N 2200   5.224   6.175   4.981
  192VAL      H 2201   5.144   6.160   4.923
  192VAL     CA 2202   5.354   6.143   4.919
  192VAL     CB 2203   5.345   6.058   4.792
  192VAL    CG1 2204   5.487   6.034   4.741
  192VAL    CG2 2205   5.258   5.933   4.806
  192VAL      C 2206   5.435   6.272   4.906
  192VAL      O 2207   5.551   6.282   4.945
  193LYSH     N 2208   5.368   6.375   4.854
  193LYSH     H 2209   5.276   6.359   4.817
  193LYSH    CA 2210   5.427   6.509   4.845
  193LYSH    CB 2211   5.365   6.596   4.735
  193LYSH    CG 2212   5.460   6.710   4.696
  193LYSH    CD 2213   5.379   6.803   4.605
  193LYSH    CE 2214   5.451   6.922   4.541
  193LYSH    NZ 2215   5.518   7.009   4.639
  193LYSH   HZ1 2216   5.607   6.973   4.668
  193LYSH   HZ2 2217   5.540   7.089   4.584
  193LYSH   HZ3 2218   5.458   7.018   4.718
  193LYSH     C 2219   5.423   6.584   4.978
  193LYSH     O 2220   5.323   6.627   5.036
  194TRP      N 2221   5.543   6.625   5.017
  194TRP      H 2222   5.623   6.621   4.957
  194TRP     CA 2223   5.584   6.695   5.140
  194TRP     CB 2224   5.722   6.642   5.180
  194TRP     CG 2225   5.840   6.652   5.084
  194TRP    CD1 2226   5.852   6.570   4.980
  194TRP    HD1 2227   5.792   6.480   4.965
  194TRP    CD2 2228   5.927   6.760   5.076
  194TRP    NE1 2229   5.942   6.626   4.900
  194TRP    HE1 2230   5.992   6.572   4.832
  194TRP    CE2 2231   5.986   6.741   4.952
  194TRP    CE3 2232   5.980   6.860   5.156
  194TRP    HE3 2233   5.939   6.874   5.256
  194TRP    CZ2 2234   6.092   6.820   4.908
  194TRP    HZ2 2235   6.125   6.807   4.805
  194TRP    CZ3 2236   6.088   6.938   5.117
  194TRP    HZ3 2237   6.144   7.000   5.187
  194TRP    CH2 2238   6.139   6.922   4.988
  194TRP    HH2 2239   6.209   6.995   4.946
  194TRP      C 2240   5.587   6.847   5.121
  194TRP      O 2241   5.604   6.892   5.008
  195AS4      N 2242   5.572   6.921   5.230
  195AS4      H 2243   5.517   6.880   5.303
  195AS4     CA 2244   5.559   7.068   5.227
  195AS4     CB 2245   5.452   7.119   5.323
  195AS4     CG 2246   5.315   7.131   5.256
  195AS4    OD1 2247   5.224   7.091   5.331
  195AS4   HD11 2248   5.141   7.138   5.301
  195AS4   HD12 2249   5.258   7.021   5.394
  195AS4    OD2 2250   5.297   7.165   5.137
  195AS4   HD21 2251   5.208   7.211   5.135
  195AS4   HD22 2252   5.373   7.132   5.081
  195AS4      C 2253   5.694   7.139   5.231
  195AS4      O 2254   5.780   7.084   5.299
  196ARG      N 2255   5.710   7.257   5.171
  196ARG      H 2256   5.631   7.302   5.129
  196ARG     CA 2257   5.837   7.330   5.172
  196ARG     CB 2258   5.833   7.424   5.051
  196ARG     CG 2259   5.839   7.347   4.919
  196ARG     CD 2260   5.961   7.257   4.895
  196ARG     NE 2261   5.944   7.175   4.775
  196ARG     HE 2262   5.881   7.098   4.789
  196ARG     CZ 2263   6.006   7.179   4.656
  196ARG    NH1 2264   6.090   7.278   4.623
  196ARG   HH11 2265   6.108   7.355   4.684
  196ARG   HH12 2266   6.124   7.297   4.531
  196ARG    NH2 2267   5.975   7.097   4.555
  196ARG   HH21 2268   5.905   7.026   4.565
  196ARG   HH22 2269   6.042   7.093   4.481
  196ARG      C 2270   5.859   7.405   5.304
  196ARG      O 2271   5.972   7.439   5.340
  197AS4      N 2272   5.753   7.452   5.369
  197AS4      H 2273   5.663   7.421   5.339
  197AS4     CA 2274   5.758   7.529   5.494
  197AS4     CB 2275   5.612   7.568   5.520
  197AS4     CG 2276   5.590   7.719   5.516
  197AS4    OD1 2277   5.613   7.787   5.619
  197AS4   HD11 2278   5.599   7.883   5.597
  197AS4   HD12 2279   5.670   7.732   5.680
  197AS4    OD2 2280   5.571   7.781   5.409
  197AS4   HD21 2281   5.612   7.872   5.418
  197AS4   HD22 2282   5.531   7.722   5.339
  197AS4      C 2283   5.802   7.442   5.612
  197AS4      O 2284   5.729   7.349   5.647
  198MET      N 2285   5.929   7.449   5.650
  198MET      H 2286   5.988   7.522   5.615
  198MET     CA 2287   5.980   7.369   5.762
  198MET     CB 2288   6.093   7.276   5.719
  198MET     CG 2289   6.025   7.143   5.685
  198MET     SD 2290   6.113   7.026   5.577
  198MET     CE 2291   6.116   7.123   5.428
  198MET      C 2292   6.028   7.447   5.884
  198MET     O1 2293   6.094   7.551   5.863
  198MET   HO11 2294   6.122   7.590   5.951
  198MET   HO12 2295   6.108   7.555   5.764
  198MET     O2 2296   5.984   7.411   5.996
  198MET   HO21 2297   6.016   7.480   6.061
  198MET   HO22 2298   5.935   7.325   5.983
   9.09295   9.09295   6.42961   0.00000   0.00000   0.00000   0.00000   4.54643   4.54643
