# Supplementary material for: Interfacial Dynamics and Growth Modes of β2-Microglobulin Dimers
Source: J Chem Inf Model. 2023 May 3;63(14):4447–57. doi: 10.1021/acs.jcim.3c00399 (PMC10369489; doi:10.1021/acs.jcim.3c00399)
Supplement: Supplementary file 2 — ci3c00399_si_002.zip [file ci3c00399_si_002.zip › Supporting-Information/confs_start/Start_conformation_A-1_rep2-3.gro]

Protein in water t=   0.00000 step= 0
 2298
    1ILE      N    1   5.669   6.075   5.686
    1ILE     H1    2   5.718   5.993   5.655
    1ILE     H2    3   5.654   6.057   5.783
    1ILE     H3    4   5.577   6.084   5.647
    1ILE     CA    5   5.747   6.197   5.664
    1ILE     CB    6   5.679   6.329   5.703
    1ILE    CG1    7   5.631   6.320   5.848
    1ILE    CG2    8   5.572   6.374   5.603
    1ILE     CD    9   5.601   6.458   5.909
    1ILE      C   10   5.886   6.169   5.721
    1ILE      O   11   5.897   6.095   5.819
    2GLN      N   12   5.992   6.229   5.668
    2GLN      H   13   5.982   6.286   5.586
    2GLN     CA   14   6.133   6.197   5.693
    2GLN     CB   15   6.172   6.088   5.593
    2GLN     CG   16   6.091   5.958   5.582
    2GLN     CD   17   6.156   5.884   5.465
    2GLN    OE1   18   6.277   5.868   5.446
    2GLN    NE2   19   6.067   5.846   5.374
    2GLN   HE21   20   5.968   5.860   5.380
    2GLN   HE22   21   6.109   5.830   5.285
    2GLN      C   22   6.239   6.306   5.678
    2GLN      O   23   6.238   6.379   5.579
    3ARG      N   24   6.350   6.301   5.750
    3ARG      H   25   6.357   6.247   5.834
    3ARG     CA   26   6.460   6.396   5.727
    3ARG     CB   27   6.539   6.402   5.858
    3ARG     CG   28   6.628   6.527   5.870
    3ARG     CD   29   6.641   6.584   6.011
    3ARG     NE   30   6.706   6.715   6.002
    3ARG     HE   31   6.735   6.754   5.914
    3ARG     CZ   32   6.737   6.798   6.103
    3ARG    NH1   33   6.721   6.751   6.228
    3ARG   HH11   34   6.682   6.664   6.257
    3ARG   HH12   35   6.730   6.820   6.299
    3ARG    NH2   36   6.817   6.901   6.074
    3ARG   HH21   37   6.854   6.920   5.983
    3ARG   HH22   38   6.838   6.962   6.151
    3ARG      C   39   6.555   6.371   5.610
    3ARG      O   40   6.658   6.304   5.613
    4THR      N   41   6.509   6.435   5.503
    4THR      H   42   6.417   6.475   5.505
    4THR     CA   43   6.578   6.420   5.374
    4THR     CB   44   6.487   6.468   5.261
    4THR    OG1   45   6.411   6.584   5.296
    4THR    HG1   46   6.337   6.590   5.229
    4THR    CG2   47   6.393   6.357   5.214
    4THR      C   48   6.725   6.461   5.365
    4THR      O   49   6.757   6.577   5.392
    5PRO      N   50   6.806   6.363   5.327
    5PRO     CA   51   6.952   6.380   5.322
    5PRO     CB   52   7.007   6.256   5.250
    5PRO     CG   53   6.900   6.148   5.273
    5PRO     CD   54   6.769   6.225   5.290
    5PRO      C   55   7.006   6.509   5.259
    5PRO      O   56   6.967   6.535   5.146
    6LYSH     N   57   7.096   6.581   5.326
    6LYSH     H   58   7.115   6.568   5.423
    6LYSH    CA   59   7.170   6.691   5.261
    6LYSH    CB   60   7.263   6.629   5.157
    6LYSH    CG   61   7.373   6.551   5.229
    6LYSH    CD   62   7.513   6.570   5.169
    6LYSH    CE   63   7.616   6.484   5.243
    6LYSH    NZ   64   7.754   6.534   5.229
    6LYSH   HZ1   65   7.821   6.460   5.228
    6LYSH   HZ2   66   7.769   6.600   5.156
    6LYSH   HZ3   67   7.777   6.583   5.313
    6LYSH     C   68   7.104   6.816   5.202
    6LYSH     O   69   7.156   6.924   5.228
    7ILE      N   70   6.981   6.802   5.155
    7ILE      H   71   6.950   6.709   5.137
    7ILE     CA   72   6.907   6.907   5.083
    7ILE     CB   73   6.793   6.842   5.004
    7ILE    CG1   74   6.748   6.922   4.882
    7ILE    CG2   75   6.678   6.814   5.101
    7ILE     CD   76   6.719   6.830   4.763
    7ILE      C   77   6.865   7.033   5.160
    7ILE      O   78   6.828   7.020   5.277
    8GLN      N   79   6.876   7.147   5.093
    8GLN      H   80   6.929   7.146   5.009
    8GLN     CA   81   6.842   7.277   5.154
    8GLN     CB   82   6.918   7.385   5.076
    8GLN     CG   83   7.070   7.372   5.081
    8GLN     CD   84   7.140   7.265   4.997
    8GLN    OE1   85   7.082   7.207   4.905
    8GLN    NE2   86   7.260   7.220   5.033
    8GLN   HE21   87   7.322   7.249   5.106
    8GLN   HE22   88   7.276   7.124   5.012
    8GLN      C   89   6.694   7.303   5.183
    8GLN      O   90   6.611   7.274   5.097
    9VAL      N   91   6.668   7.306   5.313
    9VAL      H   92   6.739   7.327   5.380
    9VAL     CA   93   6.533   7.328   5.369
    9VAL     CB   94   6.505   7.249   5.497
    9VAL    CG1   95   6.359   7.204   5.511
    9VAL    CG2   96   6.589   7.122   5.512
    9VAL      C   97   6.507   7.478   5.381
    9VAL      O   98   6.587   7.556   5.432
   10TYR      N   99   6.393   7.522   5.327
   10TYR      H  100   6.313   7.462   5.323
   10TYR     CA  101   6.364   7.664   5.307
   10TYR     CB  102   6.358   7.675   5.155
   10TYR     CG  103   6.491   7.662   5.079
   10TYR    CD1  104   6.598   7.743   5.115
   10TYR    HD1  105   6.581   7.829   5.180
   10TYR    CD2  106   6.503   7.575   4.971
   10TYR    HD2  107   6.416   7.515   4.945
   10TYR    CE1  108   6.713   7.744   5.037
   10TYR    HE1  109   6.788   7.820   5.059
   10TYR    CE2  110   6.626   7.566   4.907
   10TYR    HE2  111   6.655   7.470   4.863
   10TYR     CZ  112   6.727   7.659   4.928
   10TYR     OH  113   6.813   7.683   4.826
   10TYR     HH  114   6.838   7.598   4.780
   10TYR      C  115   6.236   7.723   5.367
   10TYR      O  116   6.146   7.645   5.397
   11SER      N  117   6.250   7.850   5.406
   11SER      H  118   6.325   7.908   5.374
   11SER     CA  119   6.144   7.922   5.477
   11SER     CB  120   6.190   8.068   5.481
   11SER     OG  121   6.313   8.093   5.548
   11SER     HG  122   6.322   8.045   5.636
   11SER      C  123   5.999   7.913   5.428
   11SER      O  124   5.981   7.925   5.307
   12ARG      N  125   5.904   7.877   5.515
   12ARG      H  126   5.810   7.881   5.481
   12ARG     CA  127   5.926   7.825   5.650
   12ARG     CB  128   5.859   7.924   5.745
   12ARG     CG  129   5.706   7.918   5.741
   12ARG     CD  130   5.650   8.019   5.842
   12ARG     NE  131   5.505   7.994   5.842
   12ARG     HE  132   5.485   7.898   5.822
   12ARG     CZ  133   5.410   8.077   5.887
   12ARG    NH1  134   5.441   8.192   5.949
   12ARG   HH11  135   5.539   8.206   5.958
   12ARG   HH12  136   5.375   8.259   5.984
   12ARG    NH2  137   5.279   8.049   5.877
   12ARG   HH21  138   5.241   7.973   5.824
   12ARG   HH22  139   5.212   8.095   5.935
   12ARG      C  140   5.902   7.677   5.683
   12ARG      O  141   5.872   7.650   5.799
   13HI0      N  142   5.958   7.601   5.589
   13HI0      H  143   6.017   7.631   5.514
   13HI0     CA  144   5.936   7.456   5.593
   13HI0     CB  145   5.919   7.409   5.448
   13HI0     CG  146   5.834   7.283   5.433
   13HI0    ND1  147   5.862   7.169   5.371
   13HI0    HD1  148   5.952   7.127   5.363
   13HI0    CD2  149   5.701   7.297   5.435
   13HI0    HD2  150   5.644   7.379   5.477
   13HI0    CE1  151   5.748   7.110   5.336
   13HI0    HE1  152   5.728   7.006   5.311
   13HI0    NE2  153   5.649   7.189   5.378
   13HI0    HE2  154   5.556   7.159   5.399
   13HI0      C  155   6.037   7.377   5.676
   13HI0      O  156   6.158   7.401   5.681
   14PRO      N  157   5.989   7.290   5.765
   14PRO     CA  158   6.079   7.213   5.852
   14PRO     CB  159   6.000   7.163   5.973
   14PRO     CG  160   5.858   7.215   5.952
   14PRO     CD  161   5.857   7.305   5.829
   14PRO      C  162   6.167   7.109   5.782
   14PRO      O  163   6.120   7.038   5.693
   15ALA      N  164   6.273   7.068   5.851
   15ALA      H  165   6.302   7.112   5.936
   15ALA     CA  166   6.376   6.971   5.809
   15ALA     CB  167   6.482   6.954   5.918
   15ALA      C  168   6.310   6.838   5.775
   15ALA      O  169   6.300   6.806   5.657
   16GL4      N  170   6.218   6.796   5.862
   16GL4      H  171   6.211   6.839   5.952
   16GL4     CA  172   6.135   6.676   5.844
   16GL4     CB  173   6.079   6.639   5.981
   16GL4     CG  174   6.016   6.761   6.048
   16GL4     CD  175   6.108   6.840   6.142
   16GL4    OE1  176   6.232   6.841   6.127
   16GL4   HE11  177   6.271   6.926   6.164
   16GL4   HE12  178   6.262   6.761   6.075
   16GL4    OE2  179   6.053   6.914   6.227
   16GL4   HE21  180   6.134   6.952   6.271
   16GL4   HE22  181   5.956   6.891   6.234
   16GL4      C  182   6.012   6.665   5.753
   16GL4      O  183   5.971   6.561   5.701
   17ASN      N  184   5.960   6.781   5.713
   17ASN      H  185   6.030   6.852   5.706
   17ASN     CA  186   5.831   6.801   5.646
   17ASN     CB  187   5.766   6.939   5.662
   17ASN     CG  188   5.614   6.932   5.653
   17ASN    OD1  189   5.547   6.865   5.732
   17ASN    ND2  190   5.550   7.010   5.566
   17ASN   HD21  191   5.606   7.071   5.511
   17ASN   HD22  192   5.452   7.026   5.575
   17ASN      C  193   5.856   6.763   5.500
   17ASN      O  194   5.945   6.814   5.433
   18GLY      N  195   5.766   6.676   5.453
   18GLY      H  196   5.719   6.615   5.517
   18GLY     CA  197   5.759   6.631   5.314
   18GLY      C  198   5.703   6.723   5.205
   18GLY      O  199   5.772   6.815   5.162
   19LYSH     N  200   5.576   6.710   5.168
   19LYSH     H  201   5.547   6.755   5.084
   19LYSH    CA  202   5.478   6.627   5.240
   19LYSH    CB  203   5.335   6.661   5.196
   19LYSH    CG  204   5.296   6.804   5.233
   19LYSH    CD  205   5.154   6.824   5.178
   19LYSH    CE  206   5.043   6.769   5.267
   19LYSH    NZ  207   4.921   6.732   5.195
   19LYSH   HZ1  208   4.928   6.678   5.111
   19LYSH   HZ2  209   4.869   6.672   5.256
   19LYSH   HZ3  210   4.868   6.814   5.174
   19LYSH     C  211   5.490   6.477   5.212
   19LYSH     O  212   5.465   6.397   5.302
   20SER      N  213   5.525   6.444   5.088
   20SER      H  214   5.532   6.509   5.012
   20SER     CA  215   5.557   6.303   5.059
   20SER     CB  216   5.474   6.252   4.942
   20SER     OG  217   5.476   6.340   4.829
   20SER     HG  218   5.566   6.381   4.819
   20SER      C  219   5.706   6.278   5.036
   20SER      O  220   5.768   6.368   4.980
   21ASN      N  221   5.768   6.183   5.106
   21ASN      H  222   5.709   6.115   5.151
   21ASN     CA  223   5.912   6.155   5.103
   21ASN     CB  224   5.977   6.148   5.241
   21ASN     CG  225   5.970   6.286   5.307
   21ASN    OD1  226   5.894   6.318   5.398
   21ASN    ND2  227   6.057   6.374   5.259
   21ASN   HD21  228   6.097   6.367   5.167
   21ASN   HD22  229   6.074   6.460   5.306
   21ASN      C  230   5.949   6.029   5.024
   21ASN      O  231   5.925   5.922   5.079
   22PHE      N  232   6.015   6.032   4.909
   22PHE      H  233   6.021   5.942   4.866
   22PHE     CA  234   6.076   6.136   4.824
   22PHE     CB  235   5.982   6.223   4.742
   22PHE     CG  236   5.901   6.159   4.629
   22PHE    CD1  237   5.768   6.139   4.666
   22PHE    HD1  238   5.728   6.142   4.767
   22PHE    CD2  239   5.954   6.164   4.501
   22PHE    HD2  240   6.050   6.214   4.495
   22PHE    CE1  241   5.683   6.121   4.559
   22PHE    HE1  242   5.577   6.098   4.568
   22PHE    CE2  243   5.864   6.140   4.397
   22PHE    HE2  244   5.896   6.125   4.292
   22PHE     CZ  245   5.730   6.125   4.428
   22PHE     HZ  246   5.654   6.130   4.350
   22PHE      C  247   6.188   6.227   4.875
   22PHE      O  248   6.189   6.277   4.988
   23LEU      N  249   6.263   6.278   4.778
   23LEU      H  250   6.277   6.231   4.692
   23LEU     CA  251   6.353   6.392   4.798
   23LEU     CB  252   6.487   6.372   4.726
   23LEU     CG  253   6.604   6.445   4.792
   23LEU    CD1  254   6.665   6.359   4.902
   23LEU    CD2  255   6.707   6.475   4.682
   23LEU      C  256   6.296   6.523   4.744
   23LEU      O  257   6.260   6.542   4.627
   24ASN      N  258   6.276   6.608   4.844
   24ASN      H  259   6.312   6.584   4.934
   24ASN     CA  260   6.193   6.729   4.830
   24ASN     CB  261   6.079   6.729   4.932
   24ASN     CG  262   6.126   6.703   5.076
   24ASN    OD1  263   6.227   6.644   5.113
   24ASN    ND2  264   6.054   6.764   5.169
   24ASN   HD21  265   5.970   6.816   5.152
   24ASN   HD22  266   6.083   6.754   5.264
   24ASN      C  267   6.269   6.861   4.849
   24ASN      O  268   6.357   6.876   4.933
   25CYS2     N  269   6.218   6.958   4.774
   25CYS2     H  270   6.137   6.945   4.718
   25CYS2    CA  271   6.258   7.099   4.787
   25CYS2    CB  272   6.371   7.127   4.686
   25CYS2    SG  273   6.447   7.289   4.722
   25CYS2     C  274   6.146   7.202   4.773
   25CYS2     O  275   6.075   7.206   4.673
   26TYR      N  276   6.145   7.292   4.871
   26TYR      H  277   6.218   7.294   4.939
   26TYR     CA  278   6.051   7.405   4.878
   26TYR     CB  279   5.999   7.414   5.021
   26TYR     CG  280   5.889   7.517   5.042
   26TYR    CD1  281   5.904   7.616   5.139
   26TYR    HD1  282   6.000   7.636   5.186
   26TYR    CD2  283   5.764   7.494   4.986
   26TYR    HD2  284   5.765   7.427   4.900
   26TYR    CE1  285   5.795   7.692   5.180
   26TYR    HE1  286   5.808   7.763   5.262
   26TYR    CE2  287   5.657   7.565   5.040
   26TYR    HE2  288   5.558   7.548   4.999
   26TYR     CZ  289   5.666   7.667   5.134
   26TYR     OH  290   5.561   7.715   5.207
   26TYR     HH  291   5.608   7.766   5.279
   26TYR      C  292   6.088   7.544   4.827
   26TYR      O  293   6.162   7.620   4.889
   27VAL      N  294   6.041   7.570   4.706
   27VAL      H  295   5.991   7.501   4.652
   27VAL     CA  296   6.073   7.679   4.613
   27VAL     CB  297   6.121   7.605   4.488
   27VAL    CG1  298   6.170   7.714   4.391
   27VAL    CG2  299   6.225   7.493   4.503
   27VAL      C  300   5.967   7.786   4.593
   27VAL      O  301   5.848   7.756   4.588
   28SER      N  302   6.005   7.913   4.585
   28SER      H  303   6.092   7.941   4.627
   28SER     CA  304   5.930   8.032   4.539
   28SER     CB  305   6.008   8.153   4.588
   28SER     OG  306   6.022   8.150   4.731
   28SER     HG  307   6.118   8.171   4.748
   28SER      C  308   5.890   8.033   4.391
   28SER      O  309   5.963   7.983   4.307
   29GLY      N  310   5.769   8.074   4.357
   29GLY      H  311   5.688   8.090   4.415
   29GLY     CA  312   5.732   8.099   4.217
   29GLY      C  313   5.666   8.234   4.190
   29GLY      O  314   5.589   8.277   4.277
   30PHE      N  315   5.678   8.276   4.065
   30PHE      H  316   5.719   8.224   3.990
   30PHE     CA  317   5.610   8.399   4.020
   30PHE     CB  318   5.711   8.507   4.059
   30PHE     CG  319   5.646   8.646   4.055
   30PHE    CD1  320   5.717   8.744   3.988
   30PHE    HD1  321   5.798   8.706   3.924
   30PHE    CD2  322   5.540   8.683   4.138
   30PHE    HD2  323   5.477   8.606   4.182
   30PHE    CE1  324   5.687   8.878   4.002
   30PHE    HE1  325   5.754   8.948   3.953
   30PHE    CE2  326   5.505   8.816   4.153
   30PHE    HE2  327   5.426   8.843   4.223
   30PHE     CZ  328   5.582   8.912   4.087
   30PHE     HZ  329   5.542   9.014   4.093
   30PHE      C  330   5.572   8.393   3.870
   30PHE      O  331   5.599   8.292   3.806
   31HI0      N  332   5.498   8.497   3.831
   31HI0      H  333   5.446   8.553   3.896
   31HI0     CA  334   5.480   8.531   3.691
   31HI0     CB  335   5.333   8.511   3.654
   31HI0     CG  336   5.283   8.368   3.672
   31HI0    ND1  337   5.187   8.334   3.758
   31HI0    HD1  338   5.122   8.395   3.802
   31HI0    CD2  339   5.322   8.257   3.608
   31HI0    HD2  340   5.423   8.249   3.568
   31HI0    CE1  341   5.171   8.203   3.745
   31HI0    HE1  342   5.086   8.153   3.794
   31HI0    NE2  343   5.243   8.157   3.645
   31HI0    HE2  344   5.221   8.082   3.581
   31HI0      C  345   5.541   8.669   3.664
   31HI0      O  346   5.472   8.764   3.699
   32PRO      N  347   5.648   8.673   3.586
   32PRO     CA  348   5.718   8.556   3.532
   32PRO     CB  349   5.794   8.613   3.411
   32PRO     CG  350   5.814   8.761   3.440
   32PRO     CD  351   5.698   8.801   3.533
   32PRO      C  352   5.816   8.495   3.632
   32PRO      O  353   5.838   8.551   3.739
   33SER      N  354   5.878   8.383   3.595
   33SER      H  355   5.845   8.325   3.521
   33SER     CA  356   5.986   8.318   3.673
   33SER     CB  357   6.026   8.174   3.640
   33SER     OG  358   6.032   8.106   3.766
   33SER     HG  359   6.108   8.142   3.822
   33SER      C  360   6.120   8.390   3.666
   33SER      O  361   6.194   8.358   3.574
   34AS4      N  362   6.129   8.494   3.750
   34AS4      H  363   6.051   8.555   3.765
   34AS4     CA  364   6.263   8.552   3.772
   34AS4     CB  365   6.257   8.698   3.818
   34AS4     CG  366   6.178   8.733   3.943
   34AS4    OD1  367   6.055   8.757   3.933
   34AS4   HD11  368   6.003   8.740   4.016
   34AS4   HD12  369   6.037   8.773   3.836
   34AS4    OD2  370   6.243   8.742   4.049
   34AS4   HD21  371   6.205   8.716   4.138
   34AS4   HD22  372   6.330   8.786   4.026
   34AS4      C  373   6.350   8.464   3.861
   34AS4      O  374   6.468   8.435   3.842
   35ILE      N  375   6.278   8.404   3.955
   35ILE      H  376   6.182   8.430   3.965
   35ILE     CA  377   6.340   8.309   4.048
   35ILE     CB  378   6.278   8.331   4.186
   35ILE    CG1  379   6.294   8.469   4.248
   35ILE    CG2  380   6.316   8.224   4.289
   35ILE     CD  381   6.210   8.502   4.370
   35ILE      C  382   6.330   8.164   4.000
   35ILE      O  383   6.219   8.124   3.963
   36GL4      N  384   6.438   8.086   4.007
   36GL4      H  385   6.527   8.128   4.028
   36GL4     CA  386   6.429   7.945   3.967
   36GL4     CB  387   6.454   7.941   3.816
   36GL4     CG  388   6.343   7.860   3.750
   36GL4     CD  389   6.367   7.710   3.742
   36GL4    OE1  390   6.322   7.635   3.830
   36GL4   HE11  391   6.384   7.557   3.844
   36GL4   HE12  392   6.236   7.676   3.863
   36GL4    OE2  393   6.410   7.653   3.639
   36GL4   HE21  394   6.445   7.562   3.663
   36GL4   HE22  395   6.388   7.714   3.562
   36GL4      C  396   6.531   7.858   4.041
   36GL4      O  397   6.617   7.909   4.114
   37VAL      N  398   6.539   7.727   4.015
   37VAL      H  399   6.483   7.684   3.947
   37VAL     CA  400   6.627   7.636   4.092
   37VAL     CB  401   6.548   7.529   4.167
   37VAL    CG1  402   6.477   7.593   4.286
   37VAL    CG2  403   6.444   7.468   4.074
   37VAL      C  404   6.740   7.574   4.011
   37VAL      O  405   6.722   7.531   3.896
   38AS4      N  406   6.853   7.556   4.079
   38AS4      H  407   6.879   7.623   4.149
   38AS4     CA  408   6.961   7.461   4.053
   38AS4     CB  409   7.101   7.520   4.035
   38AS4     CG  410   7.109   7.621   3.920
   38AS4    OD1  411   7.074   7.739   3.936
   38AS4   HD11  412   7.117   7.790   3.862
   38AS4   HD12  413   7.028   7.754   4.023
   38AS4    OD2  414   7.172   7.591   3.815
   38AS4   HD21  415   7.172   7.667   3.751
   38AS4   HD22  416   7.190   7.493   3.829
   38AS4      C  417   6.954   7.342   4.150
   38AS4      O  418   7.012   7.343   4.258
   39LEU      N  419   6.869   7.247   4.114
   39LEU      H  420   6.819   7.258   4.028
   39LEU     CA  421   6.845   7.122   4.189
   39LEU     CB  422   6.695   7.095   4.171
   39LEU     CG  423   6.637   6.969   4.232
   39LEU    CD1  424   6.624   6.978   4.386
   39LEU    CD2  425   6.511   6.927   4.158
   39LEU      C  426   6.930   7.005   4.140
   39LEU      O  427   6.946   6.985   4.019
   40LEU      N  428   7.023   6.974   4.231
   40LEU      H  429   7.015   7.025   4.317
   40LEU     CA  430   7.127   6.872   4.215
   40LEU     CB  431   7.266   6.912   4.265
   40LEU     CG  432   7.321   7.029   4.182
   40LEU    CD1  433   7.434   7.105   4.253
   40LEU    CD2  434   7.366   6.970   4.048
   40LEU      C  435   7.097   6.739   4.282
   40LEU      O  436   7.044   6.728   4.393
   41LYSH     N  437   7.102   6.634   4.200
   41LYSH     H  438   7.114   6.642   4.101
   41LYSH    CA  439   7.122   6.495   4.245
   41LYSH    CB  440   7.013   6.400   4.199
   41LYSH    CG  441   6.883   6.382   4.278
   41LYSH    CD  442   6.794   6.269   4.225
   41LYSH    CE  443   6.747   6.283   4.081
   41LYSH    NZ  444   6.630   6.200   4.046
   41LYSH   HZ1  445   6.644   6.166   3.953
   41LYSH   HZ2  446   6.634   6.112   4.093
   41LYSH   HZ3  447   6.538   6.237   4.051
   41LYSH     C  448   7.256   6.457   4.182
   41LYSH     O  449   7.272   6.423   4.066
   42ASN      N  450   7.350   6.425   4.271
   42ASN      H  451   7.323   6.414   4.366
   42ASN     CA  452   7.473   6.350   4.236
   42ASN     CB  453   7.446   6.201   4.220
   42ASN     CG  454   7.414   6.131   4.354
   42ASN    OD1  455   7.306   6.148   4.409
   42ASN    ND2  456   7.506   6.055   4.414
   42ASN   HD21  457   7.588   6.026   4.366
   42ASN   HD22  458   7.483   6.047   4.511
   42ASN      C  459   7.547   6.410   4.117
   42ASN      O  460   7.548   6.349   4.009
   43GLY      N  461   7.580   6.536   4.140
   43GLY      H  462   7.552   6.575   4.226
   43GLY     CA  463   7.652   6.626   4.048
   43GLY      C  464   7.559   6.678   3.936
   43GLY      O  465   7.582   6.790   3.891
   44GL4      N  466   7.464   6.599   3.888
   44GL4      H  467   7.437   6.510   3.926
   44GL4     CA  468   7.380   6.632   3.771
   44GL4     CB  469   7.320   6.512   3.697
   44GL4     CG  470   7.429   6.416   3.653
   44GL4     CD  471   7.373   6.285   3.594
   44GL4    OE1  472   7.400   6.259   3.476
   44GL4   HE11  473   7.412   6.161   3.469
   44GL4   HE12  474   7.415   6.348   3.433
   44GL4    OE2  475   7.318   6.211   3.678
   44GL4   HE21  476   7.266   6.136   3.638
   44GL4   HE22  477   7.334   6.250   3.769
   44GL4      C  478   7.264   6.719   3.818
   44GL4      O  479   7.195   6.690   3.916
   45ARG      N  480   7.249   6.819   3.730
   45ARG      H  481   7.318   6.827   3.659
   45ARG     CA  482   7.143   6.919   3.745
   45ARG     CB  483   7.178   7.047   3.668
   45ARG     CG  484   7.088   7.148   3.743
   45ARG     CD  485   7.101   7.284   3.674
   45ARG     NE  486   7.014   7.291   3.556
   45ARG     HE  487   7.034   7.239   3.474
   45ARG     CZ  488   6.905   7.369   3.541
   45ARG    NH1  489   6.873   7.453   3.640
   45ARG   HH11  490   6.928   7.467   3.722
   45ARG   HH12  491   6.782   7.494   3.633
   45ARG    NH2  492   6.840   7.376   3.424
   45ARG   HH21  493   6.883   7.333   3.344
   45ARG   HH22  494   6.744   7.401   3.420
   45ARG      C  495   7.026   6.842   3.686
   45ARG      O  496   7.012   6.812   3.568
   46ILE      N  497   6.928   6.830   3.776
   46ILE      H  498   6.923   6.878   3.863
   46ILE     CA  499   6.800   6.767   3.740
   46ILE     CB  500   6.755   6.672   3.852
   46ILE    CG1  501   6.860   6.560   3.850
   46ILE    CG2  502   6.621   6.609   3.818
   46ILE     CD  503   6.915   6.499   3.720
   46ILE      C  504   6.698   6.877   3.709
   46ILE      O  505   6.670   6.965   3.791
   47GL4      N  506   6.641   6.862   3.588
   47GL4      H  507   6.653   6.772   3.547
   47GL4     CA  508   6.545   6.952   3.525
   47GL4     CB  509   6.586   7.004   3.387
   47GL4     CG  510   6.728   7.058   3.378
   47GL4     CD  511   6.767   7.082   3.232
   47GL4    OE1  512   6.885   7.081   3.190
   47GL4   HE11  513   6.875   7.114   3.095
   47GL4   HE12  514   6.948   7.048   3.259
   47GL4    OE2  515   6.673   7.097   3.153
   47GL4   HE21  516   6.694   7.078   3.056
   47GL4   HE22  517   6.601   7.151   3.199
   47GL4      C  518   6.399   6.906   3.515
   47GL4      O  519   6.311   6.993   3.518
   48LYSH     N  520   6.377   6.775   3.509
   48LYSH     H  521   6.456   6.714   3.497
   48LYSH    CA  522   6.252   6.700   3.494
   48LYSH    CB  523   6.260   6.597   3.382
   48LYSH    CG  524   6.280   6.644   3.237
   48LYSH    CD  525   6.311   6.519   3.153
   48LYSH    CE  526   6.326   6.544   3.002
   48LYSH    NZ  527   6.211   6.597   2.928
   48LYSH   HZ1  528   6.197   6.695   2.946
   48LYSH   HZ2  529   6.219   6.577   2.830
   48LYSH   HZ3  530   6.135   6.543   2.963
   48LYSH     C  531   6.215   6.631   3.625
   48LYSH     O  532   6.275   6.532   3.668
   49VAL      N  533   6.132   6.706   3.696
   49VAL      H  534   6.117   6.800   3.663
   49VAL     CA  535   6.074   6.673   3.827
   49VAL     CB  536   6.044   6.792   3.917
   49VAL    CG1  537   6.165   6.884   3.940
   49VAL    CG2  538   5.917   6.875   3.891
   49VAL      C  539   5.956   6.577   3.814
   49VAL      O  540   5.857   6.609   3.746
   50GL4      N  541   5.970   6.469   3.890
   50GL4      H  542   6.054   6.454   3.943
   50GL4     CA  543   5.865   6.371   3.921
   50GL4     CB  544   5.898   6.263   4.023
   50GL4     CG  545   5.944   6.127   3.969
   50GL4     CD  546   6.091   6.114   3.927
   50GL4    OE1  547   6.115   6.106   3.804
   50GL4   HE11  548   6.213   6.088   3.790
   50GL4   HE12  549   6.027   6.117   3.759
   50GL4    OE2  550   6.176   6.127   4.018
   50GL4   HE21  551   6.269   6.106   3.988
   50GL4   HE22  552   6.126   6.167   4.094
   50GL4      C  553   5.727   6.425   3.955
   50GL4      O  554   5.633   6.354   3.920
   51HI0      N  555   5.718   6.519   4.049
   51HI0      H  556   5.796   6.577   4.069
   51HI0     CA  557   5.601   6.568   4.125
   51HI0     CB  558   5.587   6.468   4.240
   51HI0     CG  559   5.443   6.452   4.291
   51HI0    ND1  560   5.360   6.356   4.255
   51HI0    HD1  561   5.360   6.306   4.167
   51HI0    CD2  562   5.388   6.538   4.377
   51HI0    HD2  563   5.427   6.634   4.413
   51HI0    CE1  564   5.258   6.368   4.338
   51HI0    HE1  565   5.191   6.284   4.362
   51HI0    NE2  566   5.270   6.483   4.403
   51HI0    HE2  567   5.200   6.525   4.462
   51HI0      C  568   5.636   6.711   4.167
   51HI0      O  569   5.752   6.735   4.199
   52SER      N  570   5.530   6.788   4.185
   52SER      H  571   5.443   6.772   4.138
   52SER     CA  572   5.535   6.931   4.220
   52SER     CB  573   5.590   7.014   4.105
   52SER     OG  574   5.519   6.987   3.983
   52SER     HG  575   5.453   7.063   3.982
   52SER      C  576   5.402   6.986   4.272
   52SER      O  577   5.321   7.037   4.197
   53AS4      N  578   5.393   6.979   4.404
   53AS4      H  579   5.466   6.953   4.469
   53AS4     CA  580   5.275   7.034   4.475
   53AS4     CB  581   5.249   6.949   4.600
   53AS4     CG  582   5.112   6.967   4.664
   53AS4    OD1  583   5.015   6.982   4.586
   53AS4   HD11  584   4.954   6.905   4.601
   53AS4   HD12  585   5.022   7.070   4.538
   53AS4    OD2  586   5.102   6.959   4.788
   53AS4   HD21  587   5.006   6.975   4.811
   53AS4   HD22  588   5.191   6.937   4.828
   53AS4      C  589   5.281   7.185   4.500
   53AS4      O  590   5.383   7.250   4.514
   54LEU      N  591   5.160   7.236   4.525
   54LEU      H  592   5.083   7.175   4.541
   54LEU     CA  593   5.133   7.380   4.519
   54LEU     CB  594   5.015   7.411   4.428
   54LEU     CG  595   5.048   7.433   4.279
   54LEU    CD1  596   4.910   7.438   4.212
   54LEU    CD2  597   5.128   7.563   4.266
   54LEU      C  598   5.092   7.438   4.654
   54LEU      O  599   5.013   7.370   4.722
   55SER      N  600   5.145   7.557   4.677
   55SER      H  601   5.202   7.608   4.612
   55SER     CA  602   5.104   7.629   4.798
   55SER     CB  603   5.201   7.589   4.909
   55SER     OG  604   5.146   7.635   5.033
   55SER     HG  605   5.051   7.614   5.057
   55SER      C  606   5.099   7.778   4.764
   55SER      O  607   5.199   7.837   4.722
   56PHE      N  608   4.989   7.839   4.809
   56PHE      H  609   4.942   7.812   4.893
   56PHE     CA  610   4.956   7.974   4.762
   56PHE     CB  611   4.806   7.979   4.738
   56PHE     CG  612   4.761   7.883   4.627
   56PHE    CD1  613   4.722   7.754   4.659
   56PHE    HD1  614   4.688   7.731   4.759
   56PHE    CD2  615   4.780   7.911   4.492
   56PHE    HD2  616   4.802   8.012   4.456
   56PHE    CE1  617   4.705   7.653   4.564
   56PHE    HE1  618   4.695   7.549   4.595
   56PHE    CE2  619   4.765   7.811   4.396
   56PHE    HE2  620   4.762   7.844   4.291
   56PHE     CZ  621   4.724   7.682   4.430
   56PHE     HZ  622   4.691   7.609   4.356
   56PHE      C  623   4.989   8.075   4.873
   56PHE      O  624   4.947   8.061   4.988
   57SER      N  625   5.044   8.191   4.838
   57SER      H  626   5.052   8.229   4.746
   57SER     CA  627   5.080   8.287   4.944
   57SER     CB  628   5.214   8.352   4.910
   57SER     OG  629   5.278   8.390   5.032
   57SER     HG  630   5.296   8.306   5.083
   57SER      C  631   4.974   8.396   4.957
   57SER      O  632   4.870   8.399   4.892
   58LYSH     N  633   4.998   8.484   5.054
   58LYSH     H  634   5.059   8.454   5.127
   58LYSH    CA  635   4.924   8.611   5.059
   58LYSH    CB  636   4.957   8.677   5.193
   58LYSH    CG  637   4.925   8.600   5.321
   58LYSH    CD  638   4.776   8.565   5.328
   58LYSH    CE  639   4.691   8.686   5.368
   58LYSH    NZ  640   4.701   8.717   5.511
   58LYSH   HZ1  641   4.788   8.758   5.538
   58LYSH   HZ2  642   4.623   8.772   5.539
   58LYSH   HZ3  643   4.690   8.629   5.557
   58LYSH     C  644   4.946   8.716   4.950
   58LYSH     O  645   4.879   8.819   4.945
   59AS4      N  646   5.071   8.704   4.906
   59AS4      H  647   5.137   8.660   4.966
   59AS4     CA  648   5.139   8.770   4.793
   59AS4     CB  649   5.284   8.763   4.840
   59AS4     CG  650   5.383   8.833   4.746
   59AS4    OD1  651   5.422   8.945   4.787
   59AS4   HD11  652   5.521   8.955   4.777
   59AS4   HD12  653   5.342   8.993   4.822
   59AS4    OD2  654   5.419   8.768   4.647
   59AS4   HD21  655   5.434   8.836   4.574
   59AS4   HD22  656   5.429   8.670   4.660
   59AS4      C  657   5.103   8.698   4.664
   59AS4      O  658   5.017   8.611   4.667
   60TRP      N  659   5.130   8.772   4.555
   60TRP      H  660   5.151   8.869   4.570
   60TRP     CA  661   5.108   8.724   4.420
   60TRP     CB  662   5.124   8.831   4.311
   60TRP     CG  663   5.004   8.924   4.310
   60TRP    CD1  664   4.983   9.043   4.364
   60TRP    HD1  665   5.053   9.092   4.434
   60TRP    CD2  666   4.906   8.914   4.212
   60TRP    NE1  667   4.874   9.103   4.320
   60TRP    HE1  668   4.813   9.160   4.376
   60TRP    CE2  669   4.825   9.028   4.222
   60TRP    CE3  670   4.869   8.808   4.131
   60TRP    HE3  671   4.936   8.735   4.087
   60TRP    CZ2  672   4.707   9.039   4.149
   60TRP    HZ2  673   4.645   9.129   4.151
   60TRP    CZ3  674   4.745   8.817   4.068
   60TRP    HZ3  675   4.715   8.737   4.000
   60TRP    CH2  676   4.662   8.929   4.078
   60TRP    HH2  677   4.573   8.925   4.015
   60TRP      C  678   5.202   8.607   4.389
   60TRP      O  679   5.185   8.535   4.290
   61SER      N  680   5.321   8.600   4.447
   61SER      H  681   5.351   8.665   4.515
   61SER     CA  682   5.399   8.477   4.432
   61SER     CB  683   5.541   8.495   4.487
   61SER     OG  684   5.531   8.522   4.627
   61SER     HG  685   5.498   8.615   4.644
   61SER      C  686   5.333   8.358   4.503
   61SER      O  687   5.258   8.379   4.599
   62PHE      N  688   5.372   8.237   4.466
   62PHE      H  689   5.450   8.226   4.404
   62PHE     CA  690   5.326   8.106   4.515
   62PHE     CB  691   5.216   8.038   4.434
   62PHE     CG  692   5.253   8.025   4.285
   62PHE    CD1  693   5.226   8.130   4.198
   62PHE    HD1  694   5.191   8.221   4.245
   62PHE    CD2  695   5.307   7.904   4.246
   62PHE    HD2  696   5.344   7.830   4.318
   62PHE    CE1  697   5.251   8.098   4.065
   62PHE    HE1  698   5.226   8.176   3.993
   62PHE    CE2  699   5.327   7.878   4.112
   62PHE    HE2  700   5.327   7.771   4.087
   62PHE     CZ  701   5.303   7.977   4.018
   62PHE     HZ  702   5.338   7.976   3.915
   62PHE      C  703   5.442   8.010   4.539
   62PHE      O  704   5.523   7.986   4.448
   63TYR      N  705   5.428   7.933   4.647
   63TYR      H  706   5.339   7.902   4.678
   63TYR     CA  707   5.529   7.833   4.682
   63TYR     CB  708   5.542   7.837   4.834
   63TYR     CG  709   5.643   7.937   4.891
   63TYR    CD1  710   5.595   8.053   4.951
   63TYR    HD1  711   5.495   8.090   4.930
   63TYR    CD2  712   5.774   7.898   4.915
   63TYR    HD2  713   5.822   7.833   4.842
   63TYR    CE1  714   5.679   8.127   5.033
   63TYR    HE1  715   5.629   8.213   5.077
   63TYR    CE2  716   5.861   7.973   4.994
   63TYR    HE2  717   5.961   7.936   5.015
   63TYR     CZ  718   5.810   8.086   5.056
   63TYR     OH  719   5.887   8.151   5.147
   63TYR     HH  720   5.982   8.120   5.143
   63TYR      C  721   5.505   7.694   4.620
   63TYR      O  722   5.390   7.654   4.613
   64LEU      N  723   5.618   7.634   4.585
   64LEU      H  724   5.706   7.682   4.581
   64LEU     CA  725   5.617   7.509   4.507
   64LEU     CB  726   5.669   7.543   4.368
   64LEU     CG  727   5.562   7.587   4.268
   64LEU    CD1  728   5.623   7.682   4.164
   64LEU    CD2  729   5.510   7.461   4.199
   64LEU      C  730   5.700   7.403   4.578
   64LEU      O  731   5.823   7.411   4.578
   65LEU      N  732   5.639   7.295   4.627
   65LEU      H  733   5.541   7.288   4.607
   65LEU     CA  734   5.697   7.170   4.677
   65LEU     CB  735   5.611   7.089   4.774
   65LEU     CG  736   5.586   7.158   4.908
   65LEU    CD1  737   5.453   7.113   4.968
   65LEU    CD2  738   5.700   7.123   5.004
   65LEU      C  739   5.734   7.072   4.566
   65LEU      O  740   5.655   6.999   4.508
   66TYR      N  741   5.861   7.078   4.526
   66TYR      H  742   5.930   7.143   4.555
   66TYR     CA  743   5.912   6.996   4.414
   66TYR     CB  744   6.017   7.073   4.334
   66TYR     CG  745   5.970   7.186   4.242
   66TYR    CD1  746   5.981   7.318   4.285
   66TYR    HD1  747   5.999   7.341   4.390
   66TYR    CD2  748   5.914   7.147   4.121
   66TYR    HD2  749   5.904   7.039   4.105
   66TYR    CE1  750   5.943   7.415   4.192
   66TYR    HE1  751   5.947   7.521   4.213
   66TYR    CE2  752   5.871   7.245   4.034
   66TYR    HE2  753   5.860   7.211   3.930
   66TYR     CZ  754   5.892   7.378   4.068
   66TYR     OH  755   5.880   7.462   3.961
   66TYR     HH  756   5.942   7.540   3.974
   66TYR      C  757   5.968   6.866   4.470
   66TYR      O  758   6.035   6.867   4.574
   67TYR      N  759   5.915   6.761   4.409
   67TYR      H  760   5.852   6.765   4.331
   67TYR     CA  761   5.964   6.626   4.441
   67TYR     CB  762   5.844   6.540   4.485
   67TYR     CG  763   5.755   6.587   4.599
   67TYR    CD1  764   5.798   6.567   4.730
   67TYR    HD1  765   5.893   6.535   4.769
   67TYR    CD2  766   5.628   6.638   4.570
   67TYR    HD2  767   5.618   6.683   4.472
   67TYR    CE1  768   5.710   6.604   4.831
   67TYR    HE1  769   5.754   6.607   4.931
   67TYR    CE2  770   5.541   6.667   4.675
   67TYR    HE2  771   5.438   6.683   4.645
   67TYR     CZ  772   5.582   6.653   4.806
   67TYR     OH  773   5.492   6.656   4.908
   67TYR     HH  774   5.403   6.683   4.871
   67TYR      C  775   6.033   6.544   4.331
   67TYR      O  776   5.996   6.544   4.212
   68THR      N  777   6.142   6.481   4.374
   68THR      H  778   6.166   6.481   4.470
   68THR     CA  779   6.228   6.403   4.284
   68THR     CB  780   6.338   6.491   4.226
   68THR    OG1  781   6.405   6.413   4.127
   68THR    HG1  782   6.353   6.399   4.044
   68THR    CG2  783   6.427   6.572   4.322
   68THR      C  784   6.273   6.282   4.368
   68THR      O  785   6.278   6.278   4.489
   69GL4      N  786   6.285   6.168   4.302
   69GL4      H  787   6.252   6.154   4.209
   69GL4     CA  788   6.336   6.042   4.361
   69GL4     CB  789   6.288   5.923   4.277
   69GL4     CG  790   6.136   5.910   4.278
   69GL4     CD  791   6.091   5.814   4.390
   69GL4    OE1  792   6.109   5.851   4.509
   69GL4   HE11  793   6.028   5.812   4.554
   69GL4   HE12  794   6.202   5.874   4.535
   69GL4    OE2  795   6.037   5.709   4.351
   69GL4   HE21  796   5.981   5.676   4.426
   69GL4   HE22  797   6.068   5.673   4.262
   69GL4      C  798   6.486   6.020   4.381
   69GL4      O  799   6.563   6.074   4.303
   70PHE      N  800   6.509   5.932   4.476
   70PHE      H  801   6.430   5.875   4.502
   70PHE     CA  802   6.648   5.902   4.512
   70PHE     CB  803   6.667   5.833   4.647
   70PHE     CG  804   6.627   5.900   4.778
   70PHE    CD1  805   6.733   5.934   4.861
   70PHE    HD1  806   6.831   5.938   4.813
   70PHE    CD2  807   6.493   5.912   4.811
   70PHE    HD2  808   6.416   5.897   4.736
   70PHE    CE1  809   6.706   5.986   4.987
   70PHE    HE1  810   6.788   6.018   5.051
   70PHE    CE2  811   6.468   5.962   4.939
   70PHE    HE2  812   6.364   5.982   4.963
   70PHE     CZ  813   6.572   5.997   5.024
   70PHE     HZ  814   6.545   6.040   5.120
   70PHE      C  815   6.729   5.823   4.409
   70PHE      O  816   6.683   5.735   4.335
   71THR      N  817   6.856   5.864   4.403
   71THR      H  818   6.883   5.947   4.453
   71THR     CA  819   6.959   5.809   4.314
   71THR     CB  820   7.087   5.893   4.316
   71THR    OG1  821   7.130   5.937   4.445
   71THR    HG1  822   7.202   6.006   4.433
   71THR    CG2  823   7.053   6.011   4.223
   71THR      C  824   6.991   5.664   4.347
   71THR      O  825   7.005   5.625   4.462
   72PRO      N  826   6.961   5.571   4.255
   72PRO     CA  827   6.969   5.427   4.284
   72PRO     CB  828   6.907   5.360   4.161
   72PRO     CG  829   6.941   5.460   4.052
   72PRO     CD  830   6.920   5.596   4.117
   72PRO      C  831   7.113   5.384   4.314
   72PRO      O  832   7.207   5.429   4.249
   73THR      N  833   7.141   5.316   4.424
   73THR      H  834   7.063   5.272   4.468
   73THR     CA  835   7.274   5.279   4.472
   73THR     CB  836   7.349   5.164   4.404
   73THR    OG1  837   7.388   5.205   4.274
   73THR    HG1  838   7.487   5.190   4.269
   73THR    CG2  839   7.277   5.029   4.421
   73THR      C  840   7.380   5.385   4.505
   73THR      O  841   7.451   5.368   4.604
   74GL4      N  842   7.393   5.491   4.424
   74GL4      H  843   7.342   5.506   4.341
   74GL4     CA  844   7.488   5.596   4.468
   74GL4     CB  845   7.497   5.682   4.342
   74GL4     CG  846   7.636   5.700   4.278
   74GL4     CD  847   7.727   5.780   4.373
   74GL4    OE1  848   7.778   5.725   4.473
   74GL4   HE11  849   7.847   5.793   4.498
   74GL4   HE12  850   7.738   5.637   4.498
   74GL4    OE2  851   7.757   5.898   4.348
   74GL4   HE21  852   7.832   5.924   4.409
   74GL4   HE22  853   7.693   5.934   4.278
   74GL4      C  854   7.460   5.682   4.591
   74GL4      O  855   7.350   5.675   4.644
   75LYSH     N  856   7.562   5.756   4.634
   75LYSH     H  857   7.646   5.776   4.586
   75LYSH    CA  858   7.571   5.822   4.765
   75LYSH    CB  859   7.709   5.883   4.790
   75LYSH    CG  860   7.758   5.986   4.687
   75LYSH    CD  861   7.893   6.054   4.715
   75LYSH    CE  862   8.002   5.961   4.659
   75LYSH    NZ  863   8.009   5.928   4.515
   75LYSH   HZ1  864   7.977   6.004   4.456
   75LYSH   HZ2  865   8.104   5.913   4.491
   75LYSH   HZ3  866   7.952   5.850   4.492
   75LYSH     C  867   7.461   5.928   4.770
   75LYSH     O  868   7.432   5.992   4.670
   76ASN      N  869   7.437   5.959   4.897
   76ASN      H  870   7.454   5.888   4.966
   76ASN     CA  871   7.352   6.074   4.929
   76ASN     CB  872   7.306   6.062   5.075
   76ASN     CG  873   7.198   5.957   5.104
   76ASN    OD1  874   7.098   5.944   5.034
   76ASN    ND2  875   7.236   5.873   5.200
   76ASN   HD21  876   7.324   5.890   5.244
   76ASN   HD22  877   7.182   5.792   5.220
   76ASN      C  878   7.373   6.221   4.892
   76ASN      O  879   7.334   6.313   4.963
   77GL4      N  880   7.436   6.239   4.776
   77GL4      H  881   7.422   6.170   4.706
   77GL4     CA  882   7.491   6.367   4.730
   77GL4     CB  883   7.609   6.341   4.636
   77GL4     CG  884   7.691   6.471   4.624
   77GL4     CD  885   7.782   6.458   4.502
   77GL4    OE1  886   7.906   6.450   4.522
   77GL4   HE11  887   7.954   6.470   4.436
   77GL4   HE12  888   7.922   6.432   4.619
   77GL4    OE2  889   7.741   6.494   4.389
   77GL4   HE21  890   7.820   6.511   4.331
   77GL4   HE22  891   7.643   6.477   4.387
   77GL4      C  892   7.378   6.446   4.662
   77GL4      O  893   7.340   6.419   4.548
   78TYR      N  894   7.315   6.530   4.743
   78TYR      H  895   7.346   6.528   4.837
   78TYR     CA  896   7.196   6.609   4.706
   78TYR     CB  897   7.072   6.565   4.785
   78TYR     CG  898   7.042   6.419   4.750
   78TYR    CD1  899   7.030   6.371   4.620
   78TYR    HD1  900   7.018   6.440   4.538
   78TYR    CD2  901   7.029   6.325   4.852
   78TYR    HD2  902   7.007   6.359   4.953
   78TYR    CE1  903   7.011   6.237   4.588
   78TYR    HE1  904   7.033   6.206   4.486
   78TYR    CE2  905   7.005   6.192   4.820
   78TYR    HE2  906   6.970   6.127   4.900
   78TYR     CZ  907   6.998   6.143   4.691
   78TYR     OH  908   7.005   6.008   4.680
   78TYR     HH  909   7.044   5.991   4.590
   78TYR      C  910   7.199   6.759   4.733
   78TYR      O  911   7.256   6.797   4.835
   79ALA      N  912   7.133   6.843   4.654
   79ALA      H  913   7.083   6.807   4.574
   79ALA     CA  914   7.125   6.989   4.677
   79ALA     CB  915   7.258   7.062   4.660
   79ALA      C  916   7.018   7.062   4.594
   79ALA      O  917   7.009   7.058   4.473
   80CYS2     N  918   6.962   7.162   4.662
   80CYS2     H  919   6.992   7.186   4.753
   80CYS2    CA  920   6.864   7.249   4.594
   80CYS2    CB  921   6.730   7.239   4.666
   80CYS2    SG  922   6.593   7.330   4.587
   80CYS2     C  923   6.904   7.397   4.604
   80CYS2     O  924   6.899   7.449   4.715
   81ARG      N  925   6.954   7.462   4.500
   81ARG      H  926   6.985   7.407   4.422
   81ARG     CA  927   6.988   7.604   4.519
   81ARG     CB  928   7.137   7.623   4.495
   81ARG     CG  929   7.206   7.574   4.623
   81ARG     CD  930   7.292   7.449   4.607
   81ARG     NE  931   7.422   7.488   4.553
   81ARG     HE  932   7.488   7.523   4.620
   81ARG     CZ  933   7.449   7.489   4.422
   81ARG    NH1  934   7.361   7.451   4.329
   81ARG   HH11  935   7.268   7.416   4.340
   81ARG   HH12  936   7.401   7.426   4.240
   81ARG    NH2  937   7.572   7.504   4.370
   81ARG   HH21  938   7.654   7.502   4.427
   81ARG   HH22  939   7.581   7.544   4.278
   81ARG      C  940   6.899   7.690   4.429
   81ARG      O  941   6.897   7.669   4.308
   82VAL      N  942   6.823   7.773   4.500
   82VAL      H  943   6.819   7.767   4.599
   82VAL     CA  944   6.725   7.868   4.443
   82VAL     CB  945   6.617   7.906   4.544
   82VAL    CG1  946   6.499   7.979   4.481
   82VAL    CG2  947   6.556   7.788   4.618
   82VAL      C  948   6.791   7.998   4.399
   82VAL      O  949   6.828   8.084   4.480
   83ASN      N  950   6.799   8.020   4.268
   83ASN      H  951   6.739   7.975   4.203
   83ASN     CA  952   6.874   8.132   4.206
   83ASN     CB  953   6.997   8.073   4.139
   83ASN     CG  954   7.088   7.988   4.229
   83ASN    OD1  955   7.080   7.981   4.351
   83ASN    ND2  956   7.153   7.890   4.170
   83ASN   HD21  957   7.147   7.875   4.071
   83ASN   HD22  958   7.231   7.844   4.212
   83ASN      C  959   6.788   8.216   4.111
   83ASN      O  960   6.675   8.186   4.075
   84HI0      N  961   6.828   8.342   4.098
   84HI0      H  962   6.890   8.380   4.166
   84HI0     CA  963   6.776   8.433   3.995
   84HI0     CB  964   6.841   8.570   4.007
   84HI0     CG  965   6.786   8.686   3.922
   84HI0    ND1  966   6.659   8.722   3.915
   84HI0    HD1  967   6.595   8.710   3.989
   84HI0    CD2  968   6.850   8.754   3.828
   84HI0    HD2  969   6.954   8.738   3.798
   84HI0    CE1  970   6.645   8.809   3.814
   84HI0    HE1  971   6.554   8.869   3.812
   84HI0    NE2  972   6.766   8.835   3.765
   84HI0    HE2  973   6.797   8.905   3.699
   84HI0      C  974   6.815   8.371   3.860
   84HI0      O  975   6.922   8.313   3.849
   85VAL      N  976   6.739   8.401   3.755
   85VAL      H  977   6.657   8.460   3.763
   85VAL     CA  978   6.746   8.331   3.627
   85VAL     CB  979   6.637   8.347   3.520
   85VAL    CG1  980   6.503   8.286   3.564
   85VAL    CG2  981   6.604   8.493   3.489
   85VAL      C  982   6.878   8.353   3.553
   85VAL      O  983   6.917   8.265   3.476
   86THR      N  984   6.940   8.469   3.567
   86THR      H  985   6.899   8.546   3.617
   86THR     CA  986   7.077   8.496   3.519
   86THR     CB  987   7.124   8.640   3.540
   86THR    OG1  988   7.117   8.668   3.680
   86THR    HG1  989   7.198   8.722   3.706
   86THR    CG2  990   7.065   8.740   3.439
   86THR      C  991   7.189   8.404   3.564
   86THR      O  992   7.252   8.337   3.481
   87LEU      N  993   7.192   8.380   3.694
   87LEU      H  994   7.162   8.461   3.746
   87LEU     CA  995   7.267   8.278   3.769
   87LEU     CB  996   7.257   8.301   3.920
   87LEU     CG  997   7.374   8.382   3.976
   87LEU    CD1  998   7.344   8.414   4.124
   87LEU    CD2  999   7.506   8.303   3.987
   87LEU      C 1000   7.228   8.132   3.751
   87LEU      O 1001   7.311   8.040   3.749
   88SER      N 1002   7.101   8.102   3.727
   88SER      H 1003   7.036   8.173   3.699
   88SER     CA 1004   7.052   7.965   3.712
   88SER     CB 1005   6.905   7.947   3.752
   88SER     OG 1006   6.868   7.808   3.759
   88SER     HG 1007   6.943   7.769   3.812
   88SER      C 1008   7.076   7.903   3.574
   88SER      O 1009   7.029   7.957   3.474
   89GLN      N 1010   7.151   7.794   3.572
   89GLN      H 1011   7.147   7.737   3.653
   89GLN     CA 1012   7.220   7.741   3.453
   89GLN     CB 1013   7.285   7.606   3.480
   89GLN     CG 1014   7.401   7.617   3.579
   89GLN     CD 1015   7.510   7.714   3.532
   89GLN    OE1 1016   7.576   7.702   3.430
   89GLN    NE2 1017   7.516   7.824   3.607
   89GLN   HE21 1018   7.477   7.825   3.699
   89GLN   HE22 1019   7.573   7.902   3.580
   89GLN      C 1020   7.114   7.720   3.344
   89GLN      O 1021   7.003   7.669   3.367
   90PRO      N 1022   7.152   7.745   3.219
   90PRO     CA 1023   7.059   7.722   3.107
   90PRO     CB 1024   7.134   7.778   2.987
   90PRO     CG 1025   7.283   7.770   3.023
   90PRO     CD 1026   7.279   7.800   3.173
   90PRO      C 1027   7.018   7.575   3.087
   90PRO      O 1028   7.072   7.481   3.146
   91LYSH     N 1029   6.918   7.554   3.003
   91LYSH     H 1030   6.884   7.625   2.942
   91LYSH    CA 1031   6.844   7.427   3.007
   91LYSH    CB 1032   6.691   7.441   3.012
   91LYSH    CG 1033   6.636   7.528   3.125
   91LYSH    CD 1034   6.495   7.481   3.157
   91LYSH    CE 1035   6.452   7.552   3.285
   91LYSH    NZ 1036   6.327   7.524   3.356
   91LYSH   HZ1 1037   6.320   7.436   3.403
   91LYSH   HZ2 1038   6.316   7.597   3.422
   91LYSH   HZ3 1039   6.252   7.527   3.290
   91LYSH     C 1040   6.871   7.323   2.897
   91LYSH     O 1041   6.886   7.361   2.782
   92ILE      N 1042   6.888   7.198   2.937
   92ILE      H 1043   6.874   7.173   3.034
   92ILE     CA 1044   6.929   7.092   2.843
   92ILE     CB 1045   7.080   7.072   2.841
   92ILE    CG1 1046   7.122   7.032   2.699
   92ILE    CG2 1047   7.117   6.968   2.946
   92ILE     CD 1048   7.274   7.042   2.680
   92ILE      C 1049   6.839   6.973   2.811
   92ILE      O 1050   6.832   6.924   2.698
   93VAL      N 1051   6.757   6.930   2.907
   93VAL      H 1052   6.780   6.972   2.995
   93VAL     CA 1053   6.647   6.833   2.910
   93VAL     CB 1054   6.670   6.719   3.009
   93VAL    CG1 1055   6.809   6.658   2.996
   93VAL    CG2 1056   6.639   6.774   3.148
   93VAL      C 1057   6.507   6.894   2.913
   93VAL      O 1058   6.420   6.840   2.846
   94LYSH     N 1059   6.479   7.006   2.979
   94LYSH     H 1060   6.545   7.047   3.041
   94LYSH    CA 1061   6.352   7.081   2.987
   94LYSH    CB 1062   6.316   7.126   2.844
   94LYSH    CG 1063   6.418   7.220   2.778
   94LYSH    CD 1064   6.384   7.281   2.641
   94LYSH    CE 1065   6.489   7.384   2.598
   94LYSH    NZ 1066   6.495   7.401   2.453
   94LYSH   HZ1 1067   6.532   7.327   2.396
   94LYSH   HZ2 1068   6.413   7.431   2.405
   94LYSH   HZ3 1069   6.563   7.474   2.436
   94LYSH     C 1070   6.240   6.999   3.050
   94LYSH     O 1071   6.229   6.878   3.035
   95TRP      N 1072   6.151   7.074   3.114
   95TRP      H 1073   6.157   7.174   3.108
   95TRP     CA 1074   6.038   7.025   3.196
   95TRP     CB 1075   6.060   7.077   3.337
   95TRP     CG 1076   5.962   7.028   3.443
   95TRP    CD1 1077   5.892   6.915   3.455
   95TRP    HD1 1078   5.918   6.818   3.415
   95TRP    CD2 1079   5.896   7.116   3.527
   95TRP    NE1 1080   5.788   6.928   3.538
   95TRP    HE1 1081   5.715   6.859   3.545
   95TRP    CE2 1082   5.787   7.052   3.586
   95TRP    CE3 1083   5.917   7.251   3.555
   95TRP    HE3 1084   6.003   7.301   3.510
   95TRP    CZ2 1085   5.693   7.116   3.664
   95TRP    HZ2 1086   5.623   7.059   3.726
   95TRP    CZ3 1087   5.821   7.318   3.632
   95TRP    HZ3 1088   5.811   7.426   3.640
   95TRP    CH2 1089   5.712   7.252   3.687
   95TRP    HH2 1090   5.645   7.316   3.745
   95TRP      C 1091   5.907   7.065   3.127
   95TRP      O 1092   5.902   7.143   3.034
   96AS4      N 1093   5.792   7.025   3.181
   96AS4      H 1094   5.800   6.952   3.250
   96AS4     CA 1095   5.652   7.047   3.140
   96AS4     CB 1096   5.557   6.974   3.237
   96AS4     CG 1097   5.420   6.939   3.179
   96AS4    OD1 1098   5.386   6.824   3.140
   96AS4   HD11 1099   5.299   6.825   3.092
   96AS4   HD12 1100   5.446   6.758   3.185
   96AS4    OD2 1101   5.336   7.030   3.194
   96AS4   HD21 1102   5.244   6.991   3.194
   96AS4   HD22 1103   5.390   7.107   3.160
   96AS4      C 1104   5.604   7.193   3.138
   96AS4      O 1105   5.493   7.231   3.101
   97ARG      N 1106   5.676   7.279   3.210
   97ARG      H 1107   5.731   7.244   3.285
   97ARG     CA 1108   5.641   7.421   3.220
   97ARG     CB 1109   5.620   7.447   3.370
   97ARG     CG 1110   5.561   7.589   3.374
   97ARG     CD 1111   5.518   7.614   3.519
   97ARG     NE 1112   5.473   7.753   3.536
   97ARG     HE 1113   5.538   7.819   3.573
   97ARG     CZ 1114   5.353   7.808   3.514
   97ARG    NH1 1115   5.252   7.722   3.500
   97ARG   HH11 1116   5.259   7.622   3.508
   97ARG   HH12 1117   5.161   7.756   3.476
   97ARG    NH2 1118   5.342   7.926   3.450
   97ARG   HH21 1119   5.422   7.964   3.403
   97ARG   HH22 1120   5.268   7.990   3.466
   97ARG      C 1121   5.747   7.503   3.146
   97ARG      O 1122   5.864   7.463   3.145
   98AS4      N 1123   5.710   7.624   3.105
   98AS4      H 1124   5.614   7.652   3.107
   98AS4     CA 1125   5.807   7.719   3.048
   98AS4     CB 1126   5.767   7.796   2.922
   98AS4     CG 1127   5.814   7.729   2.791
   98AS4    OD1 1128   5.936   7.710   2.775
   98AS4   HD11 1129   5.956   7.695   2.678
   98AS4   HD12 1130   5.983   7.725   2.862
   98AS4    OD2 1131   5.732   7.699   2.704
   98AS4   HD21 1132   5.785   7.646   2.637
   98AS4   HD22 1133   5.649   7.749   2.730
   98AS4      C 1134   5.855   7.822   3.148
   98AS4      O 1135   5.778   7.874   3.229
   99MET      N 1136   5.982   7.859   3.139
   99MET      H 1137   6.050   7.819   3.078
   99MET     CA 1138   6.043   7.972   3.212
   99MET     CB 1139   6.156   7.934   3.306
   99MET     CG 1140   6.108   7.869   3.436
   99MET     SD 1141   6.103   7.686   3.427
   99MET     CE 1142   6.054   7.658   3.594
   99MET      C 1143   6.090   8.084   3.120
   99MET     O1 1144   6.097   8.066   2.995
   99MET   HO11 1145   6.098   7.969   2.974
   99MET   HO12 1146   6.128   8.151   2.951
   99MET     O2 1147   6.115   8.193   3.178
   99MET   HO21 1148   6.127   8.268   3.114
   99MET   HO22 1149   6.111   8.178   3.276
  100ILE      N 1150   7.341   4.731   2.121
  100ILE     H1 1151   7.438   4.737   2.143
  100ILE     H2 1152   7.304   4.647   2.161
  100ILE     H3 1153   7.330   4.724   2.022
  100ILE     CA 1154   7.272   4.842   2.189
  100ILE     CB 1155   7.215   4.948   2.094
  100ILE    CG1 1156   7.127   4.878   1.990
  100ILE    CG2 1157   7.319   5.036   2.025
  100ILE     CD 1158   7.041   4.988   1.927
  100ILE      C 1159   7.165   4.773   2.273
  100ILE      O 1160   7.153   4.651   2.284
  101GLN      N 1161   7.098   4.861   2.347
  101GLN      H 1162   7.132   4.954   2.360
  101GLN     CA 1163   6.986   4.827   2.437
  101GLN     CB 1164   6.971   4.936   2.543
  101GLN     CG 1165   7.083   4.965   2.644
  101GLN     CD 1166   7.032   5.065   2.747
  101GLN    OE1 1167   6.980   5.040   2.856
  101GLN    NE2 1168   7.042   5.194   2.717
  101GLN   HE21 1169   7.094   5.219   2.635
  101GLN   HE22 1170   6.989   5.262   2.767
  101GLN      C 1171   6.852   4.807   2.366
  101GLN      O 1172   6.852   4.813   2.244
  102ARG      N 1173   6.757   4.745   2.436
  102ARG      H 1174   6.786   4.680   2.506
  102ARG     CA 1175   6.618   4.733   2.392
  102ARG     CB 1176   6.530   4.645   2.481
  102ARG     CG 1177   6.493   4.711   2.615
  102ARG     CD 1178   6.423   4.612   2.708
  102ARG     NE 1179   6.517   4.510   2.757
  102ARG     HE 1180   6.534   4.443   2.685
  102ARG     CZ 1181   6.582   4.525   2.874
  102ARG    NH1 1182   6.555   4.631   2.952
  102ARG   HH11 1183   6.490   4.703   2.929
  102ARG   HH12 1184   6.602   4.633   3.040
  102ARG    NH2 1185   6.654   4.426   2.928
  102ARG   HH21 1186   6.643   4.330   2.902
  102ARG   HH22 1187   6.711   4.451   3.006
  102ARG      C 1188   6.560   4.874   2.377
  102ARG      O 1189   6.502   4.913   2.276
  103THR      N 1190   6.590   4.965   2.469
  103THR      H 1191   6.616   4.936   2.561
  103THR     CA 1192   6.559   5.108   2.455
  103THR     CB 1193   6.465   5.159   2.564
  103THR    OG1 1194   6.346   5.083   2.587
  103THR    HG1 1195   6.297   5.120   2.666
  103THR    CG2 1196   6.440   5.310   2.562
  103THR      C 1197   6.696   5.178   2.458
  103THR      O 1198   6.762   5.163   2.560
  104PRO      N 1199   6.731   5.228   2.340
  104PRO     CA 1200   6.859   5.299   2.326
  104PRO     CB 1201   6.873   5.316   2.175
  104PRO     CG 1202   6.730   5.342   2.126
  104PRO     CD 1203   6.653   5.245   2.216
  104PRO      C 1204   6.858   5.429   2.406
  104PRO      O 1205   6.758   5.467   2.467
  105LYSH     N 1206   6.979   5.482   2.427
  105LYSH     H 1207   7.050   5.415   2.449
  105LYSH    CA 1208   7.009   5.617   2.475
  105LYSH    CB 1209   7.154   5.617   2.522
  105LYSH    CG 1210   7.171   5.525   2.643
  105LYSH    CD 1211   7.302   5.565   2.712
  105LYSH    CE 1212   7.301   5.516   2.857
  105LYSH    NZ 1213   7.403   5.413   2.881
  105LYSH   HZ1 1214   7.495   5.448   2.865
  105LYSH   HZ2 1215   7.410   5.393   2.979
  105LYSH   HZ3 1216   7.386   5.326   2.834
  105LYSH     C 1217   6.983   5.719   2.364
  105LYSH     O 1218   6.886   5.795   2.363
  106ILE      N 1219   7.066   5.713   2.260
  106ILE      H 1220   7.135   5.641   2.257
  106ILE     CA 1221   7.068   5.799   2.141
  106ILE     CB 1222   7.208   5.832   2.088
  106ILE    CG1 1223   7.291   5.706   2.066
  106ILE    CG2 1224   7.289   5.934   2.168
  106ILE     CD 1225   7.433   5.739   2.017
  106ILE      C 1226   6.984   5.752   2.022
  106ILE      O 1227   6.941   5.637   2.030
  107GLN      N 1228   6.918   5.842   1.949
  107GLN      H 1229   6.901   5.938   1.973
  107GLN     CA 1230   6.844   5.801   1.829
  107GLN     CB 1231   6.759   5.915   1.773
  107GLN     CG 1232   6.639   5.951   1.860
  107GLN     CD 1233   6.592   6.095   1.834
  107GLN    OE1 1234   6.564   6.119   1.717
  107GLN    NE2 1235   6.618   6.188   1.926
  107GLN   HE21 1236   6.668   6.162   2.008
  107GLN   HE22 1237   6.572   6.275   1.908
  107GLN      C 1238   6.938   5.753   1.718
  107GLN      O 1239   6.988   5.827   1.633
  108VAL      N 1240   6.936   5.621   1.703
  108VAL      H 1241   6.853   5.571   1.728
  108VAL     CA 1242   7.045   5.550   1.635
  108VAL     CB 1243   7.103   5.441   1.725
  108VAL    CG1 1244   7.223   5.495   1.804
  108VAL    CG2 1245   7.002   5.378   1.820
  108VAL      C 1246   7.000   5.489   1.502
  108VAL      O 1247   6.886   5.443   1.495
  109TYR      N 1248   7.087   5.494   1.401
  109TYR      H 1249   7.151   5.570   1.406
  109TYR     CA 1250   7.048   5.436   1.272
  109TYR     CB 1251   7.039   5.283   1.278
  109TYR     CG 1252   7.163   5.204   1.320
  109TYR    CD1 1253   7.182   5.168   1.453
  109TYR    HD1 1254   7.135   5.217   1.539
  109TYR    CD2 1255   7.217   5.127   1.219
  109TYR    HD2 1256   7.219   5.165   1.117
  109TYR    CE1 1257   7.263   5.061   1.489
  109TYR    HE1 1258   7.261   5.016   1.588
  109TYR    CE2 1259   7.298   5.018   1.249
  109TYR    HE2 1260   7.330   4.949   1.171
  109TYR     CZ 1261   7.318   4.989   1.383
  109TYR     OH 1262   7.401   4.890   1.425
  109TYR     HH 1263   7.423   4.818   1.359
  109TYR      C 1264   6.918   5.498   1.218
  109TYR      O 1265   6.820   5.431   1.186
  110SER      N 1266   6.936   5.627   1.195
  110SER      H 1267   7.028   5.664   1.203
  110SER     CA 1268   6.840   5.728   1.146
  110SER     CB 1269   6.774   5.767   1.278
  110SER     OG 1270   6.660   5.845   1.240
  110SER     HG 1271   6.601   5.877   1.314
  110SER      C 1272   6.911   5.851   1.089
  110SER      O 1273   7.014   5.890   1.143
  111ARG      N 1274   6.847   5.908   0.987
  111ARG      H 1275   6.764   5.863   0.954
  111ARG     CA 1276   6.882   6.036   0.924
  111ARG     CB 1277   6.787   6.061   0.806
  111ARG     CG 1278   6.871   6.077   0.680
  111ARG     CD 1279   6.802   6.077   0.543
  111ARG     NE 1280   6.904   6.105   0.441
  111ARG     HE 1281   6.986   6.153   0.471
  111ARG     CZ 1282   6.887   6.083   0.310
  111ARG    NH1 1283   6.771   6.043   0.255
  111ARG   HH11 1284   6.687   6.025   0.306
  111ARG   HH12 1285   6.775   6.031   0.156
  111ARG    NH2 1286   6.978   6.137   0.228
  111ARG   HH21 1287   7.053   6.195   0.260
  111ARG   HH22 1288   6.970   6.116   0.131
  111ARG      C 1289   6.877   6.150   1.026
  111ARG      O 1290   6.947   6.250   1.013
  112HI0      N 1291   6.781   6.138   1.117
  112HI0      H 1292   6.725   6.057   1.136
  112HI0     CA 1293   6.746   6.243   1.214
  112HI0     CB 1294   6.611   6.207   1.275
  112HI0     CG 1295   6.483   6.216   1.191
  112HI0    ND1 1296   6.416   6.331   1.187
  112HI0    HD1 1297   6.450   6.408   1.134
  112HI0    CD2 1298   6.401   6.111   1.191
  112HI0    HD2 1299   6.429   6.006   1.190
  112HI0    CE1 1300   6.289   6.291   1.184
  112HI0    HE1 1301   6.206   6.349   1.145
  112HI0    NE2 1302   6.277   6.159   1.189
  112HI0    HE2 1303   6.189   6.111   1.186
  112HI0      C 1304   6.856   6.243   1.321
  112HI0      O 1305   6.915   6.140   1.352
  113PRO      N 1306   6.895   6.366   1.351
  113PRO     CA 1307   6.990   6.401   1.457
  113PRO     CB 1308   6.991   6.554   1.468
  113PRO     CG 1309   6.947   6.605   1.330
  113PRO     CD 1310   6.849   6.494   1.294
  113PRO      C 1311   6.943   6.339   1.589
  113PRO      O 1312   6.824   6.342   1.622
  114ALA      N 1313   7.035   6.270   1.655
  114ALA      H 1314   7.119   6.235   1.614
  114ALA     CA 1315   7.018   6.238   1.798
  114ALA     CB 1316   7.126   6.145   1.853
  114ALA      C 1317   6.983   6.344   1.903
  114ALA      O 1318   6.944   6.455   1.869
  115GL4      N 1319   6.984   6.307   2.030
  115GL4      H 1320   6.980   6.208   2.047
  115GL4     CA 1321   6.944   6.384   2.149
  115GL4     CB 1322   6.952   6.311   2.282
  115GL4     CG 1323   6.916   6.162   2.280
  115GL4     CD 1324   6.799   6.114   2.193
  115GL4    OE1 1325   6.688   6.108   2.250
  115GL4   HE11 1326   6.622   6.122   2.176
  115GL4   HE12 1327   6.702   6.094   2.348
  115GL4    OE2 1328   6.825   6.060   2.083
  115GL4   HE21 1329   6.743   6.008   2.059
  115GL4   HE22 1330   6.919   6.088   2.063
  115GL4      C 1331   7.019   6.517   2.166
  115GL4      O 1332   7.137   6.534   2.137
  116ASN      N 1333   6.937   6.620   2.182
  116ASN      H 1334   6.839   6.608   2.201
  116ASN     CA 1335   6.973   6.762   2.192
  116ASN     CB 1336   7.057   6.792   2.317
  116ASN     CG 1337   7.055   6.937   2.365
  116ASN    OD1 1338   6.952   6.995   2.400
  116ASN    ND2 1339   7.163   7.013   2.347
  116ASN   HD21 1340   7.251   6.985   2.309
  116ASN   HD22 1341   7.155   7.107   2.381
  116ASN      C 1342   7.025   6.835   2.068
  116ASN      O 1343   6.988   6.950   2.044
  117GLY      N 1344   7.092   6.761   1.981
  117GLY      H 1345   7.101   6.662   1.991
  117GLY     CA 1346   7.140   6.811   1.851
  117GLY      C 1347   7.268   6.894   1.850
  117GLY      O 1348   7.336   6.894   1.953
  118LYSH     N 1349   7.280   6.986   1.756
  118LYSH     H 1350   7.372   7.022   1.737
  118LYSH    CA 1351   7.187   7.007   1.644
  118LYSH    CB 1352   7.181   7.157   1.618
  118LYSH    CG 1353   7.126   7.235   1.738
  118LYSH    CD 1354   7.109   7.386   1.717
  118LYSH    CE 1355   6.961   7.425   1.721
  118LYSH    NZ 1356   6.943   7.566   1.683
  118LYSH   HZ1 1357   6.994   7.594   1.602
  118LYSH   HZ2 1358   6.849   7.594   1.662
  118LYSH   HZ3 1359   6.968   7.624   1.760
  118LYSH     C 1360   7.224   6.938   1.512
  118LYSH     O 1361   7.136   6.904   1.433
  119SER      N 1362   7.352   6.926   1.478
  119SER      H 1363   7.427   6.968   1.529
  119SER     CA 1364   7.402   6.876   1.349
  119SER     CB 1365   7.544   6.921   1.314
  119SER     OG 1366   7.547   6.930   1.171
  119SER     HG 1367   7.596   7.010   1.136
  119SER      C 1368   7.399   6.723   1.342
  119SER      O 1369   7.442   6.659   1.438
  120ASN      N 1370   7.389   6.672   1.220
  120ASN      H 1371   7.354   6.739   1.154
  120ASN     CA 1372   7.394   6.531   1.178
  120ASN     CB 1373   7.343   6.512   1.035
  120ASN     CG 1374   7.212   6.588   1.012
  120ASN    OD1 1375   7.204   6.709   0.995
  120ASN    ND2 1376   7.106   6.508   1.001
  120ASN   HD21 1377   7.123   6.411   0.985
  120ASN   HD22 1378   7.018   6.555   1.004
  120ASN      C 1379   7.529   6.467   1.212
  120ASN      O 1380   7.636   6.524   1.192
  121PHE      N 1381   7.528   6.354   1.282
  121PHE      H 1382   7.619   6.314   1.294
  121PHE     CA 1383   7.416   6.264   1.313
  121PHE     CB 1384   7.410   6.134   1.234
  121PHE     CG 1385   7.393   6.145   1.082
  121PHE    CD1 1386   7.498   6.192   1.004
  121PHE    HD1 1387   7.596   6.199   1.051
  121PHE    CD2 1388   7.264   6.148   1.031
  121PHE    HD2 1389   7.181   6.107   1.090
  121PHE    CE1 1390   7.476   6.231   0.873
  121PHE    HE1 1391   7.559   6.273   0.816
  121PHE    CE2 1392   7.239   6.190   0.901
  121PHE    HE2 1393   7.144   6.170   0.852
  121PHE     CZ 1394   7.347   6.224   0.821
  121PHE     HZ 1395   7.327   6.227   0.714
  121PHE      C 1396   7.409   6.234   1.463
  121PHE      O 1397   7.305   6.260   1.522
  122LEU      N 1398   7.519   6.180   1.515
  122LEU      H 1399   7.602   6.181   1.459
  122LEU     CA 1400   7.520   6.139   1.656
  122LEU     CB 1401   7.599   6.009   1.669
  122LEU     CG 1402   7.543   5.896   1.582
  122LEU    CD1 1403   7.643   5.780   1.585
  122LEU    CD2 1404   7.406   5.845   1.626
  122LEU      C 1405   7.559   6.249   1.755
  122LEU      O 1406   7.679   6.258   1.779
  123ASN      N 1407   7.462   6.304   1.827
  123ASN      H 1408   7.369   6.267   1.837
  123ASN     CA 1409   7.495   6.397   1.936
  123ASN     CB 1410   7.428   6.533   1.921
  123ASN     CG 1411   7.506   6.623   2.017
  123ASN    OD1 1412   7.624   6.660   2.020
  123ASN    ND2 1413   7.442   6.637   2.133
  123ASN   HD21 1414   7.358   6.584   2.134
  123ASN   HD22 1415   7.485   6.683   2.211
  123ASN      C 1416   7.472   6.326   2.070
  123ASN      O 1417   7.364   6.273   2.096
  124CYS2     N 1418   7.587   6.317   2.137
  124CYS2     H 1419   7.668   6.362   2.098
  124CYS2    CA 1420   7.606   6.238   2.259
  124CYS2    CB 1421   7.742   6.288   2.309
  124CYS2    SG 1422   7.801   6.189   2.452
  124CYS2     C 1423   7.496   6.259   2.363
  124CYS2     O 1424   7.441   6.367   2.385
  125TYR      N 1425   7.451   6.159   2.438
  125TYR      H 1426   7.497   6.070   2.442
  125TYR     CA 1427   7.347   6.166   2.542
  125TYR     CB 1428   7.313   6.026   2.593
  125TYR     CG 1429   7.187   6.002   2.676
  125TYR    CD1 1430   7.199   5.967   2.810
  125TYR    HD1 1431   7.296   5.946   2.854
  125TYR    CD2 1432   7.061   5.989   2.618
  125TYR    HD2 1433   7.051   6.034   2.520
  125TYR    CE1 1434   7.087   5.930   2.884
  125TYR    HE1 1435   7.088   5.944   2.992
  125TYR    CE2 1436   6.949   5.952   2.692
  125TYR    HE2 1437   6.856   5.945   2.636
  125TYR     CZ 1438   6.962   5.912   2.825
  125TYR     OH 1439   6.865   5.840   2.887
  125TYR     HH 1440   6.911   5.805   2.968
  125TYR      C 1441   7.380   6.254   2.662
  125TYR      O 1442   7.418   6.203   2.767
  126VAL      N 1443   7.344   6.381   2.643
  126VAL      H 1444   7.320   6.404   2.549
  126VAL     CA 1445   7.353   6.489   2.743
  126VAL     CB 1446   7.290   6.616   2.685
  126VAL    CG1 1447   7.372   6.657   2.563
  126VAL    CG2 1448   7.150   6.593   2.628
  126VAL      C 1449   7.284   6.469   2.878
  126VAL      O 1450   7.187   6.394   2.886
  127SER      N 1451   7.362   6.512   2.976
  127SER      H 1452   7.454   6.550   2.963
  127SER     CA 1453   7.304   6.543   3.107
  127SER     CB 1454   7.385   6.474   3.217
  127SER     OG 1455   7.369   6.332   3.226
  127SER     HG 1456   7.392   6.304   3.319
  127SER      C 1457   7.309   6.692   3.142
  127SER      O 1458   7.386   6.764   3.079
  128GLY      N 1459   7.228   6.735   3.239
  128GLY      H 1460   7.156   6.680   3.282
  128GLY     CA 1461   7.229   6.875   3.283
  128GLY      C 1462   7.350   6.919   3.365
  128GLY      O 1463   7.377   6.859   3.469
  129PHE      N 1464   7.394   7.042   3.339
  129PHE      H 1465   7.329   7.114   3.314
  129PHE     CA 1466   7.528   7.088   3.378
  129PHE     CB 1467   7.612   7.136   3.260
  129PHE     CG 1468   7.711   7.028   3.217
  129PHE    CD1 1469   7.677   6.919   3.136
  129PHE    HD1 1470   7.594   6.916   3.067
  129PHE    CD2 1471   7.842   7.041   3.260
  129PHE    HD2 1472   7.867   7.115   3.337
  129PHE    CE1 1473   7.772   6.821   3.109
  129PHE    HE1 1474   7.733   6.730   3.063
  129PHE    CE2 1475   7.936   6.945   3.225
  129PHE    HE2 1476   8.040   6.978   3.227
  129PHE     CZ 1477   7.904   6.831   3.153
  129PHE     HZ 1478   7.976   6.758   3.118
  129PHE      C 1479   7.521   7.200   3.483
  129PHE      O 1480   7.438   7.291   3.476
  130HI0      N 1481   7.599   7.174   3.587
  130HI0      H 1482   7.635   7.083   3.606
  130HI0     CA 1483   7.617   7.272   3.695
  130HI0     CB 1484   7.502   7.246   3.793
  130HI0     CG 1485   7.496   7.350   3.905
  130HI0    ND1 1486   7.420   7.459   3.908
  130HI0    HD1 1487   7.344   7.492   3.852
  130HI0    CD2 1488   7.578   7.351   4.010
  130HI0    HD2 1489   7.631   7.262   4.045
  130HI0    CE1 1490   7.465   7.537   4.006
  130HI0    HE1 1491   7.425   7.637   4.022
  130HI0    NE2 1492   7.558   7.467   4.070
  130HI0    HE2 1493   7.607   7.497   4.152
  130HI0      C 1494   7.758   7.280   3.754
  130HI0      O 1495   7.796   7.187   3.825
  131PRO      N 1496   7.816   7.397   3.728
  131PRO     CA 1497   7.785   7.497   3.626
  131PRO     CB 1498   7.848   7.627   3.677
  131PRO     CG 1499   7.968   7.577   3.757
  131PRO     CD 1500   7.912   7.451   3.825
  131PRO      C 1501   7.846   7.454   3.493
  131PRO      O 1502   7.935   7.369   3.489
  132SER      N 1503   7.807   7.528   3.389
  132SER      H 1504   7.776   7.623   3.391
  132SER     CA 1505   7.822   7.477   3.252
  132SER     CB 1506   7.762   7.573   3.150
  132SER     OG 1507   7.801   7.711   3.145
  132SER     HG 1508   7.719   7.768   3.141
  132SER      C 1509   7.963   7.443   3.203
  132SER      O 1510   7.974   7.397   3.089
  133AS4      N 1511   8.061   7.498   3.274
  133AS4      H 1512   8.042   7.578   3.332
  133AS4     CA 1513   8.203   7.494   3.238
  133AS4     CB 1514   8.271   7.631   3.240
  133AS4     CG 1515   8.226   7.733   3.344
  133AS4    OD1 1516   8.220   7.852   3.305
  133AS4   HD11 1517   8.149   7.901   3.355
  133AS4   HD12 1518   8.308   7.866   3.260
  133AS4    OD2 1519   8.177   7.698   3.454
  133AS4   HD21 1520   8.168   7.775   3.517
  133AS4   HD22 1521   8.179   7.598   3.460
  133AS4      C 1522   8.287   7.393   3.317
  133AS4      O 1523   8.409   7.401   3.326
  134ILE      N 1524   8.222   7.309   3.397
  134ILE      H 1525   8.131   7.330   3.434
  134ILE     CA 1526   8.282   7.187   3.453
  134ILE     CB 1527   8.215   7.126   3.577
  134ILE    CG1 1528   8.079   7.060   3.555
  134ILE    CG2 1529   8.210   7.225   3.693
  134ILE     CD 1530   8.026   6.971   3.668
  134ILE      C 1531   8.302   7.079   3.346
  134ILE      O 1532   8.247   7.094   3.237
  135GL4      N 1533   8.392   6.986   3.376
  135GL4      H 1534   8.389   6.947   3.468
  135GL4     CA 1535   8.446   6.898   3.271
  135GL4     CB 1536   8.578   6.838   3.318
  135GL4     CG 1537   8.698   6.908   3.254
  135GL4     CD 1538   8.832   6.839   3.282
  135GL4    OE1 1539   8.856   6.728   3.230
  135GL4   HE11 1540   8.953   6.708   3.245
  135GL4   HE12 1541   8.775   6.686   3.189
  135GL4    OE2 1542   8.927   6.910   3.321
  135GL4   HE21 1543   8.989   6.848   3.370
  135GL4   HE22 1544   8.916   7.000   3.279
  135GL4      C 1545   8.343   6.800   3.214
  135GL4      O 1546   8.251   6.753   3.280
  136VAL      N 1547   8.366   6.768   3.087
  136VAL      H 1548   8.447   6.800   3.039
  136VAL     CA 1549   8.272   6.684   3.011
  136VAL     CB 1550   8.244   6.736   2.870
  136VAL    CG1 1551   8.114   6.670   2.822
  136VAL    CG2 1552   8.238   6.888   2.858
  136VAL      C 1553   8.327   6.541   3.009
  136VAL      O 1554   8.447   6.516   3.007
  137AS4      N 1555   8.241   6.444   3.041
  137AS4      H 1556   8.144   6.469   3.040
  137AS4     CA 1557   8.275   6.302   3.058
  137AS4     CB 1558   8.267   6.259   3.205
  137AS4     CG 1559   8.329   6.120   3.225
  137AS4    OD1 1560   8.423   6.085   3.151
  137AS4   HD11 1561   8.453   5.993   3.176
  137AS4   HD12 1562   8.438   6.153   3.079
  137AS4    OD2 1563   8.279   6.046   3.312
  137AS4   HD21 1564   8.300   5.952   3.286
  137AS4   HD22 1565   8.229   6.105   3.375
  137AS4      C 1566   8.192   6.206   2.973
  137AS4      O 1567   8.071   6.193   2.987
  138LEU      N 1568   8.261   6.151   2.873
  138LEU      H 1569   8.359   6.169   2.873
  138LEU     CA 1570   8.212   6.072   2.759
  138LEU     CB 1571   8.280   6.120   2.630
  138LEU     CG 1572   8.246   6.256   2.570
  138LEU    CD1 1573   8.283   6.381   2.649
  138LEU    CD2 1574   8.307   6.269   2.430
  138LEU      C 1575   8.229   5.921   2.777
  138LEU      O 1576   8.337   5.872   2.811
  139LEU      N 1577   8.124   5.855   2.731
  139LEU      H 1578   8.044   5.895   2.685
  139LEU     CA 1579   8.114   5.710   2.749
  139LEU     CB 1580   8.053   5.685   2.887
  139LEU     CG 1581   8.091   5.553   2.955
  139LEU    CD1 1582   8.239   5.550   2.992
  139LEU    CD2 1583   8.008   5.540   3.082
  139LEU      C 1584   8.036   5.633   2.642
  139LEU      O 1585   7.919   5.662   2.618
  140LYSH     N 1586   8.102   5.525   2.602
  140LYSH     H 1587   8.177   5.480   2.650
  140LYSH    CA 1588   8.039   5.427   2.511
  140LYSH    CB 1589   8.144   5.350   2.431
  140LYSH    CG 1590   8.190   5.424   2.304
  140LYSH    CD 1591   8.283   5.333   2.223
  140LYSH    CE 1592   8.412   5.296   2.296
  140LYSH    NZ 1593   8.516   5.262   2.197
  140LYSH   HZ1 1594   8.542   5.345   2.148
  140LYSH   HZ2 1595   8.598   5.223   2.239
  140LYSH   HZ3 1596   8.477   5.203   2.127
  140LYSH     C 1597   7.952   5.328   2.589
  140LYSH     O 1598   7.931   5.346   2.709
  141ASN      N 1599   7.889   5.228   2.529
  141ASN      H 1600   7.862   5.248   2.435
  141ASN     CA 1601   7.820   5.116   2.595
  141ASN     CB 1602   7.784   5.018   2.483
  141ASN     CG 1603   7.646   5.041   2.422
  141ASN    OD1 1604   7.635   5.063   2.301
  141ASN    ND2 1605   7.548   4.983   2.491
  141ASN   HD21 1606   7.564   4.933   2.576
  141ASN   HD22 1607   7.454   5.008   2.469
  141ASN      C 1608   7.898   5.053   2.710
  141ASN      O 1609   7.841   5.006   2.808
  142GLY      N 1610   8.027   5.036   2.681
  142GLY      H 1611   8.063   5.018   2.589
  142GLY     CA 1612   8.123   4.989   2.781
  142GLY      C 1613   8.226   5.092   2.827
  142GLY      O 1614   8.233   5.137   2.942
  143GL4      N 1615   8.332   5.111   2.749
  143GL4      H 1616   8.336   5.067   2.659
  143GL4     CA 1617   8.444   5.202   2.778
  143GL4     CB 1618   8.574   5.134   2.735
  143GL4     CG 1619   8.595   5.118   2.584
  143GL4     CD 1620   8.541   4.984   2.533
  143GL4    OE1 1621   8.614   4.883   2.544
  143GL4   HE11 1622   8.602   4.818   2.469
  143GL4   HE12 1623   8.667   4.909   2.624
  143GL4    OE2 1624   8.423   4.984   2.491
  143GL4   HE21 1625   8.404   4.894   2.453
  143GL4   HE22 1626   8.368   5.062   2.521
  143GL4      C 1627   8.436   5.344   2.723
  143GL4      O 1628   8.328   5.383   2.681
  144ARG      N 1629   8.535   5.430   2.749
  144ARG      H 1630   8.600   5.399   2.819
  144ARG     CA 1631   8.530   5.569   2.703
  144ARG     CB 1632   8.642   5.647   2.771
  144ARG     CG 1633   8.778   5.598   2.721
  144ARG     CD 1634   8.875   5.715   2.738
  144ARG     NE 1635   9.011   5.666   2.709
  144ARG     HE 1636   9.070   5.655   2.789
  144ARG     CZ 1637   9.071   5.654   2.590
  144ARG    NH1 1638   9.010   5.655   2.471
  144ARG   HH11 1639   8.912   5.672   2.464
  144ARG   HH12 1640   9.057   5.636   2.385
  144ARG    NH2 1641   9.205   5.653   2.588
  144ARG   HH21 1642   9.258   5.659   2.673
  144ARG   HH22 1643   9.249   5.639   2.499
  144ARG      C 1644   8.529   5.583   2.550
  144ARG      O 1645   8.582   5.495   2.483
  145ILE      N 1646   8.509   5.704   2.498
  145ILE      H 1647   8.461   5.775   2.549
  145ILE     CA 1648   8.533   5.743   2.359
  145ILE     CB 1649   8.437   5.861   2.340
  145ILE    CG1 1650   8.293   5.821   2.303
  145ILE    CG2 1651   8.485   5.978   2.255
  145ILE     CD 1652   8.277   5.770   2.160
  145ILE      C 1653   8.680   5.760   2.317
  145ILE      O 1654   8.761   5.780   2.407
  146GL4      N 1655   8.716   5.747   2.190
  146GL4      H 1656   8.655   5.708   2.121
  146GL4     CA 1657   8.854   5.778   2.147
  146GL4     CB 1658   8.920   5.652   2.092
  146GL4     CG 1659   8.927   5.540   2.196
  146GL4     CD 1660   8.953   5.399   2.143
  146GL4    OE1 1661   8.897   5.366   2.036
  146GL4   HE11 1662   8.900   5.266   2.034
  146GL4   HE12 1663   8.850   5.443   1.993
  146GL4    OE2 1664   9.016   5.315   2.211
  146GL4   HE21 1665   9.043   5.244   2.147
  146GL4   HE22 1666   9.023   5.346   2.306
  146GL4      C 1667   8.883   5.904   2.065
  146GL4      O 1668   8.980   5.978   2.077
  147LYSH     N 1669   8.791   5.925   1.972
  147LYSH     H 1670   8.714   5.863   1.957
  147LYSH    CA 1671   8.788   6.049   1.893
  147LYSH    CB 1672   8.817   6.027   1.745
  147LYSH    CG 1673   8.841   6.155   1.663
  147LYSH    CD 1674   8.980   6.212   1.693
  147LYSH    CE 1675   8.997   6.351   1.631
  147LYSH    NZ 1676   9.140   6.382   1.615
  147LYSH   HZ1 1677   9.180   6.320   1.548
  147LYSH   HZ2 1678   9.161   6.480   1.608
  147LYSH   HZ3 1679   9.183   6.360   1.702
  147LYSH     C 1680   8.652   6.115   1.916
  147LYSH     O 1681   8.547   6.052   1.904
  148VAL      N 1682   8.657   6.245   1.944
  148VAL      H 1683   8.732   6.294   1.988
  148VAL     CA 1684   8.548   6.340   1.916
  148VAL     CB 1685   8.516   6.453   2.014
  148VAL    CG1 1686   8.383   6.527   2.007
  148VAL    CG2 1687   8.539   6.414   2.160
  148VAL      C 1688   8.577   6.421   1.790
  148VAL      O 1689   8.663   6.508   1.808
  149GL4      N 1690   8.488   6.415   1.692
  149GL4      H 1691   8.404   6.361   1.701
  149GL4     CA 1692   8.511   6.473   1.559
  149GL4     CB 1693   8.438   6.394   1.450
  149GL4     CG 1694   8.505   6.257   1.446
  149GL4     CD 1695   8.511   6.181   1.313
  149GL4    OE1 1696   8.419   6.104   1.278
  149GL4   HE11 1697   8.457   6.035   1.216
  149GL4   HE12 1698   8.333   6.129   1.322
  149GL4    OE2 1699   8.611   6.202   1.241
  149GL4   HE21 1700   8.606   6.147   1.158
  149GL4   HE22 1701   8.654   6.287   1.272
  149GL4      C 1702   8.471   6.621   1.552
  149GL4      O 1703   8.531   6.696   1.475
  150HI0      N 1704   8.387   6.663   1.646
  150HI0      H 1705   8.345   6.594   1.705
  150HI0     CA 1706   8.360   6.805   1.668
  150HI0     CB 1707   8.267   6.855   1.558
  150HI0     CG 1708   8.250   7.007   1.556
  150HI0    ND1 1709   8.351   7.093   1.556
  150HI0    HD1 1710   8.449   7.072   1.564
  150HI0    CD2 1711   8.136   7.075   1.560
  150HI0    HD2 1712   8.035   7.033   1.561
  150HI0    CE1 1713   8.306   7.218   1.568
  150HI0    HE1 1714   8.354   7.304   1.522
  150HI0    NE2 1715   8.175   7.202   1.573
  150HI0    HE2 1716   8.109   7.276   1.589
  150HI0      C 1717   8.300   6.832   1.806
  150HI0      O 1718   8.189   6.788   1.836
  151SER      N 1719   8.379   6.903   1.886
  151SER      H 1720   8.471   6.926   1.853
  151SER     CA 1721   8.345   6.932   2.026
  151SER     CB 1722   8.441   6.857   2.119
  151SER     OG 1723   8.575   6.906   2.130
  151SER     HG 1724   8.606   6.934   2.039
  151SER      C 1725   8.333   7.076   2.077
  151SER      O 1726   8.430   7.151   2.086
  152AS4      N 1727   8.210   7.122   2.099
  152AS4      H 1728   8.133   7.060   2.110
  152AS4     CA 1729   8.175   7.260   2.136
  152AS4     CB 1730   8.136   7.330   2.005
  152AS4     CG 1731   8.141   7.483   2.012
  152AS4    OD1 1732   8.226   7.533   2.088
  152AS4   HD11 1733   8.205   7.624   2.125
  152AS4   HD12 1734   8.301   7.468   2.097
  152AS4    OD2 1735   8.064   7.543   1.934
  152AS4   HD21 1736   8.062   7.638   1.967
  152AS4   HD22 1737   8.029   7.482   1.863
  152AS4      C 1738   8.068   7.292   2.240
  152AS4      O 1739   7.968   7.223   2.259
  153LEU      N 1740   8.102   7.389   2.325
  153LEU      H 1741   8.197   7.421   2.328
  153LEU     CA 1742   8.012   7.453   2.422
  153LEU     CB 1743   8.101   7.499   2.537
  153LEU     CG 1744   8.027   7.499   2.671
  153LEU    CD1 1745   8.008   7.362   2.737
  153LEU    CD2 1746   8.104   7.589   2.768
  153LEU      C 1747   7.937   7.568   2.354
  153LEU      O 1748   7.993   7.672   2.321
  154SER      N 1749   7.807   7.546   2.337
  154SER      H 1750   7.768   7.456   2.358
  154SER     CA 1751   7.708   7.636   2.276
  154SER     CB 1752   7.660   7.583   2.140
  154SER     OG 1753   7.572   7.674   2.073
  154SER     HG 1754   7.629   7.748   2.037
  154SER      C 1755   7.593   7.688   2.362
  154SER      O 1756   7.535   7.611   2.439
  155PHE      N 1757   7.562   7.815   2.343
  155PHE      H 1758   7.596   7.863   2.262
  155PHE     CA 1759   7.459   7.890   2.416
  155PHE     CB 1760   7.524   7.993   2.509
  155PHE     CG 1761   7.605   7.933   2.623
  155PHE    CD1 1762   7.542   7.864   2.726
  155PHE    HD1 1763   7.439   7.890   2.751
  155PHE    CD2 1764   7.744   7.928   2.614
  155PHE    HD2 1765   7.784   7.979   2.527
  155PHE    CE1 1766   7.610   7.779   2.812
  155PHE    HE1 1767   7.549   7.707   2.867
  155PHE    CE2 1768   7.812   7.843   2.700
  155PHE    HE2 1769   7.917   7.820   2.681
  155PHE     CZ 1770   7.748   7.772   2.801
  155PHE     HZ 1771   7.806   7.700   2.858
  155PHE      C 1772   7.359   7.968   2.330
  155PHE      O 1773   7.385   7.976   2.210
  156SER      N 1774   7.241   7.991   2.386
  156SER      H 1775   7.233   7.972   2.484
  156SER     CA 1776   7.123   8.057   2.327
  156SER     CB 1777   7.011   7.955   2.301
  156SER     OG 1778   6.891   8.017   2.254
  156SER     HG 1779   6.810   7.977   2.298
  156SER      C 1780   7.074   8.177   2.408
  156SER      O 1781   7.112   8.205   2.521
  157LYSH     N 1782   7.027   8.279   2.336
  157LYSH     H 1783   7.036   8.279   2.236
  157LYSH    CA 1784   6.962   8.392   2.403
  157LYSH    CB 1785   6.928   8.509   2.311
  157LYSH    CG 1786   7.048   8.601   2.289
  157LYSH    CD 1787   7.081   8.694   2.405
  157LYSH    CE 1788   6.968   8.797   2.418
  157LYSH    NZ 1789   7.005   8.895   2.520
  157LYSH   HZ1 1790   6.922   8.951   2.525
  157LYSH   HZ2 1791   7.033   8.837   2.596
  157LYSH   HZ3 1792   7.082   8.948   2.486
  157LYSH     C 1793   6.837   8.361   2.486
  157LYSH     O 1794   6.792   8.436   2.573
  158AS4      N 1795   6.771   8.252   2.451
  158AS4      H 1796   6.773   8.223   2.355
  158AS4     CA 1797   6.678   8.171   2.532
  158AS4     CB 1798   6.568   8.117   2.440
  158AS4     CG 1799   6.597   8.012   2.332
  158AS4    OD1 1800   6.592   8.056   2.215
  158AS4   HD11 1801   6.548   7.990   2.155
  158AS4   HD12 1802   6.640   8.144   2.214
  158AS4    OD2 1803   6.651   7.905   2.367
  158AS4   HD21 1804   6.704   7.870   2.290
  158AS4   HD22 1805   6.646   7.895   2.466
  158AS4      C 1806   6.744   8.068   2.623
  158AS4      O 1807   6.860   8.032   2.600
  159TRP      N 1808   6.660   7.990   2.691
  159TRP      H 1809   6.563   8.009   2.706
  159TRP     CA 1810   6.705   7.886   2.785
  159TRP     CB 1811   6.582   7.844   2.866
  159TRP     CG 1812   6.548   7.956   2.964
  159TRP    CD1 1813   6.451   8.047   2.955
  159TRP    HD1 1814   6.397   8.083   2.867
  159TRP    CD2 1815   6.588   7.955   3.097
  159TRP    NE1 1816   6.430   8.104   3.073
  159TRP    HE1 1817   6.354   8.167   3.091
  159TRP    CE2 1818   6.507   8.045   3.164
  159TRP    CE3 1819   6.677   7.877   3.171
  159TRP    HE3 1820   6.741   7.807   3.117
  159TRP    CZ2 1821   6.510   8.049   3.303
  159TRP    HZ2 1822   6.447   8.124   3.350
  159TRP    CZ3 1823   6.673   7.879   3.310
  159TRP    HZ3 1824   6.742   7.815   3.365
  159TRP    CH2 1825   6.587   7.963   3.380
  159TRP    HH2 1826   6.579   7.942   3.487
  159TRP      C 1827   6.780   7.760   2.742
  159TRP      O 1828   6.860   7.705   2.818
  160SER      N 1829   6.770   7.728   2.613
  160SER      H 1830   6.728   7.784   2.542
  160SER     CA 1831   6.827   7.607   2.551
  160SER     CB 1832   6.776   7.580   2.410
  160SER     OG 1833   6.645   7.623   2.370
  160SER     HG 1834   6.653   7.718   2.339
  160SER      C 1835   6.979   7.622   2.553
  160SER      O 1836   7.043   7.716   2.505
  161PHE      N 1837   7.033   7.516   2.611
  161PHE      H 1838   6.976   7.460   2.671
  161PHE     CA 1839   7.178   7.492   2.617
  161PHE     CB 1840   7.227   7.477   2.762
  161PHE     CG 1841   7.375   7.438   2.771
  161PHE    CD1 1842   7.476   7.500   2.699
  161PHE    HD1 1843   7.461   7.606   2.678
  161PHE    CD2 1844   7.412   7.325   2.841
  161PHE    HD2 1845   7.352   7.298   2.928
  161PHE    CE1 1846   7.605   7.449   2.691
  161PHE    HE1 1847   7.680   7.525   2.666
  161PHE    CE2 1848   7.541   7.271   2.845
  161PHE    HE2 1849   7.549   7.163   2.857
  161PHE     CZ 1850   7.634   7.333   2.762
  161PHE     HZ 1851   7.730   7.284   2.746
  161PHE      C 1852   7.215   7.374   2.526
  161PHE      O 1853   7.135   7.282   2.509
  162TYR      N 1854   7.329   7.395   2.462
  162TYR      H 1855   7.391   7.470   2.484
  162TYR     CA 1856   7.378   7.288   2.373
  162TYR     CB 1857   7.372   7.326   2.225
  162TYR     CG 1858   7.234   7.357   2.166
  162TYR    CD1 1859   7.143   7.254   2.144
  162TYR    HD1 1860   7.183   7.153   2.146
  162TYR    CD2 1861   7.183   7.486   2.156
  162TYR    HD2 1862   7.247   7.574   2.161
  162TYR    CE1 1863   7.006   7.270   2.128
  162TYR    HE1 1864   6.934   7.190   2.148
  162TYR    CE2 1865   7.047   7.504   2.131
  162TYR    HE2 1866   6.995   7.598   2.145
  162TYR     CZ 1867   6.956   7.399   2.120
  162TYR     OH 1868   6.831   7.434   2.082
  162TYR     HH 1869   6.826   7.524   2.038
  162TYR      C 1870   7.524   7.248   2.396
  162TYR      O 1871   7.626   7.296   2.349
  163LEU      N 1872   7.539   7.136   2.466
  163LEU      H 1873   7.468   7.113   2.532
  163LEU     CA 1874   7.663   7.057   2.476
  163LEU     CB 1875   7.655   6.978   2.607
  163LEU     CG 1876   7.779   6.893   2.637
  163LEU    CD1 1877   7.891   6.980   2.695
  163LEU    CD2 1878   7.751   6.766   2.718
  163LEU      C 1879   7.680   6.975   2.349
  163LEU      O 1880   7.632   6.862   2.335
  164LEU      N 1881   7.740   7.038   2.248
  164LEU      H 1882   7.780   7.129   2.261
  164LEU     CA 1883   7.762   6.983   2.114
  164LEU     CB 1884   7.797   7.086   2.006
  164LEU     CG 1885   7.687   7.192   1.996
  164LEU    CD1 1886   7.734   7.307   1.907
  164LEU    CD2 1887   7.560   7.131   1.935
  164LEU      C 1888   7.888   6.897   2.122
  164LEU      O 1889   8.002   6.942   2.105
  165TYR      N 1890   7.860   6.768   2.111
  165TYR      H 1891   7.768   6.755   2.073
  165TYR     CA 1892   7.959   6.660   2.113
  165TYR     CB 1893   7.962   6.598   2.253
  165TYR     CG 1894   8.075   6.664   2.332
  165TYR    CD1 1895   8.203   6.609   2.331
  165TYR    HD1 1896   8.216   6.510   2.287
  165TYR    CD2 1897   8.060   6.789   2.392
  165TYR    HD2 1898   7.964   6.837   2.410
  165TYR    CE1 1899   8.310   6.676   2.389
  165TYR    HE1 1900   8.410   6.634   2.380
  165TYR    CE2 1901   8.169   6.857   2.444
  165TYR    HE2 1902   8.174   6.966   2.453
  165TYR     CZ 1903   8.294   6.797   2.455
  165TYR     OH 1904   8.401   6.852   2.520
  165TYR     HH 1905   8.365   6.939   2.553
  165TYR      C 1906   7.935   6.552   2.007
  165TYR      O 1907   7.898   6.439   2.037
  166TYR      N 1908   8.004   6.576   1.895
  166TYR      H 1909   8.074   6.647   1.907
  166TYR     CA 1910   7.995   6.486   1.780
  166TYR     CB 1911   7.987   6.576   1.656
  166TYR     CG 1912   7.869   6.673   1.664
  166TYR    CD1 1913   7.738   6.627   1.674
  166TYR    HD1 1914   7.714   6.521   1.672
  166TYR    CD2 1915   7.898   6.808   1.649
  166TYR    HD2 1916   8.002   6.840   1.639
  166TYR    CE1 1917   7.639   6.724   1.686
  166TYR    HE1 1918   7.536   6.688   1.680
  166TYR    CE2 1919   7.795   6.901   1.660
  166TYR    HE2 1920   7.808   7.009   1.667
  166TYR     CZ 1921   7.663   6.860   1.678
  166TYR     OH 1922   7.562   6.950   1.665
  166TYR     HH 1923   7.597   7.042   1.682
  166TYR      C 1924   8.108   6.383   1.776
  166TYR      O 1925   8.203   6.406   1.702
  167THR      N 1926   8.078   6.266   1.832
  167THR      H 1927   7.984   6.259   1.867
  167THR     CA 1928   8.165   6.148   1.844
  167THR     CB 1929   8.141   6.069   1.973
  167THR    OG1 1930   8.004   6.032   1.991
  167THR    HG1 1931   7.973   5.967   1.921
  167THR    CG2 1932   8.200   6.156   2.083
  167THR      C 1933   8.177   6.058   1.721
  167THR      O 1934   8.116   6.072   1.616
  168GL4      N 1935   8.295   5.998   1.707
  168GL4      H 1936   8.370   6.023   1.768
  168GL4     CA 1937   8.355   5.921   1.596
  168GL4     CB 1938   8.468   5.835   1.653
  168GL4     CG 1939   8.423   5.753   1.774
  168GL4     CD 1940   8.542   5.669   1.820
  168GL4    OE1 1941   8.538   5.549   1.785
  168GL4   HE11 1942   8.571   5.501   1.866
  168GL4   HE12 1943   8.506   5.552   1.690
  168GL4    OE2 1944   8.629   5.716   1.898
  168GL4   HE21 1945   8.704   5.652   1.912
  168GL4   HE22 1946   8.589   5.805   1.921
  168GL4      C 1947   8.268   5.834   1.505
  168GL4      O 1948   8.155   5.796   1.537
  169PHE      N 1949   8.305   5.846   1.378
  169PHE      H 1950   8.374   5.915   1.356
  169PHE     CA 1951   8.243   5.774   1.266
  169PHE     CB 1952   8.266   5.846   1.133
  169PHE     CG 1953   8.203   5.778   1.011
  169PHE    CD1 1954   8.080   5.822   0.963
  169PHE    HD1 1955   8.010   5.855   1.039
  169PHE    CD2 1956   8.285   5.694   0.937
  169PHE    HD2 1957   8.374   5.642   0.972
  169PHE    CE1 1958   8.042   5.789   0.833
  169PHE    HE1 1959   7.942   5.804   0.793
  169PHE    CE2 1960   8.243   5.650   0.812
  169PHE    HE2 1961   8.291   5.567   0.759
  169PHE     CZ 1962   8.125   5.703   0.762
  169PHE     HZ 1963   8.102   5.685   0.657
  169PHE      C 1964   8.297   5.632   1.252
  169PHE      O 1965   8.412   5.609   1.216
  170THR      N 1966   8.191   5.551   1.249
  170THR      H 1967   8.099   5.576   1.278
  170THR     CA 1968   8.209   5.405   1.248
  170THR     CB 1969   8.195   5.337   1.384
  170THR    OG1 1970   8.066   5.377   1.432
  170THR    HG1 1971   8.027   5.294   1.473
  170THR    CG2 1972   8.307   5.361   1.486
  170THR      C 1973   8.106   5.346   1.152
  170THR      O 1974   7.985   5.362   1.167
  171PRO      N 1975   8.158   5.282   1.047
  171PRO     CA 1976   8.069   5.205   0.959
  171PRO     CB 1977   8.166   5.139   0.860
  171PRO     CG 1978   8.276   5.245   0.851
  171PRO     CD 1979   8.291   5.308   0.990
  171PRO      C 1980   7.967   5.103   1.009
  171PRO      O 1981   8.008   4.995   1.050
  172THR      N 1982   7.842   5.145   0.986
  172THR      H 1983   7.832   5.222   0.924
  172THR     CA 1984   7.718   5.085   1.037
  172THR     CB 1985   7.685   4.949   0.975
  172THR    OG1 1986   7.796   4.863   1.002
  172THR    HG1 1987   7.885   4.903   0.979
  172THR    CG2 1988   7.651   4.957   0.826
  172THR      C 1989   7.702   5.074   1.188
  172THR      O 1990   7.610   5.132   1.245
  173GL4      N 1991   7.793   5.005   1.258
  173GL4      H 1992   7.850   4.939   1.210
  173GL4     CA 1993   7.794   4.984   1.403
  173GL4     CB 1994   7.907   4.890   1.445
  173GL4     CG 1995   7.879   4.741   1.427
  173GL4     CD 1996   7.769   4.667   1.504
  173GL4    OE1 1997   7.663   4.624   1.455
  173GL4   HE11 1998   7.584   4.670   1.495
  173GL4   HE12 1999   7.681   4.557   1.383
  173GL4    OE2 2000   7.793   4.641   1.624
  173GL4   HE21 2001   7.704   4.621   1.665
  173GL4   HE22 2002   7.882   4.675   1.654
  173GL4      C 2003   7.798   5.114   1.485
  173GL4      O 2004   7.906   5.162   1.518
  174LYSH     N 2005   7.681   5.176   1.498
  174LYSH     H 2006   7.612   5.163   1.427
  174LYSH    CA 2007   7.651   5.274   1.604
  174LYSH    CB 2008   7.531   5.363   1.572
  174LYSH    CG 2009   7.517   5.404   1.425
  174LYSH    CD 2010   7.628   5.481   1.354
  174LYSH    CE 2011   7.622   5.459   1.203
  174LYSH    NZ 2012   7.714   5.540   1.123
  174LYSH   HZ1 2013   7.663   5.619   1.089
  174LYSH   HZ2 2014   7.788   5.569   1.184
  174LYSH   HZ3 2015   7.750   5.497   1.040
  174LYSH     C 2016   7.643   5.231   1.750
  174LYSH     O 2017   7.581   5.131   1.785
  175ASN      N 2018   7.699   5.315   1.837
  175ASN      H 2019   7.740   5.401   1.808
  175ASN     CA 2020   7.712   5.294   1.982
  175ASN     CB 2021   7.860   5.263   2.005
  175ASN     CG 2022   7.906   5.225   2.146
  175ASN    OD1 2023   7.880   5.289   2.248
  175ASN    ND2 2024   7.994   5.125   2.139
  175ASN   HD21 2025   8.023   5.078   2.056
  175ASN   HD22 2026   8.006   5.086   2.230
  175ASN      C 2027   7.654   5.412   2.059
  175ASN      O 2028   7.651   5.522   2.004
  176GL4      N 2029   7.601   5.373   2.175
  176GL4      H 2030   7.630   5.283   2.208
  176GL4     CA 2031   7.526   5.452   2.273
  176GL4     CB 2032   7.442   5.361   2.363
  176GL4     CG 2033   7.316   5.307   2.297
  176GL4     CD 2034   7.251   5.203   2.389
  176GL4    OE1 2035   7.170   5.255   2.469
  176GL4   HE11 2036   7.120   5.183   2.516
  176GL4   HE12 2037   7.172   5.354   2.456
  176GL4    OE2 2038   7.278   5.081   2.383
  176GL4   HE21 2039   7.272   5.039   2.474
  176GL4   HE22 2040   7.303   5.048   2.292
  176GL4      C 2041   7.614   5.550   2.351
  176GL4      O 2042   7.657   5.532   2.464
  177TYR      N 2043   7.644   5.662   2.286
  177TYR      H 2044   7.630   5.667   2.187
  177TYR     CA 2045   7.733   5.768   2.337
  177TYR     CB 2046   7.768   5.856   2.217
  177TYR     CG 2047   7.835   5.772   2.107
  177TYR    CD1 2048   7.807   5.815   1.978
  177TYR    HD1 2049   7.718   5.874   1.954
  177TYR    CD2 2050   7.930   5.673   2.132
  177TYR    HD2 2051   7.936   5.630   2.232
  177TYR    CE1 2052   7.877   5.757   1.873
  177TYR    HE1 2053   7.836   5.763   1.772
  177TYR    CE2 2054   7.999   5.614   2.027
  177TYR    HE2 2055   8.078   5.545   2.056
  177TYR     CZ 2056   7.976   5.664   1.899
  177TYR     OH 2057   8.068   5.648   1.800
  177TYR     HH 2058   8.139   5.586   1.834
  177TYR      C 2059   7.668   5.852   2.447
  177TYR      O 2060   7.576   5.932   2.427
  178ALA      N 2061   7.702   5.826   2.573
  178ALA      H 2062   7.755   5.743   2.591
  178ALA     CA 2063   7.654   5.893   2.694
  178ALA     CB 2064   7.667   5.808   2.821
  178ALA      C 2065   7.741   6.017   2.718
  178ALA      O 2066   7.861   6.011   2.690
  179CYS2     N 2067   7.693   6.120   2.786
  179CYS2     H 2068   7.595   6.136   2.796
  179CYS2    CA 2069   7.769   6.237   2.833
  179CYS2    CB 2070   7.765   6.336   2.717
  179CYS2    SG 2071   7.886   6.323   2.580
  179CYS2     C 2072   7.722   6.295   2.966
  179CYS2     O 2073   7.610   6.343   2.985
  180ARG      N 2074   7.815   6.280   3.060
  180ARG      H 2075   7.907   6.258   3.027
  180ARG     CA 2076   7.791   6.322   3.199
  180ARG     CB 2077   7.771   6.201   3.291
  180ARG     CG 2078   7.879   6.093   3.284
  180ARG     CD 2079   7.909   6.005   3.406
  180ARG     NE 2080   8.033   5.927   3.391
  180ARG     HE 2081   8.106   5.976   3.344
  180ARG     CZ 2082   8.045   5.794   3.401
  180ARG    NH1 2083   7.934   5.721   3.416
  180ARG   HH11 2084   7.847   5.770   3.426
  180ARG   HH12 2085   7.929   5.624   3.394
  180ARG    NH2 2086   8.167   5.737   3.402
  180ARG   HH21 2087   8.244   5.798   3.382
  180ARG   HH22 2088   8.175   5.639   3.419
  180ARG      C 2089   7.886   6.427   3.257
  180ARG      O 2090   7.956   6.494   3.181
  181VAL      N 2091   7.839   6.478   3.371
  181VAL      H 2092   7.743   6.461   3.393
  181VAL     CA 2093   7.917   6.566   3.458
  181VAL     CB 2094   7.834   6.644   3.560
  181VAL    CG1 2095   7.752   6.754   3.493
  181VAL    CG2 2096   7.730   6.560   3.635
  181VAL      C 2097   8.041   6.508   3.526
  181VAL      O 2098   8.052   6.391   3.561
  182ASN      N 2099   8.138   6.599   3.536
  182ASN      H 2100   8.156   6.663   3.461
  182ASN     CA 2101   8.262   6.571   3.610
  182ASN     CB 2102   8.371   6.490   3.540
  182ASN     CG 2103   8.428   6.386   3.637
  182ASN    OD1 2104   8.378   6.358   3.746
  182ASN    ND2 2105   8.499   6.290   3.579
  182ASN   HD21 2106   8.522   6.307   3.483
  182ASN   HD22 2107   8.529   6.208   3.629
  182ASN      C 2108   8.325   6.693   3.678
  182ASN      O 2109   8.361   6.785   3.605
  183HI0      N 2110   8.361   6.671   3.804
  183HI0      H 2111   8.373   6.577   3.835
  183HI0     CA 2112   8.427   6.773   3.888
  183HI0     CB 2113   8.381   6.753   4.033
  183HI0     CG 2114   8.232   6.727   4.054
  183HI0    ND1 2115   8.141   6.821   4.077
  183HI0    HD1 2116   8.154   6.920   4.085
  183HI0    CD2 2117   8.174   6.608   4.065
  183HI0    HD2 2118   8.215   6.507   4.067
  183HI0    CE1 2119   8.026   6.760   4.106
  183HI0    HE1 2120   7.928   6.808   4.105
  183HI0    NE2 2121   8.048   6.629   4.103
  183HI0    HE2 2122   7.991   6.559   4.146
  183HI0      C 2123   8.577   6.781   3.861
  183HI0      O 2124   8.651   6.683   3.854
  184VAL      N 2125   8.639   6.899   3.857
  184VAL      H 2126   8.591   6.986   3.872
  184VAL     CA 2127   8.768   6.925   3.792
  184VAL     CB 2128   8.804   7.073   3.791
  184VAL    CG1 2129   8.722   7.156   3.692
  184VAL    CG2 2130   8.806   7.145   3.926
  184VAL      C 2131   8.892   6.842   3.825
  184VAL      O 2132   8.988   6.829   3.750
  185THR      N 2133   8.907   6.801   3.951
  185THR      H 2134   8.837   6.832   4.014
  185THR     CA 2135   9.020   6.726   4.009
  185THR     CB 2136   9.026   6.764   4.157
  185THR    OG1 2137   8.900   6.745   4.222
  185THR    HG1 2138   8.846   6.829   4.217
  185THR    CG2 2139   9.063   6.912   4.172
  185THR      C 2140   9.007   6.575   3.988
  185THR      O 2141   9.104   6.513   3.942
  186LEU      N 2142   8.883   6.529   4.002
  186LEU      H 2143   8.802   6.582   4.028
  186LEU     CA 2144   8.836   6.394   3.969
  186LEU     CB 2145   8.689   6.389   4.009
  186LEU     CG 2146   8.670   6.408   4.160
  186LEU    CD1 2147   8.522   6.415   4.198
  186LEU    CD2 2148   8.738   6.301   4.246
  186LEU      C 2149   8.856   6.345   3.826
  186LEU      O 2150   8.835   6.227   3.798
  187SER      N 2151   8.839   6.441   3.735
  187SER      H 2152   8.837   6.534   3.771
  187SER     CA 2153   8.852   6.418   3.591
  187SER     CB 2154   8.824   6.544   3.507
  187SER     OG 2155   8.938   6.630   3.508
  187SER     HG 2156   8.915   6.690   3.432
  187SER      C 2157   8.988   6.368   3.543
  187SER      O 2158   9.093   6.360   3.606
  188GLN      N 2159   8.964   6.278   3.448
  188GLN      H 2160   8.875   6.243   3.417
  188GLN     CA 2161   9.066   6.225   3.356
  188GLN     CB 2162   9.003   6.144   3.242
  188GLN     CG 2163   8.939   6.016   3.296
  188GLN     CD 2164   8.860   5.963   3.177
  188GLN    OE1 2165   8.907   5.945   3.065
  188GLN    NE2 2166   8.728   5.960   3.194
  188GLN   HE21 2167   8.677   6.001   3.270
  188GLN   HE22 2168   8.675   5.945   3.110
  188GLN      C 2169   9.171   6.323   3.304
  188GLN      O 2170   9.131   6.425   3.248
  189PRO      N 2171   9.298   6.290   3.328
  189PRO     CA 2172   9.411   6.374   3.286
  189PRO     CB 2173   9.530   6.340   3.375
  189PRO     CG 2174   9.501   6.193   3.409
  189PRO     CD 2175   9.350   6.201   3.433
  189PRO      C 2176   9.455   6.352   3.141
  189PRO      O 2177   9.373   6.299   3.066
  190LYSH     N 2178   9.568   6.404   3.092
  190LYSH     H 2179   9.624   6.471   3.140
  190LYSH    CA 2180   9.594   6.397   2.947
  190LYSH    CB 2181   9.657   6.533   2.915
  190LYSH    CG 2182   9.557   6.647   2.896
  190LYSH    CD 2183   9.632   6.777   2.865
  190LYSH    CE 2184   9.556   6.908   2.888
  190LYSH    NZ 2185   9.576   7.026   2.803
  190LYSH   HZ1 2186   9.505   7.093   2.823
  190LYSH   HZ2 2187   9.663   7.069   2.829
  190LYSH   HZ3 2188   9.580   6.998   2.707
  190LYSH     C 2189   9.651   6.264   2.898
  190LYSH     O 2190   9.677   6.178   2.982
  191ILE      N 2191   9.654   6.248   2.766
  191ILE      H 2192   9.640   6.329   2.709
  191ILE     CA 2193   9.671   6.124   2.689
  191ILE     CB 2194   9.810   6.063   2.705
  191ILE    CG1 2195   9.922   6.163   2.673
  191ILE    CG2 2196   9.825   5.933   2.627
  191ILE     CD 2197  10.059   6.096   2.689
  191ILE      C 2198   9.559   6.022   2.708
  191ILE      O 2199   9.481   6.004   2.615
  192VAL      N 2200   9.521   5.986   2.830
  192VAL      H 2201   9.572   6.036   2.901
  192VAL     CA 2202   9.415   5.892   2.869
  192VAL     CB 2203   9.418   5.835   3.011
  192VAL    CG1 2204   9.546   5.751   3.018
  192VAL    CG2 2205   9.423   5.946   3.116
  192VAL      C 2206   9.275   5.941   2.832
  192VAL      O 2207   9.182   5.860   2.836
  193LYSH     N 2208   9.256   6.070   2.807
  193LYSH     H 2209   9.321   6.139   2.839
  193LYSH    CA 2210   9.131   6.117   2.745
  193LYSH    CB 2211   9.141   6.269   2.766
  193LYSH    CG 2212   9.063   6.283   2.897
  193LYSH    CD 2213   9.031   6.425   2.944
  193LYSH    CE 2214   9.137   6.536   2.942
  193LYSH    NZ 2215   9.092   6.650   3.022
  193LYSH   HZ1 2216   8.992   6.659   3.024
  193LYSH   HZ2 2217   9.119   6.637   3.117
  193LYSH   HZ3 2218   9.138   6.734   2.992
  193LYSH     C 2219   9.109   6.093   2.595
  193LYSH     O 2220   9.203   6.055   2.525
  194TRP      N 2221   8.989   6.128   2.551
  194TRP      H 2222   8.913   6.138   2.615
  194TRP     CA 2223   8.946   6.141   2.411
  194TRP     CB 2224   8.794   6.153   2.419
  194TRP     CG 2225   8.729   6.245   2.523
  194TRP    CD1 2226   8.697   6.373   2.510
  194TRP    HD1 2227   8.718   6.428   2.418
  194TRP    CD2 2228   8.704   6.212   2.656
  194TRP    NE1 2229   8.672   6.422   2.631
  194TRP    HE1 2230   8.644   6.518   2.643
  194TRP    CE2 2231   8.681   6.330   2.726
  194TRP    CE3 2232   8.716   6.091   2.723
  194TRP    HE3 2233   8.733   5.992   2.680
  194TRP    CZ2 2234   8.667   6.327   2.864
  194TRP    HZ2 2235   8.668   6.421   2.920
  194TRP    CZ3 2236   8.696   6.090   2.861
  194TRP    HZ3 2237   8.721   5.997   2.912
  194TRP    CH2 2238   8.679   6.207   2.934
  194TRP    HH2 2239   8.676   6.193   3.042
  194TRP      C 2240   9.009   6.262   2.340
  194TRP      O 2241   9.023   6.374   2.389
  195AS4      N 2242   9.036   6.236   2.213
  195AS4      H 2243   9.032   6.141   2.181
  195AS4     CA 2244   9.098   6.328   2.117
  195AS4     CB 2245   9.180   6.236   2.027
  195AS4     CG 2246   9.250   6.309   1.912
  195AS4    OD1 2247   9.252   6.434   1.904
  195AS4   HD11 2248   9.300   6.460   1.820
  195AS4   HD12 2249   9.202   6.460   1.987
  195AS4    OD2 2250   9.305   6.239   1.824
  195AS4   HD21 2251   9.330   6.312   1.761
  195AS4   HD22 2252   9.265   6.148   1.836
  195AS4      C 2253   8.993   6.424   2.061
  195AS4      O 2254   8.890   6.383   2.007
  196ARG      N 2255   9.008   6.552   2.094
  196ARG      H 2256   9.086   6.593   2.142
  196ARG     CA 2257   8.912   6.654   2.049
  196ARG     CB 2258   8.884   6.757   2.158
  196ARG     CG 2259   8.828   6.703   2.290
  196ARG     CD 2260   8.820   6.807   2.402
  196ARG     NE 2261   8.711   6.903   2.375
  196ARG     HE 2262   8.660   6.865   2.298
  196ARG     CZ 2263   8.676   7.010   2.447
  196ARG    NH1 2264   8.751   7.041   2.553
  196ARG   HH11 2265   8.841   7.001   2.571
  196ARG   HH12 2266   8.705   7.095   2.624
  196ARG    NH2 2267   8.589   7.092   2.386
  196ARG   HH21 2268   8.551   7.064   2.298
  196ARG   HH22 2269   8.597   7.190   2.403
  196ARG      C 2270   8.945   6.709   1.910
  196ARG      O 2271   9.053   6.764   1.893
  197AS4      N 2272   8.839   6.720   1.831
  197AS4      H 2273   8.762   6.659   1.850
  197AS4     CA 2274   8.819   6.784   1.700
  197AS4     CB 2275   8.817   6.936   1.710
  197AS4     CG 2276   8.687   6.991   1.768
  197AS4    OD1 2277   8.600   7.021   1.684
  197AS4   HD11 2278   8.528   7.077   1.725
  197AS4   HD12 2279   8.628   6.986   1.594
  197AS4    OD2 2280   8.664   6.982   1.891
  197AS4   HD21 2281   8.585   7.039   1.912
  197AS4   HD22 2282   8.729   6.925   1.941
  197AS4      C 2283   8.923   6.747   1.594
  197AS4      O 2284   9.024   6.683   1.625
  198MET      N 2285   8.878   6.771   1.471
  198MET      H 2286   8.790   6.818   1.460
  198MET     CA 2287   8.946   6.740   1.345
  198MET     CB 2288   8.896   6.606   1.291
  198MET     CG 2289   9.012   6.524   1.235
  198MET     SD 2290   9.152   6.459   1.334
  198MET     CE 2291   9.238   6.372   1.204
  198MET      C 2292   8.908   6.839   1.235
  198MET     O1 2293   8.987   6.862   1.141
  198MET   HO11 2294   8.962   6.949   1.099
  198MET   HO12 2295   9.065   6.800   1.151
  198MET     O2 2296   8.803   6.905   1.254
  198MET   HO21 2297   8.774   6.907   1.349
  198MET   HO22 2298   8.780   6.958   1.172
   9.09295   9.09295   6.42961   0.00000   0.00000   0.00000   0.00000   4.54644   4.54644
