# Supplementary material for: Interfacial Dynamics and Growth Modes of β2-Microglobulin Dimers
Source: J Chem Inf Model. 2023 May 3;63(14):4447–57. doi: 10.1021/acs.jcim.3c00399 (PMC10369489; doi:10.1021/acs.jcim.3c00399)
Supplement: Supplementary file 2 — ci3c00399_si_002.zip [file ci3c00399_si_002.zip › Supporting-Information/confs_start/Start_conformation_A-2_rep1.gro]

Protein in water t=   0.00000 step= 0
 2298
    1ILE      N    1   7.592   8.205   5.986
    1ILE     H1    2   7.680   8.223   6.030
    1ILE     H2    3   7.521   8.270   6.012
    1ILE     H3    4   7.561   8.116   6.019
    1ILE     CA    5   7.623   8.209   5.842
    1ILE     CB    6   7.756   8.138   5.817
    1ILE    CG1    7   7.763   7.991   5.861
    1ILE    CG2    8   7.868   8.230   5.866
    1ILE     CD    9   7.861   7.901   5.787
    1ILE      C   10   7.508   8.160   5.754
    1ILE      O   11   7.396   8.137   5.799
    2GLN      N   12   7.524   8.176   5.622
    2GLN      H   13   7.597   8.240   5.600
    2GLN     CA   14   7.434   8.130   5.516
    2GLN     CB   15   7.486   8.190   5.385
    2GLN     CG   16   7.499   8.341   5.366
    2GLN     CD   17   7.614   8.412   5.439
    2GLN    OE1   18   7.674   8.358   5.531
    2GLN    NE2   19   7.625   8.544   5.427
    2GLN   HE21   20   7.566   8.595   5.364
    2GLN   HE22   21   7.692   8.604   5.471
    2GLN      C   22   7.401   7.981   5.502
    2GLN      O   23   7.455   7.898   5.575
    3ARG      N   24   7.289   7.955   5.434
    3ARG      H   25   7.246   8.038   5.398
    3ARG     CA   26   7.239   7.817   5.429
    3ARG     CB   27   7.095   7.801   5.479
    3ARG     CG   28   7.081   7.853   5.623
    3ARG     CD   29   6.933   7.863   5.658
    3ARG     NE   30   6.909   7.940   5.781
    3ARG     HE   31   6.961   8.026   5.780
    3ARG     CZ   32   6.865   7.887   5.896
    3ARG    NH1   33   6.833   7.758   5.914
    3ARG   HH11   34   6.852   7.687   5.846
    3ARG   HH12   35   6.754   7.733   5.970
    3ARG    NH2   36   6.822   7.969   5.993
    3ARG   HH21   37   6.820   8.068   5.984
    3ARG   HH22   38   6.821   7.923   6.081
    3ARG      C   39   7.259   7.752   5.292
    3ARG      O   40   7.270   7.629   5.289
    4THR      N   41   7.233   7.833   5.190
    4THR      H   42   7.199   7.925   5.208
    4THR     CA   43   7.248   7.792   5.050
    4THR     CB   44   7.121   7.747   4.976
    4THR    OG1   45   7.165   7.669   4.865
    4THR    HG1   46   7.164   7.575   4.899
    4THR    CG2   47   7.031   7.861   4.930
    4THR      C   48   7.327   7.889   4.963
    4THR      O   49   7.292   8.007   4.968
    5PRO      N   50   7.433   7.839   4.901
    5PRO     CA   51   7.525   7.926   4.826
    5PRO     CB   52   7.641   7.847   4.766
    5PRO     CG   53   7.584   7.706   4.763
    5PRO     CD   54   7.486   7.703   4.880
    5PRO      C   55   7.449   8.001   4.716
    5PRO      O   56   7.380   7.944   4.631
    6LYSH     N   57   7.490   8.126   4.698
    6LYSH     H   58   7.575   8.157   4.741
    6LYSH    CA   59   7.416   8.219   4.611
    6LYSH    CB   60   7.420   8.366   4.651
    6LYSH    CG   61   7.289   8.428   4.604
    6LYSH    CD   62   7.245   8.559   4.669
    6LYSH    CE   63   7.102   8.598   4.630
    6LYSH    NZ   64   7.064   8.726   4.691
    6LYSH   HZ1   65   7.112   8.796   4.638
    6LYSH   HZ2   66   6.968   8.752   4.680
    6LYSH   HZ3   67   7.092   8.735   4.787
    6LYSH     C   68   7.454   8.196   4.465
    6LYSH     O   69   7.570   8.215   4.427
    7ILE      N   70   7.370   8.109   4.409
    7ILE      H   71   7.303   8.064   4.468
    7ILE     CA   72   7.382   8.065   4.270
    7ILE     CB   73   7.342   7.919   4.247
    7ILE    CG1   74   7.195   7.880   4.264
    7ILE    CG2   75   7.428   7.820   4.326
    7ILE     CD   76   7.155   7.748   4.198
    7ILE      C   77   7.318   8.155   4.163
    7ILE      O   78   7.220   8.222   4.196
    8GLN      N   79   7.393   8.177   4.056
    8GLN      H   80   7.491   8.160   4.047
    8GLN     CA   81   7.325   8.239   3.941
    8GLN     CB   82   7.427   8.305   3.849
    8GLN     CG   83   7.491   8.431   3.910
    8GLN     CD   84   7.585   8.509   3.819
    8GLN    OE1   85   7.707   8.513   3.838
    8GLN    NE2   86   7.534   8.570   3.713
    8GLN   HE21   87   7.438   8.566   3.684
    8GLN   HE22   88   7.603   8.600   3.647
    8GLN      C   89   7.246   8.135   3.861
    8GLN      O   90   7.291   8.022   3.844
    9VAL      N   91   7.139   8.183   3.799
    9VAL      H   92   7.109   8.278   3.807
    9VAL     CA   93   7.035   8.105   3.730
    9VAL     CB   94   6.900   8.100   3.801
    9VAL    CG1   95   6.832   8.236   3.814
    9VAL    CG2   96   6.798   8.001   3.742
    9VAL      C   97   7.018   8.152   3.585
    9VAL      O   98   6.992   8.269   3.558
   10TYR      N   99   7.033   8.061   3.490
   10TYR      H  100   7.014   7.968   3.521
   10TYR     CA  101   7.029   8.086   3.345
   10TYR     CB  102   6.896   8.142   3.296
   10TYR     CG  103   6.871   8.140   3.145
   10TYR    CD1  104   6.858   8.251   3.062
   10TYR    HD1  105   6.854   8.352   3.104
   10TYR    CD2  106   6.852   8.016   3.085
   10TYR    HD2  107   6.870   7.928   3.146
   10TYR    CE1  108   6.832   8.241   2.926
   10TYR    HE1  109   6.817   8.332   2.869
   10TYR    CE2  110   6.831   8.006   2.948
   10TYR    HE2  111   6.838   7.909   2.898
   10TYR     CZ  112   6.813   8.117   2.866
   10TYR     OH  113   6.828   8.110   2.731
   10TYR     HH  114   6.783   8.026   2.699
   10TYR      C  115   7.152   8.166   3.300
   10TYR      O  116   7.246   8.114   3.240
   11SER      N  117   7.154   8.292   3.343
   11SER      H  118   7.079   8.319   3.402
   11SER     CA  119   7.255   8.394   3.309
   11SER     CB  120   7.212   8.516   3.391
   11SER     OG  121   7.289   8.630   3.350
   11SER     HG  122   7.235   8.672   3.277
   11SER      C  123   7.399   8.375   3.358
   11SER      O  124   7.414   8.351   3.478
   12ARG      N  125   7.490   8.369   3.262
   12ARG      H  126   7.588   8.365   3.284
   12ARG     CA  127   7.472   8.386   3.117
   12ARG     CB  128   7.594   8.445   3.047
   12ARG     CG  129   7.594   8.597   3.069
   12ARG     CD  130   7.491   8.678   2.989
   12ARG     NE  131   7.496   8.666   2.843
   12ARG     HE  132   7.569   8.612   2.802
   12ARG     CZ  133   7.417   8.734   2.759
   12ARG    NH1  134   7.333   8.829   2.801
   12ARG   HH11  135   7.333   8.864   2.895
   12ARG   HH12  136   7.267   8.866   2.735
   12ARG    NH2  137   7.430   8.733   2.625
   12ARG   HH21  138   7.493   8.671   2.578
   12ARG   HH22  139   7.353   8.773   2.575
   12ARG      C  140   7.427   8.264   3.036
   12ARG      O  141   7.482   8.156   3.059
   13HI0      N  142   7.338   8.292   2.942
   13HI0      H  143   7.322   8.388   2.917
   13HI0     CA  144   7.277   8.185   2.862
   13HI0     CB  145   7.207   8.260   2.749
   13HI0     CG  146   7.169   8.185   2.621
   13HI0    ND1  147   7.060   8.112   2.598
   13HI0    HD1  148   6.974   8.109   2.649
   13HI0    CD2  149   7.252   8.160   2.521
   13HI0    HD2  150   7.348   8.210   2.507
   13HI0    CE1  151   7.088   8.027   2.499
   13HI0    HE1  152   7.018   7.948   2.473
   13HI0    NE2  153   7.202   8.064   2.443
   13HI0    HE2  154   7.244   8.028   2.359
   13HI0      C  155   7.371   8.072   2.818
   13HI0      O  156   7.481   8.095   2.767
   14PRO      N  157   7.321   7.949   2.821
   14PRO     CA  158   7.396   7.834   2.769
   14PRO     CB  159   7.356   7.705   2.841
   14PRO     CG  160   7.293   7.763   2.969
   14PRO     CD  161   7.239   7.901   2.933
   14PRO      C  162   7.399   7.809   2.618
   14PRO      O  163   7.324   7.738   2.551
   15ALA      N  164   7.504   7.875   2.569
   15ALA      H  165   7.566   7.935   2.620
   15ALA     CA  166   7.551   7.842   2.434
   15ALA     CB  167   7.668   7.933   2.396
   15ALA      C  168   7.586   7.696   2.406
   15ALA      O  169   7.580   7.612   2.496
   16GL4      N  170   7.639   7.663   2.289
   16GL4      H  171   7.659   7.735   2.222
   16GL4     CA  172   7.695   7.532   2.251
   16GL4     CB  173   7.786   7.556   2.130
   16GL4     CG  174   7.720   7.604   2.001
   16GL4     CD  175   7.670   7.748   2.004
   16GL4    OE1  176   7.729   7.839   2.066
   16GL4   HE11  177   7.685   7.928   2.057
   16GL4   HE12  178   7.803   7.806   2.125
   16GL4    OE2  179   7.562   7.781   1.949
   16GL4   HE21  180   7.549   7.880   1.954
   16GL4   HE22  181   7.506   7.707   1.912
   16GL4      C  182   7.780   7.460   2.356
   16GL4      O  183   7.775   7.337   2.365
   17ASN      N  184   7.883   7.529   2.403
   17ASN      H  185   7.913   7.608   2.350
   17ASN     CA  186   7.976   7.492   2.510
   17ASN     CB  187   8.119   7.499   2.456
   17ASN     CG  188   8.149   7.403   2.340
   17ASN    OD1  189   8.144   7.282   2.357
   17ASN    ND2  190   8.158   7.445   2.214
   17ASN   HD21  191   8.150   7.539   2.181
   17ASN   HD22  192   8.162   7.377   2.140
   17ASN      C  193   7.947   7.566   2.641
   17ASN      O  194   8.040   7.625   2.696
   18GLY      N  195   7.819   7.586   2.673
   18GLY      H  196   7.758   7.594   2.594
   18GLY     CA  197   7.777   7.637   2.805
   18GLY      C  198   7.795   7.787   2.830
   18GLY      O  199   7.762   7.865   2.741
   19LYSH     N  200   7.842   7.826   2.948
   19LYSH     H  201   7.865   7.922   2.965
   19LYSH    CA  202   7.874   7.743   3.065
   19LYSH    CB  203   8.015   7.775   3.115
   19LYSH    CG  204   8.118   7.751   3.004
   19LYSH    CD  205   8.260   7.806   3.024
   19LYSH    CE  206   8.305   7.946   2.982
   19LYSH    NZ  207   8.451   7.945   3.000
   19LYSH   HZ1  208   8.481   7.963   3.094
   19LYSH   HZ2  209   8.480   7.858   2.960
   19LYSH   HZ3  210   8.495   8.015   2.944
   19LYSH     C  211   7.785   7.762   3.188
   19LYSH     O  212   7.736   7.873   3.206
   20SER      N  213   7.749   7.653   3.256
   20SER      H  214   7.729   7.565   3.212
   20SER     CA  215   7.675   7.664   3.382
   20SER     CB  216   7.619   7.530   3.431
   20SER     OG  217   7.714   7.424   3.435
   20SER     HG  218   7.716   7.367   3.353
   20SER      C  219   7.755   7.727   3.496
   20SER      O  220   7.878   7.714   3.501
   21ASN      N  221   7.694   7.810   3.580
   21ASN      H  222   7.605   7.850   3.560
   21ASN     CA  223   7.752   7.874   3.699
   21ASN     CB  224   7.631   7.877   3.793
   21ASN     CG  225   7.643   7.940   3.932
   21ASN    OD1  226   7.677   8.058   3.931
   21ASN    ND2  227   7.688   7.864   4.031
   21ASN   HD21  228   7.709   7.768   4.011
   21ASN   HD22  229   7.708   7.895   4.124
   21ASN      C  230   7.861   7.790   3.766
   21ASN      O  231   7.825   7.682   3.812
   22PHE      N  232   7.987   7.831   3.783
   22PHE      H  233   8.035   7.757   3.829
   22PHE     CA  234   8.072   7.943   3.742
   22PHE     CB  235   8.150   7.923   3.611
   22PHE     CG  236   8.186   7.781   3.568
   22PHE    CD1  237   8.246   7.687   3.651
   22PHE    HD1  238   8.257   7.715   3.756
   22PHE    CD2  239   8.164   7.754   3.433
   22PHE    HD2  240   8.141   7.832   3.361
   22PHE    CE1  241   8.279   7.563   3.599
   22PHE    HE1  242   8.334   7.491   3.660
   22PHE    CE2  243   8.195   7.625   3.391
   22PHE    HE2  244   8.154   7.601   3.293
   22PHE     CZ  245   8.245   7.522   3.470
   22PHE     HZ  246   8.259   7.420   3.434
   22PHE      C  247   8.023   8.088   3.743
   22PHE      O  248   7.951   8.135   3.655
   23LEU      N  249   8.068   8.155   3.849
   23LEU      H  250   8.150   8.128   3.899
   23LEU     CA  251   8.003   8.282   3.883
   23LEU     CB  252   8.050   8.331   4.020
   23LEU     CG  253   7.965   8.447   4.072
   23LEU    CD1  254   7.834   8.389   4.127
   23LEU    CD2  255   8.032   8.526   4.184
   23LEU      C  256   8.035   8.387   3.776
   23LEU      O  257   8.148   8.391   3.728
   24ASN      N  258   7.931   8.452   3.725
   24ASN      H  259   7.854   8.473   3.785
   24ASN     CA  260   7.959   8.531   3.603
   24ASN     CB  261   7.923   8.449   3.479
   24ASN     CG  262   7.778   8.402   3.466
   24ASN    OD1  263   7.693   8.464   3.404
   24ASN    ND2  264   7.751   8.292   3.537
   24ASN   HD21  265   7.820   8.236   3.582
   24ASN   HD22  266   7.655   8.264   3.537
   24ASN      C  267   7.884   8.664   3.597
   24ASN      O  268   7.762   8.671   3.610
   25CYS2     N  269   7.959   8.770   3.572
   25CYS2     H  270   8.058   8.764   3.556
   25CYS2    CA  271   7.907   8.907   3.557
   25CYS2    CB  272   7.958   9.004   3.664
   25CYS2    SG  273   7.823   9.123   3.696
   25CYS2     C  274   7.935   8.973   3.421
   25CYS2     O  275   8.047   9.005   3.383
   26TYR      N  276   7.822   8.991   3.354
   26TYR      H  277   7.740   8.970   3.407
   26TYR     CA  278   7.815   9.050   3.219
   26TYR     CB  279   7.712   8.973   3.136
   26TYR     CG  280   7.693   9.016   2.990
   26TYR    CD1  281   7.759   8.946   2.890
   26TYR    HD1  282   7.851   8.899   2.924
   26TYR    CD2  283   7.587   9.100   2.958
   26TYR    HD2  284   7.544   9.174   3.025
   26TYR    CE1  285   7.717   8.946   2.757
   26TYR    HE1  286   7.757   8.885   2.676
   26TYR    CE2  287   7.549   9.107   2.824
   26TYR    HE2  288   7.487   9.190   2.792
   26TYR     CZ  289   7.604   9.022   2.729
   26TYR     OH  290   7.528   9.013   2.616
   26TYR     HH  291   7.446   9.069   2.630
   26TYR      C  292   7.796   9.201   3.219
   26TYR      O  293   7.705   9.255   3.283
   27VAL      N  294   7.874   9.264   3.132
   27VAL      H  295   7.938   9.206   3.082
   27VAL     CA  296   7.880   9.410   3.110
   27VAL     CB  297   7.982   9.483   3.196
   27VAL    CG1  298   7.949   9.489   3.346
   27VAL    CG2  299   8.125   9.432   3.177
   27VAL      C  300   7.906   9.440   2.962
   27VAL      O  301   7.949   9.355   2.885
   28SER      N  302   7.866   9.561   2.922
   28SER      H  303   7.835   9.626   2.991
   28SER     CA  304   7.898   9.618   2.790
   28SER     CB  305   7.809   9.737   2.754
   28SER     OG  306   7.671   9.707   2.734
   28SER     HG  307   7.635   9.672   2.821
   28SER      C  308   8.047   9.653   2.780
   28SER      O  309   8.108   9.683   2.882
   29GLY      N  310   8.096   9.671   2.658
   29GLY      H  311   8.048   9.649   2.573
   29GLY     CA  312   8.234   9.718   2.638
   29GLY      C  313   8.360   9.632   2.645
   29GLY      O  314   8.363   9.515   2.682
   30PHE      N  315   8.469   9.695   2.601
   30PHE      H  316   8.470   9.789   2.565
   30PHE     CA  317   8.603   9.635   2.603
   30PHE     CB  318   8.686   9.731   2.519
   30PHE     CG  319   8.821   9.672   2.478
   30PHE    CD1  320   8.937   9.725   2.534
   30PHE    HD1  321   8.931   9.798   2.614
   30PHE    CD2  322   8.820   9.580   2.373
   30PHE    HD2  323   8.730   9.525   2.347
   30PHE    CE1  324   9.060   9.694   2.476
   30PHE    HE1  325   9.146   9.743   2.522
   30PHE    CE2  326   8.943   9.555   2.313
   30PHE    HE2  327   8.956   9.503   2.218
   30PHE     CZ  328   9.059   9.616   2.361
   30PHE     HZ  329   9.151   9.595   2.307
   30PHE      C  330   8.658   9.616   2.745
   30PHE      O  331   8.638   9.699   2.833
   31HI0      N  332   8.755   9.525   2.749
   31HI0      H  333   8.774   9.464   2.672
   31HI0     CA  334   8.818   9.485   2.875
   31HI0     CB  335   8.865   9.340   2.864
   31HI0     CG  336   8.933   9.292   2.736
   31HI0    ND1  337   9.008   9.360   2.651
   31HI0    HD1  338   9.042   9.454   2.656
   31HI0    CD2  339   8.912   9.173   2.679
   31HI0    HD2  340   8.846   9.096   2.720
   31HI0    CE1  341   9.031   9.282   2.545
   31HI0    HE1  342   9.112   9.285   2.473
   31HI0    NE2  343   8.970   9.165   2.560
   31HI0    HE2  344   8.953   9.090   2.496
   31HI0      C  345   8.945   9.564   2.908
   31HI0      O  346   9.014   9.607   2.815
   32PRO      N  347   8.964   9.604   3.033
   32PRO     CA  348   8.856   9.607   3.133
   32PRO     CB  349   8.930   9.600   3.267
   32PRO     CG  350   9.058   9.676   3.231
   32PRO     CD  351   9.097   9.624   3.093
   32PRO      C  352   8.763   9.727   3.117
   32PRO      O  353   8.785   9.811   3.030
   33SER      N  354   8.640   9.704   3.162
   33SER      H  355   8.626   9.614   3.202
   33SER     CA  356   8.523   9.792   3.144
   33SER     CB  357   8.391   9.726   3.183
   33SER     OG  358   8.398   9.679   3.318
   33SER     HG  359   8.394   9.761   3.375
   33SER      C  360   8.531   9.923   3.222
   33SER      O  361   8.578   9.919   3.335
   34AS4      N  362   8.509  10.032   3.149
   34AS4      H  363   8.502  10.040   3.050
   34AS4     CA  364   8.527  10.167   3.205
   34AS4     CB  365   8.512  10.268   3.091
   34AS4     CG  366   8.652  10.295   3.035
   34AS4    OD1  367   8.705  10.403   3.070
   34AS4   HD11  368   8.801  10.378   3.064
   34AS4   HD12  369   8.638  10.473   3.045
   34AS4    OD2  370   8.704  10.218   2.952
   34AS4   HD21  371   8.772  10.279   2.912
   34AS4   HD22  372   8.648  10.137   2.934
   34AS4      C  373   8.443  10.201   3.328
   34AS4      O  374   8.486  10.271   3.419
   35ILE      N  375   8.323  10.144   3.333
   35ILE      H  376   8.295  10.089   3.254
   35ILE     CA  377   8.238  10.142   3.453
   35ILE     CB  378   8.089  10.139   3.417
   35ILE    CG1  379   8.050  10.053   3.297
   35ILE    CG2  380   8.035  10.282   3.419
   35ILE     CD  381   8.073   9.905   3.326
   35ILE      C  382   8.272  10.028   3.548
   35ILE      O  383   8.295   9.915   3.504
   36GL4      N  384   8.297  10.063   3.674
   36GL4      H  385   8.291  10.159   3.702
   36GL4     CA  386   8.353   9.976   3.779
   36GL4     CB  387   8.383  10.059   3.904
   36GL4     CG  388   8.461  10.189   3.883
   36GL4     CD  389   8.458  10.271   4.012
   36GL4    OE1  390   8.351  10.262   4.076
   36GL4   HE11  391   8.369  10.260   4.174
   36GL4   HE12  392   8.273  10.236   4.020
   36GL4    OE2  393   8.545  10.359   4.029
   36GL4   HE21  394   8.552  10.380   4.127
   36GL4   HE22  395   8.578  10.376   3.936
   36GL4      C  396   8.264   9.857   3.812
   36GL4      O  397   8.150   9.877   3.855
   37VAL      N  398   8.329   9.742   3.799
   37VAL      H  399   8.428   9.743   3.787
   37VAL     CA  400   8.287   9.604   3.825
   37VAL     CB  401   8.316   9.515   3.704
   37VAL    CG1  402   8.249   9.379   3.726
   37VAL    CG2  403   8.268   9.576   3.573
   37VAL      C  404   8.337   9.549   3.958
   37VAL      O  405   8.458   9.530   3.972
   38AS4      N  406   8.247   9.520   4.052
   38AS4      H  407   8.150   9.538   4.034
   38AS4     CA  408   8.278   9.480   4.190
   38AS4     CB  409   8.247   9.590   4.291
   38AS4     CG  410   8.364   9.687   4.309
   38AS4    OD1  411   8.353   9.793   4.243
   38AS4   HD11  412   8.406   9.861   4.293
   38AS4   HD12  413   8.287   9.781   4.169
   38AS4    OD2  414   8.451   9.667   4.397
   38AS4   HD21  415   8.541   9.695   4.364
   38AS4   HD22  416   8.404   9.636   4.479
   38AS4      C  417   8.192   9.355   4.211
   38AS4      O  418   8.071   9.352   4.233
   39LEU      N  419   8.259   9.241   4.203
   39LEU      H  420   8.338   9.222   4.145
   39LEU     CA  421   8.196   9.119   4.257
   39LEU     CB  422   8.276   8.994   4.219
   39LEU     CG  423   8.252   8.959   4.072
   39LEU    CD1  424   8.367   8.868   4.029
   39LEU    CD2  425   8.118   8.890   4.046
   39LEU      C  426   8.210   9.114   4.409
   39LEU      O  427   8.313   9.151   4.465
   40LEU      N  428   8.095   9.077   4.464
   40LEU      H  429   8.025   9.038   4.404
   40LEU     CA  430   8.080   9.061   4.610
   40LEU     CB  431   7.963   9.139   4.669
   40LEU     CG  432   7.938   9.277   4.609
   40LEU    CD1  433   7.803   9.337   4.651
   40LEU    CD2  434   8.053   9.366   4.657
   40LEU      C  435   8.070   8.917   4.660
   40LEU      O  436   8.022   8.835   4.582
   41LYSH     N  437   8.157   8.884   4.755
   41LYSH     H  438   8.227   8.951   4.781
   41LYSH    CA  439   8.153   8.760   4.833
   41LYSH    CB  440   8.278   8.676   4.804
   41LYSH    CG  441   8.272   8.526   4.832
   41LYSH    CD  442   8.396   8.459   4.772
   41LYSH    CE  443   8.479   8.389   4.880
   41LYSH    NZ  444   8.613   8.360   4.829
   41LYSH   HZ1  445   8.600   8.345   4.731
   41LYSH   HZ2  446   8.669   8.442   4.837
   41LYSH   HZ3  447   8.650   8.277   4.870
   41LYSH     C  448   8.137   8.788   4.983
   41LYSH     O  449   8.225   8.842   5.050
   42ASN      N  450   8.023   8.752   5.041
   42ASN      H  451   7.954   8.715   4.979
   42ASN     CA  452   7.993   8.774   5.183
   42ASN     CB  453   8.077   8.671   5.259
   42ASN     CG  454   8.029   8.526   5.248
   42ASN    OD1  455   8.037   8.453   5.149
   42ASN    ND2  456   7.937   8.500   5.341
   42ASN   HD21  457   7.904   8.562   5.412
   42ASN   HD22  458   7.899   8.408   5.331
   42ASN      C  459   8.015   8.920   5.225
   42ASN      O  460   8.101   8.954   5.306
   43GLY      N  461   7.961   9.001   5.134
   43GLY      H  462   7.912   8.961   5.057
   43GLY     CA  463   7.960   9.148   5.129
   43GLY      C  464   8.095   9.212   5.094
   43GLY      O  465   8.099   9.321   5.037
   44GL4      N  466   8.199   9.131   5.109
   44GL4      H  467   8.185   9.032   5.118
   44GL4     CA  468   8.338   9.173   5.084
   44GL4     CB  469   8.430   9.083   5.166
   44GL4     CG  470   8.432   9.128   5.312
   44GL4     CD  471   8.543   9.067   5.398
   44GL4    OE1  472   8.648   9.131   5.419
   44GL4   HE11  473   8.685   9.107   5.508
   44GL4   HE12  474   8.667   9.170   5.329
   44GL4    OE2  475   8.531   8.945   5.424
   44GL4   HE21  476   8.621   8.904   5.438
   44GL4   HE22  477   8.433   8.926   5.415
   44GL4      C  478   8.375   9.163   4.936
   44GL4      O  479   8.332   9.073   4.862
   45ARG      N  480   8.436   9.267   4.880
   45ARG      H  481   8.454   9.349   4.935
   45ARG     CA  482   8.473   9.279   4.739
   45ARG     CB  483   8.513   9.418   4.691
   45ARG     CG  484   8.641   9.467   4.759
   45ARG     CD  485   8.672   9.608   4.707
   45ARG     NE  486   8.777   9.656   4.798
   45ARG     HE  487   8.786   9.610   4.887
   45ARG     CZ  488   8.879   9.727   4.748
   45ARG    NH1  489   8.905   9.745   4.618
   45ARG   HH11  490   8.855   9.699   4.545
   45ARG   HH12  491   8.992   9.786   4.589
   45ARG    NH2  492   8.981   9.754   4.831
   45ARG   HH21  493   8.965   9.728   4.926
   45ARG   HH22  494   9.072   9.767   4.793
   45ARG      C  495   8.585   9.179   4.707
   45ARG      O  496   8.667   9.142   4.789
   46ILE      N  497   8.585   9.134   4.582
   46ILE      H  498   8.503   9.151   4.527
   46ILE     CA  499   8.685   9.049   4.514
   46ILE     CB  500   8.627   8.936   4.429
   46ILE    CG1  501   8.553   8.843   4.526
   46ILE    CG2  502   8.722   8.864   4.334
   46ILE     CD  503   8.636   8.764   4.627
   46ILE      C  504   8.775   9.144   4.435
   46ILE      O  505   8.716   9.206   4.347
   47GL4      N  506   8.891   9.177   4.493
   47GL4      H  507   8.918   9.126   4.575
   47GL4     CA  508   8.995   9.247   4.417
   47GL4     CB  509   9.096   9.297   4.521
   47GL4     CG  510   9.037   9.385   4.631
   47GL4     CD  511   9.137   9.433   4.736
   47GL4    OE1  512   9.183   9.549   4.734
   47GL4   HE11  513   9.201   9.572   4.830
   47GL4   HE12  514   9.191   9.582   4.640
   47GL4    OE2  515   9.184   9.346   4.813
   47GL4   HE21  516   9.260   9.383   4.867
   47GL4   HE22  517   9.154   9.254   4.789
   47GL4      C  518   9.065   9.160   4.313
   47GL4      O  519   9.120   9.055   4.347
   48LYSH     N  520   9.031   9.197   4.190
   48LYSH     H  521   8.972   9.277   4.176
   48LYSH    CA  522   9.057   9.120   4.067
   48LYSH    CB  523   9.205   9.096   4.040
   48LYSH    CG  524   9.241   9.111   3.892
   48LYSH    CD  525   9.393   9.123   3.880
   48LYSH    CE  526   9.427   9.129   3.731
   48LYSH    NZ  527   9.564   9.161   3.690
   48LYSH   HZ1  528   9.593   9.247   3.732
   48LYSH   HZ2  529   9.620   9.085   3.724
   48LYSH   HZ3  530   9.560   9.178   3.591
   48LYSH     C  531   8.985   8.986   4.054
   48LYSH     O  532   8.972   8.906   4.147
   49VAL      N  533   8.920   8.981   3.938
   49VAL      H  534   8.904   9.060   3.879
   49VAL     CA  535   8.856   8.860   3.884
   49VAL     CB  536   8.760   8.882   3.767
   49VAL    CG1  537   8.647   8.980   3.799
   49VAL    CG2  538   8.831   8.939   3.643
   49VAL      C  539   8.965   8.761   3.841
   49VAL      O  540   9.083   8.792   3.850
   50GL4      N  541   8.924   8.635   3.831
   50GL4      H  542   8.870   8.596   3.906
   50GL4     CA  543   9.003   8.533   3.760
   50GL4     CB  544   8.966   8.393   3.808
   50GL4     CG  545   9.003   8.367   3.954
   50GL4     CD  546   8.879   8.373   4.043
   50GL4    OE1  547   8.802   8.275   4.034
   50GL4   HE11  548   8.769   8.253   4.126
   50GL4   HE12  549   8.780   8.251   3.939
   50GL4    OE2  550   8.829   8.480   4.084
   50GL4   HE21  551   8.742   8.466   4.132
   50GL4   HE22  552   8.887   8.557   4.060
   50GL4      C  553   9.010   8.538   3.607
   50GL4      O  554   9.116   8.501   3.556
   51HI0      N  555   8.900   8.574   3.542
   51HI0      H  556   8.814   8.582   3.591
   51HI0     CA  557   8.912   8.593   3.396
   51HI0     CB  558   8.904   8.462   3.317
   51HI0     CG  559   8.986   8.480   3.189
   51HI0    ND1  560   8.928   8.504   3.072
   51HI0    HD1  561   8.833   8.481   3.053
   51HI0    CD2  562   9.118   8.495   3.177
   51HI0    HD2  563   9.185   8.511   3.262
   51HI0    CE1  564   9.025   8.533   2.986
   51HI0    HE1  565   9.002   8.568   2.886
   51HI0    NE2  566   9.141   8.534   3.052
   51HI0    HE2  567   9.225   8.582   3.028
   51HI0      C  568   8.814   8.690   3.328
   51HI0      O  569   8.700   8.712   3.368
   52SER      N  570   8.872   8.774   3.243
   52SER      H  571   8.971   8.786   3.236
   52SER     CA  572   8.800   8.869   3.157
   52SER     CB  573   8.847   9.014   3.144
   52SER     OG  574   8.986   9.018   3.177
   52SER     HG  575   9.031   8.934   3.145
   52SER      C  576   8.775   8.811   3.018
   52SER      O  577   8.865   8.783   2.938
   53AS4      N  578   8.651   8.770   2.992
   53AS4      H  579   8.569   8.769   3.048
   53AS4     CA  580   8.616   8.712   2.862
   53AS4     CB  581   8.556   8.573   2.879
   53AS4     CG  582   8.665   8.469   2.907
   53AS4    OD1  583   8.657   8.411   3.018
   53AS4   HD11  584   8.646   8.313   3.001
   53AS4   HD12  585   8.632   8.489   3.076
   53AS4    OD2  586   8.754   8.452   2.822
   53AS4   HD21  587   8.828   8.394   2.856
   53AS4   HD22  588   8.737   8.508   2.741
   53AS4      C  589   8.529   8.793   2.764
   53AS4      O  590   8.446   8.874   2.802
   54LEU      N  591   8.560   8.771   2.637
   54LEU      H  592   8.638   8.712   2.616
   54LEU     CA  593   8.478   8.834   2.532
   54LEU     CB  594   8.581   8.868   2.424
   54LEU     CG  595   8.640   9.008   2.441
   54LEU    CD1  596   8.746   9.018   2.331
   54LEU    CD2  597   8.534   9.116   2.424
   54LEU      C  598   8.357   8.754   2.483
   54LEU      O  599   8.356   8.636   2.449
   55SER      N  600   8.247   8.829   2.476
   55SER      H  601   8.254   8.927   2.493
   55SER     CA  602   8.116   8.786   2.425
   55SER     CB  603   8.006   8.796   2.531
   55SER     OG  604   7.878   8.754   2.484
   55SER     HG  605   7.881   8.657   2.461
   55SER      C  606   8.076   8.875   2.308
   55SER      O  607   8.103   8.995   2.298
   56PHE      N  608   8.018   8.802   2.213
   56PHE      H  609   8.037   8.704   2.206
   56PHE     CA  610   7.955   8.862   2.094
   56PHE     CB  611   8.031   8.813   1.971
   56PHE     CG  612   7.967   8.824   1.833
   56PHE    CD1  613   7.891   8.722   1.777
   56PHE    HD1  614   7.898   8.623   1.822
   56PHE    CD2  615   7.947   8.950   1.778
   56PHE    HD2  616   8.008   9.025   1.829
   56PHE    CE1  617   7.807   8.742   1.668
   56PHE    HE1  618   7.742   8.663   1.631
   56PHE    CE2  619   7.860   8.979   1.674
   56PHE    HE2  620   7.848   9.079   1.633
   56PHE     CZ  621   7.794   8.871   1.616
   56PHE     HZ  622   7.743   8.882   1.521
   56PHE      C  623   7.809   8.816   2.080
   56PHE      O  624   7.773   8.706   2.120
   57SER      N  625   7.727   8.904   2.024
   57SER      H  626   7.759   8.998   2.010
   57SER     CA  627   7.584   8.879   2.000
   57SER     CB  628   7.483   8.887   2.115
   57SER     OG  629   7.509   8.998   2.200
   57SER     HG  630   7.554   8.972   2.286
   57SER      C  631   7.522   8.955   1.882
   57SER      O  632   7.430   8.902   1.821
   58LYSH     N  633   7.568   9.078   1.865
   58LYSH     H  634   7.611   9.121   1.945
   58LYSH    CA  635   7.531   9.170   1.756
   58LYSH    CB  636   7.400   9.244   1.782
   58LYSH    CG  637   7.387   9.303   1.923
   58LYSH    CD  638   7.266   9.397   1.917
   58LYSH    CE  639   7.256   9.466   2.053
   58LYSH    NZ  640   7.357   9.571   2.070
   58LYSH   HZ1  641   7.450   9.535   2.074
   58LYSH   HZ2  642   7.361   9.639   1.997
   58LYSH   HZ3  643   7.336   9.614   2.158
   58LYSH     C  644   7.636   9.272   1.713
   58LYSH     O  645   7.731   9.300   1.787
   59AS4      N  646   7.606   9.333   1.599
   59AS4      H  647   7.540   9.301   1.532
   59AS4     CA  648   7.704   9.425   1.540
   59AS4     CB  649   7.652   9.445   1.397
   59AS4     CG  650   7.647   9.311   1.323
   59AS4    OD1  651   7.747   9.282   1.255
   59AS4   HD11  652   7.727   9.205   1.194
   59AS4   HD12  653   7.823   9.331   1.298
   59AS4    OD2  654   7.548   9.235   1.332
   59AS4   HD21  655   7.568   9.152   1.280
   59AS4   HD22  656   7.475   9.285   1.378
   59AS4      C  657   7.729   9.558   1.612
   59AS4      O  658   7.649   9.609   1.689
   60TRP      N  659   7.857   9.586   1.587
   60TRP      H  660   7.907   9.523   1.528
   60TRP     CA  661   7.922   9.710   1.633
   60TRP     CB  662   7.874   9.818   1.536
   60TRP     CG  663   7.923   9.805   1.392
   60TRP    CD1  664   7.839   9.795   1.290
   60TRP    HD1  665   7.734   9.764   1.297
   60TRP    CD2  666   8.040   9.865   1.347
   60TRP    NE1  667   7.899   9.835   1.179
   60TRP    HE1  668   7.870   9.819   1.084
   60TRP    CE2  669   8.019   9.882   1.211
   60TRP    CE3  670   8.167   9.889   1.398
   60TRP    HE3  671   8.178   9.872   1.505
   60TRP    CZ2  672   8.119   9.926   1.125
   60TRP    HZ2  673   8.110   9.946   1.018
   60TRP    CZ3  674   8.268   9.937   1.316
   60TRP    HZ3  675   8.355   9.984   1.361
   60TRP    CH2  676   8.243   9.956   1.180
   60TRP    HH2  677   8.311  10.014   1.118
   60TRP      C  678   7.917   9.758   1.778
   60TRP      O  679   7.893   9.871   1.819
   61SER      N  680   7.919   9.654   1.862
   61SER      H  681   7.950   9.564   1.833
   61SER     CA  682   7.901   9.660   2.008
   61SER     CB  683   7.756   9.694   2.043
   61SER     OG  684   7.653   9.604   2.000
   61SER     HG  685   7.643   9.608   1.901
   61SER      C  686   7.957   9.548   2.095
   61SER      O  687   7.946   9.430   2.062
   62PHE      N  688   8.057   9.587   2.173
   62PHE      H  689   8.083   9.684   2.171
   62PHE     CA  690   8.130   9.491   2.258
   62PHE     CB  691   8.266   9.548   2.298
   62PHE     CG  692   8.360   9.513   2.182
   62PHE    CD1  693   8.414   9.612   2.101
   62PHE    HD1  694   8.372   9.713   2.095
   62PHE    CD2  695   8.425   9.390   2.187
   62PHE    HD2  696   8.408   9.326   2.274
   62PHE    CE1  697   8.527   9.582   2.026
   62PHE    HE1  698   8.568   9.658   1.959
   62PHE    CE2  699   8.542   9.362   2.119
   62PHE    HE2  700   8.590   9.265   2.133
   62PHE     CZ  701   8.596   9.462   2.038
   62PHE     HZ  702   8.693   9.452   1.990
   62PHE      C  703   8.052   9.454   2.384
   62PHE      O  704   7.967   9.529   2.433
   63TYR      N  705   8.088   9.335   2.432
   63TYR      H  706   8.126   9.262   2.375
   63TYR     CA  707   8.031   9.281   2.556
   63TYR     CB  708   7.920   9.176   2.541
   63TYR     CG  709   7.806   9.240   2.460
   63TYR    CD1  710   7.714   9.306   2.540
   63TYR    HD1  711   7.727   9.313   2.648
   63TYR    CD2  712   7.787   9.223   2.323
   63TYR    HD2  713   7.852   9.157   2.265
   63TYR    CE1  714   7.595   9.348   2.482
   63TYR    HE1  715   7.507   9.364   2.544
   63TYR    CE2  716   7.669   9.269   2.266
   63TYR    HE2  717   7.647   9.241   2.163
   63TYR     CZ  718   7.575   9.333   2.345
   63TYR     OH  719   7.465   9.380   2.280
   63TYR     HH  720   7.412   9.441   2.339
   63TYR      C  721   8.150   9.221   2.631
   63TYR      O  722   8.222   9.147   2.564
   64LEU      N  723   8.130   9.205   2.761
   64LEU      H  724   8.053   9.245   2.811
   64LEU     CA  725   8.231   9.141   2.846
   64LEU     CB  726   8.305   9.254   2.919
   64LEU     CG  727   8.448   9.218   2.959
   64LEU    CD1  728   8.531   9.181   2.835
   64LEU    CD2  729   8.507   9.339   3.031
   64LEU      C  730   8.169   9.043   2.946
   64LEU      O  731   8.061   9.064   3.002
   65LEU      N  732   8.241   8.934   2.969
   65LEU      H  733   8.327   8.911   2.923
   65LEU     CA  734   8.199   8.826   3.059
   65LEU     CB  735   8.166   8.696   2.984
   65LEU     CG  736   8.015   8.676   2.983
   65LEU    CD1  737   7.978   8.567   2.883
   65LEU    CD2  738   7.989   8.623   3.125
   65LEU      C  739   8.300   8.792   3.169
   65LEU      O  740   8.405   8.735   3.138
   66TYR      N  741   8.281   8.851   3.287
   66TYR      H  742   8.204   8.912   3.308
   66TYR     CA  743   8.368   8.847   3.405
   66TYR     CB  744   8.360   8.965   3.501
   66TYR     CG  745   8.426   9.091   3.444
   66TYR    CD1  746   8.563   9.110   3.449
   66TYR    HD1  747   8.624   9.021   3.467
   66TYR    CD2  748   8.346   9.199   3.407
   66TYR    HD2  749   8.238   9.192   3.398
   66TYR    CE1  750   8.626   9.225   3.403
   66TYR    HE1  751   8.733   9.233   3.384
   66TYR    CE2  752   8.403   9.321   3.373
   66TYR    HE2  753   8.342   9.411   3.370
   66TYR     CZ  754   8.541   9.329   3.366
   66TYR     OH  755   8.596   9.453   3.355
   66TYR     HH  756   8.524   9.518   3.330
   66TYR      C  757   8.348   8.711   3.472
   66TYR      O  758   8.246   8.691   3.537
   67TYR      N  759   8.450   8.626   3.460
   67TYR      H  760   8.541   8.656   3.433
   67TYR     CA  761   8.430   8.488   3.506
   67TYR     CB  762   8.460   8.387   3.394
   67TYR     CG  763   8.341   8.371   3.299
   67TYR    CD1  764   8.360   8.410   3.167
   67TYR    HD1  765   8.439   8.476   3.130
   67TYR    CD2  766   8.230   8.295   3.332
   67TYR    HD2  767   8.214   8.263   3.435
   67TYR    CE1  768   8.274   8.361   3.069
   67TYR    HE1  769   8.292   8.388   2.965
   67TYR    CE2  770   8.138   8.248   3.238
   67TYR    HE2  771   8.050   8.195   3.274
   67TYR     CZ  772   8.166   8.281   3.106
   67TYR     OH  773   8.106   8.219   3.001
   67TYR     HH  774   8.154   8.230   2.914
   67TYR      C  775   8.520   8.461   3.626
   67TYR      O  776   8.638   8.495   3.618
   68THR      N  777   8.465   8.391   3.725
   68THR      H  778   8.365   8.381   3.724
   68THR     CA  779   8.527   8.352   3.852
   68THR     CB  780   8.514   8.474   3.943
   68THR    OG1  781   8.564   8.441   4.073
   68THR    HG1  782   8.663   8.426   4.079
   68THR    CG2  783   8.369   8.516   3.968
   68THR      C  784   8.472   8.226   3.920
   68THR      O  785   8.360   8.188   3.887
   69GL4      N  786   8.551   8.166   4.008
   69GL4      H  787   8.645   8.199   4.019
   69GL4     CA  788   8.523   8.044   4.086
   69GL4     CB  789   8.639   8.038   4.185
   69GL4     CG  790   8.686   7.894   4.208
   69GL4     CD  791   8.765   7.908   4.337
   69GL4    OE1  792   8.864   7.985   4.346
   69GL4   HE11  793   8.891   8.001   4.441
   69GL4   HE12  794   8.903   8.005   4.256
   69GL4    OE2  795   8.718   7.839   4.430
   69GL4   HE21  796   8.776   7.858   4.510
   69GL4   HE22  797   8.635   7.793   4.398
   69GL4      C  798   8.387   8.035   4.154
   69GL4      O  799   8.347   8.130   4.221
   70PHE      N  800   8.340   7.911   4.168
   70PHE      H  801   8.385   7.838   4.116
   70PHE     CA  802   8.220   7.871   4.243
   70PHE     CB  803   8.092   7.843   4.164
   70PHE     CG  804   7.965   7.865   4.247
   70PHE    CD1  805   7.899   7.769   4.323
   70PHE    HD1  806   7.946   7.673   4.342
   70PHE    CD2  807   7.908   7.992   4.238
   70PHE    HD2  808   7.962   8.074   4.191
   70PHE    CE1  809   7.789   7.801   4.401
   70PHE    HE1  810   7.760   7.731   4.480
   70PHE    CE2  811   7.795   8.021   4.313
   70PHE    HE2  812   7.750   8.120   4.304
   70PHE     CZ  813   7.734   7.928   4.396
   70PHE     HZ  814   7.652   7.960   4.460
   70PHE      C  815   8.244   7.746   4.328
   70PHE      O  816   8.267   7.634   4.284
   71THR      N  817   8.205   7.758   4.455
   71THR      H  818   8.163   7.845   4.481
   71THR     CA  819   8.196   7.647   4.551
   71THR     CB  820   8.300   7.659   4.662
   71THR    OG1  821   8.275   7.557   4.760
   71THR    HG1  822   8.330   7.477   4.734
   71THR    CG2  823   8.299   7.792   4.738
   71THR      C  824   8.053   7.624   4.600
   71THR      O  825   7.995   7.726   4.634
   72PRO      N  826   8.003   7.502   4.619
   72PRO     CA  827   7.869   7.462   4.663
   72PRO     CB  828   7.837   7.324   4.604
   72PRO     CG  829   7.952   7.295   4.507
   72PRO     CD  830   8.066   7.380   4.566
   72PRO      C  831   7.863   7.465   4.816
   72PRO      O  832   7.776   7.401   4.874
   73THR      N  833   7.941   7.548   4.886
   73THR      H  834   8.000   7.613   4.839
   73THR     CA  835   7.948   7.555   5.032
   73THR     CB  836   8.093   7.527   5.075
   73THR    OG1  837   8.187   7.613   5.010
   73THR    HG1  838   8.222   7.569   4.927
   73THR    CG2  839   8.113   7.379   5.043
   73THR      C  840   7.873   7.677   5.085
   73THR      O  841   7.888   7.792   5.046
   74GL4      N  842   7.783   7.642   5.178
   74GL4      H  843   7.795   7.553   5.222
   74GL4     CA  844   7.658   7.711   5.211
   74GL4     CB  845   7.589   7.646   5.332
   74GL4     CG  846   7.553   7.498   5.315
   74GL4     CD  847   7.668   7.415   5.372
   74GL4    OE1  848   7.762   7.382   5.296
   74GL4   HE11  849   7.822   7.333   5.358
   74GL4   HE12  850   7.744   7.402   5.200
   74GL4    OE2  851   7.651   7.365   5.486
   74GL4   HE21  852   7.728   7.327   5.536
   74GL4   HE22  853   7.553   7.376   5.505
   74GL4      C  854   7.681   7.856   5.252
   74GL4      O  855   7.590   7.936   5.234
   75LYSH     N  856   7.800   7.888   5.302
   75LYSH     H  857   7.861   7.817   5.337
   75LYSH    CA  858   7.845   8.021   5.347
   75LYSH    CB  859   7.987   8.002   5.403
   75LYSH    CG  860   8.017   8.122   5.492
   75LYSH    CD  861   8.162   8.109   5.540
   75LYSH    CE  862   8.198   8.174   5.674
   75LYSH    NZ  863   8.341   8.150   5.698
   75LYSH   HZ1  864   8.358   8.055   5.673
   75LYSH   HZ2  865   8.400   8.203   5.638
   75LYSH   HZ3  866   8.361   8.176   5.792
   75LYSH     C  867   7.851   8.117   5.228
   75LYSH     O  868   7.837   8.237   5.249
   76ASN      N  869   7.881   8.060   5.111
   76ASN      H  870   7.882   7.963   5.087
   76ASN     CA  871   7.911   8.137   4.990
   76ASN     CB  872   7.978   8.050   4.884
   76ASN     CG  873   8.124   8.061   4.927
   76ASN    OD1  874   8.163   8.024   5.038
   76ASN    ND2  875   8.218   8.075   4.833
   76ASN   HD21  876   8.192   8.088   4.738
   76ASN   HD22  877   8.311   8.052   4.860
   76ASN      C  878   7.799   8.228   4.938
   76ASN      O  879   7.736   8.193   4.838
   77GL4      N  880   7.793   8.349   4.993
   77GL4      H  881   7.856   8.359   5.070
   77GL4     CA  882   7.705   8.457   4.947
   77GL4     CB  883   7.669   8.558   5.056
   77GL4     CG  884   7.551   8.647   5.015
   77GL4     CD  885   7.512   8.752   5.119
   77GL4    OE1  886   7.466   8.714   5.229
   77GL4   HE11  887   7.447   8.799   5.278
   77GL4   HE12  888   7.450   8.615   5.226
   77GL4    OE2  889   7.541   8.872   5.101
   77GL4   HE21  890   7.508   8.929   5.177
   77GL4   HE22  891   7.603   8.872   5.022
   77GL4      C  892   7.766   8.538   4.832
   77GL4      O  893   7.829   8.641   4.854
   78TYR      N  894   7.749   8.491   4.709
   78TYR      H  895   7.700   8.405   4.694
   78TYR     CA  896   7.790   8.556   4.584
   78TYR     CB  897   7.816   8.448   4.479
   78TYR     CG  898   7.931   8.358   4.525
   78TYR    CD1  899   7.910   8.222   4.544
   78TYR    HD1  900   7.813   8.180   4.569
   78TYR    CD2  901   8.064   8.401   4.523
   78TYR    HD2  902   8.084   8.507   4.534
   78TYR    CE1  903   8.014   8.131   4.542
   78TYR    HE1  904   7.994   8.025   4.522
   78TYR    CE2  905   8.171   8.312   4.527
   78TYR    HE2  906   8.270   8.351   4.504
   78TYR     CZ  907   8.146   8.175   4.534
   78TYR     OH  908   8.246   8.084   4.548
   78TYR     HH  909   8.330   8.136   4.537
   78TYR      C  910   7.692   8.657   4.524
   78TYR      O  911   7.573   8.627   4.534
   79ALA      N  912   7.739   8.768   4.467
   79ALA      H  913   7.832   8.799   4.485
   79ALA     CA  914   7.664   8.872   4.395
   79ALA     CB  915   7.577   8.954   4.492
   79ALA      C  916   7.755   8.959   4.308
   79ALA      O  917   7.877   8.942   4.312
   80CYS2     N  918   7.697   9.042   4.223
   80CYS2     H  919   7.597   9.044   4.217
   80CYS2    CA  920   7.773   9.139   4.143
   80CYS2    CB  921   7.785   9.091   3.998
   80CYS2    SG  922   7.872   9.199   3.879
   80CYS2     C  923   7.711   9.278   4.154
   80CYS2     O  924   7.600   9.296   4.104
   81ARG      N  925   7.805   9.370   4.176
   81ARG      H  926   7.893   9.347   4.217
   81ARG     CA  927   7.782   9.515   4.185
   81ARG     CB  928   7.831   9.580   4.314
   81ARG     CG  929   7.796   9.729   4.322
   81ARG     CD  930   7.866   9.794   4.442
   81ARG     NE  931   7.898   9.935   4.415
   81ARG     HE  932   7.821   9.982   4.372
   81ARG     CZ  933   8.015   9.995   4.439
   81ARG    NH1  934   8.124   9.926   4.476
   81ARG   HH11  935   8.124   9.831   4.503
   81ARG   HH12  936   8.206   9.982   4.464
   81ARG    NH2  937   8.030  10.124   4.406
   81ARG   HH21  938   7.955  10.170   4.358
   81ARG   HH22  939   8.106  10.184   4.432
   81ARG      C  940   7.858   9.587   4.074
   81ARG      O  941   7.981   9.579   4.064
   82VAL      N  942   7.781   9.649   3.985
   82VAL      H  943   7.688   9.615   3.968
   82VAL     CA  944   7.830   9.732   3.874
   82VAL     CB  945   7.808   9.666   3.738
   82VAL    CG1  946   7.848   9.753   3.619
   82VAL    CG2  947   7.866   9.524   3.734
   82VAL      C  948   7.781   9.876   3.886
   82VAL      O  949   7.663   9.910   3.883
   83ASN      N  950   7.879   9.966   3.882
   83ASN      H  951   7.976   9.944   3.882
   83ASN     CA  952   7.867  10.113   3.882
   83ASN     CB  953   7.996  10.177   3.934
   83ASN     CG  954   7.962  10.287   4.035
   83ASN    OD1  955   7.849  10.329   4.057
   83ASN    ND2  956   8.066  10.356   4.080
   83ASN   HD21  957   8.159  10.337   4.047
   83ASN   HD22  958   8.042  10.421   4.152
   83ASN      C  959   7.811  10.182   3.758
   83ASN      O  960   7.819  10.131   3.646
   84HI0      N  961   7.767  10.305   3.783
   84HI0      H  962   7.799  10.359   3.861
   84HI0     CA  963   7.710  10.388   3.676
   84HI0     CB  964   7.570  10.432   3.719
   84HI0     CG  965   7.457  10.330   3.722
   84HI0    ND1  966   7.440  10.225   3.642
   84HI0    HD1  967   7.495  10.205   3.560
   84HI0    CD2  968   7.362  10.325   3.816
   84HI0    HD2  969   7.361  10.381   3.909
   84HI0    CE1  970   7.329  10.163   3.678
   84HI0    HE1  971   7.284  10.083   3.619
   84HI0    NE2  972   7.280  10.225   3.786
   84HI0    HE2  973   7.193  10.204   3.831
   84HI0      C  974   7.794  10.512   3.643
   84HI0      O  975   7.863  10.564   3.730
   85VAL      N  976   7.786  10.564   3.521
   85VAL      H  977   7.741  10.516   3.445
   85VAL     CA  978   7.863  10.680   3.473
   85VAL     CB  979   7.824  10.725   3.332
   85VAL    CG1  980   7.836  10.604   3.240
   85VAL    CG2  981   7.688  10.794   3.319
   85VAL      C  982   7.898  10.800   3.561
   85VAL      O  983   8.007  10.855   3.548
   86THR      N  984   7.817  10.829   3.663
   86THR      H  985   7.752  10.768   3.708
   86THR     CA  986   7.838  10.953   3.740
   86THR     CB  987   7.710  11.025   3.782
   86THR    OG1  988   7.632  10.945   3.871
   86THR    HG1  989   7.562  10.891   3.824
   86THR    CG2  990   7.620  11.076   3.669
   86THR      C  991   7.930  10.947   3.862
   86THR      O  992   7.991  11.046   3.903
   87LEU      N  993   7.913  10.835   3.932
   87LEU      H  994   7.818  10.809   3.949
   87LEU     CA  995   8.007  10.801   4.041
   87LEU     CB  996   7.928  10.747   4.160
   87LEU     CG  997   7.808  10.828   4.210
   87LEU    CD1  998   7.737  10.752   4.322
   87LEU    CD2  999   7.850  10.968   4.255
   87LEU      C 1000   8.124  10.710   4.004
   87LEU      O 1001   8.131  10.653   3.895
   88SER      N 1002   8.221  10.704   4.094
   88SER      H 1003   8.219  10.755   4.180
   88SER     CA 1004   8.344  10.624   4.087
   88SER     CB 1005   8.441  10.695   3.993
   88SER     OG 1006   8.564  10.623   3.983
   88SER     HG 1007   8.552  10.525   3.996
   88SER      C 1008   8.405  10.617   4.227
   88SER      O 1009   8.361  10.692   4.314
   89GLN      N 1010   8.484  10.514   4.256
   89GLN      H 1011   8.499  10.436   4.195
   89GLN     CA 1012   8.550  10.479   4.382
   89GLN     CB 1013   8.527  10.330   4.406
   89GLN     CG 1014   8.379  10.300   4.428
   89GLN     CD 1015   8.380  10.147   4.418
   89GLN    OE1 1016   8.343  10.076   4.512
   89GLN    NE2 1017   8.390  10.089   4.299
   89GLN   HE21 1018   8.397  10.153   4.222
   89GLN   HE22 1019   8.404   9.991   4.291
   89GLN      C 1020   8.698  10.514   4.402
   89GLN      O 1021   8.771  10.533   4.305
   90PRO      N 1022   8.747  10.520   4.525
   90PRO     CA 1023   8.891  10.535   4.550
   90PRO     CB 1024   8.908  10.522   4.701
   90PRO     CG 1025   8.777  10.584   4.751
   90PRO     CD 1026   8.671  10.540   4.650
   90PRO      C 1027   8.967  10.419   4.484
   90PRO      O 1028   8.932  10.305   4.515
   91LYSH     N 1029   9.071  10.454   4.408
   91LYSH     H 1030   9.102  10.548   4.415
   91LYSH    CA 1031   9.153  10.362   4.328
   91LYSH    CB 1032   9.241  10.447   4.236
   91LYSH    CG 1033   9.166  10.518   4.123
   91LYSH    CD 1034   9.072  10.434   4.036
   91LYSH    CE 1035   8.987  10.509   3.934
   91LYSH    NZ 1036   8.865  10.439   3.891
   91LYSH   HZ1 1037   8.815  10.404   3.970
   91LYSH   HZ2 1038   8.797  10.503   3.854
   91LYSH   HZ3 1039   8.891  10.377   3.817
   91LYSH     C 1040   9.234  10.255   4.401
   91LYSH     O 1041   9.298  10.172   4.336
   92ILE      N 1042   9.217  10.243   4.533
   92ILE      H 1043   9.203  10.325   4.588
   92ILE     CA 1044   9.266  10.129   4.611
   92ILE     CB 1045   9.266  10.139   4.764
   92ILE    CG1 1046   9.128  10.188   4.807
   92ILE    CG2 1047   9.369  10.239   4.817
   92ILE     CD 1048   9.111  10.195   4.959
   92ILE      C 1049   9.223   9.987   4.572
   92ILE      O 1050   9.115   9.941   4.608
   93VAL      N 1051   9.322   9.913   4.523
   93VAL      H 1052   9.417   9.944   4.521
   93VAL     CA 1053   9.300   9.776   4.477
   93VAL     CB 1054   9.257   9.794   4.332
   93VAL    CG1 1055   9.364   9.839   4.233
   93VAL    CG2 1056   9.191   9.664   4.284
   93VAL      C 1057   9.429   9.695   4.496
   93VAL      O 1058   9.543   9.735   4.474
   94LYSH     N 1059   9.415   9.586   4.571
   94LYSH     H 1060   9.337   9.560   4.628
   94LYSH    CA 1061   9.504   9.471   4.552
   94LYSH    CB 1062   9.507   9.383   4.677
   94LYSH    CG 1063   9.652   9.345   4.707
   94LYSH    CD 1064   9.651   9.246   4.824
   94LYSH    CE 1065   9.597   9.303   4.955
   94LYSH    NZ 1066   9.581   9.192   5.050
   94LYSH   HZ1 1067   9.503   9.135   5.023
   94LYSH   HZ2 1068   9.658   9.132   5.069
   94LYSH   HZ3 1069   9.551   9.227   5.139
   94LYSH     C 1070   9.475   9.394   4.423
   94LYSH     O 1071   9.405   9.292   4.427
   95TRP      N 1072   9.529   9.449   4.315
   95TRP      H 1073   9.579   9.536   4.317
   95TRP     CA 1074   9.507   9.393   4.181
   95TRP     CB 1075   9.464   9.512   4.095
   95TRP     CG 1076   9.387   9.475   3.968
   95TRP    CD1 1077   9.254   9.469   3.962
   95TRP    HD1 1078   9.183   9.471   4.045
   95TRP    CD2 1079   9.437   9.485   3.839
   95TRP    NE1 1080   9.219   9.466   3.834
   95TRP    HE1 1081   9.125   9.476   3.802
   95TRP    CE2 1082   9.327   9.473   3.756
   95TRP    CE3 1083   9.559   9.515   3.780
   95TRP    HE3 1084   9.646   9.523   3.845
   95TRP    CZ2 1085   9.341   9.478   3.618
   95TRP    HZ2 1086   9.268   9.450   3.542
   95TRP    CZ3 1087   9.574   9.520   3.642
   95TRP    HZ3 1088   9.675   9.538   3.604
   95TRP    CH2 1089   9.465   9.499   3.558
   95TRP    HH2 1090   9.484   9.501   3.451
   95TRP      C 1091   9.628   9.309   4.139
   95TRP      O 1092   9.648   9.298   4.018
   96AS4      N 1093   9.707   9.263   4.235
   96AS4      H 1094   9.669   9.244   4.325
   96AS4     CA 1095   9.836   9.201   4.201
   96AS4     CB 1096   9.920   9.188   4.328
   96AS4     CG 1097   9.860   9.100   4.437
   96AS4    OD1 1098   9.943   9.021   4.488
   96AS4   HD11 1099   9.887   8.974   4.556
   96AS4   HD12 1100  10.034   9.035   4.450
   96AS4    OD2 1101   9.736   9.085   4.450
   96AS4   HD21 1102   9.719   9.052   4.543
   96AS4   HD22 1103   9.681   9.122   4.375
   96AS4      C 1104   9.830   9.066   4.128
   96AS4      O 1105   9.929   9.024   4.068
   97ARG      N 1106   9.726   8.987   4.150
   97ARG      H 1107   9.674   9.002   4.234
   97ARG     CA 1108   9.698   8.860   4.080
   97ARG     CB 1109   9.573   8.785   4.124
   97ARG     CG 1110   9.574   8.762   4.275
   97ARG     CD 1111   9.439   8.703   4.317
   97ARG     NE 1112   9.423   8.565   4.270
   97ARG     HE 1113   9.489   8.534   4.201
   97ARG     CZ 1114   9.345   8.474   4.329
   97ARG    NH1 1115   9.276   8.503   4.440
   97ARG   HH11 1116   9.275   8.592   4.486
   97ARG   HH12 1117   9.236   8.429   4.495
   97ARG    NH2 1118   9.339   8.351   4.277
   97ARG   HH21 1119   9.394   8.319   4.199
   97ARG   HH22 1120   9.281   8.282   4.320
   97ARG      C 1121   9.688   8.868   3.928
   97ARG      O 1122   9.694   8.975   3.869
   98AS4      N 1123   9.680   8.747   3.872
   98AS4      H 1124   9.665   8.669   3.933
   98AS4     CA 1125   9.670   8.722   3.728
   98AS4     CB 1126   9.758   8.598   3.708
   98AS4     CG 1127   9.773   8.555   3.562
   98AS4    OD1 1128   9.879   8.581   3.500
   98AS4   HD11 1129   9.874   8.536   3.411
   98AS4   HD12 1130   9.924   8.653   3.552
   98AS4    OD2 1131   9.686   8.479   3.515
   98AS4   HD21 1132   9.647   8.520   3.432
   98AS4   HD22 1133   9.694   8.393   3.565
   98AS4      C 1134   9.534   8.702   3.662
   98AS4      O 1135   9.438   8.658   3.724
   99MET      N 1136   9.527   8.747   3.537
   99MET      H 1137   9.605   8.751   3.474
   99MET     CA 1138   9.402   8.766   3.461
   99MET     CB 1139   9.301   8.864   3.520
   99MET     CG 1140   9.183   8.919   3.441
   99MET     SD 1141   9.128   9.064   3.539
   99MET     CE 1142   9.158   9.202   3.431
   99MET      C 1143   9.436   8.812   3.320
   99MET     O1 1144   9.374   8.760   3.225
   99MET   HO11 1145   9.412   8.785   3.136
   99MET   HO12 1146   9.301   8.702   3.262
   99MET     O2 1147   9.533   8.890   3.307
   99MET   HO21 1148   9.541   8.926   3.214
   99MET   HO22 1149   9.589   8.889   3.390
  100ILE      N 1150   8.816   6.931   4.898
  100ILE     H1 1151   8.913   6.917   4.878
  100ILE     H2 1152   8.819   6.989   4.980
  100ILE     H3 1153   8.776   6.842   4.921
  100ILE     CA 1154   8.760   7.011   4.788
  100ILE     CB 1155   8.812   7.152   4.763
  100ILE    CG1 1156   8.960   7.170   4.728
  100ILE    CG2 1157   8.756   7.255   4.862
  100ILE     CD 1158   8.967   7.270   4.612
  100ILE      C 1159   8.773   6.926   4.661
  100ILE      O 1160   8.874   6.860   4.640
  101GLN      N 1161   8.670   6.928   4.577
  101GLN      H 1162   8.603   7.002   4.583
  101GLN     CA 1163   8.653   6.833   4.466
  101GLN     CB 1164   8.525   6.757   4.501
  101GLN     CG 1165   8.497   6.619   4.442
  101GLN     CD 1166   8.379   6.569   4.526
  101GLN    OE1 1167   8.399   6.509   4.632
  101GLN    NE2 1168   8.257   6.567   4.472
  101GLN   HE21 1169   8.244   6.594   4.377
  101GLN   HE22 1170   8.178   6.532   4.522
  101GLN      C 1171   8.637   6.896   4.328
  101GLN      O 1172   8.533   6.914   4.264
  102ARG      N 1173   8.758   6.911   4.274
  102ARG      H 1174   8.835   6.910   4.337
  102ARG     CA 1175   8.777   6.972   4.141
  102ARG     CB 1176   8.918   7.031   4.133
  102ARG     CG 1177   8.952   7.133   4.242
  102ARG     CD 1178   8.884   7.266   4.209
  102ARG     NE 1179   8.931   7.362   4.309
  102ARG     HE 1180   9.028   7.385   4.315
  102ARG     CZ 1181   8.866   7.476   4.336
  102ARG    NH1 1182   8.743   7.482   4.284
  102ARG   HH11 1183   8.710   7.409   4.224
  102ARG   HH12 1184   8.684   7.557   4.316
  102ARG    NH2 1185   8.920   7.586   4.391
  102ARG   HH21 1186   9.016   7.587   4.417
  102ARG   HH22 1187   8.863   7.668   4.388
  102ARG      C 1188   8.749   6.868   4.032
  102ARG      O 1189   8.671   6.900   3.943
  103THR      N 1190   8.791   6.744   4.058
  103THR      H 1191   8.871   6.730   4.116
  103THR     CA 1192   8.735   6.633   3.980
  103THR     CB 1193   8.836   6.567   3.886
  103THR    OG1 1194   8.769   6.483   3.792
  103THR    HG1 1195   8.840   6.416   3.768
  103THR    CG2 1196   8.944   6.486   3.959
  103THR      C 1197   8.670   6.536   4.079
  103THR      O 1198   8.704   6.541   4.197
  104PRO      N 1199   8.572   6.456   4.038
  104PRO     CA 1200   8.524   6.348   4.126
  104PRO     CB 1201   8.418   6.280   4.039
  104PRO     CG 1202   8.363   6.392   3.949
  104PRO     CD 1203   8.488   6.475   3.920
  104PRO      C 1204   8.625   6.242   4.170
  104PRO      O 1205   8.643   6.213   4.288
  105LYSH     N 1206   8.713   6.201   4.079
  105LYSH     H 1207   8.701   6.224   3.982
  105LYSH    CA 1208   8.812   6.099   4.118
  105LYSH    CB 1209   8.837   6.025   3.986
  105LYSH    CG 1210   8.940   5.912   3.990
  105LYSH    CD 1211   8.952   5.842   3.855
  105LYSH    CE 1212   9.075   5.751   3.852
  105LYSH    NZ 1213   9.197   5.806   3.913
  105LYSH   HZ1 1214   9.276   5.745   3.914
  105LYSH   HZ2 1215   9.217   5.889   3.861
  105LYSH   HZ3 1216   9.186   5.833   4.009
  105LYSH     C 1217   8.935   6.169   4.175
  105LYSH     O 1218   9.040   6.181   4.112
  106ILE      N 1219   8.929   6.202   4.303
  106ILE      H 1220   8.836   6.217   4.336
  106ILE     CA 1221   9.048   6.240   4.381
  106ILE     CB 1222   9.021   6.369   4.458
  106ILE    CG1 1223   8.873   6.404   4.473
  106ILE    CG2 1224   9.116   6.471   4.394
  106ILE     CD 1225   8.856   6.537   4.547
  106ILE      C 1226   9.090   6.135   4.485
  106ILE      O 1227   9.005   6.100   4.566
  107GLN      N 1228   9.218   6.140   4.521
  107GLN      H 1229   9.288   6.182   4.463
  107GLN     CA 1230   9.287   6.058   4.621
  107GLN     CB 1231   9.437   6.089   4.614
  107GLN     CG 1232   9.491   6.055   4.475
  107GLN     CD 1233   9.534   6.178   4.395
  107GLN    OE1 1234   9.454   6.259   4.349
  107GLN    NE2 1235   9.666   6.192   4.395
  107GLN   HE21 1236   9.730   6.142   4.454
  107GLN   HE22 1237   9.703   6.261   4.333
  107GLN      C 1238   9.240   6.065   4.766
  107GLN      O 1239   9.264   5.978   4.850
  108VAL      N 1240   9.168   6.172   4.800
  108VAL      H 1241   9.153   6.246   4.734
  108VAL     CA 1242   9.105   6.180   4.932
  108VAL     CB 1243   9.060   6.319   4.978
  108VAL    CG1 1244   9.180   6.393   5.038
  108VAL    CG2 1245   9.000   6.409   4.870
  108VAL      C 1246   8.993   6.079   4.954
  108VAL      O 1247   8.950   6.064   5.069
  109TYR      N 1248   8.921   6.020   4.859
  109TYR      H 1249   8.928   6.037   4.761
  109TYR     CA 1250   8.821   5.913   4.871
  109TYR     CB 1251   8.724   5.891   4.755
  109TYR     CG 1252   8.632   6.009   4.725
  109TYR    CD1 1253   8.671   6.122   4.654
  109TYR    HD1 1254   8.776   6.150   4.648
  109TYR    CD2 1255   8.497   5.974   4.735
  109TYR    HD2 1256   8.478   5.870   4.760
  109TYR    CE1 1257   8.576   6.201   4.590
  109TYR    HE1 1258   8.600   6.285   4.525
  109TYR    CE2 1259   8.400   6.055   4.678
  109TYR    HE2 1260   8.297   6.019   4.674
  109TYR     CZ 1261   8.442   6.169   4.610
  109TYR     OH 1262   8.345   6.249   4.559
  109TYR     HH 1263   8.379   6.343   4.569
  109TYR      C 1264   8.888   5.782   4.912
  109TYR      O 1265   8.994   5.744   4.862
  110SER      N 1266   8.817   5.700   4.989
  110SER      H 1267   8.721   5.720   5.008
  110SER     CA 1268   8.877   5.576   5.040
  110SER     CB 1269   8.778   5.512   5.137
  110SER     OG 1270   8.829   5.387   5.182
  110SER     HG 1271   8.911   5.407   5.235
  110SER      C 1272   8.910   5.476   4.928
  110SER      O 1273   8.816   5.420   4.872
  111ARG      N 1274   9.036   5.435   4.915
  111ARG      H 1275   9.113   5.462   4.973
  111ARG     CA 1276   9.081   5.357   4.799
  111ARG     CB 1277   9.051   5.207   4.803
  111ARG     CG 1278   9.145   5.130   4.896
  111ARG     CD 1279   9.111   4.982   4.884
  111ARG     NE 1280   8.968   4.952   4.907
  111ARG     HE 1281   8.906   4.993   4.841
  111ARG     CZ 1282   8.921   4.859   4.991
  111ARG    NH1 1283   8.997   4.803   5.087
  111ARG   HH11 1284   9.088   4.842   5.095
  111ARG   HH12 1285   8.960   4.725   5.137
  111ARG    NH2 1286   8.812   4.787   4.961
  111ARG   HH21 1287   8.767   4.806   4.874
  111ARG   HH22 1288   8.776   4.718   5.024
  111ARG      C 1289   9.057   5.420   4.661
  111ARG      O 1290   8.976   5.380   4.577
  112HI0      N 1291   9.150   5.509   4.629
  112HI0      H 1292   9.231   5.531   4.683
  112HI0     CA 1293   9.160   5.561   4.492
  112HI0     CB 1294   9.230   5.697   4.496
  112HI0     CG 1295   9.249   5.772   4.364
  112HI0    ND1 1296   9.368   5.815   4.322
  112HI0    HD1 1297   9.447   5.755   4.334
  112HI0    CD2 1298   9.153   5.836   4.299
  112HI0    HD2 1299   9.047   5.826   4.323
  112HI0    CE1 1300   9.344   5.897   4.220
  112HI0    HE1 1301   9.409   5.932   4.140
  112HI0    NE2 1302   9.212   5.907   4.204
  112HI0    HE2 1303   9.167   5.967   4.137
  112HI0      C 1304   9.218   5.458   4.394
  112HI0      O 1305   9.294   5.370   4.433
  113PRO      N 1306   9.174   5.458   4.268
  113PRO     CA 1307   9.232   5.392   4.151
  113PRO     CB 1308   9.118   5.385   4.049
  113PRO     CG 1309   9.017   5.495   4.084
  113PRO     CD 1310   9.037   5.500   4.236
  113PRO      C 1311   9.355   5.461   4.092
  113PRO      O 1312   9.351   5.578   4.053
  114ALA      N 1313   9.460   5.385   4.062
  114ALA      H 1314   9.452   5.285   4.062
  114ALA     CA 1315   9.589   5.440   4.017
  114ALA     CB 1316   9.703   5.343   4.047
  114ALA      C 1317   9.591   5.475   3.868
  114ALA      O 1318   9.694   5.515   3.814
  115GL4      N 1319   9.491   5.425   3.796
  115GL4      H 1320   9.422   5.361   3.829
  115GL4     CA 1321   9.459   5.462   3.657
  115GL4     CB 1322   9.353   5.364   3.607
  115GL4     CG 1323   9.225   5.345   3.690
  115GL4     CD 1324   9.234   5.207   3.754
  115GL4    OE1 1325   9.320   5.195   3.844
  115GL4   HE11 1326   9.280   5.132   3.911
  115GL4   HE12 1327   9.393   5.264   3.841
  115GL4    OE2 1328   9.165   5.111   3.711
  115GL4   HE21 1329   9.158   5.040   3.781
  115GL4   HE22 1330   9.123   5.138   3.624
  115GL4      C 1331   9.408   5.605   3.637
  115GL4      O 1332   9.333   5.652   3.722
  116ASN      N 1333   9.432   5.660   3.518
  116ASN      H 1334   9.493   5.608   3.458
  116ASN     CA 1335   9.368   5.783   3.468
  116ASN     CB 1336   9.481   5.880   3.436
  116ASN     CG 1337   9.521   5.952   3.565
  116ASN    OD1 1338   9.453   6.045   3.609
  116ASN    ND2 1339   9.635   5.917   3.624
  116ASN   HD21 1340   9.683   5.839   3.584
  116ASN   HD22 1341   9.687   5.973   3.688
  116ASN      C 1342   9.287   5.747   3.343
  116ASN      O 1343   9.357   5.706   3.251
  117GLY      N 1344   9.174   5.812   3.320
  117GLY      H 1345   9.127   5.861   3.394
  117GLY     CA 1346   9.096   5.795   3.197
  117GLY      C 1347   8.972   5.883   3.210
  117GLY      O 1348   8.860   5.835   3.227
  118LYSH     N 1349   8.979   6.012   3.177
  118LYSH     H 1350   8.888   6.054   3.173
  118LYSH    CA 1351   9.100   6.083   3.135
  118LYSH    CB 1352   9.090   6.132   2.990
  118LYSH    CG 1353   9.078   6.022   2.885
  118LYSH    CD 1354   9.057   6.092   2.750
  118LYSH    CE 1355   9.060   6.006   2.624
  118LYSH    NZ 1356   8.946   5.915   2.608
  118LYSH   HZ1 1357   8.971   5.838   2.549
  118LYSH   HZ2 1358   8.915   5.882   2.697
  118LYSH   HZ3 1359   8.876   5.960   2.552
  118LYSH     C 1360   9.124   6.191   3.241
  118LYSH     O 1361   9.036   6.268   3.276
  119SER      N 1362   9.251   6.218   3.271
  119SER      H 1363   9.329   6.177   3.224
  119SER     CA 1364   9.295   6.314   3.373
  119SER     CB 1365   9.437   6.288   3.424
  119SER     OG 1366   9.466   6.379   3.530
  119SER     HG 1367   9.408   6.373   3.611
  119SER      C 1368   9.291   6.453   3.309
  119SER      O 1369   9.374   6.472   3.221
  120ASN      N 1370   9.215   6.546   3.368
  120ASN      H 1371   9.190   6.535   3.464
  120ASN     CA 1372   9.186   6.678   3.312
  120ASN     CB 1373   9.298   6.780   3.331
  120ASN     CG 1374   9.233   6.895   3.408
  120ASN    OD1 1375   9.231   6.897   3.531
  120ASN    ND2 1376   9.184   7.001   3.344
  120ASN   HD21 1377   9.190   7.013   3.245
  120ASN   HD22 1378   9.153   7.071   3.408
  120ASN      C 1379   9.124   6.670   3.172
  120ASN      O 1380   9.198   6.648   3.076
  121PHE      N 1381   8.993   6.691   3.160
  121PHE      H 1382   8.961   6.665   3.069
  121PHE     CA 1383   8.895   6.742   3.257
  121PHE     CB 1384   8.793   6.831   3.187
  121PHE     CG 1385   8.859   6.951   3.118
  121PHE    CD1 1386   8.915   6.939   2.991
  121PHE    HD1 1387   8.917   6.842   2.942
  121PHE    CD2 1388   8.833   7.075   3.176
  121PHE    HD2 1389   8.809   7.082   3.282
  121PHE    CE1 1390   8.953   7.052   2.921
  121PHE    HE1 1391   8.976   7.034   2.816
  121PHE    CE2 1392   8.864   7.186   3.099
  121PHE    HE2 1393   8.837   7.287   3.129
  121PHE     CZ 1394   8.922   7.178   2.972
  121PHE     HZ 1395   8.965   7.268   2.929
  121PHE      C 1396   8.824   6.629   3.331
  121PHE      O 1397   8.887   6.526   3.354
  122LEU      N 1398   8.693   6.634   3.356
  122LEU      H 1399   8.633   6.652   3.278
  122LEU     CA 1400   8.628   6.563   3.467
  122LEU     CB 1401   8.484   6.607   3.494
  122LEU     CG 1402   8.471   6.759   3.512
  122LEU    CD1 1403   8.321   6.789   3.523
  122LEU    CD2 1404   8.524   6.812   3.645
  122LEU      C 1405   8.630   6.412   3.444
  122LEU      O 1406   8.596   6.374   3.332
  123ASN      N 1407   8.636   6.342   3.557
  123ASN      H 1408   8.641   6.390   3.644
  123ASN     CA 1409   8.650   6.196   3.559
  123ASN     CB 1410   8.796   6.155   3.537
  123ASN     CG 1411   8.887   6.253   3.611
  123ASN    OD1 1412   8.877   6.254   3.733
  123ASN    ND2 1413   8.962   6.343   3.549
  123ASN   HD21 1414   8.964   6.372   3.453
  123ASN   HD22 1415   9.024   6.399   3.605
  123ASN      C 1416   8.583   6.120   3.674
  123ASN      O 1417   8.599   6.151   3.792
  124CYS2     N 1418   8.513   6.013   3.638
  124CYS2     H 1419   8.514   5.976   3.545
  124CYS2    CA 1420   8.428   5.930   3.725
  124CYS2    CB 1421   8.288   5.987   3.751
  124CYS2    SG 1422   8.192   5.883   3.867
  124CYS2     C 1423   8.434   5.778   3.708
  124CYS2     O 1424   8.432   5.718   3.601
  125TYR      N 1425   8.494   5.722   3.813
  125TYR      H 1426   8.507   5.779   3.894
  125TYR     CA 1427   8.527   5.579   3.821
  125TYR     CB 1428   8.647   5.565   3.915
  125TYR     CG 1429   8.706   5.424   3.909
  125TYR    CD1 1430   8.770   5.384   3.792
  125TYR    HD1 1431   8.749   5.442   3.703
  125TYR    CD2 1432   8.719   5.343   4.022
  125TYR    HD2 1433   8.677   5.368   4.119
  125TYR    CE1 1434   8.839   5.264   3.780
  125TYR    HE1 1435   8.889   5.240   3.686
  125TYR    CE2 1436   8.782   5.220   4.008
  125TYR    HE2 1437   8.771   5.152   4.092
  125TYR     CZ 1438   8.841   5.178   3.890
  125TYR     OH 1439   8.907   5.060   3.879
  125TYR     HH 1440   8.962   5.063   3.795
  125TYR      C 1441   8.416   5.491   3.880
  125TYR      O 1442   8.378   5.512   3.995
  126VAL      N 1443   8.371   5.400   3.794
  126VAL      H 1444   8.376   5.411   3.695
  126VAL     CA 1445   8.274   5.300   3.841
  126VAL     CB 1446   8.131   5.309   3.787
  126VAL    CG1 1447   8.029   5.233   3.872
  126VAL    CG2 1448   8.084   5.450   3.752
  126VAL      C 1449   8.331   5.161   3.814
  126VAL      O 1450   8.358   5.121   3.701
  127SER      N 1451   8.371   5.102   3.927
  127SER      H 1452   8.376   5.151   4.013
  127SER     CA 1453   8.422   4.964   3.929
  127SER     CB 1454   8.484   4.911   4.059
  127SER     OG 1455   8.392   4.933   4.166
  127SER     HG 1456   8.403   5.026   4.201
  127SER      C 1457   8.330   4.851   3.883
  127SER      O 1458   8.380   4.761   3.816
  128GLY      N 1459   8.207   4.846   3.935
  128GLY      H 1460   8.178   4.912   4.004
  128GLY     CA 1461   8.114   4.735   3.910
  128GLY      C 1462   8.051   4.740   3.771
  128GLY      O 1463   7.983   4.837   3.739
  129PHE      N 1464   8.107   4.655   3.685
  129PHE      H 1465   8.183   4.595   3.709
  129PHE     CA 1466   8.055   4.654   3.547
  129PHE     CB 1467   8.154   4.562   3.476
  129PHE     CG 1468   8.144   4.558   3.323
  129PHE    CD1 1469   8.094   4.447   3.256
  129PHE    HD1 1470   8.035   4.371   3.307
  129PHE    CD2 1471   8.203   4.662   3.253
  129PHE    HD2 1472   8.248   4.743   3.310
  129PHE    CE1 1473   8.105   4.441   3.117
  129PHE    HE1 1474   8.090   4.343   3.072
  129PHE    CE2 1475   8.210   4.656   3.114
  129PHE    HE2 1476   8.261   4.729   3.051
  129PHE     CZ 1477   8.162   4.545   3.045
  129PHE     HZ 1478   8.153   4.550   2.937
  129PHE      C 1479   7.908   4.612   3.551
  129PHE      O 1480   7.824   4.692   3.510
  130HI0      N 1481   7.867   4.494   3.598
  130HI0      H 1482   7.931   4.419   3.616
  130HI0     CA 1483   7.725   4.457   3.600
  130HI0     CB 1484   7.709   4.306   3.615
  130HI0     CG 1485   7.729   4.241   3.478
  130HI0    ND1 1486   7.841   4.207   3.414
  130HI0    HD1 1487   7.931   4.205   3.458
  130HI0    CD2 1488   7.624   4.212   3.402
  130HI0    HD2 1489   7.519   4.203   3.429
  130HI0    CE1 1490   7.807   4.164   3.293
  130HI0    HE1 1491   7.876   4.120   3.220
  130HI0    NE2 1492   7.675   4.171   3.286
  130HI0    HE2 1493   7.622   4.151   3.203
  130HI0      C 1494   7.634   4.533   3.697
  130HI0      O 1495   7.683   4.549   3.809
  131PRO      N 1496   7.523   4.581   3.642
  131PRO     CA 1497   7.486   4.601   3.501
  131PRO     CB 1498   7.333   4.600   3.500
  131PRO     CG 1499   7.285   4.644   3.639
  131PRO     CD 1500   7.403   4.600   3.725
  131PRO      C 1501   7.533   4.737   3.449
  131PRO      O 1502   7.538   4.840   3.516
  132SER      N 1503   7.589   4.741   3.329
  132SER      H 1504   7.617   4.653   3.291
  132SER     CA 1505   7.632   4.859   3.252
  132SER     CB 1506   7.718   4.819   3.132
  132SER     OG 1507   7.647   4.721   3.056
  132SER     HG 1508   7.717   4.684   2.995
  132SER      C 1509   7.523   4.956   3.208
  132SER      O 1510   7.552   5.075   3.195
  133AS4      N 1511   7.399   4.912   3.227
  133AS4      H 1512   7.381   4.814   3.225
  133AS4     CA 1513   7.274   4.987   3.210
  133AS4     CB 1514   7.161   4.896   3.261
  133AS4     CG 1515   7.153   4.769   3.176
  133AS4    OD1 1516   7.062   4.773   3.091
  133AS4   HD11 1517   7.094   4.737   3.003
  133AS4   HD12 1518   6.979   4.784   3.145
  133AS4    OD2 1519   7.230   4.674   3.200
  133AS4   HD21 1520   7.212   4.601   3.134
  133AS4   HD22 1521   7.261   4.696   3.292
  133AS4      C 1522   7.257   5.122   3.280
  133AS4      O 1523   7.184   5.213   3.240
  134ILE      N 1524   7.328   5.125   3.392
  134ILE      H 1525   7.386   5.046   3.413
  134ILE     CA 1526   7.344   5.243   3.479
  134ILE     CB 1527   7.462   5.211   3.571
  134ILE    CG1 1528   7.598   5.189   3.506
  134ILE    CG2 1529   7.424   5.087   3.654
  134ILE     CD 1530   7.717   5.172   3.601
  134ILE      C 1531   7.370   5.377   3.410
  134ILE      O 1532   7.426   5.386   3.301
  135GL4      N 1533   7.326   5.479   3.483
  135GL4      H 1534   7.281   5.466   3.571
  135GL4     CA 1535   7.330   5.618   3.433
  135GL4     CB 1536   7.186   5.669   3.425
  135GL4     CG 1537   7.110   5.611   3.305
  135GL4     CD 1538   6.964   5.658   3.310
  135GL4    OE1 1539   6.941   5.781   3.317
  135GL4   HE11 1540   6.844   5.792   3.297
  135GL4   HE12 1541   7.028   5.828   3.333
  135GL4    OE2 1542   6.870   5.576   3.319
  135GL4   HE21 1543   6.785   5.627   3.334
  135GL4   HE22 1544   6.897   5.480   3.318
  135GL4      C 1545   7.418   5.716   3.511
  135GL4      O 1546   7.417   5.737   3.632
  136VAL      N 1547   7.530   5.735   3.442
  136VAL      H 1548   7.543   5.696   3.351
  136VAL     CA 1549   7.631   5.836   3.477
  136VAL     CB 1550   7.776   5.789   3.464
  136VAL    CG1 1551   7.872   5.888   3.529
  136VAL    CG2 1552   7.788   5.647   3.521
  136VAL      C 1553   7.608   5.986   3.455
  136VAL      O 1554   7.646   6.047   3.355
  137AS4      N 1555   7.544   6.043   3.556
  137AS4      H 1556   7.479   5.986   3.607
  137AS4     CA 1557   7.519   6.186   3.581
  137AS4     CB 1558   7.393   6.202   3.666
  137AS4     CG 1559   7.277   6.137   3.590
  137AS4    OD1 1560   7.197   6.208   3.525
  137AS4   HD11 1561   7.135   6.149   3.472
  137AS4   HD12 1562   7.191   6.296   3.571
  137AS4    OD2 1563   7.250   6.019   3.620
  137AS4   HD21 1564   7.156   5.995   3.597
  137AS4   HD22 1565   7.321   5.971   3.673
  137AS4      C 1566   7.623   6.288   3.628
  137AS4      O 1567   7.700   6.262   3.720
  138LEU      N 1568   7.590   6.414   3.600
  138LEU      H 1569   7.520   6.439   3.534
  138LEU     CA 1570   7.685   6.519   3.642
  138LEU     CB 1571   7.775   6.561   3.526
  138LEU     CG 1572   7.872   6.677   3.550
  138LEU    CD1 1573   7.988   6.636   3.641
  138LEU    CD2 1574   7.910   6.727   3.410
  138LEU      C 1575   7.625   6.627   3.732
  138LEU      O 1576   7.538   6.698   3.681
  139LEU      N 1577   7.648   6.613   3.862
  139LEU      H 1578   7.725   6.561   3.898
  139LEU     CA 1579   7.579   6.706   3.953
  139LEU     CB 1580   7.535   6.638   4.083
  139LEU     CG 1581   7.431   6.707   4.171
  139LEU    CD1 1582   7.310   6.627   4.219
  139LEU    CD2 1583   7.511   6.775   4.283
  139LEU      C 1584   7.678   6.818   3.983
  139LEU      O 1585   7.798   6.800   4.007
  140LYSH     N 1586   7.618   6.937   3.987
  140LYSH     H 1587   7.519   6.942   3.974
  140LYSH    CA 1588   7.691   7.064   3.985
  140LYSH    CB 1589   7.710   7.118   3.843
  140LYSH    CG 1590   7.813   7.231   3.840
  140LYSH    CD 1591   7.833   7.291   3.701
  140LYSH    CE 1592   7.948   7.393   3.706
  140LYSH    NZ 1593   7.962   7.464   3.578
  140LYSH   HZ1 1594   7.888   7.528   3.559
  140LYSH   HZ2 1595   8.047   7.516   3.573
  140LYSH   HZ3 1596   7.960   7.407   3.496
  140LYSH     C 1597   7.612   7.167   4.065
  140LYSH     O 1598   7.501   7.202   4.024
  141ASN      N 1599   7.657   7.208   4.183
  141ASN      H 1600   7.728   7.151   4.226
  141ASN     CA 1601   7.607   7.316   4.269
  141ASN     CB 1602   7.580   7.446   4.192
  141ASN     CG 1603   7.697   7.505   4.113
  141ASN    OD1 1604   7.813   7.499   4.154
  141ASN    ND2 1605   7.671   7.520   3.984
  141ASN   HD21 1606   7.580   7.495   3.952
  141ASN   HD22 1607   7.729   7.574   3.923
  141ASN      C 1608   7.478   7.277   4.342
  141ASN      O 1609   7.474   7.304   4.462
  142GLY      N 1610   7.393   7.193   4.284
  142GLY      H 1611   7.412   7.174   4.188
  142GLY     CA 1612   7.265   7.150   4.342
  142GLY      C 1613   7.186   7.066   4.241
  142GLY      O 1614   7.191   6.943   4.255
  143GL4      N 1615   7.129   7.131   4.141
  143GL4      H 1616   7.149   7.227   4.119
  143GL4     CA 1617   7.067   7.058   4.029
  143GL4     CB 1618   6.991   7.149   3.932
  143GL4     CG 1619   6.879   7.230   3.997
  143GL4     CD 1620   6.945   7.363   4.036
  143GL4    OE1 1621   6.956   7.391   4.158
  143GL4   HE11 1622   6.997   7.481   4.167
  143GL4   HE12 1623   6.970   7.298   4.193
  143GL4    OE2 1624   6.977   7.445   3.948
  143GL4   HE21 1625   7.011   7.526   3.996
  143GL4   HE22 1626   6.942   7.406   3.863
  143GL4      C 1627   7.172   6.980   3.949
  143GL4      O 1628   7.291   7.002   3.967
  144ARG      N 1629   7.124   6.877   3.880
  144ARG      H 1630   7.029   6.851   3.898
  144ARG     CA 1631   7.199   6.807   3.775
  144ARG     CB 1632   7.124   6.675   3.761
  144ARG     CG 1633   7.160   6.586   3.879
  144ARG     CD 1634   7.081   6.455   3.878
  144ARG     NE 1635   6.936   6.465   3.852
  144ARG     HE 1636   6.870   6.458   3.926
  144ARG     CZ 1637   6.878   6.445   3.733
  144ARG    NH1 1638   6.946   6.375   3.640
  144ARG   HH11 1639   7.042   6.350   3.646
  144ARG   HH12 1640   6.897   6.327   3.568
  144ARG    NH2 1641   6.763   6.504   3.699
  144ARG   HH21 1642   6.712   6.561   3.763
  144ARG   HH22 1643   6.734   6.488   3.605
  144ARG      C 1644   7.218   6.887   3.646
  144ARG      O 1645   7.143   6.981   3.622
  145ILE      N 1646   7.328   6.846   3.583
  145ILE      H 1647   7.388   6.784   3.633
  145ILE     CA 1648   7.351   6.876   3.441
  145ILE     CB 1649   7.440   6.994   3.401
  145ILE    CG1 1650   7.572   7.002   3.478
  145ILE    CG2 1651   7.368   7.129   3.410
  145ILE     CD 1652   7.681   7.093   3.419
  145ILE      C 1653   7.381   6.748   3.364
  145ILE      O 1654   7.387   6.645   3.431
  146GL4      N 1655   7.409   6.756   3.234
  146GL4      H 1656   7.420   6.848   3.198
  146GL4     CA 1657   7.420   6.643   3.140
  146GL4     CB 1658   7.433   6.692   2.996
  146GL4     CG 1659   7.331   6.799   2.955
  146GL4     CD 1660   7.344   6.940   3.014
  146GL4    OE1 1661   7.454   6.994   3.036
  146GL4   HE11 1662   7.447   7.086   2.997
  146GL4   HE12 1663   7.513   6.924   3.075
  146GL4    OE2 1664   7.241   7.003   3.044
  146GL4   HE21 1665   7.276   7.081   3.097
  146GL4   HE22 1666   7.161   6.964   2.999
  146GL4      C 1667   7.520   6.532   3.172
  146GL4      O 1668   7.621   6.543   3.241
  147LYSH     N 1669   7.480   6.414   3.124
  147LYSH     H 1670   7.386   6.401   3.091
  147LYSH    CA 1671   7.547   6.284   3.134
  147LYSH    CB 1672   7.476   6.175   3.052
  147LYSH    CG 1673   7.329   6.147   3.084
  147LYSH    CD 1674   7.327   6.058   3.208
  147LYSH    CE 1675   7.191   5.990   3.225
  147LYSH    NZ 1676   7.075   6.077   3.253
  147LYSH   HZ1 1677   7.046   6.126   3.171
  147LYSH   HZ2 1678   7.004   6.017   3.290
  147LYSH   HZ3 1679   7.099   6.151   3.316
  147LYSH     C 1680   7.692   6.281   3.085
  147LYSH     O 1681   7.721   6.344   2.984
  148VAL      N 1682   7.776   6.210   3.160
  148VAL      H 1683   7.737   6.167   3.242
  148VAL     CA 1684   7.919   6.181   3.143
  148VAL     CB 1685   7.964   6.166   3.289
  148VAL    CG1 1686   8.114   6.140   3.290
  148VAL    CG2 1687   7.930   6.284   3.381
  148VAL      C 1688   7.928   6.059   3.051
  148VAL      O 1689   7.874   5.950   3.070
  149GL4      N 1690   8.024   6.073   2.960
  149GL4      H 1691   8.094   6.144   2.970
  149GL4     CA 1692   8.044   5.978   2.849
  149GL4     CB 1693   8.082   6.058   2.724
  149GL4     CG 1694   7.967   6.144   2.671
  149GL4     CD 1695   8.006   6.223   2.546
  149GL4    OE1 1696   7.970   6.342   2.532
  149GL4   HE11 1697   8.027   6.395   2.468
  149GL4   HE12 1698   7.888   6.348   2.589
  149GL4    OE2 1699   8.077   6.168   2.459
  149GL4   HE21 1700   8.133   6.238   2.416
  149GL4   HE22 1701   8.055   6.071   2.451
  149GL4      C 1702   8.162   5.890   2.892
  149GL4      O 1703   8.256   5.936   2.957
  150HI0      N 1704   8.149   5.764   2.852
  150HI0      H 1705   8.069   5.732   2.802
  150HI0     CA 1706   8.244   5.656   2.883
  150HI0     CB 1707   8.175   5.520   2.872
  150HI0     CG 1708   8.271   5.405   2.905
  150HI0    ND1 1709   8.346   5.339   2.818
  150HI0    HD1 1710   8.340   5.356   2.720
  150HI0    CD2 1711   8.317   5.378   3.026
  150HI0    HD2 1712   8.280   5.416   3.121
  150HI0    CE1 1713   8.438   5.266   2.881
  150HI0    HE1 1714   8.519   5.227   2.819
  150HI0    NE2 1715   8.410   5.284   3.010
  150HI0    HE2 1716   8.444   5.228   3.085
  150HI0      C 1717   8.375   5.671   2.805
  150HI0      O 1718   8.374   5.677   2.682
  151SER      N 1719   8.485   5.671   2.880
  151SER      H 1720   8.469   5.654   2.977
  151SER     CA 1721   8.620   5.693   2.826
  151SER     CB 1722   8.700   5.784   2.919
  151SER     OG 1723   8.832   5.809   2.869
  151SER     HG 1724   8.897   5.733   2.878
  151SER      C 1725   8.703   5.567   2.801
  151SER      O 1726   8.727   5.541   2.683
  152AS4      N 1727   8.734   5.495   2.908
  152AS4      H 1728   8.682   5.497   2.994
  152AS4     CA 1729   8.826   5.382   2.886
  152AS4     CB 1730   8.968   5.425   2.925
  152AS4     CG 1731   9.041   5.506   2.817
  152AS4    OD1 1732   9.101   5.448   2.724
  152AS4   HD11 1733   9.162   5.508   2.673
  152AS4   HD12 1734   9.045   5.368   2.700
  152AS4    OD2 1735   9.020   5.629   2.819
  152AS4   HD21 1736   9.100   5.672   2.778
  152AS4   HD22 1737   8.932   5.650   2.861
  152AS4      C 1738   8.795   5.263   2.976
  152AS4      O 1739   8.763   5.274   3.094
  153LEU      N 1740   8.829   5.146   2.921
  153LEU      H 1741   8.854   5.158   2.825
  153LEU     CA 1742   8.814   5.016   2.986
  153LEU     CB 1743   8.770   4.916   2.879
  153LEU     CG 1744   8.626   4.945   2.838
  153LEU    CD1 1745   8.602   4.869   2.708
  153LEU    CD2 1746   8.532   4.914   2.955
  153LEU      C 1747   8.945   4.981   3.059
  153LEU      O 1748   9.046   4.961   2.992
  154SER      N 1749   8.953   5.009   3.188
  154SER      H 1750   8.871   5.041   3.236
  154SER     CA 1751   9.069   4.977   3.272
  154SER     CB 1752   9.071   5.031   3.416
  154SER     OG 1753   9.207   5.039   3.459
  154SER     HG 1754   9.206   5.060   3.557
  154SER      C 1755   9.089   4.826   3.286
  154SER      O 1756   8.988   4.760   3.310
  155PHE      N 1757   9.213   4.779   3.272
  155PHE      H 1758   9.294   4.836   3.267
  155PHE     CA 1759   9.259   4.639   3.280
  155PHE     CB 1760   9.412   4.643   3.266
  155PHE     CG 1761   9.484   4.509   3.277
  155PHE    CD1 1762   9.450   4.408   3.188
  155PHE    HD1 1763   9.402   4.432   3.094
  155PHE    CD2 1764   9.562   4.483   3.389
  155PHE    HD2 1765   9.610   4.566   3.440
  155PHE    CE1 1766   9.501   4.280   3.211
  155PHE    HE1 1767   9.486   4.207   3.131
  155PHE    CE2 1768   9.596   4.351   3.419
  155PHE    HE2 1769   9.642   4.320   3.513
  155PHE     CZ 1770   9.563   4.249   3.332
  155PHE     HZ 1771   9.577   4.142   3.350
  155PHE      C 1772   9.196   4.572   3.402
  155PHE      O 1773   9.182   4.633   3.508
  156SER      N 1774   9.187   4.440   3.390
  156SER      H 1775   9.254   4.397   3.330
  156SER     CA 1776   9.121   4.358   3.493
  156SER     CB 1777   8.971   4.381   3.475
  156SER     OG 1778   8.892   4.285   3.547
  156SER     HG 1779   8.804   4.289   3.501
  156SER      C 1780   9.162   4.212   3.476
  156SER      O 1781   9.204   4.167   3.369
  157LYSH     N 1782   9.147   4.141   3.588
  157LYSH     H 1783   9.162   4.185   3.676
  157LYSH    CA 1784   9.160   3.995   3.588
  157LYSH    CB 1785   9.185   3.943   3.730
  157LYSH    CG 1786   9.313   3.861   3.711
  157LYSH    CD 1787   9.341   3.779   3.837
  157LYSH    CE 1788   9.466   3.695   3.810
  157LYSH    NZ 1789   9.546   3.674   3.931
  157LYSH   HZ1 1790   9.482   3.644   4.001
  157LYSH   HZ2 1791   9.616   3.604   3.913
  157LYSH   HZ3 1792   9.575   3.764   3.963
  157LYSH     C 1793   9.040   3.921   3.529
  157LYSH     O 1794   9.066   3.805   3.495
  158AS4      N 1795   8.923   3.983   3.521
  158AS4      H 1796   8.916   4.081   3.542
  158AS4     CA 1797   8.795   3.924   3.480
  158AS4     CB 1798   8.704   3.923   3.603
  158AS4     CG 1799   8.557   3.891   3.575
  158AS4    OD1 1800   8.538   3.789   3.505
  158AS4   HD11 1801   8.439   3.779   3.500
  158AS4   HD12 1802   8.628   3.751   3.484
  158AS4    OD2 1803   8.468   3.964   3.623
  158AS4   HD21 1804   8.381   3.948   3.575
  158AS4   HD22 1805   8.507   4.015   3.699
  158AS4      C 1806   8.734   4.012   3.372
  158AS4      O 1807   8.765   4.131   3.369
  159TRP      N 1808   8.650   3.950   3.289
  159TRP      H 1809   8.641   3.851   3.295
  159TRP     CA 1810   8.567   4.017   3.188
  159TRP     CB 1811   8.456   3.918   3.153
  159TRP     CG 1812   8.438   3.913   3.001
  159TRP    CD1 1813   8.439   4.019   2.920
  159TRP    HD1 1814   8.451   4.125   2.940
  159TRP    CD2 1815   8.432   3.795   2.928
  159TRP    NE1 1816   8.435   3.969   2.796
  159TRP    HE1 1817   8.443   4.023   2.713
  159TRP    CE2 1818   8.433   3.836   2.795
  159TRP    CE3 1819   8.424   3.659   2.956
  159TRP    HE3 1820   8.404   3.631   3.059
  159TRP    CZ2 1821   8.417   3.745   2.691
  159TRP    HZ2 1822   8.406   3.784   2.590
  159TRP    CZ3 1823   8.402   3.567   2.854
  159TRP    HZ3 1824   8.408   3.463   2.885
  159TRP    CH2 1825   8.404   3.610   2.722
  159TRP    HH2 1826   8.373   3.539   2.645
  159TRP      C 1827   8.507   4.154   3.222
  159TRP      O 1828   8.510   4.244   3.138
  160SER      N 1829   8.475   4.157   3.351
  160SER      H 1830   8.488   4.086   3.421
  160SER     CA 1831   8.441   4.292   3.399
  160SER     CB 1832   8.383   4.291   3.541
  160SER     OG 1833   8.296   4.181   3.569
  160SER     HG 1834   8.350   4.107   3.609
  160SER      C 1835   8.549   4.399   3.393
  160SER      O 1836   8.643   4.387   3.472
  161PHE      N 1837   8.567   4.471   3.282
  161PHE      H 1838   8.517   4.456   3.197
  161PHE     CA 1839   8.673   4.573   3.279
  161PHE     CB 1840   8.719   4.591   3.134
  161PHE     CG 1841   8.840   4.501   3.110
  161PHE    CD1 1842   8.953   4.566   3.060
  161PHE    HD1 1843   8.934   4.671   3.038
  161PHE    CD2 1844   8.841   4.364   3.133
  161PHE    HD2 1845   8.759   4.311   3.180
  161PHE    CE1 1846   9.064   4.490   3.024
  161PHE    HE1 1847   9.154   4.537   2.984
  161PHE    CE2 1848   8.956   4.290   3.107
  161PHE    HE2 1849   8.944   4.184   3.129
  161PHE     CZ 1850   9.068   4.355   3.059
  161PHE     HZ 1851   9.157   4.297   3.034
  161PHE      C 1852   8.624   4.711   3.325
  161PHE      O 1853   8.516   4.761   3.295
  162TYR      N 1854   8.711   4.777   3.400
  162TYR      H 1855   8.809   4.756   3.400
  162TYR     CA 1856   8.673   4.891   3.485
  162TYR     CB 1857   8.775   4.924   3.595
  162TYR     CG 1858   8.816   4.810   3.690
  162TYR    CD1 1859   8.736   4.707   3.737
  162TYR    HD1 1860   8.633   4.734   3.759
  162TYR    CD2 1861   8.952   4.793   3.708
  162TYR    HD2 1862   9.020   4.846   3.641
  162TYR    CE1 1863   8.784   4.591   3.798
  162TYR    HE1 1864   8.723   4.503   3.816
  162TYR    CE2 1865   9.004   4.689   3.784
  162TYR    HE2 1866   9.111   4.670   3.783
  162TYR     CZ 1867   8.919   4.589   3.829
  162TYR     OH 1868   8.951   4.507   3.934
  162TYR     HH 1869   9.039   4.534   3.973
  162TYR      C 1870   8.646   5.020   3.408
  162TYR      O 1871   8.731   5.062   3.329
  163LEU      N 1872   8.531   5.076   3.444
  163LEU      H 1873   8.478   5.047   3.524
  163LEU     CA 1874   8.477   5.194   3.376
  163LEU     CB 1875   8.325   5.193   3.389
  163LEU     CG 1876   8.258   5.060   3.350
  163LEU    CD1 1877   8.120   5.056   3.416
  163LEU    CD2 1878   8.240   5.045   3.199
  163LEU      C 1879   8.533   5.328   3.424
  163LEU      O 1880   8.498   5.386   3.527
  164LEU      N 1881   8.600   5.392   3.328
  164LEU      H 1882   8.619   5.349   3.240
  164LEU     CA 1883   8.635   5.534   3.345
  164LEU     CB 1884   8.783   5.551   3.309
  164LEU     CG 1885   8.873   5.498   3.420
  164LEU    CD1 1886   8.957   5.377   3.378
  164LEU    CD2 1887   8.961   5.616   3.464
  164LEU      C 1888   8.547   5.621   3.255
  164LEU      O 1889   8.543   5.593   3.135
  165TYR      N 1890   8.465   5.706   3.316
  165TYR      H 1891   8.475   5.723   3.414
  165TYR     CA 1892   8.372   5.803   3.257
  165TYR     CB 1893   8.247   5.826   3.343
  165TYR     CG 1894   8.146   5.715   3.312
  165TYR    CD1 1895   8.152   5.580   3.342
  165TYR    HD1 1896   8.237   5.532   3.391
  165TYR    CD2 1897   8.043   5.750   3.226
  165TYR    HD2 1898   8.026   5.857   3.214
  165TYR    CE1 1899   8.052   5.492   3.300
  165TYR    HE1 1900   8.057   5.398   3.355
  165TYR    CE2 1901   7.953   5.660   3.169
  165TYR    HE2 1902   7.905   5.681   3.074
  165TYR     CZ 1903   7.948   5.529   3.216
  165TYR     OH 1904   7.841   5.447   3.197
  165TYR     HH 1905   7.860   5.357   3.237
  165TYR      C 1906   8.445   5.937   3.257
  165TYR      O 1907   8.519   5.976   3.347
  166TYR      N 1908   8.420   6.019   3.155
  166TYR      H 1909   8.364   5.986   3.079
  166TYR     CA 1910   8.487   6.148   3.133
  166TYR     CB 1911   8.603   6.128   3.035
  166TYR     CG 1912   8.693   6.246   2.996
  166TYR    CD1 1913   8.675   6.312   2.875
  166TYR    HD1 1914   8.599   6.274   2.807
  166TYR    CD2 1915   8.783   6.298   3.088
  166TYR    HD2 1916   8.796   6.249   3.185
  166TYR    CE1 1917   8.742   6.429   2.841
  166TYR    HE1 1918   8.738   6.468   2.739
  166TYR    CE2 1919   8.853   6.411   3.051
  166TYR    HE2 1920   8.945   6.427   3.108
  166TYR     CZ 1921   8.832   6.482   2.933
  166TYR     OH 1922   8.885   6.605   2.912
  166TYR     HH 1923   8.863   6.625   2.816
  166TYR      C 1924   8.396   6.251   3.066
  166TYR      O 1925   8.296   6.204   3.012
  167THR      N 1926   8.422   6.380   3.084
  167THR      H 1927   8.482   6.413   3.157
  167THR     CA 1928   8.348   6.488   3.016
  167THR     CB 1929   8.223   6.517   3.100
  167THR    OG1 1930   8.138   6.602   3.022
  167THR    HG1 1931   8.061   6.636   3.075
  167THR    CG2 1932   8.253   6.574   3.238
  167THR      C 1933   8.437   6.611   2.995
  167THR      O 1934   8.493   6.671   3.086
  168GL4      N 1935   8.441   6.639   2.865
  168GL4      H 1936   8.383   6.582   2.806
  168GL4     CA 1937   8.510   6.747   2.792
  168GL4     CB 1938   8.499   6.728   2.640
  168GL4     CG 1939   8.632   6.685   2.578
  168GL4     CD 1940   8.768   6.737   2.626
  168GL4    OE1 1941   8.856   6.652   2.652
  168GL4   HE11 1942   8.937   6.691   2.695
  168GL4   HE12 1943   8.826   6.561   2.624
  168GL4    OE2 1944   8.791   6.860   2.623
  168GL4   HE21 1945   8.882   6.873   2.663
  168GL4   HE22 1946   8.717   6.912   2.580
  168GL4      C 1947   8.470   6.893   2.815
  168GL4      O 1948   8.368   6.913   2.880
  169PHE      N 1949   8.561   6.984   2.782
  169PHE      H 1950   8.647   6.947   2.746
  169PHE     CA 1951   8.559   7.131   2.789
  169PHE     CB 1952   8.460   7.168   2.678
  169PHE     CG 1953   8.334   7.234   2.732
  169PHE    CD1 1954   8.220   7.160   2.762
  169PHE    HD1 1955   8.222   7.054   2.737
  169PHE    CD2 1956   8.331   7.370   2.764
  169PHE    HD2 1957   8.423   7.423   2.740
  169PHE    CE1 1958   8.117   7.217   2.836
  169PHE    HE1 1959   8.029   7.158   2.861
  169PHE    CE2 1960   8.221   7.430   2.825
  169PHE    HE2 1961   8.237   7.535   2.851
  169PHE     CZ 1962   8.113   7.353   2.866
  169PHE     HZ 1963   8.048   7.377   2.950
  169PHE      C 1964   8.539   7.206   2.921
  169PHE      O 1965   8.594   7.315   2.937
  170THR      N 1966   8.464   7.143   3.011
  170THR      H 1967   8.436   7.048   2.999
  170THR     CA 1968   8.421   7.207   3.137
  170THR     CB 1969   8.292   7.146   3.192
  170THR    OG1 1970   8.238   7.212   3.307
  170THR    HG1 1971   8.292   7.184   3.387
  170THR    CG2 1972   8.293   6.997   3.225
  170THR      C 1973   8.529   7.230   3.243
  170THR      O 1974   8.564   7.136   3.314
  171PRO      N 1975   8.565   7.356   3.265
  171PRO     CA 1976   8.673   7.397   3.357
  171PRO     CB 1977   8.680   7.550   3.351
  171PRO     CG 1978   8.544   7.592   3.295
  171PRO     CD 1979   8.498   7.474   3.209
  171PRO      C 1980   8.676   7.350   3.502
  171PRO      O 1981   8.617   7.408   3.593
  172THR      N 1982   8.774   7.265   3.531
  172THR      H 1983   8.853   7.262   3.469
  172THR     CA 1984   8.785   7.193   3.658
  172THR     CB 1985   8.886   7.078   3.664
  172THR    OG1 1986   9.021   7.109   3.627
  172THR    HG1 1987   9.078   7.030   3.651
  172THR    CG2 1988   8.832   6.951   3.598
  172THR      C 1989   8.814   7.282   3.779
  172THR      O 1990   8.748   7.273   3.882
  173GL4      N 1991   8.898   7.384   3.764
  173GL4      H 1992   8.917   7.411   3.669
  173GL4     CA 1993   8.930   7.476   3.874
  173GL4     CB 1994   9.070   7.528   3.843
  173GL4     CG 1995   9.066   7.626   3.726
  173GL4     CD 1996   9.047   7.573   3.584
  173GL4    OE1 1997   8.929   7.563   3.544
  173GL4   HE11 1998   8.910   7.483   3.487
  173GL4   HE12 1999   8.877   7.639   3.584
  173GL4    OE2 2000   9.147   7.535   3.520
  173GL4   HE21 2001   9.147   7.561   3.423
  173GL4   HE22 2002   9.192   7.474   3.586
  173GL4      C 2003   8.828   7.584   3.910
  173GL4      O 2004   8.789   7.589   4.026
  174LYSH     N 2005   8.756   7.634   3.810
  174LYSH     H 2006   8.789   7.603   3.721
  174LYSH    CA 2007   8.636   7.717   3.825
  174LYSH    CB 2008   8.576   7.775   3.696
  174LYSH    CG 2009   8.670   7.878   3.634
  174LYSH    CD 2010   8.693   7.992   3.733
  174LYSH    CE 2011   8.802   8.091   3.690
  174LYSH    NZ 2012   8.931   8.027   3.662
  174LYSH   HZ1 2013   8.967   7.980   3.742
  174LYSH   HZ2 2014   8.931   7.958   3.590
  174LYSH   HZ3 2015   8.989   8.102   3.630
  174LYSH     C 2016   8.512   7.666   3.899
  174LYSH     O 2017   8.442   7.751   3.954
  175ASN      N 2018   8.500   7.538   3.935
  175ASN      H 2019   8.583   7.483   3.945
  175ASN     CA 2020   8.395   7.482   4.021
  175ASN     CB 2021   8.274   7.439   3.938
  175ASN     CG 2022   8.140   7.509   3.964
  175ASN    OD1 2023   8.092   7.596   3.892
  175ASN    ND2 2024   8.052   7.443   4.039
  175ASN   HD21 2025   8.071   7.351   4.074
  175ASN   HD22 2026   7.959   7.474   4.058
  175ASN      C 2027   8.443   7.357   4.096
  175ASN      O 2028   8.562   7.327   4.107
  176GL4      N 2029   8.349   7.324   4.185
  176GL4      H 2030   8.284   7.389   4.225
  176GL4     CA 2031   8.352   7.193   4.250
  176GL4     CB 2032   8.344   7.187   4.403
  176GL4     CG 2033   8.453   7.262   4.480
  176GL4     CD 2034   8.448   7.247   4.632
  176GL4    OE1 2035   8.482   7.136   4.677
  176GL4   HE11 2036   8.470   7.135   4.776
  176GL4   HE12 2037   8.546   7.100   4.609
  176GL4    OE2 2038   8.426   7.346   4.706
  176GL4   HE21 2039   8.445   7.323   4.801
  176GL4   HE22 2040   8.388   7.422   4.653
  176GL4      C 2041   8.251   7.102   4.180
  176GL4      O 2042   8.140   7.149   4.155
  177TYR      N 2043   8.279   6.973   4.160
  177TYR      H 2044   8.365   6.930   4.187
  177TYR     CA 2045   8.188   6.889   4.082
  177TYR     CB 2046   8.256   6.853   3.950
  177TYR     CG 2047   8.268   6.976   3.859
  177TYR    CD1 2048   8.387   7.045   3.845
  177TYR    HD1 2049   8.462   7.050   3.924
  177TYR    CD2 2050   8.166   6.998   3.767
  177TYR    HD2 2051   8.060   6.977   3.784
  177TYR    CE1 2052   8.413   7.123   3.733
  177TYR    HE1 2053   8.474   7.210   3.759
  177TYR    CE2 2054   8.192   7.070   3.651
  177TYR    HE2 2055   8.116   7.098   3.578
  177TYR     CZ 2056   8.320   7.120   3.630
  177TYR     OH 2057   8.363   7.174   3.513
  177TYR     HH 2058   8.461   7.153   3.518
  177TYR      C 2059   8.161   6.756   4.152
  177TYR      O 2060   8.252   6.701   4.214
  178ALA      N 2061   8.046   6.694   4.127
  178ALA      H 2062   7.971   6.741   4.080
  178ALA     CA 2063   8.007   6.566   4.188
  178ALA     CB 2064   7.927   6.611   4.310
  178ALA      C 2065   7.939   6.463   4.097
  178ALA      O 2066   7.863   6.499   4.007
  179CYS2     N 2067   7.994   6.342   4.098
  179CYS2     H 2068   8.066   6.311   4.160
  179CYS2    CA 2069   7.944   6.232   4.014
  179CYS2    CB 2070   8.045   6.118   3.998
  179CYS2    SG 2071   8.018   5.989   3.871
  179CYS2     C 2072   7.820   6.168   4.076
  179CYS2     O 2073   7.826   6.125   4.191
  180ARG      N 2074   7.726   6.123   3.994
  180ARG      H 2075   7.729   6.161   3.901
  180ARG     CA 2076   7.613   6.039   4.035
  180ARG     CB 2077   7.489   6.125   4.010
  180ARG     CG 2078   7.481   6.259   4.083
  180ARG     CD 2079   7.450   6.239   4.231
  180ARG     NE 2080   7.306   6.231   4.258
  180ARG     HE 2081   7.262   6.148   4.224
  180ARG     CZ 2082   7.245   6.311   4.347
  180ARG    NH1 2083   7.308   6.388   4.437
  180ARG   HH11 2084   7.406   6.396   4.453
  180ARG   HH12 2085   7.247   6.437   4.499
  180ARG    NH2 2086   7.112   6.323   4.336
  180ARG   HH21 2087   7.072   6.264   4.266
  180ARG   HH22 2088   7.063   6.391   4.390
  180ARG      C 2089   7.597   5.906   3.962
  180ARG      O 2090   7.632   5.907   3.844
  181VAL      N 2091   7.563   5.796   4.028
  181VAL      H 2092   7.535   5.805   4.124
  181VAL     CA 2093   7.535   5.669   3.958
  181VAL     CB 2094   7.636   5.557   3.985
  181VAL    CG1 2095   7.772   5.602   3.932
  181VAL    CG2 2096   7.651   5.489   4.121
  181VAL      C 2097   7.392   5.624   3.985
  181VAL      O 2098   7.350   5.588   4.095
  182ASN      N 2099   7.309   5.658   3.886
  182ASN      H 2100   7.352   5.692   3.803
  182ASN     CA 2101   7.167   5.620   3.887
  182ASN     CB 2102   7.073   5.719   3.817
  182ASN     CG 2103   7.054   5.846   3.900
  182ASN    OD1 2104   6.967   5.849   3.986
  182ASN    ND2 2105   7.118   5.954   3.856
  182ASN   HD21 2106   7.170   5.948   3.771
  182ASN   HD22 2107   7.114   6.035   3.915
  182ASN      C 2108   7.150   5.482   3.825
  182ASN      O 2109   7.197   5.455   3.715
  183HI0      N 2110   7.052   5.414   3.886
  183HI0      H 2111   7.022   5.442   3.977
  183HI0     CA 2112   7.007   5.280   3.847
  183HI0     CB 2113   7.128   5.188   3.868
  183HI0     CG 2114   7.098   5.042   3.833
  183HI0    ND1 2115   7.115   4.938   3.914
  183HI0    HD1 2116   7.171   4.939   3.997
  183HI0    CD2 2117   7.056   5.004   3.713
  183HI0    HD2 2118   7.069   5.068   3.626
  183HI0    CE1 2119   7.083   4.831   3.842
  183HI0    HE1 2120   7.079   4.728   3.876
  183HI0    NE2 2121   7.041   4.872   3.723
  183HI0    HE2 2122   6.993   4.813   3.658
  183HI0      C 2123   6.894   5.236   3.941
  183HI0      O 2124   6.901   5.251   4.063
  184VAL      N 2125   6.804   5.158   3.882
  184VAL      H 2126   6.821   5.140   3.785
  184VAL     CA 2127   6.678   5.105   3.936
  184VAL     CB 2128   6.601   5.011   3.843
  184VAL    CG1 2129   6.523   5.097   3.744
  184VAL    CG2 2130   6.695   4.921   3.763
  184VAL      C 2131   6.683   5.028   4.069
  184VAL      O 2132   6.600   5.043   4.159
  185THR      N 2133   6.784   4.943   4.080
  185THR      H 2134   6.832   4.907   4.000
  185THR     CA 2135   6.818   4.878   4.208
  185THR     CB 2136   6.769   4.736   4.234
  185THR    OG1 2137   6.765   4.672   4.106
  185THR    HG1 2138   6.847   4.615   4.114
  185THR    CG2 2139   6.626   4.742   4.288
  185THR      C 2140   6.969   4.880   4.233
  185THR      O 2141   7.048   4.794   4.194
  186LEU      N 2142   6.994   4.992   4.301
  186LEU      H 2143   6.918   5.047   4.334
  186LEU     CA 2144   7.126   5.056   4.307
  186LEU     CB 2145   7.110   5.208   4.314
  186LEU     CG 2146   7.242   5.282   4.293
  186LEU    CD1 2147   7.305   5.267   4.154
  186LEU    CD2 2148   7.218   5.429   4.327
  186LEU      C 2149   7.219   4.993   4.411
  186LEU      O 2150   7.197   4.989   4.532
  187SER      N 2151   7.331   4.944   4.359
  187SER      H 2152   7.334   4.912   4.264
  187SER     CA 2153   7.432   4.882   4.446
  187SER     CB 2154   7.409   4.732   4.466
  187SER     OG 2155   7.437   4.663   4.344
  187SER     HG 2156   7.382   4.580   4.337
  187SER      C 2157   7.579   4.905   4.409
  187SER      O 2158   7.661   4.902   4.501
  188GLN      N 2159   7.609   4.937   4.283
  188GLN      H 2160   7.533   4.977   4.233
  188GLN     CA 2161   7.743   4.977   4.237
  188GLN     CB 2162   7.743   4.994   4.085
  188GLN     CG 2163   7.725   4.859   4.014
  188GLN     CD 2164   7.639   4.868   3.888
  188GLN    OE1 2165   7.518   4.890   3.888
  188GLN    NE2 2166   7.703   4.867   3.771
  188GLN   HE21 2167   7.803   4.861   3.767
  188GLN   HE22 2168   7.649   4.874   3.687
  188GLN      C 2169   7.798   5.105   4.300
  188GLN      O 2170   7.718   5.199   4.304
  189PRO      N 2171   7.913   5.095   4.366
  189PRO     CA 2172   7.979   5.211   4.429
  189PRO     CB 2173   8.081   5.143   4.520
  189PRO     CG 2174   8.116   5.013   4.447
  189PRO     CD 2175   7.981   4.967   4.392
  189PRO      C 2176   8.041   5.310   4.331
  189PRO      O 2177   8.115   5.254   4.250
  190LYSH     N 2178   8.037   5.437   4.370
  190LYSH     H 2179   7.979   5.470   4.445
  190LYSH    CA 2180   8.109   5.531   4.283
  190LYSH    CB 2181   8.015   5.645   4.244
  190LYSH    CG 2182   7.963   5.723   4.366
  190LYSH    CD 2183   7.883   5.843   4.315
  190LYSH    CE 2184   7.821   5.918   4.432
  190LYSH    NZ 2185   7.738   5.838   4.524
  190LYSH   HZ1 2186   7.797   5.761   4.547
  190LYSH   HZ2 2187   7.720   5.886   4.610
  190LYSH   HZ3 2188   7.650   5.814   4.484
  190LYSH     C 2189   8.240   5.582   4.345
  190LYSH     O 2190   8.248   5.603   4.465
  191ILE      N 2191   8.338   5.609   4.260
  191ILE      H 2192   8.325   5.586   4.163
  191ILE     CA 2193   8.476   5.653   4.285
  191ILE     CB 2194   8.481   5.798   4.335
  191ILE    CG1 2195   8.433   5.891   4.223
  191ILE    CG2 2196   8.619   5.843   4.383
  191ILE     CD 2197   8.372   6.018   4.282
  191ILE      C 2198   8.563   5.556   4.365
  191ILE      O 2199   8.650   5.489   4.310
  192VAL      N 2200   8.503   5.513   4.475
  192VAL      H 2201   8.406   5.534   4.485
  192VAL     CA 2202   8.562   5.426   4.578
  192VAL     CB 2203   8.495   5.419   4.715
  192VAL    CG1 2204   8.503   5.561   4.773
  192VAL    CG2 2205   8.347   5.380   4.711
  192VAL      C 2206   8.588   5.281   4.534
  192VAL      O 2207   8.494   5.223   4.480
  193LYSH     N 2208   8.711   5.232   4.538
  193LYSH     H 2209   8.795   5.286   4.529
  193LYSH    CA 2210   8.740   5.088   4.524
  193LYSH    CB 2211   8.884   5.054   4.486
  193LYSH    CG 2212   8.932   5.082   4.344
  193LYSH    CD 2213   9.076   5.031   4.330
  193LYSH    CE 2214   9.115   4.889   4.371
  193LYSH    NZ 2215   9.062   4.790   4.276
  193LYSH   HZ1 2216   9.078   4.825   4.184
  193LYSH   HZ2 2217   9.109   4.702   4.287
  193LYSH   HZ3 2218   8.965   4.769   4.290
  193LYSH     C 2219   8.697   5.006   4.645
  193LYSH     O 2220   8.775   4.935   4.710
  194TRP      N 2221   8.566   5.011   4.665
  194TRP      H 2222   8.508   5.071   4.610
  194TRP     CA 2223   8.500   4.932   4.770
  194TRP     CB 2224   8.445   5.017   4.886
  194TRP     CG 2225   8.564   5.060   4.972
  194TRP    CD1 2226   8.641   5.166   4.949
  194TRP    HD1 2227   8.657   5.219   4.855
  194TRP    CD2 2228   8.607   5.008   5.094
  194TRP    NE1 2229   8.726   5.182   5.050
  194TRP    HE1 2230   8.781   5.266   5.051
  194TRP    CE2 2231   8.710   5.088   5.142
  194TRP    CE3 2232   8.575   4.887   5.153
  194TRP    HE3 2233   8.491   4.830   5.114
  194TRP    CZ2 2234   8.787   5.052   5.252
  194TRP    HZ2 2235   8.858   5.120   5.299
  194TRP    CZ3 2236   8.656   4.838   5.255
  194TRP    HZ3 2237   8.652   4.741   5.304
  194TRP    CH2 2238   8.757   4.924   5.298
  194TRP    HH2 2239   8.837   4.887   5.362
  194TRP      C 2240   8.381   4.851   4.718
  194TRP      O 2241   8.334   4.862   4.605
  195AS4      N 2242   8.332   4.763   4.804
  195AS4      H 2243   8.371   4.751   4.895
  195AS4     CA 2244   8.201   4.698   4.784
  195AS4     CB 2245   8.196   4.573   4.872
  195AS4     CG 2246   8.211   4.603   5.022
  195AS4    OD1 2247   8.109   4.630   5.088
  195AS4   HD11 2248   8.136   4.659   5.180
  195AS4   HD12 2249   8.033   4.622   5.024
  195AS4    OD2 2250   8.329   4.619   5.060
  195AS4   HD21 2251   8.337   4.613   5.160
  195AS4   HD22 2252   8.384   4.621   4.976
  195AS4      C 2253   8.073   4.780   4.798
  195AS4      O 2254   7.992   4.768   4.707
  196ARG      N 2255   8.081   4.879   4.887
  196ARG      H 2256   8.143   4.878   4.966
  196ARG     CA 2257   7.977   4.982   4.900
  196ARG     CB 2258   7.932   5.003   5.044
  196ARG     CG 2259   7.841   4.887   5.086
  196ARG     CD 2260   7.798   4.887   5.233
  196ARG     NE 2261   7.722   5.005   5.277
  196ARG     HE 2262   7.629   5.013   5.241
  196ARG     CZ 2263   7.757   5.100   5.364
  196ARG    NH1 2264   7.871   5.077   5.432
  196ARG   HH11 2265   7.911   4.986   5.422
  196ARG   HH12 2266   7.922   5.150   5.476
  196ARG    NH2 2267   7.677   5.204   5.389
  196ARG   HH21 2268   7.584   5.196   5.353
  196ARG   HH22 2269   7.703   5.283   5.444
  196ARG      C 2270   8.024   5.119   4.851
  196ARG      O 2271   8.145   5.140   4.849
  197AS4      N 2272   7.933   5.216   4.848
  197AS4      H 2273   7.837   5.198   4.871
  197AS4     CA 2274   7.965   5.359   4.839
  197AS4     CB 2275   7.844   5.435   4.786
  197AS4     CG 2276   7.876   5.555   4.697
  197AS4    OD1 2277   7.854   5.539   4.575
  197AS4   HD11 2278   7.828   5.628   4.539
  197AS4   HD12 2279   7.865   5.443   4.551
  197AS4    OD2 2280   7.916   5.664   4.744
  197AS4   HD21 2281   7.908   5.743   4.683
  197AS4   HD22 2282   7.930   5.652   4.842
  197AS4      C 2283   8.017   5.422   4.969
  197AS4      O 2284   8.005   5.357   5.073
  198MET      N 2285   8.051   5.550   4.961
  198MET      H 2286   8.046   5.597   4.873
  198MET     CA 2287   8.108   5.634   5.067
  198MET     CB 2288   8.240   5.701   5.025
  198MET     CG 2289   8.335   5.705   5.145
  198MET     SD 2290   8.490   5.784   5.089
  198MET     CE 2291   8.452   5.956   5.115
  198MET      C 2292   8.013   5.741   5.120
  198MET     O1 2293   7.937   5.715   5.217
  198MET   HO11 2294   7.879   5.794   5.238
  198MET   HO12 2295   7.951   5.624   5.256
  198MET     O2 2296   7.991   5.840   5.047
  198MET   HO21 2297   7.936   5.910   5.092
  198MET   HO22 2298   8.014   5.826   4.951
  10.04058  10.04058   7.09976   0.00000   0.00000   0.00000   0.00000   5.02029   5.02029
