# Supplementary material for: Interfacial Dynamics and Growth Modes of β2-Microglobulin Dimers
Source: J Chem Inf Model. 2023 May 3;63(14):4447–57. doi: 10.1021/acs.jcim.3c00399 (PMC10369489; doi:10.1021/acs.jcim.3c00399)
Supplement: Supplementary file 2 — ci3c00399_si_002.zip [file ci3c00399_si_002.zip › Supporting-Information/confs_start/Start_conformation_A-2_rep2-3.gro]

Protein in water t=   0.00000 step= 0
 2298
    1ILE      N    1   6.299   8.226   4.075
    1ILE     H1    2   6.397   8.244   4.064
    1ILE     H2    3   6.248   8.306   4.043
    1ILE     H3    4   6.291   8.225   4.175
    1ILE     CA    5   6.257   8.097   4.019
    1ILE     CB    6   6.134   8.098   3.928
    1ILE    CG1    7   6.144   8.200   3.814
    1ILE    CG2    8   5.999   8.123   3.996
    1ILE     CD    9   6.111   8.127   3.684
    1ILE      C   10   6.376   8.045   3.939
    1ILE      O   11   6.433   8.105   3.847
    2GLN      N   12   6.391   7.914   3.951
    2GLN      H   13   6.344   7.860   4.021
    2GLN     CA   14   6.498   7.842   3.879
    2GLN     CB   15   6.520   7.697   3.924
    2GLN     CG   16   6.626   7.691   4.035
    2GLN     CD   17   6.737   7.590   4.003
    2GLN    OE1   18   6.833   7.623   3.934
    2GLN    NE2   19   6.706   7.471   4.052
    2GLN   HE21   20   6.619   7.451   4.097
    2GLN   HE22   21   6.780   7.403   4.056
    2GLN      C   22   6.491   7.843   3.727
    2GLN      O   23   6.390   7.830   3.657
    3ARG      N   24   6.613   7.857   3.676
    3ARG      H   25   6.693   7.885   3.730
    3ARG     CA   26   6.639   7.843   3.532
    3ARG     CB   27   6.763   7.914   3.478
    3ARG     CG   28   6.737   8.065   3.486
    3ARG     CD   29   6.851   8.135   3.559
    3ARG     NE   30   6.820   8.274   3.524
    3ARG     HE   31   6.830   8.288   3.426
    3ARG     CZ   32   6.763   8.359   3.610
    3ARG    NH1   33   6.722   8.316   3.730
    3ARG   HH11   34   6.733   8.221   3.760
    3ARG   HH12   35   6.682   8.390   3.784
    3ARG    NH2   36   6.768   8.490   3.579
    3ARG   HH21   37   6.788   8.521   3.487
    3ARG   HH22   38   6.727   8.550   3.649
    3ARG      C   39   6.620   7.696   3.494
    3ARG      O   40   6.717   7.623   3.514
    4THR      N   41   6.499   7.642   3.497
    4THR      H   42   6.425   7.694   3.539
    4THR     CA   43   6.464   7.507   3.449
    4THR     CB   44   6.316   7.480   3.480
    4THR    OG1   45   6.240   7.558   3.388
    4THR    HG1   46   6.161   7.500   3.366
    4THR    CG2   47   6.275   7.493   3.626
    4THR      C   48   6.501   7.486   3.303
    4THR      O   49   6.517   7.576   3.221
    5PRO      N   50   6.534   7.363   3.264
    5PRO     CA   51   6.553   7.316   3.126
    5PRO     CB   52   6.605   7.173   3.133
    5PRO     CG   53   6.677   7.174   3.269
    5PRO     CD   54   6.590   7.263   3.356
    5PRO      C   55   6.428   7.333   3.040
    5PRO      O   56   6.321   7.284   3.077
    6LYSH     N   57   6.451   7.375   2.916
    6LYSH     H   58   6.545   7.394   2.887
    6LYSH    CA   59   6.336   7.410   2.833
    6LYSH    CB   60   6.333   7.563   2.819
    6LYSH    CG   61   6.244   7.613   2.932
    6LYSH    CD   62   6.242   7.765   2.945
    6LYSH    CE   63   6.166   7.804   3.072
    6LYSH    NZ   64   6.242   7.757   3.189
    6LYSH   HZ1   65   6.188   7.688   3.237
    6LYSH   HZ2   66   6.334   7.723   3.170
    6LYSH   HZ3   67   6.266   7.832   3.250
    6LYSH     C   68   6.355   7.335   2.701
    6LYSH     O   69   6.465   7.342   2.646
    7ILE      N   70   6.255   7.264   2.650
    7ILE      H   71   6.180   7.247   2.715
    7ILE     CA   72   6.244   7.188   2.525
    7ILE     CB   73   6.272   7.037   2.526
    7ILE    CG1   74   6.180   6.963   2.625
    7ILE    CG2   75   6.419   7.008   2.554
    7ILE     CD   76   6.197   6.811   2.629
    7ILE      C   77   6.108   7.213   2.459
    7ILE      O   78   6.007   7.215   2.527
    8GLN      N   79   6.107   7.234   2.327
    8GLN      H   80   6.189   7.246   2.271
    8GLN     CA   81   5.979   7.249   2.257
    8GLN     CB   82   5.998   7.308   2.117
    8GLN     CG   83   5.861   7.338   2.054
    8GLN     CD   84   5.856   7.426   1.929
    8GLN    OE1   85   5.918   7.530   1.914
    8GLN    NE2   86   5.776   7.384   1.831
    8GLN   HE21   87   5.716   7.304   1.842
    8GLN   HE22   88   5.785   7.417   1.737
    8GLN      C   89   5.905   7.115   2.251
    8GLN      O   90   5.943   7.016   2.190
    9VAL      N   91   5.794   7.125   2.324
    9VAL      H   92   5.768   7.208   2.374
    9VAL     CA   93   5.710   7.007   2.348
    9VAL     CB   94   5.655   6.987   2.488
    9VAL    CG1   95   5.774   6.958   2.579
    9VAL    CG2   96   5.571   7.108   2.530
    9VAL      C   97   5.612   6.959   2.241
    9VAL      O   98   5.545   7.037   2.172
   10TYR      N   99   5.578   6.830   2.243
   10TYR      H  100   5.612   6.769   2.315
   10TYR     CA  101   5.488   6.762   2.150
   10TYR     CB  102   5.346   6.820   2.151
   10TYR     CG  103   5.270   6.786   2.280
   10TYR    CD1  104   5.199   6.667   2.278
   10TYR    HD1  105   5.200   6.607   2.188
   10TYR    CD2  106   5.275   6.868   2.392
   10TYR    HD2  107   5.323   6.966   2.383
   10TYR    CE1  108   5.139   6.623   2.396
   10TYR    HE1  109   5.081   6.531   2.396
   10TYR    CE2  110   5.202   6.831   2.504
   10TYR    HE2  111   5.222   6.890   2.593
   10TYR     CZ  112   5.141   6.706   2.507
   10TYR     OH  113   5.143   6.648   2.631
   10TYR     HH  114   5.159   6.550   2.622
   10TYR      C  115   5.541   6.750   2.007
   10TYR      O  116   5.547   6.642   1.948
   11SER      N  117   5.571   6.866   1.948
   11SER      H  118   5.528   6.947   1.988
   11SER     CA  119   5.651   6.877   1.825
   11SER     CB  120   5.554   6.908   1.711
   11SER     OG  121   5.602   6.915   1.576
   11SER     HG  122   5.616   6.818   1.557
   11SER      C  123   5.758   6.985   1.843
   11SER      O  124   5.733   7.094   1.895
   12ARG      N  125   5.884   6.949   1.822
   12ARG      H  126   5.964   7.007   1.835
   12ARG     CA  127   5.934   6.820   1.770
   12ARG     CB  128   6.074   6.829   1.710
   12ARG     CG  129   6.076   6.930   1.595
   12ARG     CD  130   6.218   6.979   1.569
   12ARG     NE  131   6.210   7.086   1.467
   12ARG     HE  132   6.164   7.172   1.490
   12ARG     CZ  133   6.261   7.089   1.345
   12ARG    NH1  134   6.326   6.988   1.286
   12ARG   HH11  135   6.345   6.899   1.329
   12ARG   HH12  136   6.369   6.998   1.197
   12ARG    NH2  137   6.240   7.198   1.269
   12ARG   HH21  138   6.182   7.271   1.303
   12ARG   HH22  139   6.273   7.207   1.174
   12ARG      C  140   5.948   6.705   1.870
   12ARG      O  141   5.930   6.589   1.835
   13HI0      N  142   5.987   6.737   1.993
   13HI0      H  143   5.990   6.833   2.021
   13HI0     CA  144   6.016   6.647   2.105
   13HI0     CB  145   6.101   6.710   2.217
   13HI0     CG  146   6.151   6.604   2.315
   13HI0    ND1  147   6.087   6.544   2.414
   13HI0    HD1  148   5.994   6.566   2.442
   13HI0    CD2  149   6.281   6.575   2.321
   13HI0    HD2  150   6.363   6.612   2.259
   13HI0    CE1  151   6.180   6.482   2.487
   13HI0    HE1  152   6.168   6.418   2.576
   13HI0    NE2  153   6.296   6.493   2.425
   13HI0    HE2  154   6.369   6.435   2.461
   13HI0      C  155   5.890   6.583   2.164
   13HI0      O  156   5.810   6.665   2.211
   14PRO      N  157   5.870   6.454   2.138
   14PRO     CA  158   5.741   6.385   2.155
   14PRO     CB  159   5.768   6.243   2.106
   14PRO     CG  160   5.890   6.260   2.015
   14PRO     CD  161   5.975   6.374   2.072
   14PRO      C  162   5.699   6.381   2.302
   14PRO      O  163   5.778   6.360   2.394
   15ALA      N  164   5.568   6.375   2.321
   15ALA      H  165   5.505   6.379   2.243
   15ALA     CA  166   5.498   6.386   2.449
   15ALA     CB  167   5.502   6.262   2.538
   15ALA      C  168   5.524   6.508   2.538
   15ALA      O  169   5.582   6.605   2.489
   16GL4      N  170   5.486   6.492   2.664
   16GL4      H  171   5.443   6.406   2.693
   16GL4     CA  172   5.488   6.596   2.768
   16GL4     CB  173   5.417   6.549   2.895
   16GL4     CG  174   5.467   6.412   2.942
   16GL4     CD  175   5.412   6.373   3.079
   16GL4    OE1  176   5.313   6.298   3.089
   16GL4   HE11  177   5.249   6.331   3.158
   16GL4   HE12  178   5.326   6.219   3.030
   16GL4    OE2  179   5.477   6.406   3.182
   16GL4   HE21  180   5.428   6.385   3.265
   16GL4   HE22  181   5.553   6.460   3.145
   16GL4      C  182   5.626   6.647   2.809
   16GL4      O  183   5.723   6.586   2.763
   17ASN      N  184   5.636   6.730   2.912
   17ASN      H  185   5.557   6.754   2.968
   17ASN     CA  186   5.760   6.800   2.948
   17ASN     CB  187   5.731   6.903   3.058
   17ASN     CG  188   5.855   6.991   3.077
   17ASN    OD1  189   5.922   7.030   2.980
   17ASN    ND2  190   5.868   7.024   3.204
   17ASN   HD21  191   5.808   6.985   3.274
   17ASN   HD22  192   5.948   7.080   3.227
   17ASN      C  193   5.875   6.708   2.991
   17ASN      O  194   5.861   6.619   3.073
   18GLY      N  195   5.992   6.741   2.936
   18GLY      H  196   6.008   6.836   2.908
   18GLY     CA  197   6.114   6.658   2.945
   18GLY      C  198   6.094   6.527   2.868
   18GLY      O  199   6.046   6.528   2.755
   19LYSH     N  200   6.133   6.412   2.921
   19LYSH     H  201   6.091   6.326   2.890
   19LYSH    CA  202   6.195   6.391   3.053
   19LYSH    CB  203   6.113   6.296   3.140
   19LYSH    CG  204   6.071   6.160   3.084
   19LYSH    CD  205   5.978   6.084   3.178
   19LYSH    CE  206   5.861   6.158   3.245
   19LYSH    NZ  207   5.768   6.070   3.316
   19LYSH   HZ1  208   5.718   6.009   3.255
   19LYSH   HZ2  209   5.826   6.011   3.374
   19LYSH   HZ3  210   5.704   6.120   3.375
   19LYSH     C  211   6.343   6.353   3.044
   19LYSH     O  212   6.388   6.257   2.981
   20SER      N  213   6.414   6.413   3.139
   20SER      H  214   6.367   6.485   3.190
   20SER     CA  215   6.558   6.398   3.166
   20SER     CB  216   6.587   6.264   3.232
   20SER     OG  217   6.712   6.283   3.299
   20SER     HG  218   6.733   6.189   3.326
   20SER      C  219   6.651   6.428   3.050
   20SER      O  220   6.712   6.336   2.994
   21ASN      N  221   6.653   6.553   3.002
   21ASN      H  222   6.572   6.611   3.013
   21ASN     CA  223   6.739   6.585   2.888
   21ASN     CB  224   6.675   6.689   2.796
   21ASN     CG  225   6.538   6.650   2.739
   21ASN    OD1  226   6.436   6.657   2.809
   21ASN    ND2  227   6.521   6.588   2.624
   21ASN   HD21  228   6.597   6.565   2.563
   21ASN   HD22  229   6.427   6.572   2.593
   21ASN      C  230   6.885   6.619   2.919
   21ASN      O  231   6.910   6.680   3.021
   22PHE      N  232   6.984   6.590   2.835
   22PHE      H  233   7.065   6.645   2.855
   22PHE     CA  234   6.989   6.491   2.725
   22PHE     CB  235   6.967   6.349   2.777
   22PHE     CG  236   7.085   6.302   2.862
   22PHE    CD1  237   7.207   6.281   2.800
   22PHE    HD1  238   7.233   6.295   2.695
   22PHE    CD2  239   7.069   6.286   3.000
   22PHE    HD2  240   6.976   6.323   3.043
   22PHE    CE1  241   7.309   6.240   2.885
   22PHE    HE1  242   7.406   6.218   2.841
   22PHE    CE2  243   7.173   6.247   3.083
   22PHE    HE2  244   7.150   6.213   3.184
   22PHE     CZ  245   7.294   6.217   3.020
   22PHE     HZ  246   7.387   6.204   3.076
   22PHE      C  247   6.915   6.518   2.594
   22PHE      O  248   6.820   6.448   2.559
   23LEU      N  249   6.982   6.592   2.507
   23LEU      H  250   7.077   6.614   2.526
   23LEU     CA  251   6.930   6.620   2.372
   23LEU     CB  252   6.921   6.771   2.349
   23LEU     CG  253   6.796   6.798   2.265
   23LEU    CD1  254   6.680   6.823   2.363
   23LEU    CD2  255   6.793   6.929   2.185
   23LEU      C  256   7.004   6.551   2.257
   23LEU      O  257   7.116   6.589   2.225
   24ASN      N  258   6.954   6.431   2.229
   24ASN      H  259   6.889   6.387   2.291
   24ASN     CA  260   6.994   6.349   2.113
   24ASN     CB  261   7.004   6.203   2.157
   24ASN     CG  262   6.900   6.156   2.259
   24ASN    OD1  263   6.791   6.205   2.288
   24ASN    ND2  264   6.933   6.037   2.309
   24ASN   HD21  265   7.025   5.999   2.298
   24ASN   HD22  266   6.867   6.001   2.375
   24ASN      C  267   6.909   6.379   1.989
   24ASN      O  268   6.787   6.389   1.999
   25CYS2     N  269   6.978   6.396   1.876
   25CYS2     H  270   7.077   6.405   1.887
   25CYS2    CA  271   6.916   6.411   1.744
   25CYS2    CB  272   6.962   6.543   1.681
   25CYS2    SG  273   6.972   6.691   1.788
   25CYS2     C  274   6.959   6.296   1.654
   25CYS2     O  275   7.078   6.271   1.641
   26TYR      N  276   6.869   6.243   1.570
   26TYR      H  277   6.782   6.291   1.559
   26TYR     CA  278   6.879   6.118   1.494
   26TYR     CB  279   6.739   6.056   1.500
   26TYR     CG  280   6.731   5.921   1.428
   26TYR    CD1  281   6.711   5.809   1.509
   26TYR    HD1  282   6.737   5.810   1.615
   26TYR    CD2  283   6.700   5.918   1.293
   26TYR    HD2  284   6.697   6.013   1.240
   26TYR    CE1  285   6.657   5.692   1.457
   26TYR    HE1  286   6.663   5.602   1.517
   26TYR    CE2  287   6.644   5.801   1.243
   26TYR    HE2  288   6.657   5.775   1.138
   26TYR     CZ  289   6.614   5.693   1.323
   26TYR     OH  290   6.541   5.587   1.277
   26TYR     HH  291   6.524   5.514   1.343
   26TYR      C  292   6.919   6.140   1.349
   26TYR      O  293   6.868   6.222   1.273
   27VAL      N  294   7.022   6.069   1.303
   27VAL      H  295   7.088   6.035   1.369
   27VAL     CA  296   7.044   6.041   1.159
   27VAL     CB  297   7.156   6.117   1.089
   27VAL    CG1  298   7.142   6.269   1.105
   27VAL    CG2  299   7.292   6.073   1.146
   27VAL      C  300   7.044   5.891   1.131
   27VAL      O  301   7.096   5.814   1.211
   28SER      N  302   6.970   5.852   1.026
   28SER      H  303   6.926   5.924   0.972
   28SER     CA  304   6.972   5.709   0.991
   28SER     CB  305   6.870   5.685   0.882
   28SER     OG  306   6.870   5.545   0.849
   28SER     HG  307   6.804   5.498   0.908
   28SER      C  308   7.111   5.662   0.947
   28SER      O  309   7.167   5.726   0.859
   29GLY      N  310   7.149   5.543   0.993
   29GLY      H  311   7.084   5.488   1.046
   29GLY     CA  312   7.267   5.466   0.951
   29GLY      C  313   7.402   5.534   0.978
   29GLY      O  314   7.416   5.653   1.006
   30PHE      N  315   7.504   5.455   0.947
   30PHE      H  316   7.505   5.360   0.918
   30PHE     CA  317   7.644   5.492   0.974
   30PHE     CB  318   7.738   5.371   0.980
   30PHE     CG  319   7.871   5.404   1.049
   30PHE    CD1  320   7.876   5.408   1.187
   30PHE    HD1  321   7.785   5.383   1.243
   30PHE    CD2  322   7.991   5.418   0.980
   30PHE    HD2  323   8.002   5.397   0.873
   30PHE    CE1  324   7.994   5.446   1.250
   30PHE    HE1  325   7.999   5.474   1.355
   30PHE    CE2  326   8.111   5.453   1.041
   30PHE    HE2  327   8.203   5.447   0.983
   30PHE     CZ  328   8.108   5.481   1.178
   30PHE     HZ  329   8.176   5.554   1.221
   30PHE      C  330   7.702   5.590   0.872
   30PHE      O  331   7.641   5.601   0.764
   31HI0      N  332   7.797   5.673   0.914
   31HI0      H  333   7.858   5.649   0.990
   31HI0     CA  334   7.857   5.775   0.827
   31HI0     CB  335   7.957   5.865   0.899
   31HI0     CG  336   7.993   5.996   0.829
   31HI0    ND1  337   7.908   6.092   0.793
   31HI0    HD1  338   7.811   6.103   0.816
   31HI0    CD2  339   8.107   6.019   0.763
   31HI0    HD2  340   8.202   5.972   0.790
   31HI0    CE1  341   7.969   6.171   0.705
   31HI0    HE1  342   7.918   6.254   0.656
   31HI0    NE2  343   8.091   6.122   0.681
   31HI0    HE2  344   8.158   6.154   0.615
   31HI0      C  345   7.921   5.714   0.702
   31HI0      O  346   8.002   5.622   0.714
   32PRO      N  347   7.895   5.768   0.583
   32PRO     CA  348   7.791   5.865   0.544
   32PRO     CB  349   7.839   5.918   0.409
   32PRO     CG  350   7.991   5.906   0.422
   32PRO     CD  351   7.997   5.764   0.478
   32PRO      C  352   7.661   5.795   0.502
   32PRO      O  353   7.669   5.687   0.444
   33SER      N  354   7.553   5.863   0.538
   33SER      H  355   7.558   5.963   0.541
   33SER     CA  356   7.410   5.828   0.530
   33SER     CB  357   7.377   5.712   0.623
   33SER     OG  358   7.254   5.649   0.587
   33SER     HG  359   7.197   5.653   0.669
   33SER      C  360   7.328   5.944   0.586
   33SER      O  361   7.363   6.010   0.684
   34AS4      N  362   7.206   5.954   0.534
   34AS4      H  363   7.201   5.899   0.451
   34AS4     CA  364   7.092   6.040   0.567
   34AS4     CB  365   7.024   5.991   0.697
   34AS4     CG  366   6.876   6.029   0.711
   34AS4    OD1  367   6.830   6.003   0.824
   34AS4   HD11  368   6.730   6.001   0.823
   34AS4   HD12  369   6.907   5.978   0.883
   34AS4    OD2  370   6.813   6.077   0.615
   34AS4   HD21  371   6.716   6.054   0.625
   34AS4   HD22  372   6.881   6.124   0.559
   34AS4      C  373   7.113   6.191   0.562
   34AS4      O  374   7.228   6.235   0.553
   35ILE      N  375   7.002   6.265   0.560
   35ILE      H  376   6.917   6.212   0.559
   35ILE     CA  377   6.988   6.410   0.576
   35ILE     CB  378   6.843   6.441   0.539
   35ILE    CG1  379   6.829   6.420   0.388
   35ILE    CG2  380   6.793   6.576   0.590
   35ILE     CD  381   6.684   6.396   0.347
   35ILE      C  382   7.027   6.456   0.717
   35ILE      O  383   7.016   6.392   0.822
   36GL4      N  384   7.092   6.572   0.718
   36GL4      H  385   7.103   6.618   0.630
   36GL4     CA  386   7.164   6.652   0.817
   36GL4     CB  387   7.225   6.772   0.745
   36GL4     CG  388   7.338   6.720   0.656
   36GL4     CD  389   7.370   6.827   0.551
   36GL4    OE1  390   7.296   6.827   0.451
   36GL4   HE11  391   7.321   6.905   0.393
   36GL4   HE12  392   7.208   6.785   0.472
   36GL4    OE2  393   7.458   6.912   0.577
   36GL4   HE21  394   7.450   6.987   0.513
   36GL4   HE22  395   7.509   6.894   0.661
   36GL4      C  396   7.087   6.701   0.941
   36GL4      O  397   6.974   6.746   0.922
   37VAL      N  398   7.160   6.730   1.049
   37VAL      H  399   7.257   6.706   1.056
   37VAL     CA  400   7.100   6.776   1.174
   37VAL     CB  401   7.105   6.668   1.283
   37VAL    CG1  402   7.008   6.557   1.240
   37VAL    CG2  403   7.247   6.616   1.309
   37VAL      C  404   7.150   6.913   1.221
   37VAL      O  405   7.270   6.940   1.214
   38AS4      N  406   7.046   6.987   1.257
   38AS4      H  407   6.953   6.973   1.223
   38AS4     CA  408   7.073   7.115   1.326
   38AS4     CB  409   7.024   7.223   1.230
   38AS4     CG  410   7.122   7.230   1.112
   38AS4    OD1  411   7.077   7.193   1.001
   38AS4   HD11  412   7.152   7.217   0.941
   38AS4   HD12  413   6.987   7.150   1.001
   38AS4    OD2  414   7.236   7.276   1.133
   38AS4   HD21  415   7.270   7.308   1.046
   38AS4   HD22  416   7.258   7.275   1.231
   38AS4      C  417   6.993   7.135   1.454
   38AS4      O  418   6.879   7.090   1.454
   39LEU      N  419   7.051   7.214   1.546
   39LEU      H  420   7.119   7.281   1.516
   39LEU     CA  421   6.971   7.241   1.665
   39LEU     CB  422   7.067   7.274   1.779
   39LEU     CG  423   7.136   7.149   1.834
   39LEU    CD1  424   7.263   7.202   1.901
   39LEU    CD2  425   7.049   7.070   1.933
   39LEU      C  426   6.876   7.361   1.651
   39LEU      O  427   6.905   7.457   1.580
   40LEU      N  428   6.769   7.352   1.730
   40LEU      H  429   6.744   7.283   1.796
   40LEU     CA  430   6.684   7.473   1.726
   40LEU     CB  431   6.540   7.437   1.691
   40LEU     CG  432   6.522   7.405   1.543
   40LEU    CD1  433   6.375   7.364   1.526
   40LEU    CD2  434   6.553   7.518   1.445
   40LEU      C  435   6.667   7.540   1.863
   40LEU      O  436   6.657   7.467   1.962
   41LYSH     N  437   6.656   7.672   1.874
   41LYSH     H  438   6.677   7.733   1.797
   41LYSH    CA  439   6.606   7.737   1.995
   41LYSH    CB  440   6.720   7.817   2.059
   41LYSH    CG  441   6.833   7.742   2.130
   41LYSH    CD  442   6.930   7.835   2.204
   41LYSH    CE  443   7.020   7.923   2.118
   41LYSH    NZ  444   7.133   7.989   2.184
   41LYSH   HZ1  445   7.180   8.023   2.103
   41LYSH   HZ2  446   7.097   8.067   2.235
   41LYSH   HZ3  447   7.202   7.936   2.234
   41LYSH     C  448   6.479   7.819   1.974
   41LYSH     O  449   6.478   7.937   1.940
   42ASN      N  450   6.367   7.748   1.974
   42ASN      H  451   6.362   7.666   2.032
   42ASN     CA  452   6.241   7.781   1.906
   42ASN     CB  453   6.164   7.887   1.984
   42ASN     CG  454   6.112   7.837   2.118
   42ASN    OD1  455   6.162   7.869   2.225
   42ASN    ND2  456   6.024   7.737   2.126
   42ASN   HD21  457   5.998   7.684   2.046
   42ASN   HD22  458   5.980   7.720   2.215
   42ASN      C  459   6.252   7.809   1.756
   42ASN      O  460   6.248   7.707   1.687
   43GLY      N  461   6.278   7.927   1.699
   43GLY      H  462   6.279   7.999   1.770
   43GLY     CA  463   6.303   7.959   1.559
   43GLY      C  464   6.442   7.990   1.501
   43GLY      O  465   6.458   8.005   1.382
   44GL4      N  466   6.532   8.037   1.588
   44GL4      H  467   6.500   8.083   1.671
   44GL4     CA  468   6.677   8.038   1.566
   44GL4     CB  469   6.754   8.134   1.658
   44GL4     CG  470   6.718   8.280   1.626
   44GL4     CD  471   6.796   8.376   1.717
   44GL4    OE1  472   6.735   8.396   1.823
   44GL4   HE11  473   6.771   8.473   1.876
   44GL4   HE12  474   6.666   8.323   1.829
   44GL4    OE2  475   6.879   8.453   1.662
   44GL4   HE21  476   6.958   8.470   1.722
   44GL4   HE22  477   6.860   8.473   1.566
   44GL4      C  478   6.749   7.903   1.569
   44GL4      O  479   6.743   7.825   1.664
   45ARG      N  480   6.785   7.866   1.445
   45ARG      H  481   6.783   7.933   1.372
   45ARG     CA  482   6.878   7.757   1.414
   45ARG     CB  483   6.885   7.755   1.260
   45ARG     CG  484   6.947   7.624   1.211
   45ARG     CD  485   6.967   7.622   1.059
   45ARG     NE  486   7.073   7.532   1.013
   45ARG     HE  487   7.118   7.469   1.076
   45ARG     CZ  488   7.109   7.512   0.885
   45ARG    NH1  489   7.035   7.555   0.783
   45ARG   HH11  490   6.948   7.602   0.797
   45ARG   HH12  491   7.067   7.552   0.688
   45ARG    NH2  492   7.236   7.474   0.866
   45ARG   HH21  493   7.290   7.453   0.948
   45ARG   HH22  494   7.282   7.473   0.777
   45ARG      C  495   7.013   7.780   1.480
   45ARG      O  496   7.078   7.885   1.484
   46ILE      N  497   7.063   7.665   1.524
   46ILE      H  498   7.004   7.595   1.563
   46ILE     CA  499   7.206   7.650   1.555
   46ILE     CB  500   7.237   7.613   1.700
   46ILE    CG1  501   7.145   7.686   1.798
   46ILE    CG2  502   7.384   7.636   1.733
   46ILE     CD  503   7.124   7.599   1.922
   46ILE      C  504   7.254   7.544   1.455
   46ILE      O  505   7.228   7.425   1.473
   47GL4      N  506   7.333   7.601   1.365
   47GL4      H  507   7.339   7.700   1.353
   47GL4     CA  508   7.402   7.521   1.263
   47GL4     CB  509   7.470   7.611   1.158
   47GL4     CG  510   7.373   7.702   1.082
   47GL4     CD  511   7.347   7.827   1.168
   47GL4    OE1  512   7.441   7.903   1.198
   47GL4   HE11  513   7.437   7.935   1.293
   47GL4   HE12  514   7.492   7.909   1.112
   47GL4    OE2  515   7.229   7.831   1.207
   47GL4   HE21  516   7.220   7.846   1.306
   47GL4   HE22  517   7.174   7.814   1.126
   47GL4      C  518   7.501   7.427   1.332
   47GL4      O  519   7.609   7.474   1.368
   48LYSH     N  520   7.477   7.299   1.309
   48LYSH     H  521   7.400   7.294   1.244
   48LYSH    CA  522   7.520   7.166   1.355
   48LYSH    CB  523   7.659   7.140   1.296
   48LYSH    CG  524   7.663   7.098   1.149
   48LYSH    CD  525   7.792   7.146   1.082
   48LYSH    CE  526   7.795   7.299   1.076
   48LYSH    NZ  527   7.884   7.360   0.977
   48LYSH   HZ1  528   7.853   7.343   0.882
   48LYSH   HZ2  529   7.901   7.456   0.998
   48LYSH   HZ3  530   7.975   7.318   0.977
   48LYSH     C  531   7.514   7.127   1.503
   48LYSH     O  532   7.486   7.214   1.586
   49VAL      N  533   7.515   6.998   1.533
   49VAL      H  534   7.544   6.931   1.464
   49VAL     CA  535   7.513   6.949   1.671
   49VAL     CB  536   7.405   6.842   1.685
   49VAL    CG1  537   7.369   6.793   1.825
   49VAL    CG2  538   7.274   6.888   1.621
   49VAL      C  539   7.652   6.898   1.712
   49VAL      O  540   7.693   6.807   1.641
   50GL4      N  541   7.681   6.911   1.842
   50GL4      H  542   7.628   6.980   1.889
   50GL4     CA  543   7.817   6.889   1.895
   50GL4     CB  544   7.832   6.946   2.035
   50GL4     CG  545   7.840   7.099   2.035
   50GL4     CD  546   7.714   7.185   2.046
   50GL4    OE1  547   7.605   7.157   1.992
   50GL4   HE11  548   7.522   7.209   2.013
   50GL4   HE12  549   7.630   7.085   1.927
   50GL4    OE2  550   7.719   7.282   2.124
   50GL4   HE21  551   7.628   7.309   2.156
   50GL4   HE22  552   7.810   7.322   2.112
   50GL4      C  553   7.884   6.752   1.883
   50GL4      O  554   7.997   6.746   1.836
   51HI0      N  555   7.812   6.642   1.904
   51HI0      H  556   7.733   6.629   1.963
   51HI0     CA  557   7.867   6.507   1.882
   51HI0     CB  558   7.945   6.454   2.004
   51HI0     CG  559   7.883   6.444   2.143
   51HI0    ND1  560   7.891   6.540   2.235
   51HI0    HD1  561   7.924   6.634   2.222
   51HI0    CD2  562   7.830   6.335   2.197
   51HI0    HD2  563   7.771   6.262   2.142
   51HI0    CE1  564   7.848   6.489   2.349
   51HI0    HE1  565   7.819   6.548   2.436
   51HI0    NE2  566   7.814   6.363   2.327
   51HI0    HE2  567   7.770   6.307   2.396
   51HI0      C  568   7.790   6.382   1.840
   51HI0      O  569   7.713   6.329   1.921
   52SER      N  570   7.829   6.309   1.736
   52SER      H  571   7.891   6.356   1.672
   52SER     CA  572   7.759   6.187   1.692
   52SER     CB  573   7.784   6.157   1.546
   52SER     OG  574   7.922   6.151   1.507
   52SER     HG  575   7.929   6.182   1.411
   52SER      C  576   7.802   6.063   1.770
   52SER      O  577   7.917   6.021   1.783
   53AS4      N  578   7.707   5.996   1.836
   53AS4      H  579   7.618   6.038   1.855
   53AS4     CA  580   7.731   5.864   1.895
   53AS4     CB  581   7.687   5.859   2.041
   53AS4     CG  582   7.775   5.924   2.147
   53AS4    OD1  583   7.738   6.031   2.201
   53AS4   HD11  584   7.811   6.088   2.237
   53AS4   HD12  585   7.641   6.046   2.182
   53AS4    OD2  586   7.881   5.871   2.188
   53AS4   HD21  587   7.927   5.935   2.250
   53AS4   HD22  588   7.874   5.774   2.164
   53AS4      C  589   7.648   5.759   1.821
   53AS4      O  590   7.528   5.778   1.802
   54LEU      N  591   7.705   5.640   1.804
   54LEU      H  592   7.788   5.603   1.847
   54LEU     CA  593   7.638   5.524   1.743
   54LEU     CB  594   7.745   5.437   1.678
   54LEU     CG  595   7.693   5.335   1.576
   54LEU    CD1  596   7.591   5.395   1.480
   54LEU    CD2  597   7.808   5.255   1.516
   54LEU      C  598   7.530   5.451   1.822
   54LEU      O  599   7.555   5.413   1.936
   55SER      N  600   7.406   5.436   1.776
   55SER      H  601   7.373   5.489   1.698
   55SER     CA  602   7.313   5.338   1.834
   55SER     CB  603   7.208   5.414   1.915
   55SER     OG  604   7.263   5.492   2.022
   55SER     HG  605   7.356   5.461   2.042
   55SER      C  606   7.240   5.238   1.743
   55SER      O  607   7.229   5.264   1.624
   56PHE      N  608   7.233   5.120   1.803
   56PHE      H  609   7.275   5.089   1.889
   56PHE     CA  610   7.164   5.005   1.744
   56PHE     CB  611   7.270   4.897   1.724
   56PHE     CG  612   7.216   4.765   1.669
   56PHE    CD1  613   7.169   4.666   1.755
   56PHE    HD1  614   7.210   4.662   1.855
   56PHE    CD2  615   7.223   4.754   1.530
   56PHE    HD2  616   7.280   4.814   1.461
   56PHE    CE1  617   7.111   4.551   1.703
   56PHE    HE1  618   7.075   4.474   1.771
   56PHE    CE2  619   7.164   4.637   1.483
   56PHE    HE2  620   7.172   4.620   1.375
   56PHE     CZ  621   7.108   4.540   1.565
   56PHE     HZ  622   7.048   4.463   1.516
   56PHE      C  623   7.046   4.953   1.828
   56PHE      O  624   7.061   4.932   1.947
   57SER      N  625   6.953   4.891   1.756
   57SER      H  626   6.958   4.876   1.658
   57SER     CA  627   6.830   4.838   1.818
   57SER     CB  628   6.717   4.941   1.821
   57SER     OG  629   6.759   5.062   1.884
   57SER     HG  630   6.737   5.138   1.823
   57SER      C  631   6.771   4.731   1.726
   57SER      O  632   6.796   4.716   1.608
   58LYSH     N  633   6.674   4.654   1.776
   58LYSH     H  634   6.641   4.666   1.869
   58LYSH    CA  635   6.608   4.544   1.704
   58LYSH    CB  636   6.539   4.448   1.803
   58LYSH    CG  637   6.651   4.356   1.850
   58LYSH    CD  638   6.586   4.236   1.920
   58LYSH    CE  639   6.706   4.144   1.945
   58LYSH    NZ  640   6.641   4.020   1.991
   58LYSH   HZ1  641   6.591   3.978   1.915
   58LYSH   HZ2  642   6.713   3.953   2.008
   58LYSH   HZ3  643   6.591   4.032   2.077
   58LYSH     C  644   6.514   4.594   1.595
   58LYSH     O  645   6.420   4.671   1.609
   59AS4      N  646   6.529   4.518   1.487
   59AS4      H  647   6.586   4.436   1.484
   59AS4     CA  648   6.464   4.537   1.356
   59AS4     CB  649   6.314   4.515   1.339
   59AS4     CG  650   6.279   4.366   1.349
   59AS4    OD1  651   6.310   4.296   1.250
   59AS4   HD11  652   6.293   4.200   1.274
   59AS4   HD12  653   6.300   4.360   1.174
   59AS4    OD2  654   6.216   4.324   1.448
   59AS4   HD21  655   6.225   4.226   1.467
   59AS4   HD22  656   6.147   4.393   1.474
   59AS4      C  657   6.503   4.662   1.277
   59AS4      O  658   6.488   4.685   1.158
   60TRP      N  659   6.510   4.776   1.345
   60TRP      H  660   6.452   4.791   1.425
   60TRP     CA  661   6.555   4.905   1.290
   60TRP     CB  662   6.500   5.019   1.376
   60TRP     CG  663   6.369   5.064   1.312
   60TRP    CD1  664   6.255   4.996   1.312
   60TRP    HD1  665   6.222   4.917   1.379
   60TRP    CD2  666   6.358   5.166   1.217
   60TRP    NE1  667   6.171   5.057   1.227
   60TRP    HE1  668   6.079   5.027   1.202
   60TRP    CE2  669   6.227   5.164   1.171
   60TRP    CE3  670   6.440   5.270   1.174
   60TRP    HE3  671   6.547   5.267   1.194
   60TRP    CZ2  672   6.174   5.261   1.087
   60TRP    HZ2  673   6.088   5.244   1.023
   60TRP    CZ3  674   6.384   5.375   1.102
   60TRP    HZ3  675   6.453   5.448   1.060
   60TRP    CH2  676   6.251   5.374   1.062
   60TRP    HH2  677   6.209   5.444   0.990
   60TRP      C  678   6.705   4.922   1.269
   60TRP      O  679   6.737   5.012   1.191
   61SER      N  680   6.794   4.851   1.338
   61SER      H  681   6.764   4.793   1.414
   61SER     CA  682   6.939   4.838   1.319
   61SER     CB  683   6.968   4.804   1.172
   61SER     OG  684   7.108   4.776   1.162
   61SER     HG  685   7.117   4.692   1.109
   61SER      C  686   7.015   4.963   1.365
   61SER      O  687   6.987   5.008   1.477
   62PHE      N  688   7.121   5.012   1.303
   62PHE      H  689   7.154   4.955   1.228
   62PHE     CA  690   7.208   5.125   1.339
   62PHE     CB  691   7.346   5.108   1.276
   62PHE     CG  692   7.439   4.994   1.319
   62PHE    CD1  693   7.505   4.996   1.441
   62PHE    HD1  694   7.502   5.085   1.504
   62PHE    CD2  695   7.437   4.876   1.247
   62PHE    HD2  696   7.389   4.883   1.148
   62PHE    CE1  697   7.573   4.884   1.487
   62PHE    HE1  698   7.657   4.897   1.556
   62PHE    CE2  699   7.494   4.759   1.294
   62PHE    HE2  700   7.499   4.675   1.225
   62PHE     CZ  701   7.568   4.768   1.411
   62PHE     HZ  702   7.626   4.682   1.444
   62PHE      C  703   7.156   5.263   1.297
   62PHE      O  704   7.115   5.280   1.182
   63TYR      N  705   7.183   5.360   1.385
   63TYR      H  706   7.201   5.325   1.477
   63TYR     CA  707   7.159   5.504   1.369
   63TYR     CB  708   7.010   5.542   1.368
   63TYR     CG  709   6.935   5.473   1.481
   63TYR    CD1  710   6.935   5.511   1.615
   63TYR    HD1  711   6.993   5.594   1.655
   63TYR    CD2  712   6.852   5.369   1.441
   63TYR    HD2  713   6.821   5.362   1.336
   63TYR    CE1  714   6.865   5.438   1.710
   63TYR    HE1  715   6.884   5.457   1.816
   63TYR    CE2  716   6.775   5.304   1.536
   63TYR    HE2  717   6.705   5.230   1.497
   63TYR     CZ  718   6.785   5.330   1.672
   63TYR     OH  719   6.698   5.284   1.767
   63TYR     HH  720   6.678   5.354   1.835
   63TYR      C  721   7.238   5.600   1.458
   63TYR      O  722   7.261   5.569   1.576
   64LEU      N  723   7.282   5.716   1.411
   64LEU      H  724   7.234   5.756   1.332
   64LEU     CA  725   7.369   5.809   1.484
   64LEU     CB  726   7.464   5.889   1.395
   64LEU     CG  727   7.580   5.807   1.336
   64LEU    CD1  728   7.642   5.889   1.223
   64LEU    CD2  729   7.675   5.768   1.450
   64LEU      C  730   7.285   5.911   1.560
   64LEU      O  731   7.205   5.981   1.500
   65LEU      N  732   7.322   5.923   1.688
   65LEU      H  733   7.409   5.888   1.724
   65LEU     CA  734   7.256   6.014   1.782
   65LEU     CB  735   7.212   5.933   1.903
   65LEU     CG  736   7.081   5.855   1.897
   65LEU    CD1  737   7.042   5.801   2.035
   65LEU    CD2  738   6.971   5.953   1.855
   65LEU      C  739   7.352   6.127   1.820
   65LEU      O  740   7.451   6.108   1.888
   66TYR      N  741   7.317   6.238   1.755
   66TYR      H  742   7.231   6.233   1.704
   66TYR     CA  743   7.391   6.364   1.770
   66TYR     CB  744   7.361   6.453   1.648
   66TYR     CG  745   7.459   6.419   1.537
   66TYR    CD1  746   7.572   6.500   1.530
   66TYR    HD1  747   7.592   6.579   1.602
   66TYR    CD2  748   7.419   6.340   1.431
   66TYR    HD2  749   7.343   6.262   1.437
   66TYR    CE1  750   7.646   6.489   1.414
   66TYR    HE1  751   7.722   6.567   1.405
   66TYR    CE2  752   7.487   6.343   1.309
   66TYR    HE2  753   7.472   6.257   1.244
   66TYR     CZ  754   7.605   6.417   1.302
   66TYR     OH  755   7.678   6.430   1.188
   66TYR     HH  756   7.642   6.371   1.116
   66TYR      C  757   7.350   6.431   1.901
   66TYR      O  758   7.231   6.457   1.920
   67TYR      N  759   7.437   6.427   2.000
   67TYR      H  760   7.521   6.374   1.991
   67TYR     CA  761   7.412   6.491   2.131
   67TYR     CB  762   7.479   6.400   2.235
   67TYR     CG  763   7.413   6.264   2.261
   67TYR    CD1  764   7.308   6.250   2.351
   67TYR    HD1  765   7.250   6.338   2.379
   67TYR    CD2  766   7.466   6.152   2.198
   67TYR    HD2  767   7.557   6.150   2.138
   67TYR    CE1  768   7.256   6.125   2.383
   67TYR    HE1  769   7.197   6.110   2.474
   67TYR    CE2  770   7.415   6.027   2.230
   67TYR    HE2  771   7.461   5.944   2.178
   67TYR     CZ  772   7.309   6.014   2.320
   67TYR     OH  773   7.243   5.895   2.328
   67TYR     HH  774   7.310   5.822   2.311
   67TYR      C  775   7.491   6.621   2.143
   67TYR      O  776   7.601   6.640   2.092
   68THR      N  777   7.421   6.721   2.197
   68THR      H  778   7.323   6.713   2.216
   68THR     CA  779   7.483   6.852   2.224
   68THR     CB  780   7.395   6.970   2.182
   68THR    OG1  781   7.460   7.090   2.224
   68THR    HG1  782   7.527   7.122   2.157
   68THR    CG2  783   7.253   6.977   2.236
   68THR      C  784   7.518   6.870   2.373
   68THR      O  785   7.447   6.811   2.453
   69GL4      N  786   7.621   6.945   2.410
   69GL4      H  787   7.676   6.984   2.336
   69GL4     CA  788   7.660   6.979   2.548
   69GL4     CB  789   7.804   7.023   2.571
   69GL4     CG  790   7.894   6.900   2.557
   69GL4     CD  791   8.041   6.936   2.581
   69GL4    OE1  792   8.132   6.898   2.506
   69GL4   HE11  793   8.213   6.931   2.554
   69GL4   HE12  794   8.092   6.831   2.443
   69GL4    OE2  795   8.070   7.005   2.682
   69GL4   HE21  796   8.166   7.032   2.691
   69GL4   HE22  797   7.987   7.042   2.724
   69GL4      C  798   7.564   7.077   2.617
   69GL4      O  799   7.567   7.193   2.576
   70PHE      N  800   7.459   7.016   2.671
   70PHE      H  801   7.476   6.930   2.719
   70PHE     CA  802   7.333   7.082   2.708
   70PHE     CB  803   7.234   6.970   2.742
   70PHE     CG  804   7.096   7.005   2.800
   70PHE    CD1  805   7.071   6.960   2.928
   70PHE    HD1  806   7.154   6.925   2.990
   70PHE    CD2  807   6.997   7.073   2.730
   70PHE    HD2  808   7.000   7.078   2.620
   70PHE    CE1  809   6.948   6.988   2.987
   70PHE    HE1  810   6.935   6.969   3.094
   70PHE    CE2  811   6.873   7.097   2.788
   70PHE    HE2  812   6.795   7.154   2.737
   70PHE     CZ  813   6.847   7.050   2.915
   70PHE     HZ  814   6.743   7.056   2.949
   70PHE      C  815   7.351   7.174   2.828
   70PHE      O  816   7.432   7.149   2.916
   71THR      N  817   7.271   7.280   2.834
   71THR      H  818   7.209   7.296   2.757
   71THR     CA  819   7.264   7.387   2.934
   71THR     CB  820   7.356   7.504   2.898
   71THR    OG1  821   7.354   7.604   3.000
   71THR    HG1  822   7.427   7.575   3.061
   71THR    CG2  823   7.321   7.560   2.760
   71THR      C  824   7.121   7.433   2.964
   71THR      O  825   7.040   7.436   2.872
   72PRO      N  826   7.078   7.452   3.089
   72PRO     CA  827   6.949   7.514   3.124
   72PRO     CB  828   6.935   7.513   3.276
   72PRO     CG  829   7.017   7.389   3.314
   72PRO     CD  830   7.130   7.388   3.210
   72PRO      C  831   6.921   7.656   3.077
   72PRO      O  832   7.006   7.746   3.077
   73THR      N  833   6.826   7.654   2.984
   73THR      H  834   6.782   7.570   2.953
   73THR     CA  835   6.783   7.773   2.908
   73THR     CB  836   6.770   7.743   2.758
   73THR    OG1  837   6.673   7.639   2.743
   73THR    HG1  838   6.620   7.661   2.660
   73THR    CG2  839   6.908   7.706   2.704
   73THR      C  840   6.656   7.837   2.966
   73THR      O  841   6.575   7.776   3.034
   74GL4      N  842   6.667   7.970   2.969
   74GL4      H  843   6.755   8.009   2.941
   74GL4     CA  844   6.590   8.072   3.040
   74GL4     CB  845   6.678   8.197   3.048
   74GL4     CG  846   6.809   8.184   3.126
   74GL4     CD  847   6.885   8.315   3.111
   74GL4    OE1  848   6.959   8.327   3.011
   74GL4   HE11  849   6.991   8.422   3.011
   74GL4   HE12  850   6.953   8.245   2.954
   74GL4    OE2  851   6.903   8.385   3.212
   74GL4   HE21  852   6.977   8.450   3.197
   74GL4   HE22  853   6.834   8.361   3.282
   74GL4      C  854   6.452   8.101   2.980
   74GL4      O  855   6.352   8.078   3.048
   75LYSH     N  856   6.449   8.126   2.849
   75LYSH     H  857   6.534   8.130   2.796
   75LYSH    CA  858   6.324   8.142   2.774
   75LYSH    CB  859   6.335   8.280   2.710
   75LYSH    CG  860   6.216   8.339   2.635
   75LYSH    CD  861   6.101   8.385   2.724
   75LYSH    CE  862   6.000   8.484   2.668
   75LYSH    NZ  863   5.885   8.522   2.751
   75LYSH   HZ1  864   5.810   8.555   2.693
   75LYSH   HZ2  865   5.843   8.441   2.791
   75LYSH   HZ3  866   5.923   8.583   2.822
   75LYSH     C  867   6.314   8.038   2.662
   75LYSH     O  868   6.209   7.979   2.637
   76ASN      N  869   6.420   8.040   2.580
   76ASN      H  870   6.493   8.106   2.598
   76ASN     CA  871   6.430   7.958   2.460
   76ASN     CB  872   6.558   7.975   2.376
   76ASN     CG  873   6.575   8.114   2.316
   76ASN    OD1  874   6.649   8.200   2.362
   76ASN    ND2  875   6.495   8.132   2.211
   76ASN   HD21  876   6.450   8.049   2.178
   76ASN   HD22  877   6.497   8.223   2.170
   76ASN      C  878   6.426   7.808   2.487
   76ASN      O  879   6.506   7.755   2.565
   77GL4      N  880   6.328   7.750   2.420
   77GL4      H  881   6.281   7.799   2.346
   77GL4     CA  882   6.306   7.605   2.427
   77GL4     CB  883   6.159   7.569   2.408
   77GL4     CG  884   6.063   7.640   2.504
   77GL4     CD  885   5.916   7.610   2.476
   77GL4    OE1  886   5.877   7.611   2.359
   77GL4   HE11  887   5.780   7.585   2.359
   77GL4   HE12  888   5.948   7.616   2.288
   77GL4    OE2  889   5.845   7.576   2.574
   77GL4   HE21  890   5.755   7.617   2.559
   77GL4   HE22  891   5.904   7.530   2.642
   77GL4      C  892   6.390   7.537   2.318
   77GL4      O  893   6.376   7.567   2.199
   78TYR      N  894   6.477   7.445   2.359
   78TYR      H  895   6.469   7.405   2.449
   78TYR     CA  896   6.555   7.370   2.259
   78TYR     CB  897   6.650   7.276   2.335
   78TYR     CG  898   6.785   7.340   2.368
   78TYR    CD1  899   6.803   7.382   2.500
   78TYR    HD1  900   6.718   7.422   2.554
   78TYR    CD2  901   6.895   7.306   2.290
   78TYR    HD2  902   6.885   7.285   2.184
   78TYR    CE1  903   6.929   7.391   2.558
   78TYR    HE1  904   6.946   7.426   2.659
   78TYR    CE2  905   7.019   7.309   2.354
   78TYR    HE2  906   7.105   7.298   2.289
   78TYR     CZ  907   7.038   7.341   2.487
   78TYR     OH  908   7.154   7.308   2.551
   78TYR     HH  909   7.223   7.313   2.479
   78TYR      C  910   6.469   7.285   2.165
   78TYR      O  911   6.352   7.262   2.196
   79ALA      N  912   6.533   7.210   2.076
   79ALA      H  913   6.632   7.211   2.085
   79ALA     CA  914   6.478   7.120   1.974
   79ALA     CB  915   6.364   7.185   1.894
   79ALA      C  916   6.584   7.062   1.880
   79ALA      O  917   6.687   7.122   1.849
   80CYS2     N  918   6.550   6.942   1.831
   80CYS2     H  919   6.481   6.888   1.879
   80CYS2    CA  920   6.597   6.877   1.709
   80CYS2    CB  921   6.749   6.855   1.712
   80CYS2    SG  922   6.783   6.739   1.849
   80CYS2     C  923   6.522   6.758   1.648
   80CYS2     O  924   6.422   6.711   1.702
   81ARG      N  925   6.562   6.736   1.523
   81ARG      H  926   6.611   6.808   1.475
   81ARG     CA  927   6.519   6.623   1.438
   81ARG     CB  928   6.607   6.618   1.313
   81ARG     CG  929   6.563   6.540   1.189
   81ARG     CD  930   6.662   6.567   1.076
   81ARG     NE  931   6.632   6.470   0.970
   81ARG     HE  932   6.549   6.488   0.918
   81ARG     CZ  933   6.697   6.355   0.947
   81ARG    NH1  934   6.808   6.323   1.014
   81ARG   HH11  935   6.838   6.377   1.093
   81ARG   HH12  936   6.870   6.250   0.984
   81ARG    NH2  937   6.683   6.291   0.830
   81ARG   HH21  938   6.615   6.321   0.763
   81ARG   HH22  939   6.727   6.204   0.809
   81ARG      C  940   6.530   6.489   1.513
   81ARG      O  941   6.634   6.424   1.506
   82VAL      N  942   6.417   6.438   1.559
   82VAL      H  943   6.327   6.471   1.530
   82VAL     CA  944   6.412   6.314   1.638
   82VAL     CB  945   6.323   6.313   1.763
   82VAL    CG1  946   6.380   6.397   1.877
   82VAL    CG2  947   6.184   6.364   1.725
   82VAL      C  948   6.395   6.189   1.552
   82VAL      O  949   6.364   6.080   1.601
   83ASN      N  950   6.397   6.205   1.419
   83ASN      H  951   6.428   6.293   1.382
   83ASN     CA  952   6.357   6.096   1.329
   83ASN     CB  953   6.204   6.093   1.322
   83ASN     CG  954   6.125   6.203   1.250
   83ASN    OD1  955   6.167   6.251   1.145
   83ASN    ND2  956   6.002   6.229   1.292
   83ASN   HD21  957   5.975   6.184   1.378
   83ASN   HD22  958   5.935   6.285   1.243
   83ASN      C  959   6.425   6.118   1.194
   83ASN      O  960   6.506   6.209   1.178
   84HI0      N  961   6.394   6.029   1.100
   84HI0      H  962   6.334   5.954   1.128
   84HI0     CA  963   6.434   6.021   0.960
   84HI0     CB  964   6.448   5.873   0.921
   84HI0     CG  965   6.493   5.870   0.776
   84HI0    ND1  966   6.617   5.859   0.728
   84HI0    HD1  967   6.691   5.901   0.781
   84HI0    CD2  968   6.415   5.841   0.671
   84HI0    HD2  969   6.307   5.837   0.688
   84HI0    CE1  970   6.615   5.826   0.599
   84HI0    HE1  971   6.703   5.825   0.536
   84HI0    NE2  972   6.487   5.812   0.563
   84HI0    HE2  973   6.455   5.785   0.474
   84HI0      C  974   6.348   6.099   0.859
   84HI0      O  975   6.400   6.168   0.771
   85VAL      N  976   6.218   6.072   0.859
   85VAL      H  977   6.174   5.998   0.911
   85VAL     CA  978   6.124   6.157   0.784
   85VAL     CB  979   5.977   6.128   0.816
   85VAL    CG1  980   5.937   5.995   0.753
   85VAL    CG2  981   5.927   6.130   0.961
   85VAL      C  982   6.135   6.309   0.763
   85VAL      O  983   6.107   6.360   0.655
   86THR      N  984   6.158   6.388   0.868
   86THR      H  985   6.142   6.359   0.962
   86THR     CA  986   6.190   6.532   0.866
   86THR     CB  987   6.211   6.589   1.007
   86THR    OG1  988   6.095   6.563   1.086
   86THR    HG1  989   6.016   6.596   1.036
   86THR    CG2  990   6.221   6.742   1.004
   86THR      C  991   6.313   6.567   0.783
   86THR      O  992   6.420   6.512   0.806
   87LEU      N  993   6.284   6.653   0.685
   87LEU      H  994   6.189   6.683   0.684
   87LEU     CA  995   6.380   6.678   0.576
   87LEU     CB  996   6.320   6.662   0.435
   87LEU     CG  997   6.245   6.531   0.413
   87LEU    CD1  998   6.182   6.530   0.273
   87LEU    CD2  999   6.327   6.411   0.461
   87LEU      C 1000   6.433   6.821   0.582
   87LEU      O 1001   6.555   6.840   0.583
   88SER      N 1002   6.345   6.919   0.594
   88SER      H 1003   6.253   6.894   0.626
   88SER     CA 1004   6.351   7.064   0.569
   88SER     CB 1005   6.214   7.131   0.556
   88SER     OG 1006   6.124   7.089   0.658
   88SER     HG 1007   6.059   7.163   0.676
   88SER      C 1008   6.426   7.137   0.679
   88SER      O 1009   6.388   7.133   0.796
   89GLN      N 1010   6.540   7.198   0.648
   89GLN      H 1011   6.594   7.171   0.567
   89GLN     CA 1012   6.622   7.281   0.737
   89GLN     CB 1013   6.764   7.292   0.681
   89GLN     CG 1014   6.841   7.160   0.689
   89GLN     CD 1015   6.982   7.172   0.630
   89GLN    OE1 1016   7.012   7.172   0.511
   89GLN    NE2 1017   7.078   7.164   0.721
   89GLN   HE21 1018   7.047   7.168   0.816
   89GLN   HE22 1019   7.176   7.158   0.702
   89GLN      C 1020   6.570   7.425   0.743
   89GLN      O 1021   6.490   7.456   0.653
   90PRO      N 1022   6.585   7.484   0.860
   90PRO     CA 1023   6.573   7.628   0.886
   90PRO     CB 1024   6.587   7.647   1.037
   90PRO     CG 1025   6.525   7.517   1.089
   90PRO     CD 1026   6.555   7.410   0.984
   90PRO      C 1027   6.685   7.711   0.824
   90PRO      O 1028   6.796   7.665   0.797
   91LYSH     N 1029   6.667   7.843   0.816
   91LYSH     H 1030   6.582   7.886   0.845
   91LYSH    CA 1031   6.766   7.945   0.781
   91LYSH    CB 1032   6.681   8.072   0.770
   91LYSH    CG 1033   6.630   8.096   0.628
   91LYSH    CD 1034   6.728   8.102   0.511
   91LYSH    CE 1035   6.646   8.110   0.382
   91LYSH    NZ 1036   6.735   8.087   0.267
   91LYSH   HZ1 1037   6.802   8.161   0.265
   91LYSH   HZ2 1038   6.787   8.003   0.283
   91LYSH   HZ3 1039   6.686   8.085   0.181
   91LYSH     C 1040   6.879   7.951   0.885
   91LYSH     O 1041   6.859   7.939   1.006
   92ILE      N 1042   6.996   7.990   0.836
   92ILE      H 1043   7.001   8.033   0.745
   92ILE     CA 1044   7.122   7.997   0.911
   92ILE     CB 1045   7.243   7.986   0.817
   92ILE    CG1 1046   7.258   7.856   0.738
   92ILE    CG2 1047   7.377   8.033   0.875
   92ILE     CD 1048   7.359   7.873   0.625
   92ILE      C 1049   7.127   8.117   1.006
   92ILE      O 1050   7.109   8.227   0.954
   93VAL      N 1051   7.144   8.097   1.135
   93VAL      H 1052   7.166   8.005   1.168
   93VAL     CA 1053   7.147   8.207   1.234
   93VAL     CB 1054   7.024   8.213   1.325
   93VAL    CG1 1055   7.016   8.346   1.399
   93VAL    CG2 1056   6.899   8.201   1.237
   93VAL      C 1057   7.280   8.227   1.306
   93VAL      O 1058   7.343   8.332   1.300
   94LYSH     N 1059   7.351   8.121   1.345
   94LYSH     H 1060   7.343   8.032   1.302
   94LYSH    CA 1061   7.475   8.136   1.424
   94LYSH    CB 1062   7.491   8.005   1.500
   94LYSH    CG 1063   7.503   8.032   1.651
   94LYSH    CD 1064   7.624   7.952   1.697
   94LYSH    CE 1065   7.668   7.991   1.840
   94LYSH    NZ 1066   7.794   7.935   1.890
   94LYSH   HZ1 1067   7.805   7.966   1.986
   94LYSH   HZ2 1068   7.789   7.835   1.888
   94LYSH   HZ3 1069   7.873   7.969   1.840
   94LYSH     C 1070   7.604   8.172   1.349
   94LYSH     O 1071   7.676   8.262   1.392
   95TRP      N 1072   7.629   8.104   1.238
   95TRP      H 1073   7.559   8.037   1.212
   95TRP     CA 1074   7.759   8.087   1.171
   95TRP     CB 1075   7.759   7.965   1.079
   95TRP     CG 1076   7.816   7.846   1.155
   95TRP    CD1 1077   7.746   7.777   1.246
   95TRP    HD1 1078   7.658   7.806   1.303
   95TRP    CD2 1079   7.924   7.766   1.120
   95TRP    NE1 1080   7.803   7.659   1.270
   95TRP    HE1 1081   7.774   7.599   1.343
   95TRP    CE2 1082   7.912   7.648   1.194
   95TRP    CE3 1083   8.031   7.793   1.036
   95TRP    HE3 1084   8.031   7.880   0.970
   95TRP    CZ2 1085   8.014   7.554   1.191
   95TRP    HZ2 1086   8.019   7.480   1.271
   95TRP    CZ3 1087   8.128   7.694   1.023
   95TRP    HZ3 1088   8.213   7.718   0.958
   95TRP    CH2 1089   8.115   7.578   1.099
   95TRP    HH2 1090   8.185   7.499   1.072
   95TRP      C 1091   7.795   8.214   1.095
   95TRP      O 1092   7.721   8.257   1.007
   96AS4      N 1093   7.893   8.287   1.146
   96AS4      H 1094   7.940   8.258   1.230
   96AS4     CA 1095   7.935   8.416   1.089
   96AS4     CB 1096   8.015   8.488   1.198
   96AS4     CG 1097   8.106   8.415   1.299
   96AS4    OD1 1098   8.058   8.372   1.405
   96AS4   HD11 1099   8.132   8.327   1.457
   96AS4   HD12 1100   7.960   8.388   1.411
   96AS4    OD2 1101   8.217   8.378   1.254
   96AS4   HD21 1102   8.252   8.298   1.303
   96AS4   HD22 1103   8.255   8.447   1.192
   96AS4      C 1104   8.020   8.384   0.967
   96AS4      O 1105   7.994   8.428   0.855
   97ARG      N 1106   8.121   8.300   0.987
   97ARG      H 1107   8.147   8.282   1.082
   97ARG     CA 1108   8.213   8.254   0.882
   97ARG     CB 1109   8.320   8.177   0.960
   97ARG     CG 1110   8.273   8.062   1.050
   97ARG     CD 1111   8.394   7.976   1.090
   97ARG     NE 1112   8.358   7.865   1.178
   97ARG     HE 1113   8.282   7.874   1.243
   97ARG     CZ 1114   8.416   7.744   1.184
   97ARG    NH1 1115   8.511   7.719   1.092
   97ARG   HH11 1116   8.533   7.788   1.023
   97ARG   HH12 1117   8.540   7.624   1.087
   97ARG    NH2 1118   8.395   7.643   1.270
   97ARG   HH21 1119   8.322   7.656   1.336
   97ARG   HH22 1120   8.439   7.554   1.263
   97ARG      C 1121   8.147   8.159   0.783
   97ARG      O 1122   8.034   8.114   0.804
   98AS4      N 1123   8.200   8.152   0.661
   98AS4      H 1124   8.276   8.211   0.635
   98AS4     CA 1125   8.140   8.058   0.566
   98AS4     CB 1126   8.169   8.103   0.421
   98AS4     CG 1127   8.082   8.218   0.372
   98AS4    OD1 1128   8.134   8.328   0.398
   98AS4   HD11 1129   8.082   8.398   0.349
   98AS4   HD12 1130   8.223   8.302   0.434
   98AS4    OD2 1131   7.976   8.200   0.307
   98AS4   HD21 1132   7.919   8.282   0.299
   98AS4   HD22 1133   7.963   8.106   0.274
   98AS4      C 1134   8.179   7.912   0.589
   98AS4      O 1135   8.272   7.891   0.666
   99MET      N 1136   8.112   7.811   0.533
   99MET      H 1137   8.041   7.834   0.467
   99MET     CA 1138   8.137   7.667   0.543
   99MET     CB 1139   8.064   7.617   0.668
   99MET     CG 1140   7.917   7.657   0.678
   99MET     SD 1141   7.831   7.593   0.827
   99MET     CE 1142   7.695   7.708   0.824
   99MET      C 1143   8.082   7.593   0.421
   99MET     O1 1144   8.096   7.469   0.424
   99MET   HO11 1145   8.082   7.437   0.330
   99MET   HO12 1146   8.131   7.430   0.510
   99MET     O2 1147   8.005   7.653   0.342
   99MET   HO21 1148   7.988   7.591   0.266
   99MET   HO22 1149   7.979   7.744   0.375
  100ILE      N 1150   8.039   7.352   3.051
  100ILE     H1 1151   8.069   7.447   3.040
  100ILE     H2 1152   8.117   7.304   3.092
  100ILE     H3 1153   8.024   7.325   2.955
  100ILE     CA 1154   7.924   7.331   3.139
  100ILE     CB 1155   7.814   7.256   3.065
  100ILE    CG1 1156   7.853   7.115   3.020
  100ILE    CG2 1157   7.752   7.343   2.955
  100ILE     CD 1158   7.736   7.032   2.967
  100ILE      C 1159   7.966   7.262   3.270
  100ILE      O 1160   8.057   7.180   3.271
  101GLN      N 1161   7.888   7.291   3.374
  101GLN      H 1162   7.819   7.363   3.368
  101GLN     CA 1163   7.907   7.228   3.506
  101GLN     CB 1164   7.864   7.328   3.612
  101GLN     CG 1165   7.901   7.294   3.757
  101GLN     CD 1166   7.876   7.427   3.828
  101GLN    OE1 1167   7.767   7.485   3.822
  101GLN    NE2 1168   7.981   7.507   3.843
  101GLN   HE21 1169   8.071   7.487   3.803
  101GLN   HE22 1170   7.971   7.591   3.898
  101GLN      C 1171   7.839   7.091   3.504
  101GLN      O 1172   7.727   7.079   3.553
  102ARG      N 1173   7.918   6.990   3.471
  102ARG      H 1174   8.015   7.004   3.449
  102ARG     CA 1175   7.873   6.850   3.459
  102ARG     CB 1176   7.961   6.770   3.363
  102ARG     CG 1177   7.984   6.826   3.223
  102ARG     CD 1178   8.124   6.789   3.172
  102ARG     NE 1179   8.155   6.866   3.052
  102ARG     HE 1180   8.118   6.827   2.967
  102ARG     CZ 1181   8.256   6.955   3.047
  102ARG    NH1 1182   8.342   6.985   3.145
  102ARG   HH11 1183   8.332   6.959   3.242
  102ARG   HH12 1184   8.420   7.043   3.123
  102ARG    NH2 1185   8.285   7.000   2.925
  102ARG   HH21 1186   8.224   6.973   2.850
  102ARG   HH22 1187   8.357   7.069   2.919
  102ARG      C 1188   7.854   6.775   3.591
  102ARG      O 1189   7.782   6.677   3.606
  103THR      N 1190   7.908   6.842   3.692
  103THR      H 1191   7.932   6.939   3.689
  103THR     CA 1192   7.912   6.797   3.832
  103THR     CB 1193   8.037   6.711   3.850
  103THR    OG1 1194   8.035   6.647   3.980
  103THR    HG1 1195   8.103   6.575   3.991
  103THR    CG2 1196   8.164   6.787   3.810
  103THR      C 1197   7.913   6.912   3.933
  103THR      O 1198   7.966   7.017   3.896
  104PRO      N 1199   7.839   6.901   4.043
  104PRO     CA 1200   7.866   6.991   4.156
  104PRO     CB 1201   7.757   6.960   4.260
  104PRO     CG 1202   7.640   6.946   4.161
  104PRO     CD 1203   7.698   6.860   4.050
  104PRO      C 1204   8.010   6.999   4.207
  104PRO      O 1205   8.059   7.110   4.227
  105LYSH     N 1206   8.081   6.888   4.193
  105LYSH     H 1207   8.031   6.805   4.168
  105LYSH    CA 1208   8.225   6.878   4.224
  105LYSH    CB 1209   8.280   6.735   4.227
  105LYSH    CG 1210   8.398   6.709   4.321
  105LYSH    CD 1211   8.467   6.574   4.302
  105LYSH    CE 1212   8.590   6.551   4.389
  105LYSH    NZ 1213   8.721   6.587   4.335
  105LYSH   HZ1 1214   8.715   6.683   4.307
  105LYSH   HZ2 1215   8.802   6.581   4.394
  105LYSH   HZ3 1216   8.752   6.537   4.253
  105LYSH     C 1217   8.305   6.952   4.116
  105LYSH     O 1218   8.359   6.897   4.021
  106ILE      N 1219   8.343   7.072   4.158
  106ILE      H 1220   8.273   7.124   4.208
  106ILE     CA 1221   8.434   7.155   4.078
  106ILE     CB 1222   8.356   7.275   4.024
  106ILE    CG1 1223   8.281   7.365   4.123
  106ILE    CG2 1224   8.262   7.230   3.913
  106ILE     CD 1225   8.234   7.497   4.062
  106ILE      C 1226   8.569   7.169   4.149
  106ILE      O 1227   8.609   7.096   4.238
  107GLN      N 1228   8.642   7.269   4.099
  107GLN      H 1229   8.613   7.314   4.014
  107GLN     CA 1230   8.768   7.318   4.156
  107GLN     CB 1231   8.817   7.434   4.069
  107GLN     CG 1232   8.885   7.400   3.937
  107GLN     CD 1233   8.793   7.402   3.816
  107GLN    OE1 1234   8.685   7.343   3.817
  107GLN    NE2 1235   8.829   7.481   3.715
  107GLN   HE21 1236   8.919   7.524   3.712
  107GLN   HE22 1237   8.790   7.477   3.623
  107GLN      C 1238   8.753   7.363   4.302
  107GLN      O 1239   8.660   7.433   4.342
  108VAL      N 1240   8.855   7.329   4.380
  108VAL      H 1241   8.949   7.309   4.351
  108VAL     CA 1242   8.851   7.333   4.526
  108VAL     CB 1243   8.968   7.254   4.585
  108VAL    CG1 1244   8.980   7.111   4.533
  108VAL    CG2 1245   9.104   7.324   4.583
  108VAL      C 1246   8.824   7.469   4.590
  108VAL      O 1247   8.781   7.471   4.706
  109TYR      N 1248   8.852   7.582   4.524
  109TYR      H 1249   8.909   7.577   4.444
  109TYR     CA 1250   8.823   7.716   4.578
  109TYR     CB 1251   8.953   7.796   4.583
  109TYR     CG 1252   9.046   7.761   4.700
  109TYR    CD1 1253   9.033   7.823   4.823
  109TYR    HD1 1254   8.956   7.898   4.839
  109TYR    CD2 1255   9.157   7.678   4.687
  109TYR    HD2 1256   9.185   7.639   4.590
  109TYR    CE1 1257   9.121   7.807   4.930
  109TYR    HE1 1258   9.113   7.865   5.022
  109TYR    CE2 1259   9.251   7.664   4.788
  109TYR    HE2 1260   9.330   7.593   4.766
  109TYR     CZ 1261   9.227   7.718   4.914
  109TYR     OH 1262   9.277   7.652   5.021
  109TYR     HH 1263   9.204   7.649   5.090
  109TYR      C 1264   8.720   7.799   4.500
  109TYR      O 1265   8.697   7.909   4.549
  110SER      N 1266   8.653   7.737   4.403
  110SER      H 1267   8.671   7.639   4.392
  110SER     CA 1268   8.537   7.792   4.330
  110SER     CB 1269   8.514   7.733   4.191
  110SER     OG 1270   8.429   7.822   4.118
  110SER     HG 1271   8.482   7.867   4.047
  110SER      C 1272   8.411   7.785   4.417
  110SER      O 1273   8.324   7.706   4.382
  111ARG      N 1274   8.409   7.847   4.535
  111ARG      H 1275   8.471   7.926   4.540
  111ARG     CA 1276   8.296   7.852   4.628
  111ARG     CB 1277   8.169   7.923   4.580
  111ARG     CG 1278   8.188   8.070   4.545
  111ARG     CD 1279   8.058   8.150   4.540
  111ARG     NE 1280   8.084   8.261   4.446
  111ARG     HE 1281   8.142   8.228   4.372
  111ARG     CZ 1282   8.020   8.378   4.444
  111ARG    NH1 1283   7.928   8.415   4.533
  111ARG   HH11 1284   7.931   8.358   4.616
  111ARG   HH12 1285   7.859   8.485   4.512
  111ARG    NH2 1286   8.044   8.468   4.347
  111ARG   HH21 1287   8.110   8.443   4.276
  111ARG   HH22 1288   8.022   8.563   4.366
  111ARG      C 1289   8.241   7.729   4.701
  111ARG      O 1290   8.197   7.732   4.815
  112HI0      N 1291   8.230   7.625   4.618
  112HI0      H 1292   8.236   7.643   4.521
  112HI0     CA 1293   8.175   7.492   4.649
  112HI0     CB 1294   8.145   7.418   4.519
  112HI0     CG 1295   8.018   7.460   4.444
  112HI0    ND1 1296   7.899   7.416   4.483
  112HI0    HD1 1297   7.886   7.327   4.526
  112HI0    CD2 1298   7.993   7.555   4.354
  112HI0    HD2 1299   8.074   7.595   4.293
  112HI0    CE1 1300   7.803   7.477   4.413
  112HI0    HE1 1301   7.697   7.460   4.432
  112HI0    NE2 1302   7.862   7.567   4.335
  112HI0    HE2 1303   7.817   7.598   4.250
  112HI0      C 1304   8.257   7.410   4.748
  112HI0      O 1305   8.380   7.416   4.752
  113PRO      N 1306   8.196   7.317   4.821
  113PRO     CA 1307   8.257   7.204   4.891
  113PRO     CB 1308   8.144   7.154   4.981
  113PRO     CG 1309   8.073   7.284   5.019
  113PRO     CD 1310   8.062   7.342   4.878
  113PRO      C 1311   8.293   7.095   4.790
  113PRO      O 1312   8.217   7.004   4.757
  114ALA      N 1313   8.420   7.097   4.750
  114ALA      H 1314   8.473   7.181   4.764
  114ALA     CA 1315   8.480   6.998   4.660
  114ALA     CB 1316   8.594   7.070   4.587
  114ALA      C 1317   8.512   6.862   4.722
  114ALA      O 1318   8.621   6.808   4.706
  115GL4      N 1319   8.427   6.820   4.815
  115GL4      H 1320   8.339   6.867   4.821
  115GL4     CA 1321   8.448   6.695   4.889
  115GL4     CB 1322   8.335   6.688   4.992
  115GL4     CG 1323   8.320   6.812   5.080
  115GL4     CD 1324   8.446   6.876   5.138
  115GL4    OE1 1325   8.495   6.831   5.243
  115GL4   HE11 1326   8.556   6.902   5.278
  115GL4   HE12 1327   8.452   6.748   5.278
  115GL4    OE2 1328   8.497   6.982   5.093
  115GL4   HE21 1329   8.566   7.008   5.161
  115GL4   HE22 1330   8.465   6.984   4.999
  115GL4      C 1331   8.422   6.579   4.793
  115GL4      O 1332   8.351   6.593   4.694
  116ASN      N 1333   8.500   6.475   4.821
  116ASN      H 1334   8.578   6.480   4.883
  116ASN     CA 1335   8.476   6.354   4.740
  116ASN     CB 1336   8.597   6.262   4.757
  116ASN     CG 1337   8.730   6.328   4.717
  116ASN    OD1 1338   8.790   6.405   4.792
  116ASN    ND2 1339   8.793   6.277   4.613
  116ASN   HD21 1340   8.747   6.210   4.555
  116ASN   HD22 1341   8.890   6.298   4.597
  116ASN      C 1342   8.350   6.269   4.759
  116ASN      O 1343   8.279   6.291   4.856
  117GLY      N 1344   8.336   6.160   4.684
  117GLY      H 1345   8.381   6.144   4.597
  117GLY     CA 1346   8.233   6.056   4.703
  117GLY      C 1347   8.093   6.093   4.656
  117GLY      O 1348   8.068   6.174   4.566
  118LYSH     N 1349   7.987   6.040   4.715
  118LYSH     H 1350   7.900   6.089   4.710
  118LYSH    CA 1351   7.980   5.918   4.796
  118LYSH    CB 1352   7.932   5.942   4.939
  118LYSH    CG 1353   8.038   5.987   5.040
  118LYSH    CD 1354   7.973   6.020   5.175
  118LYSH    CE 1355   8.079   6.048   5.281
  118LYSH    NZ 1356   8.117   6.190   5.281
  118LYSH   HZ1 1357   8.116   6.221   5.186
  118LYSH   HZ2 1358   8.049   6.248   5.327
  118LYSH   HZ3 1359   8.204   6.204   5.329
  118LYSH     C 1360   7.890   5.808   4.739
  118LYSH     O 1361   7.928   5.691   4.741
  119SER      N 1362   7.767   5.849   4.708
  119SER      H 1363   7.749   5.943   4.680
  119SER     CA 1364   7.658   5.760   4.665
  119SER     CB 1365   7.521   5.792   4.727
  119SER     OG 1366   7.465   5.914   4.680
  119SER     HG 1367   7.374   5.900   4.642
  119SER      C 1368   7.642   5.754   4.514
  119SER      O 1369   7.731   5.805   4.446
  120ASN      N 1370   7.535   5.688   4.467
  120ASN      H 1371   7.467   5.641   4.523
  120ASN     CA 1372   7.523   5.662   4.323
  120ASN     CB 1373   7.499   5.515   4.290
  120ASN     CG 1374   7.579   5.413   4.373
  120ASN    OD1 1375   7.702   5.404   4.375
  120ASN    ND2 1376   7.502   5.338   4.451
  120ASN   HD21 1377   7.403   5.345   4.458
  120ASN   HD22 1378   7.538   5.259   4.500
  120ASN      C 1379   7.414   5.743   4.253
  120ASN      O 1380   7.299   5.719   4.286
  121PHE      N 1381   7.436   5.819   4.146
  121PHE      H 1382   7.352   5.866   4.118
  121PHE     CA 1383   7.561   5.854   4.076
  121PHE     CB 1384   7.554   5.810   3.928
  121PHE     CG 1385   7.524   5.663   3.901
  121PHE    CD1 1386   7.628   5.586   3.849
  121PHE    HD1 1387   7.728   5.627   3.833
  121PHE    CD2 1388   7.394   5.616   3.893
  121PHE    HD2 1389   7.310   5.679   3.922
  121PHE    CE1 1390   7.604   5.467   3.783
  121PHE    HE1 1391   7.685   5.404   3.744
  121PHE    CE2 1392   7.369   5.500   3.820
  121PHE    HE2 1393   7.266   5.467   3.826
  121PHE     CZ 1394   7.472   5.430   3.757
  121PHE     HZ 1395   7.453   5.373   3.666
  121PHE      C 1396   7.590   6.004   4.085
  121PHE      O 1397   7.696   6.034   4.141
  122LEU      N 1398   7.505   6.103   4.059
  122LEU      H 1399   7.409   6.078   4.045
  122LEU     CA 1400   7.527   6.246   4.085
  122LEU     CB 1401   7.410   6.316   4.016
  122LEU     CG 1402   7.415   6.469   4.007
  122LEU    CD1 1403   7.529   6.532   3.928
  122LEU    CD2 1404   7.276   6.517   3.967
  122LEU      C 1405   7.527   6.274   4.236
  122LEU      O 1406   7.448   6.215   4.309
  123ASN      N 1407   7.612   6.367   4.281
  123ASN      H 1408   7.675   6.412   4.219
  123ASN     CA 1409   7.617   6.411   4.420
  123ASN     CB 1410   7.710   6.336   4.517
  123ASN     CG 1411   7.670   6.207   4.589
  123ASN    OD1 1412   7.743   6.157   4.674
  123ASN    ND2 1413   7.548   6.157   4.566
  123ASN   HD21 1414   7.491   6.196   4.495
  123ASN   HD22 1415   7.507   6.094   4.632
  123ASN      C 1416   7.641   6.562   4.432
  123ASN      O 1417   7.690   6.627   4.340
  124CYS2     N 1418   7.592   6.618   4.543
  124CYS2     H 1419   7.520   6.570   4.592
  124CYS2    CA 1420   7.616   6.759   4.578
  124CYS2    CB 1421   7.495   6.847   4.543
  124CYS2    SG 1422   7.543   7.022   4.564
  124CYS2     C 1423   7.624   6.769   4.731
  124CYS2     O 1424   7.539   6.720   4.803
  125TYR      N 1425   7.740   6.821   4.769
  125TYR      H 1426   7.811   6.850   4.706
  125TYR     CA 1427   7.755   6.862   4.910
  125TYR     CB 1428   7.906   6.855   4.932
  125TYR     CG 1429   7.960   6.713   4.951
  125TYR    CD1 1430   7.993   6.633   4.842
  125TYR    HD1 1431   7.992   6.673   4.741
  125TYR    CD2 1432   7.952   6.659   5.080
  125TYR    HD2 1433   7.971   6.733   5.158
  125TYR    CE1 1434   8.026   6.499   4.860
  125TYR    HE1 1435   8.105   6.459   4.796
  125TYR    CE2 1436   7.982   6.525   5.098
  125TYR    HE2 1437   7.971   6.483   5.198
  125TYR     CZ 1438   8.018   6.447   4.988
  125TYR     OH 1439   8.053   6.317   5.007
  125TYR     HH 1440   8.121   6.293   4.938
  125TYR      C 1441   7.690   6.999   4.931
  125TYR      O 1442   7.717   7.096   4.860
  126VAL      N 1443   7.628   7.015   5.048
  126VAL      H 1444   7.628   6.951   5.124
  126VAL     CA 1445   7.560   7.138   5.088
  126VAL     CB 1446   7.408   7.129   5.070
  126VAL    CG1 1447   7.331   7.260   5.081
  126VAL    CG2 1448   7.370   7.062   4.938
  126VAL      C 1449   7.592   7.181   5.232
  126VAL      O 1450   7.564   7.105   5.325
  127SER      N 1451   7.650   7.300   5.237
  127SER      H 1452   7.641   7.359   5.158
  127SER     CA 1453   7.680   7.372   5.361
  127SER     CB 1454   7.808   7.456   5.350
  127SER     OG 1455   7.855   7.518   5.470
  127SER     HG 1456   7.946   7.480   5.484
  127SER      C 1457   7.568   7.470   5.395
  127SER      O 1458   7.485   7.498   5.308
  128GLY      N 1459   7.546   7.493   5.524
  128GLY      H 1460   7.607   7.449   5.590
  128GLY     CA 1461   7.437   7.580   5.568
  128GLY      C 1462   7.289   7.543   5.556
  128GLY      O 1463   7.204   7.628   5.530
  129PHE      N 1464   7.258   7.414   5.556
  129PHE      H 1465   7.321   7.347   5.596
  129PHE     CA 1466   7.119   7.370   5.534
  129PHE     CB 1467   7.120   7.232   5.470
  129PHE     CG 1468   6.988   7.216   5.394
  129PHE    CD1 1469   6.881   7.154   5.457
  129PHE    HD1 1470   6.884   7.148   5.565
  129PHE    CD2 1471   6.993   7.241   5.257
  129PHE    HD2 1472   7.072   7.294   5.204
  129PHE    CE1 1473   6.776   7.107   5.379
  129PHE    HE1 1474   6.706   7.041   5.430
  129PHE    CE2 1475   6.883   7.201   5.182
  129PHE    HE2 1476   6.868   7.234   5.080
  129PHE     CZ 1477   6.778   7.131   5.242
  129PHE     HZ 1478   6.688   7.112   5.184
  129PHE      C 1479   7.046   7.368   5.668
  129PHE      O 1480   7.039   7.273   5.745
  130HI0      N 1481   7.019   7.492   5.707
  130HI0      H 1482   7.038   7.565   5.641
  130HI0     CA 1483   6.962   7.538   5.835
  130HI0     CB 1484   7.084   7.530   5.928
  130HI0     CG 1485   7.051   7.559   6.074
  130HI0    ND1 1486   7.004   7.472   6.163
  130HI0    HD1 1487   6.992   7.376   6.137
  130HI0    CD2 1488   7.042   7.683   6.123
  130HI0    HD2 1489   7.063   7.778   6.074
  130HI0    CE1 1490   6.982   7.538   6.277
  130HI0    HE1 1491   6.936   7.492   6.364
  130HI0    NE2 1492   7.001   7.666   6.248
  130HI0    HE2 1493   6.992   7.745   6.309
  130HI0      C 1494   6.899   7.676   5.816
  130HI0      O 1495   6.962   7.775   5.780
  131PRO      N 1496   6.767   7.686   5.826
  131PRO     CA 1497   6.680   7.567   5.823
  131PRO     CB 1498   6.553   7.624   5.888
  131PRO     CG 1499   6.561   7.777   5.887
  131PRO     CD 1500   6.712   7.799   5.902
  131PRO      C 1501   6.660   7.507   5.684
  131PRO      O 1502   6.729   7.553   5.593
  132SER      N 1503   6.570   7.410   5.688
  132SER      H 1504   6.528   7.393   5.778
  132SER     CA 1505   6.532   7.330   5.571
  132SER     CB 1506   6.429   7.226   5.613
  132SER     OG 1507   6.308   7.289   5.656
  132SER     HG 1508   6.250   7.296   5.575
  132SER      C 1509   6.483   7.395   5.441
  132SER      O 1510   6.456   7.320   5.347
  133AS4      N 1511   6.432   7.517   5.458
  133AS4      H 1512   6.428   7.563   5.546
  133AS4     CA 1513   6.373   7.606   5.357
  133AS4     CB 1514   6.335   7.737   5.428
  133AS4     CG 1515   6.248   7.700   5.548
  133AS4    OD1 1516   6.296   7.652   5.653
  133AS4   HD11 1517   6.294   7.553   5.638
  133AS4   HD12 1518   6.306   7.728   5.718
  133AS4    OD2 1519   6.132   7.747   5.548
  133AS4   HD21 1520   6.100   7.710   5.636
  133AS4   HD22 1521   6.118   7.804   5.467
  133AS4      C 1522   6.455   7.623   5.229
  133AS4      O 1523   6.402   7.642   5.120
  134ILE      N 1524   6.587   7.615   5.240
  134ILE      H 1525   6.628   7.568   5.319
  134ILE     CA 1526   6.668   7.626   5.118
  134ILE     CB 1527   6.808   7.682   5.146
  134ILE    CG1 1528   6.888   7.610   5.255
  134ILE    CG2 1529   6.801   7.832   5.175
  134ILE     CD 1530   7.036   7.637   5.225
  134ILE      C 1531   6.680   7.504   5.027
  134ILE      O 1532   6.788   7.450   5.002
  135GL4      N 1533   6.573   7.453   4.967
  135GL4      H 1534   6.486   7.502   4.972
  135GL4     CA 1535   6.579   7.320   4.906
  135GL4     CB 1536   6.437   7.272   4.875
  135GL4     CG 1537   6.340   7.291   4.991
  135GL4     CD 1538   6.217   7.204   4.967
  135GL4    OE1 1539   6.165   7.131   5.055
  135GL4   HE11 1540   6.109   7.053   5.027
  135GL4   HE12 1541   6.189   7.169   5.144
  135GL4    OE2 1542   6.142   7.223   4.869
  135GL4   HE21 1543   6.082   7.143   4.856
  135GL4   HE22 1544   6.161   7.308   4.820
  135GL4      C 1545   6.664   7.312   4.780
  135GL4      O 1546   6.667   7.398   4.691
  136VAL      N 1547   6.765   7.228   4.791
  136VAL      H 1548   6.773   7.169   4.872
  136VAL     CA 1549   6.873   7.211   4.693
  136VAL     CB 1550   7.001   7.154   4.755
  136VAL    CG1 1551   7.111   7.137   4.651
  136VAL    CG2 1552   7.062   7.249   4.859
  136VAL      C 1553   6.823   7.131   4.571
  136VAL      O 1554   6.790   7.013   4.568
  137AS4      N 1555   6.803   7.209   4.465
  137AS4      H 1556   6.847   7.298   4.462
  137AS4     CA 1557   6.730   7.163   4.345
  137AS4     CB 1558   6.627   7.267   4.302
  137AS4     CG 1559   6.514   7.206   4.217
  137AS4    OD1 1560   6.449   7.111   4.264
  137AS4   HD11 1561   6.359   7.102   4.222
  137AS4   HD12 1562   6.515   7.072   4.328
  137AS4    OD2 1563   6.495   7.267   4.109
  137AS4   HD21 1564   6.399   7.267   4.083
  137AS4   HD22 1565   6.578   7.321   4.092
  137AS4      C 1566   6.831   7.143   4.233
  137AS4      O 1567   6.874   7.235   4.163
  138LEU      N 1568   6.891   7.025   4.241
  138LEU      H 1569   6.907   6.981   4.330
  138LEU     CA 1570   6.959   6.966   4.125
  138LEU     CB 1571   6.989   6.821   4.163
  138LEU     CG 1572   7.091   6.818   4.276
  138LEU    CD1 1573   7.111   6.682   4.344
  138LEU    CD2 1574   7.233   6.866   4.246
  138LEU      C 1575   6.881   6.972   3.993
  138LEU      O 1576   6.779   6.903   3.987
  139LEU      N 1577   6.936   7.045   3.896
  139LEU      H 1578   7.024   7.092   3.908
  139LEU     CA 1579   6.876   7.060   3.763
  139LEU     CB 1580   6.964   7.158   3.684
  139LEU     CG 1581   6.955   7.295   3.750
  139LEU    CD1 1582   7.059   7.402   3.712
  139LEU    CD2 1583   6.813   7.347   3.724
  139LEU      C 1584   6.850   6.928   3.691
  139LEU      O 1585   6.941   6.859   3.646
  140LYSH     N 1586   6.721   6.901   3.671
  140LYSH     H 1587   6.653   6.943   3.731
  140LYSH    CA 1588   6.662   6.808   3.573
  140LYSH    CB 1589   6.640   6.675   3.648
  140LYSH    CG 1590   6.554   6.656   3.773
  140LYSH    CD 1591   6.404   6.673   3.750
  140LYSH    CE 1592   6.326   6.660   3.882
  140LYSH    NZ 1593   6.184   6.629   3.860
  140LYSH   HZ1 1594   6.155   6.632   3.763
  140LYSH   HZ2 1595   6.164   6.536   3.892
  140LYSH   HZ3 1596   6.121   6.689   3.908
  140LYSH     C 1597   6.532   6.857   3.511
  140LYSH     O 1598   6.451   6.925   3.574
  141ASN      N 1599   6.487   6.801   3.399
  141ASN      H 1600   6.558   6.776   3.333
  141ASN     CA 1601   6.348   6.823   3.355
  141ASN     CB 1602   6.355   6.900   3.223
  141ASN     CG 1603   6.398   6.824   3.098
  141ASN    OD1 1604   6.443   6.709   3.091
  141ASN    ND2 1605   6.370   6.880   2.980
  141ASN   HD21 1606   6.309   6.958   2.967
  141ASN   HD22 1607   6.416   6.838   2.902
  141ASN      C 1608   6.257   6.700   3.343
  141ASN      O 1609   6.310   6.589   3.337
  142GLY      N 1610   6.140   6.727   3.400
  142GLY      H 1611   6.137   6.779   3.485
  142GLY     CA 1612   6.028   6.633   3.382
  142GLY      C 1613   5.986   6.557   3.508
  142GLY      O 1614   6.057   6.562   3.610
  143GL4      N 1615   5.856   6.531   3.507
  143GL4      H 1616   5.800   6.546   3.425
  143GL4     CA 1617   5.789   6.480   3.626
  143GL4     CB 1618   5.637   6.480   3.611
  143GL4     CG 1619   5.586   6.621   3.585
  143GL4     CD 1620   5.434   6.633   3.595
  143GL4    OE1 1621   5.385   6.610   3.708
  143GL4   HE11 1622   5.325   6.685   3.735
  143GL4   HE12 1623   5.419   6.520   3.734
  143GL4    OE2 1624   5.376   6.641   3.484
  143GL4   HE21 1625   5.295   6.697   3.497
  143GL4   HE22 1626   5.429   6.604   3.408
  143GL4      C 1627   5.822   6.334   3.662
  143GL4      O 1628   5.845   6.262   3.565
  144ARG      N 1629   5.815   6.300   3.789
  144ARG      H 1630   5.806   6.374   3.855
  144ARG     CA 1631   5.840   6.167   3.849
  144ARG     CB 1632   5.762   6.051   3.787
  144ARG     CG 1633   5.610   6.056   3.807
  144ARG     CD 1634   5.545   5.941   3.729
  144ARG     NE 1635   5.597   5.807   3.757
  144ARG     HE 1636   5.624   5.787   3.850
  144ARG     CZ 1637   5.582   5.707   3.669
  144ARG    NH1 1638   5.504   5.729   3.562
  144ARG   HH11 1639   5.456   5.817   3.559
  144ARG   HH12 1640   5.488   5.665   3.487
  144ARG    NH2 1641   5.632   5.584   3.690
  144ARG   HH21 1642   5.684   5.561   3.771
  144ARG   HH22 1643   5.617   5.521   3.613
  144ARG      C 1644   5.989   6.137   3.837
  144ARG      O 1645   6.043   6.115   3.946
  145ILE      N 1646   6.054   6.147   3.722
  145ILE      H 1647   6.009   6.176   3.637
  145ILE     CA 1648   6.197   6.118   3.701
  145ILE     CB 1649   6.235   6.146   3.556
  145ILE    CG1 1650   6.364   6.076   3.513
  145ILE    CG2 1651   6.254   6.295   3.526
  145ILE     CD 1652   6.341   5.930   3.473
  145ILE      C 1653   6.286   6.192   3.801
  145ILE      O 1654   6.258   6.307   3.832
  146GL4      N 1655   6.391   6.125   3.848
  146GL4      H 1656   6.402   6.028   3.827
  146GL4     CA 1657   6.490   6.185   3.940
  146GL4     CB 1658   6.598   6.259   3.861
  146GL4     CG 1659   6.657   6.191   3.737
  146GL4     CD 1660   6.747   6.076   3.780
  146GL4    OE1 1661   6.707   5.964   3.741
  146GL4   HE11 1662   6.786   5.904   3.755
  146GL4   HE12 1663   6.625   5.973   3.684
  146GL4    OE2 1664   6.818   6.082   3.882
  146GL4   HE21 1665   6.890   6.012   3.883
  146GL4   HE22 1666   6.779   6.149   3.945
  146GL4      C 1667   6.442   6.257   4.066
  146GL4      O 1668   6.435   6.380   4.075
  147LYSH     N 1669   6.418   6.171   4.163
  147LYSH     H 1670   6.419   6.072   4.149
  147LYSH    CA 1671   6.383   6.220   4.297
  147LYSH    CB 1672   6.323   6.105   4.378
  147LYSH    CG 1673   6.184   6.062   4.333
  147LYSH    CD 1674   6.144   5.948   4.427
  147LYSH    CE 1675   6.218   5.818   4.392
  147LYSH    NZ 1676   6.170   5.709   4.479
  147LYSH   HZ1 1677   6.189   5.732   4.573
  147LYSH   HZ2 1678   6.073   5.689   4.463
  147LYSH   HZ3 1679   6.211   5.622   4.451
  147LYSH     C 1680   6.504   6.279   4.372
  147LYSH     O 1681   6.599   6.210   4.411
  148VAL      N 1682   6.510   6.412   4.368
  148VAL      H 1683   6.436   6.467   4.330
  148VAL     CA 1684   6.611   6.492   4.439
  148VAL     CB 1685   6.615   6.631   4.375
  148VAL    CG1 1686   6.693   6.732   4.458
  148VAL    CG2 1687   6.676   6.627   4.234
  148VAL      C 1688   6.585   6.479   4.590
  148VAL      O 1689   6.470   6.500   4.625
  149GL4      N 1690   6.678   6.413   4.658
  149GL4      H 1691   6.766   6.389   4.616
  149GL4     CA 1692   6.663   6.381   4.800
  149GL4     CB 1693   6.640   6.230   4.808
  149GL4     CG 1694   6.495   6.198   4.771
  149GL4     CD 1695   6.454   6.056   4.804
  149GL4    OE1 1696   6.503   5.958   4.741
  149GL4   HE11 1697   6.458   5.877   4.779
  149GL4   HE12 1698   6.590   5.986   4.701
  149GL4    OE2 1699   6.390   6.030   4.908
  149GL4   HE21 1700   6.364   5.933   4.894
  149GL4   HE22 1701   6.382   6.110   4.967
  149GL4      C 1702   6.791   6.412   4.879
  149GL4      O 1703   6.898   6.440   4.825
  150HI0      N 1704   6.776   6.419   5.011
  150HI0      H 1705   6.712   6.362   5.065
  150HI0     CA 1706   6.878   6.480   5.097
  150HI0     CB 1707   6.832   6.619   5.138
  150HI0     CG 1708   6.690   6.624   5.195
  150HI0    ND1 1709   6.597   6.708   5.150
  150HI0    HD1 1710   6.615   6.787   5.093
  150HI0    CD2 1711   6.631   6.558   5.295
  150HI0    HD2 1712   6.680   6.497   5.370
  150HI0    CE1 1713   6.484   6.692   5.219
  150HI0    HE1 1714   6.386   6.737   5.204
  150HI0    NE2 1715   6.506   6.600   5.313
  150HI0    HE2 1716   6.437   6.546   5.361
  150HI0      C 1717   6.911   6.393   5.218
  150HI0      O 1718   6.834   6.299   5.234
  151SER      N 1719   7.036   6.400   5.262
  151SER      H 1720   7.108   6.452   5.217
  151SER     CA 1721   7.079   6.334   5.387
  151SER     CB 1722   7.229   6.308   5.394
  151SER     OG 1723   7.308   6.426   5.409
  151SER     HG 1724   7.322   6.445   5.506
  151SER      C 1725   7.021   6.402   5.510
  151SER      O 1726   6.941   6.494   5.494
  152AS4      N 1727   7.061   6.362   5.631
  152AS4      H 1728   7.142   6.308   5.654
  152AS4     CA 1729   6.992   6.405   5.753
  152AS4     CB 1730   7.043   6.343   5.884
  152AS4     CG 1731   6.957   6.333   6.010
  152AS4    OD1 1732   6.953   6.221   6.067
  152AS4   HD11 1733   6.881   6.220   6.137
  152AS4   HD12 1734   7.013   6.155   6.022
  152AS4    OD2 1735   6.914   6.440   6.055
  152AS4   HD21 1736   6.872   6.437   6.146
  152AS4   HD22 1737   6.920   6.511   5.985
  152AS4      C 1738   7.004   6.556   5.773
  152AS4      O 1739   7.119   6.595   5.792
  153LEU      N 1740   6.895   6.616   5.821
  153LEU      H 1741   6.816   6.555   5.828
  153LEU     CA 1742   6.879   6.756   5.858
  153LEU     CB 1743   6.728   6.774   5.877
  153LEU     CG 1744   6.643   6.796   5.752
  153LEU    CD1 1745   6.705   6.902   5.660
  153LEU    CD2 1746   6.627   6.666   5.672
  153LEU      C 1747   6.950   6.808   5.983
  153LEU      O 1748   6.984   6.926   5.979
  154SER      N 1749   6.989   6.718   6.072
  154SER      H 1750   6.978   6.622   6.045
  154SER     CA 1751   7.053   6.735   6.203
  154SER     CB 1752   7.056   6.609   6.288
  154SER     OG 1753   6.933   6.537   6.302
  154SER     HG 1754   6.934   6.494   6.212
  154SER      C 1755   7.191   6.801   6.198
  154SER      O 1756   7.290   6.728   6.192
  155PHE      N 1757   7.187   6.917   6.264
  155PHE      H 1758   7.108   6.954   6.313
  155PHE     CA 1759   7.302   7.008   6.264
  155PHE     CB 1760   7.231   7.143   6.258
  155PHE     CG 1761   7.323   7.251   6.200
  155PHE    CD1 1762   7.373   7.345   6.288
  155PHE    HD1 1763   7.342   7.352   6.393
  155PHE    CD2 1764   7.343   7.263   6.063
  155PHE    HD2 1765   7.315   7.193   5.985
  155PHE    CE1 1766   7.451   7.446   6.234
  155PHE    HE1 1767   7.518   7.502   6.299
  155PHE    CE2 1768   7.413   7.370   6.009
  155PHE    HE2 1769   7.381   7.405   5.911
  155PHE     CZ 1770   7.473   7.459   6.098
  155PHE     HZ 1771   7.533   7.545   6.067
  155PHE      C 1772   7.401   6.984   6.377
  155PHE      O 1773   7.381   7.030   6.489
  156SER      N 1774   7.522   6.938   6.343
  156SER      H 1775   7.537   6.921   6.245
  156SER     CA 1776   7.619   6.892   6.442
  156SER     CB 1777   7.699   6.775   6.382
  156SER     OG 1778   7.610   6.666   6.409
  156SER     HG 1779   7.668   6.588   6.388
  156SER      C 1780   7.716   7.001   6.483
  156SER      O 1781   7.806   7.039   6.407
  157LYSH     N 1782   7.673   7.079   6.583
  157LYSH     H 1783   7.604   7.037   6.643
  157LYSH    CA 1784   7.737   7.195   6.643
  157LYSH    CB 1785   7.876   7.157   6.694
  157LYSH    CG 1786   7.883   7.063   6.814
  157LYSH    CD 1787   8.023   7.060   6.874
  157LYSH    CE 1788   8.135   7.016   6.779
  157LYSH    NZ 1789   8.263   7.003   6.850
  157LYSH   HZ1 1790   8.292   7.079   6.907
  157LYSH   HZ2 1791   8.260   6.925   6.913
  157LYSH   HZ3 1792   8.342   6.992   6.790
  157LYSH     C 1793   7.743   7.330   6.570
  157LYSH     O 1794   7.693   7.431   6.620
  158AS4      N 1795   7.803   7.329   6.452
  158AS4      H 1796   7.820   7.240   6.412
  158AS4     CA 1797   7.851   7.443   6.372
  158AS4     CB 1798   7.986   7.489   6.428
  158AS4     CG 1799   8.111   7.406   6.398
  158AS4    OD1 1800   8.171   7.340   6.485
  158AS4   HD11 1801   8.199   7.256   6.440
  158AS4   HD12 1802   8.197   7.399   6.562
  158AS4    OD2 1803   8.151   7.403   6.279
  158AS4   HD21 1804   8.231   7.345   6.266
  158AS4   HD22 1805   8.104   7.476   6.230
  158AS4      C 1806   7.866   7.419   6.222
  158AS4      O 1807   7.859   7.305   6.179
  159TRP      N 1808   7.913   7.522   6.152
  159TRP      H 1809   7.930   7.609   6.198
  159TRP     CA 1810   7.923   7.528   6.005
  159TRP     CB 1811   7.969   7.667   5.959
  159TRP     CG 1812   7.873   7.780   5.994
  159TRP    CD1 1813   7.907   7.890   6.060
  159TRP    HD1 1814   8.006   7.918   6.095
  159TRP    CD2 1815   7.734   7.783   5.983
  159TRP    NE1 1816   7.795   7.956   6.089
  159TRP    HE1 1817   7.794   8.048   6.127
  159TRP    CE2 1818   7.684   7.898   6.043
  159TRP    CE3 1819   7.640   7.708   5.913
  159TRP    HE3 1820   7.672   7.615   5.866
  159TRP    CZ2 1821   7.550   7.933   6.036
  159TRP    HZ2 1822   7.512   8.021   6.088
  159TRP    CZ3 1823   7.504   7.736   5.902
  159TRP    HZ3 1824   7.427   7.691   5.839
  159TRP    CH2 1825   7.461   7.849   5.970
  159TRP    HH2 1826   7.359   7.880   5.949
  159TRP      C 1827   7.992   7.423   5.917
  159TRP      O 1828   7.978   7.419   5.795
  160SER      N 1829   8.074   7.348   5.990
  160SER      H 1830   8.106   7.378   6.079
  160SER     CA 1831   8.138   7.223   5.944
  160SER     CB 1832   8.235   7.168   6.048
  160SER     OG 1833   8.165   7.128   6.165
  160SER     HG 1834   8.181   7.204   6.228
  160SER      C 1835   8.055   7.105   5.894
  160SER      O 1836   8.101   7.032   5.807
  161PHE      N 1837   7.933   7.096   5.946
  161PHE      H 1838   7.902   7.168   6.009
  161PHE     CA 1839   7.830   7.001   5.903
  161PHE     CB 1840   7.708   7.027   5.992
  161PHE     CG 1841   7.603   6.919   5.968
  161PHE    CD1 1842   7.490   6.963   5.900
  161PHE    HD1 1843   7.477   7.069   5.879
  161PHE    CD2 1844   7.621   6.784   5.993
  161PHE    HD2 1845   7.707   6.753   6.052
  161PHE    CE1 1846   7.392   6.876   5.855
  161PHE    HE1 1847   7.302   6.914   5.808
  161PHE    CE2 1848   7.521   6.695   5.954
  161PHE    HE2 1849   7.532   6.591   5.987
  161PHE     CZ 1850   7.410   6.741   5.884
  161PHE     HZ 1851   7.338   6.668   5.847
  161PHE      C 1852   7.788   7.006   5.756
  161PHE      O 1853   7.784   7.114   5.695
  162TYR      N 1854   7.763   6.891   5.697
  162TYR      H 1855   7.765   6.806   5.748
  162TYR     CA 1856   7.716   6.876   5.558
  162TYR     CB 1857   7.828   6.815   5.474
  162TYR     CG 1858   7.961   6.888   5.460
  162TYR    CD1 1859   7.962   7.024   5.431
  162TYR    HD1 1860   7.871   7.083   5.444
  162TYR    CD2 1861   8.081   6.817   5.458
  162TYR    HD2 1862   8.069   6.709   5.466
  162TYR    CE1 1863   8.074   7.095   5.389
  162TYR    HE1 1864   8.082   7.202   5.381
  162TYR    CE2 1865   8.196   6.884   5.414
  162TYR    HE2 1866   8.281   6.826   5.379
  162TYR     CZ 1867   8.191   7.020   5.383
  162TYR     OH 1868   8.308   7.072   5.339
  162TYR     HH 1869   8.371   7.001   5.308
  162TYR      C 1870   7.590   6.792   5.531
  162TYR      O 1871   7.568   6.687   5.591
  163LEU      N 1872   7.499   6.848   5.453
  163LEU      H 1873   7.505   6.947   5.432
  163LEU     CA 1874   7.388   6.773   5.394
  163LEU     CB 1875   7.259   6.855   5.381
  163LEU     CG 1876   7.160   6.812   5.490
  163LEU    CD1 1877   7.168   6.907   5.608
  163LEU    CD2 1878   7.017   6.803   5.436
  163LEU      C 1879   7.443   6.728   5.258
  163LEU      O 1880   7.527   6.794   5.195
  164LEU      N 1881   7.422   6.600   5.238
  164LEU      H 1882   7.369   6.549   5.306
  164LEU     CA 1883   7.440   6.544   5.103
  164LEU     CB 1884   7.484   6.399   5.118
  164LEU     CG 1885   7.529   6.317   4.997
  164LEU    CD1 1886   7.626   6.397   4.910
  164LEU    CD2 1887   7.597   6.185   5.039
  164LEU      C 1888   7.310   6.551   5.023
  164LEU      O 1889   7.210   6.546   5.094
  165TYR      N 1890   7.322   6.607   4.903
  165TYR      H 1891   7.400   6.657   4.866
  165TYR     CA 1892   7.198   6.610   4.823
  165TYR     CB 1893   7.156   6.752   4.785
  165TYR     CG 1894   7.012   6.784   4.827
  165TYR    CD1 1895   6.998   6.855   4.945
  165TYR    HD1 1896   7.078   6.909   4.997
  165TYR    CD2 1897   6.902   6.762   4.745
  165TYR    HD2 1898   6.912   6.716   4.647
  165TYR    CE1 1899   6.871   6.904   4.976
  165TYR    HE1 1900   6.867   6.982   5.052
  165TYR    CE2 1901   6.774   6.793   4.787
  165TYR    HE2 1902   6.687   6.742   4.745
  165TYR     CZ 1903   6.758   6.867   4.904
  165TYR     OH 1904   6.639   6.907   4.956
  165TYR     HH 1905   6.585   6.951   4.883
  165TYR      C 1906   7.228   6.530   4.696
  165TYR      O 1907   7.314   6.558   4.614
  166TYR      N 1908   7.131   6.442   4.672
  166TYR      H 1909   7.050   6.434   4.729
  166TYR     CA 1910   7.147   6.338   4.569
  166TYR     CB 1911   7.217   6.214   4.625
  166TYR     CG 1912   7.132   6.152   4.736
  166TYR    CD1 1913   7.146   6.194   4.868
  166TYR    HD1 1914   7.232   6.258   4.881
  166TYR    CD2 1915   7.028   6.067   4.700
  166TYR    HD2 1916   7.019   6.026   4.599
  166TYR    CE1 1917   7.069   6.133   4.966
  166TYR    HE1 1918   7.075   6.188   5.060
  166TYR    CE2 1919   6.946   6.013   4.797
  166TYR    HE2 1920   6.870   5.941   4.767
  166TYR     CZ 1921   6.973   6.039   4.931
  166TYR     OH 1922   6.879   6.004   5.023
  166TYR     HH 1923   6.804   5.966   4.969
  166TYR      C 1924   7.024   6.308   4.483
  166TYR      O 1925   6.908   6.319   4.524
  167THR      N 1926   7.047   6.242   4.370
  167THR      H 1927   7.127   6.183   4.361
  167THR     CA 1928   6.942   6.201   4.276
  167THR     CB 1929   6.983   6.261   4.141
  167THR    OG1 1930   7.101   6.222   4.071
  167THR    HG1 1931   7.076   6.239   3.975
  167THR    CG2 1932   6.949   6.410   4.127
  167THR      C 1933   6.949   6.049   4.259
  167THR      O 1934   7.034   5.991   4.326
  168GL4      N 1935   6.869   5.993   4.168
  168GL4      H 1936   6.838   6.038   4.085
  168GL4     CA 1937   6.854   5.847   4.158
  168GL4     CB 1938   6.711   5.821   4.109
  168GL4     CG 1939   6.600   5.870   4.201
  168GL4     CD 1940   6.466   5.816   4.149
  168GL4    OE1 1941   6.470   5.692   4.134
  168GL4   HE11 1942   6.378   5.660   4.111
  168GL4   HE12 1943   6.562   5.659   4.156
  168GL4    OE2 1944   6.385   5.886   4.087
  168GL4   HE21 1945   6.305   5.834   4.057
  168GL4   HE22 1946   6.424   5.978   4.080
  168GL4      C 1947   6.958   5.787   4.062
  168GL4      O 1948   7.028   5.691   4.097
  169PHE      N 1949   6.947   5.820   3.934
  169PHE      H 1950   6.884   5.893   3.908
  169PHE     CA 1951   7.020   5.754   3.826
  169PHE     CB 1952   6.916   5.682   3.740
  169PHE     CG 1953   6.843   5.579   3.826
  169PHE    CD1 1954   6.706   5.591   3.846
  169PHE    HD1 1955   6.662   5.687   3.816
  169PHE    CD2 1956   6.895   5.452   3.845
  169PHE    HD2 1957   6.998   5.426   3.817
  169PHE    CE1 1958   6.633   5.486   3.900
  169PHE    HE1 1959   6.530   5.512   3.926
  169PHE    CE2 1960   6.823   5.343   3.891
  169PHE    HE2 1961   6.874   5.255   3.932
  169PHE     CZ 1962   6.689   5.361   3.922
  169PHE     HZ 1963   6.625   5.274   3.941
  169PHE      C 1964   7.089   5.846   3.724
  169PHE      O 1965   7.152   5.802   3.628
  170THR      N 1966   7.067   5.975   3.744
  170THR      H 1967   7.010   6.006   3.822
  170THR     CA 1968   7.136   6.079   3.666
  170THR     CB 1969   7.079   6.221   3.675
  170THR    OG1 1970   7.049   6.244   3.813
  170THR    HG1 1971   6.967   6.189   3.827
  170THR    CG2 1972   6.965   6.245   3.577
  170THR      C 1973   7.287   6.091   3.683
  170THR      O 1974   7.331   6.085   3.797
  171PRO      N 1975   7.355   6.054   3.574
  171PRO     CA 1976   7.501   6.046   3.570
  171PRO     CB 1977   7.535   5.961   3.447
  171PRO     CG 1978   7.427   6.011   3.350
  171PRO     CD 1979   7.304   6.012   3.442
  171PRO      C 1980   7.565   6.185   3.562
  171PRO      O 1981   7.511   6.280   3.505
  172THR      N 1982   7.693   6.194   3.597
  172THR      H 1983   7.746   6.110   3.609
  172THR     CA 1984   7.777   6.315   3.598
  172THR     CB 1985   7.886   6.299   3.704
  172THR    OG1 1986   7.957   6.176   3.691
  172THR    HG1 1987   8.048   6.185   3.733
  172THR    CG2 1988   7.825   6.311   3.843
  172THR      C 1989   7.840   6.351   3.464
  172THR      O 1990   7.956   6.390   3.453
  173GL4      N 1991   7.755   6.346   3.362
  173GL4      H 1992   7.656   6.344   3.373
  173GL4     CA 1993   7.804   6.370   3.224
  173GL4     CB 1994   7.858   6.241   3.162
  173GL4     CG 1995   7.749   6.135   3.145
  173GL4     CD 1996   7.799   6.008   3.076
  173GL4    OE1 1997   7.731   5.906   3.099
  173GL4   HE11 1998   7.799   5.833   3.106
  173GL4   HE12 1999   7.638   5.937   3.119
  173GL4    OE2 2000   7.891   6.012   2.992
  173GL4   HE21 2001   7.906   5.918   2.960
  173GL4   HE22 2002   7.932   6.103   2.998
  173GL4      C 2003   7.701   6.436   3.135
  173GL4      O 2004   7.581   6.443   3.161
  174LYSH     N 2005   7.755   6.505   3.034
  174LYSH     H 2006   7.855   6.512   3.027
  174LYSH    CA 2007   7.688   6.573   2.922
  174LYSH    CB 2008   7.619   6.482   2.821
  174LYSH    CG 2009   7.731   6.405   2.750
  174LYSH    CD 2010   7.676   6.310   2.645
  174LYSH    CE 2011   7.774   6.203   2.594
  174LYSH    NZ 2012   7.692   6.091   2.546
  174LYSH   HZ1 2013   7.679   6.094   2.447
  174LYSH   HZ2 2014   7.738   6.006   2.572
  174LYSH   HZ3 2015   7.606   6.090   2.596
  174LYSH     C 2016   7.591   6.690   2.934
  174LYSH     O 2017   7.561   6.765   2.842
  175ASN      N 2018   7.534   6.700   3.054
  175ASN      H 2019   7.555   6.628   3.120
  175ASN     CA 2020   7.441   6.807   3.094
  175ASN     CB 2021   7.305   6.742   3.117
  175ASN     CG 2022   7.262   6.651   3.000
  175ASN    OD1 2023   7.234   6.692   2.888
  175ASN    ND2 2024   7.252   6.523   3.036
  175ASN   HD21 2025   7.244   6.508   3.133
  175ASN   HD22 2026   7.264   6.448   2.971
  175ASN      C 2027   7.483   6.881   3.223
  175ASN      O 2028   7.534   6.823   3.319
  176GL4      N 2029   7.434   7.004   3.220
  176GL4      H 2030   7.374   7.031   3.145
  176GL4     CA 2031   7.477   7.100   3.322
  176GL4     CB 2032   7.481   7.242   3.267
  176GL4     CG 2033   7.540   7.341   3.368
  176GL4     CD 2034   7.587   7.475   3.309
  176GL4    OE1 2035   7.702   7.512   3.342
  176GL4   HE11 2036   7.730   7.598   3.299
  176GL4   HE12 2037   7.746   7.437   3.392
  176GL4    OE2 2038   7.502   7.539   3.244
  176GL4   HE21 2039   7.551   7.574   3.164
  176GL4   HE22 2040   7.415   7.535   3.293
  176GL4      C 2041   7.389   7.091   3.447
  176GL4      O 2042   7.306   7.175   3.483
  177TYR      N 2043   7.413   6.977   3.512
  177TYR      H 2044   7.460   6.900   3.468
  177TYR     CA 2045   7.362   6.934   3.643
  177TYR     CB 2046   7.426   6.795   3.652
  177TYR     CG 2047   7.342   6.690   3.579
  177TYR    CD1 2048   7.417   6.614   3.491
  177TYR    HD1 2049   7.525   6.630   3.492
  177TYR    CD2 2050   7.204   6.683   3.583
  177TYR    HD2 2051   7.153   6.759   3.641
  177TYR    CE1 2052   7.346   6.532   3.402
  177TYR    HE1 2053   7.403   6.451   3.357
  177TYR    CE2 2054   7.133   6.601   3.494
  177TYR    HE2 2055   7.025   6.604   3.506
  177TYR     CZ 2056   7.207   6.525   3.406
  177TYR     OH 2057   7.151   6.489   3.287
  177TYR     HH 2058   7.054   6.513   3.291
  177TYR      C 2059   7.389   7.022   3.764
  177TYR      O 2060   7.420   6.971   3.872
  178ALA      N 2061   7.381   7.155   3.758
  178ALA      H 2062   7.331   7.187   3.678
  178ALA     CA 2063   7.434   7.250   3.858
  178ALA     CB 2064   7.428   7.390   3.796
  178ALA      C 2065   7.355   7.244   3.988
  178ALA      O 2066   7.233   7.257   3.984
  179CYS2     N 2067   7.423   7.249   4.102
  179CYS2     H 2068   7.522   7.233   4.104
  179CYS2    CA 2069   7.366   7.250   4.238
  179CYS2    CB 2070   7.477   7.212   4.335
  179CYS2    SG 2071   7.397   7.139   4.484
  179CYS2     C 2072   7.323   7.391   4.276
  179CYS2     O 2073   7.402   7.483   4.297
  180ARG      N 2074   7.193   7.411   4.255
  180ARG      H 2075   7.131   7.347   4.208
  180ARG     CA 2076   7.137   7.544   4.283
  180ARG     CB 2077   7.089   7.604   4.151
  180ARG     CG 2078   7.197   7.604   4.045
  180ARG     CD 2079   7.311   7.697   4.085
  180ARG     NE 2080   7.409   7.741   3.986
  180ARG     HE 2081   7.374   7.809   3.921
  180ARG     CZ 2082   7.540   7.714   3.993
  180ARG    NH1 2083   7.592   7.646   4.095
  180ARG   HH11 2084   7.521   7.616   4.160
  180ARG   HH12 2085   7.689   7.620   4.099
  180ARG    NH2 2086   7.611   7.760   3.888
  180ARG   HH21 2087   7.563   7.796   3.809
  180ARG   HH22 2088   7.710   7.750   3.886
  180ARG      C 2089   7.013   7.525   4.372
  180ARG      O 2090   6.959   7.417   4.394
  181VAL      N 2091   6.988   7.637   4.439
  181VAL      H 2092   7.057   7.709   4.425
  181VAL     CA 2093   6.879   7.652   4.536
  181VAL     CB 2094   6.920   7.753   4.644
  181VAL    CG1 2095   7.058   7.717   4.698
  181VAL    CG2 2096   6.923   7.900   4.601
  181VAL      C 2097   6.746   7.692   4.472
  181VAL      O 2098   6.746   7.747   4.363
  182ASN      N 2099   6.634   7.650   4.533
  182ASN      H 2100   6.631   7.592   4.614
  182ASN     CA 2101   6.497   7.673   4.486
  182ASN     CB 2102   6.405   7.564   4.542
  182ASN     CG 2103   6.365   7.574   4.689
  182ASN    OD1 2104   6.421   7.644   4.773
  182ASN    ND2 2105   6.241   7.531   4.706
  182ASN   HD21 2106   6.184   7.490   4.634
  182ASN   HD22 2107   6.196   7.536   4.795
  182ASN      C 2108   6.460   7.821   4.491
  182ASN      O 2109   6.440   7.876   4.382
  183HI0      N 2110   6.449   7.882   4.609
  183HI0      H 2111   6.454   7.828   4.693
  183HI0     CA 2112   6.430   8.025   4.637
  183HI0     CB 2113   6.314   8.049   4.734
  183HI0     CG 2114   6.186   7.977   4.691
  183HI0    ND1 2115   6.114   7.894   4.767
  183HI0    HD1 2116   6.128   7.882   4.866
  183HI0    CD2 2117   6.135   7.967   4.569
  183HI0    HD2 2118   6.171   8.020   4.481
  183HI0    CE1 2119   6.022   7.835   4.693
  183HI0    HE1 2120   5.948   7.771   4.741
  183HI0    NE2 2121   6.033   7.882   4.569
  183HI0    HE2 2122   5.991   7.852   4.483
  183HI0      C 2123   6.557   8.099   4.677
  183HI0      O 2124   6.600   8.093   4.792
  184VAL      N 2125   6.609   8.183   4.589
  184VAL      H 2126   6.588   8.167   4.493
  184VAL     CA 2127   6.724   8.272   4.614
  184VAL     CB 2128   6.772   8.349   4.491
  184VAL    CG1 2129   6.864   8.257   4.411
  184VAL    CG2 2130   6.666   8.418   4.404
  184VAL      C 2131   6.718   8.373   4.727
  184VAL      O 2132   6.812   8.375   4.807
  185THR      N 2133   6.605   8.437   4.755
  185THR      H 2134   6.524   8.400   4.708
  185THR     CA 2135   6.588   8.537   4.862
  185THR     CB 2136   6.453   8.608   4.866
  185THR    OG1 2137   6.346   8.512   4.870
  185THR    HG1 2138   6.264   8.531   4.924
  185THR    CG2 2139   6.432   8.700   4.746
  185THR      C 2140   6.615   8.494   5.006
  185THR      O 2141   6.663   8.580   5.080
  186LEU      N 2142   6.601   8.367   5.041
  186LEU      H 2143   6.590   8.291   4.977
  186LEU     CA 2144   6.628   8.311   5.175
  186LEU     CB 2145   6.593   8.162   5.183
  186LEU     CG 2146   6.443   8.133   5.179
  186LEU    CD1 2147   6.413   7.988   5.143
  186LEU    CD2 2148   6.381   8.170   5.314
  186LEU      C 2149   6.767   8.342   5.232
  186LEU      O 2150   6.873   8.319   5.174
  187SER      N 2151   6.770   8.400   5.351
  187SER      H 2152   6.687   8.387   5.405
  187SER     CA 2153   6.887   8.453   5.423
  187SER     CB 2154   6.851   8.507   5.561
  187SER     OG 2155   6.762   8.418   5.629
  187SER     HG 2156   6.811   8.372   5.703
  187SER      C 2157   7.004   8.358   5.452
  187SER      O 2158   7.110   8.409   5.488
  188GLN      N 2159   6.972   8.229   5.459
  188GLN      H 2160   6.876   8.203   5.453
  188GLN     CA 2161   7.065   8.115   5.468
  188GLN     CB 2162   6.981   7.999   5.415
  188GLN     CG 2163   6.886   7.926   5.511
  188GLN     CD 2164   6.758   8.005   5.534
  188GLN    OE1 2165   6.668   8.020   5.451
  188GLN    NE2 2166   6.763   8.070   5.650
  188GLN   HE21 2167   6.847   8.075   5.704
  188GLN   HE22 2168   6.686   8.126   5.680
  188GLN      C 2169   7.188   8.119   5.378
  188GLN      O 2170   7.195   8.193   5.280
  189PRO      N 2171   7.287   8.042   5.421
  189PRO     CA 2172   7.404   8.000   5.342
  189PRO     CB 2173   7.492   7.923   5.441
  189PRO     CG 2174   7.463   7.986   5.577
  189PRO     CD 2175   7.313   8.013   5.563
  189PRO      C 2176   7.361   7.921   5.218
  189PRO      O 2177   7.344   7.800   5.236
  190LYSH     N 2178   7.339   7.977   5.099
  190LYSH     H 2179   7.361   8.072   5.080
  190LYSH    CA 2180   7.291   7.903   4.981
  190LYSH    CB 2181   7.236   8.007   4.884
  190LYSH    CG 2182   7.108   8.060   4.948
  190LYSH    CD 2183   7.063   8.191   4.883
  190LYSH    CE 2184   7.139   8.306   4.949
  190LYSH    NZ 2185   7.079   8.433   4.906
  190LYSH   HZ1 2186   6.983   8.407   4.899
  190LYSH   HZ2 2187   7.096   8.497   4.981
  190LYSH   HZ3 2188   7.106   8.461   4.814
  190LYSH     C 2189   7.401   7.810   4.928
  190LYSH     O 2190   7.476   7.856   4.842
  191ILE      N 2191   7.404   7.690   4.986
  191ILE      H 2192   7.382   7.689   5.083
  191ILE     CA 2193   7.491   7.577   4.953
  191ILE     CB 2194   7.471   7.523   4.811
  191ILE    CG1 2195   7.326   7.497   4.773
  191ILE    CG2 2196   7.549   7.392   4.800
  191ILE     CD 2197   7.309   7.474   4.623
  191ILE      C 2198   7.639   7.597   4.986
  191ILE      O 2199   7.699   7.518   5.059
  192VAL      N 2200   7.698   7.698   4.922
  192VAL      H 2201   7.639   7.768   4.881
  192VAL     CA 2202   7.843   7.721   4.914
  192VAL     CB 2203   7.874   7.832   4.813
  192VAL    CG1 2204   7.838   7.776   4.675
  192VAL    CG2 2205   7.806   7.965   4.842
  192VAL      C 2206   7.911   7.760   5.046
  192VAL      O 2207   7.846   7.806   5.139
  193LYSH     N 2208   8.043   7.750   5.059
  193LYSH     H 2209   8.098   7.737   4.977
  193LYSH    CA 2210   8.123   7.780   5.179
  193LYSH    CB 2211   8.261   7.715   5.194
  193LYSH    CG 2212   8.245   7.564   5.174
  193LYSH    CD 2213   8.388   7.518   5.205
  193LYSH    CE 2214   8.387   7.365   5.192
  193LYSH    NZ 2215   8.485   7.277   5.257
  193LYSH   HZ1 2216   8.552   7.242   5.192
  193LYSH   HZ2 2217   8.538   7.324   5.328
  193LYSH   HZ3 2218   8.434   7.202   5.299
  193LYSH     C 2219   8.149   7.930   5.169
  193LYSH     O 2220   8.109   8.013   5.251
  194TRP      N 2221   8.248   7.964   5.087
  194TRP      H 2222   8.292   7.897   5.026
  194TRP     CA 2223   8.288   8.103   5.064
  194TRP     CB 2224   8.400   8.102   4.960
  194TRP     CG 2225   8.531   8.053   5.023
  194TRP    CD1 2226   8.627   8.112   5.093
  194TRP    HD1 2227   8.644   8.220   5.099
  194TRP    CD2 2228   8.568   7.919   5.019
  194TRP    NE1 2229   8.715   8.025   5.141
  194TRP    HE1 2230   8.776   8.041   5.219
  194TRP    CE2 2231   8.686   7.905   5.092
  194TRP    CE3 2232   8.518   7.819   4.937
  194TRP    HE3 2233   8.412   7.821   4.913
  194TRP    CZ2 2234   8.756   7.785   5.086
  194TRP    HZ2 2235   8.842   7.770   5.151
  194TRP    CZ3 2236   8.598   7.707   4.917
  194TRP    HZ3 2237   8.571   7.625   4.850
  194TRP    CH2 2238   8.711   7.689   4.996
  194TRP    HH2 2239   8.759   7.592   4.995
  194TRP      C 2240   8.174   8.193   5.015
  194TRP      O 2241   8.089   8.139   4.944
  195AS4      N 2242   8.160   8.320   5.052
  195AS4      H 2243   8.226   8.344   5.123
  195AS4     CA 2244   8.063   8.420   5.005
  195AS4     CB 2245   8.088   8.449   4.857
  195AS4     CG 2246   8.221   8.520   4.831
  195AS4    OD1 2247   8.211   8.643   4.846
  195AS4   HD11 2248   8.307   8.667   4.864
  195AS4   HD12 2249   8.116   8.668   4.827
  195AS4    OD2 2250   8.330   8.462   4.806
  195AS4   HD21 2251   8.396   8.530   4.776
  195AS4   HD22 2252   8.334   8.368   4.841
  195AS4      C 2253   7.920   8.394   5.053
  195AS4      O 2254   7.846   8.491   5.065
  196ARG      N 2255   7.889   8.267   5.079
  196ARG      H 2256   7.959   8.196   5.071
  196ARG     CA 2257   7.754   8.229   5.122
  196ARG     CB 2258   7.741   8.260   5.271
  196ARG     CG 2259   7.837   8.178   5.357
  196ARG     CD 2260   7.800   8.184   5.505
  196ARG     NE 2261   7.843   8.055   5.559
  196ARG     HE 2262   7.841   7.981   5.492
  196ARG     CZ 2263   7.857   8.008   5.684
  196ARG    NH1 2264   7.836   8.093   5.786
  196ARG   HH11 2265   7.805   8.187   5.771
  196ARG   HH12 2266   7.819   8.055   5.876
  196ARG    NH2 2267   7.885   7.879   5.704
  196ARG   HH21 2268   7.893   7.821   5.623
  196ARG   HH22 2269   7.901   7.835   5.793
  196ARG      C 2270   7.629   8.258   5.038
  196ARG      O 2271   7.530   8.186   5.049
  197AS4      N 2272   7.638   8.361   4.955
  197AS4      H 2273   7.702   8.434   4.981
  197AS4     CA 2274   7.537   8.385   4.851
  197AS4     CB 2275   7.524   8.536   4.827
  197AS4     CG 2276   7.460   8.609   4.945
  197AS4    OD1 2277   7.524   8.709   4.983
  197AS4   HD11 2278   7.458   8.780   5.008
  197AS4   HD12 2279   7.621   8.689   4.997
  197AS4    OD2 2280   7.355   8.564   4.996
  197AS4   HD21 2281   7.335   8.596   5.089
  197AS4   HD22 2282   7.303   8.523   4.921
  197AS4      C 2283   7.536   8.313   4.717
  197AS4      O 2284   7.607   8.213   4.708
  198MET      N 2285   7.435   8.336   4.634
  198MET      H 2286   7.387   8.424   4.630
  198MET     CA 2287   7.437   8.271   4.502
  198MET     CB 2288   7.323   8.172   4.479
  198MET     CG 2289   7.355   8.035   4.540
  198MET     SD 2290   7.278   7.899   4.444
  198MET     CE 2291   7.422   7.794   4.443
  198MET      C 2292   7.423   8.378   4.394
  198MET     O1 2293   7.471   8.363   4.279
  198MET   HO11 2294   7.444   8.443   4.224
  198MET   HO12 2295   7.508   8.270   4.276
  198MET     O2 2296   7.329   8.457   4.417
  198MET   HO21 2297   7.335   8.529   4.347
  198MET   HO22 2298   7.286   8.449   4.507
  10.03190  10.03190   7.09362   0.00000   0.00000   0.00000   0.00000   5.01595   5.01595
