# Supplementary material for: Interfacial Dynamics and Growth Modes of β2-Microglobulin Dimers
Source: J Chem Inf Model. 2023 May 3;63(14):4447–57. doi: 10.1021/acs.jcim.3c00399 (PMC10369489; doi:10.1021/acs.jcim.3c00399)
Supplement: Supplementary file 2 — ci3c00399_si_002.zip [file ci3c00399_si_002.zip › Supporting-Information/confs_start/Start_conformation_A-3_rep1.gro]

Protein in water t=   0.00000 step= 0
 2298
    1ILE      N    1   5.202   7.487   5.051
    1ILE     H1    2   5.229   7.399   5.091
    1ILE     H2    3   5.219   7.563   5.113
    1ILE     H3    4   5.104   7.488   5.033
    1ILE     CA    5   5.270   7.500   4.921
    1ILE     CB    6   5.415   7.551   4.928
    1ILE    CG1    7   5.519   7.453   4.983
    1ILE    CG2    8   5.432   7.681   5.006
    1ILE     CD    9   5.666   7.481   4.952
    1ILE      C   10   5.270   7.367   4.847
    1ILE      O   11   5.214   7.274   4.904
    2GLN      N   12   5.317   7.354   4.723
    2GLN      H   13   5.351   7.433   4.672
    2GLN     CA   14   5.343   7.233   4.643
    2GLN     CB   15   5.466   7.163   4.702
    2GLN     CG   16   5.602   7.213   4.653
    2GLN     CD   17   5.707   7.102   4.656
    2GLN    OE1   18   5.783   7.093   4.560
    2GLN    NE2   19   5.707   7.004   4.747
    2GLN   HE21   20   5.648   7.017   4.826
    2GLN   HE22   21   5.758   6.919   4.736
    2GLN      C   22   5.229   7.134   4.619
    2GLN      O   23   5.251   7.017   4.587
    3ARG      N   24   5.102   7.171   4.616
    3ARG      H   25   5.080   7.262   4.581
    3ARG     CA   26   4.984   7.084   4.603
    3ARG     CB   27   4.858   7.136   4.672
    3ARG     CG   28   4.878   7.190   4.814
    3ARG     CD   29   4.918   7.088   4.920
    3ARG     NE   30   4.913   7.131   5.061
    3ARG     HE   31   4.873   7.222   5.072
    3ARG     CZ   32   4.975   7.068   5.162
    3ARG    NH1   33   5.046   6.957   5.138
    3ARG   HH11   34   5.071   6.926   5.046
    3ARG   HH12   35   5.071   6.897   5.214
    3ARG    NH2   36   4.954   7.105   5.289
    3ARG   HH21   37   4.891   7.175   5.323
    3ARG   HH22   38   5.015   7.061   5.354
    3ARG      C   39   4.938   7.063   4.459
    3ARG      O   40   4.871   6.964   4.428
    4THR      N   41   4.968   7.156   4.369
    4THR      H   42   5.022   7.238   4.391
    4THR     CA   43   4.960   7.145   4.223
    4THR     CB   44   4.889   7.261   4.153
    4THR    OG1   45   4.884   7.233   4.013
    4THR    HG1   46   4.801   7.277   3.978
    4THR    CG2   47   4.943   7.397   4.198
    4THR      C   48   5.102   7.135   4.166
    4THR      O   49   5.190   7.191   4.231
    5PRO      N   50   5.130   7.047   4.070
    5PRO     CA   51   5.255   7.043   3.993
    5PRO     CB   52   5.249   6.922   3.900
    5PRO     CG   53   5.162   6.824   3.980
    5PRO     CD   54   5.063   6.918   4.050
    5PRO      C   55   5.273   7.169   3.908
    5PRO      O   56   5.389   7.208   3.911
    6LYSH     N   57   5.177   7.234   3.842
    6LYSH     H   58   5.094   7.185   3.814
    6LYSH    CA   59   5.187   7.370   3.787
    6LYSH    CB   60   5.096   7.399   3.667
    6LYSH    CG   61   4.947   7.370   3.681
    6LYSH    CD   62   4.855   7.447   3.586
    6LYSH    CE   63   4.839   7.594   3.626
    6LYSH    NZ   64   4.725   7.657   3.557
    6LYSH   HZ1   65   4.636   7.617   3.580
    6LYSH   HZ2   66   4.722   7.753   3.584
    6LYSH   HZ3   67   4.726   7.659   3.457
    6LYSH     C   68   5.191   7.473   3.900
    6LYSH     O   69   5.089   7.527   3.943
    7ILE      N   70   5.311   7.519   3.936
    7ILE      H   71   5.392   7.476   3.896
    7ILE     CA   72   5.334   7.625   4.036
    7ILE     CB   73   5.394   7.554   4.157
    7ILE    CG1   74   5.513   7.464   4.121
    7ILE    CG2   75   5.286   7.472   4.228
    7ILE     CD   76   5.610   7.459   4.239
    7ILE      C   77   5.414   7.749   3.998
    7ILE      O   78   5.531   7.744   3.961
    8GLN      N   79   5.374   7.848   4.078
    8GLN      H   80   5.317   7.830   4.157
    8GLN     CA   81   5.408   7.990   4.060
    8GLN     CB   82   5.347   8.073   4.174
    8GLN     CG   83   5.194   8.086   4.167
    8GLN     CD   84   5.130   8.168   4.279
    8GLN    OE1   85   5.099   8.113   4.385
    8GLN    NE2   86   5.088   8.292   4.257
    8GLN   HE21   87   5.097   8.325   4.163
    8GLN   HE22   88   5.061   8.350   4.333
    8GLN      C   89   5.554   8.033   4.047
    8GLN      O   90   5.575   8.141   3.993
    9VAL      N   91   5.644   7.965   4.118
    9VAL      H   92   5.627   7.906   4.197
    9VAL     CA   93   5.789   7.984   4.101
    9VAL     CB   94   5.868   7.917   4.215
    9VAL    CG1   95   5.852   8.005   4.339
    9VAL    CG2   96   5.845   7.769   4.245
    9VAL      C   97   5.850   7.955   3.964
    9VAL      O   98   5.962   7.998   3.938
   10TYR      N   99   5.781   7.872   3.886
   10TYR      H  100   5.689   7.840   3.908
   10TYR     CA  101   5.813   7.856   3.744
   10TYR     CB  102   5.747   7.731   3.684
   10TYR     CG  103   5.821   7.607   3.737
   10TYR    CD1  104   5.887   7.523   3.648
   10TYR    HD1  105   5.884   7.545   3.542
   10TYR    CD2  106   5.801   7.565   3.867
   10TYR    HD2  107   5.770   7.627   3.951
   10TYR    CE1  108   5.937   7.399   3.688
   10TYR    HE1  109   5.996   7.341   3.616
   10TYR    CE2  110   5.845   7.438   3.905
   10TYR    HE2  111   5.841   7.423   4.013
   10TYR     CZ  112   5.918   7.357   3.819
   10TYR     OH  113   5.952   7.237   3.872
   10TYR     HH  114   5.941   7.243   3.971
   10TYR      C  115   5.789   7.979   3.656
   10TYR      O  116   5.680   8.034   3.640
   11SER      N  117   5.899   8.022   3.596
   11SER      H  118   5.981   7.966   3.608
   11SER     CA  119   5.903   8.125   3.492
   11SER     CB  120   6.042   8.163   3.440
   11SER     OG  121   6.126   8.203   3.548
   11SER     HG  122   6.165   8.113   3.565
   11SER      C  123   5.828   8.079   3.366
   11SER      O  124   5.848   7.968   3.318
   12ARG      N  125   5.755   8.172   3.306
   12ARG      H  126   5.768   8.268   3.330
   12ARG     CA  127   5.662   8.138   3.196
   12ARG     CB  128   5.739   8.133   3.064
   12ARG     CG  129   5.751   8.274   3.007
   12ARG     CD  130   5.834   8.270   2.878
   12ARG     NE  131   5.979   8.253   2.896
   12ARG     HE  132   6.012   8.272   2.988
   12ARG     CZ  133   6.067   8.241   2.795
   12ARG    NH1  134   6.029   8.218   2.669
   12ARG   HH11  135   5.933   8.196   2.651
   12ARG   HH12  136   6.086   8.219   2.587
   12ARG    NH2  137   6.200   8.240   2.810
   12ARG   HH21  138   6.232   8.263   2.902
   12ARG   HH22  139   6.274   8.224   2.745
   12ARG      C  140   5.564   8.024   3.218
   12ARG      O  141   5.563   7.914   3.162
   13HI0      N  142   5.501   8.046   3.333
   13HI0      H  143   5.509   8.123   3.396
   13HI0     CA  144   5.398   7.955   3.385
   13HI0     CB  145   5.374   8.014   3.524
   13HI0     CG  146   5.253   7.958   3.599
   13HI0    ND1  147   5.128   8.002   3.594
   13HI0    HD1  148   5.103   8.097   3.574
   13HI0    CD2  149   5.251   7.840   3.661
   13HI0    HD2  150   5.339   7.780   3.685
   13HI0    CE1  151   5.049   7.915   3.657
   13HI0    HE1  152   4.943   7.924   3.678
   13HI0    NE2  153   5.124   7.808   3.685
   13HI0    HE2  154   5.087   7.718   3.708
   13HI0      C  155   5.271   7.944   3.301
   13HI0      O  156   5.251   8.034   3.219
   14PRO      N  157   5.216   7.824   3.285
   14PRO     CA  158   5.105   7.791   3.194
   14PRO     CB  159   5.116   7.639   3.176
   14PRO     CG  160   5.197   7.584   3.293
   14PRO     CD  161   5.285   7.703   3.331
   14PRO      C  162   4.973   7.834   3.257
   14PRO      O  163   4.922   7.778   3.354
   15ALA      N  164   4.893   7.890   3.166
   15ALA      H  165   4.933   7.908   3.076
   15ALA     CA  166   4.754   7.932   3.189
   15ALA     CB  167   4.715   8.043   3.091
   15ALA      C  168   4.646   7.823   3.192
   15ALA      O  169   4.553   7.832   3.271
   16GL4      N  170   4.657   7.718   3.111
   16GL4      H  171   4.742   7.707   3.059
   16GL4     CA  172   4.569   7.601   3.094
   16GL4     CB  173   4.563   7.549   2.950
   16GL4     CG  174   4.699   7.506   2.895
   16GL4     CD  175   4.798   7.609   2.842
   16GL4    OE1  176   4.866   7.663   2.932
   16GL4   HE11  177   4.902   7.750   2.898
   16GL4   HE12  178   4.862   7.612   3.018
   16GL4    OE2  179   4.826   7.631   2.722
   16GL4   HE21  180   4.897   7.702   2.721
   16GL4   HE22  181   4.774   7.569   2.664
   16GL4      C  182   4.576   7.492   3.201
   16GL4      O  183   4.655   7.488   3.294
   17ASN      N  184   4.460   7.429   3.218
   17ASN      H  185   4.379   7.459   3.168
   17ASN     CA  186   4.443   7.304   3.294
   17ASN     CB  187   4.378   7.321   3.432
   17ASN     CG  188   4.450   7.403   3.539
   17ASN    OD1  189   4.465   7.525   3.533
   17ASN    ND2  190   4.488   7.320   3.636
   17ASN   HD21  191   4.484   7.222   3.619
   17ASN   HD22  192   4.520   7.346   3.727
   17ASN      C  193   4.359   7.211   3.207
   17ASN      O  194   4.255   7.247   3.151
   18GLY      N  195   4.422   7.096   3.185
   18GLY      H  196   4.511   7.074   3.226
   18GLY     CA  197   4.362   6.986   3.108
   18GLY      C  198   4.410   6.845   3.142
   18GLY      O  199   4.530   6.824   3.160
   19LYSH     N  200   4.315   6.757   3.175
   19LYSH     H  201   4.333   6.659   3.183
   19LYSH    CA  202   4.176   6.797   3.200
   19LYSH    CB  203   4.082   6.676   3.193
   19LYSH    CG  204   4.075   6.618   3.052
   19LYSH    CD  205   3.981   6.497   3.052
   19LYSH    CE  206   3.987   6.437   2.911
   19LYSH    NZ  207   3.892   6.325   2.911
   19LYSH   HZ1  208   3.806   6.352   2.953
   19LYSH   HZ2  209   3.875   6.295   2.817
   19LYSH   HZ3  210   3.937   6.246   2.952
   19LYSH     C  211   4.164   6.869   3.334
   19LYSH     O  212   4.243   6.833   3.422
   20SER      N  213   4.066   6.954   3.363
   20SER      H  214   3.978   6.941   3.317
   20SER     CA  215   4.071   7.040   3.482
   20SER     CB  216   3.958   7.141   3.461
   20SER     OG  217   3.987   7.240   3.362
   20SER     HG  218   3.922   7.233   3.287
   20SER      C  219   4.039   6.960   3.608
   20SER      O  220   3.929   6.910   3.629
   21ASN      N  221   4.142   6.964   3.692
   21ASN      H  222   4.230   6.997   3.657
   21ASN     CA  223   4.146   6.920   3.832
   21ASN     CB  224   4.130   7.035   3.931
   21ASN     CG  225   4.226   7.153   3.913
   21ASN    OD1  226   4.341   7.141   3.956
   21ASN    ND2  227   4.184   7.260   3.846
   21ASN   HD21  228   4.089   7.269   3.816
   21ASN   HD22  229   4.252   7.334   3.848
   21ASN      C  230   4.052   6.803   3.861
   21ASN      O  231   3.942   6.823   3.913
   22PHE      N  232   4.105   6.681   3.873
   22PHE      H  233   4.046   6.605   3.901
   22PHE     CA  234   4.230   6.611   3.844
   22PHE     CB  235   4.263   6.590   3.696
   22PHE     CG  236   4.144   6.520   3.630
   22PHE    CD1  237   4.035   6.583   3.572
   22PHE    HD1  238   4.046   6.689   3.549
   22PHE    CD2  239   4.142   6.381   3.639
   22PHE    HD2  240   4.230   6.333   3.683
   22PHE    CE1  241   3.929   6.509   3.521
   22PHE    HE1  242   3.841   6.554   3.475
   22PHE    CE2  243   4.033   6.304   3.601
   22PHE    HE2  244   4.031   6.200   3.635
   22PHE     CZ  245   3.926   6.372   3.544
   22PHE     HZ  246   3.839   6.311   3.521
   22PHE      C  247   4.353   6.668   3.916
   22PHE      O  248   4.333   6.719   4.026
   23LEU      N  249   4.468   6.611   3.881
   23LEU      H  250   4.458   6.535   3.817
   23LEU     CA  251   4.603   6.655   3.918
   23LEU     CB  252   4.657   6.541   4.004
   23LEU     CG  253   4.768   6.611   4.082
   23LEU    CD1  254   4.710   6.665   4.213
   23LEU    CD2  255   4.883   6.515   4.117
   23LEU      C  256   4.693   6.673   3.795
   23LEU      O  257   4.720   6.576   3.724
   24ASN      N  258   4.727   6.799   3.773
   24ASN      H  259   4.740   6.861   3.851
   24ASN     CA  260   4.763   6.847   3.639
   24ASN     CB  261   4.688   6.975   3.600
   24ASN     CG  262   4.544   6.940   3.560
   24ASN    OD1  263   4.446   6.999   3.606
   24ASN    ND2  264   4.526   6.849   3.465
   24ASN   HD21  265   4.601   6.804   3.417
   24ASN   HD22  266   4.434   6.820   3.438
   24ASN      C  267   4.913   6.869   3.621
   24ASN      O  268   4.972   6.948   3.695
   25CYS2     N  269   4.978   6.827   3.512
   25CYS2     H  270   4.929   6.770   3.447
   25CYS2    CA  271   5.115   6.855   3.468
   25CYS2    CB  272   5.195   6.727   3.493
   25CYS2    SG  273   5.368   6.746   3.436
   25CYS2     C  274   5.113   6.896   3.321
   25CYS2     O  275   5.036   6.843   3.241
   26TYR      N  276   5.206   6.987   3.289
   26TYR      H  277   5.272   7.018   3.357
   26TYR     CA  278   5.228   7.045   3.156
   26TYR     CB  279   5.213   7.195   3.186
   26TYR     CG  280   5.204   7.271   3.053
   26TYR    CD1  281   5.079   7.312   3.008
   26TYR    HD1  282   4.987   7.271   3.051
   26TYR    CD2  283   5.315   7.339   3.007
   26TYR    HD2  284   5.410   7.317   3.056
   26TYR    CE1  285   5.067   7.414   2.915
   26TYR    HE1  286   4.968   7.448   2.884
   26TYR    CE2  287   5.307   7.446   2.918
   26TYR    HE2  288   5.395   7.509   2.902
   26TYR     CZ  289   5.181   7.481   2.873
   26TYR     OH  290   5.154   7.592   2.799
   26TYR     HH  291   5.059   7.619   2.812
   26TYR      C  292   5.367   7.012   3.102
   26TYR      O  293   5.468   7.004   3.172
   27VAL      N  294   5.377   6.988   2.972
   27VAL      H  295   5.299   6.976   2.911
   27VAL     CA  296   5.505   6.956   2.907
   27VAL     CB  297   5.518   6.805   2.882
   27VAL    CG1  298   5.651   6.781   2.810
   27VAL    CG2  299   5.494   6.719   3.006
   27VAL      C  300   5.528   7.046   2.786
   27VAL      O  301   5.438   7.062   2.704
   28SER      N  302   5.645   7.106   2.765
   28SER      H  303   5.724   7.101   2.826
   28SER     CA  304   5.669   7.185   2.643
   28SER     CB  305   5.755   7.304   2.687
   28SER     OG  306   5.731   7.419   2.605
   28SER     HG  307   5.818   7.468   2.608
   28SER      C  308   5.741   7.123   2.523
   28SER      O  309   5.857   7.083   2.529
   29GLY      N  310   5.665   7.122   2.414
   29GLY      H  311   5.572   7.157   2.402
   29GLY     CA  312   5.722   7.073   2.288
   29GLY      C  313   5.679   6.933   2.243
   29GLY      O  314   5.674   6.840   2.323
   30PHE      N  315   5.648   6.937   2.114
   30PHE      H  316   5.677   7.012   2.054
   30PHE     CA  317   5.589   6.822   2.043
   30PHE     CB  318   5.500   6.878   1.932
   30PHE     CG  319   5.394   6.782   1.879
   30PHE    CD1  320   5.421   6.695   1.774
   30PHE    HD1  321   5.520   6.701   1.730
   30PHE    CD2  322   5.262   6.807   1.916
   30PHE    HD2  323   5.242   6.859   2.010
   30PHE    CE1  324   5.317   6.626   1.712
   30PHE    HE1  325   5.343   6.547   1.641
   30PHE    CE2  326   5.158   6.743   1.850
   30PHE    HE2  327   5.061   6.791   1.864
   30PHE     CZ  328   5.186   6.651   1.749
   30PHE     HZ  329   5.104   6.594   1.705
   30PHE      C  330   5.686   6.717   1.989
   30PHE      O  331   5.652   6.603   1.959
   31HI0      N  332   5.810   6.762   1.969
   31HI0      H  333   5.835   6.859   1.971
   31HI0     CA  334   5.920   6.679   1.920
   31HI0     CB  335   5.990   6.748   1.803
   31HI0     CG  336   5.903   6.772   1.679
   31HI0    ND1  337   5.907   6.679   1.584
   31HI0    HD1  338   5.957   6.593   1.594
   31HI0    CD2  339   5.801   6.856   1.666
   31HI0    HD2  340   5.785   6.945   1.727
   31HI0    CE1  341   5.814   6.719   1.498
   31HI0    HE1  342   5.797   6.686   1.395
   31HI0    NE2  343   5.743   6.817   1.553
   31HI0    HE2  344   5.651   6.851   1.534
   31HI0      C  345   6.013   6.635   2.034
   31HI0      O  346   6.077   6.731   2.076
   32PRO      N  347   6.032   6.505   2.053
   32PRO     CA  348   5.974   6.395   1.975
   32PRO     CB  349   6.079   6.283   1.973
   32PRO     CG  350   6.139   6.303   2.112
   32PRO     CD  351   6.151   6.455   2.123
   32PRO      C  352   5.846   6.348   2.044
   32PRO      O  353   5.789   6.422   2.124
   33SER      N  354   5.794   6.229   2.014
   33SER      H  355   5.813   6.179   1.929
   33SER     CA  356   5.668   6.176   2.068
   33SER     CB  357   5.573   6.125   1.960
   33SER     OG  358   5.647   6.080   1.846
   33SER     HG  359   5.646   5.981   1.833
   33SER      C  360   5.680   6.063   2.171
   33SER      O  361   5.589   6.057   2.253
   34AS4      N  362   5.800   6.010   2.191
   34AS4      H  363   5.872   6.036   2.126
   34AS4     CA  364   5.845   5.899   2.276
   34AS4     CB  365   5.997   5.891   2.256
   34AS4     CG  366   6.033   5.842   2.116
   34AS4    OD1  367   6.053   5.722   2.090
   34AS4   HD11  368   6.063   5.718   1.990
   34AS4   HD12  369   6.086   5.679   2.174
   34AS4    OD2  370   6.061   5.933   2.034
   34AS4   HD21  371   6.055   5.901   1.939
   34AS4   HD22  372   6.042   6.015   2.087
   34AS4      C  373   5.819   5.916   2.426
   34AS4      O  374   5.815   5.811   2.491
   35ILE      N  375   5.801   6.036   2.480
   35ILE      H  376   5.760   6.106   2.421
   35ILE     CA  377   5.813   6.083   2.619
   35ILE     CB  378   5.806   6.236   2.619
   35ILE    CG1  379   5.686   6.300   2.549
   35ILE    CG2  380   5.940   6.306   2.595
   35ILE     CD  381   5.674   6.448   2.585
   35ILE      C  382   5.735   6.003   2.724
   35ILE      O  383   5.616   5.983   2.701
   36GL4      N  384   5.792   5.995   2.844
   36GL4      H  385   5.883   6.033   2.859
   36GL4     CA  386   5.734   5.917   2.955
   36GL4     CB  387   5.829   5.798   2.962
   36GL4     CG  388   5.798   5.710   3.084
   36GL4     CD  389   5.898   5.594   3.089
   36GL4    OE1  390   5.990   5.584   3.174
   36GL4   HE11  391   6.027   5.492   3.159
   36GL4   HE12  392   5.970   5.637   3.256
   36GL4    OE2  393   5.859   5.494   3.027
   36GL4   HE21  394   5.928   5.422   3.036
   36GL4   HE22  395   5.774   5.515   2.978
   36GL4      C  396   5.729   6.012   3.075
   36GL4      O  397   5.820   6.020   3.157
   37VAL      N  398   5.607   6.062   3.096
   37VAL      H  399   5.525   6.019   3.060
   37VAL     CA  400   5.581   6.163   3.199
   37VAL     CB  401   5.495   6.278   3.144
   37VAL    CG1  402   5.493   6.392   3.246
   37VAL    CG2  403   5.556   6.320   3.010
   37VAL      C  404   5.527   6.105   3.330
   37VAL      O  405   5.435   6.023   3.329
   38AS4      N  406   5.601   6.140   3.434
   38AS4      H  407   5.675   6.206   3.420
   38AS4     CA  408   5.574   6.096   3.572
   38AS4     CB  409   5.700   6.052   3.648
   38AS4     CG  410   5.762   5.915   3.622
   38AS4    OD1  411   5.698   5.820   3.573
   38AS4   HD11  412   5.761   5.742   3.575
   38AS4   HD12  413   5.618   5.852   3.522
   38AS4    OD2  414   5.883   5.904   3.650
   38AS4   HD21  415   5.920   5.842   3.580
   38AS4   HD22  416   5.896   5.977   3.717
   38AS4      C  417   5.518   6.216   3.648
   38AS4      O  418   5.559   6.329   3.623
   39LEU      N  419   5.454   6.180   3.759
   39LEU      H  420   5.458   6.084   3.785
   39LEU     CA  421   5.394   6.269   3.860
   39LEU     CB  422   5.247   6.300   3.830
   39LEU     CG  423   5.217   6.415   3.733
   39LEU    CD1  424   5.203   6.343   3.599
   39LEU    CD2  425   5.092   6.488   3.783
   39LEU      C  426   5.408   6.222   4.005
   39LEU      O  427   5.355   6.117   4.041
   40LEU      N  428   5.496   6.290   4.078
   40LEU      H  429   5.503   6.388   4.060
   40LEU     CA  430   5.551   6.252   4.209
   40LEU     CB  431   5.698   6.294   4.213
   40LEU     CG  432   5.784   6.215   4.114
   40LEU    CD1  433   5.919   6.285   4.098
   40LEU    CD2  434   5.810   6.069   4.151
   40LEU      C  435   5.470   6.306   4.327
   40LEU      O  436   5.432   6.423   4.323
   41LYSH     N  437   5.422   6.209   4.405
   41LYSH     H  438   5.403   6.117   4.371
   41LYSH    CA  439   5.368   6.241   4.538
   41LYSH    CB  440   5.257   6.143   4.573
   41LYSH    CG  441   5.176   6.184   4.697
   41LYSH    CD  442   5.062   6.086   4.727
   41LYSH    CE  443   4.960   6.066   4.615
   41LYSH    NZ  444   4.866   5.962   4.659
   41LYSH   HZ1  445   4.794   5.942   4.592
   41LYSH   HZ2  446   4.906   5.872   4.679
   41LYSH   HZ3  447   4.820   5.994   4.742
   41LYSH     C  448   5.477   6.229   4.644
   41LYSH     O  449   5.512   6.116   4.676
   42ASN      N  450   5.534   6.344   4.681
   42ASN      H  451   5.491   6.424   4.639
   42ASN     CA  452   5.652   6.368   4.766
   42ASN     CB  453   5.618   6.334   4.911
   42ASN     CG  454   5.498   6.412   4.966
   42ASN    OD1  455   5.379   6.384   4.958
   42ASN    ND2  456   5.523   6.502   5.061
   42ASN   HD21  457   5.618   6.522   5.087
   42ASN   HD22  458   5.450   6.532   5.123
   42ASN      C  459   5.784   6.301   4.727
   42ASN      O  460   5.887   6.363   4.751
   43GLY      N  461   5.780   6.173   4.690
   43GLY      H  462   5.690   6.132   4.707
   43GLY     CA  463   5.890   6.090   4.639
   43GLY      C  464   5.852   5.981   4.538
   43GLY      O  465   5.932   5.954   4.449
   44GL4      N  466   5.744   5.909   4.568
   44GL4      H  467   5.688   5.916   4.651
   44GL4     CA  468   5.686   5.806   4.481
   44GL4     CB  469   5.613   5.704   4.569
   44GL4     CG  470   5.477   5.741   4.629
   44GL4     CD  471   5.414   5.632   4.716
   44GL4    OE1  472   5.446   5.513   4.699
   44GL4   HE11  473   5.379   5.444   4.726
   44GL4   HE12  474   5.545   5.514   4.682
   44GL4    OE2  475   5.340   5.658   4.813
   44GL4   HE21  476   5.268   5.590   4.826
   44GL4   HE22  477   5.382   5.735   4.861
   44GL4      C  478   5.599   5.852   4.364
   44GL4      O  479   5.558   5.968   4.363
   45ARG      N  480   5.581   5.778   4.256
   45ARG      H  481   5.639   5.697   4.245
   45ARG     CA  482   5.482   5.800   4.149
   45ARG     CB  483   5.506   5.691   4.044
   45ARG     CG  484   5.627   5.705   3.951
   45ARG     CD  485   5.631   5.575   3.871
   45ARG     NE  486   5.751   5.564   3.786
   45ARG     HE  487   5.740   5.608   3.697
   45ARG     CZ  488   5.864   5.495   3.804
   45ARG    NH1  489   5.875   5.396   3.894
   45ARG   HH11  490   5.800   5.368   3.954
   45ARG   HH12  491   5.967   5.357   3.898
   45ARG    NH2  492   5.953   5.498   3.705
   45ARG   HH21  493   5.949   5.564   3.630
   45ARG   HH22  494   6.031   5.435   3.705
   45ARG      C  495   5.339   5.784   4.200
   45ARG      O  496   5.302   5.708   4.289
   46ILE      N  497   5.258   5.852   4.120
   46ILE      H  498   5.291   5.919   4.053
   46ILE     CA  499   5.112   5.836   4.122
   46ILE     CB  500   5.041   5.971   4.120
   46ILE    CG1  501   5.088   6.068   4.228
   46ILE    CG2  502   4.889   5.958   4.128
   46ILE     CD  503   5.080   6.219   4.202
   46ILE      C  504   5.063   5.756   4.001
   46ILE      O  505   5.083   5.799   3.887
   47GL4      N  506   4.984   5.653   4.026
   47GL4      H  507   4.955   5.635   4.120
   47GL4     CA  508   4.929   5.566   3.921
   47GL4     CB  509   4.833   5.461   3.978
   47GL4     CG  510   4.915   5.356   4.054
   47GL4     CD  511   4.836   5.263   4.147
   47GL4    OE1  512   4.878   5.147   4.163
   47GL4   HE11  513   4.801   5.084   4.175
   47GL4   HE12  514   4.975   5.140   4.139
   47GL4    OE2  515   4.747   5.308   4.223
   47GL4   HE21  516   4.695   5.231   4.260
   47GL4   HE22  517   4.742   5.408   4.230
   47GL4      C  518   4.857   5.628   3.801
   47GL4      O  519   4.794   5.732   3.821
   48LYSH     N  520   4.883   5.578   3.681
   48LYSH     H  521   4.946   5.500   3.676
   48LYSH    CA  522   4.814   5.600   3.553
   48LYSH    CB  523   4.684   5.521   3.540
   48LYSH    CG  524   4.635   5.519   3.395
   48LYSH    CD  525   4.483   5.508   3.385
   48LYSH    CE  526   4.446   5.490   3.238
   48LYSH    NZ  527   4.301   5.485   3.216
   48LYSH   HZ1  528   4.269   5.401   3.259
   48LYSH   HZ2  529   4.272   5.573   3.253
   48LYSH   HZ3  530   4.280   5.487   3.118
   48LYSH     C  531   4.799   5.743   3.501
   48LYSH     O  532   4.702   5.812   3.534
   49VAL      N  533   4.902   5.807   3.447
   49VAL      H  534   4.992   5.774   3.475
   49VAL     CA  535   4.896   5.942   3.389
   49VAL     CB  536   5.037   6.002   3.381
   49VAL    CG1  537   5.034   6.135   3.305
   49VAL    CG2  538   5.119   6.025   3.507
   49VAL      C  539   4.829   5.948   3.252
   49VAL      O  540   4.876   5.913   3.144
   50GL4      N  541   4.719   6.023   3.249
   50GL4      H  542   4.675   6.071   3.326
   50GL4     CA  543   4.632   6.028   3.131
   50GL4     CB  544   4.488   5.996   3.174
   50GL4     CG  545   4.456   5.851   3.209
   50GL4     CD  546   4.315   5.831   3.265
   50GL4    OE1  547   4.301   5.801   3.386
   50GL4   HE11  548   4.223   5.738   3.392
   50GL4   HE12  549   4.366   5.848   3.445
   50GL4    OE2  550   4.221   5.816   3.184
   50GL4   HE21  551   4.141   5.774   3.228
   50GL4   HE22  552   4.248   5.861   3.099
   50GL4      C  553   4.624   6.162   3.057
   50GL4      O  554   4.674   6.259   3.112
   51HI0      N  555   4.615   6.158   2.924
   51HI0      H  556   4.588   6.072   2.881
   51HI0     CA  557   4.629   6.275   2.835
   51HI0     CB  558   4.724   6.253   2.717
   51HI0     CG  559   4.692   6.123   2.643
   51HI0    ND1  560   4.754   6.008   2.671
   51HI0    HD1  561   4.803   5.990   2.756
   51HI0    CD2  562   4.629   6.105   2.528
   51HI0    HD2  563   4.585   6.189   2.474
   51HI0    CE1  564   4.726   5.918   2.577
   51HI0    HE1  565   4.763   5.816   2.569
   51HI0    NE2  566   4.654   5.981   2.485
   51HI0    HE2  567   4.611   5.938   2.405
   51HI0      C  568   4.504   6.339   2.776
   51HI0      O  569   4.414   6.280   2.718
   52SER      N  570   4.508   6.472   2.780
   52SER      H  571   4.596   6.509   2.810
   52SER     CA  572   4.415   6.575   2.730
   52SER     CB  573   4.414   6.706   2.810
   52SER     OG  574   4.317   6.799   2.760
   52SER     HG  575   4.222   6.780   2.785
   52SER      C  576   4.447   6.602   2.583
   52SER      O  577   4.551   6.565   2.529
   53AS4      N  578   4.371   6.697   2.527
   53AS4      H  579   4.320   6.759   2.587
   53AS4     CA  580   4.383   6.741   2.388
   53AS4     CB  581   4.241   6.785   2.352
   53AS4     CG  582   4.144   6.668   2.338
   53AS4    OD1  583   4.061   6.661   2.431
   53AS4   HD11  584   4.009   6.576   2.418
   53AS4   HD12  585   4.091   6.718   2.507
   53AS4    OD2  586   4.149   6.591   2.240
   53AS4   HD21  587   4.059   6.557   2.212
   53AS4   HD22  588   4.241   6.573   2.205
   53AS4      C  589   4.480   6.859   2.396
   53AS4      O  590   4.447   6.949   2.472
   54LEU      N  591   4.601   6.837   2.344
   54LEU      H  592   4.618   6.750   2.298
   54LEU     CA  593   4.715   6.927   2.363
   54LEU     CB  594   4.839   6.876   2.289
   54LEU     CG  595   4.822   6.816   2.149
   54LEU    CD1  596   4.826   6.935   2.053
   54LEU    CD2  597   4.929   6.713   2.109
   54LEU      C  598   4.694   7.072   2.320
   54LEU      O  599   4.600   7.103   2.246
   55SER      N  600   4.781   7.157   2.374
   55SER      H  601   4.864   7.131   2.422
   55SER     CA  602   4.774   7.304   2.362
   55SER     CB  603   4.794   7.363   2.502
   55SER     OG  604   4.804   7.505   2.489
   55SER     HG  605   4.816   7.545   2.580
   55SER      C  606   4.862   7.359   2.250
   55SER      O  607   4.981   7.328   2.237
   56PHE      N  608   4.812   7.457   2.175
   56PHE      H  609   4.747   7.517   2.222
   56PHE     CA  610   4.861   7.515   2.049
   56PHE     CB  611   4.738   7.569   1.977
   56PHE     CG  612   4.748   7.652   1.849
   56PHE    CD1  613   4.756   7.790   1.861
   56PHE    HD1  614   4.782   7.827   1.961
   56PHE    CD2  615   4.733   7.588   1.727
   56PHE    HD2  616   4.714   7.481   1.717
   56PHE    CE1  617   4.752   7.876   1.752
   56PHE    HE1  618   4.743   7.984   1.760
   56PHE    CE2  619   4.728   7.669   1.614
   56PHE    HE2  620   4.734   7.626   1.514
   56PHE     CZ  621   4.737   7.806   1.632
   56PHE     HZ  622   4.720   7.865   1.542
   56PHE      C  623   4.972   7.620   2.055
   56PHE      O  624   4.976   7.702   2.146
   57SER      N  625   5.043   7.631   1.943
   57SER      H  626   5.039   7.573   1.861
   57SER     CA  627   5.142   7.737   1.917
   57SER     CB  628   5.285   7.701   1.957
   57SER     OG  629   5.358   7.823   1.940
   57SER     HG  630   5.450   7.812   1.979
   57SER      C  631   5.141   7.763   1.767
   57SER      O  632   5.109   7.672   1.690
   58LYSH     N  633   5.170   7.888   1.731
   58LYSH     H  634   5.186   7.951   1.807
   58LYSH    CA  635   5.172   7.942   1.595
   58LYSH    CB  636   5.211   8.089   1.613
   58LYSH    CG  637   5.204   8.189   1.498
   58LYSH    CD  638   5.186   8.339   1.526
   58LYSH    CE  639   5.062   8.363   1.613
   58LYSH    NZ  640   5.055   8.506   1.644
   58LYSH   HZ1  641   5.012   8.545   1.562
   58LYSH   HZ2  642   4.993   8.512   1.722
   58LYSH   HZ3  643   5.144   8.545   1.667
   58LYSH     C  644   5.261   7.859   1.502
   58LYSH     O  645   5.224   7.814   1.394
   59AS4      N  646   5.374   7.817   1.558
   59AS4      H  647   5.393   7.823   1.656
   59AS4     CA  648   5.481   7.734   1.501
   59AS4     CB  649   5.614   7.809   1.505
   59AS4     CG  650   5.654   7.815   1.653
   59AS4    OD1  651   5.745   7.739   1.692
   59AS4   HD11  652   5.805   7.773   1.764
   59AS4   HD12  653   5.739   7.658   1.634
   59AS4    OD2  654   5.601   7.904   1.723
   59AS4   HD21  655   5.616   7.880   1.819
   59AS4   HD22  656   5.555   7.975   1.670
   59AS4      C  657   5.477   7.592   1.556
   59AS4      O  658   5.403   7.559   1.649
   60TRP      N  659   5.586   7.518   1.535
   60TRP      H  660   5.668   7.565   1.504
   60TRP     CA  661   5.604   7.377   1.572
   60TRP     CB  662   5.728   7.328   1.497
   60TRP     CG  663   5.711   7.315   1.345
   60TRP    CD1  664   5.596   7.285   1.285
   60TRP    HD1  665   5.508   7.235   1.325
   60TRP    CD2  666   5.800   7.370   1.254
   60TRP    NE1  667   5.609   7.327   1.159
   60TRP    HE1  668   5.547   7.307   1.084
   60TRP    CE2  669   5.725   7.387   1.138
   60TRP    CE3  670   5.932   7.412   1.260
   60TRP    HE3  671   5.991   7.404   1.352
   60TRP    CZ2  672   5.786   7.444   1.026
   60TRP    HZ2  673   5.732   7.435   0.932
   60TRP    CZ3  674   5.988   7.480   1.153
   60TRP    HZ3  675   6.091   7.517   1.151
   60TRP    CH2  676   5.915   7.494   1.036
   60TRP    HH2  677   5.937   7.576   0.968
   60TRP      C  678   5.607   7.360   1.724
   60TRP      O  679   5.564   7.254   1.768
   61SER      N  680   5.610   7.468   1.802
   61SER      H  681   5.579   7.557   1.768
   61SER     CA  682   5.632   7.459   1.947
   61SER     CB  683   5.694   7.591   1.995
   61SER     OG  684   5.617   7.707   1.962
   61SER     HG  685   5.640   7.735   1.869
   61SER      C  686   5.515   7.413   2.034
   61SER      O  687   5.504   7.455   2.149
   62PHE      N  688   5.436   7.317   1.988
   62PHE      H  689   5.462   7.262   1.909
   62PHE     CA  690   5.317   7.278   2.065
   62PHE     CB  691   5.233   7.177   1.987
   62PHE     CG  692   5.153   7.233   1.869
   62PHE    CD1  693   5.015   7.215   1.865
   62PHE    HD1  694   4.971   7.166   1.951
   62PHE    CD2  695   5.213   7.319   1.778
   62PHE    HD2  696   5.318   7.347   1.782
   62PHE    CE1  697   4.946   7.277   1.761
   62PHE    HE1  698   4.841   7.251   1.753
   62PHE    CE2  699   5.144   7.385   1.677
   62PHE    HE2  700   5.185   7.448   1.598
   62PHE     CZ  701   5.007   7.361   1.669
   62PHE     HZ  702   4.940   7.414   1.602
   62PHE      C  703   5.342   7.215   2.202
   62PHE      O  704   5.416   7.118   2.215
   63TYR      N  705   5.250   7.241   2.296
   63TYR      H  706   5.162   7.273   2.262
   63TYR     CA  707   5.260   7.202   2.437
   63TYR     CB  708   5.222   7.322   2.524
   63TYR     CG  709   5.300   7.449   2.489
   63TYR    CD1  710   5.251   7.529   2.386
   63TYR    HD1  711   5.164   7.506   2.325
   63TYR    CD2  712   5.424   7.479   2.543
   63TYR    HD2  713   5.478   7.426   2.622
   63TYR    CE1  714   5.325   7.632   2.330
   63TYR    HE1  715   5.285   7.699   2.254
   63TYR    CE2  716   5.501   7.582   2.490
   63TYR    HE2  717   5.603   7.597   2.526
   63TYR     CZ  718   5.450   7.658   2.386
   63TYR     OH  719   5.513   7.772   2.348
   63TYR     HH  720   5.611   7.765   2.365
   63TYR      C  721   5.163   7.091   2.476
   63TYR      O  722   5.042   7.101   2.458
   64LEU      N  723   5.216   6.997   2.554
   64LEU      H  724   5.306   7.002   2.597
   64LEU     CA  725   5.142   6.874   2.586
   64LEU     CB  726   5.232   6.754   2.561
   64LEU     CG  727   5.313   6.740   2.431
   64LEU    CD1  728   5.406   6.619   2.424
   64LEU    CD2  729   5.216   6.743   2.313
   64LEU      C  730   5.084   6.856   2.727
   64LEU      O  731   5.146   6.894   2.826
   65LEU      N  732   4.963   6.802   2.729
   65LEU      H  733   4.962   6.726   2.663
   65LEU     CA  734   4.872   6.809   2.844
   65LEU     CB  735   4.744   6.889   2.816
   65LEU     CG  736   4.761   7.038   2.847
   65LEU    CD1  737   4.646   7.136   2.827
   65LEU    CD2  738   4.778   7.059   2.997
   65LEU      C  739   4.826   6.675   2.901
   65LEU      O  740   4.748   6.601   2.841
   66TYR      N  741   4.866   6.668   3.028
   66TYR      H  742   4.889   6.752   3.078
   66TYR     CA  743   4.873   6.551   3.117
   66TYR     CB  744   5.021   6.527   3.147
   66TYR     CG  745   5.094   6.475   3.022
   66TYR    CD1  746   5.184   6.551   2.949
   66TYR    HD1  747   5.210   6.648   2.992
   66TYR    CD2  748   5.054   6.347   2.985
   66TYR    HD2  749   5.000   6.277   3.049
   66TYR    CE1  750   5.244   6.489   2.840
   66TYR    HE1  751   5.303   6.555   2.776
   66TYR    CE2  752   5.109   6.297   2.868
   66TYR    HE2  753   5.070   6.199   2.841
   66TYR     CZ  754   5.204   6.365   2.792
   66TYR     OH  755   5.264   6.328   2.676
   66TYR     HH  756   5.239   6.233   2.655
   66TYR      C  757   4.790   6.576   3.243
   66TYR      O  758   4.797   6.685   3.298
   67TYR      N  759   4.728   6.466   3.286
   67TYR      H  760   4.729   6.380   3.234
   67TYR     CA  761   4.644   6.463   3.406
   67TYR     CB  762   4.501   6.508   3.375
   67TYR     CG  763   4.406   6.416   3.298
   67TYR    CD1  764   4.401   6.444   3.162
   67TYR    HD1  765   4.473   6.513   3.118
   67TYR    CD2  766   4.331   6.320   3.365
   67TYR    HD2  767   4.339   6.299   3.471
   67TYR    CE1  768   4.308   6.372   3.088
   67TYR    HE1  769   4.300   6.406   2.985
   67TYR    CE2  770   4.242   6.250   3.285
   67TYR    HE2  771   4.187   6.165   3.327
   67TYR     CZ  772   4.228   6.276   3.149
   67TYR     OH  773   4.152   6.192   3.074
   67TYR     HH  774   4.119   6.129   3.144
   67TYR      C  775   4.647   6.322   3.465
   67TYR      O  776   4.655   6.226   3.388
   68THR      N  777   4.617   6.314   3.595
   68THR      H  778   4.609   6.400   3.645
   68THR     CA  779   4.577   6.195   3.671
   68THR     CB  780   4.686   6.105   3.727
   68THR    OG1  781   4.643   5.979   3.780
   68THR    HG1  782   4.720   5.918   3.762
   68THR    CG2  783   4.782   6.175   3.824
   68THR      C  784   4.467   6.227   3.773
   68THR      O  785   4.454   6.344   3.806
   69GL4      N  786   4.393   6.126   3.817
   69GL4      H  787   4.409   6.028   3.802
   69GL4     CA  788   4.288   6.143   3.918
   69GL4     CB  789   4.243   5.999   3.942
   69GL4     CG  790   4.154   5.952   3.827
   69GL4     CD  791   4.010   5.994   3.858
   69GL4    OE1  792   3.951   6.077   3.786
   69GL4   HE11  793   3.856   6.082   3.817
   69GL4   HE12  794   4.017   6.139   3.743
   69GL4    OE2  795   3.949   5.926   3.944
   69GL4   HE21  796   3.853   5.953   3.936
   69GL4   HE22  797   3.999   5.845   3.974
   69GL4      C  798   4.322   6.216   4.048
   69GL4      O  799   4.437   6.218   4.093
   70PHE      N  800   4.218   6.281   4.098
   70PHE      H  801   4.127   6.282   4.056
   70PHE     CA  802   4.219   6.354   4.226
   70PHE     CB  803   4.089   6.427   4.259
   70PHE     CG  804   4.100   6.560   4.334
   70PHE    CD1  805   4.094   6.676   4.257
   70PHE    HD1  806   4.077   6.676   4.149
   70PHE    CD2  807   4.113   6.570   4.472
   70PHE    HD2  808   4.120   6.477   4.529
   70PHE    CE1  809   4.124   6.798   4.315
   70PHE    HE1  810   4.116   6.889   4.256
   70PHE    CE2  811   4.127   6.695   4.530
   70PHE    HE2  812   4.132   6.712   4.638
   70PHE     CZ  813   4.137   6.810   4.453
   70PHE     HZ  814   4.169   6.908   4.490
   70PHE      C  815   4.248   6.280   4.357
   70PHE      O  816   4.181   6.184   4.395
   71THR      N  817   4.362   6.322   4.411
   71THR      H  818   4.405   6.409   4.388
   71THR     CA  819   4.423   6.263   4.531
   71THR     CB  820   4.555   6.191   4.503
   71THR    OG1  821   4.634   6.166   4.619
   71THR    HG1  822   4.697   6.243   4.631
   71THR    CG2  823   4.637   6.247   4.387
   71THR      C  824   4.445   6.374   4.634
   71THR      O  825   4.488   6.483   4.598
   72PRO      N  826   4.408   6.348   4.759
   72PRO     CA  827   4.379   6.449   4.862
   72PRO     CB  828   4.364   6.357   4.984
   72PRO     CG  829   4.291   6.235   4.928
   72PRO     CD  830   4.378   6.211   4.804
   72PRO      C  831   4.503   6.536   4.878
   72PRO      O  832   4.618   6.495   4.891
   73THR      N  833   4.476   6.666   4.872
   73THR      H  834   4.398   6.690   4.815
   73THR     CA  835   4.585   6.764   4.880
   73THR     CB  836   4.568   6.891   4.797
   73THR    OG1  837   4.465   6.980   4.841
   73THR    HG1  838   4.468   7.062   4.783
   73THR    CG2  839   4.539   6.857   4.650
   73THR      C  840   4.646   6.816   5.011
   73THR      O  841   4.765   6.847   5.016
   74GL4      N  842   4.564   6.811   5.115
   74GL4      H  843   4.482   6.755   5.106
   74GL4     CA  844   4.579   6.879   5.245
   74GL4     CB  845   4.461   6.848   5.337
   74GL4     CG  846   4.322   6.876   5.277
   74GL4     CD  847   4.243   6.749   5.245
   74GL4    OE1  848   4.128   6.746   5.295
   74GL4   HE11  849   4.084   6.660   5.270
   74GL4   HE12  850   4.104   6.836   5.331
   74GL4    OE2  851   4.296   6.669   5.165
   74GL4   HE21  852   4.233   6.591   5.164
   74GL4   HE22  853   4.367   6.707   5.107
   74GL4      C  854   4.710   6.853   5.319
   74GL4      O  855   4.754   6.937   5.398
   75LYSH     N  856   4.770   6.735   5.310
   75LYSH     H  857   4.728   6.667   5.249
   75LYSH    CA  858   4.900   6.711   5.373
   75LYSH    CB  859   4.893   6.594   5.472
   75LYSH    CG  860   4.798   6.599   5.592
   75LYSH    CD  861   4.786   6.459   5.653
   75LYSH    CE  862   4.681   6.458   5.764
   75LYSH    NZ  863   4.555   6.528   5.734
   75LYSH   HZ1  864   4.570   6.621   5.702
   75LYSH   HZ2  865   4.504   6.483   5.660
   75LYSH   HZ3  866   4.497   6.525   5.816
   75LYSH     C  867   5.013   6.687   5.273
   75LYSH     O  868   5.130   6.721   5.289
   76ASN      N  869   4.987   6.608   5.169
   76ASN      H  870   4.891   6.595   5.144
   76ASN     CA  871   5.087   6.551   5.078
   76ASN     CB  872   5.028   6.426   5.015
   76ASN     CG  873   5.048   6.303   5.104
   76ASN    OD1  874   4.961   6.262   5.180
   76ASN    ND2  875   5.167   6.246   5.089
   76ASN   HD21  876   5.246   6.287   5.043
   76ASN   HD22  877   5.173   6.152   5.122
   76ASN      C  878   5.129   6.651   4.970
   76ASN      O  879   5.061   6.742   4.923
   77GL4      N  880   5.253   6.638   4.925
   77GL4      H  881   5.297   6.553   4.952
   77GL4     CA  882   5.312   6.735   4.831
   77GL4     CB  883   5.446   6.787   4.884
   77GL4     CG  884   5.440   6.858   5.020
   77GL4     CD  885   5.574   6.927   5.048
   77GL4    OE1  886   5.601   7.044   5.013
   77GL4   HE11  887   5.700   7.058   5.009
   77GL4   HE12  888   5.514   7.088   4.989
   77GL4    OE2  889   5.641   6.858   5.127
   77GL4   HE21  890   5.698   6.923   5.177
   77GL4   HE22  891   5.617   6.761   5.121
   77GL4      C  892   5.327   6.672   4.693
   77GL4      O  893   5.378   6.561   4.678
   78TYR      N  894   5.298   6.745   4.585
   78TYR      H  895   5.299   6.845   4.590
   78TYR     CA  896   5.291   6.691   4.449
   78TYR     CB  897   5.146   6.706   4.402
   78TYR     CG  898   5.048   6.620   4.483
   78TYR    CD1  899   4.983   6.669   4.595
   78TYR    HD1  900   5.011   6.769   4.629
   78TYR    CD2  901   5.020   6.492   4.438
   78TYR    HD2  902   5.068   6.450   4.350
   78TYR    CE1  903   4.885   6.596   4.662
   78TYR    HE1  904   4.863   6.635   4.761
   78TYR    CE2  905   4.922   6.415   4.501
   78TYR    HE2  906   4.879   6.326   4.456
   78TYR     CZ  907   4.859   6.468   4.613
   78TYR     OH  908   4.776   6.386   4.682
   78TYR     HH  909   4.728   6.440   4.751
   78TYR      C  910   5.384   6.765   4.353
   78TYR      O  911   5.387   6.888   4.342
   79ALA      N  912   5.443   6.688   4.262
   79ALA      H  913   5.417   6.592   4.254
   79ALA     CA  914   5.547   6.731   4.166
   79ALA     CB  915   5.681   6.729   4.239
   79ALA      C  916   5.545   6.653   4.035
   79ALA      O  917   5.471   6.556   4.025
   80CYS2     N  918   5.618   6.690   3.930
   80CYS2     H  919   5.690   6.760   3.938
   80CYS2    CA  920   5.616   6.632   3.795
   80CYS2    CB  921   5.541   6.723   3.697
   80CYS2    SG  922   5.499   6.633   3.544
   80CYS2     C  923   5.762   6.616   3.751
   80CYS2     O  924   5.852   6.693   3.783
   81ARG      N  925   5.764   6.516   3.664
   81ARG      H  926   5.680   6.479   3.624
   81ARG     CA  927   5.891   6.461   3.612
   81ARG     CB  928   5.937   6.346   3.702
   81ARG     CG  929   6.066   6.275   3.659
   81ARG     CD  930   6.111   6.180   3.770
   81ARG     NE  931   6.230   6.116   3.712
   81ARG     HE  932   6.228   6.102   3.613
   81ARG     CZ  933   6.328   6.066   3.787
   81ARG    NH1  934   6.327   6.083   3.920
   81ARG   HH11  935   6.246   6.124   3.962
   81ARG   HH12  936   6.410   6.059   3.970
   81ARG    NH2  937   6.439   6.018   3.730
   81ARG   HH21  938   6.455   6.019   3.631
   81ARG   HH22  939   6.496   5.965   3.792
   81ARG      C  940   5.882   6.417   3.466
   81ARG      O  941   5.807   6.326   3.433
   82VAL      N  942   5.972   6.474   3.385
   82VAL      H  943   6.037   6.540   3.422
   82VAL     CA  944   5.990   6.437   3.244
   82VAL     CB  945   6.011   6.554   3.148
   82VAL    CG1  946   5.882   6.628   3.112
   82VAL    CG2  947   6.108   6.654   3.212
   82VAL      C  948   6.097   6.329   3.226
   82VAL      O  949   6.210   6.362   3.261
   83ASN      N  950   6.067   6.212   3.170
   83ASN      H  951   5.971   6.201   3.145
   83ASN     CA  952   6.161   6.103   3.139
   83ASN     CB  953   6.139   5.971   3.213
   83ASN     CG  954   6.116   5.996   3.363
   83ASN    OD1  955   6.199   6.025   3.449
   83ASN    ND2  956   5.988   5.993   3.398
   83ASN   HD21  957   5.917   5.985   3.328
   83ASN   HD22  958   5.958   5.983   3.493
   83ASN      C  959   6.158   6.074   2.989
   83ASN      O  960   6.047   6.047   2.944
   84HI0      N  961   6.276   6.036   2.940
   84HI0      H  962   6.360   6.053   2.991
   84HI0     CA  963   6.300   5.995   2.801
   84HI0     CB  964   6.267   6.110   2.707
   84HI0     CG  965   6.268   6.071   2.559
   84HI0    ND1  966   6.313   6.148   2.460
   84HI0    HD1  967   6.327   6.247   2.460
   84HI0    CD2  968   6.258   5.947   2.513
   84HI0    HD2  969   6.218   5.861   2.568
   84HI0    CE1  970   6.348   6.067   2.360
   84HI0    HE1  971   6.373   6.099   2.259
   84HI0    NE2  972   6.317   5.942   2.394
   84HI0    HE2  973   6.310   5.873   2.322
   84HI0      C  974   6.451   5.968   2.794
   84HI0      O  975   6.528   6.039   2.858
   85VAL      N  976   6.486   5.855   2.733
   85VAL      H  977   6.415   5.788   2.716
   85VAL     CA  978   6.623   5.813   2.699
   85VAL     CB  979   6.638   5.691   2.608
   85VAL    CG1  980   6.621   5.567   2.697
   85VAL    CG2  981   6.540   5.687   2.490
   85VAL      C  982   6.716   5.925   2.651
   85VAL      O  983   6.825   5.946   2.703
   86THR      N  984   6.665   5.999   2.552
   86THR      H  985   6.576   5.985   2.509
   86THR     CA  986   6.720   6.130   2.514
   86THR     CB  987   6.762   6.132   2.367
   86THR    OG1  988   6.643   6.115   2.289
   86THR    HG1  989   6.609   6.199   2.248
   86THR    CG2  990   6.866   6.023   2.340
   86THR      C  991   6.627   6.245   2.552
   86THR      O  992   6.545   6.295   2.475
   87LEU      N  993   6.655   6.284   2.676
   87LEU      H  994   6.734   6.249   2.726
   87LEU     CA  995   6.575   6.379   2.755
   87LEU     CB  996   6.622   6.373   2.901
   87LEU     CG  997   6.507   6.369   3.001
   87LEU    CD1  998   6.586   6.392   3.130
   87LEU    CD2  999   6.399   6.473   2.975
   87LEU      C 1000   6.597   6.518   2.696
   87LEU      O 1001   6.704   6.578   2.690
   88SER      N 1002   6.483   6.570   2.649
   88SER      H 1003   6.414   6.511   2.607
   88SER     CA 1004   6.482   6.708   2.599
   88SER     CB 1005   6.495   6.717   2.447
   88SER     OG 1006   6.419   6.617   2.379
   88SER     HG 1007   6.433   6.630   2.281
   88SER      C 1008   6.379   6.810   2.648
   88SER      O 1009   6.403   6.893   2.736
   89GLN      N 1010   6.254   6.770   2.627
   89GLN      H 1011   6.227   6.674   2.618
   89GLN     CA 1012   6.137   6.854   2.657
   89GLN     CB 1013   6.009   6.791   2.602
   89GLN     CG 1014   6.000   6.789   2.449
   89GLN     CD 1015   5.969   6.644   2.412
   89GLN    OE1 1016   6.056   6.558   2.423
   89GLN    NE2 1017   5.847   6.614   2.367
   89GLN   HE21 1018   5.773   6.681   2.363
   89GLN   HE22 1019   5.838   6.515   2.364
   89GLN      C 1020   6.116   6.904   2.800
   89GLN      O 1021   6.110   6.818   2.888
   90PRO      N 1022   6.119   7.034   2.830
   90PRO     CA 1023   6.101   7.082   2.967
   90PRO     CB 1024   6.166   7.220   2.962
   90PRO     CG 1025   6.127   7.276   2.825
   90PRO     CD 1026   6.120   7.150   2.739
   90PRO      C 1027   5.956   7.088   3.016
   90PRO      O 1028   5.862   7.071   2.937
   91LYSH     N 1029   5.955   7.047   3.142
   91LYSH     H 1030   6.038   7.011   3.185
   91LYSH    CA 1031   5.836   7.040   3.229
   91LYSH    CB 1032   5.865   6.955   3.354
   91LYSH    CG 1033   5.973   7.007   3.448
   91LYSH    CD 1034   5.980   6.910   3.567
   91LYSH    CE 1035   6.058   6.973   3.682
   91LYSH    NZ 1036   6.077   6.897   3.806
   91LYSH   HZ1 1037   5.996   6.902   3.864
   91LYSH   HZ2 1038   6.102   6.802   3.788
   91LYSH   HZ3 1039   6.156   6.946   3.844
   91LYSH     C 1040   5.785   7.178   3.271
   91LYSH     O 1041   5.867   7.258   3.314
   92ILE      N 1042   5.654   7.197   3.275
   92ILE      H 1043   5.600   7.121   3.239
   92ILE     CA 1044   5.576   7.315   3.316
   92ILE     CB 1045   5.572   7.322   3.469
   92ILE    CG1 1046   5.485   7.208   3.523
   92ILE    CG2 1047   5.513   7.455   3.517
   92ILE     CD 1048   5.560   7.077   3.547
   92ILE      C 1049   5.613   7.442   3.239
   92ILE      O 1050   5.531   7.492   3.162
   93VAL      N 1051   5.739   7.484   3.249
   93VAL      H 1052   5.810   7.435   3.299
   93VAL     CA 1053   5.781   7.606   3.179
   93VAL     CB 1054   5.932   7.631   3.185
   93VAL    CG1 1055   5.966   7.686   3.324
   93VAL    CG2 1056   6.004   7.497   3.170
   93VAL      C 1057   5.742   7.616   3.032
   93VAL      O 1058   5.760   7.522   2.954
   94LYSH     N 1059   5.661   7.715   2.995
   94LYSH     H 1060   5.617   7.771   3.065
   94LYSH    CA 1061   5.626   7.737   2.854
   94LYSH    CB 1062   5.522   7.849   2.845
   94LYSH    CG 1063   5.377   7.815   2.882
   94LYSH    CD 1064   5.268   7.895   2.811
   94LYSH    CE 1065   5.277   7.878   2.659
   94LYSH    NZ 1066   5.239   7.750   2.597
   94LYSH   HZ1 1067   5.146   7.763   2.562
   94LYSH   HZ2 1068   5.300   7.729   2.521
   94LYSH   HZ3 1069   5.241   7.684   2.672
   94LYSH     C 1070   5.733   7.768   2.750
   94LYSH     O 1071   5.702   7.818   2.642
   95TRP      N 1072   5.860   7.750   2.787
   95TRP      H 1073   5.890   7.696   2.866
   95TRP     CA 1074   5.968   7.791   2.697
   95TRP     CB 1075   6.088   7.853   2.769
   95TRP     CG 1076   6.168   7.763   2.863
   95TRP    CD1 1077   6.209   7.639   2.837
   95TRP    HD1 1078   6.215   7.596   2.737
   95TRP    CD2 1079   6.199   7.797   2.994
   95TRP    NE1 1080   6.272   7.598   2.947
   95TRP    HE1 1081   6.315   7.509   2.960
   95TRP    CE2 1082   6.267   7.687   3.045
   95TRP    CE3 1083   6.191   7.914   3.069
   95TRP    HE3 1084   6.115   7.990   3.050
   95TRP    CZ2 1085   6.339   7.691   3.164
   95TRP    HZ2 1086   6.382   7.601   3.207
   95TRP    CZ3 1087   6.259   7.914   3.190
   95TRP    HZ3 1088   6.255   8.008   3.245
   95TRP    CH2 1089   6.339   7.810   3.236
   95TRP    HH2 1090   6.409   7.824   3.318
   95TRP      C 1091   6.010   7.677   2.604
   95TRP      O 1092   5.955   7.567   2.609
   96AS4      N 1093   6.071   7.711   2.490
   96AS4      H 1094   6.094   7.804   2.463
   96AS4     CA 1095   6.130   7.613   2.398
   96AS4     CB 1096   6.170   7.677   2.265
   96AS4     CG 1097   6.051   7.729   2.183
   96AS4    OD1 1098   5.998   7.652   2.101
   96AS4   HD11 1099   5.915   7.695   2.065
   96AS4   HD12 1100   6.055   7.571   2.090
   96AS4    OD2 1101   5.996   7.836   2.216
   96AS4   HD21 1102   5.914   7.841   2.159
   96AS4   HD22 1103   6.048   7.888   2.284
   96AS4      C 1104   6.256   7.547   2.454
   96AS4      O 1105   6.334   7.625   2.509
   97ARG      N 1106   6.261   7.414   2.459
   97ARG      H 1107   6.183   7.367   2.418
   97ARG     CA 1108   6.377   7.331   2.494
   97ARG     CB 1109   6.475   7.351   2.377
   97ARG     CG 1110   6.432   7.282   2.247
   97ARG     CD 1111   6.412   7.131   2.251
   97ARG     NE 1112   6.538   7.054   2.258
   97ARG     HE 1113   6.571   7.032   2.350
   97ARG     CZ 1114   6.582   6.986   2.152
   97ARG    NH1 1115   6.502   6.958   2.048
   97ARG   HH11 1116   6.406   6.985   2.054
   97ARG   HH12 1117   6.530   6.905   1.968
   97ARG    NH2 1118   6.714   6.980   2.130
   97ARG   HH21 1119   6.787   7.029   2.179
   97ARG   HH22 1120   6.747   6.939   2.045
   97ARG      C 1121   6.457   7.338   2.624
   97ARG      O 1122   6.491   7.235   2.683
   98AS4      N 1123   6.485   7.458   2.674
   98AS4      H 1124   6.441   7.539   2.636
   98AS4     CA 1125   6.577   7.484   2.786
   98AS4     CB 1126   6.605   7.634   2.793
   98AS4     CG 1127   6.750   7.667   2.826
   98AS4    OD1 1128   6.817   7.719   2.734
   98AS4   HD11 1129   6.904   7.745   2.776
   98AS4   HD12 1130   6.759   7.723   2.653
   98AS4    OD2 1131   6.778   7.675   2.948
   98AS4   HD21 1132   6.876   7.686   2.965
   98AS4   HD22 1133   6.692   7.699   2.992
   98AS4      C 1134   6.551   7.421   2.923
   98AS4      O 1135   6.437   7.388   2.956
   99MET      N 1136   6.655   7.414   3.005
   99MET      H 1137   6.726   7.482   2.985
   99MET     CA 1138   6.663   7.344   3.134
   99MET     CB 1139   6.705   7.197   3.125
   99MET     CG 1140   6.593   7.101   3.082
   99MET     SD 1141   6.471   7.042   3.205
   99MET     CE 1142   6.404   6.904   3.115
   99MET      C 1143   6.767   7.408   3.227
   99MET     O1 1144   6.749   7.388   3.349
   99MET   HO11 1145   6.828   7.419   3.402
   99MET   HO12 1146   6.669   7.332   3.373
   99MET     O2 1147   6.854   7.483   3.178
   99MET   HO21 1148   6.885   7.549   3.247
   99MET   HO22 1149   6.854   7.481   3.078
  100ILE      N 1150   6.548   8.013   4.176
  100ILE     H1 1151   6.639   7.998   4.213
  100ILE     H2 1152   6.526   8.110   4.178
  100ILE     H3 1153   6.486   7.973   4.244
  100ILE     CA 1154   6.530   7.970   4.036
  100ILE     CB 1155   6.661   7.984   3.959
  100ILE    CG1 1156   6.648   7.943   3.812
  100ILE    CG2 1157   6.770   7.890   4.012
  100ILE     CD 1158   6.749   7.993   3.709
  100ILE      C 1159   6.474   7.827   4.041
  100ILE      O 1160   6.501   7.750   4.132
  101GLN      N 1161   6.373   7.803   3.957
  101GLN      H 1162   6.327   7.865   3.893
  101GLN     CA 1163   6.308   7.672   3.946
  101GLN     CB 1164   6.197   7.683   3.841
  101GLN     CG 1165   6.237   7.726   3.699
  101GLN     CD 1166   6.283   7.869   3.669
  101GLN    OE1 1167   6.234   7.966   3.726
  101GLN    NE2 1168   6.384   7.875   3.583
  101GLN   HE21 1169   6.426   7.788   3.559
  101GLN   HE22 1170   6.412   7.963   3.544
  101GLN      C 1171   6.377   7.537   3.929
  101GLN      O 1172   6.475   7.522   3.855
  102ARG      N 1173   6.313   7.433   3.982
  102ARG      H 1174   6.241   7.456   4.047
  102ARG     CA 1175   6.367   7.297   3.984
  102ARG     CB 1176   6.323   7.225   4.111
  102ARG     CG 1177   6.366   7.304   4.235
  102ARG     CD 1178   6.512   7.269   4.265
  102ARG     NE 1179   6.564   7.350   4.376
  102ARG     HE 1180   6.499   7.368   4.450
  102ARG     CZ 1181   6.687   7.401   4.361
  102ARG    NH1 1182   6.761   7.371   4.254
  102ARG   HH11 1183   6.735   7.289   4.202
  102ARG   HH12 1184   6.839   7.426   4.223
  102ARG    NH2 1185   6.722   7.503   4.441
  102ARG   HH21 1186   6.672   7.548   4.515
  102ARG   HH22 1187   6.822   7.512   4.442
  102ARG      C 1188   6.345   7.209   3.860
  102ARG      O 1189   6.299   7.095   3.862
  103THR      N 1190   6.403   7.263   3.753
  103THR      H 1191   6.416   7.361   3.741
  103THR     CA 1192   6.430   7.181   3.634
  103THR     CB 1193   6.468   7.268   3.514
  103THR    OG1 1194   6.555   7.376   3.547
  103THR    HG1 1195   6.621   7.374   3.472
  103THR    CG2 1196   6.331   7.305   3.455
  103THR      C 1197   6.535   7.071   3.653
  103THR      O 1198   6.632   7.092   3.725
  104PRO      N 1199   6.518   6.953   3.594
  104PRO     CA 1200   6.631   6.859   3.588
  104PRO     CB 1201   6.559   6.726   3.567
  104PRO     CG 1202   6.422   6.749   3.504
  104PRO     CD 1203   6.390   6.888   3.559
  104PRO      C 1204   6.735   6.900   3.483
  104PRO      O 1205   6.709   6.905   3.363
  105LYSH     N 1206   6.861   6.904   3.526
  105LYSH     H 1207   6.904   6.838   3.588
  105LYSH    CA 1208   6.959   6.985   3.453
  105LYSH    CB 1209   7.053   7.052   3.554
  105LYSH    CG 1210   6.990   7.171   3.625
  105LYSH    CD 1211   6.994   7.294   3.535
  105LYSH    CE 1212   6.934   7.414   3.608
  105LYSH    NZ 1213   6.928   7.530   3.517
  105LYSH   HZ1 1214   6.895   7.611   3.566
  105LYSH   HZ2 1215   7.023   7.540   3.487
  105LYSH   HZ3 1216   6.871   7.514   3.437
  105LYSH     C 1217   7.042   6.915   3.346
  105LYSH     O 1218   7.163   6.893   3.351
  106ILE      N 1219   6.973   6.864   3.244
  106ILE      H 1220   6.873   6.875   3.243
  106ILE     CA 1221   7.022   6.807   3.118
  106ILE     CB 1222   6.929   6.695   3.071
  106ILE    CG1 1223   6.991   6.602   2.966
  106ILE    CG2 1224   6.805   6.757   3.005
  106ILE     CD 1225   7.120   6.531   3.007
  106ILE      C 1226   7.074   6.904   3.013
  106ILE      O 1227   7.022   7.015   3.010
  107GLN      N 1228   7.178   6.858   2.944
  107GLN      H 1229   7.204   6.762   2.950
  107GLN     CA 1230   7.259   6.940   2.852
  107GLN     CB 1231   7.393   6.873   2.821
  107GLN     CG 1232   7.494   6.920   2.926
  107GLN     CD 1233   7.635   6.863   2.918
  107GLN    OE1 1234   7.667   6.745   2.904
  107GLN    NE2 1235   7.731   6.945   2.960
  107GLN   HE21 1236   7.703   7.038   2.984
  107GLN   HE22 1237   7.829   6.924   2.953
  107GLN      C 1238   7.190   6.981   2.721
  107GLN      O 1239   7.230   6.936   2.614
  108VAL      N 1240   7.122   7.095   2.728
  108VAL      H 1241   7.121   7.161   2.803
  108VAL     CA 1242   7.051   7.143   2.608
  108VAL     CB 1243   6.938   7.238   2.648
  108VAL    CG1 1244   6.837   7.172   2.741
  108VAL    CG2 1245   6.972   7.370   2.717
  108VAL      C 1246   7.137   7.201   2.495
  108VAL      O 1247   7.180   7.316   2.484
  109TYR      N 1248   7.159   7.109   2.402
  109TYR      H 1249   7.106   7.024   2.410
  109TYR     CA 1250   7.232   7.132   2.276
  109TYR     CB 1251   7.156   7.235   2.191
  109TYR     CG 1252   7.023   7.191   2.130
  109TYR    CD1 1253   6.908   7.263   2.161
  109TYR    HD1 1254   6.879   7.292   2.262
  109TYR    CD2 1255   7.033   7.117   2.013
  109TYR    HD2 1256   7.129   7.071   1.988
  109TYR    CE1 1257   6.809   7.264   2.063
  109TYR    HE1 1258   6.722   7.329   2.070
  109TYR    CE2 1259   6.926   7.105   1.925
  109TYR    HE2 1260   6.922   7.022   1.854
  109TYR     CZ 1261   6.820   7.192   1.944
  109TYR     OH 1262   6.753   7.237   1.835
  109TYR     HH 1263   6.705   7.319   1.866
  109TYR      C 1264   7.381   7.162   2.284
  109TYR      O 1265   7.456   7.123   2.194
  110SER      N 1266   7.435   7.199   2.400
  110SER      H 1267   7.381   7.188   2.483
  110SER     CA 1268   7.576   7.233   2.426
  110SER     CB 1269   7.604   7.383   2.432
  110SER     OG 1270   7.541   7.459   2.327
  110SER     HG 1271   7.517   7.550   2.360
  110SER      C 1272   7.623   7.172   2.558
  110SER      O 1273   7.570   7.216   2.660
  111ARG      N 1274   7.707   7.069   2.550
  111ARG      H 1275   7.763   7.061   2.632
  111ARG     CA 1276   7.747   6.982   2.438
  111ARG     CB 1277   7.881   6.918   2.477
  111ARG     CG 1278   8.006   7.002   2.449
  111ARG     CD 1279   8.064   7.016   2.309
  111ARG     NE 1280   8.117   6.889   2.256
  111ARG     HE 1281   8.089   6.806   2.304
  111ARG     CZ 1282   8.188   6.878   2.143
  111ARG    NH1 1283   8.226   6.979   2.065
  111ARG   HH11 1284   8.202   7.075   2.083
  111ARG   HH12 1285   8.268   6.958   1.976
  111ARG    NH2 1286   8.221   6.754   2.105
  111ARG   HH21 1287   8.204   6.671   2.158
  111ARG   HH22 1288   8.274   6.742   2.021
  111ARG      C 1289   7.653   6.864   2.409
  111ARG      O 1290   7.595   6.823   2.509
  112HI0      N 1291   7.608   6.847   2.285
  112HI0      H 1292   7.612   6.920   2.217
  112HI0     CA 1293   7.533   6.727   2.244
  112HI0     CB 1294   7.480   6.754   2.103
  112HI0     CG 1295   7.377   6.647   2.067
  112HI0    ND1 1296   7.398   6.538   1.993
  112HI0    HD1 1297   7.470   6.528   1.924
  112HI0    CD2 1298   7.248   6.641   2.098
  112HI0    HD2 1299   7.199   6.710   2.167
  112HI0    CE1 1300   7.291   6.458   1.995
  112HI0    HE1 1301   7.283   6.357   1.954
  112HI0    NE2 1302   7.197   6.524   2.061
  112HI0    HE2 1303   7.100   6.501   2.049
  112HI0      C 1304   7.624   6.604   2.246
  112HI0      O 1305   7.740   6.621   2.211
  113PRO      N 1306   7.579   6.496   2.309
  113PRO     CA 1307   7.663   6.375   2.323
  113PRO     CB 1308   7.603   6.300   2.442
  113PRO     CG 1309   7.455   6.340   2.438
  113PRO     CD 1310   7.455   6.484   2.386
  113PRO      C 1311   7.669   6.305   2.187
  113PRO      O 1312   7.570   6.299   2.114
  114ALA      N 1313   7.783   6.242   2.161
  114ALA      H 1314   7.857   6.242   2.228
  114ALA     CA 1315   7.816   6.172   2.036
  114ALA     CB 1316   7.966   6.142   2.042
  114ALA      C 1317   7.742   6.039   2.028
  114ALA      O 1318   7.723   5.970   2.128
  115GL4      N 1319   7.718   5.986   1.908
  115GL4      H 1320   7.763   6.028   1.829
  115GL4     CA 1321   7.647   5.861   1.876
  115GL4     CB 1322   7.642   5.823   1.728
  115GL4     CG 1323   7.622   5.944   1.635
  115GL4     CD 1324   7.758   6.005   1.602
  115GL4    OE1 1325   7.825   5.941   1.519
  115GL4   HE11 1326   7.919   5.975   1.523
  115GL4   HE12 1327   7.762   5.894   1.457
  115GL4    OE2 1328   7.793   6.118   1.644
  115GL4   HE21 1329   7.880   6.140   1.599
  115GL4   HE22 1330   7.721   6.153   1.704
  115GL4      C 1331   7.710   5.735   1.936
  115GL4      O 1332   7.627   5.666   1.996
  116ASN      N 1333   7.841   5.721   1.917
  116ASN      H 1334   7.895   5.782   1.860
  116ASN     CA 1335   7.907   5.597   1.962
  116ASN     CB 1336   8.041   5.576   1.891
  116ASN     CG 1337   8.036   5.534   1.744
  116ASN    OD1 1338   7.948   5.570   1.665
  116ASN    ND2 1339   8.133   5.452   1.704
  116ASN   HD21 1340   8.208   5.434   1.768
  116ASN   HD22 1341   8.150   5.428   1.609
  116ASN      C 1342   7.919   5.584   2.114
  116ASN      O 1343   7.920   5.473   2.167
  117GLY      N 1344   7.956   5.702   2.164
  117GLY      H 1345   7.997   5.772   2.106
  117GLY     CA 1346   7.962   5.724   2.309
  117GLY      C 1347   8.025   5.851   2.366
  117GLY      O 1348   8.142   5.883   2.345
  118LYSH     N 1349   7.975   5.899   2.479
  118LYSH     H 1350   8.012   5.987   2.507
  118LYSH    CA 1351   7.872   5.837   2.565
  118LYSH    CB 1352   7.924   5.808   2.706
  118LYSH    CG 1353   8.039   5.708   2.714
  118LYSH    CD 1354   8.061   5.646   2.852
  118LYSH    CE 1355   8.155   5.525   2.848
  118LYSH    NZ 1356   8.161   5.452   2.975
  118LYSH   HZ1 1357   8.233   5.382   2.970
  118LYSH   HZ2 1358   8.189   5.516   3.047
  118LYSH   HZ3 1359   8.074   5.406   2.995
  118LYSH     C 1360   7.736   5.906   2.570
  118LYSH     O 1361   7.728   6.025   2.542
  119SER      N 1362   7.636   5.826   2.606
  119SER      H 1363   7.657   5.739   2.651
  119SER     CA 1364   7.502   5.885   2.626
  119SER     CB 1365   7.393   5.778   2.612
  119SER     OG 1366   7.274   5.838   2.560
  119SER     HG 1367   7.231   5.894   2.630
  119SER      C 1368   7.496   5.928   2.772
  119SER      O 1369   7.555   5.855   2.852
  120ASN      N 1370   7.439   6.045   2.799
  120ASN      H 1371   7.367   6.084   2.741
  120ASN     CA 1372   7.458   6.126   2.920
  120ASN     CB 1373   7.345   6.229   2.935
  120ASN     CG 1374   7.350   6.343   2.833
  120ASN    OD1 1375   7.259   6.362   2.753
  120ASN    ND2 1376   7.455   6.424   2.826
  120ASN   HD21 1377   7.534   6.401   2.883
  120ASN   HD22 1378   7.458   6.494   2.754
  120ASN      C 1379   7.473   6.058   3.057
  120ASN      O 1380   7.387   5.977   3.089
  121PHE      N 1381   7.582   6.067   3.132
  121PHE      H 1382   7.578   6.006   3.211
  121PHE     CA 1383   7.715   6.118   3.097
  121PHE     CB 1384   7.809   6.036   3.008
  121PHE     CG 1385   7.867   5.922   3.091
  121PHE    CD1 1386   7.981   5.937   3.169
  121PHE    HD1 1387   8.047   6.022   3.149
  121PHE    CD2 1388   7.793   5.805   3.104
  121PHE    HD2 1389   7.699   5.792   3.050
  121PHE    CE1 1390   8.014   5.840   3.263
  121PHE    HE1 1391   8.109   5.858   3.314
  121PHE    CE2 1392   7.824   5.706   3.196
  121PHE    HE2 1393   7.744   5.633   3.213
  121PHE     CZ 1394   7.933   5.728   3.279
  121PHE     HZ 1395   7.959   5.649   3.350
  121PHE      C 1396   7.732   6.265   3.056
  121PHE      O 1397   7.734   6.312   2.942
  122LEU      N 1398   7.724   6.348   3.160
  122LEU      H 1399   7.725   6.314   3.254
  122LEU     CA 1400   7.745   6.493   3.157
  122LEU     CB 1401   7.715   6.547   3.297
  122LEU     CG 1402   7.703   6.699   3.309
  122LEU    CD1 1403   7.561   6.749   3.281
  122LEU    CD2 1404   7.736   6.760   3.445
  122LEU      C 1405   7.891   6.519   3.119
  122LEU      O 1406   7.987   6.449   3.154
  123ASN      N 1407   7.909   6.618   3.033
  123ASN      H 1408   7.833   6.676   3.004
  123ASN     CA 1409   8.041   6.641   2.971
  123ASN     CB 1410   8.064   6.563   2.842
  123ASN     CG 1411   7.948   6.574   2.742
  123ASN    OD1 1412   7.958   6.661   2.656
  123ASN    ND2 1413   7.834   6.507   2.752
  123ASN   HD21 1414   7.817   6.429   2.812
  123ASN   HD22 1415   7.756   6.536   2.696
  123ASN      C 1416   8.088   6.784   2.943
  123ASN      O 1417   8.000   6.870   2.956
  124CYS2     N 1418   8.215   6.811   2.971
  124CYS2     H 1419   8.278   6.735   2.984
  124CYS2    CA 1420   8.271   6.946   2.952
  124CYS2    CB 1421   8.325   6.991   3.088
  124CYS2    SG 1422   8.357   7.171   3.087
  124CYS2     C 1423   8.383   6.944   2.848
  124CYS2     O 1424   8.486   6.878   2.856
  125TYR      N 1425   8.382   7.047   2.763
  125TYR      H 1426   8.311   7.117   2.769
  125TYR     CA 1427   8.467   7.053   2.644
  125TYR     CB 1428   8.383   7.066   2.516
  125TYR     CG 1429   8.460   7.055   2.384
  125TYR    CD1 1430   8.499   6.932   2.332
  125TYR    HD1 1431   8.495   6.842   2.393
  125TYR    CD2 1432   8.474   7.164   2.299
  125TYR    HD2 1433   8.458   7.264   2.339
  125TYR    CE1 1434   8.547   6.926   2.202
  125TYR    HE1 1435   8.595   6.834   2.169
  125TYR    CE2 1436   8.520   7.159   2.168
  125TYR    HE2 1437   8.534   7.250   2.111
  125TYR     CZ 1438   8.548   7.034   2.114
  125TYR     OH 1439   8.557   7.011   1.980
  125TYR     HH 1440   8.578   6.914   1.971
  125TYR      C 1441   8.573   7.161   2.665
  125TYR      O 1442   8.535   7.278   2.667
  126VAL      N 1443   8.701   7.125   2.679
  126VAL      H 1444   8.715   7.031   2.708
  126VAL     CA 1445   8.805   7.224   2.710
  126VAL     CB 1446   8.835   7.226   2.860
  126VAL    CG1 1447   8.750   7.328   2.936
  126VAL    CG2 1448   8.831   7.097   2.942
  126VAL      C 1449   8.941   7.202   2.643
  126VAL      O 1450   8.965   7.091   2.597
  127SER      N 1451   9.000   7.314   2.600
  127SER      H 1452   8.969   7.407   2.621
  127SER     CA 1453   9.128   7.322   2.529
  127SER     CB 1454   9.179   7.464   2.506
  127SER     OG 1455   9.287   7.457   2.412
  127SER     HG 1456   9.282   7.529   2.342
  127SER      C 1457   9.245   7.260   2.606
  127SER      O 1458   9.284   7.315   2.709
  128GLY      N 1459   9.311   7.161   2.548
  128GLY      H 1460   9.284   7.128   2.457
  128GLY     CA 1461   9.422   7.101   2.623
  128GLY      C 1462   9.439   6.950   2.600
  128GLY      O 1463   9.372   6.890   2.517
  129PHE      N 1464   9.540   6.897   2.668
  129PHE      H 1465   9.603   6.956   2.718
  129PHE     CA 1466   9.572   6.754   2.677
  129PHE     CB 1467   9.706   6.726   2.608
  129PHE     CG 1468   9.723   6.580   2.564
  129PHE    CD1 1469   9.792   6.491   2.645
  129PHE    HD1 1470   9.830   6.512   2.745
  129PHE    CD2 1471   9.674   6.538   2.440
  129PHE    HD2 1472   9.622   6.616   2.385
  129PHE    CE1 1473   9.811   6.361   2.599
  129PHE    HE1 1474   9.863   6.289   2.661
  129PHE    CE2 1475   9.702   6.411   2.392
  129PHE    HE2 1476   9.679   6.391   2.287
  129PHE     CZ 1477   9.770   6.320   2.473
  129PHE     HZ 1478   9.772   6.218   2.434
  129PHE      C 1479   9.565   6.710   2.823
  129PHE      O 1480   9.564   6.788   2.918
  130HI0      N 1481   9.560   6.579   2.849
  130HI0      H 1482   9.564   6.519   2.769
  130HI0     CA 1483   9.547   6.510   2.978
  130HI0     CB 1484   9.464   6.384   2.954
  130HI0     CG 1485   9.428   6.302   3.077
  130HI0    ND1 1486   9.480   6.180   3.093
  130HI0    HD1 1487   9.558   6.138   3.047
  130HI0    CD2 1488   9.324   6.317   3.159
  130HI0    HD2 1489   9.253   6.398   3.175
  130HI0    CE1 1490   9.399   6.124   3.182
  130HI0    HE1 1491   9.407   6.018   3.207
  130HI0    NE2 1492   9.294   6.199   3.214
  130HI0    HE2 1493   9.219   6.181   3.278
  130HI0      C 1494   9.683   6.488   3.045
  130HI0      O 1495   9.779   6.441   2.985
  131PRO      N 1496   9.687   6.519   3.175
  131PRO     CA 1497   9.594   6.595   3.259
  131PRO     CB 1498   9.637   6.583   3.406
  131PRO     CG 1499   9.735   6.466   3.402
  131PRO     CD 1500   9.793   6.465   3.261
  131PRO      C 1501   9.604   6.741   3.213
  131PRO      O 1502   9.716   6.791   3.211
  132SER      N 1503   9.488   6.801   3.240
  132SER      H 1504   9.426   6.760   3.306
  132SER     CA 1505   9.461   6.940   3.203
  132SER     CB 1506   9.314   6.977   3.223
  132SER     OG 1507   9.234   6.916   3.325
  132SER     HG 1508   9.228   6.991   3.391
  132SER      C 1509   9.545   7.048   3.272
  132SER      O 1510   9.548   7.058   3.395
  133AS4      N 1511   9.583   7.141   3.185
  133AS4      H 1512   9.527   7.166   3.106
  133AS4     CA 1513   9.677   7.239   3.240
  133AS4     CB 1514   9.767   7.312   3.141
  133AS4     CG 1515   9.688   7.375   3.026
  133AS4    OD1 1516   9.649   7.493   3.031
  133AS4   HD11 1517   9.615   7.519   2.940
  133AS4   HD12 1518   9.662   7.529   3.123
  133AS4    OD2 1519   9.671   7.306   2.923
  133AS4   HD21 1520   9.633   7.357   2.846
  133AS4   HD22 1521   9.708   7.214   2.938
  133AS4      C 1522   9.613   7.340   3.336
  133AS4      O 1523   9.684   7.380   3.428
  134ILE      N 1524   9.517   7.410   3.276
  134ILE      H 1525   9.538   7.419   3.179
  134ILE     CA 1526   9.413   7.493   3.340
  134ILE     CB 1527   9.339   7.574   3.234
  134ILE    CG1 1528   9.269   7.486   3.130
  134ILE    CG2 1529   9.436   7.666   3.160
  134ILE     CD 1530   9.157   7.558   3.055
  134ILE      C 1531   9.314   7.406   3.417
  134ILE      O 1532   9.279   7.294   3.377
  135GL4      N 1533   9.268   7.473   3.522
  135GL4      H 1534   9.245   7.570   3.514
  135GL4     CA 1535   9.193   7.394   3.621
  135GL4     CB 1536   9.189   7.463   3.757
  135GL4     CG 1537   9.331   7.478   3.812
  135GL4     CD 1538   9.311   7.582   3.922
  135GL4    OE1 1539   9.325   7.702   3.893
  135GL4   HE11 1540   9.269   7.748   3.962
  135GL4   HE12 1541   9.370   7.701   3.803
  135GL4    OE2 1542   9.277   7.542   4.036
  135GL4   HE21 1543   9.232   7.620   4.080
  135GL4   HE22 1544   9.307   7.448   4.054
  135GL4      C 1545   9.047   7.380   3.578
  135GL4      O 1546   8.986   7.472   3.524
  136VAL      N 1547   9.012   7.257   3.544
  136VAL      H 1548   9.086   7.210   3.495
  136VAL     CA 1549   8.876   7.214   3.505
  136VAL     CB 1550   8.891   7.137   3.373
  136VAL    CG1 1551   8.758   7.080   3.324
  136VAL    CG2 1552   8.941   7.244   3.276
  136VAL      C 1553   8.817   7.127   3.615
  136VAL      O 1554   8.866   7.016   3.635
  137AS4      N 1555   8.704   7.182   3.661
  137AS4      H 1556   8.659   7.261   3.620
  137AS4     CA 1557   8.626   7.120   3.769
  137AS4     CB 1558   8.638   7.201   3.898
  137AS4     CG 1559   8.781   7.203   3.954
  137AS4    OD1 1560   8.829   7.093   3.986
  137AS4   HD11 1561   8.905   7.117   4.046
  137AS4   HD12 1562   8.789   7.014   3.939
  137AS4    OD2 1563   8.846   7.307   3.980
  137AS4   HD21 1564   8.934   7.281   4.020
  137AS4   HD22 1565   8.780   7.382   3.975
  137AS4      C 1566   8.482   7.116   3.719
  137AS4      O 1567   8.426   7.209   3.661
  138LEU      N 1568   8.414   7.008   3.759
  138LEU      H 1569   8.462   6.944   3.819
  138LEU     CA 1570   8.271   6.995   3.731
  138LEU     CB 1571   8.241   6.862   3.661
  138LEU     CG 1572   8.281   6.863   3.513
  138LEU    CD1 1573   8.302   6.720   3.461
  138LEU    CD2 1574   8.168   6.932   3.437
  138LEU      C 1575   8.197   7.011   3.864
  138LEU      O 1576   8.233   6.957   3.968
  139LEU      N 1577   8.083   7.079   3.851
  139LEU      H 1578   8.038   7.101   3.764
  139LEU     CA 1579   8.006   7.114   3.971
  139LEU     CB 1580   7.978   7.264   3.963
  139LEU     CG 1581   8.089   7.353   4.019
  139LEU    CD1 1582   8.051   7.501   4.027
  139LEU    CD2 1583   8.138   7.305   4.156
  139LEU      C 1584   7.869   7.049   3.988
  139LEU      O 1585   7.787   7.046   3.897
  140LYSH     N 1586   7.861   6.980   4.102
  140LYSH     H 1587   7.934   6.984   4.170
  140LYSH    CA 1588   7.733   6.932   4.157
  140LYSH    CB 1589   7.733   6.782   4.187
  140LYSH    CG 1590   7.847   6.735   4.277
  140LYSH    CD 1591   7.831   6.586   4.310
  140LYSH    CE 1592   7.953   6.535   4.386
  140LYSH    NZ 1593   7.971   6.390   4.373
  140LYSH   HZ1 1594   7.901   6.338   4.325
  140LYSH   HZ2 1595   8.054   6.360   4.325
  140LYSH   HZ3 1596   7.972   6.352   4.466
  140LYSH     C 1597   7.692   7.015   4.279
  140LYSH     O 1598   7.689   6.976   4.395
  141ASN      N 1599   7.630   7.128   4.245
  141ASN      H 1600   7.615   7.154   4.150
  141ASN     CA 1601   7.568   7.219   4.343
  141ASN     CB 1602   7.437   7.166   4.402
  141ASN     CG 1603   7.353   7.273   4.471
  141ASN    OD1 1604   7.386   7.389   4.496
  141ASN    ND2 1605   7.235   7.229   4.514
  141ASN   HD21 1606   7.198   7.137   4.503
  141ASN   HD22 1607   7.181   7.286   4.577
  141ASN      C 1608   7.675   7.263   4.442
  141ASN      O 1609   7.685   7.221   4.557
  142GLY      N 1610   7.769   7.343   4.392
  142GLY      H 1611   7.750   7.397   4.310
  142GLY     CA 1612   7.882   7.392   4.472
  142GLY      C 1613   7.995   7.296   4.510
  142GLY      O 1614   8.111   7.337   4.524
  143GL4      N 1615   7.965   7.171   4.541
  143GL4      H 1616   7.875   7.133   4.563
  143GL4     CA 1617   8.072   7.073   4.565
  143GL4     CB 1618   8.016   6.959   4.651
  143GL4     CG 1619   7.935   7.000   4.774
  143GL4     CD 1620   7.889   6.875   4.849
  143GL4    OE1 1621   7.766   6.853   4.852
  143GL4   HE11 1622   7.747   6.790   4.927
  143GL4   HE12 1623   7.714   6.923   4.803
  143GL4    OE2 1624   7.974   6.805   4.909
  143GL4   HE21 1625   7.929   6.743   4.973
  143GL4   HE22 1626   8.062   6.850   4.894
  143GL4      C 1627   8.127   7.013   4.435
  143GL4      O 1628   8.053   6.984   4.341
  144ARG      N 1629   8.255   6.979   4.441
  144ARG      H 1630   8.303   6.988   4.528
  144ARG     CA 1631   8.332   6.920   4.330
  144ARG     CB 1632   8.482   6.947   4.339
  144ARG     CG 1633   8.516   7.095   4.321
  144ARG     CD 1634   8.666   7.110   4.346
  144ARG     NE 1635   8.722   7.230   4.282
  144ARG     HE 1636   8.782   7.211   4.204
  144ARG     CZ 1637   8.703   7.358   4.317
  144ARG    NH1 1638   8.654   7.398   4.434
  144ARG   HH11 1639   8.606   7.337   4.498
  144ARG   HH12 1640   8.669   7.496   4.451
  144ARG    NH2 1641   8.726   7.446   4.218
  144ARG   HH21 1642   8.761   7.410   4.131
  144ARG   HH22 1643   8.679   7.534   4.227
  144ARG      C 1644   8.305   6.770   4.317
  144ARG      O 1645   8.313   6.689   4.409
  145ILE      N 1646   8.302   6.736   4.188
  145ILE      H 1647   8.333   6.798   4.116
  145ILE     CA 1648   8.314   6.598   4.140
  145ILE     CB 1649   8.253   6.591   3.999
  145ILE    CG1 1650   8.103   6.623   4.007
  145ILE    CG2 1651   8.278   6.456   3.932
  145ILE     CD 1652   8.036   6.653   3.873
  145ILE      C 1653   8.463   6.564   4.146
  145ILE      O 1654   8.548   6.618   4.076
  146GL4      N 1655   8.478   6.472   4.242
  146GL4      H 1656   8.405   6.435   4.298
  146GL4     CA 1657   8.609   6.418   4.281
  146GL4     CB 1658   8.597   6.378   4.428
  146GL4     CG 1659   8.725   6.358   4.510
  146GL4     CD 1660   8.698   6.358   4.660
  146GL4    OE1 1661   8.623   6.270   4.708
  146GL4   HE11 1662   8.645   6.272   4.805
  146GL4   HE12 1663   8.559   6.245   4.635
  146GL4    OE2 1664   8.775   6.424   4.732
  146GL4   HE21 1665   8.765   6.405   4.830
  146GL4   HE22 1666   8.822   6.493   4.677
  146GL4      C 1667   8.658   6.314   4.180
  146GL4      O 1668   8.593   6.210   4.167
  147LYSH     N 1669   8.765   6.341   4.106
  147LYSH     H 1670   8.793   6.437   4.101
  147LYSH    CA 1671   8.827   6.261   3.999
  147LYSH    CB 1672   8.918   6.164   4.073
  147LYSH    CG 1673   9.046   6.138   3.993
  147LYSH    CD 1674   9.031   6.077   3.854
  147LYSH    CE 1675   9.176   6.045   3.818
  147LYSH    NZ 1676   9.218   6.015   3.680
  147LYSH   HZ1 1677   9.156   5.947   3.640
  147LYSH   HZ2 1678   9.207   6.094   3.620
  147LYSH   HZ3 1679   9.313   5.985   3.680
  147LYSH     C 1680   8.729   6.204   3.896
  147LYSH     O 1681   8.660   6.105   3.921
  148VAL      N 1682   8.722   6.274   3.784
  148VAL      H 1683   8.777   6.357   3.771
  148VAL     CA 1684   8.633   6.247   3.670
  148VAL     CB 1685   8.638   6.364   3.571
  148VAL    CG1 1686   8.560   6.331   3.444
  148VAL    CG2 1687   8.563   6.478   3.639
  148VAL      C 1688   8.654   6.113   3.600
  148VAL      O 1689   8.768   6.076   3.572
  149GL4      N 1690   8.544   6.042   3.573
  149GL4      H 1691   8.454   6.085   3.573
  149GL4     CA 1692   8.537   5.903   3.524
  149GL4     CB 1693   8.397   5.843   3.528
  149GL4     CG 1694   8.347   5.836   3.673
  149GL4     CD 1695   8.248   5.951   3.696
  149GL4    OE1 1696   8.287   6.068   3.711
  149GL4   HE11 1697   8.206   6.127   3.704
  149GL4   HE12 1698   8.377   6.064   3.754
  149GL4    OE2 1699   8.130   5.911   3.707
  149GL4   HE21 1700   8.079   5.985   3.752
  149GL4   HE22 1701   8.124   5.818   3.671
  149GL4      C 1702   8.596   5.875   3.386
  149GL4      O 1703   8.645   5.765   3.362
  150HI0      N 1704   8.575   5.967   3.293
  150HI0      H 1705   8.502   6.034   3.304
  150HI0     CA 1706   8.626   5.949   3.156
  150HI0     CB 1707   8.519   5.891   3.062
  150HI0     CG 1708   8.451   5.759   3.100
  150HI0    ND1 1709   8.513   5.642   3.107
  150HI0    HD1 1710   8.603   5.625   3.068
  150HI0    CD2 1711   8.322   5.741   3.126
  150HI0    HD2 1712   8.251   5.822   3.138
  150HI0    CE1 1713   8.419   5.555   3.146
  150HI0    HE1 1714   8.437   5.448   3.145
  150HI0    NE2 1715   8.301   5.614   3.162
  150HI0    HE2 1716   8.225   5.580   3.217
  150HI0      C 1717   8.673   6.083   3.099
  150HI0      O 1718   8.614   6.186   3.130
  151SER      N 1719   8.773   6.079   3.012
  151SER      H 1720   8.791   5.992   2.966
  151SER     CA 1721   8.844   6.194   2.954
  151SER     CB 1722   8.970   6.239   3.029
  151SER     OG 1723   9.065   6.134   3.051
  151SER     HG 1724   9.149   6.174   3.088
  151SER      C 1725   8.882   6.171   2.807
  151SER      O 1726   8.974   6.095   2.776
  152AS4      N 1727   8.804   6.232   2.718
  152AS4      H 1728   8.726   6.285   2.752
  152AS4     CA 1729   8.809   6.213   2.573
  152AS4     CB 1730   8.666   6.216   2.519
  152AS4     CG 1731   8.636   6.141   2.388
  152AS4    OD1 1732   8.625   6.017   2.394
  152AS4   HD11 1733   8.606   5.980   2.303
  152AS4   HD12 1734   8.638   5.996   2.491
  152AS4    OD2 1735   8.677   6.195   2.283
  152AS4   HD21 1736   8.664   6.134   2.204
  152AS4   HD22 1737   8.721   6.279   2.314
  152AS4      C 1738   8.900   6.317   2.506
  152AS4      O 1739   8.868   6.435   2.492
  153LEU      N 1740   8.998   6.262   2.435
  153LEU      H 1741   9.016   6.164   2.428
  153LEU     CA 1742   9.092   6.343   2.356
  153LEU     CB 1743   9.220   6.259   2.370
  153LEU     CG 1744   9.282   6.243   2.509
  153LEU    CD1 1745   9.381   6.126   2.508
  153LEU    CD2 1746   9.369   6.364   2.545
  153LEU      C 1747   9.059   6.368   2.209
  153LEU      O 1748   9.036   6.268   2.142
  154SER      N 1749   9.065   6.493   2.163
  154SER      H 1750   9.058   6.578   2.215
  154SER     CA 1751   9.043   6.538   2.025
  154SER     CB 1752   8.901   6.591   2.014
  154SER     OG 1753   8.867   6.596   1.875
  154SER     HG 1754   8.872   6.502   1.841
  154SER      C 1755   9.139   6.649   1.981
  154SER      O 1756   9.135   6.757   2.039
  155PHE      N 1757   9.215   6.611   1.878
  155PHE      H 1758   9.233   6.513   1.871
  155PHE     CA 1759   9.306   6.699   1.804
  155PHE     CB 1760   9.399   6.609   1.722
  155PHE     CG 1761   9.500   6.688   1.638
  155PHE    CD1 1762   9.628   6.710   1.689
  155PHE    HD1 1763   9.653   6.691   1.794
  155PHE    CD2 1764   9.462   6.723   1.510
  155PHE    HD2 1765   9.367   6.686   1.470
  155PHE    CE1 1766   9.715   6.765   1.596
  155PHE    HE1 1767   9.820   6.763   1.623
  155PHE    CE2 1768   9.553   6.788   1.427
  155PHE    HE2 1769   9.520   6.817   1.327
  155PHE     CZ 1770   9.685   6.805   1.466
  155PHE     HZ 1771   9.749   6.872   1.408
  155PHE      C 1772   9.237   6.814   1.731
  155PHE      O 1773   9.162   6.793   1.636
  156SER      N 1774   9.252   6.935   1.785
  156SER      H 1775   9.316   6.939   1.862
  156SER     CA 1776   9.200   7.054   1.716
  156SER     CB 1777   9.193   7.165   1.821
  156SER     OG 1778   9.176   7.296   1.764
  156SER     HG 1779   9.223   7.364   1.821
  156SER      C 1780   9.287   7.091   1.596
  156SER      O 1781   9.233   7.093   1.485
  157LYSH     N 1782   9.418   7.098   1.615
  157LYSH     H 1783   9.464   7.068   1.699
  157LYSH    CA 1784   9.520   7.148   1.522
  157LYSH    CB 1785   9.489   7.295   1.489
  157LYSH    CG 1786   9.479   7.394   1.605
  157LYSH    CD 1787   9.471   7.542   1.566
  157LYSH    CE 1788   9.426   7.642   1.672
  157LYSH    NZ 1789   9.434   7.786   1.646
  157LYSH   HZ1 1790   9.418   7.843   1.726
  157LYSH   HZ2 1791   9.530   7.802   1.623
  157LYSH   HZ3 1792   9.372   7.811   1.572
  157LYSH     C 1793   9.660   7.138   1.581
  157LYSH     O 1794   9.677   7.079   1.688
  158AS4      N 1795   9.759   7.147   1.492
  158AS4      H 1796   9.739   7.126   1.397
  158AS4     CA 1797   9.904   7.145   1.518
  158AS4     CB 1798   9.984   7.202   1.401
  158AS4     CG 1799   9.969   7.115   1.276
  158AS4    OD1 1800   9.859   7.106   1.218
  158AS4   HD11 1801   9.872   7.054   1.134
  158AS4   HD12 1802   9.788   7.122   1.287
  158AS4    OD2 1803  10.057   7.031   1.246
  158AS4   HD21 1804  10.026   6.997   1.157
  158AS4   HD22 1805  10.127   7.024   1.316
  158AS4      C 1806   9.951   7.201   1.653
  158AS4      O 1807   9.916   7.312   1.691
  159TRP      N 1808   9.973   7.107   1.745
  159TRP      H 1809   9.995   7.016   1.710
  159TRP     CA 1810  10.016   7.124   1.884
  159TRP     CB 1811  10.148   7.200   1.887
  159TRP     CG 1812  10.266   7.108   1.921
  159TRP    CD1 1813  10.312   7.012   1.841
  159TRP    HD1 1814  10.312   7.021   1.732
  159TRP    CD2 1815  10.300   7.069   2.050
  159TRP    NE1 1816  10.385   6.925   1.910
  159TRP    HE1 1817  10.452   6.864   1.867
  159TRP    CE2 1818  10.380   6.956   2.039
  159TRP    CE3 1819  10.270   7.131   2.171
  159TRP    HE3 1820  10.220   7.227   2.180
  159TRP    CZ2 1821  10.428   6.893   2.153
  159TRP    HZ2 1822  10.507   6.818   2.149
  159TRP    CZ3 1823  10.314   7.065   2.285
  159TRP    HZ3 1824  10.293   7.103   2.385
  159TRP    CH2 1825  10.391   6.949   2.275
  159TRP    HH2 1826  10.439   6.914   2.366
  159TRP      C 1827   9.916   7.184   1.983
  159TRP      O 1828   9.958   7.234   2.088
  160SER      N 1829   9.791   7.151   1.953
  160SER      H 1830   9.781   7.101   1.867
  160SER     CA 1831   9.672   7.189   2.031
  160SER     CB 1832   9.630   7.331   1.993
  160SER     OG 1833   9.527   7.395   2.068
  160SER     HG 1834   9.546   7.362   2.161
  160SER      C 1835   9.567   7.079   2.017
  160SER      O 1836   9.515   7.048   1.910
  161PHE      N 1837   9.494   7.073   2.128
  161PHE      H 1838   9.496   7.143   2.200
  161PHE     CA 1839   9.393   6.968   2.151
  161PHE     CB 1840   9.473   6.868   2.234
  161PHE     CG 1841   9.488   6.730   2.171
  161PHE    CD1 1842   9.595   6.705   2.085
  161PHE    HD1 1843   9.666   6.784   2.061
  161PHE    CD2 1844   9.401   6.629   2.210
  161PHE    HD2 1845   9.311   6.657   2.265
  161PHE    CE1 1846   9.611   6.577   2.034
  161PHE    HE1 1847   9.704   6.542   1.989
  161PHE    CE2 1848   9.415   6.505   2.150
  161PHE    HE2 1849   9.336   6.432   2.170
  161PHE     CZ 1850   9.518   6.477   2.061
  161PHE     HZ 1851   9.542   6.381   2.015
  161PHE      C 1852   9.269   7.015   2.227
  161PHE      O 1853   9.268   7.122   2.288
  162TYR      N 1854   9.164   6.934   2.230
  162TYR      H 1855   9.162   6.842   2.189
  162TYR     CA 1856   9.043   6.958   2.309
  162TYR     CB 1857   8.923   6.979   2.217
  162TYR     CG 1858   8.903   7.128   2.188
  162TYR    CD1 1859   8.836   7.203   2.285
  162TYR    HD1 1860   8.778   7.155   2.363
  162TYR    CD2 1861   8.968   7.193   2.083
  162TYR    HD2 1862   9.022   7.123   2.019
  162TYR    CE1 1863   8.845   7.341   2.271
  162TYR    HE1 1864   8.771   7.400   2.325
  162TYR    CE2 1865   8.982   7.331   2.074
  162TYR    HE2 1866   9.023   7.379   1.985
  162TYR     CZ 1867   8.916   7.405   2.171
  162TYR     OH 1868   8.957   7.534   2.187
  162TYR     HH 1869   9.028   7.543   2.257
  162TYR      C 1870   9.012   6.828   2.384
  162TYR      O 1871   9.002   6.715   2.337
  163LEU      N 1872   9.017   6.847   2.516
  163LEU      H 1873   9.023   6.938   2.557
  163LEU     CA 1874   8.986   6.740   2.612
  163LEU     CB 1875   9.090   6.745   2.724
  163LEU     CG 1876   9.076   6.634   2.828
  163LEU    CD1 1877   9.089   6.493   2.769
  163LEU    CD2 1878   9.166   6.649   2.950
  163LEU      C 1879   8.842   6.747   2.665
  163LEU      O 1880   8.797   6.857   2.696
  164LEU      N 1881   8.763   6.646   2.629
  164LEU      H 1882   8.793   6.576   2.565
  164LEU     CA 1883   8.624   6.625   2.671
  164LEU     CB 1884   8.550   6.565   2.551
  164LEU     CG 1885   8.399   6.552   2.571
  164LEU    CD1 1886   8.326   6.685   2.592
  164LEU    CD2 1887   8.327   6.463   2.470
  164LEU      C 1888   8.598   6.538   2.794
  164LEU      O 1889   8.617   6.416   2.794
  165TYR      N 1890   8.591   6.606   2.909
  165TYR      H 1891   8.594   6.706   2.903
  165TYR     CA 1892   8.562   6.543   3.038
  165TYR     CB 1893   8.607   6.635   3.152
  165TYR     CG 1894   8.758   6.643   3.174
  165TYR    CD1 1895   8.816   6.766   3.202
  165TYR    HD1 1896   8.753   6.854   3.187
  165TYR    CD2 1897   8.831   6.527   3.195
  165TYR    HD2 1898   8.790   6.427   3.180
  165TYR    CE1 1899   8.949   6.779   3.242
  165TYR    HE1 1900   8.989   6.874   3.276
  165TYR    CE2 1901   8.962   6.536   3.240
  165TYR    HE2 1902   9.027   6.448   3.242
  165TYR     CZ 1903   9.019   6.661   3.261
  165TYR     OH 1904   9.134   6.675   3.333
  165TYR     HH 1905   9.167   6.768   3.316
  165TYR      C 1906   8.420   6.491   3.064
  165TYR      O 1907   8.328   6.572   3.069
  166TYR      N 1908   8.408   6.366   3.108
  166TYR      H 1909   8.489   6.310   3.124
  166TYR     CA 1910   8.280   6.298   3.133
  166TYR     CB 1911   8.262   6.176   3.043
  166TYR     CG 1912   8.223   6.210   2.899
  166TYR    CD1 1913   8.325   6.199   2.805
  166TYR    HD1 1914   8.427   6.176   2.836
  166TYR    CD2 1915   8.090   6.224   2.861
  166TYR    HD2 1916   8.004   6.241   2.925
  166TYR    CE1 1917   8.299   6.185   2.669
  166TYR    HE1 1918   8.378   6.169   2.596
  166TYR    CE2 1919   8.064   6.207   2.725
  166TYR    HE2 1920   7.965   6.189   2.683
  166TYR     CZ 1921   8.165   6.185   2.632
  166TYR     OH 1922   8.130   6.136   2.510
  166TYR     HH 1923   8.216   6.106   2.470
  166TYR      C 1924   8.262   6.242   3.274
  166TYR      O 1925   8.340   6.154   3.311
  167THR      N 1926   8.144   6.274   3.326
  167THR      H 1927   8.072   6.314   3.270
  167THR     CA 1928   8.096   6.235   3.460
  167THR     CB 1929   8.115   6.359   3.547
  167THR    OG1 1930   8.109   6.304   3.679
  167THR    HG1 1931   8.188   6.242   3.682
  167THR    CG2 1932   8.022   6.475   3.509
  167THR      C 1933   7.957   6.171   3.456
  167THR      O 1934   7.883   6.194   3.360
  168GL4      N 1935   7.930   6.082   3.551
  168GL4      H 1936   8.002   6.038   3.604
  168GL4     CA 1937   7.797   6.021   3.568
  168GL4     CB 1938   7.811   5.909   3.671
  168GL4     CG 1939   7.693   5.814   3.690
  168GL4     CD 1940   7.745   5.702   3.781
  168GL4    OE1 1941   7.725   5.716   3.903
  168GL4   HE11 1942   7.768   5.645   3.958
  168GL4   HE12 1943   7.679   5.805   3.911
  168GL4    OE2 1944   7.806   5.610   3.722
  168GL4   HE21 1945   7.806   5.534   3.787
  168GL4   HE22 1946   7.818   5.629   3.625
  168GL4      C 1947   7.684   6.117   3.606
  168GL4      O 1948   7.711   6.205   3.687
  169PHE      N 1949   7.580   6.112   3.524
  169PHE      H 1950   7.571   6.042   3.453
  169PHE     CA 1951   7.460   6.197   3.532
  169PHE     CB 1952   7.410   6.228   3.391
  169PHE     CG 1953   7.280   6.305   3.367
  169PHE    CD1 1954   7.170   6.234   3.320
  169PHE    HD1 1955   7.178   6.127   3.302
  169PHE    CD2 1956   7.266   6.439   3.402
  169PHE    HD2 1957   7.354   6.495   3.434
  169PHE    CE1 1958   7.048   6.299   3.303
  169PHE    HE1 1959   6.973   6.259   3.236
  169PHE    CE2 1960   7.142   6.501   3.398
  169PHE    HE2 1961   7.134   6.605   3.430
  169PHE     CZ 1962   7.035   6.432   3.343
  169PHE     HZ 1963   6.939   6.483   3.349
  169PHE      C 1964   7.349   6.144   3.624
  169PHE      O 1965   7.360   6.024   3.652
  170THR      N 1966   7.279   6.237   3.687
  170THR      H 1967   7.322   6.326   3.701
  170THR     CA 1968   7.153   6.213   3.759
  170THR     CB 1969   7.160   6.190   3.910
  170THR    OG1 1970   7.032   6.159   3.967
  170THR    HG1 1971   7.053   6.168   4.064
  170THR    CG2 1972   7.238   6.304   3.974
  170THR      C 1973   7.050   6.315   3.711
  170THR      O 1974   7.083   6.431   3.735
  171PRO      N 1975   6.931   6.275   3.666
  171PRO     CA 1976   6.825   6.375   3.642
  171PRO     CB 1977   6.733   6.299   3.546
  171PRO     CG 1978   6.755   6.149   3.571
  171PRO     CD 1979   6.905   6.147   3.599
  171PRO      C 1980   6.753   6.420   3.769
  171PRO      O 1981   6.633   6.441   3.757
  172THR      N 1982   6.810   6.415   3.889
  172THR      H 1983   6.897   6.373   3.915
  172THR     CA 1984   6.747   6.469   4.010
  172THR     CB 1985   6.778   6.395   4.141
  172THR    OG1 1986   6.919   6.379   4.162
  172THR    HG1 1987   6.936   6.297   4.216
  172THR    CG2 1988   6.693   6.268   4.146
  172THR      C 1989   6.779   6.615   4.039
  172THR      O 1990   6.889   6.664   4.014
  173GL4      N 1991   6.672   6.677   4.089
  173GL4      H 1992   6.583   6.632   4.092
  173GL4     CA 1993   6.646   6.820   4.108
  173GL4     CB 1994   6.506   6.860   4.154
  173GL4     CG 1995   6.392   6.829   4.057
  173GL4     CD 1996   6.346   6.683   4.068
  173GL4    OE1 1997   6.424   6.586   4.063
  173GL4   HE11 1998   6.376   6.503   4.090
  173GL4   HE12 1999   6.518   6.592   4.028
  173GL4    OE2 2000   6.224   6.657   4.060
  173GL4   HE21 2001   6.209   6.562   4.034
  173GL4   HE22 2002   6.159   6.732   4.068
  173GL4      C 2003   6.750   6.908   4.180
  173GL4      O 2004   6.746   7.030   4.164
  174LYSH     N 2005   6.814   6.854   4.283
  174LYSH     H 2006   6.765   6.789   4.340
  174LYSH    CA 2007   6.925   6.931   4.342
  174LYSH    CB 2008   6.945   6.874   4.482
  174LYSH    CG 2009   6.998   6.730   4.474
  174LYSH    CD 2010   7.024   6.670   4.612
  174LYSH    CE 2011   7.103   6.540   4.598
  174LYSH    NZ 2012   7.136   6.497   4.735
  174LYSH   HZ1 2013   7.196   6.565   4.776
  174LYSH   HZ2 2014   7.057   6.498   4.796
  174LYSH   HZ3 2015   7.188   6.411   4.737
  174LYSH     C 2016   7.058   6.940   4.267
  174LYSH     O 2017   7.145   7.017   4.308
  175ASN      N 2018   7.082   6.842   4.180
  175ASN      H 2019   7.014   6.775   4.150
  175ASN     CA 2020   7.213   6.832   4.114
  175ASN     CB 2021   7.242   6.687   4.076
  175ASN     CG 2022   7.262   6.617   4.211
  175ASN    OD1 2023   7.361   6.625   4.282
  175ASN    ND2 2024   7.179   6.517   4.239
  175ASN   HD21 2025   7.101   6.487   4.183
  175ASN   HD22 2026   7.185   6.460   4.321
  175ASN      C 2027   7.221   6.933   3.999
  175ASN      O 2028   7.219   6.898   3.881
  176GL4      N 2029   7.239   7.057   4.043
  176GL4      H 2030   7.229   7.075   4.141
  176GL4     CA 2031   7.269   7.175   3.960
  176GL4     CB 2032   7.267   7.301   4.046
  176GL4     CG 2033   7.130   7.350   4.095
  176GL4     CD 2034   7.134   7.475   4.184
  176GL4    OE1 2035   7.210   7.565   4.142
  176GL4   HE11 2036   7.170   7.656   4.156
  176GL4   HE12 2037   7.278   7.516   4.087
  176GL4    OE2 2038   7.044   7.490   4.270
  176GL4   HE21 2039   7.063   7.573   4.322
  176GL4   HE22 2040   6.992   7.405   4.278
  176GL4      C 2041   7.405   7.150   3.895
  176GL4      O 2042   7.508   7.146   3.963
  177TYR      N 2043   7.402   7.125   3.764
  177TYR      H 2044   7.320   7.087   3.722
  177TYR     CA 2045   7.524   7.099   3.686
  177TYR     CB 2046   7.482   6.991   3.587
  177TYR     CG 2047   7.470   6.854   3.655
  177TYR    CD1 2048   7.355   6.786   3.617
  177TYR    HD1 2049   7.272   6.834   3.566
  177TYR    CD2 2050   7.575   6.795   3.724
  177TYR    HD2 2051   7.674   6.840   3.730
  177TYR    CE1 2052   7.344   6.652   3.653
  177TYR    HE1 2053   7.248   6.600   3.651
  177TYR    CE2 2054   7.562   6.660   3.757
  177TYR    HE2 2055   7.653   6.601   3.766
  177TYR     CZ 2056   7.445   6.592   3.728
  177TYR     OH 2057   7.427   6.459   3.750
  177TYR     HH 2058   7.499   6.423   3.809
  177TYR      C 2059   7.585   7.223   3.620
  177TYR      O 2060   7.528   7.301   3.544
  178ALA      N 2061   7.711   7.244   3.658
  178ALA      H 2062   7.753   7.181   3.724
  178ALA     CA 2063   7.801   7.339   3.592
  178ALA     CB 2064   7.809   7.469   3.674
  178ALA      C 2065   7.945   7.294   3.566
  178ALA      O 2066   7.999   7.210   3.637
  179CYS2     N 2067   8.013   7.360   3.473
  179CYS2     H 2068   7.972   7.423   3.406
  179CYS2    CA 2069   8.157   7.343   3.450
  179CYS2    CB 2070   8.192   7.285   3.313
  179CYS2    SG 2071   8.365   7.235   3.280
  179CYS2     C 2072   8.233   7.474   3.469
  179CYS2     O 2073   8.200   7.582   3.419
  180ARG      N 2074   8.297   7.467   3.585
  180ARG      H 2075   8.301   7.379   3.634
  180ARG     CA 2076   8.394   7.564   3.636
  180ARG     CB 2077   8.371   7.544   3.786
  180ARG     CG 2078   8.455   7.644   3.866
  180ARG     CD 2079   8.442   7.634   4.018
  180ARG     NE 2080   8.505   7.756   4.072
  180ARG     HE 2081   8.519   7.822   3.998
  180ARG     CZ 2082   8.515   7.805   4.196
  180ARG    NH1 2083   8.482   7.725   4.299
  180ARG   HH11 2084   8.425   7.646   4.280
  180ARG   HH12 2085   8.514   7.748   4.391
  180ARG    NH2 2086   8.571   7.925   4.214
  180ARG   HH21 2087   8.606   7.976   4.135
  180ARG   HH22 2088   8.589   7.953   4.308
  180ARG      C 2089   8.535   7.554   3.577
  180ARG      O 2090   8.616   7.470   3.615
  181VAL      N 2091   8.556   7.631   3.471
  181VAL      H 2092   8.494   7.708   3.458
  181VAL     CA 2093   8.673   7.630   3.382
  181VAL     CB 2094   8.649   7.627   3.231
  181VAL    CG1 2095   8.778   7.606   3.152
  181VAL    CG2 2096   8.544   7.526   3.181
  181VAL      C 2097   8.761   7.751   3.413
  181VAL      O 2098   8.740   7.864   3.368
  182ASN      N 2099   8.878   7.719   3.467
  182ASN      H 2100   8.907   7.623   3.473
  182ASN     CA 2101   8.956   7.826   3.531
  182ASN     CB 2102   8.954   7.819   3.684
  182ASN     CG 2103   9.031   7.936   3.745
  182ASN    OD1 2104   8.993   8.053   3.757
  182ASN    ND2 2105   9.151   7.915   3.796
  182ASN   HD21 2106   9.195   7.825   3.796
  182ASN   HD22 2107   9.203   7.985   3.845
  182ASN      C 2108   9.097   7.826   3.473
  182ASN      O 2109   9.181   7.736   3.477
  183HI0      N 2110   9.132   7.951   3.444
  183HI0      H 2111   9.088   8.034   3.479
  183HI0     CA 2112   9.249   7.981   3.360
  183HI0     CB 2113   9.208   8.089   3.259
  183HI0     CG 2114   9.112   8.040   3.151
  183HI0    ND1 2115   8.980   8.053   3.157
  183HI0    HD1 2116   8.920   8.073   3.234
  183HI0    CD2 2117   9.151   7.986   3.036
  183HI0    HD2 2118   9.253   7.979   2.999
  183HI0    CE1 2119   8.939   8.012   3.037
  183HI0    HE1 2120   8.832   8.002   3.017
  183HI0    NE2 2121   9.040   7.963   2.966
  183HI0    HE2 2122   9.039   7.914   2.879
  183HI0      C 2123   9.373   8.012   3.444
  183HI0      O 2124   9.361   8.084   3.543
  184VAL      N 2125   9.489   7.973   3.392
  184VAL      H 2126   9.504   7.949   3.296
  184VAL     CA 2127   9.615   7.967   3.467
  184VAL     CB 2128   9.727   7.967   3.362
  184VAL    CG1 2129   9.870   7.989   3.413
  184VAL    CG2 2130   9.716   7.827   3.303
  184VAL      C 2131   9.643   8.076   3.571
  184VAL      O 2132   9.648   8.052   3.691
  185THR      N 2133   9.631   8.202   3.529
  185THR      H 2134   9.614   8.222   3.433
  185THR     CA 2135   9.660   8.320   3.611
  185THR     CB 2136   9.664   8.447   3.525
  185THR    OG1 2137   9.564   8.434   3.424
  185THR    HG1 2138   9.586   8.489   3.343
  185THR    CG2 2139   9.800   8.470   3.459
  185THR      C 2140   9.565   8.342   3.729
  185THR      O 2141   9.593   8.428   3.813
  186LEU      N 2142   9.459   8.263   3.745
  186LEU      H 2143   9.451   8.172   3.705
  186LEU     CA 2144   9.369   8.284   3.860
  186LEU     CB 2145   9.225   8.289   3.809
  186LEU     CG 2146   9.183   8.428   3.759
  186LEU    CD1 2147   9.257   8.477   3.634
  186LEU    CD2 2148   9.031   8.425   3.745
  186LEU      C 2149   9.399   8.173   3.961
  186LEU      O 2150   9.368   8.057   3.938
  187SER      N 2151   9.441   8.223   4.077
  187SER      H 2152   9.498   8.305   4.072
  187SER     CA 2153   9.446   8.151   4.205
  187SER     CB 2154   9.452   8.242   4.327
  187SER     OG 2155   9.446   8.172   4.452
  187SER     HG 2156   9.350   8.177   4.479
  187SER      C 2157   9.317   8.071   4.228
  187SER      O 2158   9.214   8.138   4.236
  188GLN      N 2159   9.330   7.945   4.268
  188GLN      H 2160   9.397   7.891   4.217
  188GLN     CA 2161   9.224   7.858   4.321
  188GLN     CB 2162   9.140   7.813   4.201
  188GLN     CG 2163   9.029   7.716   4.245
  188GLN     CD 2164   8.933   7.698   4.127
  188GLN    OE1 2165   8.811   7.716   4.132
  188GLN    NE2 2166   8.990   7.646   4.018
  188GLN   HE21 2167   9.089   7.635   4.016
  188GLN   HE22 2168   8.939   7.622   3.936
  188GLN      C 2169   9.294   7.741   4.389
  188GLN      O 2170   9.347   7.650   4.325
  189PRO      N 2171   9.303   7.746   4.522
  189PRO     CA 2172   9.372   7.641   4.598
  189PRO     CB 2173   9.372   7.690   4.743
  189PRO     CG 2174   9.248   7.779   4.746
  189PRO     CD 2175   9.257   7.852   4.612
  189PRO      C 2176   9.300   7.506   4.590
  189PRO      O 2177   9.184   7.506   4.551
  190LYSH     N 2178   9.363   7.392   4.619
  190LYSH     H 2179   9.447   7.397   4.673
  190LYSH    CA 2180   9.315   7.256   4.592
  190LYSH    CB 2181   9.409   7.180   4.498
  190LYSH    CG 2182   9.393   7.231   4.354
  190LYSH    CD 2183   9.510   7.182   4.269
  190LYSH    CE 2184   9.465   7.123   4.135
  190LYSH    NZ 2185   9.568   7.054   4.056
  190LYSH   HZ1 2186   9.621   6.984   4.104
  190LYSH   HZ2 2187   9.525   7.011   3.976
  190LYSH   HZ3 2188   9.634   7.122   4.024
  190LYSH     C 2189   9.275   7.165   4.708
  190LYSH     O 2190   9.343   7.161   4.810
  191ILE      N 2191   9.168   7.089   4.685
  191ILE      H 2192   9.119   7.105   4.599
  191ILE     CA 2193   9.107   7.001   4.785
  191ILE     CB 2194   8.990   7.076   4.850
  191ILE    CG1 2195   8.952   7.020   4.987
  191ILE    CG2 2196   8.865   7.089   4.764
  191ILE     CD 2197   9.054   7.041   5.099
  191ILE      C 2198   9.065   6.857   4.753
  191ILE      O 2199   9.035   6.774   4.838
  192VAL      N 2200   9.048   6.822   4.626
  192VAL      H 2201   9.035   6.901   4.566
  192VAL     CA 2202   9.009   6.692   4.570
  192VAL     CB 2203   8.972   6.687   4.421
  192VAL    CG1 2204   8.843   6.768   4.407
  192VAL    CG2 2205   9.083   6.741   4.330
  192VAL      C 2206   9.115   6.586   4.597
  192VAL      O 2207   9.233   6.619   4.607
  193LYSH     N 2208   9.062   6.470   4.635
  193LYSH     H 2209   8.965   6.459   4.655
  193LYSH    CA 2210   9.144   6.350   4.659
  193LYSH    CB 2211   9.068   6.255   4.752
  193LYSH    CG 2212   9.154   6.150   4.823
  193LYSH    CD 2213   9.058   6.069   4.911
  193LYSH    CE 2214   9.110   5.925   4.905
  193LYSH    NZ 2215   9.240   5.902   4.970
  193LYSH   HZ1 2216   9.310   5.957   4.925
  193LYSH   HZ2 2217   9.236   5.916   5.069
  193LYSH   HZ3 2218   9.254   5.805   4.953
  193LYSH     C 2219   9.155   6.280   4.524
  193LYSH     O 2220   9.060   6.272   4.447
  194TRP      N 2221   9.278   6.243   4.489
  194TRP      H 2222   9.354   6.248   4.554
  194TRP     CA 2223   9.311   6.169   4.366
  194TRP     CB 2224   9.439   6.213   4.295
  194TRP     CG 2225   9.403   6.305   4.178
  194TRP    CD1 2226   9.291   6.371   4.150
  194TRP    HD1 2227   9.203   6.389   4.212
  194TRP    CD2 2228   9.493   6.328   4.075
  194TRP    NE1 2229   9.307   6.430   4.032
  194TRP    HE1 2230   9.238   6.484   3.984
  194TRP    CE2 2231   9.429   6.409   3.982
  194TRP    CE3 2232   9.623   6.285   4.050
  194TRP    HE3 2233   9.673   6.205   4.104
  194TRP    CZ2 2234   9.486   6.444   3.860
  194TRP    HZ2 2235   9.430   6.492   3.780
  194TRP    CZ3 2236   9.679   6.317   3.927
  194TRP    HZ3 2237   9.776   6.272   3.906
  194TRP    CH2 2238   9.611   6.391   3.831
  194TRP    HH2 2239   9.662   6.405   3.736
  194TRP      C 2240   9.315   6.018   4.395
  194TRP      O 2241   9.411   5.977   4.460
  195AS4      N 2242   9.196   5.969   4.428
  195AS4      H 2243   9.121   6.033   4.447
  195AS4     CA 2244   9.179   5.826   4.457
  195AS4     CB 2245   9.044   5.803   4.524
  195AS4     CG 2246   8.925   5.844   4.437
  195AS4    OD1 2247   8.899   5.964   4.414
  195AS4   HD11 2248   8.804   5.961   4.382
  195AS4   HD12 2249   8.981   6.006   4.453
  195AS4    OD2 2250   8.868   5.751   4.376
  195AS4   HD21 2251   8.774   5.774   4.351
  195AS4   HD22 2252   8.938   5.682   4.362
  195AS4      C 2253   9.201   5.737   4.335
  195AS4      O 2254   9.301   5.666   4.348
  196ARG      N 2255   9.131   5.754   4.223
  196ARG      H 2256   9.050   5.812   4.236
  196ARG     CA 2257   9.153   5.702   4.087
  196ARG     CB 2258   9.053   5.748   3.982
  196ARG     CG 2259   8.910   5.714   4.026
  196ARG     CD 2260   8.811   5.772   3.925
  196ARG     NE 2261   8.688   5.801   4.000
  196ARG     HE 2262   8.680   5.872   4.070
  196ARG     CZ 2263   8.569   5.741   3.983
  196ARG    NH1 2264   8.541   5.660   3.880
  196ARG   HH11 2265   8.620   5.639   3.822
  196ARG   HH12 2266   8.449   5.623   3.864
  196ARG    NH2 2267   8.476   5.746   4.078
  196ARG   HH21 2268   8.487   5.795   4.165
  196ARG   HH22 2269   8.392   5.694   4.061
  196ARG      C 2270   9.293   5.721   4.027
  196ARG      O 2271   9.357   5.823   4.050
  197AS4      N 2272   9.349   5.615   3.969
  197AS4      H 2273   9.336   5.517   3.983
  197AS4     CA 2274   9.470   5.637   3.889
  197AS4     CB 2275   9.546   5.505   3.872
  197AS4     CG 2276   9.598   5.447   4.004
  197AS4    OD1 2277   9.709   5.486   4.048
  197AS4   HD11 2278   9.719   5.470   4.146
  197AS4   HD12 2279   9.764   5.516   3.970
  197AS4    OD2 2280   9.528   5.367   4.069
  197AS4   HD21 2281   9.590   5.341   4.143
  197AS4   HD22 2282   9.436   5.342   4.040
  197AS4      C 2283   9.447   5.697   3.750
  197AS4      O 2284   9.338   5.737   3.710
  198MET      N 2285   9.558   5.735   3.688
  198MET      H 2286   9.641   5.776   3.726
  198MET     CA 2287   9.547   5.772   3.546
  198MET     CB 2288   9.634   5.891   3.504
  198MET     CG 2289   9.588   6.029   3.552
  198MET     SD 2290   9.420   6.085   3.507
  198MET     CE 2291   9.463   6.257   3.486
  198MET      C 2292   9.570   5.656   3.450
  198MET     O1 2293   9.532   5.678   3.333
  198MET   HO11 2294   9.592   5.625   3.274
  198MET   HO12 2295   9.479   5.763   3.327
  198MET     O2 2296   9.592   5.542   3.498
  198MET   HO21 2297   9.634   5.493   3.422
  198MET   HO22 2298   9.595   5.556   3.597
   9.54225   9.54225   6.74738   0.00000   0.00000   0.00000   0.00000   4.77112   4.77112
