# Supplementary material for: Interfacial Dynamics and Growth Modes of β2-Microglobulin Dimers
Source: J Chem Inf Model. 2023 May 3;63(14):4447–57. doi: 10.1021/acs.jcim.3c00399 (PMC10369489; doi:10.1021/acs.jcim.3c00399)
Supplement: Supplementary file 2 — ci3c00399_si_002.zip [file ci3c00399_si_002.zip › Supporting-Information/confs_start/Start_conformation_A-3_rep2-3.gro]

Protein in water t=   0.00000 step= 0
 2298
    1ILE      N    1   9.603   6.429   3.524
    1ILE     H1    2   9.673   6.498   3.507
    1ILE     H2    3   9.613   6.416   3.623
    1ILE     H3    4   9.613   6.338   3.483
    1ILE     CA    5   9.471   6.488   3.496
    1ILE     CB    6   9.462   6.526   3.348
    1ILE    CG1    7   9.357   6.629   3.304
    1ILE    CG2    8   9.456   6.398   3.263
    1ILE     CD    9   9.389   6.761   3.373
    1ILE      C   10   9.363   6.389   3.539
    1ILE      O   11   9.382   6.268   3.543
    2GLN      N   12   9.253   6.446   3.588
    2GLN      H   13   9.256   6.541   3.621
    2GLN     CA   14   9.136   6.372   3.637
    2GLN     CB   15   9.044   6.475   3.703
    2GLN     CG   16   8.923   6.430   3.785
    2GLN     CD   17   8.826   6.338   3.710
    2GLN    OE1   18   8.835   6.216   3.714
    2GLN    NE2   19   8.711   6.389   3.667
    2GLN   HE21   20   8.694   6.486   3.684
    2GLN   HE22   21   8.637   6.328   3.639
    2GLN      C   22   9.054   6.303   3.528
    2GLN      O   23   8.979   6.363   3.451
    3ARG      N   24   9.077   6.172   3.521
    3ARG      H   25   9.102   6.121   3.603
    3ARG     CA   26   9.043   6.085   3.408
    3ARG     CB   27   9.115   5.950   3.409
    3ARG     CG   28   9.263   5.941   3.371
    3ARG     CD   29   9.329   5.806   3.400
    3ARG     NE   30   9.472   5.819   3.370
    3ARG     HE   31   9.496   5.855   3.280
    3ARG     CZ   32   9.567   5.812   3.464
    3ARG    NH1   33   9.539   5.784   3.592
    3ARG   HH11   34   9.445   5.762   3.618
    3ARG   HH12   35   9.615   5.803   3.654
    3ARG    NH2   36   9.696   5.836   3.434
    3ARG   HH21   37   9.714   5.849   3.337
    3ARG   HH22   38   9.765   5.829   3.505
    3ARG      C   39   8.899   6.052   3.366
    3ARG      O   40   8.878   6.038   3.246
    4THR      N   41   8.803   6.058   3.458
    4THR      H   42   8.827   6.087   3.550
    4THR     CA   43   8.663   6.014   3.441
    4THR     CB   44   8.608   5.927   3.554
    4THR    OG1   45   8.477   5.876   3.526
    4THR    HG1   46   8.464   5.801   3.591
    4THR    CG2   47   8.609   5.989   3.694
    4THR      C   48   8.574   6.134   3.410
    4THR      O   49   8.584   6.243   3.465
    5PRO      N   50   8.472   6.109   3.327
    5PRO     CA   51   8.361   6.203   3.308
    5PRO     CB   52   8.284   6.154   3.185
    5PRO     CG   53   8.392   6.078   3.109
    5PRO     CD   54   8.468   6.007   3.222
    5PRO      C   55   8.277   6.239   3.430
    5PRO      O   56   8.218   6.347   3.422
    6LYSH     N   57   8.285   6.157   3.534
    6LYSH     H   58   8.317   6.063   3.524
    6LYSH    CA   59   8.239   6.184   3.671
    6LYSH    CB   60   8.254   6.054   3.751
    6LYSH    CG   61   8.121   5.986   3.784
    6LYSH    CD   62   8.112   5.834   3.775
    6LYSH    CE   63   8.210   5.767   3.873
    6LYSH    NZ   64   8.202   5.620   3.875
    6LYSH   HZ1   65   8.182   5.592   3.781
    6LYSH   HZ2   66   8.291   5.576   3.887
    6LYSH   HZ3   67   8.126   5.582   3.927
    6LYSH     C   68   8.309   6.303   3.738
    6LYSH     O   69   8.386   6.294   3.833
    7ILE      N   70   8.299   6.417   3.671
    7ILE      H   71   8.262   6.414   3.578
    7ILE     CA   72   8.363   6.546   3.701
    7ILE     CB   73   8.340   6.655   3.596
    7ILE    CG1   74   8.193   6.684   3.564
    7ILE    CG2   75   8.406   6.600   3.469
    7ILE     CD   76   8.172   6.835   3.566
    7ILE      C   77   8.343   6.611   3.838
    7ILE      O   78   8.242   6.590   3.905
    8GLN      N   79   8.453   6.672   3.881
    8GLN      H   80   8.539   6.685   3.831
    8GLN     CA   81   8.464   6.678   4.027
    8GLN     CB   82   8.615   6.683   4.055
    8GLN     CG   83   8.672   6.542   4.065
    8GLN     CD   84   8.817   6.559   4.111
    8GLN    OE1   85   8.896   6.647   4.079
    8GLN    NE2   86   8.856   6.466   4.198
    8GLN   HE21   87   8.795   6.388   4.213
    8GLN   HE22   88   8.950   6.468   4.231
    8GLN      C   89   8.389   6.785   4.106
    8GLN      O   90   8.350   6.754   4.219
    9VAL      N   91   8.359   6.901   4.047
    9VAL      H   92   8.390   6.916   3.953
    9VAL     CA   93   8.270   7.007   4.094
    9VAL     CB   94   8.252   7.115   3.987
    9VAL    CG1   95   8.380   7.197   3.965
    9VAL    CG2   96   8.208   7.061   3.851
    9VAL      C   97   8.137   6.986   4.168
    9VAL      O   98   8.073   7.086   4.198
   10TYR      N   99   8.089   6.864   4.190
   10TYR      H  100   8.160   6.800   4.221
   10TYR     CA  101   7.959   6.811   4.234
   10TYR     CB  102   7.915   6.710   4.128
   10TYR     CG  103   7.837   6.774   4.013
   10TYR    CD1  104   7.900   6.812   3.894
   10TYR    HD1  105   8.007   6.828   3.896
   10TYR    CD2  106   7.698   6.779   4.009
   10TYR    HD2  107   7.644   6.757   4.101
   10TYR    CE1  108   7.832   6.854   3.780
   10TYR    HE1  109   7.890   6.872   3.690
   10TYR    CE2  110   7.625   6.813   3.895
   10TYR    HE2  111   7.517   6.797   3.892
   10TYR     CZ  112   7.693   6.853   3.781
   10TYR     OH  113   7.636   6.863   3.658
   10TYR     HH  114   7.696   6.898   3.586
   10TYR      C  115   7.986   6.736   4.365
   10TYR      O  116   8.097   6.694   4.396
   11SER      N  117   7.885   6.756   4.450
   11SER      H  118   7.806   6.811   4.426
   11SER     CA  119   7.883   6.705   4.588
   11SER     CB  120   7.775   6.775   4.671
   11SER     OG  121   7.782   6.737   4.809
   11SER     HG  122   7.690   6.733   4.849
   11SER      C  123   7.879   6.553   4.603
   11SER      O  124   7.768   6.504   4.583
   12ARG      N  125   7.969   6.508   4.690
   12ARG      H  126   8.012   6.578   4.747
   12ARG     CA  127   7.994   6.365   4.716
   12ARG     CB  128   7.895   6.287   4.802
   12ARG     CG  129   7.916   6.315   4.951
   12ARG     CD  130   7.798   6.247   5.023
   12ARG     NE  131   7.819   6.107   5.059
   12ARG     HE  132   7.917   6.086   5.056
   12ARG     CZ  133   7.744   6.023   5.130
   12ARG    NH1  134   7.627   6.064   5.183
   12ARG   HH11  135   7.598   6.159   5.185
   12ARG   HH12  136   7.601   6.013   5.265
   12ARG    NH2  137   7.779   5.894   5.137
   12ARG   HH21  138   7.843   5.849   5.074
   12ARG   HH22  139   7.734   5.835   5.204
   12ARG      C  140   8.001   6.282   4.587
   12ARG      O  141   7.907   6.279   4.507
   13HI0      N  142   8.112   6.214   4.564
   13HI0      H  143   8.194   6.249   4.610
   13HI0     CA  144   8.138   6.127   4.448
   13HI0     CB  145   8.287   6.125   4.413
   13HI0     CG  146   8.310   6.069   4.273
   13HI0    ND1  147   8.333   6.132   4.158
   13HI0    HD1  148   8.316   6.228   4.136
   13HI0    CD2  149   8.355   5.945   4.258
   13HI0    HD2  150   8.367   5.889   4.351
   13HI0    CE1  151   8.389   6.045   4.074
   13HI0    HE1  152   8.424   6.070   3.974
   13HI0    NE2  153   8.404   5.928   4.136
   13HI0    HE2  154   8.451   5.847   4.099
   13HI0      C  155   8.077   5.987   4.449
   13HI0      O  156   8.106   5.915   4.545
   14PRO      N  157   8.004   5.960   4.341
   14PRO     CA  158   7.940   5.829   4.324
   14PRO     CB  159   7.833   5.843   4.216
   14PRO     CG  160   7.817   5.993   4.196
   14PRO     CD  161   7.944   6.059   4.250
   14PRO      C  162   8.049   5.729   4.283
   14PRO      O  163   8.097   5.733   4.170
   15ALA      N  164   8.089   5.647   4.379
   15ALA      H  165   8.049   5.653   4.471
   15ALA     CA  166   8.203   5.556   4.363
   15ALA     CB  167   8.228   5.464   4.483
   15ALA      C  168   8.169   5.455   4.253
   15ALA      O  169   8.254   5.455   4.164
   16GL4      N  170   8.049   5.400   4.260
   16GL4      H  171   7.978   5.429   4.325
   16GL4     CA  172   8.000   5.296   4.168
   16GL4     CB  173   7.860   5.257   4.215
   16GL4     CG  174   7.759   5.370   4.232
   16GL4     CD  175   7.759   5.424   4.376
   16GL4    OE1  176   7.725   5.340   4.462
   16GL4   HE11  177   7.744   5.382   4.551
   16GL4   HE12  178   7.699   5.255   4.415
   16GL4    OE2  179   7.789   5.544   4.392
   16GL4   HE21  180   7.779   5.572   4.488
   16GL4   HE22  181   7.834   5.585   4.313
   16GL4      C  182   8.012   5.319   4.017
   16GL4      O  183   7.996   5.427   3.959
   17ASN      N  184   8.096   5.232   3.962
   17ASN      H  185   8.155   5.170   4.015
   17ASN     CA  186   8.121   5.234   3.817
   17ASN     CB  187   8.262   5.185   3.786
   17ASN     CG  188   8.369   5.279   3.841
   17ASN    OD1  189   8.382   5.399   3.817
   17ASN    ND2  190   8.455   5.227   3.929
   17ASN   HD21  191   8.455   5.132   3.960
   17ASN   HD22  192   8.529   5.286   3.963
   17ASN      C  193   8.033   5.135   3.740
   17ASN      O  194   7.973   5.041   3.793
   18GLY      N  195   8.012   5.162   3.611
   18GLY      H  196   8.066   5.238   3.577
   18GLY     CA  197   7.923   5.088   3.520
   18GLY      C  198   7.935   5.122   3.372
   18GLY      O  199   7.874   5.213   3.315
   19LYSH     N  200   8.014   5.044   3.299
   19LYSH     H  201   8.000   5.061   3.201
   19LYSH    CA  202   8.096   4.929   3.339
   19LYSH    CB  203   8.147   4.847   3.220
   19LYSH    CG  204   8.035   4.800   3.126
   19LYSH    CD  205   8.091   4.702   3.022
   19LYSH    CE  206   7.985   4.668   2.917
   19LYSH    NZ  207   7.993   4.554   2.824
   19LYSH   HZ1  208   8.071   4.569   2.763
   19LYSH   HZ2  209   8.013   4.471   2.876
   19LYSH   HZ3  210   7.911   4.541   2.769
   19LYSH     C  211   8.226   4.969   3.410
   19LYSH     O  212   8.269   5.083   3.397
   20SER      N  213   8.295   4.869   3.465
   20SER      H  214   8.272   4.773   3.451
   20SER     CA  215   8.413   4.897   3.549
   20SER     CB  216   8.453   4.785   3.645
   20SER     OG  217   8.345   4.771   3.737
   20SER     HG  218   8.270   4.726   3.688
   20SER      C  219   8.541   4.942   3.478
   20SER      O  220   8.624   4.860   3.440
   21ASN      N  221   8.544   5.075   3.466
   21ASN      H  222   8.457   5.124   3.458
   21ASN     CA  223   8.657   5.151   3.411
   21ASN     CB  224   8.769   5.181   3.511
   21ASN     CG  225   8.734   5.287   3.616
   21ASN    OD1  226   8.650   5.375   3.596
   21ASN    ND2  227   8.786   5.281   3.738
   21ASN   HD21  228   8.852   5.210   3.761
   21ASN   HD22  229   8.758   5.348   3.807
   21ASN      C  230   8.713   5.101   3.278
   21ASN      O  231   8.829   5.063   3.268
   22PHE      N  232   8.650   5.123   3.163
   22PHE      H  233   8.695   5.080   3.085
   22PHE     CA  234   8.523   5.188   3.128
   22PHE     CB  235   8.409   5.088   3.107
   22PHE     CG  236   8.431   4.978   3.004
   22PHE    CD1  237   8.431   5.012   2.869
   22PHE    HD1  238   8.423   5.117   2.842
   22PHE    CD2  239   8.436   4.843   3.038
   22PHE    HD2  240   8.423   4.804   3.139
   22PHE    CE1  241   8.439   4.918   2.766
   22PHE    HE1  242   8.437   4.955   2.663
   22PHE    CE2  243   8.454   4.753   2.934
   22PHE    HE2  244   8.443   4.646   2.953
   22PHE     CZ  245   8.453   4.784   2.798
   22PHE     HZ  246   8.480   4.711   2.721
   22PHE      C  247   8.478   5.324   3.182
   22PHE      O  248   8.408   5.340   3.282
   23LEU      N  249   8.524   5.432   3.120
   23LEU      H  250   8.561   5.418   3.028
   23LEU     CA  251   8.510   5.569   3.173
   23LEU     CB  252   8.585   5.668   3.084
   23LEU     CG  253   8.734   5.655   3.114
   23LEU    CD1  254   8.819   5.744   3.023
   23LEU    CD2  255   8.776   5.707   3.252
   23LEU      C  256   8.361   5.606   3.174
   23LEU      O  257   8.297   5.580   3.073
   24ASN      N  258   8.319   5.668   3.284
   24ASN      H  259   8.388   5.701   3.349
   24ASN     CA  260   8.177   5.688   3.312
   24ASN     CB  261   8.121   5.559   3.371
   24ASN     CG  262   8.191   5.519   3.502
   24ASN    OD1  263   8.150   5.558   3.611
   24ASN    ND2  264   8.294   5.436   3.500
   24ASN   HD21  265   8.335   5.401   3.416
   24ASN   HD22  266   8.331   5.429   3.593
   24ASN      C  267   8.119   5.816   3.373
   24ASN      O  268   8.190   5.878   3.453
   25CYS2     N  269   8.021   5.873   3.303
   25CYS2     H  270   7.997   5.835   3.214
   25CYS2    CA  271   7.932   5.976   3.357
   25CYS2    CB  272   7.891   6.067   3.241
   25CYS2    SG  273   7.794   6.219   3.274
   25CYS2     C  274   7.806   5.908   3.411
   25CYS2     O  275   7.751   5.811   3.358
   26TYR      N  276   7.773   5.964   3.527
   26TYR      H  277   7.838   6.031   3.563
   26TYR     CA  278   7.660   5.934   3.616
   26TYR     CB  279   7.704   5.954   3.761
   26TYR     CG  280   7.608   5.915   3.874
   26TYR    CD1  281   7.501   5.993   3.916
   26TYR    HD1  282   7.482   6.087   3.863
   26TYR    CD2  283   7.631   5.790   3.930
   26TYR    HD2  284   7.726   5.738   3.923
   26TYR    CE1  285   7.418   5.942   4.015
   26TYR    HE1  286   7.322   5.990   4.036
   26TYR    CE2  287   7.543   5.741   4.027
   26TYR    HE2  288   7.572   5.647   4.074
   26TYR     CZ  289   7.436   5.817   4.072
   26TYR     OH  290   7.349   5.760   4.160
   26TYR     HH  291   7.268   5.816   4.179
   26TYR      C  292   7.545   6.028   3.580
   26TYR      O  293   7.555   6.150   3.594
   27VAL      N  294   7.427   5.971   3.556
   27VAL      H  295   7.422   5.871   3.558
   27VAL     CA  296   7.298   6.040   3.549
   27VAL     CB  297   7.239   6.036   3.407
   27VAL    CG1  298   7.118   6.128   3.389
   27VAL    CG2  299   7.348   6.063   3.304
   27VAL      C  300   7.203   5.998   3.661
   27VAL      O  301   7.192   5.877   3.680
   28SER      N  302   7.129   6.088   3.724
   28SER      H  303   7.116   6.182   3.692
   28SER     CA  304   7.049   6.058   3.844
   28SER     CB  305   7.082   6.150   3.963
   28SER     OG  306   7.033   6.109   4.091
   28SER     HG  307   7.043   6.184   4.156
   28SER      C  308   6.904   6.089   3.807
   28SER      O  309   6.882   6.166   3.713
   29GLY      N  310   6.808   6.026   3.875
   29GLY      H  311   6.825   5.968   3.954
   29GLY     CA  312   6.663   6.045   3.860
   29GLY      C  313   6.601   5.984   3.734
   29GLY      O  314   6.480   5.963   3.741
   30PHE      N  315   6.680   5.968   3.628
   30PHE      H  316   6.773   6.000   3.645
   30PHE     CA  317   6.659   5.892   3.504
   30PHE     CB  318   6.670   5.743   3.536
   30PHE     CG  319   6.590   5.664   3.432
   30PHE    CD1  320   6.657   5.609   3.323
   30PHE    HD1  321   6.757   5.645   3.301
   30PHE    CD2  322   6.457   5.630   3.454
   30PHE    HD2  323   6.409   5.649   3.550
   30PHE    CE1  324   6.590   5.529   3.231
   30PHE    HE1  325   6.631   5.513   3.132
   30PHE    CE2  326   6.390   5.543   3.368
   30PHE    HE2  327   6.286   5.518   3.387
   30PHE     CZ  328   6.454   5.505   3.251
   30PHE     HZ  329   6.404   5.438   3.182
   30PHE      C  330   6.539   5.944   3.424
   30PHE      O  331   6.551   5.950   3.302
   31HI0      N  332   6.427   5.970   3.492
   31HI0      H  333   6.426   5.975   3.592
   31HI0     CA  334   6.299   5.994   3.424
   31HI0     CB  335   6.194   5.998   3.536
   31HI0     CG  336   6.179   5.860   3.600
   31HI0    ND1  337   6.246   5.816   3.706
   31HI0    HD1  338   6.326   5.855   3.752
   31HI0    CD2  339   6.092   5.767   3.561
   31HI0    HD2  340   6.002   5.786   3.504
   31HI0    CE1  341   6.206   5.693   3.733
   31HI0    HE1  342   6.250   5.624   3.805
   31HI0    NE2  343   6.116   5.662   3.640
   31HI0    HE2  344   6.059   5.581   3.648
   31HI0      C  345   6.301   6.121   3.338
   31HI0      O  346   6.320   6.231   3.388
   32PRO      N  347   6.278   6.109   3.208
   32PRO     CA  348   6.258   5.980   3.139
   32PRO     CB  349   6.143   6.007   3.041
   32PRO     CG  350   6.134   6.159   3.030
   32PRO     CD  351   6.240   6.221   3.121
   32PRO      C  352   6.388   5.938   3.070
   32PRO      O  353   6.467   6.021   3.027
   33SER      N  354   6.386   5.813   3.024
   33SER      H  355   6.303   5.760   3.041
   33SER     CA  356   6.489   5.731   2.959
   33SER     CB  357   6.429   5.598   2.910
   33SER     OG  358   6.316   5.586   2.824
   33SER     HG  359   6.294   5.489   2.829
   33SER      C  360   6.573   5.801   2.852
   33SER      O  361   6.676   5.745   2.814
   34AS4      N  362   6.505   5.893   2.784
   34AS4      H  363   6.405   5.889   2.782
   34AS4     CA  364   6.574   5.963   2.674
   34AS4     CB  365   6.459   6.024   2.593
   34AS4     CG  366   6.375   5.918   2.521
   34AS4    OD1  367   6.409   5.867   2.412
   34AS4   HD11  368   6.318   5.857   2.372
   34AS4   HD12  369   6.501   5.873   2.374
   34AS4    OD2  370   6.283   5.868   2.588
   34AS4   HD21  371   6.196   5.852   2.541
   34AS4   HD22  372   6.316   5.865   2.683
   34AS4      C  373   6.681   6.063   2.717
   34AS4      O  374   6.684   6.178   2.673
   35ILE      N  375   6.774   6.022   2.804
   35ILE      H  376   6.778   5.928   2.837
   35ILE     CA  377   6.876   6.114   2.856
   35ILE     CB  378   6.928   6.066   2.991
   35ILE    CG1  379   6.813   6.019   3.080
   35ILE    CG2  380   7.011   6.177   3.055
   35ILE     CD  381   6.870   5.937   3.195
   35ILE      C  382   6.988   6.141   2.756
   35ILE      O  383   7.009   6.254   2.712
   36GL4      N  384   7.049   6.035   2.703
   36GL4      H  385   7.047   5.947   2.750
   36GL4     CA  386   7.135   6.037   2.584
   36GL4     CB  387   7.056   6.049   2.453
   36GL4     CG  388   6.975   5.922   2.425
   36GL4     CD  389   6.885   5.937   2.303
   36GL4    OE1  390   6.850   6.051   2.265
   36GL4   HE11  391   6.785   6.045   2.190
   36GL4   HE12  392   6.906   6.114   2.318
   36GL4    OE2  393   6.864   5.833   2.236
   36GL4   HE21  394   6.818   5.858   2.151
   36GL4   HE22  395   6.890   5.761   2.300
   36GL4      C  396   7.256   6.130   2.592
   36GL4      O  397   7.247   6.244   2.545
   37VAL      N  398   7.358   6.089   2.666
   37VAL      H  399   7.348   6.017   2.735
   37VAL     CA  400   7.479   6.172   2.679
   37VAL     CB  401   7.535   6.170   2.821
   37VAL    CG1  402   7.434   6.204   2.931
   37VAL    CG2  403   7.609   6.041   2.854
   37VAL      C  404   7.602   6.169   2.588
   37VAL      O  405   7.649   6.061   2.550
   38AS4      N  406   7.646   6.286   2.543
   38AS4      H  407   7.591   6.370   2.542
   38AS4     CA  408   7.767   6.310   2.463
   38AS4     CB  409   7.737   6.422   2.363
   38AS4     CG  410   7.617   6.413   2.269
   38AS4    OD1  411   7.547   6.510   2.231
   38AS4   HD11  412   7.452   6.482   2.248
   38AS4   HD12  413   7.595   6.597   2.241
   38AS4    OD2  414   7.594   6.300   2.221
   38AS4   HD21  415   7.531   6.304   2.143
   38AS4   HD22  416   7.644   6.231   2.273
   38AS4      C  417   7.882   6.353   2.553
   38AS4      O  418   7.862   6.416   2.657
   39LEU      N  419   7.993   6.282   2.537
   39LEU      H  420   8.004   6.204   2.475
   39LEU     CA  421   8.112   6.307   2.621
   39LEU     CB  422   8.180   6.182   2.676
   39LEU     CG  423   8.087   6.113   2.776
   39LEU    CD1  424   8.137   5.975   2.817
   39LEU    CD2  425   8.074   6.204   2.899
   39LEU      C  426   8.223   6.392   2.558
   39LEU      O  427   8.292   6.354   2.464
   40LEU      N  428   8.213   6.522   2.582
   40LEU      H  429   8.149   6.554   2.653
   40LEU     CA  430   8.293   6.632   2.527
   40LEU     CB  431   8.216   6.764   2.538
   40LEU     CG  432   8.130   6.813   2.422
   40LEU    CD1  433   8.048   6.709   2.346
   40LEU    CD2  434   8.039   6.929   2.460
   40LEU      C  435   8.436   6.643   2.581
   40LEU      O  436   8.452   6.674   2.699
   41LYSH     N  437   8.532   6.632   2.490
   41LYSH     H  438   8.509   6.627   2.393
   41LYSH    CA  439   8.675   6.626   2.522
   41LYSH    CB  440   8.724   6.482   2.507
   41LYSH    CG  441   8.852   6.446   2.583
   41LYSH    CD  442   8.910   6.316   2.527
   41LYSH    CE  443   8.992   6.330   2.399
   41LYSH    NZ  444   9.014   6.195   2.343
   41LYSH   HZ1  445   9.052   6.135   2.413
   41LYSH   HZ2  446   8.931   6.155   2.305
   41LYSH   HZ3  447   9.085   6.200   2.273
   41LYSH     C  448   8.755   6.733   2.448
   41LYSH     O  449   8.698   6.810   2.370
   42ASN      N  450   8.883   6.740   2.483
   42ASN      H  451   8.919   6.723   2.575
   42ASN     CA  452   8.985   6.796   2.393
   42ASN     CB  453   9.120   6.798   2.464
   42ASN     CG  454   9.158   6.652   2.492
   42ASN    OD1  455   9.147   6.596   2.601
   42ASN    ND2  456   9.253   6.606   2.411
   42ASN   HD21  457   9.303   6.664   2.346
   42ASN   HD22  458   9.274   6.508   2.416
   42ASN      C  459   8.992   6.727   2.257
   42ASN      O  460   8.964   6.608   2.247
   43GLY      N  461   9.010   6.802   2.148
   43GLY      H  462   8.976   6.896   2.143
   43GLY     CA  463   9.036   6.741   2.017
   43GLY      C  464   8.911   6.692   1.944
   43GLY      O  465   8.863   6.758   1.853
   44GL4      N  466   8.844   6.593   2.003
   44GL4      H  467   8.889   6.533   2.069
   44GL4     CA  468   8.723   6.535   1.944
   44GL4     CB  469   8.749   6.401   1.874
   44GL4     CG  470   8.807   6.411   1.733
   44GL4     CD  471   8.709   6.444   1.620
   44GL4    OE1  472   8.613   6.367   1.595
   44GL4   HE11  473   8.565   6.398   1.513
   44GL4   HE12  474   8.622   6.281   1.645
   44GL4    OE2  475   8.738   6.534   1.539
   44GL4   HE21  476   8.675   6.538   1.461
   44GL4   HE22  477   8.807   6.584   1.591
   44GL4      C  478   8.624   6.503   2.056
   44GL4      O  479   8.659   6.477   2.171
   45ARG      N  480   8.499   6.482   2.015
   45ARG      H  481   8.478   6.485   1.917
   45ARG     CA  482   8.392   6.444   2.109
   45ARG     CB  483   8.274   6.540   2.094
   45ARG     CG  484   8.218   6.569   1.954
   45ARG     CD  485   8.113   6.677   1.977
   45ARG     NE  486   8.178   6.806   2.004
   45ARG     HE  487   8.277   6.811   1.993
   45ARG     CZ  488   8.115   6.917   2.045
   45ARG    NH1  489   7.984   6.929   2.072
   45ARG   HH11  490   7.916   6.856   2.080
   45ARG   HH12  491   7.939   7.018   2.080
   45ARG    NH2  492   8.187   7.028   2.069
   45ARG   HH21  493   8.283   7.024   2.041
   45ARG   HH22  494   8.147   7.112   2.104
   45ARG      C  495   8.337   6.302   2.099
   45ARG      O  496   8.333   6.247   1.989
   46ILE      N  497   8.327   6.229   2.210
   46ILE      H  498   8.333   6.272   2.300
   46ILE     CA  499   8.282   6.089   2.212
   46ILE     CB  500   8.340   6.001   2.323
   46ILE    CG1  501   8.489   6.035   2.337
   46ILE    CG2  502   8.319   5.852   2.300
   46ILE     CD  503   8.557   5.949   2.443
   46ILE      C  504   8.130   6.098   2.220
   46ILE      O  505   8.077   6.115   2.330
   47GL4      N  506   8.061   6.102   2.106
   47GL4      H  507   8.101   6.110   2.015
   47GL4     CA  508   7.916   6.126   2.105
   47GL4     CB  509   7.872   6.179   1.969
   47GL4     CG  510   7.931   6.319   1.950
   47GL4     CD  511   7.884   6.393   1.825
   47GL4    OE1  512   7.947   6.378   1.718
   47GL4   HE11  513   7.892   6.362   1.636
   47GL4   HE12  514   8.044   6.366   1.739
   47GL4    OE2  515   7.769   6.442   1.818
   47GL4   HE21  516   7.755   6.471   1.723
   47GL4   HE22  517   7.715   6.418   1.898
   47GL4      C  518   7.828   6.005   2.133
   47GL4      O  519   7.847   5.900   2.072
   48LYSH     N  520   7.710   6.030   2.190
   48LYSH     H  521   7.676   6.123   2.204
   48LYSH    CA  522   7.603   5.931   2.209
   48LYSH    CB  523   7.493   5.894   2.109
   48LYSH    CG  524   7.406   6.019   2.097
   48LYSH    CD  525   7.285   6.005   2.005
   48LYSH    CE  526   7.192   6.124   2.030
   48LYSH    NZ  527   7.218   6.256   1.970
   48LYSH   HZ1  528   7.181   6.279   1.880
   48LYSH   HZ2  529   7.193   6.337   2.023
   48LYSH   HZ3  530   7.318   6.265   1.974
   48LYSH     C  531   7.661   5.798   2.258
   48LYSH     O  532   7.666   5.697   2.188
   49VAL      N  533   7.698   5.806   2.386
   49VAL      H  534   7.682   5.880   2.451
   49VAL     CA  535   7.758   5.689   2.451
   49VAL     CB  536   7.866   5.742   2.545
   49VAL    CG1  537   7.967   5.835   2.476
   49VAL    CG2  538   7.819   5.782   2.685
   49VAL      C  539   7.661   5.585   2.510
   49VAL      O  540   7.556   5.631   2.554
   50GL4      N  541   7.708   5.461   2.506
   50GL4      H  542   7.798   5.438   2.469
   50GL4     CA  543   7.626   5.345   2.542
   50GL4     CB  544   7.692   5.215   2.495
   50GL4     CG  545   7.761   5.219   2.358
   50GL4     CD  546   7.797   5.079   2.308
   50GL4    OE1  547   7.917   5.051   2.286
   50GL4   HE11  548   7.928   4.993   2.206
   50GL4   HE12  549   7.974   5.107   2.346
   50GL4    OE2  550   7.699   5.005   2.283
   50GL4   HE21  551   7.724   4.933   2.219
   50GL4   HE22  552   7.623   5.049   2.332
   50GL4      C  553   7.603   5.335   2.693
   50GL4      O  554   7.678   5.379   2.780
   51HI0      N  555   7.502   5.256   2.731
   51HI0      H  556   7.438   5.220   2.664
   51HI0     CA  557   7.463   5.258   2.873
   51HI0     CB  558   7.330   5.328   2.901
   51HI0     CG  559   7.202   5.260   2.850
   51HI0    ND1  560   7.154   5.275   2.727
   51HI0    HD1  561   7.184   5.334   2.652
   51HI0    CD2  562   7.126   5.174   2.916
   51HI0    HD2  563   7.139   5.146   3.020
   51HI0    CE1  564   7.051   5.192   2.717
   51HI0    HE1  565   6.972   5.202   2.642
   51HI0    NE2  566   7.041   5.120   2.828
   51HI0    HE2  567   6.974   5.049   2.850
   51HI0      C  568   7.457   5.129   2.955
   51HI0      O  569   7.437   5.019   2.903
   52SER      N  570   7.503   5.140   3.080
   52SER      H  571   7.515   5.231   3.118
   52SER     CA  572   7.494   5.024   3.170
   52SER     CB  573   7.585   5.044   3.291
   52SER     OG  574   7.577   4.927   3.373
   52SER     HG  575   7.574   4.963   3.466
   52SER      C  576   7.347   5.008   3.210
   52SER      O  577   7.287   5.091   3.278
   53AS4      N  578   7.299   4.886   3.191
   53AS4      H  579   7.360   4.807   3.183
   53AS4     CA  580   7.155   4.858   3.201
   53AS4     CB  581   7.131   4.713   3.158
   53AS4     CG  582   6.982   4.686   3.136
   53AS4    OD1  583   6.923   4.773   3.069
   53AS4   HD11  584   6.833   4.730   3.067
   53AS4   HD12  585   6.985   4.843   3.033
   53AS4    OD2  586   6.930   4.574   3.155
   53AS4   HD21  587   6.831   4.587   3.151
   53AS4   HD22  588   7.000   4.503   3.159
   53AS4      C  589   7.077   4.888   3.329
   53AS4      O  590   7.130   4.892   3.440
   54LEU      N  591   6.951   4.927   3.314
   54LEU      H  592   6.906   4.923   3.225
   54LEU     CA  593   6.861   4.977   3.419
   54LEU     CB  594   6.730   5.027   3.356
   54LEU     CG  595   6.657   5.135   3.435
   54LEU    CD1  596   6.726   5.270   3.413
   54LEU    CD2  597   6.515   5.142   3.378
   54LEU      C  598   6.842   4.891   3.544
   54LEU      O  599   6.780   4.785   3.535
   55SER      N  600   6.901   4.933   3.656
   55SER      H  601   6.978   4.996   3.652
   55SER     CA  602   6.875   4.875   3.789
   55SER     CB  603   6.986   4.924   3.882
   55SER     OG  604   6.979   4.840   3.997
   55SER     HG  605   7.016   4.754   3.962
   55SER      C  606   6.742   4.929   3.842
   55SER      O  607   6.717   5.049   3.856
   56PHE      N  608   6.672   4.835   3.904
   56PHE      H  609   6.707   4.742   3.915
   56PHE     CA  610   6.543   4.861   3.969
   56PHE     CB  611   6.439   4.750   3.947
   56PHE     CG  612   6.364   4.771   3.815
   56PHE    CD1  613   6.431   4.729   3.701
   56PHE    HD1  614   6.536   4.703   3.709
   56PHE    CD2  615   6.242   4.835   3.798
   56PHE    HD2  616   6.199   4.897   3.877
   56PHE    CE1  617   6.372   4.730   3.575
   56PHE    HE1  618   6.436   4.720   3.488
   56PHE    CE2  619   6.179   4.844   3.675
   56PHE    HE2  620   6.083   4.896   3.665
   56PHE     CZ  621   6.245   4.788   3.566
   56PHE     HZ  622   6.188   4.784   3.474
   56PHE      C  623   6.522   4.917   4.110
   56PHE      O  624   6.547   4.857   4.214
   57SER      N  625   6.448   5.027   4.111
   57SER      H  626   6.399   5.057   4.029
   57SER     CA  627   6.423   5.104   4.234
   57SER     CB  628   6.501   5.235   4.224
   57SER     OG  629   6.546   5.265   4.357
   57SER     HG  630   6.525   5.359   4.383
   57SER      C  631   6.274   5.127   4.256
   57SER      O  632   6.192   5.089   4.173
   58LYSH     N  633   6.233   5.164   4.377
   58LYSH     H  634   6.299   5.154   4.451
   58LYSH    CA  635   6.094   5.184   4.421
   58LYSH    CB  636   6.070   5.148   4.568
   58LYSH    CG  637   6.070   4.997   4.590
   58LYSH    CD  638   6.065   4.944   4.734
   58LYSH    CE  639   6.048   4.793   4.754
   58LYSH    NZ  640   6.038   4.745   4.892
   58LYSH   HZ1  641   6.063   4.648   4.892
   58LYSH   HZ2  642   6.102   4.797   4.948
   58LYSH   HZ3  643   5.947   4.752   4.932
   58LYSH     C  644   6.022   5.313   4.382
   58LYSH     O  645   5.914   5.305   4.322
   59AS4      N  646   6.082   5.421   4.431
   59AS4      H  647   6.170   5.403   4.476
   59AS4     CA  648   6.046   5.563   4.419
   59AS4     CB  649   6.089   5.621   4.554
   59AS4     CG  650   6.024   5.758   4.572
   59AS4    OD1  651   5.902   5.762   4.597
   59AS4   HD11  652   5.894   5.859   4.621
   59AS4   HD12  653   5.865   5.670   4.585
   59AS4    OD2  654   6.089   5.861   4.544
   59AS4   HD21  655   6.024   5.937   4.538
   59AS4   HD22  656   6.185   5.838   4.530
   59AS4      C  657   6.116   5.618   4.295
   59AS4      O  658   6.204   5.553   4.239
   60TRP      N  659   6.090   5.746   4.268
   60TRP      H  660   6.043   5.810   4.329
   60TRP     CA  661   6.133   5.806   4.141
   60TRP     CB  662   6.075   5.948   4.139
   60TRP     CG  663   6.089   6.014   4.002
   60TRP    CD1  664   5.999   6.034   3.906
   60TRP    HD1  665   5.896   6.000   3.919
   60TRP    CD2  666   6.193   6.099   3.967
   60TRP    NE1  667   6.039   6.123   3.816
   60TRP    HE1  668   6.001   6.126   3.723
   60TRP    CE2  669   6.162   6.163   3.847
   60TRP    CE3  670   6.310   6.135   4.034
   60TRP    HE3  671   6.330   6.085   4.128
   60TRP    CZ2  672   6.235   6.272   3.802
   60TRP    HZ2  673   6.196   6.338   3.725
   60TRP    CZ3  674   6.385   6.241   3.984
   60TRP    HZ3  675   6.488   6.249   4.019
   60TRP    CH2  676   6.355   6.307   3.865
   60TRP    HH2  677   6.406   6.394   3.825
   60TRP      C  678   6.283   5.814   4.111
   60TRP      O  679   6.326   5.809   3.996
   61SER      N  680   6.362   5.830   4.217
   61SER      H  681   6.312   5.854   4.300
   61SER     CA  682   6.508   5.838   4.235
   61SER     CB  683   6.550   5.889   4.373
   61SER     OG  684   6.490   5.803   4.471
   61SER     HG  685   6.542   5.718   4.470
   61SER      C  686   6.595   5.722   4.188
   61SER      O  687   6.689   5.680   4.256
   62PHE      N  688   6.561   5.669   4.071
   62PHE      H  689   6.486   5.712   4.020
   62PHE     CA  690   6.643   5.582   3.985
   62PHE     CB  691   6.555   5.548   3.865
   62PHE     CG  692   6.459   5.431   3.891
   62PHE    CD1  693   6.471   5.315   3.815
   62PHE    HD1  694   6.572   5.279   3.793
   62PHE    CD2  695   6.342   5.457   3.962
   62PHE    HD2  696   6.334   5.546   4.025
   62PHE    CE1  697   6.365   5.228   3.797
   62PHE    HE1  698   6.362   5.147   3.724
   62PHE    CE2  699   6.233   5.372   3.949
   62PHE    HE2  700   6.140   5.394   4.000
   62PHE     CZ  701   6.249   5.261   3.866
   62PHE     HZ  702   6.172   5.184   3.868
   62PHE      C  703   6.770   5.643   3.927
   62PHE      O  704   6.770   5.764   3.908
   63TYR      N  705   6.878   5.567   3.907
   63TYR      H  706   6.879   5.470   3.933
   63TYR     CA  707   7.000   5.614   3.840
   63TYR     CB  708   7.115   5.620   3.941
   63TYR     CG  709   7.188   5.489   3.972
   63TYR    CD1  710   7.156   5.412   4.082
   63TYR    HD1  711   7.059   5.428   4.130
   63TYR    CD2  712   7.298   5.453   3.895
   63TYR    HD2  713   7.305   5.491   3.793
   63TYR    CE1  714   7.232   5.304   4.125
   63TYR    HE1  715   7.203   5.235   4.204
   63TYR    CE2  716   7.378   5.348   3.939
   63TYR    HE2  717   7.467   5.321   3.883
   63TYR     CZ  718   7.345   5.271   4.050
   63TYR     OH  719   7.390   5.143   4.047
   63TYR     HH  720   7.346   5.084   4.115
   63TYR      C  721   7.046   5.541   3.714
   63TYR      O  722   6.989   5.437   3.682
   64LEU      N  723   7.132   5.604   3.635
   64LEU      H  724   7.158   5.700   3.646
   64LEU     CA  725   7.183   5.551   3.508
   64LEU     CB  726   7.087   5.592   3.397
   64LEU     CG  727   7.116   5.527   3.262
   64LEU    CD1  728   7.085   5.377   3.254
   64LEU    CD2  729   7.028   5.595   3.156
   64LEU      C  730   7.331   5.576   3.479
   64LEU      O  731   7.371   5.692   3.479
   65LEU      N  732   7.414   5.474   3.464
   65LEU      H  733   7.388   5.378   3.476
   65LEU     CA  734   7.553   5.500   3.422
   65LEU     CB  735   7.647   5.409   3.501
   65LEU     CG  736   7.675   5.468   3.639
   65LEU    CD1  737   7.714   5.350   3.729
   65LEU    CD2  738   7.790   5.568   3.642
   65LEU      C  739   7.580   5.491   3.272
   65LEU      O  740   7.552   5.393   3.202
   66TYR      N  741   7.639   5.599   3.222
   66TYR      H  742   7.683   5.667   3.281
   66TYR     CA  743   7.687   5.602   3.083
   66TYR     CB  744   7.638   5.724   3.004
   66TYR     CG  745   7.488   5.732   2.975
   66TYR    CD1  746   7.410   5.817   3.052
   66TYR    HD1  747   7.448   5.876   3.135
   66TYR    CD2  748   7.433   5.663   2.867
   66TYR    HD2  749   7.500   5.622   2.793
   66TYR    CE1  750   7.275   5.823   3.020
   66TYR    HE1  751   7.226   5.899   3.081
   66TYR    CE2  752   7.298   5.679   2.838
   66TYR    HE2  753   7.274   5.649   2.736
   66TYR     CZ  754   7.212   5.756   2.916
   66TYR     OH  755   7.087   5.779   2.868
   66TYR     HH  756   7.052   5.698   2.822
   66TYR      C  757   7.838   5.596   3.064
   66TYR      O  758   7.913   5.680   3.114
   67TYR      N  759   7.875   5.510   2.969
   67TYR      H  760   7.802   5.478   2.908
   67TYR     CA  761   8.016   5.473   2.949
   67TYR     CB  762   8.054   5.350   3.032
   67TYR     CG  763   8.005   5.215   2.978
   67TYR    CD1  764   7.873   5.177   2.997
   67TYR    HD1  765   7.816   5.221   3.079
   67TYR    CD2  766   8.096   5.143   2.901
   67TYR    HD2  767   8.201   5.170   2.908
   67TYR    CE1  768   7.829   5.072   2.918
   67TYR    HE1  769   7.730   5.028   2.929
   67TYR    CE2  770   8.050   5.034   2.828
   67TYR    HE2  771   8.110   4.979   2.756
   67TYR     CZ  772   7.915   5.003   2.833
   67TYR     OH  773   7.870   4.900   2.756
   67TYR     HH  774   7.938   4.863   2.692
   67TYR      C  775   8.082   5.467   2.811
   67TYR      O  776   8.035   5.413   2.711
   68THR      N  777   8.210   5.500   2.824
   68THR      H  778   8.248   5.523   2.914
   68THR     CA  779   8.305   5.489   2.712
   68THR     CB  780   8.323   5.619   2.633
   68THR    OG1  781   8.365   5.590   2.500
   68THR    HG1  782   8.417   5.668   2.466
   68THR    CG2  783   8.406   5.733   2.693
   68THR      C  784   8.443   5.440   2.755
   68THR      O  785   8.456   5.378   2.861
   69GL4      N  786   8.527   5.417   2.655
   69GL4      H  787   8.497   5.418   2.560
   69GL4     CA  788   8.667   5.371   2.658
   69GL4     CB  789   8.709   5.293   2.533
   69GL4     CG  790   8.704   5.383   2.410
   69GL4     CD  791   8.771   5.319   2.288
   69GL4    OE1  792   8.709   5.313   2.180
   69GL4   HE11  793   8.758   5.248   2.122
   69GL4   HE12  794   8.634   5.378   2.167
   69GL4    OE2  795   8.889   5.278   2.297
   69GL4   HE21  796   8.913   5.251   2.204
   69GL4   HE22  797   8.908   5.264   2.394
   69GL4      C  798   8.772   5.468   2.711
   69GL4      O  799   8.754   5.589   2.710
   70PHE      N  800   8.883   5.403   2.747
   70PHE      H  801   8.895   5.304   2.743
   70PHE     CA  802   9.000   5.465   2.810
   70PHE     CB  803   9.096   5.366   2.877
   70PHE     CG  804   9.162   5.430   3.000
   70PHE    CD1  805   9.109   5.392   3.122
   70PHE    HD1  806   9.003   5.367   3.130
   70PHE    CD2  807   9.280   5.503   2.991
   70PHE    HD2  808   9.332   5.528   2.899
   70PHE    CE1  809   9.169   5.423   3.244
   70PHE    HE1  810   9.142   5.371   3.336
   70PHE    CE2  811   9.345   5.532   3.111
   70PHE    HE2  812   9.444   5.576   3.111
   70PHE     CZ  813   9.289   5.492   3.232
   70PHE     HZ  814   9.352   5.510   3.319
   70PHE      C  815   9.079   5.577   2.741
   70PHE      O  816   9.174   5.544   2.670
   71THR      N  817   9.011   5.690   2.725
   71THR      H  818   8.911   5.694   2.726
   71THR     CA  819   9.080   5.813   2.684
   71THR     CB  820   9.057   5.851   2.537
   71THR    OG1  821   9.122   5.976   2.509
   71THR    HG1  822   9.220   5.959   2.504
   71THR    CG2  823   8.910   5.867   2.499
   71THR      C  824   9.055   5.925   2.785
   71THR      O  825   8.949   5.986   2.802
   72PRO      N  826   9.162   5.978   2.843
   72PRO     CA  827   9.167   6.090   2.938
   72PRO     CB  828   9.299   6.068   3.013
   72PRO     CG  829   9.357   5.932   2.972
   72PRO     CD  830   9.296   5.919   2.832
   72PRO      C  831   9.176   6.223   2.863
   72PRO      O  832   9.212   6.232   2.746
   73THR      N  833   9.134   6.328   2.932
   73THR      H  834   9.104   6.335   3.027
   73THR     CA  835   9.164   6.464   2.884
   73THR     CB  836   9.090   6.572   2.963
   73THR    OG1  837   9.098   6.538   3.101
   73THR    HG1  838   9.079   6.611   3.166
   73THR    CG2  839   8.947   6.579   2.907
   73THR      C  840   9.310   6.509   2.877
   73THR      O  841   9.395   6.456   2.949
   74GL4      N  842   9.328   6.612   2.796
   74GL4      H  843   9.278   6.628   2.711
   74GL4     CA  844   9.461   6.675   2.802
   74GL4     CB  845   9.489   6.724   2.659
   74GL4     CG  846   9.636   6.749   2.626
   74GL4     CD  847   9.644   6.810   2.486
   74GL4    OE1  848   9.634   6.933   2.471
   74GL4   HE11  849   9.668   6.955   2.380
   74GL4   HE12  850   9.584   6.966   2.552
   74GL4    OE2  851   9.608   6.737   2.391
   74GL4   HE21  852   9.576   6.785   2.309
   74GL4   HE22  853   9.582   6.648   2.429
   74GL4      C  854   9.482   6.784   2.907
   74GL4      O  855   9.552   6.758   3.004
   75LYSH     N  856   9.401   6.889   2.917
   75LYSH     H  857   9.339   6.907   2.840
   75LYSH    CA  858   9.395   6.979   3.033
   75LYSH    CB  859   9.445   7.118   2.992
   75LYSH    CG  860   9.592   7.118   2.951
   75LYSH    CD  861   9.683   7.054   3.056
   75LYSH    CE  862   9.834   7.062   3.034
   75LYSH    NZ  863   9.916   6.995   3.136
   75LYSH   HZ1  864   9.902   7.044   3.222
   75LYSH   HZ2  865   9.887   6.900   3.148
   75LYSH   HZ3  866  10.014   7.001   3.116
   75LYSH     C  867   9.250   6.983   3.080
   75LYSH     O  868   9.158   6.975   2.999
   76ASN      N  869   9.229   7.013   3.208
   76ASN      H  870   9.303   7.050   3.264
   76ASN     CA  871   9.100   7.028   3.277
   76ASN     CB  872   9.027   7.159   3.248
   76ASN     CG  873   9.112   7.266   3.318
   76ASN    OD1  874   9.228   7.284   3.283
   76ASN    ND2  875   9.044   7.341   3.405
   76ASN   HD21  876   8.949   7.320   3.428
   76ASN   HD22  877   9.081   7.419   3.456
   76ASN      C  878   9.014   6.902   3.263
   76ASN      O  879   9.078   6.796   3.269
   77GL4      N  880   8.883   6.921   3.276
   77GL4      H  881   8.849   7.011   3.302
   77GL4     CA  882   8.794   6.804   3.273
   77GL4     CB  883   8.736   6.780   3.412
   77GL4     CG  884   8.830   6.717   3.515
   77GL4     CD  885   8.785   6.751   3.658
   77GL4    OE1  886   8.685   6.693   3.705
   77GL4   HE11  887   8.655   6.753   3.780
   77GL4   HE12  888   8.646   6.614   3.659
   77GL4    OE2  889   8.854   6.833   3.723
   77GL4   HE21  890   8.806   6.890   3.789
   77GL4   HE22  891   8.951   6.814   3.705
   77GL4      C  892   8.698   6.791   3.155
   77GL4      O  893   8.668   6.881   3.076
   78TYR      N  894   8.641   6.672   3.141
   78TYR      H  895   8.680   6.598   3.195
   78TYR     CA  896   8.545   6.625   3.040
   78TYR     CB  897   8.512   6.476   3.055
   78TYR     CG  898   8.601   6.402   2.955
   78TYR    CD1  899   8.552   6.377   2.827
   78TYR    HD1  900   8.468   6.437   2.793
   78TYR    CD2  901   8.697   6.316   3.006
   78TYR    HD2  902   8.752   6.339   3.098
   78TYR    CE1  903   8.586   6.266   2.750
   78TYR    HE1  904   8.521   6.237   2.667
   78TYR    CE2  905   8.742   6.216   2.921
   78TYR    HE2  906   8.835   6.168   2.952
   78TYR     CZ  907   8.686   6.183   2.798
   78TYR     OH  908   8.740   6.090   2.715
   78TYR     HH  909   8.827   6.059   2.753
   78TYR      C  910   8.411   6.699   3.051
   78TYR      O  911   8.381   6.753   3.158
   79ALA      N  912   8.333   6.713   2.945
   79ALA      H  913   8.375   6.689   2.857
   79ALA     CA  914   8.191   6.746   2.957
   79ALA     CB  915   8.165   6.876   2.880
   79ALA      C  916   8.090   6.640   2.913
   79ALA      O  917   8.113   6.560   2.822
   80CYS2     N  918   7.977   6.637   2.983
   80CYS2     H  919   7.952   6.713   3.043
   80CYS2    CA  920   7.876   6.531   2.969
   80CYS2    CB  921   7.871   6.451   3.099
   80CYS2    SG  922   7.774   6.296   3.086
   80CYS2     C  923   7.744   6.592   2.920
   80CYS2     O  924   7.655   6.623   2.999
   81ARG      N  925   7.730   6.599   2.788
   81ARG      H  926   7.798   6.549   2.735
   81ARG     CA  927   7.622   6.664   2.712
   81ARG     CB  928   7.664   6.702   2.570
   81ARG     CG  929   7.555   6.777   2.493
   81ARG     CD  930   7.592   6.821   2.351
   81ARG     NE  931   7.483   6.901   2.292
   81ARG     HE  932   7.505   6.996   2.272
   81ARG     CZ  933   7.362   6.867   2.247
   81ARG    NH1  934   7.330   6.737   2.249
   81ARG   HH11  935   7.401   6.678   2.288
   81ARG   HH12  936   7.256   6.699   2.194
   81ARG    NH2  937   7.277   6.958   2.195
   81ARG   HH21  938   7.297   7.055   2.181
   81ARG   HH22  939   7.193   6.936   2.145
   81ARG      C  940   7.487   6.592   2.714
   81ARG      O  941   7.479   6.498   2.635
   82VAL      N  942   7.386   6.647   2.780
   82VAL      H  943   7.401   6.727   2.838
   82VAL     CA  944   7.257   6.576   2.787
   82VAL     CB  945   7.189   6.600   2.921
   82VAL    CG1  946   7.069   6.506   2.933
   82VAL    CG2  947   7.262   6.573   3.053
   82VAL      C  948   7.158   6.612   2.676
   82VAL      O  949   7.124   6.728   2.653
   83ASN      N  950   7.133   6.517   2.586
   83ASN      H  951   7.160   6.423   2.607
   83ASN     CA  952   7.043   6.545   2.474
   83ASN     CB  953   7.050   6.427   2.376
   83ASN     CG  954   7.160   6.446   2.272
   83ASN    OD1  955   7.143   6.481   2.156
   83ASN    ND2  956   7.276   6.390   2.306
   83ASN   HD21  957   7.292   6.328   2.383
   83ASN   HD22  958   7.358   6.425   2.260
   83ASN      C  959   6.896   6.582   2.498
   83ASN      O  960   6.831   6.651   2.420
   84HI0      N  961   6.856   6.556   2.622
   84HI0      H  962   6.919   6.517   2.689
   84HI0     CA  963   6.723   6.583   2.679
   84HI0     CB  964   6.702   6.518   2.815
   84HI0     CG  965   6.551   6.499   2.834
   84HI0    ND1  966   6.470   6.430   2.755
   84HI0    HD1  967   6.503   6.353   2.700
   84HI0    CD2  968   6.470   6.562   2.918
   84HI0    HD2  969   6.499   6.640   2.988
   84HI0    CE1  970   6.343   6.447   2.791
   84HI0    HE1  971   6.253   6.394   2.759
   84HI0    NE2  972   6.343   6.529   2.895
   84HI0    HE2  973   6.267   6.592   2.914
   84HI0      C  974   6.704   6.732   2.705
   84HI0      O  975   6.771   6.793   2.788
   85VAL      N  976   6.607   6.790   2.634
   85VAL      H  977   6.548   6.736   2.575
   85VAL     CA  978   6.588   6.936   2.635
   85VAL     CB  979   6.519   6.994   2.512
   85VAL    CG1  980   6.594   6.955   2.384
   85VAL    CG2  981   6.367   6.975   2.517
   85VAL      C  982   6.536   7.006   2.761
   85VAL      O  983   6.586   7.115   2.788
   86THR      N  984   6.430   6.960   2.826
   86THR      H  985   6.353   6.920   2.776
   86THR     CA  986   6.387   6.999   2.961
   86THR     CB  987   6.236   7.016   2.976
   86THR    OG1  988   6.171   6.913   2.901
   86THR    HG1  989   6.073   6.905   2.917
   86THR    CG2  990   6.175   7.152   2.938
   86THR      C  991   6.436   6.909   3.075
   86THR      O  992   6.374   6.810   3.113
   87LEU      N  993   6.533   6.967   3.145
   87LEU      H  994   6.538   7.065   3.164
   87LEU     CA  995   6.613   6.888   3.240
   87LEU     CB  996   6.752   6.948   3.262
   87LEU     CG  997   6.853   6.926   3.149
   87LEU    CD1  998   6.973   7.010   3.192
   87LEU    CD2  999   6.896   6.780   3.137
   87LEU      C 1000   6.550   6.839   3.371
   87LEU      O 1001   6.567   6.895   3.479
   88SER      N 1002   6.475   6.731   3.354
   88SER      H 1003   6.441   6.716   3.261
   88SER     CA 1004   6.414   6.661   3.468
   88SER     CB 1005   6.326   6.547   3.419
   88SER     OG 1006   6.269   6.479   3.532
   88SER     HG 1007   6.239   6.387   3.507
   88SER      C 1008   6.527   6.609   3.558
   88SER      O 1009   6.521   6.599   3.680
   89GLN      N 1010   6.621   6.546   3.488
   89GLN      H 1011   6.627   6.554   3.388
   89GLN     CA 1012   6.722   6.452   3.538
   89GLN     CB 1013   6.782   6.368   3.425
   89GLN     CG 1014   6.681   6.292   3.339
   89GLN     CD 1015   6.613   6.373   3.228
   89GLN    OE1 1016   6.615   6.495   3.216
   89GLN    NE2 1017   6.561   6.302   3.128
   89GLN   HE21 1018   6.587   6.206   3.117
   89GLN   HE22 1019   6.495   6.338   3.061
   89GLN      C 1020   6.843   6.529   3.593
   89GLN      O 1021   6.899   6.612   3.522
   90PRO      N 1022   6.875   6.517   3.721
   90PRO     CA 1023   7.008   6.557   3.770
   90PRO     CB 1024   6.998   6.546   3.922
   90PRO     CG 1025   6.849   6.536   3.956
   90PRO     CD 1026   6.793   6.466   3.832
   90PRO      C 1027   7.122   6.471   3.715
   90PRO      O 1028   7.105   6.364   3.656
   91LYSH     N 1029   7.240   6.531   3.723
   91LYSH     H 1030   7.254   6.618   3.770
   91LYSH    CA 1031   7.367   6.468   3.682
   91LYSH    CB 1032   7.419   6.576   3.587
   91LYSH    CG 1033   7.524   6.537   3.484
   91LYSH    CD 1034   7.589   6.650   3.403
   91LYSH    CE 1035   7.488   6.709   3.305
   91LYSH    NZ 1036   7.553   6.818   3.230
   91LYSH   HZ1 1037   7.642   6.795   3.191
   91LYSH   HZ2 1038   7.490   6.841   3.155
   91LYSH   HZ3 1039   7.552   6.891   3.298
   91LYSH     C 1040   7.462   6.473   3.802
   91LYSH     O 1041   7.434   6.543   3.900
   92ILE      N 1042   7.556   6.379   3.801
   92ILE      H 1043   7.560   6.324   3.718
   92ILE     CA 1044   7.665   6.341   3.892
   92ILE     CB 1045   7.795   6.388   3.828
   92ILE    CG1 1046   7.813   6.358   3.679
   92ILE    CG2 1047   7.918   6.320   3.889
   92ILE     CD 1048   7.938   6.414   3.610
   92ILE      C 1049   7.644   6.382   4.038
   92ILE      O 1050   7.738   6.434   4.098
   93VAL      N 1051   7.523   6.367   4.090
   93VAL      H 1052   7.436   6.393   4.048
   93VAL     CA 1053   7.498   6.362   4.235
   93VAL     CB 1054   7.440   6.496   4.282
   93VAL    CG1 1055   7.543   6.607   4.299
   93VAL    CG2 1056   7.312   6.533   4.207
   93VAL      C 1057   7.406   6.243   4.262
   93VAL      O 1058   7.322   6.213   4.178
   94LYSH     N 1059   7.416   6.186   4.382
   94LYSH     H 1060   7.479   6.227   4.448
   94LYSH    CA 1061   7.347   6.061   4.417
   94LYSH    CB 1062   7.450   5.973   4.490
   94LYSH    CG 1063   7.402   5.828   4.481
   94LYSH    CD 1064   7.516   5.728   4.501
   94LYSH    CE 1065   7.455   5.588   4.487
   94LYSH    NZ 1066   7.390   5.559   4.358
   94LYSH   HZ1 1067   7.386   5.459   4.353
   94LYSH   HZ2 1068   7.301   5.603   4.347
   94LYSH   HZ3 1069   7.450   5.587   4.284
   94LYSH     C 1070   7.230   6.100   4.508
   94LYSH     O 1071   7.213   6.053   4.621
   95TRP      N 1072   7.149   6.187   4.449
   95TRP      H 1073   7.192   6.244   4.380
   95TRP     CA 1074   7.014   6.227   4.491
   95TRP     CB 1075   7.014   6.329   4.605
   95TRP     CG 1076   7.122   6.438   4.607
   95TRP    CD1 1077   7.121   6.546   4.530
   95TRP    HD1 1078   7.031   6.578   4.476
   95TRP    CD2 1079   7.244   6.439   4.674
   95TRP    NE1 1080   7.232   6.618   4.538
   95TRP    HE1 1081   7.238   6.710   4.499
   95TRP    CE2 1082   7.308   6.552   4.624
   95TRP    CE3 1083   7.297   6.379   4.788
   95TRP    HE3 1084   7.233   6.314   4.847
   95TRP    CZ2 1085   7.433   6.584   4.676
   95TRP    HZ2 1086   7.472   6.684   4.657
   95TRP    CZ3 1087   7.422   6.409   4.840
   95TRP    HZ3 1088   7.451   6.354   4.929
   95TRP    CH2 1089   7.494   6.510   4.777
   95TRP    HH2 1090   7.588   6.549   4.816
   95TRP      C 1091   6.937   6.288   4.373
   95TRP      O 1092   6.985   6.291   4.260
   96AS4      N 1093   6.811   6.304   4.412
   96AS4      H 1094   6.774   6.263   4.495
   96AS4     CA 1095   6.721   6.378   4.321
   96AS4     CB 1096   6.583   6.313   4.337
   96AS4     CG 1097   6.533   6.292   4.480
   96AS4    OD1 1098   6.519   6.172   4.514
   96AS4   HD11 1099   6.456   6.177   4.591
   96AS4   HD12 1100   6.590   6.117   4.470
   96AS4    OD2 1101   6.501   6.387   4.554
   96AS4   HD21 1102   6.455   6.338   4.629
   96AS4   HD22 1103   6.511   6.469   4.498
   96AS4      C 1104   6.720   6.530   4.338
   96AS4      O 1105   6.778   6.596   4.251
   97ARG      N 1106   6.661   6.585   4.444
   97ARG      H 1107   6.609   6.522   4.501
   97ARG     CA 1108   6.635   6.726   4.473
   97ARG     CB 1109   6.524   6.735   4.578
   97ARG     CG 1110   6.385   6.704   4.524
   97ARG     CD 1111   6.274   6.680   4.627
   97ARG     NE 1112   6.143   6.673   4.561
   97ARG     HE 1113   6.083   6.750   4.584
   97ARG     CZ 1114   6.093   6.579   4.480
   97ARG    NH1 1115   6.167   6.471   4.451
   97ARG   HH11 1116   6.260   6.475   4.488
   97ARG   HH12 1117   6.127   6.388   4.413
   97ARG    NH2 1118   5.967   6.597   4.438
   97ARG   HH21 1119   5.923   6.683   4.464
   97ARG   HH22 1120   5.916   6.523   4.393
   97ARG      C 1121   6.765   6.798   4.511
   97ARG      O 1122   6.836   6.745   4.595
   98AS4      N 1123   6.779   6.923   4.467
   98AS4      H 1124   6.710   6.971   4.412
   98AS4     CA 1125   6.889   7.009   4.514
   98AS4     CB 1126   6.913   7.117   4.409
   98AS4     CG 1127   7.051   7.183   4.414
   98AS4    OD1 1128   7.151   7.113   4.444
   98AS4   HD11 1129   7.231   7.172   4.433
   98AS4   HD12 1130   7.128   7.028   4.490
   98AS4    OD2 1131   7.057   7.302   4.377
   98AS4   HD21 1132   7.153   7.328   4.374
   98AS4   HD22 1133   6.969   7.334   4.341
   98AS4      C 1134   6.870   7.073   4.652
   98AS4      O 1135   6.761   7.076   4.710
   99MET      N 1136   6.983   7.114   4.709
   99MET      H 1137   7.056   7.123   4.641
   99MET     CA 1138   6.996   7.158   4.849
   99MET     CB 1139   7.115   7.088   4.915
   99MET     CG 1140   7.079   6.941   4.937
   99MET     SD 1141   7.221   6.847   5.004
   99MET     CE 1142   7.145   6.687   5.022
   99MET      C 1143   6.997   7.308   4.878
   99MET     O1 1144   6.934   7.348   4.978
   99MET   HO11 1145   6.909   7.274   5.040
   99MET   HO12 1146   6.939   7.447   4.974
   99MET     O2 1147   7.076   7.380   4.814
   99MET   HO21 1148   7.097   7.458   4.873
   99MET   HO22 1149   7.128   7.321   4.752
  100ILE      N 1150   7.540   7.386   4.720
  100ILE     H1 1151   7.500   7.440   4.647
  100ILE     H2 1152   7.466   7.332   4.760
  100ILE     H3 1153   7.581   7.448   4.787
  100ILE     CA 1154   7.643   7.298   4.662
  100ILE     CB 1155   7.612   7.154   4.702
  100ILE    CG1 1156   7.465   7.116   4.686
  100ILE    CG2 1157   7.653   7.117   4.845
  100ILE     CD 1158   7.430   6.967   4.685
  100ILE      C 1159   7.649   7.329   4.512
  100ILE      O 1160   7.561   7.387   4.448
  101GLN      N 1161   7.756   7.282   4.450
  101GLN      H 1162   7.820   7.232   4.509
  101GLN     CA 1163   7.803   7.292   4.311
  101GLN     CB 1164   7.714   7.226   4.205
  101GLN     CG 1165   7.713   7.073   4.212
  101GLN     CD 1166   7.627   7.002   4.318
  101GLN    OE1 1167   7.675   6.915   4.390
  101GLN    NE2 1168   7.498   6.995   4.288
  101GLN   HE21 1169   7.473   7.044   4.204
  101GLN   HE22 1170   7.431   6.960   4.353
  101GLN      C 1171   7.838   7.426   4.248
  101GLN      O 1172   7.769   7.526   4.268
  102ARG      N 1173   7.939   7.413   4.162
  102ARG      H 1174   7.998   7.333   4.166
  102ARG     CA 1175   7.971   7.511   4.058
  102ARG     CB 1176   8.119   7.550   4.044
  102ARG     CG 1177   8.187   7.624   4.159
  102ARG     CD 1178   8.340   7.626   4.164
  102ARG     NE 1179   8.420   7.686   4.056
  102ARG     HE 1180   8.382   7.683   3.964
  102ARG     CZ 1181   8.520   7.775   4.069
  102ARG    NH1 1182   8.558   7.835   4.182
  102ARG   HH11 1183   8.501   7.821   4.263
  102ARG   HH12 1184   8.625   7.909   4.188
  102ARG    NH2 1185   8.594   7.796   3.959
  102ARG   HH21 1186   8.578   7.755   3.869
  102ARG   HH22 1187   8.664   7.866   3.971
  102ARG      C 1188   7.913   7.481   3.919
  102ARG      O 1189   7.987   7.459   3.824
  103THR      N 1190   7.781   7.469   3.915
  103THR      H 1191   7.730   7.455   4.000
  103THR     CA 1192   7.696   7.447   3.797
  103THR     CB 1193   7.643   7.304   3.795
  103THR    OG1 1194   7.582   7.262   3.917
  103THR    HG1 1195   7.548   7.169   3.905
  103THR    CG2 1196   7.743   7.194   3.756
  103THR      C 1197   7.588   7.555   3.787
  103THR      O 1198   7.557   7.615   3.890
  104PRO      N 1199   7.536   7.583   3.668
  104PRO     CA 1200   7.423   7.673   3.641
  104PRO     CB 1201   7.388   7.656   3.493
  104PRO     CG 1202   7.527   7.632   3.433
  104PRO     CD 1203   7.596   7.546   3.539
  104PRO      C 1204   7.303   7.631   3.726
  104PRO      O 1205   7.245   7.527   3.696
  105LYSH     N 1206   7.258   7.735   3.796
  105LYSH     H 1207   7.306   7.823   3.792
  105LYSH    CA 1208   7.141   7.720   3.883
  105LYSH    CB 1209   7.152   7.825   3.994
  105LYSH    CG 1210   7.225   7.794   4.125
  105LYSH    CD 1211   7.371   7.751   4.110
  105LYSH    CE 1212   7.440   7.712   4.240
  105LYSH    NZ 1213   7.405   7.576   4.283
  105LYSH   HZ1 1214   7.306   7.576   4.297
  105LYSH   HZ2 1215   7.435   7.517   4.208
  105LYSH   HZ3 1216   7.458   7.546   4.363
  105LYSH     C 1217   7.005   7.720   3.812
  105LYSH     O 1218   6.922   7.807   3.838
  106ILE      N 1219   6.983   7.616   3.732
  106ILE      H 1220   7.061   7.555   3.715
  106ILE     CA 1221   6.859   7.591   3.657
  106ILE     CB 1222   6.876   7.485   3.548
  106ILE    CG1 1223   6.939   7.348   3.572
  106ILE    CG2 1224   6.925   7.550   3.418
  106ILE     CD 1225   6.933   7.248   3.456
  106ILE      C 1226   6.730   7.569   3.736
  106ILE      O 1227   6.716   7.479   3.819
  107GLN      N 1228   6.625   7.650   3.725
  107GLN      H 1229   6.624   7.708   3.644
  107GLN     CA 1230   6.498   7.652   3.800
  107GLN     CB 1231   6.414   7.774   3.761
  107GLN     CG 1232   6.466   7.904   3.823
  107GLN     CD 1233   6.353   8.006   3.841
  107GLN    OE1 1234   6.367   8.119   3.793
  107GLN    NE2 1235   6.261   7.990   3.935
  107GLN   HE21 1236   6.254   7.905   3.988
  107GLN   HE22 1237   6.197   8.066   3.951
  107GLN      C 1238   6.423   7.519   3.796
  107GLN      O 1239   6.435   7.427   3.715
  108VAL      N 1240   6.351   7.496   3.906
  108VAL      H 1241   6.341   7.569   3.974
  108VAL     CA 1242   6.290   7.365   3.930
  108VAL     CB 1243   6.237   7.349   4.073
  108VAL    CG1 1244   6.355   7.340   4.170
  108VAL    CG2 1245   6.142   7.462   4.111
  108VAL      C 1246   6.192   7.316   3.824
  108VAL      O 1247   6.105   7.394   3.785
  109TYR      N 1248   6.209   7.187   3.799
  109TYR      H 1249   6.266   7.135   3.863
  109TYR     CA 1250   6.123   7.129   3.694
  109TYR     CB 1251   6.202   7.022   3.619
  109TYR     CG 1252   6.151   6.965   3.486
  109TYR    CD1 1253   6.129   7.057   3.384
  109TYR    HD1 1254   6.179   7.154   3.382
  109TYR    CD2 1255   6.092   6.840   3.476
  109TYR    HD2 1256   6.124   6.766   3.550
  109TYR    CE1 1257   6.032   7.031   3.288
  109TYR    HE1 1258   6.035   7.094   3.199
  109TYR    CE2 1259   6.002   6.810   3.374
  109TYR    HE2 1260   5.960   6.710   3.371
  109TYR     CZ 1261   5.969   6.908   3.280
  109TYR     OH 1262   5.844   6.900   3.227
  109TYR     HH 1263   5.823   6.997   3.213
  109TYR      C 1264   5.987   7.074   3.736
  109TYR      O 1265   5.896   7.043   3.659
  110SER      N 1266   5.998   7.022   3.858
  110SER      H 1267   6.081   7.016   3.913
  110SER     CA 1268   5.880   6.991   3.940
  110SER     CB 1269   5.860   6.840   3.931
  110SER     OG 1270   5.729   6.818   3.983
  110SER     HG 1271   5.743   6.830   4.081
  110SER      C 1272   5.880   7.047   4.082
  110SER      O 1273   5.985   7.039   4.146
  111ARG      N 1274   5.783   7.129   4.120
  111ARG      H 1275   5.761   7.132   4.218
  111ARG     CA 1276   5.697   7.205   4.027
  111ARG     CB 1277   5.569   7.258   4.092
  111ARG     CG 1278   5.476   7.159   4.161
  111ARG     CD 1279   5.424   7.045   4.073
  111ARG     NE 1280   5.295   7.073   4.009
  111ARG     HE 1281   5.266   7.169   4.009
  111ARG     CZ 1282   5.215   6.978   3.959
  111ARG    NH1 1283   5.250   6.849   3.952
  111ARG   HH11 1284   5.342   6.825   3.982
  111ARG   HH12 1285   5.194   6.778   3.908
  111ARG    NH2 1286   5.089   7.016   3.931
  111ARG   HH21 1287   5.054   7.108   3.947
  111ARG   HH22 1288   5.023   6.948   3.901
  111ARG      C 1289   5.763   7.320   3.952
  111ARG      O 1290   5.838   7.393   4.017
  112HI0      N 1291   5.734   7.340   3.823
  112HI0      H 1292   5.679   7.275   3.772
  112HI0     CA 1293   5.779   7.442   3.727
  112HI0     CB 1294   5.745   7.389   3.588
  112HI0     CG 1295   5.852   7.429   3.487
  112HI0    ND1 1296   5.864   7.550   3.433
  112HI0    HD1 1297   5.818   7.636   3.458
  112HI0    CD2 1298   5.928   7.343   3.420
  112HI0    HD2 1299   5.936   7.235   3.431
  112HI0    CE1 1300   5.954   7.537   3.336
  112HI0    HE1 1301   5.981   7.614   3.264
  112HI0    NE2 1302   5.993   7.410   3.325
  112HI0    HE2 1303   6.056   7.370   3.258
  112HI0      C 1304   5.710   7.574   3.760
  112HI0      O 1305   5.587   7.577   3.758
  113PRO      N 1306   5.781   7.687   3.761
  113PRO     CA 1307   5.723   7.821   3.774
  113PRO     CB 1308   5.839   7.917   3.800
  113PRO     CG 1309   5.942   7.820   3.860
  113PRO     CD 1310   5.925   7.685   3.791
  113PRO      C 1311   5.650   7.860   3.645
  113PRO      O 1312   5.701   7.825   3.539
  114ALA      N 1313   5.531   7.918   3.659
  114ALA      H 1314   5.500   7.942   3.751
  114ALA     CA 1315   5.444   7.957   3.547
  114ALA     CB 1316   5.497   8.092   3.498
  114ALA      C 1317   5.426   7.845   3.444
  114ALA      O 1318   5.356   7.747   3.470
  115GL4      N 1319   5.450   7.856   3.314
  115GL4      H 1320   5.478   7.946   3.279
  115GL4     CA 1321   5.459   7.757   3.206
  115GL4     CB 1322   5.455   7.814   3.064
  115GL4     CG 1323   5.326   7.889   3.031
  115GL4     CD 1324   5.333   7.956   2.893
  115GL4    OE1 1325   5.382   8.071   2.882
  115GL4   HE11 1326   5.336   8.120   2.808
  115GL4   HE12 1327   5.460   8.079   2.943
  115GL4    OE2 1328   5.288   7.885   2.801
  115GL4   HE21 1329   5.367   7.859   2.745
  115GL4   HE22 1330   5.189   7.871   2.802
  115GL4      C 1331   5.580   7.663   3.213
  115GL4      O 1332   5.693   7.710   3.230
  116ASN      N 1333   5.557   7.537   3.177
  116ASN      H 1334   5.465   7.497   3.177
  116ASN     CA 1335   5.659   7.434   3.156
  116ASN     CB 1336   5.578   7.306   3.133
  116ASN     CG 1337   5.646   7.181   3.191
  116ASN    OD1 1338   5.724   7.106   3.133
  116ASN    ND2 1339   5.605   7.150   3.313
  116ASN   HD21 1340   5.546   7.204   3.373
  116ASN   HD22 1341   5.624   7.056   3.340
  116ASN      C 1342   5.743   7.472   3.034
  116ASN      O 1343   5.704   7.535   2.936
  117GLY      N 1344   5.872   7.443   3.049
  117GLY      H 1345   5.907   7.424   3.141
  117GLY     CA 1346   5.978   7.452   2.948
  117GLY      C 1347   6.005   7.593   2.895
  117GLY      O 1348   5.983   7.687   2.970
  118LYSH     N 1349   6.048   7.623   2.773
  118LYSH     H 1350   6.078   7.717   2.754
  118LYSH    CA 1351   6.070   7.525   2.665
  118LYSH    CB 1352   6.060   7.607   2.536
  118LYSH    CG 1353   5.914   7.632   2.498
  118LYSH    CD 1354   5.933   7.705   2.364
  118LYSH    CE 1355   5.799   7.755   2.310
  118LYSH    NZ 1356   5.819   7.864   2.213
  118LYSH   HZ1 1357   5.732   7.895   2.175
  118LYSH   HZ2 1358   5.868   7.947   2.240
  118LYSH   HZ3 1359   5.855   7.824   2.129
  118LYSH     C 1360   6.191   7.433   2.671
  118LYSH     O 1361   6.169   7.313   2.651
  119SER      N 1362   6.306   7.483   2.716
  119SER      H 1363   6.300   7.564   2.773
  119SER     CA 1364   6.426   7.399   2.730
  119SER     CB 1365   6.495   7.372   2.596
  119SER     OG 1366   6.559   7.488   2.542
  119SER     HG 1367   6.491   7.561   2.538
  119SER      C 1368   6.534   7.464   2.817
  119SER      O 1369   6.541   7.584   2.843
  120ASN      N 1370   6.630   7.380   2.852
  120ASN      H 1371   6.615   7.283   2.831
  120ASN     CA 1372   6.744   7.424   2.935
  120ASN     CB 1373   6.768   7.322   3.046
  120ASN     CG 1374   6.667   7.327   3.161
  120ASN    OD1 1375   6.587   7.237   3.187
  120ASN    ND2 1376   6.653   7.437   3.234
  120ASN   HD21 1377   6.707   7.518   3.210
  120ASN   HD22 1378   6.579   7.445   3.300
  120ASN      C 1379   6.868   7.442   2.848
  120ASN      O 1380   6.908   7.342   2.788
  121PHE      N 1381   6.943   7.551   2.835
  121PHE      H 1382   7.030   7.551   2.785
  121PHE     CA 1383   6.913   7.682   2.893
  121PHE     CB 1384   6.801   7.771   2.839
  121PHE     CG 1385   6.818   7.816   2.694
  121PHE    CD1 1386   6.714   7.773   2.612
  121PHE    HD1 1387   6.621   7.746   2.662
  121PHE    CD2 1388   6.919   7.892   2.635
  121PHE    HD2 1389   6.998   7.934   2.697
  121PHE    CE1 1390   6.719   7.801   2.476
  121PHE    HE1 1391   6.645   7.751   2.415
  121PHE    CE2 1392   6.920   7.927   2.501
  121PHE    HE2 1393   7.001   7.988   2.460
  121PHE     CZ 1394   6.817   7.882   2.419
  121PHE     HZ 1395   6.817   7.920   2.317
  121PHE      C 1396   6.901   7.713   3.042
  121PHE      O 1397   6.807   7.671   3.110
  122LEU      N 1398   6.977   7.811   3.091
  122LEU      H 1399   7.021   7.870   3.023
  122LEU     CA 1400   6.982   7.874   3.223
  122LEU     CB 1401   7.121   7.927   3.261
  122LEU     CG 1402   7.118   8.006   3.392
  122LEU    CD1 1403   7.128   7.929   3.523
  122LEU    CD2 1404   7.240   8.099   3.391
  122LEU      C 1405   6.874   7.982   3.225
  122LEU      O 1406   6.896   8.089   3.169
  123ASN      N 1407   6.761   7.942   3.283
  123ASN      H 1408   6.755   7.844   3.303
  123ASN     CA 1409   6.637   8.018   3.307
  123ASN     CB 1410   6.514   7.928   3.303
  123ASN     CG 1411   6.522   7.800   3.385
  123ASN    OD1 1412   6.606   7.770   3.470
  123ASN    ND2 1413   6.430   7.709   3.353
  123ASN   HD21 1414   6.357   7.733   3.289
  123ASN   HD22 1415   6.422   7.624   3.406
  123ASN      C 1416   6.635   8.100   3.436
  123ASN      O 1417   6.688   8.067   3.542
  124CYS2     N 1418   6.583   8.222   3.430
  124CYS2     H 1419   6.605   8.276   3.349
  124CYS2    CA 1420   6.552   8.303   3.548
  124CYS2    CB 1421   6.666   8.406   3.557
  124CYS2    SG 1422   6.645   8.522   3.697
  124CYS2     C 1423   6.415   8.370   3.536
  124CYS2     O 1424   6.401   8.464   3.458
  125TYR      N 1425   6.315   8.312   3.600
  125TYR      H 1426   6.332   8.232   3.658
  125TYR     CA 1427   6.177   8.364   3.598
  125TYR     CB 1428   6.079   8.253   3.635
  125TYR     CG 1429   6.062   8.149   3.524
  125TYR    CD1 1430   5.947   8.153   3.446
  125TYR    HD1 1431   5.890   8.245   3.458
  125TYR    CD2 1432   6.148   8.040   3.514
  125TYR    HD2 1433   6.227   8.021   3.586
  125TYR    CE1 1434   5.919   8.046   3.361
  125TYR    HE1 1435   5.821   8.031   3.317
  125TYR    CE2 1436   6.118   7.927   3.438
  125TYR    HE2 1437   6.179   7.837   3.436
  125TYR     CZ 1438   6.004   7.936   3.359
  125TYR     OH 1439   5.981   7.853   3.254
  125TYR     HH 1440   5.917   7.898   3.192
  125TYR      C 1441   6.156   8.478   3.699
  125TYR      O 1442   6.163   8.455   3.819
  126VAL      N 1443   6.164   8.601   3.649
  126VAL      H 1444   6.180   8.607   3.551
  126VAL     CA 1445   6.154   8.725   3.728
  126VAL     CB 1446   6.237   8.833   3.659
  126VAL    CG1 1447   6.219   8.960   3.744
  126VAL    CG2 1448   6.385   8.798   3.673
  126VAL      C 1449   6.006   8.761   3.723
  126VAL      O 1450   5.942   8.779   3.619
  127SER      N 1451   5.944   8.769   3.840
  127SER      H 1452   6.000   8.751   3.922
  127SER     CA 1453   5.814   8.832   3.863
  127SER     CB 1454   5.793   8.840   4.014
  127SER     OG 1455   5.662   8.883   4.050
  127SER     HG 1456   5.651   8.849   4.144
  127SER      C 1457   5.796   8.968   3.795
  127SER      O 1458   5.882   9.054   3.812
  128GLY      N 1459   5.714   8.977   3.690
  128GLY      H 1460   5.658   8.898   3.664
  128GLY     CA 1461   5.678   9.097   3.614
  128GLY      C 1462   5.647   9.072   3.467
  128GLY      O 1463   5.658   8.963   3.411
  129PHE      N 1464   5.580   9.177   3.419
  129PHE      H 1465   5.551   9.253   3.477
  129PHE     CA 1466   5.533   9.191   3.281
  129PHE     CB 1467   5.384   9.218   3.303
  129PHE     CG 1468   5.308   9.236   3.171
  129PHE    CD1 1469   5.246   9.122   3.123
  129PHE    HD1 1470   5.251   9.020   3.161
  129PHE    CD2 1471   5.292   9.362   3.115
  129PHE    HD2 1472   5.313   9.446   3.182
  129PHE    CE1 1473   5.170   9.139   3.007
  129PHE    HE1 1474   5.104   9.061   2.968
  129PHE    CE2 1475   5.224   9.377   2.995
  129PHE    HE2 1476   5.211   9.474   2.947
  129PHE     CZ 1477   5.169   9.261   2.941
  129PHE     HZ 1478   5.122   9.267   2.843
  129PHE      C 1479   5.618   9.300   3.215
  129PHE      O 1480   5.662   9.403   3.267
  130HI0      N 1481   5.644   9.276   3.087
  130HI0      H 1482   5.604   9.194   3.046
  130HI0     CA 1483   5.723   9.367   3.003
  130HI0     CB 1484   5.740   9.300   2.867
  130HI0     CG 1485   5.605   9.255   2.810
  130HI0    ND1 1486   5.501   9.329   2.771
  130HI0    HD1 1487   5.499   9.429   2.776
  130HI0    CD2 1488   5.574   9.129   2.782
  130HI0    HD2 1489   5.634   9.041   2.806
  130HI0    CE1 1490   5.414   9.247   2.714
  130HI0    HE1 1491   5.315   9.278   2.678
  130HI0    NE2 1492   5.452   9.121   2.731
  130HI0    HE2 1493   5.418   9.039   2.685
  130HI0      C 1494   5.678   9.513   2.990
  130HI0      O 1495   5.557   9.529   2.972
  131PRO      N 1496   5.761   9.616   3.000
  131PRO     CA 1497   5.903   9.603   3.033
  131PRO     CB 1498   5.966   9.724   2.963
  131PRO     CG 1499   5.857   9.832   2.965
  131PRO     CD 1500   5.726   9.753   2.961
  131PRO      C 1501   5.920   9.612   3.185
  131PRO      O 1502   5.852   9.687   3.255
  132SER      N 1503   6.017   9.531   3.226
  132SER      H 1504   6.058   9.467   3.161
  132SER     CA 1505   6.062   9.515   3.365
  132SER     CB 1506   6.134   9.381   3.383
  132SER     OG 1507   6.169   9.354   3.519
  132SER     HG 1508   6.268   9.358   3.532
  132SER      C 1509   6.152   9.633   3.402
  132SER      O 1510   6.221   9.685   3.315
  133AS4      N 1511   6.124   9.691   3.519
  133AS4      H 1512   6.051   9.654   3.575
  133AS4     CA 1513   6.202   9.807   3.567
  133AS4     CB 1514   6.112   9.881   3.666
  133AS4     CG 1515   6.084   9.813   3.800
  133AS4    OD1 1516   6.055   9.692   3.815
  133AS4   HD11 1517   6.067   9.665   3.911
  133AS4   HD12 1518   6.035   9.654   3.725
  133AS4    OD2 1519   6.089   9.886   3.902
  133AS4   HD21 1520   6.017   9.867   3.968
  133AS4   HD22 1521   6.157   9.954   3.876
  133AS4      C 1522   6.332   9.761   3.633
  133AS4      O 1523   6.431   9.834   3.623
  134ILE      N 1524   6.328   9.648   3.702
  134ILE      H 1525   6.237   9.618   3.730
  134ILE     CA 1526   6.444   9.585   3.769
  134ILE     CB 1527   6.399   9.494   3.883
  134ILE    CG1 1528   6.308   9.380   3.838
  134ILE    CG2 1529   6.364   9.580   4.006
  134ILE     CD 1530   6.239   9.305   3.952
  134ILE      C 1531   6.551   9.529   3.675
  134ILE      O 1532   6.512   9.466   3.577
  135GL4      N 1533   6.678   9.559   3.700
  135GL4      H 1534   6.704   9.623   3.772
  135GL4     CA 1535   6.786   9.501   3.619
  135GL4     CB 1536   6.916   9.579   3.643
  135GL4     CG 1537   6.928   9.715   3.575
  135GL4     CD 1538   7.033   9.816   3.621
  135GL4    OE1 1539   7.040   9.857   3.739
  135GL4   HE11 1540   7.111   9.924   3.764
  135GL4   HE12 1541   6.972   9.816   3.800
  135GL4    OE2 1542   7.115   9.851   3.534
  135GL4   HE21 1543   7.197   9.880   3.583
  135GL4   HE22 1544   7.085   9.805   3.451
  135GL4      C 1545   6.806   9.351   3.645
  135GL4      O 1546   6.816   9.307   3.760
  136VAL      N 1547   6.801   9.271   3.539
  136VAL      H 1548   6.781   9.300   3.445
  136VAL     CA 1549   6.831   9.128   3.542
  136VAL     CB 1550   6.706   9.058   3.488
  136VAL    CG1 1551   6.720   8.906   3.479
  136VAL    CG2 1552   6.591   9.090   3.583
  136VAL      C 1553   6.959   9.103   3.462
  136VAL      O 1554   6.959   9.124   3.340
  137AS4      N 1555   7.055   9.033   3.522
  137AS4      H 1556   7.050   8.982   3.607
  137AS4     CA 1557   7.194   9.023   3.475
  137AS4     CB 1558   7.281   9.139   3.524
  137AS4     CG 1559   7.242   9.283   3.491
  137AS4    OD1 1560   7.145   9.339   3.547
  137AS4   HD11 1561   7.144   9.436   3.525
  137AS4   HD12 1562   7.088   9.268   3.589
  137AS4    OD2 1563   7.302   9.338   3.396
  137AS4   HD21 1564   7.271   9.433   3.389
  137AS4   HD22 1565   7.336   9.268   3.333
  137AS4      C 1566   7.260   8.893   3.520
  137AS4      O 1567   7.226   8.833   3.622
  138LEU      N 1568   7.361   8.849   3.445
  138LEU      H 1569   7.370   8.875   3.349
  138LEU     CA 1570   7.445   8.736   3.487
  138LEU     CB 1571   7.511   8.661   3.372
  138LEU     CG 1572   7.402   8.582   3.298
  138LEU    CD1 1573   7.458   8.517   3.172
  138LEU    CD2 1574   7.339   8.481   3.394
  138LEU      C 1575   7.533   8.765   3.609
  138LEU      O 1576   7.598   8.865   3.637
  139LEU      N 1577   7.530   8.654   3.683
  139LEU      H 1578   7.458   8.589   3.658
  139LEU     CA 1579   7.626   8.623   3.790
  139LEU     CB 1580   7.542   8.623   3.918
  139LEU     CG 1581   7.607   8.609   4.056
  139LEU    CD1 1582   7.690   8.735   4.080
  139LEU    CD2 1583   7.500   8.595   4.165
  139LEU      C 1584   7.703   8.494   3.764
  139LEU      O 1585   7.647   8.393   3.721
  140LYSH     N 1586   7.835   8.510   3.775
  140LYSH     H 1587   7.870   8.601   3.793
  140LYSH    CA 1588   7.920   8.390   3.762
  140LYSH    CB 1589   7.982   8.410   3.623
  140LYSH    CG 1590   8.085   8.305   3.581
  140LYSH    CD 1591   8.122   8.336   3.436
  140LYSH    CE 1592   8.259   8.273   3.409
  140LYSH    NZ 1593   8.305   8.337   3.285
  140LYSH   HZ1 1594   8.341   8.429   3.299
  140LYSH   HZ2 1595   8.374   8.284   3.235
  140LYSH   HZ3 1596   8.229   8.337   3.221
  140LYSH     C 1597   8.035   8.400   3.862
  140LYSH     O 1598   8.106   8.500   3.868
  141ASN      N 1599   8.042   8.300   3.950
  141ASN      H 1600   7.979   8.222   3.948
  141ASN     CA 1601   8.140   8.297   4.060
  141ASN     CB 1602   8.277   8.244   4.018
  141ASN     CG 1603   8.300   8.100   3.972
  141ASN    OD1 1604   8.221   8.006   3.987
  141ASN    ND2 1605   8.409   8.082   3.899
  141ASN   HD21 1606   8.474   8.158   3.900
  141ASN   HD22 1607   8.407   7.998   3.845
  141ASN      C 1608   8.154   8.426   4.142
  141ASN      O 1609   8.262   8.483   4.152
  142GLY      N 1610   8.043   8.478   4.195
  142GLY      H 1611   7.959   8.427   4.179
  142GLY     CA 1612   8.042   8.599   4.278
  142GLY      C 1613   8.024   8.724   4.191
  142GLY      O 1614   7.971   8.819   4.247
  143GL4      N 1615   8.100   8.729   4.082
  143GL4      H 1616   8.159   8.655   4.052
  143GL4     CA 1617   8.112   8.846   3.994
  143GL4     CB 1618   8.241   8.839   3.912
  143GL4     CG 1619   8.364   8.869   3.997
  143GL4     CD 1620   8.495   8.839   3.923
  143GL4    OE1 1621   8.522   8.919   3.831
  143GL4   HE11 1622   8.621   8.912   3.822
  143GL4   HE12 1623   8.449   8.987   3.830
  143GL4    OE2 1624   8.540   8.722   3.923
  143GL4   HE21 1625   8.621   8.723   3.864
  143GL4   HE22 1626   8.488   8.663   3.985
  143GL4      C 1627   7.993   8.862   3.899
  143GL4      O 1628   7.929   8.769   3.850
  144ARG      N 1629   7.952   8.988   3.884
  144ARG      H 1630   7.978   9.060   3.948
  144ARG     CA 1631   7.859   9.028   3.777
  144ARG     CB 1632   7.782   9.157   3.802
  144ARG     CG 1633   7.863   9.282   3.839
  144ARG     CD 1634   7.777   9.407   3.864
  144ARG     NE 1635   7.716   9.443   3.735
  144ARG     HE 1636   7.637   9.384   3.715
  144ARG     CZ 1637   7.749   9.547   3.658
  144ARG    NH1 1638   7.850   9.631   3.682
  144ARG   HH11 1639   7.913   9.614   3.758
  144ARG   HH12 1640   7.858   9.718   3.632
  144ARG    NH2 1641   7.672   9.560   3.549
  144ARG   HH21 1642   7.607   9.488   3.525
  144ARG   HH22 1643   7.692   9.637   3.489
  144ARG      C 1644   7.927   9.027   3.640
  144ARG      O 1645   8.045   9.059   3.623
  145ILE      N 1646   7.851   8.977   3.543
  145ILE      H 1647   7.769   8.924   3.566
  145ILE     CA 1648   7.877   8.979   3.398
  145ILE     CB 1649   7.951   8.854   3.350
  145ILE    CG1 1650   7.895   8.727   3.413
  145ILE    CG2 1651   8.103   8.857   3.371
  145ILE     CD 1652   7.915   8.611   3.315
  145ILE      C 1653   7.756   9.017   3.313
  145ILE      O 1654   7.651   9.021   3.377
  146GL4      N 1655   7.773   9.006   3.182
  146GL4      H 1656   7.855   8.956   3.155
  146GL4     CA 1657   7.692   9.048   3.066
  146GL4     CB 1658   7.749   8.986   2.938
  146GL4     CG 1659   7.869   9.073   2.898
  146GL4     CD 1660   7.992   8.983   2.909
  146GL4    OE1 1661   8.044   8.943   3.016
  146GL4   HE11 1662   8.121   8.881   3.000
  146GL4   HE12 1663   7.983   8.970   3.090
  146GL4    OE2 1664   8.026   8.924   2.804
  146GL4   HE21 1665   8.124   8.907   2.797
  146GL4   HE22 1666   7.951   8.920   2.738
  146GL4      C 1667   7.546   9.005   3.076
  146GL4      O 1668   7.514   8.907   3.143
  147LYSH     N 1669   7.457   9.056   2.991
  147LYSH     H 1670   7.492   9.118   2.920
  147LYSH    CA 1671   7.311   9.040   2.989
  147LYSH    CB 1672   7.254   9.154   2.904
  147LYSH    CG 1673   7.258   9.292   2.969
  147LYSH    CD 1674   7.165   9.289   3.091
  147LYSH    CE 1675   7.161   9.435   3.137
  147LYSH    NZ 1676   7.069   9.459   3.250
  147LYSH   HZ1 1677   7.048   9.555   3.269
  147LYSH   HZ2 1678   6.981   9.422   3.219
  147LYSH   HZ3 1679   7.109   9.417   3.331
  147LYSH     C 1680   7.259   8.907   2.934
  147LYSH     O 1681   7.312   8.845   2.841
  148VAL      N 1682   7.146   8.869   2.994
  148VAL      H 1683   7.108   8.922   3.070
  148VAL     CA 1684   7.073   8.745   2.966
  148VAL     CB 1685   6.956   8.729   3.063
  148VAL    CG1 1686   7.005   8.680   3.199
  148VAL    CG2 1687   6.871   8.856   3.078
  148VAL      C 1688   7.019   8.751   2.823
  148VAL      O 1689   6.927   8.828   2.795
  149GL4      N 1690   7.059   8.659   2.735
  149GL4      H 1691   7.120   8.587   2.767
  149GL4     CA 1692   7.024   8.667   2.593
  149GL4     CB 1693   7.100   8.567   2.505
  149GL4     CG 1694   7.253   8.569   2.513
  149GL4     CD 1695   7.307   8.496   2.636
  149GL4    OE1 1696   7.263   8.380   2.653
  149GL4   HE11 1697   7.284   8.357   2.748
  149GL4   HE12 1698   7.216   8.337   2.576
  149GL4    OE2 1699   7.404   8.544   2.699
  149GL4   HE21 1700   7.402   8.507   2.792
  149GL4   HE22 1701   7.471   8.580   2.633
  149GL4      C 1702   6.883   8.671   2.533
  149GL4      O 1703   6.872   8.731   2.427
  150HI0      N 1704   6.780   8.605   2.586
  150HI0      H 1705   6.801   8.541   2.660
  150HI0     CA 1706   6.644   8.599   2.531
  150HI0     CB 1707   6.632   8.459   2.472
  150HI0     CG 1708   6.727   8.424   2.357
  150HI0    ND1 1709   6.756   8.499   2.252
  150HI0    HD1 1710   6.702   8.574   2.213
  150HI0    CD2 1711   6.813   8.324   2.370
  150HI0    HD2 1712   6.832   8.266   2.460
  150HI0    CE1 1713   6.857   8.436   2.193
  150HI0    HE1 1714   6.873   8.457   2.087
  150HI0    NE2 1715   6.888   8.326   2.260
  150HI0    HE2 1716   6.945   8.249   2.229
  150HI0      C 1717   6.541   8.619   2.643
  150HI0      O 1718   6.555   8.564   2.752
  151SER      N 1719   6.422   8.664   2.603
  151SER      H 1720   6.417   8.703   2.511
  151SER     CA 1721   6.306   8.683   2.690
  151SER     CB 1722   6.309   8.817   2.765
  151SER     OG 1723   6.279   8.930   2.682
  151SER     HG 1724   6.333   8.915   2.599
  151SER      C 1725   6.166   8.658   2.633
  151SER      O 1726   6.118   8.720   2.538
  152AS4      N 1727   6.098   8.567   2.702
  152AS4      H 1728   6.151   8.524   2.775
  152AS4     CA 1729   5.958   8.529   2.682
  152AS4     CB 1730   5.955   8.382   2.639
  152AS4     CG 1731   5.972   8.362   2.488
  152AS4    OD1 1732   6.076   8.310   2.444
  152AS4   HD11 1733   6.062   8.286   2.348
  152AS4   HD12 1734   6.143   8.316   2.518
  152AS4    OD2 1735   5.870   8.361   2.415
  152AS4   HD21 1736   5.904   8.336   2.325
  152AS4   HD22 1737   5.793   8.378   2.476
  152AS4      C 1738   5.868   8.565   2.801
  152AS4      O 1739   5.899   8.537   2.917
  153LEU      N 1740   5.742   8.597   2.774
  153LEU      H 1741   5.715   8.590   2.678
  153LEU     CA 1742   5.639   8.616   2.877
  153LEU     CB 1743   5.550   8.737   2.847
  153LEU     CG 1744   5.452   8.778   2.957
  153LEU    CD1 1745   5.521   8.883   3.045
  153LEU    CD2 1746   5.327   8.830   2.885
  153LEU      C 1747   5.557   8.494   2.920
  153LEU      O 1748   5.461   8.461   2.851
  154SER      N 1749   5.611   8.420   3.016
  154SER      H 1750   5.688   8.458   3.067
  154SER     CA 1751   5.556   8.297   3.075
  154SER     CB 1752   5.662   8.216   3.149
  154SER     OG 1753   5.622   8.085   3.189
  154SER     HG 1754   5.664   8.014   3.133
  154SER      C 1755   5.437   8.324   3.168
  154SER      O 1756   5.424   8.428   3.232
  155PHE      N 1757   5.330   8.259   3.125
  155PHE      H 1758   5.327   8.214   3.035
  155PHE     CA 1759   5.196   8.272   3.183
  155PHE     CB 1760   5.077   8.272   3.086
  155PHE     CG 1761   4.938   8.318   3.129
  155PHE    CD1 1762   4.837   8.231   3.168
  155PHE    HD1 1763   4.868   8.128   3.187
  155PHE    CD2 1764   4.912   8.455   3.127
  155PHE    HD2 1765   4.976   8.529   3.080
  155PHE    CE1 1766   4.713   8.276   3.211
  155PHE    HE1 1767   4.633   8.205   3.234
  155PHE    CE2 1768   4.791   8.504   3.175
  155PHE    HE2 1769   4.759   8.602   3.138
  155PHE     CZ 1770   4.693   8.414   3.215
  155PHE     HZ 1771   4.596   8.445   3.255
  155PHE      C 1772   5.167   8.166   3.289
  155PHE      O 1773   5.195   8.047   3.281
  156SER      N 1774   5.099   8.212   3.394
  156SER      H 1775   5.092   8.311   3.410
  156SER     CA 1776   5.051   8.135   3.509
  156SER     CB 1777   5.097   8.200   3.640
  156SER     OG 1778   5.064   8.130   3.760
  156SER     HG 1779   4.991   8.186   3.801
  156SER      C 1780   4.899   8.134   3.525
  156SER      O 1781   4.845   8.244   3.529
  157LYSH     N 1782   4.850   8.028   3.588
  157LYSH     H 1783   4.912   7.979   3.649
  157LYSH    CA 1784   4.708   7.991   3.582
  157LYSH    CB 1785   4.679   7.852   3.639
  157LYSH    CG 1786   4.756   7.744   3.562
  157LYSH    CD 1787   4.740   7.616   3.643
  157LYSH    CE 1788   4.804   7.502   3.563
  157LYSH    NZ 1789   4.945   7.521   3.525
  157LYSH   HZ1 1790   4.970   7.436   3.479
  157LYSH   HZ2 1791   4.949   7.605   3.472
  157LYSH   HZ3 1792   4.997   7.532   3.610
  157LYSH     C 1793   4.605   8.084   3.647
  157LYSH     O 1794   4.535   8.148   3.568
  158AS4      N 1795   4.649   8.143   3.758
  158AS4      H 1796   4.746   8.128   3.777
  158AS4     CA 1797   4.586   8.241   3.847
  158AS4     CB 1798   4.651   8.231   3.985
  158AS4     CG 1799   4.804   8.230   3.980
  158AS4    OD1 1800   4.869   8.268   3.880
  158AS4   HD11 1801   4.965   8.262   3.907
  158AS4   HD12 1802   4.817   8.297   3.799
  158AS4    OD2 1803   4.865   8.173   4.073
  158AS4   HD21 1804   4.962   8.150   4.062
  158AS4   HD22 1805   4.795   8.165   4.144
  158AS4      C 1806   4.603   8.386   3.800
  158AS4      O 1807   4.605   8.474   3.886
  159TRP      N 1808   4.615   8.404   3.669
  159TRP      H 1809   4.606   8.323   3.611
  159TRP     CA 1810   4.626   8.527   3.590
  159TRP     CB 1811   4.497   8.609   3.593
  159TRP     CG 1812   4.406   8.551   3.485
  159TRP    CD1 1813   4.397   8.586   3.357
  159TRP    HD1 1814   4.441   8.674   3.309
  159TRP    CD2 1815   4.312   8.453   3.514
  159TRP    NE1 1816   4.298   8.517   3.301
  159TRP    HE1 1817   4.288   8.496   3.204
  159TRP    CE2 1818   4.248   8.434   3.392
  159TRP    CE3 1819   4.273   8.376   3.623
  159TRP    HE3 1820   4.332   8.372   3.715
  159TRP    CZ2 1821   4.143   8.343   3.386
  159TRP    HZ2 1822   4.084   8.334   3.294
  159TRP    CZ3 1823   4.170   8.283   3.611
  159TRP    HZ3 1824   4.152   8.227   3.703
  159TRP    CH2 1825   4.100   8.265   3.492
  159TRP    HH2 1826   3.998   8.226   3.497
  159TRP      C 1827   4.759   8.599   3.613
  159TRP      O 1828   4.759   8.722   3.604
  160SER      N 1829   4.867   8.532   3.654
  160SER      H 1830   4.873   8.435   3.632
  160SER     CA 1831   4.994   8.595   3.693
  160SER     CB 1832   5.058   8.525   3.814
  160SER     OG 1833   4.959   8.509   3.916
  160SER     HG 1834   4.928   8.414   3.910
  160SER      C 1835   5.092   8.594   3.576
  160SER      O 1836   5.099   8.491   3.508
  161PHE      N 1837   5.190   8.684   3.581
  161PHE      H 1838   5.170   8.755   3.648
  161PHE     CA 1839   5.285   8.695   3.469
  161PHE     CB 1840   5.276   8.819   3.380
  161PHE     CG 1841   5.134   8.833   3.325
  161PHE    CD1 1842   5.043   8.897   3.408
  161PHE    HD1 1843   5.075   8.930   3.507
  161PHE    CD2 1844   5.104   8.794   3.195
  161PHE    HD2 1845   5.156   8.706   3.157
  161PHE    CE1 1846   4.920   8.932   3.354
  161PHE    HE1 1847   4.851   8.995   3.409
  161PHE    CE2 1848   4.978   8.822   3.144
  161PHE    HE2 1849   4.948   8.794   3.043
  161PHE     CZ 1850   4.891   8.897   3.223
  161PHE     HZ 1851   4.788   8.898   3.187
  161PHE      C 1852   5.430   8.685   3.517
  161PHE      O 1853   5.479   8.726   3.622
  162TYR      N 1854   5.512   8.620   3.435
  162TYR      H 1855   5.473   8.581   3.352
  162TYR     CA 1856   5.650   8.578   3.464
  162TYR     CB 1857   5.664   8.431   3.506
  162TYR     CG 1858   5.643   8.419   3.657
  162TYR    CD1 1859   5.522   8.375   3.711
  162TYR    HD1 1860   5.431   8.388   3.654
  162TYR    CD2 1861   5.757   8.401   3.734
  162TYR    HD2 1862   5.857   8.435   3.707
  162TYR    CE1 1863   5.513   8.314   3.836
  162TYR    HE1 1864   5.417   8.282   3.876
  162TYR    CE2 1865   5.753   8.327   3.852
  162TYR    HE2 1866   5.851   8.295   3.886
  162TYR     CZ 1867   5.630   8.295   3.909
  162TYR     OH 1868   5.618   8.219   4.021
  162TYR     HH 1869   5.701   8.165   4.037
  162TYR      C 1870   5.747   8.610   3.351
  162TYR      O 1871   5.734   8.546   3.246
  163LEU      N 1872   5.846   8.695   3.376
  163LEU      H 1873   5.864   8.737   3.465
  163LEU     CA 1874   5.951   8.713   3.275
  163LEU     CB 1875   6.023   8.847   3.288
  163LEU     CG 1876   5.945   8.942   3.197
  163LEU    CD1 1877   5.975   9.087   3.238
  163LEU    CD2 1878   6.011   8.931   3.059
  163LEU      C 1879   6.057   8.604   3.263
  163LEU      O 1880   6.146   8.599   3.348
  164LEU      N 1881   6.037   8.514   3.167
  164LEU      H 1882   5.968   8.525   3.095
  164LEU     CA 1883   6.133   8.405   3.147
  164LEU     CB 1884   6.065   8.282   3.086
  164LEU     CG 1885   6.169   8.171   3.069
  164LEU    CD1 1886   6.252   8.148   3.195
  164LEU    CD2 1887   6.097   8.045   3.020
  164LEU      C 1888   6.253   8.452   3.064
  164LEU      O 1889   6.239   8.477   2.944
  165TYR      N 1890   6.346   8.506   3.142
  165TYR      H 1891   6.331   8.520   3.240
  165TYR     CA 1892   6.475   8.550   3.089
  165TYR     CB 1893   6.539   8.658   3.177
  165TYR     CG 1894   6.482   8.795   3.140
  165TYR    CD1 1895   6.385   8.862   3.214
  165TYR    HD1 1896   6.342   8.808   3.298
  165TYR    CD2 1897   6.543   8.863   3.036
  165TYR    HD2 1898   6.590   8.803   2.958
  165TYR    CE1 1899   6.361   8.997   3.193
  165TYR    HE1 1900   6.291   9.046   3.261
  165TYR    CE2 1901   6.519   8.998   3.013
  165TYR    HE2 1902   6.564   9.052   2.930
  165TYR     CZ 1903   6.428   9.067   3.093
  165TYR     OH 1904   6.388   9.196   3.076
  165TYR     HH 1905   6.455   9.226   3.008
  165TYR      C 1906   6.563   8.425   3.082
  165TYR      O 1907   6.603   8.377   3.188
  166TYR      N 1908   6.609   8.384   2.964
  166TYR      H 1909   6.589   8.442   2.886
  166TYR     CA 1910   6.697   8.266   2.952
  166TYR     CB 1911   6.613   8.155   2.889
  166TYR     CG 1912   6.540   8.180   2.757
  166TYR    CD1 1913   6.406   8.218   2.752
  166TYR    HD1 1914   6.370   8.257   2.847
  166TYR    CD2 1915   6.602   8.134   2.641
  166TYR    HD2 1916   6.698   8.085   2.658
  166TYR    CE1 1917   6.334   8.223   2.634
  166TYR    HE1 1918   6.236   8.270   2.629
  166TYR    CE2 1919   6.528   8.126   2.524
  166TYR    HE2 1920   6.548   8.041   2.458
  166TYR     CZ 1921   6.397   8.173   2.521
  166TYR     OH 1922   6.332   8.177   2.401
  166TYR     HH 1923   6.241   8.214   2.417
  166TYR      C 1924   6.823   8.298   2.873
  166TYR      O 1925   6.840   8.395   2.799
  167THR      N 1926   6.927   8.234   2.925
  167THR      H 1927   6.924   8.170   3.002
  167THR     CA 1928   7.064   8.255   2.876
  167THR     CB 1929   7.141   8.357   2.960
  167THR    OG1 1930   7.281   8.349   2.932
  167THR    HG1 1931   7.289   8.379   2.837
  167THR    CG2 1932   7.129   8.333   3.110
  167THR      C 1933   7.133   8.118   2.869
  167THR      O 1934   7.090   8.022   2.932
  168GL4      N 1935   7.235   8.108   2.785
  168GL4      H 1936   7.276   8.193   2.752
  168GL4     CA 1937   7.316   7.989   2.752
  168GL4     CB 1938   7.429   8.027   2.656
  168GL4     CG 1939   7.487   7.902   2.589
  168GL4     CD 1940   7.604   7.936   2.497
  168GL4    OE1 1941   7.589   8.000   2.390
  168GL4   HE11 1942   7.645   7.956   2.320
  168GL4   HE12 1943   7.522   8.071   2.408
  168GL4    OE2 1944   7.717   7.907   2.542
  168GL4   HE21 1945   7.774   7.978   2.501
  168GL4   HE22 1946   7.699   7.829   2.602
  168GL4      C 1947   7.362   7.908   2.873
  168GL4      O 1948   7.403   7.959   2.977
  169PHE      N 1949   7.333   7.778   2.867
  169PHE      H 1950   7.258   7.744   2.810
  169PHE     CA 1951   7.376   7.682   2.969
  169PHE     CB 1952   7.275   7.568   2.988
  169PHE     CG 1953   7.314   7.479   3.106
  169PHE    CD1 1954   7.230   7.465   3.216
  169PHE    HD1 1955   7.123   7.481   3.204
  169PHE    CD2 1956   7.425   7.395   3.105
  169PHE    HD2 1957   7.488   7.379   3.017
  169PHE    CE1 1958   7.262   7.389   3.328
  169PHE    HE1 1959   7.213   7.409   3.423
  169PHE    CE2 1960   7.459   7.319   3.216
  169PHE    HE2 1961   7.557   7.272   3.227
  169PHE     CZ 1962   7.381   7.316   3.331
  169PHE     HZ 1963   7.417   7.262   3.418
  169PHE      C 1964   7.507   7.617   2.927
  169PHE      O 1965   7.509   7.537   2.834
  170THR      N 1966   7.615   7.650   2.998
  170THR      H 1967   7.602   7.697   3.085
  170THR     CA 1968   7.752   7.602   2.978
  170THR     CB 1969   7.856   7.639   3.084
  170THR    OG1 1970   7.793   7.628   3.212
  170THR    HG1 1971   7.769   7.532   3.222
  170THR    CG2 1972   7.927   7.774   3.069
  170THR      C 1973   7.762   7.449   2.971
  170THR      O 1974   7.754   7.390   3.079
  171PRO      N 1975   7.813   7.392   2.862
  171PRO     CA 1976   7.833   7.249   2.835
  171PRO     CB 1977   7.856   7.240   2.684
  171PRO     CG 1978   7.778   7.357   2.623
  171PRO     CD 1979   7.799   7.461   2.733
  171PRO      C 1980   7.940   7.190   2.926
  171PRO      O 1981   7.934   7.093   3.001
  172THR      N 1982   8.051   7.263   2.935
  172THR      H 1983   8.062   7.342   2.875
  172THR     CA 1984   8.155   7.252   3.039
  172THR     CB 1985   8.287   7.320   3.003
  172THR    OG1 1986   8.259   7.452   2.955
  172THR    HG1 1987   8.246   7.455   2.856
  172THR    CG2 1988   8.363   7.240   2.897
  172THR      C 1989   8.117   7.312   3.174
  172THR      O 1990   8.078   7.428   3.190
  173GL4      N 1991   8.111   7.224   3.274
  173GL4      H 1992   8.162   7.138   3.274
  173GL4     CA 1993   8.064   7.256   3.409
  173GL4     CB 1994   7.958   7.156   3.453
  173GL4     CG 1995   7.826   7.159   3.375
  173GL4     CD 1996   7.725   7.048   3.403
  173GL4    OE1 1997   7.762   6.938   3.449
  173GL4   HE11 1998   7.680   6.882   3.444
  173GL4   HE12 1999   7.853   6.940   3.492
  173GL4    OE2 2000   7.604   7.072   3.383
  173GL4   HE21 2001   7.555   6.995   3.342
  173GL4   HE22 2002   7.583   7.165   3.412
  173GL4      C 2003   8.183   7.282   3.502
  173GL4      O 2004   8.262   7.191   3.529
  174LYSH     N 2005   8.175   7.405   3.552
  174LYSH     H 2006   8.100   7.469   3.533
  174LYSH    CA 2007   8.287   7.456   3.633
  174LYSH    CB 2008   8.417   7.471   3.554
  174LYSH    CG 2009   8.546   7.483   3.635
  174LYSH    CD 2010   8.604   7.352   3.689
  174LYSH    CE 2011   8.721   7.381   3.783
  174LYSH    NZ 2012   8.776   7.258   3.843
  174LYSH   HZ1 2013   8.814   7.203   3.768
  174LYSH   HZ2 2014   8.856   7.289   3.894
  174LYSH   HZ3 2015   8.709   7.210   3.899
  174LYSH     C 2016   8.253   7.590   3.699
  174LYSH     O 2017   8.318   7.622   3.799
  175ASN      N 2018   8.164   7.674   3.648
  175ASN      H 2019   8.111   7.658   3.565
  175ASN     CA 2020   8.141   7.801   3.720
  175ASN     CB 2021   8.189   7.919   3.635
  175ASN     CG 2022   8.340   7.914   3.611
  175ASN    OD1 2023   8.416   7.917   3.707
  175ASN    ND2 2024   8.403   7.923   3.494
  175ASN   HD21 2025   8.359   7.927   3.404
  175ASN   HD22 2026   8.500   7.947   3.493
  175ASN      C 2027   7.993   7.821   3.753
  175ASN      O 2028   7.903   7.759   3.697
  176GL4      N 2029   7.984   7.882   3.871
  176GL4      H 2030   8.067   7.901   3.924
  176GL4     CA 2031   7.854   7.914   3.931
  176GL4     CB 2032   7.883   7.932   4.080
  176GL4     CG 2033   7.761   7.927   4.172
  176GL4     CD 2034   7.798   7.964   4.315
  176GL4    OE1 2035   7.801   8.087   4.338
  176GL4   HE11 2036   7.806   8.105   4.436
  176GL4   HE12 2037   7.794   8.141   4.254
  176GL4    OE2 2038   7.830   7.877   4.399
  176GL4   HE21 2039   7.811   7.905   4.493
  176GL4   HE22 2040   7.857   7.795   4.348
  176GL4      C 2041   7.773   8.027   3.867
  176GL4      O 2042   7.770   8.141   3.914
  177TYR      N 2043   7.718   7.987   3.753
  177TYR      H 2044   7.744   7.897   3.717
  177TYR     CA 2045   7.616   8.065   3.680
  177TYR     CB 2046   7.602   8.017   3.536
  177TYR     CG 2047   7.693   8.085   3.434
  177TYR    CD1 2048   7.802   8.016   3.381
  177TYR    HD1 2049   7.824   7.915   3.416
  177TYR    CD2 2050   7.673   8.217   3.395
  177TYR    HD2 2051   7.585   8.269   3.432
  177TYR    CE1 2052   7.883   8.080   3.288
  177TYR    HE1 2053   7.983   8.037   3.282
  177TYR    CE2 2054   7.750   8.274   3.294
  177TYR    HE2 2055   7.712   8.372   3.263
  177TYR     CZ 2056   7.859   8.208   3.240
  177TYR     OH 2057   7.930   8.263   3.138
  177TYR     HH 2058   7.864   8.332   3.110
  177TYR      C 2059   7.486   8.076   3.760
  177TYR      O 2060   7.440   7.971   3.806
  178ALA      N 2061   7.438   8.200   3.766
  178ALA      H 2062   7.505   8.274   3.760
  178ALA     CA 2063   7.317   8.237   3.840
  178ALA     CB 2064   7.347   8.254   3.989
  178ALA      C 2065   7.275   8.376   3.792
  178ALA      O 2066   7.344   8.442   3.714
  179CYS2     N 2067   7.151   8.408   3.829
  179CYS2     H 2068   7.100   8.344   3.886
  179CYS2    CA 2069   7.081   8.527   3.779
  179CYS2    CB 2070   6.934   8.484   3.764
  179CYS2    SG 2071   6.827   8.613   3.690
  179CYS2     C 2072   7.082   8.615   3.904
  179CYS2     O 2073   7.076   8.579   4.022
  180ARG      N 2074   7.130   8.733   3.867
  180ARG      H 2075   7.170   8.743   3.776
  180ARG     CA 2076   7.137   8.847   3.960
  180ARG     CB 2077   7.276   8.905   3.937
  180ARG     CG 2078   7.298   9.035   4.015
  180ARG     CD 2079   7.424   9.104   3.962
  180ARG     NE 2080   7.477   9.194   4.066
  180ARG     HE 2081   7.550   9.154   4.122
  180ARG     CZ 2082   7.435   9.320   4.082
  180ARG    NH1 2083   7.341   9.374   4.003
  180ARG   HH11 2084   7.286   9.325   3.936
  180ARG   HH12 2085   7.314   9.465   4.034
  180ARG    NH2 2086   7.489   9.397   4.177
  180ARG   HH21 2087   7.581   9.386   4.215
  180ARG   HH22 2088   7.428   9.451   4.235
  180ARG      C 2089   7.022   8.942   3.928
  180ARG      O 2090   7.011   8.974   3.810
  181VAL      N 2091   6.935   8.974   4.024
  181VAL      H 2092   6.938   8.930   4.114
  181VAL     CA 2093   6.831   9.076   4.010
  181VAL     CB 2094   6.692   9.012   4.012
  181VAL    CG1 2095   6.590   9.110   3.953
  181VAL    CG2 2096   6.682   8.883   3.932
  181VAL      C 2097   6.842   9.196   4.104
  181VAL      O 2098   6.855   9.179   4.225
  182ASN      N 2099   6.876   9.307   4.039
  182ASN      H 2100   6.845   9.306   3.944
  182ASN     CA 2101   6.908   9.439   4.094
  182ASN     CB 2102   7.018   9.505   4.011
  182ASN     CG 2103   7.069   9.634   4.076
  182ASN    OD1 2104   7.122   9.651   4.186
  182ASN    ND2 2105   7.071   9.738   3.994
  182ASN   HD21 2106   7.047   9.745   3.897
  182ASN   HD22 2107   7.129   9.813   4.027
  182ASN      C 2108   6.799   9.544   4.118
  182ASN      O 2109   6.739   9.605   4.029
  183HI0      N 2110   6.780   9.570   4.247
  183HI0      H 2111   6.847   9.543   4.316
  183HI0     CA 2112   6.658   9.643   4.286
  183HI0     CB 2113   6.589   9.563   4.396
  183HI0     CG 2114   6.529   9.429   4.352
  183HI0    ND1 2115   6.398   9.416   4.333
  183HI0    HD1 2116   6.328   9.487   4.340
  183HI0    CD2 2117   6.589   9.311   4.365
  183HI0    HD2 2118   6.696   9.301   4.385
  183HI0    CE1 2119   6.373   9.285   4.334
  183HI0    HE1 2120   6.271   9.247   4.335
  183HI0    NE2 2121   6.487   9.226   4.366
  183HI0    HE2 2122   6.487   9.128   4.385
  183HI0      C 2123   6.673   9.786   4.338
  183HI0      O 2124   6.577   9.859   4.364
  184VAL      N 2125   6.794   9.833   4.365
  184VAL      H 2126   6.867   9.767   4.382
  184VAL     CA 2127   6.823   9.977   4.380
  184VAL     CB 2128   6.972  10.010   4.395
  184VAL    CG1 2129   7.025   9.969   4.533
  184VAL    CG2 2130   7.052   9.952   4.279
  184VAL      C 2131   6.771  10.068   4.269
  184VAL      O 2132   6.794  10.048   4.150
  185THR      N 2133   6.754  10.192   4.313
  185THR      H 2134   6.804  10.229   4.392
  185THR     CA 2135   6.688  10.289   4.224
  185THR     CB 2136   6.594  10.377   4.306
  185THR    OG1 2137   6.664  10.448   4.408
  185THR    HG1 2138   6.607  10.517   4.453
  185THR    CG2 2139   6.487  10.284   4.364
  185THR      C 2140   6.792  10.370   4.146
  185THR      O 2141   6.778  10.491   4.128
  186LEU      N 2142   6.881  10.289   4.088
  186LEU      H 2143   6.847  10.199   4.062
  186LEU     CA 2144   7.002  10.333   4.018
  186LEU     CB 2145   7.099  10.381   4.126
  186LEU     CG 2146   7.210  10.464   4.062
  186LEU    CD1 2147   7.134  10.582   3.999
  186LEU    CD2 2148   7.323  10.504   4.157
  186LEU      C 2149   7.064  10.223   3.931
  186LEU      O 2150   7.085  10.111   3.978
  187SER      N 2151   7.105  10.251   3.808
  187SER      H 2152   7.083  10.340   3.769
  187SER     CA 2153   7.169  10.154   3.718
  187SER     CB 2154   7.164  10.187   3.569
  187SER     OG 2155   7.073  10.106   3.493
  187SER     HG 2156   7.096  10.009   3.502
  187SER      C 2157   7.313  10.116   3.755
  187SER      O 2158   7.399  10.195   3.791
  188GLN      N 2159   7.340   9.989   3.727
  188GLN      H 2160   7.275   9.927   3.681
  188GLN     CA 2161   7.473   9.930   3.744
  188GLN     CB 2162   7.462   9.784   3.698
  188GLN     CG 2163   7.393   9.694   3.801
  188GLN     CD 2164   7.375   9.562   3.727
  188GLN    OE1 2165   7.454   9.468   3.739
  188GLN    NE2 2166   7.281   9.568   3.633
  188GLN   HE21 2167   7.237   9.657   3.627
  188GLN   HE22 2168   7.241   9.484   3.596
  188GLN      C 2169   7.566  10.011   3.653
  188GLN      O 2170   7.538  10.025   3.534
  189PRO      N 2171   7.687  10.033   3.704
  189PRO     CA 2172   7.798  10.091   3.627
  189PRO     CB 2173   7.918  10.090   3.721
  189PRO     CG 2174   7.850  10.111   3.856
  189PRO     CD 2175   7.721  10.028   3.847
  189PRO      C 2176   7.831  10.014   3.499
  189PRO      O 2177   7.858   9.895   3.510
  190LYSH     N 2178   7.868  10.090   3.397
  190LYSH     H 2179   7.853  10.189   3.397
  190LYSH    CA 2180   7.918  10.031   3.272
  190LYSH    CB 2181   7.889  10.126   3.155
  190LYSH    CG 2182   7.845  10.041   3.036
  190LYSH    CD 2183   7.810  10.122   2.911
  190LYSH    CE 2184   7.782  10.039   2.787
  190LYSH    NZ 2185   7.729  10.114   2.672
  190LYSH   HZ1 2186   7.721  10.053   2.593
  190LYSH   HZ2 2187   7.641  10.154   2.696
  190LYSH   HZ3 2188   7.786  10.191   2.644
  190LYSH     C 2189   8.064   9.983   3.278
  190LYSH     O 2190   8.158  10.058   3.251
  191ILE      N 2191   8.081   9.862   3.329
  191ILE      H 2192   8.009   9.826   3.389
  191ILE     CA 2193   8.202   9.779   3.333
  191ILE     CB 2194   8.180   9.665   3.433
  191ILE    CG1 2195   8.072   9.567   3.387
  191ILE    CG2 2196   8.170   9.730   3.571
  191ILE     CD 2197   8.047   9.458   3.492
  191ILE      C 2198   8.237   9.723   3.195
  191ILE      O 2199   8.177   9.768   3.098
  192VAL      N 2200   8.340   9.644   3.168
  192VAL      H 2201   8.419   9.647   3.229
  192VAL     CA 2202   8.367   9.586   3.036
  192VAL     CB 2203   8.505   9.523   3.016
  192VAL    CG1 2204   8.618   9.626   3.016
  192VAL    CG2 2205   8.537   9.411   3.115
  192VAL      C 2206   8.266   9.484   2.984
  192VAL      O 2207   8.206   9.411   3.062
  193LYSH     N 2208   8.246   9.498   2.853
  193LYSH     H 2209   8.301   9.560   2.797
  193LYSH    CA 2210   8.154   9.424   2.765
  193LYSH    CB 2211   8.187   9.275   2.763
  193LYSH    CG 2212   8.327   9.248   2.707
  193LYSH    CD 2213   8.387   9.112   2.741
  193LYSH    CE 2214   8.303   8.988   2.710
  193LYSH    NZ 2215   8.325   8.924   2.580
  193LYSH   HZ1 2216   8.324   8.987   2.502
  193LYSH   HZ2 2217   8.414   8.879   2.590
  193LYSH   HZ3 2218   8.250   8.864   2.553
  193LYSH     C 2219   8.005   9.438   2.796
  193LYSH     O 2220   7.913   9.394   2.726
  194TRP      N 2221   7.979   9.489   2.916
  194TRP      H 2222   8.042   9.489   2.994
  194TRP     CA 2223   7.840   9.501   2.962
  194TRP     CB 2224   7.838   9.535   3.111
  194TRP     CG 2225   7.699   9.533   3.175
  194TRP    CD1 2226   7.620   9.431   3.210
  194TRP    HD1 2227   7.645   9.327   3.226
  194TRP    CD2 2228   7.626   9.645   3.213
  194TRP    NE1 2229   7.499   9.472   3.247
  194TRP    HE1 2230   7.429   9.409   3.281
  194TRP    CE2 2231   7.503   9.604   3.263
  194TRP    CE3 2232   7.652   9.782   3.213
  194TRP    HE3 2233   7.747   9.813   3.168
  194TRP    CZ2 2234   7.403   9.683   3.317
  194TRP    HZ2 2235   7.316   9.635   3.361
  194TRP    CZ3 2236   7.560   9.865   3.274
  194TRP    HZ3 2237   7.560   9.969   3.241
  194TRP    CH2 2238   7.440   9.817   3.325
  194TRP    HH2 2239   7.398   9.890   3.395
  194TRP      C 2240   7.781   9.615   2.878
  194TRP      O 2241   7.839   9.717   2.840
  195AS4      N 2242   7.648   9.614   2.870
  195AS4      H 2243   7.594   9.554   2.928
  195AS4     CA 2244   7.558   9.714   2.811
  195AS4     CB 2245   7.561   9.700   2.658
  195AS4     CG 2246   7.446   9.771   2.586
  195AS4    OD1 2247   7.446   9.896   2.580
  195AS4   HD11 2248   7.364   9.920   2.528
  195AS4   HD12 2249   7.533   9.934   2.611
  195AS4    OD2 2250   7.359   9.699   2.532
  195AS4   HD21 2251   7.330   9.745   2.448
  195AS4   HD22 2252   7.343   9.619   2.589
  195AS4      C 2253   7.418   9.695   2.869
  195AS4      O 2254   7.389   9.580   2.899
  196ARG      N 2255   7.338   9.801   2.872
  196ARG      H 2256   7.363   9.890   2.834
  196ARG     CA 2257   7.204   9.804   2.933
  196ARG     CB 2258   7.173   9.951   2.964
  196ARG     CG 2259   7.231  10.002   3.096
  196ARG     CD 2260   7.191  10.142   3.142
  196ARG     NE 2261   7.053  10.157   3.190
  196ARG     HE 2262   7.012  10.070   3.219
  196ARG     CZ 2263   6.997  10.273   3.229
  196ARG    NH1 2264   7.065  10.387   3.246
  196ARG   HH11 2265   7.164  10.378   3.234
  196ARG   HH12 2266   7.024  10.475   3.270
  196ARG    NH2 2267   6.864  10.280   3.222
  196ARG   HH21 2268   6.816  10.207   3.173
  196ARG   HH22 2269   6.821  10.344   3.285
  196ARG      C 2270   7.087   9.728   2.870
  196ARG      O 2271   6.991   9.699   2.941
  197AS4      N 2272   7.087   9.698   2.740
  197AS4      H 2273   7.175   9.709   2.695
  197AS4     CA 2274   6.983   9.624   2.666
  197AS4     CB 2275   7.029   9.602   2.522
  197AS4     CG 2276   6.929   9.526   2.434
  197AS4    OD1 2277   6.810   9.565   2.427
  197AS4   HD11 2278   6.756   9.494   2.382
  197AS4   HD12 2279   6.803   9.631   2.502
  197AS4    OD2 2280   6.965   9.429   2.364
  197AS4   HD21 2281   6.900   9.353   2.367
  197AS4   HD22 2282   7.047   9.459   2.315
  197AS4      C 2283   6.943   9.491   2.730
  197AS4      O 2284   7.021   9.398   2.752
  198MET      N 2285   6.815   9.474   2.762
  198MET      H 2286   6.747   9.544   2.741
  198MET     CA 2287   6.753   9.356   2.824
  198MET     CB 2288   6.801   9.332   2.968
  198MET     CG 2289   6.792   9.451   3.064
  198MET     SD 2290   6.796   9.399   3.239
  198MET     CE 2291   6.618   9.404   3.249
  198MET      C 2292   6.602   9.376   2.824
  198MET     O1 2293   6.552   9.474   2.765
  198MET   HO11 2294   6.453   9.466   2.776
  198MET   HO12 2295   6.623   9.508   2.703
  198MET     O2 2296   6.533   9.280   2.867
  198MET   HO21 2297   6.437   9.304   2.882
  198MET   HO22 2298   6.598   9.215   2.906
   9.51112   9.51112   6.72538   0.00000   0.00000   0.00000   0.00000   4.75557   4.75557
