# Supplementary material for: Interfacial Dynamics and Growth Modes of β2-Microglobulin Dimers
Source: J Chem Inf Model. 2023 May 3;63(14):4447–57. doi: 10.1021/acs.jcim.3c00399 (PMC10369489; doi:10.1021/acs.jcim.3c00399)
Supplement: Supplementary file 2 — ci3c00399_si_002.zip [file ci3c00399_si_002.zip › Supporting-Information/confs_start/Start_conformation_BM-10_rep1.gro]

Protein in water t=   0.00000 step= 0
 2298
    1ILE      N    1   8.601   6.273   2.804
    1ILE     H1    2   8.631   6.198   2.864
    1ILE     H2    3   8.502   6.280   2.793
    1ILE     H3    4   8.628   6.229   2.718
    1ILE     CA    5   8.671   6.397   2.839
    1ILE     CB    6   8.617   6.516   2.760
    1ILE    CG1    7   8.645   6.490   2.612
    1ILE    CG2    8   8.689   6.642   2.809
    1ILE     CD    9   8.552   6.581   2.533
    1ILE      C   10   8.649   6.408   2.990
    1ILE      O   11   8.539   6.381   3.039
    2GLN      N   12   8.762   6.417   3.060
    2GLN      H   13   8.846   6.459   3.025
    2GLN     CA   14   8.768   6.388   3.204
    2GLN     CB   15   8.912   6.360   3.249
    2GLN     CG   16   8.967   6.228   3.195
    2GLN     CD   17   9.018   6.249   3.052
    2GLN    OE1   18   8.961   6.215   2.948
    2GLN    NE2   19   9.144   6.289   3.039
    2GLN   HE21   20   9.191   6.321   3.121
    2GLN   HE22   21   9.188   6.280   2.950
    2GLN      C   22   8.707   6.489   3.301
    2GLN      O   23   8.681   6.602   3.260
    3ARG      N   24   8.716   6.464   3.431
    3ARG      H   25   8.726   6.369   3.461
    3ARG     CA   26   8.655   6.549   3.534
    3ARG     CB   27   8.545   6.475   3.610
    3ARG     CG   28   8.416   6.467   3.527
    3ARG     CD   29   8.320   6.375   3.603
    3ARG     NE   30   8.196   6.336   3.533
    3ARG     HE   31   8.200   6.268   3.460
    3ARG     CZ   32   8.081   6.397   3.565
    3ARG    NH1   33   8.073   6.480   3.670
    3ARG   HH11   34   8.150   6.506   3.728
    3ARG   HH12   35   7.984   6.522   3.687
    3ARG    NH2   36   7.975   6.356   3.495
    3ARG   HH21   37   7.989   6.279   3.433
    3ARG   HH22   38   7.883   6.394   3.504
    3ARG      C   39   8.761   6.595   3.634
    3ARG      O   40   8.801   6.523   3.725
    4THR      N   41   8.783   6.726   3.624
    4THR      H   42   8.759   6.769   3.537
    4THR     CA   43   8.884   6.796   3.705
    4THR     CB   44   8.956   6.896   3.614
    4THR    OG1   45   8.871   7.000   3.564
    4THR    HG1   46   8.824   7.048   3.638
    4THR    CG2   47   9.035   6.833   3.500
    4THR      C   48   8.835   6.860   3.836
    4THR      O   49   8.741   6.939   3.828
    5PRO      N   50   8.893   6.822   3.949
    5PRO     CA   51   8.843   6.870   4.079
    5PRO     CB   52   8.897   6.771   4.182
    5PRO     CG   53   9.024   6.723   4.112
    5PRO     CD   54   8.988   6.710   3.964
    5PRO      C   55   8.892   7.010   4.117
    5PRO      O   56   8.996   7.045   4.061
    6LYSH     N   57   8.808   7.080   4.193
    6LYSH     H   58   8.712   7.055   4.204
    6LYSH    CA   59   8.842   7.211   4.249
    6LYSH    CB   60   8.731   7.316   4.255
    6LYSH    CG   61   8.766   7.462   4.283
    6LYSH    CD   62   8.839   7.522   4.162
    6LYSH    CE   63   8.828   7.673   4.142
    6LYSH    NZ   64   8.700   7.715   4.081
    6LYSH   HZ1   65   8.695   7.689   3.985
    6LYSH   HZ2   66   8.626   7.676   4.135
    6LYSH   HZ3   67   8.695   7.815   4.085
    6LYSH     C   68   8.913   7.187   4.383
    6LYSH     O   69   8.859   7.166   4.491
    7ILE      N   70   9.046   7.182   4.380
    7ILE      H   71   9.103   7.221   4.307
    7ILE     CA   72   9.121   7.133   4.497
    7ILE     CB   73   9.250   7.064   4.454
    7ILE    CG1   74   9.238   6.943   4.361
    7ILE    CG2   75   9.326   7.014   4.577
    7ILE     CD   76   9.361   6.941   4.271
    7ILE      C   77   9.143   7.250   4.593
    7ILE      O   78   9.228   7.334   4.562
    8GLN      N   79   9.106   7.237   4.720
    8GLN      H   80   9.033   7.172   4.744
    8GLN     CA   81   9.117   7.334   4.830
    8GLN     CB   82   8.993   7.336   4.918
    8GLN     CG   83   8.867   7.357   4.834
    8GLN     CD   84   8.840   7.504   4.800
    8GLN    OE1   85   8.897   7.598   4.856
    8GLN    NE2   86   8.757   7.528   4.700
    8GLN   HE21   87   8.718   7.455   4.644
    8GLN   HE22   88   8.732   7.622   4.677
    8GLN      C   89   9.254   7.353   4.895
    8GLN      O   90   9.263   7.354   5.018
    9VAL      N   91   9.355   7.352   4.808
    9VAL      H   92   9.336   7.335   4.712
    9VAL     CA   93   9.488   7.406   4.839
    9VAL     CB   94   9.608   7.338   4.773
    9VAL    CG1   95   9.640   7.202   4.836
    9VAL    CG2   96   9.586   7.319   4.623
    9VAL      C   97   9.501   7.556   4.810
    9VAL      O   98   9.445   7.603   4.711
   10TYR      N   99   9.571   7.627   4.898
   10TYR      H  100   9.612   7.580   4.976
   10TYR     CA  101   9.604   7.770   4.882
   10TYR     CB  102   9.707   7.800   4.774
   10TYR     CG  103   9.848   7.758   4.817
   10TYR    CD1  104   9.904   7.631   4.804
   10TYR    HD1  105   9.835   7.551   4.777
   10TYR    CD2  106   9.931   7.867   4.839
   10TYR    HD2  107   9.894   7.968   4.858
   10TYR    CE1  108  10.041   7.620   4.821
   10TYR    HE1  109  10.092   7.526   4.799
   10TYR    CE2  110  10.069   7.857   4.848
   10TYR    HE2  111  10.124   7.939   4.894
   10TYR     CZ  112  10.125   7.730   4.832
   10TYR     OH  113  10.259   7.729   4.805
   10TYR     HH  114  10.281   7.654   4.743
   10TYR      C  115   9.490   7.872   4.885
   10TYR      O  116   9.489   7.965   4.966
   11SER      N  117   9.400   7.861   4.788
   11SER      H  118   9.406   7.795   4.713
   11SER     CA  119   9.267   7.923   4.792
   11SER     CB  120   9.250   8.002   4.662
   11SER     OG  121   9.300   8.135   4.672
   11SER     HG  122   9.226   8.184   4.719
   11SER      C  123   9.161   7.814   4.799
   11SER      O  124   9.134   7.751   4.696
   12ARG      N  125   9.106   7.777   4.914
   12ARG      H  126   9.024   7.721   4.906
   12ARG     CA  127   9.141   7.813   5.053
   12ARG     CB  128   9.018   7.879   5.115
   12ARG     CG  129   8.978   8.008   5.043
   12ARG     CD  130   8.867   8.080   5.119
   12ARG     NE  131   8.908   8.126   5.252
   12ARG     HE  132   9.006   8.129   5.273
   12ARG     CZ  133   8.827   8.176   5.346
   12ARG    NH1  134   8.696   8.188   5.319
   12ARG   HH11  135   8.658   8.145   5.237
   12ARG   HH12  136   8.650   8.256   5.375
   12ARG    NH2  137   8.877   8.194   5.469
   12ARG   HH21  138   8.972   8.169   5.489
   12ARG   HH22  139   8.820   8.217   5.548
   12ARG      C  140   9.191   7.697   5.139
   12ARG      O  141   9.113   7.605   5.165
   13HI0      N  142   9.298   7.713   5.215
   13HI0      H  143   9.354   7.794   5.198
   13HI0     CA  144   9.352   7.608   5.303
   13HI0     CB  145   9.492   7.639   5.355
   13HI0     CG  146   9.614   7.606   5.268
   13HI0    ND1  147   9.724   7.681   5.265
   13HI0    HD1  148   9.748   7.746   5.337
   13HI0    CD2  149   9.641   7.490   5.209
   13HI0    HD2  150   9.585   7.403   5.243
   13HI0    CE1  151   9.819   7.620   5.195
   13HI0    HE1  152   9.913   7.662   5.161
   13HI0    NE2  153   9.763   7.505   5.158
   13HI0    HE2  154   9.802   7.448   5.085
   13HI0      C  155   9.261   7.589   5.425
   13HI0      O  156   9.197   7.687   5.463
   14PRO      N  157   9.247   7.465   5.471
   14PRO     CA  158   9.172   7.447   5.596
   14PRO     CB  159   9.142   7.297   5.590
   14PRO     CG  160   9.280   7.248   5.545
   14PRO     CD  161   9.307   7.339   5.425
   14PRO      C  162   9.226   7.508   5.725
   14PRO      O  163   9.323   7.582   5.715
   15ALA      N  164   9.155   7.490   5.837
   15ALA      H  165   9.083   7.420   5.835
   15ALA     CA  166   9.204   7.535   5.968
   15ALA     CB  167   9.105   7.494   6.077
   15ALA      C  168   9.343   7.494   6.018
   15ALA      O  169   9.382   7.378   6.006
   16GL4      N  170   9.409   7.583   6.091
   16GL4      H  171   9.389   7.681   6.088
   16GL4     CA  172   9.536   7.562   6.162
   16GL4     CB  173   9.575   7.687   6.241
   16GL4     CG  174   9.603   7.804   6.147
   16GL4     CD  175   9.481   7.890   6.112
   16GL4    OE1  176   9.406   7.848   6.022
   16GL4   HE11  177   9.346   7.922   5.990
   16GL4   HE12  178   9.437   7.755   6.002
   16GL4    OE2  179   9.452   7.992   6.179
   16GL4   HE21  180   9.388   8.051   6.129
   16GL4   HE22  181   9.503   7.994   6.265
   16GL4      C  182   9.556   7.434   6.244
   16GL4      O  183   9.657   7.368   6.219
   17ASN      N  184   9.453   7.401   6.321
   17ASN      H  185   9.384   7.470   6.340
   17ASN     CA  186   9.439   7.272   6.390
   17ASN     CB  187   9.343   7.284   6.508
   17ASN     CG  188   9.209   7.347   6.469
   17ASN    OD1  189   9.198   7.443   6.394
   17ASN    ND2  190   9.104   7.289   6.526
   17ASN   HD21  191   9.112   7.213   6.591
   17ASN   HD22  192   9.012   7.327   6.512
   17ASN      C  193   9.396   7.154   6.302
   17ASN      O  194   9.475   7.061   6.290
   18GLY      N  195   9.288   7.163   6.225
   18GLY      H  196   9.241   7.251   6.227
   18GLY     CA  197   9.234   7.065   6.129
   18GLY      C  198   9.097   7.109   6.078
   18GLY      O  199   9.037   7.188   6.151
   19LYSH     N  200   9.034   7.028   5.994
   19LYSH     H  201   8.936   7.034   5.972
   19LYSH    CA  202   9.100   6.905   5.948
   19LYSH    CB  203   9.005   6.787   5.925
   19LYSH    CG  204   8.928   6.772   6.057
   19LYSH    CD  205   8.847   6.642   6.051
   19LYSH    CE  206   8.752   6.627   6.170
   19LYSH    NZ  207   8.810   6.674   6.297
   19LYSH   HZ1  208   8.902   6.636   6.304
   19LYSH   HZ2  209   8.804   6.774   6.300
   19LYSH   HZ3  210   8.758   6.640   6.375
   19LYSH     C  211   9.188   6.923   5.824
   19LYSH     O  212   9.132   6.964   5.723
   20SER      N  213   9.301   6.853   5.816
   20SER      H  214   9.324   6.773   5.871
   20SER     CA  215   9.389   6.870   5.699
   20SER     CB  216   9.532   6.845   5.749
   20SER     OG  217   9.567   6.947   5.843
   20SER     HG  218   9.513   7.028   5.820
   20SER      C  219   9.352   6.798   5.569
   20SER      O  220   9.402   6.687   5.551
   21ASN      N  221   9.248   6.842   5.500
   21ASN      H  222   9.197   6.910   5.553
   21ASN     CA  223   9.201   6.815   5.363
   21ASN     CB  224   9.271   6.900   5.256
   21ASN     CG  225   9.225   7.046   5.258
   21ASN    OD1  226   9.124   7.088   5.314
   21ASN    ND2  227   9.270   7.119   5.156
   21ASN   HD21  228   9.315   7.088   5.072
   21ASN   HD22  229   9.232   7.211   5.153
   21ASN      C  230   9.186   6.673   5.309
   21ASN      O  231   9.290   6.611   5.290
   22PHE      N  232   9.074   6.615   5.268
   22PHE      H  233   9.082   6.516   5.258
   22PHE     CA  234   8.935   6.663   5.262
   22PHE     CB  235   8.869   6.701   5.395
   22PHE     CG  236   8.868   6.579   5.488
   22PHE    CD1  237   8.770   6.481   5.497
   22PHE    HD1  238   8.688   6.471   5.426
   22PHE    CD2  239   8.968   6.578   5.585
   22PHE    HD2  240   9.053   6.647   5.582
   22PHE    CE1  241   8.764   6.390   5.602
   22PHE    HE1  242   8.680   6.323   5.615
   22PHE    CE2  243   8.956   6.494   5.694
   22PHE    HE2  244   9.018   6.520   5.780
   22PHE     CZ  245   8.859   6.394   5.704
   22PHE     HZ  246   8.849   6.345   5.801
   22PHE      C  247   8.899   6.776   5.165
   22PHE      O  248   8.990   6.818   5.095
   23LEU      N  249   8.773   6.815   5.146
   23LEU      H  250   8.700   6.747   5.138
   23LEU     CA  251   8.736   6.932   5.065
   23LEU     CB  252   8.645   6.888   4.950
   23LEU     CG  253   8.617   6.997   4.847
   23LEU    CD1  254   8.740   7.032   4.763
   23LEU    CD2  255   8.485   6.971   4.773
   23LEU      C  256   8.660   7.027   5.158
   23LEU      O  257   8.556   6.987   5.210
   24ASN      N  258   8.738   7.121   5.211
   24ASN      H  259   8.838   7.112   5.208
   24ASN     CA  260   8.681   7.227   5.295
   24ASN     CB  261   8.792   7.299   5.372
   24ASN     CG  262   8.890   7.382   5.289
   24ASN    OD1  263   8.855   7.494   5.253
   24ASN    ND2  264   9.016   7.346   5.266
   24ASN   HD21  265   9.064   7.271   5.312
   24ASN   HD22  266   9.064   7.413   5.209
   24ASN      C  267   8.604   7.324   5.205
   24ASN      O  268   8.649   7.358   5.096
   25CYS2     N  269   8.491   7.368   5.261
   25CYS2     H  270   8.441   7.303   5.317
   25CYS2    CA  271   8.420   7.489   5.217
   25CYS2    CB  272   8.299   7.443   5.135
   25CYS2    SG  273   8.235   7.570   5.020
   25CYS2     C  274   8.383   7.578   5.335
   25CYS2     O  275   8.336   7.534   5.440
   26TYR      N  276   8.385   7.708   5.306
   26TYR      H  277   8.413   7.752   5.221
   26TYR     CA  278   8.354   7.803   5.414
   26TYR     CB  279   8.459   7.914   5.427
   26TYR     CG  280   8.592   7.863   5.484
   26TYR    CD1  281   8.639   7.920   5.602
   26TYR    HD1  282   8.568   7.980   5.659
   26TYR    CD2  283   8.683   7.792   5.406
   26TYR    HD2  284   8.633   7.740   5.324
   26TYR    CE1  285   8.774   7.913   5.633
   26TYR    HE1  286   8.818   7.989   5.698
   26TYR    CE2  287   8.816   7.771   5.439
   26TYR    HE2  288   8.886   7.716   5.376
   26TYR     CZ  289   8.859   7.836   5.554
   26TYR     OH  290   8.984   7.805   5.598
   26TYR     HH  291   9.040   7.756   5.531
   26TYR      C  292   8.216   7.868   5.406
   26TYR      O  293   8.170   7.913   5.301
   27VAL      N  294   8.160   7.887   5.525
   27VAL      H  295   8.182   7.833   5.606
   27VAL     CA  296   8.026   7.940   5.553
   27VAL     CB  297   7.932   7.821   5.573
   27VAL    CG1  298   7.793   7.865   5.620
   27VAL    CG2  299   7.927   7.730   5.450
   27VAL      C  300   8.030   8.040   5.668
   27VAL      O  301   8.060   8.002   5.781
   28SER      N  302   8.008   8.166   5.632
   28SER      H  303   8.024   8.186   5.535
   28SER     CA  304   7.972   8.277   5.721
   28SER     CB  305   7.966   8.417   5.658
   28SER     OG  306   7.940   8.530   5.741
   28SER     HG  307   7.951   8.623   5.706
   28SER      C  308   7.849   8.260   5.811
   28SER      O  309   7.740   8.230   5.763
   29GLY      N  310   7.876   8.268   5.941
   29GLY      H  311   7.970   8.291   5.966
   29GLY     CA  312   7.771   8.275   6.043
   29GLY      C  313   7.790   8.153   6.134
   29GLY      O  314   7.888   8.080   6.125
   30PHE      N  315   7.709   8.160   6.240
   30PHE      H  316   7.665   8.244   6.272
   30PHE     CA  317   7.721   8.049   6.336
   30PHE     CB  318   7.696   8.118   6.470
   30PHE     CG  319   7.700   8.045   6.604
   30PHE    CD1  320   7.584   8.037   6.680
   30PHE    HD1  321   7.496   8.075   6.628
   30PHE    CD2  322   7.820   7.985   6.643
   30PHE    HD2  323   7.911   7.993   6.584
   30PHE    CE1  324   7.586   7.972   6.803
   30PHE    HE1  325   7.489   7.940   6.840
   30PHE    CE2  326   7.822   7.921   6.766
   30PHE    HE2  327   7.906   7.859   6.795
   30PHE     CZ  328   7.705   7.911   6.841
   30PHE     HZ  329   7.712   7.847   6.929
   30PHE      C  330   7.610   7.947   6.310
   30PHE      O  331   7.508   7.985   6.252
   31HI0      N  332   7.624   7.830   6.373
   31HI0      H  333   7.672   7.817   6.460
   31HI0     CA  334   7.525   7.726   6.344
   31HI0     CB  335   7.570   7.591   6.400
   31HI0     CG  336   7.626   7.581   6.542
   31HI0    ND1  337   7.563   7.610   6.656
   31HI0    HD1  338   7.468   7.639   6.667
   31HI0    CD2  339   7.743   7.530   6.577
   31HI0    HD2  340   7.798   7.460   6.514
   31HI0    CE1  341   7.644   7.597   6.761
   31HI0    HE1  342   7.630   7.646   6.857
   31HI0    NE2  343   7.752   7.540   6.709
   31HI0    HE2  344   7.842   7.537   6.753
   31HI0      C  345   7.388   7.748   6.410
   31HI0      O  346   7.390   7.782   6.528
   32PRO      N  347   7.278   7.732   6.337
   32PRO     CA  348   7.273   7.733   6.190
   32PRO     CB  349   7.141   7.663   6.156
   32PRO     CG  350   7.048   7.716   6.265
   32PRO     CD  351   7.142   7.706   6.386
   32PRO      C  352   7.267   7.871   6.126
   32PRO      O  353   7.214   7.965   6.185
   33SER      N  354   7.359   7.884   6.030
   33SER      H  355   7.428   7.814   6.010
   33SER     CA  356   7.368   7.995   5.934
   33SER     CB  357   7.503   8.011   5.864
   33SER     OG  358   7.507   8.107   5.758
   33SER     HG  359   7.599   8.146   5.765
   33SER      C  360   7.254   7.997   5.832
   33SER      O  361   7.176   7.903   5.819
   34AS4      N  362   7.224   8.117   5.785
   34AS4      H  363   7.265   8.201   5.822
   34AS4     CA  364   7.143   8.141   5.664
   34AS4     CB  365   7.104   8.289   5.659
   34AS4     CG  366   6.994   8.333   5.757
   34AS4    OD1  367   7.002   8.451   5.796
   34AS4   HD11  368   6.912   8.488   5.820
   34AS4   HD12  369   7.093   8.482   5.767
   34AS4    OD2  370   6.904   8.253   5.791
   34AS4   HD21  371   6.857   8.292   5.871
   34AS4   HD22  372   6.891   8.179   5.726
   34AS4      C  373   7.206   8.116   5.527
   34AS4      O  374   7.144   8.069   5.432
   35ILE      N  375   7.338   8.129   5.518
   35ILE      H  376   7.390   8.173   5.591
   35ILE     CA  377   7.422   8.072   5.412
   35ILE     CB  378   7.557   8.144   5.415
   35ILE    CG1  379   7.534   8.294   5.392
   35ILE    CG2  380   7.641   8.084   5.303
   35ILE     CD  381   7.666   8.366   5.366
   35ILE      C  382   7.431   7.920   5.428
   35ILE      O  383   7.473   7.867   5.531
   36GL4      N  384   7.394   7.850   5.321
   36GL4      H  385   7.385   7.894   5.232
   36GL4     CA  386   7.395   7.703   5.319
   36GL4     CB  387   7.248   7.660   5.315
   36GL4     CG  388   7.229   7.508   5.311
   36GL4     CD  389   7.276   7.434   5.436
   36GL4    OE1  390   7.188   7.390   5.513
   36GL4   HE11  391   7.245   7.326   5.564
   36GL4   HE12  392   7.099   7.429   5.488
   36GL4    OE2  393   7.396   7.413   5.467
   36GL4   HE21  394   7.398   7.336   5.531
   36GL4   HE22  395   7.456   7.473   5.415
   36GL4      C  396   7.479   7.660   5.199
   36GL4      O  397   7.505   7.734   5.105
   37VAL      N  398   7.535   7.542   5.224
   37VAL      H  399   7.510   7.486   5.302
   37VAL     CA  400   7.642   7.478   5.144
   37VAL     CB  401   7.738   7.393   5.228
   37VAL    CG1  402   7.878   7.387   5.167
   37VAL    CG2  403   7.741   7.433   5.375
   37VAL      C  404   7.582   7.390   5.034
   37VAL      O  405   7.497   7.309   5.068
   38AS4      N  406   7.619   7.426   4.911
   38AS4      H  407   7.670   7.510   4.894
   38AS4     CA  408   7.596   7.339   4.794
   38AS4     CB  409   7.537   7.418   4.677
   38AS4     CG  410   7.389   7.455   4.693
   38AS4    OD1  411   7.303   7.366   4.674
   38AS4   HD11  412   7.214   7.409   4.688
   38AS4   HD12  413   7.340   7.283   4.631
   38AS4    OD2  414   7.359   7.573   4.717
   38AS4   HD21  415   7.261   7.590   4.705
   38AS4   HD22  416   7.441   7.617   4.755
   38AS4      C  417   7.722   7.265   4.748
   38AS4      O  418   7.785   7.308   4.651
   39LEU      N  419   7.742   7.147   4.805
   39LEU      H  420   7.685   7.118   4.882
   39LEU     CA  421   7.848   7.050   4.773
   39LEU     CB  422   7.908   6.978   4.894
   39LEU     CG  423   7.994   7.084   4.962
   39LEU    CD1  424   8.012   7.060   5.112
   39LEU    CD2  425   8.136   7.097   4.905
   39LEU      C  426   7.807   6.950   4.665
   39LEU      O  427   7.720   6.866   4.690
   40LEU      N  428   7.879   6.964   4.554
   40LEU      H  429   7.947   7.035   4.541
   40LEU     CA  430   7.857   6.888   4.430
   40LEU     CB  431   7.836   6.972   4.304
   40LEU     CG  432   7.699   6.948   4.240
   40LEU    CD1  433   7.584   7.017   4.314
   40LEU    CD2  434   7.712   6.981   4.091
   40LEU      C  435   7.966   6.784   4.402
   40LEU      O  436   8.085   6.814   4.397
   41LYSH     N  437   7.914   6.663   4.386
   41LYSH     H  438   7.815   6.647   4.384
   41LYSH    CA  439   7.989   6.547   4.336
   41LYSH    CB  440   8.029   6.464   4.458
   41LYSH    CG  441   8.126   6.347   4.443
   41LYSH    CD  442   8.166   6.263   4.564
   41LYSH    CE  443   8.037   6.214   4.630
   41LYSH    NZ  444   8.064   6.122   4.742
   41LYSH   HZ1  445   8.113   6.042   4.709
   41LYSH   HZ2  446   8.121   6.173   4.807
   41LYSH   HZ3  447   7.977   6.088   4.777
   41LYSH     C  448   7.933   6.468   4.217
   41LYSH     O  449   7.829   6.405   4.233
   42ASN      N  450   7.982   6.503   4.098
   42ASN      H  451   8.040   6.583   4.083
   42ASN     CA  452   7.925   6.449   3.974
   42ASN     CB  453   7.985   6.311   3.945
   42ASN     CG  454   8.137   6.317   3.932
   42ASN    OD1  455   8.206   6.418   3.924
   42ASN    ND2  456   8.189   6.203   3.979
   42ASN   HD21  457   8.143   6.121   4.014
   42ASN   HD22  458   8.286   6.189   3.958
   42ASN      C  459   7.772   6.454   3.965
   42ASN      O  460   7.696   6.358   3.973
   43GLY      N  461   7.728   6.579   3.959
   43GLY      H  462   7.790   6.655   3.942
   43GLY     CA  463   7.587   6.623   3.965
   43GLY      C  464   7.512   6.613   4.098
   43GLY      O  465   7.407   6.677   4.108
   44GL4      N  466   7.549   6.516   4.181
   44GL4      H  467   7.624   6.451   4.167
   44GL4     CA  468   7.489   6.496   4.313
   44GL4     CB  469   7.541   6.361   4.363
   44GL4     CG  470   7.483   6.247   4.280
   44GL4     CD  471   7.379   6.183   4.373
   44GL4    OE1  472   7.412   6.080   4.435
   44GL4   HE11  473   7.340   6.011   4.437
   44GL4   HE12  474   7.489   6.106   4.493
   44GL4    OE2  475   7.266   6.234   4.386
   44GL4   HE21  476   7.224   6.213   4.475
   44GL4   HE22  477   7.254   6.308   4.320
   44GL4      C  478   7.529   6.601   4.418
   44GL4      O  479   7.645   6.638   4.428
   45ARG      N  480   7.422   6.640   4.487
   45ARG      H  481   7.332   6.627   4.445
   45ARG     CA  482   7.434   6.723   4.608
   45ARG     CB  483   7.309   6.808   4.628
   45ARG     CG  484   7.322   6.920   4.731
   45ARG     CD  485   7.191   6.995   4.756
   45ARG     NE  486   7.219   7.113   4.838
   45ARG     HE  487   7.281   7.171   4.786
   45ARG     CZ  488   7.154   7.151   4.949
   45ARG    NH1  489   7.056   7.078   5.005
   45ARG   HH11  490   7.008   6.996   4.975
   45ARG   HH12  491   7.014   7.128   5.081
   45ARG    NH2  492   7.186   7.265   5.012
   45ARG   HH21  493   7.234   7.343   4.972
   45ARG   HH22  494   7.151   7.268   5.106
   45ARG      C  495   7.467   6.635   4.729
   45ARG      O  496   7.412   6.528   4.753
   46ILE      N  497   7.581   6.664   4.791
   46ILE      H  498   7.638   6.737   4.754
   46ILE     CA  499   7.633   6.602   4.914
   46ILE     CB  500   7.785   6.614   4.924
   46ILE    CG1  501   7.857   6.571   4.796
   46ILE    CG2  502   7.858   6.544   5.039
   46ILE     CD  503   8.007   6.600   4.799
   46ILE      C  504   7.567   6.669   5.034
   46ILE      O  505   7.601   6.783   5.065
   47GL4      N  506   7.464   6.595   5.076
   47GL4      H  507   7.423   6.521   5.023
   47GL4     CA  508   7.392   6.634   5.198
   47GL4     CB  509   7.246   6.588   5.196
   47GL4     CG  510   7.174   6.656   5.080
   47GL4     CD  511   7.021   6.656   5.072
   47GL4    OE1  512   6.958   6.689   5.175
   47GL4   HE11  513   6.860   6.677   5.160
   47GL4   HE12  514   7.018   6.739   5.237
   47GL4    OE2  515   6.970   6.607   4.969
   47GL4   HE21  516   6.873   6.586   4.982
   47GL4   HE22  517   7.044   6.600   4.902
   47GL4      C  518   7.452   6.549   5.310
   47GL4      O  519   7.434   6.428   5.314
   48LYSH     N  520   7.461   6.621   5.422
   48LYSH     H  521   7.438   6.718   5.421
   48LYSH    CA  522   7.508   6.582   5.556
   48LYSH    CB  523   7.407   6.491   5.626
   48LYSH    CG  524   7.457   6.466   5.768
   48LYSH    CD  525   7.357   6.369   5.831
   48LYSH    CE  526   7.407   6.338   5.973
   48LYSH    NZ  527   7.340   6.221   6.031
   48LYSH   HZ1  528   7.394   6.182   6.106
   48LYSH   HZ2  529   7.249   6.251   6.061
   48LYSH   HZ3  530   7.329   6.149   5.963
   48LYSH     C  531   7.653   6.537   5.539
   48LYSH     O  532   7.687   6.422   5.514
   49VAL      N  533   7.748   6.630   5.528
   49VAL      H  534   7.723   6.724   5.504
   49VAL     CA  535   7.891   6.606   5.504
   49VAL     CB  536   7.966   6.735   5.469
   49VAL    CG1  537   7.909   6.796   5.341
   49VAL    CG2  538   7.952   6.841   5.578
   49VAL      C  539   7.962   6.526   5.613
   49VAL      O  540   7.925   6.539   5.730
   50GL4      N  541   8.071   6.458   5.580
   50GL4      H  542   8.107   6.457   5.487
   50GL4     CA  543   8.149   6.375   5.674
   50GL4     CB  544   8.277   6.322   5.608
   50GL4     CG  545   8.249   6.206   5.512
   50GL4     CD  546   8.175   6.248   5.384
   50GL4    OE1  547   8.203   6.361   5.339
   50GL4   HE11  548   8.154   6.377   5.254
   50GL4   HE12  549   8.262   6.407   5.405
   50GL4    OE2  550   8.085   6.177   5.335
   50GL4   HE21  551   8.094   6.183   5.236
   50GL4   HE22  552   8.040   6.119   5.403
   50GL4      C  553   8.195   6.430   5.809
   50GL4      O  554   8.190   6.355   5.906
   51HI0      N  555   8.236   6.556   5.813
   51HI0      H  556   8.218   6.607   5.729
   51HI0     CA  557   8.264   6.638   5.932
   51HI0     CB  558   8.416   6.645   5.947
   51HI0     CG  559   8.478   6.505   5.959
   51HI0    ND1  560   8.463   6.430   6.068
   51HI0    HD1  561   8.388   6.443   6.133
   51HI0    CD2  562   8.567   6.448   5.879
   51HI0    HD2  563   8.619   6.493   5.794
   51HI0    CE1  564   8.524   6.314   6.042
   51HI0    HE1  565   8.508   6.223   6.099
   51HI0    NE2  566   8.589   6.327   5.927
   51HI0    HE2  567   8.666   6.269   5.897
   51HI0      C  568   8.213   6.782   5.919
   51HI0      O  569   8.193   6.832   5.809
   52SER      N  570   8.202   6.847   6.034
   52SER      H  571   8.229   6.803   6.120
   52SER     CA  572   8.151   6.984   6.051
   52SER     CB  573   7.998   6.989   6.039
   52SER     OG  574   7.946   7.117   6.076
   52SER     HG  575   7.936   7.171   5.993
   52SER      C  576   8.187   7.042   6.188
   52SER      O  577   8.158   6.981   6.291
   53AS4      N  578   8.226   7.168   6.172
   53AS4      H  579   8.216   7.214   6.084
   53AS4     CA  580   8.295   7.238   6.281
   53AS4     CB  581   8.425   7.163   6.310
   53AS4     CG  582   8.449   7.145   6.460
   53AS4    OD1  583   8.473   7.027   6.496
   53AS4   HD11  584   8.503   7.030   6.591
   53AS4   HD12  585   8.446   6.959   6.429
   53AS4    OD2  586   8.435   7.238   6.542
   53AS4   HD21  587   8.387   7.212   6.626
   53AS4   HD22  588   8.488   7.319   6.517
   53AS4      C  589   8.337   7.383   6.252
   53AS4      O  590   8.331   7.430   6.139
   54LEU      N  591   8.388   7.456   6.351
   54LEU      H  592   8.403   7.408   6.437
   54LEU     CA  593   8.447   7.590   6.336
   54LEU     CB  594   8.432   7.667   6.467
   54LEU     CG  595   8.290   7.719   6.491
   54LEU    CD1  596   8.279   7.757   6.639
   54LEU    CD2  597   8.264   7.841   6.402
   54LEU      C  598   8.594   7.603   6.298
   54LEU      O  599   8.674   7.510   6.315
   55SER      N  600   8.623   7.717   6.236
   55SER      H  601   8.557   7.780   6.195
   55SER     CA  602   8.761   7.765   6.218
   55SER     CB  603   8.762   7.887   6.127
   55SER     OG  604   8.701   7.997   6.194
   55SER     HG  605   8.772   8.067   6.189
   55SER      C  606   8.840   7.793   6.346
   55SER      O  607   8.785   7.807   6.455
   56PHE      N  608   8.973   7.791   6.338
   56PHE      H  609   9.025   7.752   6.262
   56PHE     CA  610   9.065   7.838   6.443
   56PHE     CB  611   9.191   7.753   6.427
   56PHE     CG  612   9.304   7.748   6.530
   56PHE    CD1  613   9.393   7.854   6.542
   56PHE    HD1  614   9.414   7.914   6.453
   56PHE    CD2  615   9.285   7.663   6.638
   56PHE    HD2  616   9.207   7.587   6.631
   56PHE    CE1  617   9.464   7.881   6.659
   56PHE    HE1  618   9.552   7.944   6.672
   56PHE    CE2  619   9.354   7.682   6.757
   56PHE    HE2  620   9.332   7.618   6.842
   56PHE     CZ  621   9.440   7.792   6.763
   56PHE     HZ  622   9.503   7.800   6.851
   56PHE      C  623   9.095   7.988   6.434
   56PHE      O  624   9.083   8.049   6.540
   57SER      N  625   9.107   8.038   6.311
   57SER      H  626   9.109   7.983   6.228
   57SER     CA  627   9.113   8.183   6.286
   57SER     CB  628   9.186   8.240   6.164
   57SER     OG  629   9.327   8.235   6.188
   57SER     HG  630   9.357   8.141   6.174
   57SER      C  631   8.979   8.254   6.308
   57SER      O  632   8.869   8.209   6.277
   58LYSH     N  633   8.996   8.365   6.379
   58LYSH     H  634   9.080   8.385   6.429
   58LYSH    CA  635   8.883   8.454   6.408
   58LYSH    CB  636   8.906   8.525   6.542
   58LYSH    CG  637   8.903   8.434   6.665
   58LYSH    CD  638   9.019   8.473   6.757
   58LYSH    CE  639   9.021   8.375   6.875
   58LYSH    NZ  640   9.139   8.389   6.961
   58LYSH   HZ1  641   9.147   8.314   7.026
   58LYSH   HZ2  642   9.221   8.390   6.903
   58LYSH   HZ3  643   9.152   8.476   7.009
   58LYSH     C  644   8.859   8.556   6.296
   58LYSH     O  645   8.951   8.592   6.223
   59AS4      N  646   8.735   8.604   6.294
   59AS4      H  647   8.661   8.551   6.335
   59AS4     CA  648   8.690   8.704   6.196
   59AS4     CB  649   8.653   8.628   6.069
   59AS4     CG  650   8.637   8.725   5.951
   59AS4    OD1  651   8.743   8.768   5.900
   59AS4   HD11  652   8.724   8.841   5.835
   59AS4   HD12  653   8.828   8.724   5.930
   59AS4    OD2  654   8.524   8.765   5.916
   59AS4   HD21  655   8.537   8.860   5.886
   59AS4   HD22  656   8.464   8.688   5.936
   59AS4      C  657   8.573   8.782   6.257
   59AS4      O  658   8.508   8.732   6.348
   60TRP      N  659   8.526   8.888   6.192
   60TRP      H  660   8.570   8.907   6.104
   60TRP     CA  661   8.411   8.972   6.228
   60TRP     CB  662   8.412   9.091   6.133
   60TRP     CG  663   8.300   9.193   6.157
   60TRP    CD1  664   8.309   9.290   6.247
   60TRP    HD1  665   8.400   9.301   6.306
   60TRP    CD2  666   8.176   9.207   6.096
   60TRP    NE1  667   8.202   9.369   6.246
   60TRP    HE1  668   8.184   9.450   6.301
   60TRP    CE2  669   8.118   9.319   6.155
   60TRP    CE3  670   8.106   9.123   6.010
   60TRP    HE3  671   8.143   9.039   5.952
   60TRP    CZ2  672   7.982   9.341   6.137
   60TRP    HZ2  673   7.936   9.427   6.185
   60TRP    CZ3  674   7.969   9.141   5.994
   60TRP    HZ3  675   7.909   9.056   5.964
   60TRP    CH2  676   7.913   9.255   6.052
   60TRP    HH2  677   7.805   9.256   6.061
   60TRP      C  678   8.278   8.895   6.232
   60TRP      O  679   8.186   8.926   6.307
   61SER      N  680   8.277   8.780   6.165
   61SER      H  681   8.360   8.758   6.114
   61SER     CA  682   8.170   8.679   6.171
   61SER     CB  683   8.109   8.653   6.033
   61SER     OG  684   7.984   8.586   6.044
   61SER     HG  685   7.946   8.577   5.952
   61SER      C  686   8.229   8.542   6.204
   61SER      O  687   8.349   8.531   6.226
   62PHE      N  688   8.146   8.439   6.219
   62PHE      H  689   8.047   8.450   6.207
   62PHE     CA  690   8.188   8.300   6.244
   62PHE     CB  691   8.091   8.235   6.343
   62PHE     CG  692   8.112   8.259   6.492
   62PHE    CD1  693   8.037   8.360   6.551
   62PHE    HD1  694   8.006   8.446   6.491
   62PHE    CD2  695   8.164   8.156   6.571
   62PHE    HD2  696   8.235   8.089   6.524
   62PHE    CE1  697   8.020   8.344   6.688
   62PHE    HE1  698   7.934   8.399   6.726
   62PHE    CE2  699   8.142   8.144   6.707
   62PHE    HE2  700   8.188   8.069   6.772
   62PHE     CZ  701   8.067   8.243   6.771
   62PHE     HZ  702   8.019   8.234   6.868
   62PHE      C  703   8.203   8.218   6.116
   62PHE      O  704   8.144   8.251   6.013
   63TYR      N  705   8.307   8.136   6.122
   63TYR      H  706   8.365   8.135   6.203
   63TYR     CA  707   8.350   8.058   6.004
   63TYR     CB  708   8.472   8.115   5.932
   63TYR     CG  709   8.417   8.227   5.843
   63TYR    CD1  710   8.363   8.189   5.721
   63TYR    HD1  711   8.325   8.088   5.710
   63TYR    CD2  712   8.443   8.359   5.879
   63TYR    HD2  713   8.488   8.375   5.977
   63TYR    CE1  714   8.343   8.295   5.633
   63TYR    HE1  715   8.321   8.277   5.528
   63TYR    CE2  716   8.402   8.462   5.796
   63TYR    HE2  717   8.404   8.567   5.826
   63TYR     CZ  718   8.359   8.428   5.669
   63TYR     OH  719   8.363   8.526   5.574
   63TYR     HH  720   8.393   8.480   5.491
   63TYR      C  721   8.340   7.906   6.018
   63TYR      O  722   8.442   7.840   6.037
   64LEU      N  723   8.219   7.865   5.980
   64LEU      H  724   8.148   7.933   5.960
   64LEU     CA  725   8.189   7.722   5.966
   64LEU     CB  726   8.041   7.690   5.949
   64LEU     CG  727   7.964   7.700   6.081
   64LEU    CD1  728   7.813   7.696   6.056
   64LEU    CD2  729   7.992   7.586   6.179
   64LEU      C  730   8.278   7.673   5.852
   64LEU      O  731   8.271   7.714   5.736
   65LEU      N  732   8.326   7.554   5.888
   65LEU      H  733   8.313   7.528   5.984
   65LEU     CA  734   8.410   7.468   5.803
   65LEU     CB  735   8.552   7.459   5.858
   65LEU     CG  736   8.659   7.554   5.802
   65LEU    CD1  737   8.776   7.538   5.898
   65LEU    CD2  738   8.695   7.530   5.655
   65LEU      C  739   8.336   7.334   5.794
   65LEU      O  740   8.337   7.242   5.875
   66TYR      N  741   8.276   7.323   5.675
   66TYR      H  742   8.272   7.403   5.616
   66TYR     CA  743   8.217   7.199   5.623
   66TYR     CB  744   8.085   7.236   5.555
   66TYR     CG  745   7.985   7.288   5.658
   66TYR    CD1  746   7.963   7.425   5.659
   66TYR    HD1  747   8.024   7.494   5.600
   66TYR    CD2  748   7.907   7.192   5.722
   66TYR    HD2  749   7.935   7.087   5.718
   66TYR    CE1  750   7.836   7.460   5.704
   66TYR    HE1  751   7.803   7.564   5.696
   66TYR    CE2  752   7.782   7.231   5.768
   66TYR    HE2  753   7.716   7.160   5.818
   66TYR     CZ  754   7.750   7.366   5.759
   66TYR     OH  755   7.629   7.405   5.806
   66TYR     HH  756   7.578   7.472   5.751
   66TYR      C  757   8.314   7.125   5.531
   66TYR      O  758   8.358   7.178   5.429
   67TYR      N  759   8.315   6.994   5.554
   67TYR      H  760   8.245   6.948   5.609
   67TYR     CA  761   8.425   6.913   5.500
   67TYR     CB  762   8.512   6.859   5.614
   67TYR     CG  763   8.590   6.960   5.698
   67TYR    CD1  764   8.537   6.997   5.821
   67TYR    HD1  765   8.435   6.972   5.850
   67TYR    CD2  766   8.709   7.011   5.646
   67TYR    HD2  767   8.753   6.965   5.558
   67TYR    CE1  768   8.616   7.082   5.897
   67TYR    HE1  769   8.580   7.114   5.995
   67TYR    CE2  770   8.779   7.104   5.722
   67TYR    HE2  771   8.874   7.139   5.683
   67TYR     CZ  772   8.735   7.136   5.850
   67TYR     OH  773   8.816   7.215   5.925
   67TYR     HH  774   8.766   7.227   6.011
   67TYR      C  775   8.364   6.784   5.444
   67TYR      O  776   8.292   6.715   5.517
   68THR      N  777   8.402   6.756   5.320
   68THR      H  778   8.472   6.805   5.269
   68THR     CA  779   8.354   6.634   5.252
   68THR     CB  780   8.240   6.658   5.153
   68THR    OG1  781   8.195   6.526   5.121
   68THR    HG1  782   8.203   6.469   5.203
   68THR    CG2  783   8.289   6.736   5.031
   68THR      C  784   8.475   6.554   5.203
   68THR      O  785   8.564   6.607   5.137
   69GL4      N  786   8.464   6.422   5.213
   69GL4      H  787   8.373   6.388   5.239
   69GL4     CA  788   8.554   6.316   5.165
   69GL4     CB  789   8.477   6.185   5.175
   69GL4     CG  790   8.581   6.087   5.228
   69GL4     CD  791   8.520   5.951   5.195
   69GL4    OE1  792   8.447   5.891   5.276
   69GL4   HE11  793   8.415   5.803   5.240
   69GL4   HE12  794   8.463   5.942   5.360
   69GL4    OE2  795   8.528   5.915   5.075
   69GL4   HE21  796   8.468   5.837   5.056
   69GL4   HE22  797   8.590   5.975   5.025
   69GL4      C  798   8.589   6.326   5.016
   69GL4      O  799   8.503   6.303   4.931
   70PHE      N  800   8.717   6.358   4.997
   70PHE      H  801   8.781   6.329   5.068
   70PHE     CA  802   8.776   6.401   4.869
   70PHE     CB  803   8.827   6.540   4.907
   70PHE     CG  804   8.917   6.616   4.809
   70PHE    CD1  805   9.053   6.589   4.816
   70PHE    HD1  806   9.101   6.546   4.904
   70PHE    CD2  807   8.863   6.691   4.706
   70PHE    HD2  808   8.755   6.699   4.696
   70PHE    CE1  809   9.138   6.641   4.718
   70PHE    HE1  810   9.244   6.625   4.739
   70PHE    CE2  811   8.943   6.730   4.599
   70PHE    HE2  812   8.904   6.805   4.530
   70PHE     CZ  813   9.080   6.709   4.612
   70PHE     HZ  814   9.152   6.739   4.536
   70PHE      C  815   8.885   6.312   4.809
   70PHE      O  816   8.968   6.273   4.891
   71THR      N  817   8.891   6.311   4.676
   71THR      H  818   8.841   6.383   4.627
   71THR     CA  819   8.994   6.239   4.600
   71THR     CB  820   8.959   6.092   4.579
   71THR    OG1  821   9.036   6.043   4.470
   71THR    HG1  822   8.992   5.964   4.426
   71THR    CG2  823   8.809   6.072   4.555
   71THR      C  824   9.022   6.321   4.474
   71THR      O  825   8.928   6.349   4.400
   72PRO      N  826   9.145   6.359   4.441
   72PRO     CA  827   9.187   6.442   4.327
   72PRO     CB  828   9.328   6.489   4.364
   72PRO     CG  829   9.382   6.364   4.434
   72PRO     CD  830   9.263   6.328   4.524
   72PRO      C  831   9.184   6.368   4.193
   72PRO      O  832   9.238   6.428   4.100
   73THR      N  833   9.099   6.267   4.178
   73THR      H  834   9.012   6.259   4.227
   73THR     CA  835   9.107   6.184   4.057
   73THR     CB  836   9.073   6.038   4.090
   73THR    OG1  837   8.955   6.040   4.171
   73THR    HG1  838   8.951   5.954   4.222
   73THR    CG2  839   9.195   5.969   4.152
   73THR      C  840   9.017   6.234   3.944
   73THR      O  841   8.916   6.302   3.964
   74GL4      N  842   9.061   6.197   3.824
   74GL4      H  843   9.137   6.134   3.811
   74GL4     CA  844   9.005   6.241   3.696
   74GL4     CB  845   9.098   6.198   3.582
   74GL4     CG  846   9.100   6.051   3.541
   74GL4     CD  847   9.118   5.947   3.652
   74GL4    OE1  848   9.213   5.954   3.733
   74GL4   HE11  849   9.237   5.865   3.771
   74GL4   HE12  850   9.239   6.049   3.747
   74GL4    OE2  851   9.051   5.842   3.641
   74GL4   HE21  852   9.067   5.797   3.729
   74GL4   HE22  853   9.014   5.827   3.549
   74GL4      C  854   8.859   6.205   3.665
   74GL4      O  855   8.802   6.222   3.557
   75LYSH     N  856   8.797   6.135   3.760
   75LYSH     H  857   8.844   6.094   3.838
   75LYSH    CA  858   8.653   6.107   3.755
   75LYSH    CB  859   8.621   5.957   3.753
   75LYSH    CG  860   8.691   5.884   3.867
   75LYSH    CD  861   8.669   5.734   3.847
   75LYSH    CE  862   8.721   5.678   3.715
   75LYSH    NZ  863   8.733   5.532   3.717
   75LYSH   HZ1  864   8.789   5.501   3.640
   75LYSH   HZ2  865   8.779   5.506   3.802
   75LYSH   HZ3  866   8.649   5.478   3.722
   75LYSH     C  867   8.569   6.180   3.861
   75LYSH     O  868   8.449   6.162   3.877
   76ASN      N  869   8.628   6.282   3.922
   76ASN      H  870   8.719   6.309   3.890
   76ASN     CA  871   8.567   6.368   4.025
   76ASN     CB  872   8.631   6.324   4.156
   76ASN     CG  873   8.577   6.187   4.199
   76ASN    OD1  874   8.461   6.182   4.240
   76ASN    ND2  875   8.649   6.076   4.187
   76ASN   HD21  876   8.747   6.082   4.169
   76ASN   HD22  877   8.609   5.985   4.185
   76ASN      C  878   8.580   6.520   4.010
   76ASN      O  879   8.660   6.591   4.070
   77GL4      N  880   8.462   6.574   3.982
   77GL4      H  881   8.383   6.518   3.960
   77GL4     CA  882   8.437   6.718   3.961
   77GL4     CB  883   8.354   6.736   3.834
   77GL4     CG  884   8.394   6.857   3.749
   77GL4     CD  885   8.292   6.862   3.635
   77GL4    OE1  886   8.333   6.828   3.522
   77GL4   HE11  887   8.278   6.863   3.446
   77GL4   HE12  888   8.416   6.774   3.537
   77GL4    OE2  889   8.181   6.915   3.655
   77GL4   HE21  890   8.113   6.889   3.587
   77GL4   HE22  891   8.189   6.945   3.750
   77GL4      C  892   8.393   6.794   4.086
   77GL4      O  893   8.293   6.865   4.080
   78TYR      N  894   8.476   6.774   4.188
   78TYR      H  895   8.567   6.732   4.187
   78TYR     CA  896   8.445   6.832   4.319
   78TYR     CB  897   8.561   6.803   4.413
   78TYR     CG  898   8.541   6.660   4.465
   78TYR    CD1  899   8.631   6.558   4.438
   78TYR    HD1  900   8.702   6.567   4.356
   78TYR    CD2  901   8.437   6.649   4.556
   78TYR    HD2  902   8.358   6.722   4.572
   78TYR    CE1  903   8.610   6.434   4.498
   78TYR    HE1  904   8.669   6.350   4.460
   78TYR    CE2  905   8.429   6.526   4.621
   78TYR    HE2  906   8.338   6.484   4.663
   78TYR     CZ  907   8.515   6.419   4.598
   78TYR     OH  908   8.503   6.296   4.655
   78TYR     HH  909   8.478   6.308   4.751
   78TYR      C  910   8.427   6.984   4.333
   78TYR      O  911   8.516   7.063   4.304
   79ALA      N  912   8.301   7.026   4.345
   79ALA      H  913   8.222   6.964   4.345
   79ALA     CA  914   8.263   7.167   4.364
   79ALA     CB  915   8.190   7.210   4.237
   79ALA      C  916   8.182   7.202   4.489
   79ALA      O  917   8.094   7.126   4.529
   80CYS2     N  918   8.204   7.323   4.540
   80CYS2     H  919   8.289   7.372   4.518
   80CYS2    CA  920   8.114   7.383   4.638
   80CYS2    CB  921   8.195   7.405   4.766
   80CYS2    SG  922   8.100   7.464   4.911
   80CYS2     C  923   8.062   7.512   4.574
   80CYS2     O  924   8.138   7.606   4.548
   81ARG      N  925   7.931   7.528   4.589
   81ARG      H  926   7.875   7.447   4.604
   81ARG     CA  927   7.867   7.661   4.580
   81ARG     CB  928   7.744   7.671   4.490
   81ARG     CG  929   7.753   7.599   4.355
   81ARG     CD  930   7.613   7.626   4.301
   81ARG     NE  931   7.614   7.580   4.161
   81ARG     HE  932   7.699   7.545   4.122
   81ARG     CZ  933   7.524   7.598   4.064
   81ARG    NH1  934   7.423   7.685   4.083
   81ARG   HH11  935   7.413   7.744   4.162
   81ARG   HH12  936   7.353   7.685   4.011
   81ARG    NH2  937   7.548   7.547   3.942
   81ARG   HH21  938   7.633   7.495   3.931
   81ARG   HH22  939   7.475   7.502   3.891
   81ARG      C  940   7.821   7.694   4.722
   81ARG      O  941   7.800   7.614   4.813
   82VAL      N  942   7.810   7.824   4.750
   82VAL      H  943   7.837   7.895   4.685
   82VAL     CA  944   7.755   7.873   4.876
   82VAL     CB  945   7.860   7.919   4.978
   82VAL    CG1  946   7.933   7.799   5.039
   82VAL    CG2  947   7.962   8.017   4.920
   82VAL      C  948   7.633   7.961   4.849
   82VAL      O  949   7.638   8.028   4.745
   83ASN      N  950   7.516   7.924   4.902
   83ASN      H  951   7.503   7.835   4.945
   83ASN     CA  952   7.396   8.008   4.887
   83ASN     CB  953   7.297   7.944   4.789
   83ASN     CG  954   7.341   7.943   4.643
   83ASN    OD1  955   7.376   8.046   4.585
   83ASN    ND2  956   7.363   7.827   4.580
   83ASN   HD21  957   7.359   7.747   4.640
   83ASN   HD22  958   7.369   7.823   4.480
   83ASN      C  959   7.309   8.032   5.010
   83ASN      O  960   7.305   7.933   5.084
   84HI0      N  961   7.230   8.139   5.009
   84HI0      H  962   7.254   8.225   4.964
   84HI0     CA  963   7.121   8.160   5.105
   84HI0     CB  964   7.055   8.296   5.078
   84HI0     CG  965   6.946   8.335   5.179
   84HI0    ND1  966   6.848   8.418   5.147
   84HI0    HD1  967   6.827   8.450   5.054
   84HI0    CD2  968   6.955   8.333   5.311
   84HI0    HD2  969   7.028   8.287   5.378
   84HI0    CE1  970   6.788   8.465   5.256
   84HI0    HE1  971   6.707   8.537   5.266
   84HI0    NE2  972   6.860   8.415   5.356
   84HI0    HE2  973   6.851   8.441   5.452
   84HI0      C  974   7.021   8.045   5.109
   84HI0      O  975   6.986   7.987   5.006
   85VAL      N  976   6.981   8.007   5.230
   85VAL      H  977   7.018   8.053   5.311
   85VAL     CA  978   6.874   7.911   5.263
   85VAL     CB  979   6.808   7.914   5.401
   85VAL    CG1  980   6.865   7.814   5.501
   85VAL    CG2  981   6.799   8.050   5.471
   85VAL      C  982   6.759   7.909   5.162
   85VAL      O  983   6.687   7.809   5.159
   86THR      N  984   6.718   8.028   5.120
   86THR      H  985   6.746   8.116   5.158
   86THR     CA  986   6.609   8.041   5.023
   86THR     CB  987   6.548   8.181   5.033
   86THR    OG1  988   6.650   8.278   5.007
   86THR    HG1  989   6.609   8.359   4.965
   86THR    CG2  990   6.457   8.205   5.154
   86THR      C  991   6.642   8.006   4.877
   86THR      O  992   6.565   7.941   4.807
   87LEU      N  993   6.762   8.042   4.833
   87LEU      H  994   6.833   8.071   4.898
   87LEU     CA  995   6.806   8.009   4.697
   87LEU     CB  996   6.932   8.087   4.661
   87LEU     CG  997   6.921   8.239   4.678
   87LEU    CD1  998   7.057   8.306   4.661
   87LEU    CD2  999   6.823   8.293   4.574
   87LEU      C 1000   6.855   7.864   4.695
   87LEU      O 1001   6.823   7.799   4.595
   88SER      N 1002   6.929   7.813   4.793
   88SER      H 1003   6.955   7.863   4.875
   88SER     CA 1004   6.959   7.670   4.810
   88SER     CB 1005   7.084   7.646   4.895
   88SER     OG 1006   7.141   7.515   4.896
   88SER     HG 1007   7.236   7.529   4.867
   88SER      C 1008   6.848   7.576   4.857
   88SER      O 1009   6.786   7.607   4.958
   89GLN      N 1010   6.842   7.458   4.795
   89GLN      H 1011   6.912   7.437   4.726
   89GLN     CA 1012   6.764   7.337   4.824
   89GLN     CB 1013   6.829   7.219   4.752
   89GLN     CG 1014   6.729   7.144   4.663
   89GLN     CD 1015   6.789   7.026   4.586
   89GLN    OE1 1016   6.836   7.023   4.473
   89GLN    NE2 1017   6.820   6.922   4.663
   89GLN   HE21 1018   6.813   6.912   4.762
   89GLN   HE22 1019   6.861   6.844   4.615
   89GLN      C 1020   6.750   7.294   4.970
   89GLN      O 1021   6.853   7.297   5.037
   90PRO      N 1022   6.632   7.256   5.017
   90PRO     CA 1023   6.629   7.217   5.159
   90PRO     CB 1024   6.479   7.231   5.186
   90PRO     CG 1025   6.407   7.209   5.053
   90PRO     CD 1026   6.504   7.260   4.945
   90PRO      C 1027   6.676   7.079   5.206
   90PRO      O 1028   6.671   6.979   5.135
   91LYSH     N 1029   6.687   7.058   5.337
   91LYSH     H 1030   6.628   7.114   5.394
   91LYSH    CA 1031   6.754   6.938   5.390
   91LYSH    CB 1032   6.798   6.970   5.533
   91LYSH    CG 1033   6.908   7.076   5.550
   91LYSH    CD 1034   6.900   7.123   5.695
   91LYSH    CE 1035   7.019   7.218   5.714
   91LYSH    NZ 1036   7.037   7.268   5.851
   91LYSH   HZ1 1037   7.132   7.298   5.861
   91LYSH   HZ2 1038   6.982   7.351   5.841
   91LYSH   HZ3 1039   6.995   7.207   5.919
   91LYSH     C 1040   6.664   6.814   5.396
   91LYSH     O 1041   6.572   6.810   5.478
   92ILE      N 1042   6.698   6.720   5.309
   92ILE      H 1043   6.753   6.734   5.227
   92ILE     CA 1044   6.631   6.589   5.317
   92ILE     CB 1045   6.630   6.523   5.179
   92ILE    CG1 1046   6.579   6.628   5.079
   92ILE    CG2 1047   6.540   6.400   5.185
   92ILE     CD 1048   6.619   6.599   4.935
   92ILE      C 1049   6.714   6.510   5.419
   92ILE      O 1050   6.669   6.497   5.532
   93VAL      N 1051   6.845   6.513   5.396
   93VAL      H 1052   6.883   6.565   5.320
   93VAL     CA 1053   6.938   6.453   5.493
   93VAL     CB 1054   7.060   6.386   5.430
   93VAL    CG1 1055   7.114   6.290   5.536
   93VAL    CG2 1056   7.034   6.304   5.303
   93VAL      C 1057   6.977   6.554   5.601
   93VAL      O 1058   7.077   6.624   5.583
   94LYSH     N 1059   6.906   6.538   5.712
   94LYSH     H 1060   6.860   6.453   5.737
   94LYSH    CA 1061   6.912   6.629   5.827
   94LYSH    CB 1062   6.776   6.659   5.890
   94LYSH    CG 1063   6.677   6.739   5.806
   94LYSH    CD 1064   6.553   6.799   5.874
   94LYSH    CE 1065   6.461   6.879   5.782
   94LYSH    NZ 1066   6.391   6.785   5.693
   94LYSH   HZ1 1067   6.349   6.709   5.742
   94LYSH   HZ2 1068   6.322   6.835   5.641
   94LYSH   HZ3 1069   6.456   6.760   5.621
   94LYSH     C 1070   7.014   6.589   5.934
   94LYSH     O 1071   7.022   6.477   5.985
   95TRP      N 1072   7.076   6.691   5.991
   95TRP      H 1073   7.069   6.781   5.947
   95TRP     CA 1074   7.170   6.689   6.105
   95TRP     CB 1075   7.235   6.827   6.120
   95TRP     CG 1076   7.308   6.880   5.997
   95TRP    CD1 1077   7.274   6.984   5.922
   95TRP    HD1 1078   7.180   7.039   5.920
   95TRP    CD2 1079   7.435   6.845   5.954
   95TRP    NE1 1080   7.362   7.012   5.826
   95TRP    HE1 1081   7.364   7.098   5.774
   95TRP    CE2 1082   7.461   6.925   5.843
   95TRP    CE3 1083   7.531   6.756   6.001
   95TRP    HE3 1084   7.530   6.719   6.104
   95TRP    CZ2 1085   7.584   6.916   5.779
   95TRP    HZ2 1086   7.611   6.981   5.696
   95TRP    CZ3 1087   7.655   6.743   5.940
   95TRP    HZ3 1088   7.717   6.655   5.957
   95TRP    CH2 1089   7.674   6.821   5.826
   95TRP    HH2 1090   7.774   6.820   5.783
   95TRP      C 1091   7.094   6.653   6.233
   95TRP      O 1092   6.975   6.683   6.244
   96AS4      N 1093   7.174   6.604   6.327
   96AS4      H 1094   7.270   6.582   6.311
   96AS4     CA 1095   7.117   6.597   6.462
   96AS4     CB 1096   7.207   6.521   6.560
   96AS4     CG 1097   7.343   6.582   6.594
   96AS4    OD1 1098   7.368   6.591   6.716
   96AS4   HD11 1099   7.440   6.660   6.724
   96AS4   HD12 1100   7.309   6.538   6.776
   96AS4    OD2 1101   7.411   6.623   6.497
   96AS4   HD21 1102   7.481   6.688   6.529
   96AS4   HD22 1103   7.395   6.558   6.422
   96AS4      C 1104   7.063   6.725   6.526
   96AS4      O 1105   6.953   6.723   6.581
   97ARG      N 1106   7.144   6.830   6.523
   97ARG      H 1107   7.241   6.810   6.507
   97ARG     CA 1108   7.107   6.967   6.562
   97ARG     CB 1109   7.219   7.064   6.524
   97ARG     CG 1110   7.342   7.047   6.614
   97ARG     CD 1111   7.456   7.139   6.569
   97ARG     NE 1112   7.569   7.118   6.661
   97ARG     HE 1113   7.548   7.139   6.756
   97ARG     CZ 1114   7.692   7.086   6.617
   97ARG    NH1 1115   7.724   7.058   6.490
   97ARG   HH11 1116   7.656   7.056   6.416
   97ARG   HH12 1117   7.817   7.037   6.460
   97ARG    NH2 1118   7.784   7.066   6.712
   97ARG   HH21 1119   7.773   7.054   6.811
   97ARG   HH22 1120   7.881   7.074   6.689
   97ARG      C 1121   6.982   7.013   6.486
   97ARG      O 1122   6.979   7.003   6.364
   98AS4      N 1123   6.903   7.100   6.548
   98AS4      H 1124   6.922   7.147   6.634
   98AS4     CA 1125   6.773   7.139   6.491
   98AS4     CB 1126   6.671   7.125   6.604
   98AS4     CG 1127   6.666   7.211   6.731
   98AS4    OD1 1128   6.698   7.332   6.724
   98AS4   HD11 1129   6.704   7.373   6.815
   98AS4   HD12 1130   6.701   7.350   6.626
   98AS4    OD2 1131   6.614   7.163   6.834
   98AS4   HD21 1132   6.592   7.237   6.897
   98AS4   HD22 1133   6.620   7.064   6.823
   98AS4      C 1134   6.767   7.275   6.420
   98AS4      O 1135   6.861   7.354   6.429
   99MET      N 1136   6.664   7.286   6.337
   99MET      H 1137   6.592   7.217   6.325
   99MET     CA 1138   6.646   7.405   6.254
   99MET     CB 1139   6.711   7.382   6.117
   99MET     CG 1140   6.728   7.513   6.039
   99MET     SD 1141   6.833   7.475   5.894
   99MET     CE 1142   6.711   7.506   5.767
   99MET      C 1143   6.497   7.429   6.229
   99MET     O1 1144   6.453   7.544   6.206
   99MET   HO11 1145   6.355   7.546   6.188
   99MET   HO12 1146   6.524   7.614   6.213
   99MET     O2 1147   6.425   7.329   6.250
   99MET   HO21 1148   6.335   7.372   6.245
   99MET   HO22 1149   6.478   7.245   6.241
  100ILE      N 1150   6.496   6.133   0.479
  100ILE     H1 1151   6.528   6.084   0.398
  100ILE     H2 1152   6.559   6.115   0.554
  100ILE     H3 1153   6.406   6.093   0.495
  100ILE     CA 1154   6.507   6.275   0.440
  100ILE     CB 1155   6.390   6.360   0.490
  100ILE    CG1 1156   6.354   6.322   0.634
  100ILE    CG2 1157   6.278   6.345   0.387
  100ILE     CD 1158   6.250   6.414   0.699
  100ILE      C 1159   6.637   6.332   0.495
  100ILE      O 1160   6.711   6.258   0.561
  101GLN      N 1161   6.672   6.449   0.443
  101GLN      H 1162   6.601   6.491   0.386
  101GLN     CA 1163   6.794   6.527   0.468
  101GLN     CB 1164   6.794   6.650   0.376
  101GLN     CG 1165   6.784   6.622   0.226
  101GLN     CD 1166   6.641   6.638   0.174
  101GLN    OE1 1167   6.546   6.600   0.242
  101GLN    NE2 1168   6.640   6.625   0.042
  101GLN   HE21 1169   6.724   6.607  -0.010
  101GLN   HE22 1170   6.552   6.642  -0.003
  101GLN      C 1171   6.819   6.574   0.611
  101GLN      O 1172   6.733   6.632   0.678
  102ARG      N 1173   6.947   6.569   0.646
  102ARG      H 1174   7.021   6.542   0.585
  102ARG     CA 1175   6.987   6.626   0.776
  102ARG     CB 1176   7.034   6.521   0.877
  102ARG     CG 1177   6.926   6.422   0.923
  102ARG     CD 1178   6.980   6.321   1.025
  102ARG     NE 1179   7.057   6.213   0.961
  102ARG     HE 1180   7.089   6.227   0.867
  102ARG     CZ 1181   7.106   6.103   1.020
  102ARG    NH1 1182   7.098   6.086   1.152
  102ARG   HH11 1183   7.060   6.159   1.209
  102ARG   HH12 1184   7.120   6.001   1.201
  102ARG    NH2 1185   7.165   6.006   0.949
  102ARG   HH21 1186   7.185   6.013   0.851
  102ARG   HH22 1187   7.177   5.920   0.998
  102ARG      C 1188   7.085   6.741   0.755
  102ARG      O 1189   7.207   6.729   0.764
  103THR      N 1190   7.020   6.857   0.762
  103THR      H 1191   6.921   6.852   0.775
  103THR     CA 1192   7.080   6.987   0.728
  103THR     CB 1193   6.983   7.089   0.667
  103THR    OG1 1194   6.901   7.021   0.572
  103THR    HG1 1195   6.812   7.005   0.615
  103THR    CG2 1196   7.044   7.224   0.631
  103THR      C 1197   7.150   7.033   0.856
  103THR      O 1198   7.072   7.054   0.949
  104PRO      N 1199   7.281   7.051   0.849
  104PRO     CA 1200   7.345   7.098   0.973
  104PRO     CB 1201   7.493   7.062   0.954
  104PRO     CG 1202   7.507   7.062   0.802
  104PRO     CD 1203   7.376   7.004   0.748
  104PRO      C 1204   7.325   7.248   0.996
  104PRO      O 1205   7.342   7.335   0.910
  105LYSH     N 1206   7.316   7.281   1.124
  105LYSH     H 1207   7.309   7.203   1.187
  105LYSH    CA 1208   7.320   7.421   1.168
  105LYSH    CB 1209   7.224   7.454   1.283
  105LYSH    CG 1210   7.082   7.440   1.227
  105LYSH    CD 1211   6.989   7.498   1.334
  105LYSH    CE 1212   6.849   7.443   1.306
  105LYSH    NZ 1213   6.835   7.297   1.315
  105LYSH   HZ1 1214   6.746   7.266   1.280
  105LYSH   HZ2 1215   6.911   7.245   1.276
  105LYSH   HZ3 1216   6.835   7.282   1.414
  105LYSH     C 1217   7.460   7.468   1.209
  105LYSH     O 1218   7.509   7.430   1.315
  106ILE      N 1219   7.478   7.590   1.159
  106ILE      H 1220   7.416   7.623   1.088
  106ILE     CA 1221   7.609   7.654   1.182
  106ILE     CB 1222   7.664   7.754   1.081
  106ILE    CG1 1223   7.581   7.882   1.069
  106ILE    CG2 1224   7.686   7.685   0.946
  106ILE     CD 1225   7.648   7.991   0.987
  106ILE      C 1226   7.606   7.714   1.323
  106ILE      O 1227   7.496   7.760   1.354
  107GLN      N 1228   7.725   7.733   1.379
  107GLN      H 1229   7.812   7.724   1.330
  107GLN     CA 1230   7.732   7.776   1.519
  107GLN     CB 1231   7.774   7.667   1.618
  107GLN     CG 1232   7.691   7.658   1.746
  107GLN     CD 1233   7.645   7.781   1.826
  107GLN    OE1 1234   7.531   7.826   1.814
  107GLN    NE2 1235   7.728   7.824   1.920
  107GLN   HE21 1236   7.814   7.780   1.945
  107GLN   HE22 1237   7.715   7.920   1.946
  107GLN      C 1238   7.820   7.901   1.513
  107GLN      O 1239   7.937   7.915   1.479
  108VAL      N 1240   7.738   7.996   1.558
  108VAL      H 1241   7.639   7.988   1.550
  108VAL     CA 1242   7.781   8.134   1.585
  108VAL     CB 1243   7.665   8.228   1.619
  108VAL    CG1 1244   7.577   8.244   1.494
  108VAL    CG2 1245   7.576   8.177   1.732
  108VAL      C 1246   7.890   8.167   1.687
  108VAL      O 1247   7.902   8.100   1.790
  109TYR      N 1248   7.950   8.281   1.656
  109TYR      H 1249   7.913   8.333   1.579
  109TYR     CA 1250   8.061   8.337   1.735
  109TYR     CB 1251   8.071   8.482   1.690
  109TYR     CG 1252   8.199   8.546   1.744
  109TYR    CD1 1253   8.313   8.555   1.665
  109TYR    HD1 1254   8.311   8.542   1.557
  109TYR    CD2 1255   8.214   8.577   1.879
  109TYR    HD2 1256   8.126   8.618   1.928
  109TYR    CE1 1257   8.438   8.585   1.717
  109TYR    HE1 1258   8.526   8.580   1.653
  109TYR    CE2 1259   8.337   8.615   1.932
  109TYR    HE2 1260   8.355   8.606   2.039
  109TYR     CZ 1261   8.449   8.625   1.850
  109TYR     OH 1262   8.576   8.631   1.899
  109TYR     HH 1263   8.570   8.655   1.996
  109TYR      C 1264   8.028   8.333   1.885
  109TYR      O 1265   7.951   8.411   1.941
  110SER      N 1266   8.124   8.264   1.945
  110SER      H 1267   8.199   8.231   1.887
  110SER     CA 1268   8.118   8.215   2.084
  110SER     CB 1269   8.196   8.084   2.092
  110SER     OG 1270   8.108   7.972   2.076
  110SER     HG 1271   8.029   7.977   2.137
  110SER      C 1272   8.190   8.312   2.178
  110SER      O 1273   8.313   8.315   2.185
  111ARG      N 1274   8.118   8.393   2.254
  111ARG      H 1275   8.166   8.447   2.323
  111ARG     CA 1276   7.972   8.404   2.267
  111ARG     CB 1277   7.910   8.343   2.393
  111ARG     CG 1278   7.764   8.306   2.366
  111ARG     CD 1279   7.705   8.287   2.506
  111ARG     NE 1280   7.564   8.248   2.492
  111ARG     HE 1281   7.550   8.156   2.455
  111ARG     CZ 1282   7.457   8.319   2.530
  111ARG    NH1 1283   7.468   8.445   2.576
  111ARG   HH11 1284   7.559   8.487   2.577
  111ARG   HH12 1285   7.387   8.501   2.591
  111ARG    NH2 1286   7.345   8.252   2.560
  111ARG   HH21 1287   7.339   8.152   2.553
  111ARG   HH22 1288   7.258   8.298   2.578
  111ARG      C 1289   7.942   8.554   2.269
  111ARG      O 1290   7.935   8.610   2.378
  112HI0      N 1291   7.950   8.612   2.149
  112HI0      H 1292   7.937   8.557   2.067
  112HI0     CA 1293   7.935   8.756   2.125
  112HI0     CB 1294   8.073   8.809   2.164
  112HI0     CG 1295   8.073   8.958   2.195
  112HI0    ND1 1296   8.004   9.018   2.292
  112HI0    HD1 1297   7.993   8.973   2.380
  112HI0    CD2 1298   8.104   9.055   2.109
  112HI0    HD2 1299   8.141   9.031   2.009
  112HI0    CE1 1300   7.987   9.147   2.264
  112HI0    HE1 1301   7.910   9.209   2.309
  112HI0    NE2 1302   8.058   9.171   2.153
  112HI0    HE2 1303   8.057   9.251   2.093
  112HI0      C 1304   7.883   8.775   1.982
  112HI0      O 1305   7.903   8.691   1.894
  113PRO      N 1306   7.801   8.879   1.969
  113PRO     CA 1307   7.763   8.939   1.840
  113PRO     CB 1308   7.650   9.034   1.880
  113PRO     CG 1309   7.584   8.970   2.002
  113PRO     CD 1310   7.710   8.925   2.075
  113PRO      C 1311   7.879   9.019   1.782
  113PRO      O 1312   7.978   9.045   1.850
  114ALA      N 1313   7.857   9.076   1.664
  114ALA      H 1314   7.769   9.062   1.617
  114ALA     CA 1315   7.943   9.178   1.603
  114ALA     CB 1316   7.942   9.308   1.685
  114ALA      C 1317   8.085   9.141   1.560
  114ALA      O 1318   8.121   9.190   1.453
  115GL4      N 1319   8.153   9.045   1.621
  115GL4      H 1320   8.115   8.995   1.699
  115GL4     CA 1321   8.288   9.002   1.582
  115GL4     CB 1322   8.357   8.941   1.704
  115GL4     CG 1323   8.405   9.042   1.808
  115GL4     CD 1324   8.514   9.137   1.759
  115GL4    OE1 1325   8.628   9.087   1.750
  115GL4   HE11 1326   8.691   9.160   1.723
  115GL4   HE12 1327   8.631   8.988   1.761
  115GL4    OE2 1328   8.489   9.252   1.717
  115GL4   HE21 1329   8.574   9.304   1.709
  115GL4   HE22 1330   8.390   9.257   1.727
  115GL4      C 1331   8.309   8.917   1.456
  115GL4      O 1332   8.218   8.845   1.415
  116ASN      N 1333   8.433   8.921   1.408
  116ASN      H 1334   8.503   8.972   1.458
  116ASN     CA 1335   8.470   8.853   1.283
  116ASN     CB 1336   8.605   8.909   1.238
  116ASN     CG 1337   8.725   8.873   1.326
  116ASN    OD1 1338   8.783   8.765   1.313
  116ASN    ND2 1339   8.767   8.965   1.412
  116ASN   HD21 1340   8.734   9.058   1.428
  116ASN   HD22 1341   8.857   8.942   1.449
  116ASN      C 1342   8.456   8.701   1.298
  116ASN      O 1343   8.500   8.647   1.399
  117GLY      N 1344   8.425   8.637   1.185
  117GLY      H 1345   8.423   8.686   1.098
  117GLY     CA 1346   8.388   8.495   1.181
  117GLY      C 1347   8.318   8.432   1.303
  117GLY      O 1348   8.214   8.479   1.349
  118LYSH     N 1349   8.374   8.322   1.351
  118LYSH     H 1350   8.347   8.296   1.444
  118LYSH    CA 1351   8.474   8.233   1.290
  118LYSH    CB 1352   8.576   8.178   1.390
  118LYSH    CG 1353   8.661   8.289   1.452
  118LYSH    CD 1354   8.745   8.360   1.345
  118LYSH    CE 1355   8.869   8.424   1.407
  118LYSH    NZ 1356   8.843   8.527   1.509
  118LYSH   HZ1 1357   8.763   8.580   1.479
  118LYSH   HZ2 1358   8.817   8.498   1.601
  118LYSH   HZ3 1359   8.920   8.590   1.510
  118LYSH     C 1360   8.425   8.114   1.206
  118LYSH     O 1361   8.306   8.098   1.180
  119SER      N 1362   8.516   8.049   1.134
  119SER      H 1363   8.613   8.074   1.125
  119SER     CA 1364   8.490   7.932   1.050
  119SER     CB 1365   8.608   7.898   0.958
  119SER     OG 1366   8.729   7.913   1.032
  119SER     HG 1367   8.806   7.870   0.984
  119SER      C 1368   8.449   7.811   1.133
  119SER      O 1369   8.524   7.760   1.216
  120ASN      N 1370   8.340   7.753   1.082
  120ASN      H 1371   8.314   7.781   0.990
  120ASN     CA 1372   8.273   7.637   1.142
  120ASN     CB 1373   8.121   7.629   1.124
  120ASN     CG 1374   8.039   7.721   1.214
  120ASN    OD1 1375   7.977   7.821   1.178
  120ASN    ND2 1376   8.043   7.691   1.343
  120ASN   HD21 1377   8.106   7.617   1.369
  120ASN   HD22 1378   8.021   7.760   1.412
  120ASN      C 1379   8.322   7.499   1.097
  120ASN      O 1380   8.347   7.477   0.978
  121PHE      N 1381   8.364   7.407   1.183
  121PHE      H 1382   8.419   7.339   1.135
  121PHE     CA 1383   8.370   7.401   1.330
  121PHE     CB 1384   8.494   7.464   1.395
  121PHE     CG 1385   8.628   7.395   1.370
  121PHE    CD1 1386   8.712   7.420   1.262
  121PHE    HD1 1387   8.689   7.492   1.183
  121PHE    CD2 1388   8.659   7.292   1.457
  121PHE    HD2 1389   8.589   7.270   1.537
  121PHE    CE1 1390   8.827   7.343   1.248
  121PHE    HE1 1391   8.901   7.380   1.177
  121PHE    CE2 1392   8.773   7.214   1.441
  121PHE    HE2 1393   8.783   7.118   1.492
  121PHE     CZ 1394   8.859   7.240   1.335
  121PHE     HZ 1395   8.955   7.193   1.312
  121PHE      C 1396   8.248   7.425   1.419
  121PHE      O 1397   8.220   7.536   1.463
  122LEU      N 1398   8.201   7.320   1.487
  122LEU      H 1399   8.238   7.228   1.477
  122LEU     CA 1400   8.098   7.325   1.591
  122LEU     CB 1401   8.034   7.186   1.589
  122LEU     CG 1402   7.909   7.176   1.676
  122LEU    CD1 1403   7.798   7.266   1.622
  122LEU    CD2 1404   7.864   7.030   1.688
  122LEU      C 1405   8.164   7.358   1.725
  122LEU      O 1406   8.225   7.271   1.786
  123ASN      N 1407   8.157   7.490   1.743
  123ASN      H 1408   8.136   7.549   1.666
  123ASN     CA 1409   8.214   7.557   1.861
  123ASN     CB 1410   8.260   7.694   1.811
  123ASN     CG 1411   8.156   7.782   1.742
  123ASN    OD1 1412   8.127   7.780   1.623
  123ASN    ND2 1413   8.081   7.865   1.815
  123ASN   HD21 1414   8.102   7.877   1.912
  123ASN   HD22 1415   8.005   7.908   1.767
  123ASN      C 1416   8.096   7.559   1.959
  123ASN      O 1417   7.985   7.602   1.929
  124CYS2     N 1418   8.143   7.561   2.083
  124CYS2     H 1419   8.233   7.521   2.102
  124CYS2    CA 1420   8.055   7.606   2.192
  124CYS2    CB 1421   7.973   7.484   2.235
  124CYS2    SG 1422   7.798   7.512   2.280
  124CYS2     C 1423   8.136   7.654   2.313
  124CYS2     O 1424   8.246   7.601   2.330
  125TYR      N 1425   8.068   7.741   2.387
  125TYR      H 1426   7.983   7.773   2.345
  125TYR     CA 1427   8.135   7.813   2.496
  125TYR     CB 1428   8.131   7.964   2.472
  125TYR     CG 1429   8.203   8.046   2.579
  125TYR    CD1 1430   8.137   8.107   2.684
  125TYR    HD1 1431   8.028   8.096   2.692
  125TYR    CD2 1432   8.329   8.093   2.544
  125TYR    HD2 1433   8.403   8.028   2.496
  125TYR    CE1 1434   8.201   8.196   2.769
  125TYR    HE1 1435   8.167   8.218   2.870
  125TYR    CE2 1436   8.388   8.200   2.609
  125TYR    HE2 1437   8.492   8.232   2.595
  125TYR     CZ 1438   8.321   8.248   2.721
  125TYR     OH 1439   8.358   8.364   2.780
  125TYR     HH 1440   8.450   8.392   2.752
  125TYR      C 1441   8.077   7.778   2.634
  125TYR      O 1442   7.963   7.816   2.660
  126VAL      N 1443   8.164   7.768   2.735
  126VAL      H 1444   8.252   7.813   2.719
  126VAL     CA 1445   8.129   7.735   2.874
  126VAL     CB 1446   8.168   7.589   2.900
  126VAL    CG1 1447   8.308   7.541   2.864
  126VAL    CG2 1448   8.140   7.546   3.044
  126VAL      C 1449   8.197   7.832   2.971
  126VAL      O 1450   8.316   7.856   2.953
  127SER      N 1451   8.123   7.858   3.079
  127SER      H 1452   8.056   7.795   3.117
  127SER     CA 1453   8.157   7.968   3.170
  127SER     CB 1454   8.082   7.959   3.303
  127SER     OG 1455   7.943   7.937   3.277
  127SER     HG 1456   7.904   7.915   3.367
  127SER      C 1457   8.299   7.955   3.226
  127SER      O 1458   8.352   8.061   3.258
  128GLY      N 1459   8.351   7.837   3.260
  128GLY      H 1460   8.303   7.754   3.231
  128GLY     CA 1461   8.490   7.818   3.305
  128GLY      C 1462   8.528   7.669   3.304
  128GLY      O 1463   8.441   7.587   3.274
  129PHE      N 1464   8.658   7.644   3.316
  129PHE      H 1465   8.721   7.717   3.290
  129PHE     CA 1466   8.717   7.510   3.304
  129PHE     CB 1467   8.868   7.524   3.282
  129PHE     CG 1468   8.929   7.387   3.250
  129PHE    CD1 1469   8.981   7.318   3.359
  129PHE    HD1 1470   8.951   7.329   3.463
  129PHE    CD2 1471   8.979   7.364   3.122
  129PHE    HD2 1472   8.957   7.443   3.050
  129PHE    CE1 1473   9.071   7.215   3.336
  129PHE    HE1 1474   9.113   7.165   3.423
  129PHE    CE2 1475   9.068   7.259   3.101
  129PHE    HE2 1476   9.090   7.231   2.998
  129PHE     CZ 1477   9.117   7.185   3.208
  129PHE     HZ 1478   9.197   7.114   3.185
  129PHE      C 1479   8.675   7.428   3.426
  129PHE      O 1480   8.717   7.455   3.538
  130HI0      N 1481   8.639   7.302   3.401
  130HI0      H 1482   8.680   7.240   3.334
  130HI0     CA 1483   8.581   7.215   3.505
  130HI0     CB 1484   8.550   7.074   3.456
  130HI0     CG 1485   8.475   7.062   3.323
  130HI0    ND1 1486   8.357   7.117   3.297
  130HI0    HD1 1487   8.278   7.126   3.358
  130HI0    CD2 1488   8.537   7.049   3.206
  130HI0    HD2 1489   8.616   6.976   3.191
  130HI0    CE1 1490   8.350   7.150   3.168
  130HI0    HE1 1491   8.260   7.185   3.119
  130HI0    NE2 1492   8.462   7.105   3.112
  130HI0    HE2 1493   8.484   7.113   3.015
  130HI0      C 1494   8.625   7.203   3.651
  130HI0      O 1495   8.746   7.198   3.675
  131PRO      N 1496   8.530   7.228   3.740
  131PRO     CA 1497   8.386   7.255   3.730
  131PRO     CB 1498   8.328   7.236   3.870
  131PRO     CG 1499   8.442   7.287   3.958
  131PRO     CD 1500   8.566   7.238   3.882
  131PRO      C 1501   8.335   7.388   3.672
  131PRO      O 1502   8.395   7.492   3.697
  132SER      N 1503   8.228   7.376   3.594
  132SER      H 1504   8.192   7.286   3.573
  132SER     CA 1505   8.156   7.500   3.558
  132SER     CB 1506   8.147   7.516   3.406
  132SER     OG 1507   8.081   7.631   3.353
  132SER     HG 1508   8.001   7.591   3.308
  132SER      C 1509   8.010   7.485   3.600
  132SER      O 1510   7.963   7.375   3.630
  133AS4      N 1511   7.938   7.597   3.605
  133AS4      H 1512   7.982   7.686   3.602
  133AS4     CA 1513   7.797   7.613   3.644
  133AS4     CB 1514   7.766   7.757   3.684
  133AS4     CG 1515   7.819   7.860   3.584
  133AS4    OD1 1516   7.749   7.881   3.482
  133AS4   HD11 1517   7.766   7.975   3.452
  133AS4   HD12 1518   7.714   7.794   3.449
  133AS4    OD2 1519   7.941   7.889   3.589
  133AS4   HD21 1520   7.958   7.985   3.568
  133AS4   HD22 1521   7.992   7.805   3.605
  133AS4      C 1522   7.707   7.545   3.541
  133AS4      O 1523   7.615   7.473   3.580
  134ILE      N 1524   7.720   7.588   3.416
  134ILE      H 1525   7.741   7.684   3.397
  134ILE     CA 1526   7.669   7.515   3.299
  134ILE     CB 1527   7.603   7.614   3.203
  134ILE    CG1 1528   7.688   7.739   3.177
  134ILE    CG2 1529   7.475   7.671   3.264
  134ILE     CD 1530   7.667   7.790   3.034
  134ILE      C 1531   7.773   7.438   3.217
  134ILE      O 1532   7.890   7.473   3.216
  135GL4      N 1533   7.728   7.332   3.150
  135GL4      H 1534   7.636   7.295   3.161
  135GL4     CA 1535   7.820   7.246   3.075
  135GL4     CB 1536   7.856   7.120   3.154
  135GL4     CG 1537   8.000   7.068   3.153
  135GL4     CD 1538   8.040   7.011   3.017
  135GL4    OE1 1539   8.012   6.890   3.000
  135GL4   HE11 1540   8.050   6.867   2.910
  135GL4   HE12 1541   8.020   6.848   3.090
  135GL4    OE2 1542   8.087   7.087   2.930
  135GL4   HE21 1543   8.053   7.050   2.843
  135GL4   HE22 1544   8.120   7.173   2.968
  135GL4      C 1545   7.752   7.198   2.946
  135GL4      O 1546   7.631   7.199   2.926
  136VAL      N 1547   7.839   7.201   2.846
  136VAL      H 1548   7.933   7.183   2.876
  136VAL     CA 1549   7.806   7.208   2.703
  136VAL     CB 1550   7.903   7.284   2.612
  136VAL    CG1 1551   7.889   7.433   2.641
  136VAL    CG2 1552   8.048   7.255   2.652
  136VAL      C 1553   7.763   7.082   2.628
  136VAL      O 1554   7.846   7.003   2.586
  137AS4      N 1555   7.632   7.058   2.633
  137AS4      H 1556   7.575   7.081   2.712
  137AS4     CA 1557   7.596   6.933   2.565
  137AS4     CB 1558   7.458   6.888   2.611
  137AS4     CG 1559   7.457   6.810   2.743
  137AS4    OD1 1560   7.398   6.700   2.743
  137AS4   HD11 1561   7.444   6.649   2.816
  137AS4   HD12 1562   7.347   6.695   2.657
  137AS4    OD2 1563   7.495   6.871   2.846
  137AS4   HD21 1564   7.490   6.799   2.915
  137AS4   HD22 1565   7.516   6.968   2.833
  137AS4      C 1566   7.599   6.932   2.412
  137AS4      O 1567   7.511   6.981   2.342
  138LEU      N 1568   7.718   6.905   2.358
  138LEU      H 1569   7.804   6.911   2.409
  138LEU     CA 1570   7.758   6.906   2.217
  138LEU     CB 1571   7.911   6.907   2.203
  138LEU     CG 1572   7.996   7.024   2.251
  138LEU    CD1 1573   8.123   6.963   2.310
  138LEU    CD2 1574   8.023   7.118   2.133
  138LEU      C 1575   7.704   6.775   2.160
  138LEU      O 1576   7.742   6.665   2.202
  139LEU      N 1577   7.635   6.798   2.049
  139LEU      H 1578   7.606   6.889   2.020
  139LEU     CA 1579   7.541   6.702   1.990
  139LEU     CB 1580   7.396   6.748   2.001
  139LEU     CG 1581   7.356   6.750   2.148
  139LEU    CD1 1582   7.250   6.857   2.178
  139LEU    CD2 1583   7.293   6.617   2.190
  139LEU      C 1584   7.575   6.687   1.841
  139LEU      O 1585   7.591   6.779   1.762
  140LYSH     N 1586   7.577   6.556   1.818
  140LYSH     H 1587   7.585   6.493   1.896
  140LYSH    CA 1588   7.577   6.489   1.687
  140LYSH    CB 1589   7.713   6.428   1.653
  140LYSH    CG 1590   7.707   6.368   1.512
  140LYSH    CD 1591   7.846   6.362   1.450
  140LYSH    CE 1592   7.836   6.346   1.298
  140LYSH    NZ 1593   7.972   6.345   1.242
  140LYSH   HZ1 1594   7.978   6.321   1.145
  140LYSH   HZ2 1595   8.020   6.433   1.246
  140LYSH   HZ3 1596   8.032   6.287   1.296
  140LYSH     C 1597   7.463   6.389   1.670
  140LYSH     O 1598   7.455   6.296   1.750
  141ASN      N 1599   7.371   6.427   1.582
  141ASN      H 1600   7.382   6.510   1.527
  141ASN     CA 1601   7.247   6.355   1.550
  141ASN     CB 1602   7.280   6.230   1.469
  141ASN     CG 1603   7.321   6.261   1.325
  141ASN    OD1 1604   7.273   6.350   1.254
  141ASN    ND2 1605   7.409   6.181   1.266
  141ASN   HD21 1606   7.454   6.101   1.305
  141ASN   HD22 1607   7.423   6.198   1.168
  141ASN      C 1608   7.158   6.308   1.666
  141ASN      O 1609   7.124   6.190   1.679
  142GLY      N 1610   7.142   6.401   1.759
  142GLY      H 1611   7.177   6.493   1.744
  142GLY     CA 1612   7.074   6.388   1.889
  142GLY      C 1613   7.147   6.296   1.987
  142GLY      O 1614   7.083   6.258   2.085
  143GL4      N 1615   7.277   6.281   1.966
  143GL4      H 1616   7.321   6.322   1.886
  143GL4     CA 1617   7.357   6.217   2.071
  143GL4     CB 1618   7.420   6.092   2.009
  143GL4     CG 1619   7.306   5.991   1.995
  143GL4     CD 1620   7.352   5.852   1.952
  143GL4    OE1 1621   7.296   5.760   2.015
  143GL4   HE11 1622   7.311   5.673   1.969
  143GL4   HE12 1623   7.257   5.802   2.097
  143GL4    OE2 1624   7.424   5.836   1.851
  143GL4   HE21 1625   7.503   5.781   1.880
  143GL4   HE22 1626   7.383   5.887   1.776
  143GL4      C 1627   7.479   6.300   2.113
  143GL4      O 1628   7.517   6.385   2.033
  144ARG      N 1629   7.540   6.274   2.228
  144ARG      H 1630   7.506   6.211   2.298
  144ARG     CA 1631   7.664   6.347   2.258
  144ARG     CB 1632   7.697   6.330   2.406
  144ARG     CG 1633   7.661   6.451   2.493
  144ARG     CD 1634   7.722   6.433   2.632
  144ARG     NE 1635   7.707   6.557   2.708
  144ARG     HE 1636   7.610   6.577   2.722
  144ARG     CZ 1637   7.794   6.652   2.748
  144ARG    NH1 1638   7.923   6.649   2.713
  144ARG   HH11 1639   7.963   6.567   2.672
  144ARG   HH12 1640   7.987   6.719   2.744
  144ARG    NH2 1641   7.763   6.729   2.853
  144ARG   HH21 1642   7.676   6.720   2.901
  144ARG   HH22 1643   7.827   6.798   2.888
  144ARG      C 1644   7.788   6.327   2.170
  144ARG      O 1645   7.786   6.237   2.087
  145ILE      N 1646   7.873   6.429   2.158
  145ILE      H 1647   7.841   6.518   2.192
  145ILE     CA 1648   8.002   6.426   2.089
  145ILE     CB 1649   8.036   6.551   2.008
  145ILE    CG1 1650   7.941   6.552   1.889
  145ILE    CG2 1651   8.182   6.551   1.962
  145ILE     CD 1652   7.972   6.660   1.785
  145ILE      C 1653   8.107   6.404   2.199
  145ILE      O 1654   8.116   6.477   2.298
  146GL4      N 1655   8.180   6.295   2.180
  146GL4      H 1656   8.150   6.225   2.114
  146GL4     CA 1657   8.301   6.265   2.257
  146GL4     CB 1658   8.291   6.135   2.336
  146GL4     CG 1659   8.231   6.172   2.472
  146GL4     CD 1660   8.345   6.207   2.568
  146GL4    OE1 1661   8.445   6.269   2.527
  146GL4   HE11 1662   8.527   6.219   2.557
  146GL4   HE12 1663   8.419   6.349   2.474
  146GL4    OE2 1664   8.333   6.171   2.687
  146GL4   HE21 1665   8.398   6.216   2.747
  146GL4   HE22 1666   8.238   6.141   2.699
  146GL4      C 1667   8.435   6.273   2.184
  146GL4      O 1668   8.435   6.263   2.061
  147LYSH     N 1669   8.542   6.301   2.258
  147LYSH     H 1670   8.526   6.283   2.355
  147LYSH    CA 1671   8.680   6.333   2.220
  147LYSH    CB 1672   8.750   6.209   2.164
  147LYSH    CG 1673   8.774   6.109   2.277
  147LYSH    CD 1674   8.838   5.985   2.213
  147LYSH    CE 1675   8.889   5.884   2.316
  147LYSH    NZ 1676   8.986   5.788   2.263
  147LYSH   HZ1 1677   8.932   5.730   2.202
  147LYSH   HZ2 1678   9.055   5.840   2.212
  147LYSH   HZ3 1679   9.023   5.739   2.342
  147LYSH     C 1680   8.681   6.444   2.114
  147LYSH     O 1681   8.672   6.427   1.993
  148VAL      N 1682   8.652   6.563   2.165
  148VAL      H 1683   8.605   6.567   2.253
  148VAL     CA 1684   8.673   6.686   2.086
  148VAL     CB 1685   8.612   6.810   2.151
  148VAL    CG1 1686   8.465   6.790   2.188
  148VAL    CG2 1687   8.689   6.858   2.274
  148VAL      C 1688   8.819   6.714   2.051
  148VAL      O 1689   8.918   6.691   2.121
  149GL4      N 1690   8.825   6.749   1.923
  149GL4      H 1691   8.742   6.735   1.869
  149GL4     CA 1692   8.945   6.789   1.848
  149GL4     CB 1693   8.899   6.839   1.711
  149GL4     CG 1694   8.860   6.730   1.612
  149GL4     CD 1695   8.737   6.646   1.647
  149GL4    OE1 1696   8.635   6.704   1.689
  149GL4   HE11 1697   8.568   6.639   1.726
  149GL4   HE12 1698   8.654   6.802   1.694
  149GL4    OE2 1699   8.738   6.526   1.610
  149GL4   HE21 1700   8.708   6.472   1.689
  149GL4   HE22 1701   8.777   6.517   1.519
  149GL4      C 1702   9.034   6.897   1.908
  149GL4      O 1703   9.149   6.904   1.865
  150HI0      N 1704   8.970   6.987   1.982
  150HI0      H 1705   8.871   6.988   1.972
  150HI0     CA 1706   9.032   7.106   2.043
  150HI0     CB 1707   9.029   7.207   1.928
  150HI0     CG 1708   9.155   7.281   1.882
  150HI0    ND1 1709   9.178   7.411   1.869
  150HI0    HD1 1710   9.131   7.482   1.922
  150HI0    CD2 1711   9.251   7.222   1.810
  150HI0    HD2 1712   9.277   7.117   1.819
  150HI0    CE1 1713   9.289   7.436   1.801
  150HI0    HE1 1714   9.340   7.532   1.803
  150HI0    NE2 1715   9.331   7.316   1.760
  150HI0    HE2 1716   9.428   7.301   1.745
  150HI0      C 1717   8.949   7.167   2.156
  150HI0      O 1718   8.827   7.161   2.141
  151SER      N 1719   9.013   7.237   2.249
  151SER      H 1720   9.113   7.228   2.250
  151SER     CA 1721   8.956   7.306   2.365
  151SER     CB 1722   8.916   7.216   2.483
  151SER     OG 1723   9.026   7.141   2.534
  151SER     HG 1724   8.997   7.136   2.630
  151SER      C 1725   9.050   7.417   2.413
  151SER      O 1726   9.141   7.405   2.494
  152AS4      N 1727   9.008   7.524   2.346
  152AS4      H 1728   8.914   7.547   2.322
  152AS4     CA 1729   9.079   7.653   2.340
  152AS4     CB 1730   9.045   7.728   2.211
  152AS4     CG 1731   9.107   7.649   2.096
  152AS4    OD1 1732   9.028   7.580   2.029
  152AS4   HD11 1733   9.086   7.543   1.956
  152AS4   HD12 1734   8.933   7.584   2.062
  152AS4    OD2 1735   9.219   7.689   2.057
  152AS4   HD21 1736   9.263   7.609   2.015
  152AS4   HD22 1737   9.253   7.766   2.110
  152AS4      C 1738   9.037   7.739   2.459
  152AS4      O 1739   8.921   7.755   2.496
  153LEU      N 1740   9.144   7.769   2.533
  153LEU      H 1741   9.231   7.738   2.495
  153LEU     CA 1742   9.128   7.837   2.663
  153LEU     CB 1743   9.259   7.807   2.737
  153LEU     CG 1744   9.246   7.673   2.810
  153LEU    CD1 1745   9.385   7.649   2.870
  153LEU    CD2 1746   9.138   7.685   2.917
  153LEU      C 1747   9.103   7.986   2.640
  153LEU      O 1748   9.169   8.046   2.556
  154SER      N 1749   9.009   8.047   2.711
  154SER      H 1750   8.942   7.998   2.768
  154SER     CA 1751   9.000   8.194   2.715
  154SER     CB 1752   8.854   8.232   2.686
  154SER     OG 1753   8.846   8.375   2.682
  154SER     HG 1754   8.905   8.402   2.606
  154SER      C 1755   9.052   8.247   2.849
  154SER      O 1756   9.022   8.198   2.957
  155PHE      N 1757   9.125   8.358   2.839
  155PHE      H 1758   9.147   8.396   2.749
  155PHE     CA 1759   9.191   8.424   2.952
  155PHE     CB 1760   9.286   8.532   2.901
  155PHE     CG 1761   9.411   8.465   2.843
  155PHE    CD1 1762   9.441   8.453   2.707
  155PHE    HD1 1763   9.366   8.473   2.631
  155PHE    CD2 1764   9.502   8.418   2.936
  155PHE    HD2 1765   9.468   8.406   3.039
  155PHE    CE1 1766   9.556   8.389   2.663
  155PHE    HE1 1767   9.586   8.399   2.559
  155PHE    CE2 1768   9.623   8.365   2.894
  155PHE    HE2 1769   9.689   8.321   2.968
  155PHE     CZ 1770   9.650   8.350   2.758
  155PHE     HZ 1771   9.736   8.291   2.727
  155PHE      C 1772   9.114   8.471   3.075
  155PHE      O 1773   9.024   8.553   3.056
  156SER      N 1774   9.172   8.440   3.191
  156SER      H 1775   9.234   8.362   3.197
  156SER     CA 1776   9.122   8.473   3.326
  156SER     CB 1777   9.018   8.367   3.361
  156SER     OG 1778   8.959   8.388   3.490
  156SER     HG 1779   8.898   8.311   3.505
  156SER      C 1780   9.238   8.457   3.425
  156SER      O 1781   9.334   8.386   3.396
  157LYSH     N 1782   9.230   8.523   3.540
  157LYSH     H 1783   9.148   8.573   3.566
  157LYSH    CA 1784   9.325   8.517   3.652
  157LYSH    CB 1785   9.345   8.655   3.715
  157LYSH    CG 1786   9.458   8.675   3.816
  157LYSH    CD 1787   9.594   8.647   3.751
  157LYSH    CE 1788   9.713   8.718   3.816
  157LYSH    NZ 1789   9.803   8.748   3.704
  157LYSH   HZ1 1790   9.876   8.807   3.740
  157LYSH   HZ2 1791   9.837   8.661   3.668
  157LYSH   HZ3 1792   9.760   8.791   3.625
  157LYSH     C 1793   9.283   8.412   3.755
  157LYSH     O 1794   9.368   8.349   3.818
  158AS4      N 1795   9.153   8.385   3.765
  158AS4      H 1796   9.086   8.431   3.707
  158AS4     CA 1797   9.100   8.276   3.848
  158AS4     CB 1798   8.950   8.285   3.881
  158AS4     CG 1799   8.906   8.196   3.997
  158AS4    OD1 1800   8.866   8.082   3.964
  158AS4   HD11 1801   8.919   8.009   4.008
  158AS4   HD12 1802   8.808   8.081   3.882
  158AS4    OD2 1803   8.883   8.235   4.113
  158AS4   HD21 1804   8.796   8.197   4.145
  158AS4   HD22 1805   8.972   8.273   4.139
  158AS4      C 1806   9.133   8.148   3.772
  158AS4      O 1807   9.151   8.141   3.650
  159TRP      N 1808   9.133   8.044   3.855
  159TRP      H 1809   9.138   8.063   3.953
  159TRP     CA 1810   9.137   7.905   3.808
  159TRP     CB 1811   9.167   7.807   3.921
  159TRP     CG 1812   9.229   7.674   3.880
  159TRP    CD1 1813   9.359   7.648   3.893
  159TRP    HD1 1814   9.422   7.718   3.947
  159TRP    CD2 1815   9.177   7.554   3.832
  159TRP    NE1 1816   9.399   7.526   3.858
  159TRP    HE1 1817   9.492   7.508   3.826
  159TRP    CE2 1818   9.285   7.466   3.823
  159TRP    CE3 1819   9.050   7.507   3.802
  159TRP    HE3 1820   8.965   7.573   3.813
  159TRP    CZ2 1821   9.268   7.334   3.785
  159TRP    HZ2 1822   9.347   7.261   3.765
  159TRP    CZ3 1823   9.031   7.375   3.760
  159TRP    HZ3 1824   8.937   7.343   3.715
  159TRP    CH2 1825   9.139   7.288   3.761
  159TRP    HH2 1826   9.114   7.185   3.734
  159TRP      C 1827   9.023   7.854   3.718
  159TRP      O 1828   9.037   7.781   3.621
  160SER      N 1829   8.916   7.933   3.723
  160SER      H 1830   8.903   7.985   3.807
  160SER     CA 1831   8.803   7.931   3.628
  160SER     CB 1832   8.676   7.992   3.687
  160SER     OG 1833   8.608   7.886   3.755
  160SER     HG 1834   8.541   7.846   3.692
  160SER      C 1835   8.840   8.011   3.503
  160SER      O 1836   8.806   8.126   3.480
  161PHE      N 1837   8.932   7.950   3.428
  161PHE      H 1838   8.985   7.879   3.473
  161PHE     CA 1839   8.965   7.989   3.290
  161PHE     CB 1840   9.086   7.912   3.237
  161PHE     CG 1841   9.214   7.996   3.233
  161PHE    CD1 1842   9.290   8.025   3.346
  161PHE    HD1 1843   9.252   8.007   3.446
  161PHE    CD2 1844   9.265   8.020   3.106
  161PHE    HD2 1845   9.203   7.988   3.023
  161PHE    CE1 1846   9.415   8.084   3.326
  161PHE    HE1 1847   9.454   8.140   3.411
  161PHE    CE2 1848   9.388   8.082   3.090
  161PHE    HE2 1849   9.427   8.104   2.990
  161PHE     CZ 1850   9.466   8.114   3.201
  161PHE     HZ 1851   9.570   8.146   3.195
  161PHE      C 1852   8.850   7.953   3.197
  161PHE      O 1853   8.798   7.841   3.186
  162TYR      N 1854   8.800   8.063   3.141
  162TYR      H 1855   8.806   8.151   3.188
  162TYR     CA 1856   8.689   8.045   3.046
  162TYR     CB 1857   8.654   8.177   2.977
  162TYR     CG 1858   8.600   8.283   3.074
  162TYR    CD1 1859   8.464   8.297   3.098
  162TYR    HD1 1860   8.397   8.219   3.062
  162TYR    CD2 1861   8.687   8.384   3.115
  162TYR    HD2 1862   8.788   8.385   3.076
  162TYR    CE1 1863   8.425   8.409   3.171
  162TYR    HE1 1864   8.321   8.413   3.204
  162TYR    CE2 1865   8.649   8.498   3.185
  162TYR    HE2 1866   8.715   8.582   3.163
  162TYR     CZ 1867   8.514   8.507   3.215
  162TYR     OH 1868   8.481   8.598   3.310
  162TYR     HH 1869   8.547   8.672   3.295
  162TYR      C 1870   8.720   7.948   2.932
  162TYR      O 1871   8.832   7.939   2.882
  163LEU      N 1872   8.617   7.884   2.879
  163LEU      H 1873   8.522   7.894   2.908
  163LEU     CA 1874   8.644   7.768   2.792
  163LEU     CB 1875   8.651   7.638   2.872
  163LEU     CG 1876   8.683   7.518   2.783
  163LEU    CD1 1877   8.833   7.515   2.753
  163LEU    CD2 1878   8.649   7.397   2.870
  163LEU      C 1879   8.553   7.756   2.670
  163LEU      O 1880   8.431   7.767   2.681
  164LEU      N 1881   8.620   7.732   2.558
  164LEU      H 1882   8.720   7.742   2.551
  164LEU     CA 1883   8.575   7.704   2.421
  164LEU     CB 1884   8.632   7.813   2.330
  164LEU     CG 1885   8.529   7.907   2.268
  164LEU    CD1 1886   8.610   8.019   2.203
  164LEU    CD2 1887   8.432   7.846   2.167
  164LEU      C 1888   8.615   7.564   2.375
  164LEU      O 1889   8.733   7.533   2.357
  165TYR      N 1890   8.509   7.485   2.362
  165TYR      H 1891   8.417   7.521   2.346
  165TYR     CA 1892   8.531   7.348   2.313
  165TYR     CB 1893   8.427   7.251   2.369
  165TYR     CG 1894   8.465   7.187   2.503
  165TYR    CD1 1895   8.391   7.225   2.615
  165TYR    HD1 1896   8.321   7.308   2.612
  165TYR    CD2 1897   8.557   7.084   2.517
  165TYR    HD2 1898   8.623   7.070   2.431
  165TYR    CE1 1899   8.410   7.167   2.740
  165TYR    HE1 1900   8.373   7.210   2.832
  165TYR    CE2 1901   8.584   7.028   2.642
  165TYR    HE2 1902   8.658   6.948   2.651
  165TYR     CZ 1903   8.506   7.066   2.750
  165TYR     OH 1904   8.531   7.011   2.872
  165TYR     HH 1905   8.514   7.074   2.948
  165TYR      C 1906   8.509   7.368   2.163
  165TYR      O 1907   8.417   7.436   2.117
  166TYR      N 1908   8.581   7.281   2.093
  166TYR      H 1909   8.656   7.229   2.135
  166TYR     CA 1910   8.562   7.269   1.947
  166TYR     CB 1911   8.668   7.357   1.881
  166TYR     CG 1912   8.642   7.507   1.878
  166TYR    CD1 1913   8.693   7.594   1.974
  166TYR    HD1 1914   8.744   7.559   2.063
  166TYR    CD2 1915   8.588   7.575   1.769
  166TYR    HD2 1916   8.536   7.508   1.700
  166TYR    CE1 1917   8.687   7.733   1.963
  166TYR    HE1 1918   8.718   7.789   2.051
  166TYR    CE2 1919   8.585   7.713   1.754
  166TYR    HE2 1920   8.545   7.760   1.665
  166TYR     CZ 1921   8.625   7.798   1.857
  166TYR     OH 1922   8.608   7.933   1.853
  166TYR     HH 1923   8.545   7.957   1.780
  166TYR      C 1924   8.560   7.129   1.886
  166TYR      O 1925   8.650   7.047   1.908
  167THR      N 1926   8.476   7.114   1.784
  167THR      H 1927   8.390   7.166   1.789
  167THR     CA 1928   8.466   6.993   1.702
  167THR     CB 1929   8.377   6.888   1.768
  167THR    OG1 1930   8.375   6.766   1.693
  167THR    HG1 1931   8.469   6.731   1.693
  167THR    CG2 1932   8.234   6.938   1.787
  167THR      C 1933   8.441   7.017   1.553
  167THR      O 1934   8.357   7.097   1.513
  168GL4      N 1935   8.519   6.937   1.480
  168GL4      H 1936   8.579   6.870   1.524
  168GL4     CA 1937   8.504   6.917   1.335
  168GL4     CB 1938   8.602   6.809   1.290
  168GL4     CG 1939   8.740   6.869   1.263
  168GL4     CD 1940   8.830   6.785   1.172
  168GL4    OE1 1941   8.943   6.748   1.211
  168GL4   HE11 1942   8.974   6.665   1.165
  168GL4   HE12 1943   8.976   6.816   1.277
  168GL4    OE2 1944   8.778   6.751   1.063
  168GL4   HE21 1945   8.835   6.696   1.002
  168GL4   HE22 1946   8.679   6.766   1.070
  168GL4      C 1947   8.365   6.891   1.275
  168GL4      O 1948   8.297   6.802   1.324
  169PHE      N 1949   8.327   6.984   1.188
  169PHE      H 1950   8.387   7.051   1.144
  169PHE     CA 1951   8.193   6.986   1.127
  169PHE     CB 1952   8.148   7.129   1.154
  169PHE     CG 1953   7.999   7.156   1.132
  169PHE    CD1 1954   7.958   7.226   1.020
  169PHE    HD1 1955   8.031   7.259   0.946
  169PHE    CD2 1956   7.918   7.127   1.241
  169PHE    HD2 1957   7.948   7.062   1.323
  169PHE    CE1 1958   7.833   7.286   1.027
  169PHE    HE1 1959   7.801   7.363   0.957
  169PHE    CE2 1960   7.792   7.185   1.247
  169PHE    HE2 1961   7.724   7.180   1.332
  169PHE     CZ 1962   7.753   7.264   1.139
  169PHE     HZ 1963   7.651   7.303   1.143
  169PHE      C 1964   8.187   6.963   0.975
  169PHE      O 1965   8.228   7.039   0.888
  170THR      N 1966   8.112   6.858   0.943
  170THR      H 1967   8.059   6.810   1.013
  170THR     CA 1968   8.080   6.826   0.803
  170THR     CB 1969   8.035   6.681   0.782
  170THR    OG1 1970   7.960   6.645   0.899
  170THR    HG1 1971   7.864   6.650   0.870
  170THR    CG2 1972   8.154   6.585   0.782
  170THR      C 1973   7.975   6.927   0.757
  170THR      O 1974   7.876   6.943   0.828
  171PRO      N 1975   8.002   6.988   0.642
  171PRO     CA 1976   7.909   7.079   0.574
  171PRO     CB 1977   7.989   7.147   0.462
  171PRO     CG 1978   8.105   7.049   0.441
  171PRO     CD 1979   8.135   6.996   0.581
  171PRO      C 1980   7.782   7.011   0.522
  171PRO      O 1981   7.675   7.069   0.541
  172THR      N 1982   7.776   6.888   0.474
  172THR      H 1983   7.847   6.817   0.482
  172THR     CA 1984   7.667   6.834   0.392
  172THR     CB 1985   7.713   6.714   0.309
  172THR    OG1 1986   7.802   6.622   0.373
  172THR    HG1 1987   7.898   6.635   0.350
  172THR    CG2 1988   7.771   6.771   0.179
  172THR      C 1989   7.546   6.776   0.466
  172THR      O 1990   7.549   6.732   0.581
  173GL4      N 1991   7.443   6.762   0.383
  173GL4      H 1992   7.457   6.775   0.285
  173GL4     CA 1993   7.307   6.720   0.422
  173GL4     CB 1994   7.207   6.780   0.323
  173GL4     CG 1995   7.209   6.751   0.173
  173GL4     CD 1996   7.314   6.822   0.087
  173GL4    OE1 1997   7.427   6.771   0.073
  173GL4   HE11 1998   7.474   6.805  -0.008
  173GL4   HE12 1999   7.439   6.726   0.162
  173GL4    OE2 2000   7.278   6.932   0.040
  173GL4   HE21 2001   7.350   6.966  -0.020
  173GL4   HE22 2002   7.179   6.943   0.048
  173GL4      C 2003   7.272   6.581   0.474
  173GL4      O 2004   7.153   6.557   0.491
  174LYSH     N 2005   7.369   6.504   0.523
  174LYSH     H 2006   7.451   6.555   0.549
  174LYSH    CA 2007   7.333   6.372   0.578
  174LYSH    CB 2008   7.430   6.266   0.525
  174LYSH    CG 2009   7.386   6.207   0.391
  174LYSH    CD 2010   7.491   6.250   0.289
  174LYSH    CE 2011   7.462   6.184   0.155
  174LYSH    NZ 2012   7.568   6.222   0.060
  174LYSH   HZ1 2013   7.653   6.231   0.112
  174LYSH   HZ2 2014   7.577   6.156  -0.014
  174LYSH   HZ3 2015   7.555   6.314   0.024
  174LYSH     C 2016   7.324   6.359   0.730
  174LYSH     O 2017   7.261   6.266   0.781
  175ASN      N 2018   7.382   6.455   0.801
  175ASN      H 2019   7.406   6.543   0.760
  175ASN     CA 2020   7.416   6.464   0.943
  175ASN     CB 2021   7.554   6.408   0.979
  175ASN     CG 2022   7.563   6.256   0.966
  175ASN    OD1 2023   7.470   6.177   0.982
  175ASN    ND2 2024   7.683   6.202   0.943
  175ASN   HD21 2025   7.768   6.252   0.928
  175ASN   HD22 2026   7.688   6.105   0.968
  175ASN      C 2027   7.399   6.602   1.007
  175ASN      O 2028   7.458   6.702   0.965
  176GL4      N 2029   7.347   6.606   1.129
  176GL4      H 2030   7.332   6.519   1.177
  176GL4     CA 2031   7.307   6.733   1.191
  176GL4     CB 2032   7.159   6.772   1.181
  176GL4     CG 2033   7.065   6.668   1.243
  176GL4     CD 2034   6.920   6.717   1.251
  176GL4    OE1 2035   6.877   6.769   1.357
  176GL4   HE11 2036   6.789   6.814   1.345
  176GL4   HE12 2037   6.942   6.755   1.431
  176GL4    OE2 2038   6.839   6.683   1.163
  176GL4   HE21 2039   6.764   6.750   1.169
  176GL4   HE22 2040   6.883   6.620   1.099
  176GL4      C 2041   7.367   6.748   1.331
  176GL4      O 2042   7.368   6.658   1.415
  177TYR      N 2043   7.382   6.874   1.369
  177TYR      H 2044   7.321   6.945   1.332
  177TYR     CA 2045   7.478   6.914   1.473
  177TYR     CB 2046   7.616   6.940   1.411
  177TYR     CG 2047   7.695   6.823   1.352
  177TYR    CD1 2048   7.713   6.827   1.215
  177TYR    HD1 2049   7.655   6.898   1.155
  177TYR    CD2 2050   7.780   6.742   1.427
  177TYR    HD2 2051   7.768   6.736   1.535
  177TYR    CE1 2052   7.814   6.752   1.156
  177TYR    HE1 2053   7.827   6.762   1.048
  177TYR    CE2 2054   7.886   6.672   1.371
  177TYR    HE2 2055   7.965   6.628   1.432
  177TYR     CZ 2056   7.906   6.684   1.234
  177TYR     OH 2057   8.005   6.622   1.163
  177TYR     HH 2058   8.004   6.635   1.064
  177TYR      C 2059   7.434   7.038   1.551
  177TYR      O 2060   7.414   7.140   1.486
  178ALA      N 2061   7.441   7.030   1.684
  178ALA      H 2062   7.490   6.955   1.728
  178ALA     CA 2063   7.397   7.135   1.776
  178ALA     CB 2064   7.250   7.122   1.815
  178ALA      C 2065   7.465   7.132   1.913
  178ALA      O 2066   7.534   7.036   1.947
  179CYS2     N 2067   7.437   7.240   1.986
  179CYS2     H 2068   7.408   7.326   1.945
  179CYS2    CA 2069   7.496   7.255   2.120
  179CYS2    CB 2070   7.629   7.330   2.106
  179CYS2    SG 2071   7.722   7.324   2.263
  179CYS2     C 2072   7.417   7.328   2.228
  179CYS2     O 2073   7.396   7.449   2.230
  180ARG      N 2074   7.371   7.245   2.321
  180ARG      H 2075   7.409   7.153   2.322
  180ARG     CA 2076   7.278   7.275   2.432
  180ARG     CB 2077   7.190   7.150   2.436
  180ARG     CG 2078   7.076   7.158   2.335
  180ARG     CD 2079   6.970   7.269   2.338
  180ARG     NE 2080   6.891   7.274   2.461
  180ARG     HE 2081   6.937   7.310   2.543
  180ARG     CZ 2082   6.762   7.240   2.469
  180ARG    NH1 2083   6.686   7.197   2.368
  180ARG   HH11 2084   6.725   7.190   2.276
  180ARG   HH12 2085   6.588   7.210   2.381
  180ARG    NH2 2086   6.704   7.241   2.590
  180ARG   HH21 2087   6.756   7.264   2.672
  180ARG   HH22 2088   6.610   7.208   2.600
  180ARG      C 2089   7.346   7.310   2.564
  180ARG      O 2090   7.423   7.227   2.612
  181VAL      N 2091   7.331   7.428   2.623
  181VAL      H 2092   7.271   7.503   2.595
  181VAL     CA 2093   7.412   7.468   2.740
  181VAL     CB 2094   7.472   7.608   2.728
  181VAL    CG1 2095   7.573   7.615   2.613
  181VAL    CG2 2096   7.370   7.720   2.707
  181VAL      C 2097   7.336   7.438   2.869
  181VAL      O 2098   7.272   7.523   2.931
  182ASN      N 2099   7.345   7.314   2.916
  182ASN      H 2100   7.415   7.252   2.879
  182ASN     CA 2101   7.273   7.250   3.027
  182ASN     CB 2102   7.240   7.101   3.015
  182ASN     CG 2103   7.147   7.078   2.895
  182ASN    OD1 2104   7.032   7.121   2.896
  182ASN    ND2 2105   7.185   6.982   2.811
  182ASN   HD21 2106   7.272   6.934   2.821
  182ASN   HD22 2107   7.118   6.946   2.746
  182ASN      C 2108   7.337   7.270   3.165
  182ASN      O 2109   7.456   7.243   3.175
  183HI0      N 2110   7.265   7.321   3.264
  183HI0      H 2111   7.198   7.394   3.246
  183HI0     CA 2112   7.304   7.314   3.406
  183HI0     CB 2113   7.182   7.353   3.488
  183HI0     CG 2114   7.226   7.394   3.629
  183HI0    ND1 2115   7.183   7.352   3.748
  183HI0    HD1 2116   7.103   7.294   3.762
  183HI0    CD2 2117   7.305   7.499   3.650
  183HI0    HD2 2118   7.372   7.550   3.580
  183HI0    CE1 2119   7.230   7.438   3.837
  183HI0    HE1 2120   7.206   7.430   3.943
  183HI0    NE2 2121   7.297   7.536   3.777
  183HI0    HE2 2122   7.309   7.628   3.814
  183HI0      C 2123   7.367   7.182   3.453
  183HI0      O 2124   7.311   7.081   3.411
  184VAL      N 2125   7.477   7.184   3.527
  184VAL      H 2126   7.511   7.270   3.566
  184VAL     CA 2127   7.541   7.064   3.583
  184VAL     CB 2128   7.628   7.096   3.705
  184VAL    CG1 2129   7.761   7.136   3.641
  184VAL    CG2 2130   7.582   7.198   3.809
  184VAL      C 2131   7.458   6.941   3.617
  184VAL      O 2132   7.481   6.829   3.570
  185THR      N 2133   7.352   6.966   3.694
  185THR      H 2134   7.317   7.055   3.722
  185THR     CA 2135   7.261   6.855   3.724
  185THR     CB 2136   7.162   6.906   3.829
  185THR    OG1 2137   7.122   7.038   3.789
  185THR    HG1 2138   7.071   7.068   3.870
  185THR    CG2 2139   7.215   6.915   3.972
  185THR      C 2140   7.175   6.798   3.611
  185THR      O 2141   7.157   6.676   3.609
  186LEU      N 2142   7.129   6.877   3.514
  186LEU      H 2143   7.151   6.974   3.518
  186LEU     CA 2144   7.052   6.837   3.395
  186LEU     CB 2145   6.976   6.965   3.358
  186LEU     CG 2146   6.884   6.970   3.237
  186LEU    CD1 2147   6.751   6.895   3.248
  186LEU    CD2 2148   6.850   7.114   3.198
  186LEU      C 2149   7.138   6.777   3.284
  186LEU      O 2150   7.100   6.683   3.214
  187SER      N 2151   7.264   6.818   3.271
  187SER      H 2152   7.299   6.900   3.315
  187SER     CA 2153   7.354   6.758   3.171
  187SER     CB 2154   7.489   6.828   3.185
  187SER     OG 2155   7.574   6.781   3.080
  187SER     HG 2156   7.531   6.818   2.998
  187SER      C 2157   7.368   6.606   3.171
  187SER      O 2158   7.371   6.540   3.275
  188GLN      N 2159   7.397   6.560   3.050
  188GLN      H 2160   7.373   6.617   2.971
  188GLN     CA 2161   7.439   6.424   3.014
  188GLN     CB 2162   7.410   6.398   2.866
  188GLN     CG 2163   7.395   6.250   2.827
  188GLN     CD 2164   7.360   6.221   2.681
  188GLN    OE1 2165   7.381   6.299   2.588
  188GLN    NE2 2166   7.314   6.098   2.661
  188GLN   HE21 2167   7.321   6.037   2.740
  188GLN   HE22 2168   7.277   6.056   2.578
  188GLN      C 2169   7.586   6.390   3.036
  188GLN      O 2170   7.671   6.470   2.997
  189PRO      N 2171   7.623   6.280   3.102
  189PRO     CA 2172   7.759   6.227   3.119
  189PRO     CB 2173   7.753   6.112   3.220
  189PRO     CG 2174   7.609   6.068   3.194
  189PRO     CD 2175   7.530   6.198   3.181
  189PRO      C 2176   7.862   6.205   3.009
  189PRO      O 2177   7.832   6.152   2.902
  190LYSH     N 2178   7.980   6.262   3.035
  190LYSH     H 2179   7.988   6.326   3.112
  190LYSH    CA 2180   8.103   6.243   2.958
  190LYSH    CB 2181   8.205   6.351   2.995
  190LYSH    CG 2182   8.176   6.482   2.921
  190LYSH    CD 2183   8.219   6.603   3.003
  190LYSH    CE 2184   8.301   6.705   2.923
  190LYSH    NZ 2185   8.312   6.834   2.992
  190LYSH   HZ1 2186   8.223   6.878   3.007
  190LYSH   HZ2 2187   8.349   6.809   3.081
  190LYSH   HZ3 2188   8.372   6.897   2.943
  190LYSH     C 2189   8.163   6.104   2.981
  190LYSH     O 2190   8.144   6.050   3.090
  191ILE      N 2191   8.211   6.036   2.877
  191ILE      H 2192   8.245   6.089   2.799
  191ILE     CA 2193   8.240   5.892   2.885
  191ILE     CB 2194   8.115   5.819   2.836
  191ILE    CG1 2195   8.064   5.867   2.700
  191ILE    CG2 2196   8.005   5.816   2.942
  191ILE     CD 2197   8.151   5.818   2.584
  191ILE      C 2198   8.376   5.834   2.846
  191ILE      O 2199   8.420   5.752   2.926
  192VAL      N 2200   8.446   5.894   2.750
  192VAL      H 2201   8.411   5.969   2.694
  192VAL     CA 2202   8.570   5.828   2.707
  192VAL     CB 2203   8.570   5.796   2.557
  192VAL    CG1 2204   8.502   5.663   2.521
  192VAL    CG2 2205   8.522   5.911   2.468
  192VAL      C 2206   8.698   5.907   2.733
  192VAL      O 2207   8.702   6.026   2.701
  193LYSH     N 2208   8.804   5.833   2.762
  193LYSH     H 2209   8.786   5.749   2.814
  193LYSH    CA 2210   8.933   5.894   2.798
  193LYSH    CB 2211   9.011   5.776   2.858
  193LYSH    CG 2212   9.121   5.806   2.959
  193LYSH    CD 2213   9.087   5.745   3.095
  193LYSH    CE 2214   9.207   5.739   3.190
  193LYSH    NZ 2215   9.182   5.655   3.308
  193LYSH   HZ1 2216   9.097   5.675   3.357
  193LYSH   HZ2 2217   9.199   5.560   3.283
  193LYSH   HZ3 2218   9.253   5.677   3.375
  193LYSH     C 2219   9.019   5.947   2.683
  193LYSH     O 2220   9.069   5.880   2.593
  194TRP      N 2221   9.035   6.078   2.695
  194TRP      H 2222   9.016   6.126   2.781
  194TRP     CA 2223   9.105   6.161   2.596
  194TRP     CB 2224   9.006   6.275   2.574
  194TRP     CG 2225   9.061   6.373   2.470
  194TRP    CD1 2226   9.079   6.372   2.338
  194TRP    HD1 2227   9.119   6.289   2.280
  194TRP    CD2 2228   9.046   6.507   2.504
  194TRP    NE1 2229   9.062   6.494   2.288
  194TRP    HE1 2230   9.068   6.519   2.192
  194TRP    CE2 2231   9.040   6.581   2.386
  194TRP    CE3 2232   9.033   6.570   2.627
  194TRP    HE3 2233   9.054   6.522   2.722
  194TRP    CZ2 2234   9.032   6.720   2.394
  194TRP    HZ2 2235   9.053   6.782   2.307
  194TRP    CZ3 2236   9.021   6.709   2.633
  194TRP    HZ3 2237   9.018   6.766   2.726
  194TRP    CH2 2238   9.023   6.785   2.517
  194TRP    HH2 2239   9.011   6.892   2.530
  194TRP      C 2240   9.234   6.217   2.657
  194TRP      O 2241   9.235   6.240   2.777
  195AS4      N 2242   9.326   6.248   2.566
  195AS4      H 2243   9.311   6.233   2.468
  195AS4     CA 2244   9.468   6.264   2.602
  195AS4     CB 2245   9.555   6.293   2.479
  195AS4     CG 2246   9.545   6.194   2.363
  195AS4    OD1 2247   9.434   6.174   2.308
  195AS4   HD11 2248   9.458   6.104   2.240
  195AS4   HD12 2249   9.370   6.250   2.318
  195AS4    OD2 2250   9.653   6.150   2.320
  195AS4   HD21 2251   9.641   6.110   2.229
  195AS4   HD22 2252   9.724   6.154   2.390
  195AS4      C 2253   9.495   6.382   2.695
  195AS4      O 2254   9.570   6.366   2.791
  196ARG      N 2255   9.441   6.498   2.660
  196ARG      H 2256   9.381   6.498   2.580
  196ARG     CA 2257   9.459   6.618   2.744
  196ARG     CB 2258   9.413   6.747   2.675
  196ARG     CG 2259   9.474   6.773   2.537
  196ARG     CD 2260   9.397   6.880   2.459
  196ARG     NE 2261   9.418   7.009   2.525
  196ARG     HE 2262   9.348   7.039   2.590
  196ARG     CZ 2263   9.515   7.099   2.503
  196ARG    NH1 2264   9.605   7.079   2.406
  196ARG   HH11 2265   9.601   7.003   2.341
  196ARG   HH12 2266   9.676   7.147   2.390
  196ARG    NH2 2267   9.536   7.197   2.592
  196ARG   HH21 2268   9.470   7.210   2.666
  196ARG   HH22 2269   9.614   7.257   2.576
  196ARG      C 2270   9.385   6.598   2.876
  196ARG      O 2271   9.266   6.573   2.891
  197AS4      N 2272   9.459   6.633   2.981
  197AS4      H 2273   9.549   6.667   2.956
  197AS4     CA 2274   9.424   6.621   3.124
  197AS4     CB 2275   9.329   6.725   3.183
  197AS4     CG 2276   9.378   6.870   3.184
  197AS4    OD1 2277   9.421   6.916   3.292
  197AS4   HD11 2278   9.402   7.014   3.288
  197AS4   HD12 2279   9.451   6.841   3.351
  197AS4    OD2 2280   9.401   6.931   3.077
  197AS4   HD21 2281   9.423   7.027   3.092
  197AS4   HD22 2282   9.375   6.865   3.006
  197AS4      C 2283   9.400   6.482   3.183
  197AS4      O 2284   9.293   6.451   3.235
  198MET      N 2285   9.507   6.405   3.195
  198MET      H 2286   9.602   6.437   3.195
  198MET     CA 2287   9.504   6.265   3.242
  198MET     CB 2288   9.501   6.164   3.127
  198MET     CG 2289   9.475   6.023   3.181
  198MET     SD 2290   9.513   5.906   3.045
  198MET     CE 2291   9.602   5.794   3.151
  198MET      C 2292   9.619   6.239   3.339
  198MET     O1 2293   9.733   6.267   3.298
  198MET   HO11 2294   9.802   6.231   3.361
  198MET   HO12 2295   9.730   6.324   3.216
  198MET     O2 2296   9.601   6.180   3.448
  198MET   HO21 2297   9.682   6.190   3.506
  198MET   HO22 2298   9.506   6.149   3.443
   9.90847   9.90847   7.00634   0.00000   0.00000   0.00000   0.00000   4.95423   4.95423
