# Supplementary material for: Interfacial Dynamics and Growth Modes of β2-Microglobulin Dimers
Source: J Chem Inf Model. 2023 May 3;63(14):4447–57. doi: 10.1021/acs.jcim.3c00399 (PMC10369489; doi:10.1021/acs.jcim.3c00399)
Supplement: Supplementary file 2 — ci3c00399_si_002.zip [file ci3c00399_si_002.zip › Supporting-Information/confs_start/Start_conformation_BM-10_rep2-3.gro]

Protein in water t=   0.00000 step= 0
 2298
    1ILE      N    1   7.337   8.122   5.404
    1ILE     H1    2   7.414   8.096   5.461
    1ILE     H2    3   7.333   8.222   5.399
    1ILE     H3    4   7.255   8.104   5.459
    1ILE     CA    5   7.334   8.059   5.271
    1ILE     CB    6   7.228   7.949   5.262
    1ILE    CG1    7   7.084   7.999   5.278
    1ILE    CG2    8   7.258   7.844   5.368
    1ILE     CD    9   7.019   8.029   5.143
    1ILE      C   10   7.336   8.165   5.161
    1ILE      O   11   7.303   8.282   5.180
    2GLN      N   12   7.354   8.116   5.039
    2GLN      H   13   7.332   8.021   5.015
    2GLN     CA   14   7.370   8.198   4.918
    2GLN     CB   15   7.449   8.129   4.806
    2GLN     CG   16   7.600   8.125   4.832
    2GLN     CD   17   7.661   8.084   4.966
    2GLN    OE1   18   7.652   7.969   5.007
    2GLN    NE2   19   7.735   8.179   5.022
    2GLN   HE21   20   7.766   8.258   4.970
    2GLN   HE22   21   7.759   8.167   5.119
    2GLN      C   22   7.246   8.270   4.864
    2GLN      O   23   7.163   8.220   4.789
    3ARG      N   24   7.230   8.396   4.902
    3ARG      H   25   7.286   8.432   4.977
    3ARG     CA   26   7.114   8.472   4.856
    3ARG     CB   27   7.075   8.555   4.979
    3ARG     CG   28   6.941   8.629   4.980
    3ARG     CD   29   6.946   8.702   5.115
    3ARG     NE   30   6.826   8.785   5.132
    3ARG     HE   31   6.738   8.747   5.102
    3ARG     CZ   32   6.827   8.900   5.200
    3ARG    NH1   33   6.930   8.963   5.257
    3ARG   HH11   34   7.022   8.924   5.255
    3ARG   HH12   35   6.916   9.056   5.291
    3ARG    NH2   36   6.719   8.976   5.178
    3ARG   HH21   37   6.644   8.948   5.118
    3ARG   HH22   38   6.706   9.055   5.239
    3ARG      C   39   7.145   8.573   4.745
    3ARG      O   40   7.081   8.557   4.641
    4THR      N   41   7.253   8.651   4.760
    4THR      H   42   7.303   8.650   4.845
    4THR     CA   43   7.296   8.746   4.657
    4THR     CB   44   7.413   8.836   4.694
    4THR    OG1   45   7.524   8.747   4.716
    4THR    HG1   46   7.515   8.703   4.805
    4THR    CG2   47   7.380   8.913   4.822
    4THR      C   48   7.326   8.684   4.520
    4THR      O   49   7.357   8.566   4.507
    5PRO      N   50   7.300   8.758   4.411
    5PRO     CA   51   7.331   8.694   4.284
    5PRO     CB   52   7.239   8.762   4.181
    5PRO     CG   53   7.192   8.893   4.247
    5PRO     CD   54   7.189   8.853   4.395
    5PRO      C   55   7.477   8.711   4.243
    5PRO      O   56   7.526   8.823   4.225
    6LYSH     N   57   7.536   8.601   4.198
    6LYSH     H   58   7.477   8.528   4.164
    6LYSH    CA   59   7.680   8.598   4.166
    6LYSH    CB   60   7.744   8.459   4.160
    6LYSH    CG   61   7.800   8.424   4.298
    6LYSH    CD   62   7.845   8.278   4.285
    6LYSH    CE   63   7.920   8.223   4.407
    6LYSH    NZ   64   7.819   8.203   4.513
    6LYSH   HZ1   65   7.750   8.135   4.492
    6LYSH   HZ2   66   7.857   8.186   4.604
    6LYSH   HZ3   67   7.770   8.288   4.530
    6LYSH     C   68   7.722   8.667   4.036
    6LYSH     O   69   7.843   8.689   4.021
    7ILE      N   70   7.625   8.671   3.947
    7ILE      H   71   7.548   8.606   3.948
    7ILE     CA   72   7.647   8.729   3.813
    7ILE     CB   73   7.529   8.701   3.723
    7ILE    CG1   74   7.395   8.752   3.774
    7ILE    CG2   75   7.534   8.552   3.690
    7ILE     CD   76   7.368   8.903   3.765
    7ILE      C   77   7.689   8.877   3.813
    7ILE      O   78   7.682   8.954   3.909
    8GLN      N   79   7.769   8.896   3.708
    8GLN      H   80   7.809   8.820   3.658
    8GLN     CA   81   7.826   9.020   3.655
    8GLN     CB   82   7.720   9.129   3.642
    8GLN     CG   83   7.605   9.098   3.546
    8GLN     CD   84   7.637   9.115   3.398
    8GLN    OE1   85   7.659   9.016   3.326
    8GLN    NE2   86   7.602   9.235   3.352
    8GLN   HE21   87   7.573   9.304   3.418
    8GLN   HE22   88   7.569   9.251   3.259
    8GLN      C   89   7.937   9.069   3.749
    8GLN      O   90   8.013   9.155   3.704
    9VAL      N   91   7.925   9.044   3.878
    9VAL      H   92   7.836   9.026   3.918
    9VAL     CA   93   8.030   9.043   3.982
    9VAL     CB   94   7.989   9.083   4.124
    9VAL    CG1   95   7.986   9.236   4.126
    9VAL    CG2   96   7.857   9.020   4.171
    9VAL      C   97   8.136   8.933   3.984
    9VAL      O   98   8.253   8.949   4.019
   10TYR      N   99   8.094   8.807   3.974
   10TYR      H  100   7.997   8.787   3.984
   10TYR     CA  101   8.186   8.696   3.948
   10TYR     CB  102   8.129   8.570   4.013
   10TYR     CG  103   8.162   8.575   4.161
   10TYR    CD1  104   8.071   8.634   4.249
   10TYR    HD1  105   7.997   8.705   4.213
   10TYR    CD2  106   8.261   8.495   4.217
   10TYR    HD2  107   8.337   8.462   4.147
   10TYR    CE1  108   8.088   8.616   4.385
   10TYR    HE1  109   8.036   8.684   4.453
   10TYR    CE2  110   8.276   8.470   4.352
   10TYR    HE2  111   8.374   8.446   4.394
   10TYR     CZ  112   8.181   8.526   4.438
   10TYR     OH  113   8.171   8.479   4.565
   10TYR     HH  114   8.077   8.492   4.597
   10TYR      C  115   8.207   8.678   3.797
   10TYR      O  116   8.154   8.750   3.713
   11SER      N  117   8.301   8.589   3.767
   11SER      H  118   8.364   8.560   3.839
   11SER     CA  119   8.351   8.541   3.638
   11SER     CB  120   8.461   8.439   3.668
   11SER     OG  121   8.584   8.491   3.718
   11SER     HG  122   8.560   8.547   3.798
   11SER      C  123   8.242   8.476   3.552
   11SER      O  124   8.182   8.378   3.595
   12ARG      N  125   8.217   8.510   3.425
   12ARG      H  126   8.148   8.458   3.375
   12ARG     CA  127   8.286   8.605   3.338
   12ARG     CB  128   8.272   8.571   3.188
   12ARG     CG  129   8.391   8.489   3.138
   12ARG     CD  130   8.393   8.513   2.987
   12ARG     NE  131   8.509   8.439   2.936
   12ARG     HE  132   8.516   8.342   2.960
   12ARG     CZ  133   8.603   8.492   2.856
   12ARG    NH1  134   8.592   8.615   2.804
   12ARG   HH11  135   8.501   8.654   2.793
   12ARG   HH12  136   8.669   8.666   2.766
   12ARG    NH2  137   8.712   8.417   2.836
   12ARG   HH21  138   8.710   8.333   2.890
   12ARG   HH22  139   8.798   8.431   2.786
   12ARG      C  140   8.230   8.747   3.353
   12ARG      O  141   8.115   8.785   3.335
   13HI0      N  142   8.332   8.827   3.383
   13HI0      H  143   8.426   8.792   3.389
   13HI0     CA  144   8.324   8.973   3.397
   13HI0     CB  145   8.455   9.024   3.457
   13HI0     CG  146   8.492   8.983   3.601
   13HI0    ND1  147   8.462   9.049   3.713
   13HI0    HD1  148   8.388   9.115   3.725
   13HI0    CD2  149   8.569   8.880   3.633
   13HI0    HD2  150   8.617   8.805   3.569
   13HI0    CE1  151   8.508   8.979   3.817
   13HI0    HE1  152   8.473   8.991   3.918
   13HI0    NE2  153   8.573   8.874   3.766
   13HI0    HE2  154   8.626   8.807   3.817
   13HI0      C  155   8.295   9.041   3.263
   13HI0      O  156   8.323   8.981   3.160
   14PRO      N  157   8.209   9.142   3.270
   14PRO     CA  158   8.164   9.224   3.155
   14PRO     CB  159   8.052   9.313   3.210
   14PRO     CG  160   7.986   9.223   3.313
   14PRO     CD  161   8.113   9.168   3.378
   14PRO      C  162   8.279   9.304   3.095
   14PRO      O  163   8.378   9.330   3.164
   15ALA      N  164   8.259   9.355   2.974
   15ALA      H  165   8.192   9.312   2.914
   15ALA     CA  166   8.352   9.444   2.903
   15ALA     CB  167   8.300   9.458   2.760
   15ALA      C  168   8.381   9.579   2.969
   15ALA      O  169   8.290   9.653   3.006
   16GL4      N  170   8.511   9.603   2.985
   16GL4      H  171   8.577   9.557   2.927
   16GL4     CA  172   8.579   9.709   3.061
   16GL4     CB  173   8.732   9.715   3.052
   16GL4     CG  174   8.787   9.809   3.159
   16GL4     CD  175   8.819   9.738   3.291
   16GL4    OE1  176   8.732   9.733   3.379
   16GL4   HE11  177   8.776   9.672   3.445
   16GL4   HE12  178   8.649   9.781   3.352
   16GL4    OE2  179   8.939   9.706   3.307
   16GL4   HE21  180   8.949   9.645   3.386
   16GL4   HE22  181   8.995   9.726   3.227
   16GL4      C  182   8.524   9.847   3.023
   16GL4      O  183   8.533   9.890   2.908
   17ASN      N  184   8.443   9.899   3.115
   17ASN      H  185   8.406   9.850   3.194
   17ASN     CA  186   8.387  10.034   3.100
   17ASN     CB  187   8.488  10.148   3.079
   17ASN     CG  188   8.585  10.162   3.195
   17ASN    OD1  189   8.551  10.188   3.311
   17ASN    ND2  190   8.710  10.158   3.149
   17ASN   HD21  191   8.725  10.134   3.054
   17ASN   HD22  192   8.792  10.182   3.202
   17ASN      C  193   8.275  10.041   2.996
   17ASN      O  194   8.182  10.118   3.020
   18GLY      N  195   8.295   9.982   2.878
   18GLY      H  196   8.372   9.919   2.868
   18GLY     CA  197   8.213   9.992   2.757
   18GLY      C  198   8.231   9.877   2.658
   18GLY      O  199   8.345   9.838   2.632
   19LYSH     N  200   8.121   9.818   2.614
   19LYSH     H  201   8.124   9.753   2.537
   19LYSH    CA  202   7.985   9.838   2.666
   19LYSH    CB  203   7.885   9.881   2.557
   19LYSH    CG  204   7.923  10.015   2.494
   19LYSH    CD  205   7.994  10.010   2.359
   19LYSH    CE  206   7.997  10.152   2.300
   19LYSH    NZ  207   7.875  10.180   2.226
   19LYSH   HZ1  208   7.868  10.279   2.214
   19LYSH   HZ2  209   7.859  10.124   2.145
   19LYSH   HZ3  210   7.798  10.156   2.285
   19LYSH     C  211   7.931   9.719   2.746
   19LYSH     O  212   7.883   9.617   2.697
   20SER      N  213   7.959   9.739   2.873
   20SER      H  214   8.026   9.807   2.903
   20SER     CA  215   7.902   9.652   2.977
   20SER     CB  216   7.998   9.654   3.096
   20SER     OG  217   7.992   9.781   3.161
   20SER     HG  218   8.081   9.789   3.207
   20SER      C  219   7.765   9.686   3.034
   20SER      O  220   7.705   9.790   3.010
   21ASN      N  221   7.713   9.583   3.101
   21ASN      H  222   7.755   9.492   3.106
   21ASN     CA  223   7.597   9.591   3.192
   21ASN     CB  224   7.623   9.666   3.322
   21ASN     CG  225   7.691   9.575   3.424
   21ASN    OD1  226   7.628   9.488   3.484
   21ASN    ND2  227   7.824   9.580   3.421
   21ASN   HD21  228   7.868   9.641   3.356
   21ASN   HD22  229   7.883   9.516   3.469
   21ASN      C  230   7.474   9.638   3.114
   21ASN      O  231   7.428   9.749   3.141
   22PHE      N  232   7.415   9.576   3.013
   22PHE      H  233   7.349   9.641   2.975
   22PHE     CA  234   7.435   9.453   2.934
   22PHE     CB  235   7.533   9.474   2.818
   22PHE     CG  236   7.496   9.572   2.706
   22PHE    CD1  237   7.541   9.703   2.699
   22PHE    HD1  238   7.600   9.755   2.773
   22PHE    CD2  239   7.416   9.522   2.603
   22PHE    HD2  240   7.380   9.419   2.615
   22PHE    CE1  241   7.510   9.772   2.582
   22PHE    HE1  242   7.550   9.872   2.562
   22PHE    CE2  243   7.376   9.597   2.495
   22PHE    HE2  244   7.303   9.554   2.425
   22PHE     CZ  245   7.427   9.726   2.482
   22PHE     HZ  246   7.404   9.799   2.404
   22PHE      C  247   7.461   9.322   3.008
   22PHE      O  248   7.548   9.304   3.092
   23LEU      N  249   7.390   9.223   2.955
   23LEU      H  250   7.319   9.233   2.884
   23LEU     CA  251   7.421   9.084   2.993
   23LEU     CB  252   7.286   9.012   3.004
   23LEU     CG  253   7.300   8.888   3.094
   23LEU    CD1  254   7.296   8.923   3.243
   23LEU    CD2  255   7.201   8.782   3.047
   23LEU      C  256   7.522   9.026   2.893
   23LEU      O  257   7.481   8.977   2.789
   24ASN      N  258   7.649   9.057   2.915
   24ASN      H  259   7.682   9.105   2.997
   24ASN     CA  260   7.758   9.025   2.822
   24ASN     CB  261   7.882   9.101   2.870
   24ASN     CG  262   7.871   9.253   2.882
   24ASN    OD1  263   7.803   9.310   2.968
   24ASN    ND2  264   7.933   9.322   2.786
   24ASN   HD21  265   7.972   9.272   2.710
   24ASN   HD22  266   7.923   9.421   2.784
   24ASN      C  267   7.790   8.876   2.809
   24ASN      O  268   7.897   8.825   2.843
   25CYS2     N  269   7.699   8.814   2.734
   25CYS2     H  270   7.619   8.862   2.700
   25CYS2    CA  271   7.703   8.670   2.704
   25CYS2    CB  272   7.564   8.619   2.661
   25CYS2    SG  273   7.451   8.650   2.799
   25CYS2     C  274   7.810   8.635   2.601
   25CYS2     O  275   7.784   8.646   2.481
   26TYR      N  276   7.928   8.599   2.651
   26TYR      H  277   7.946   8.606   2.748
   26TYR     CA  278   8.039   8.532   2.582
   26TYR     CB  279   8.166   8.557   2.664
   26TYR     CG  280   8.299   8.498   2.616
   26TYR    CD1  281   8.378   8.585   2.542
   26TYR    HD1  282   8.348   8.684   2.508
   26TYR    CD2  283   8.356   8.373   2.636
   26TYR    HD2  284   8.307   8.305   2.707
   26TYR    CE1  285   8.500   8.545   2.490
   26TYR    HE1  286   8.555   8.619   2.431
   26TYR    CE2  287   8.474   8.324   2.582
   26TYR    HE2  288   8.506   8.221   2.595
   26TYR     CZ  289   8.547   8.415   2.505
   26TYR     OH  290   8.660   8.371   2.444
   26TYR     HH  291   8.706   8.445   2.395
   26TYR      C  292   8.014   8.382   2.562
   26TYR      O  293   8.052   8.300   2.646
   27VAL      N  294   7.949   8.350   2.451
   27VAL      H  295   7.926   8.422   2.385
   27VAL     CA  296   7.897   8.215   2.431
   27VAL     CB  297   7.746   8.205   2.450
   27VAL    CG1  298   7.706   8.260   2.587
   27VAL    CG2  299   7.666   8.276   2.340
   27VAL      C  300   7.934   8.148   2.298
   27VAL      O  301   7.956   8.224   2.204
   28SER      N  302   7.983   8.025   2.300
   28SER      H  303   7.993   7.974   2.385
   28SER     CA  304   8.037   7.955   2.182
   28SER     CB  305   8.116   7.830   2.221
   28SER     OG  306   8.047   7.747   2.314
   28SER     HG  307   8.058   7.772   2.411
   28SER      C  308   7.956   7.925   2.056
   28SER      O  309   7.855   7.856   2.056
   29GLY      N  310   8.015   7.963   1.944
   29GLY      H  311   8.113   7.984   1.944
   29GLY     CA  312   7.953   7.954   1.811
   29GLY      C  313   8.009   8.050   1.704
   29GLY      O  314   8.097   8.132   1.733
   30PHE      N  315   7.946   8.043   1.589
   30PHE      H  316   7.850   8.016   1.585
   30PHE     CA  317   7.993   8.097   1.460
   30PHE     CB  318   8.066   7.981   1.391
   30PHE     CG  319   8.137   8.025   1.263
   30PHE    CD1  320   8.081   7.989   1.141
   30PHE    HD1  321   8.015   7.902   1.135
   30PHE    CD2  322   8.234   8.124   1.270
   30PHE    HD2  323   8.265   8.162   1.368
   30PHE    CE1  324   8.120   8.052   1.023
   30PHE    HE1  325   8.078   8.029   0.925
   30PHE    CE2  326   8.276   8.189   1.155
   30PHE    HE2  327   8.344   8.274   1.160
   30PHE     CZ  328   8.210   8.157   1.037
   30PHE     HZ  329   8.230   8.209   0.944
   30PHE      C  330   7.868   8.112   1.375
   30PHE      O  331   7.765   8.069   1.427
   31HI0      N  332   7.864   8.192   1.269
   31HI0      H  333   7.947   8.237   1.237
   31HI0     CA  334   7.738   8.227   1.203
   31HI0     CB  335   7.713   8.375   1.230
   31HI0     CG  336   7.822   8.475   1.191
   31HI0    ND1  337   7.831   8.547   1.079
   31HI0    HD1  338   7.774   8.530   0.997
   31HI0    CD2  339   7.925   8.513   1.263
   31HI0    HD2  340   7.970   8.449   1.339
   31HI0    CE1  341   7.928   8.636   1.089
   31HI0    HE1  342   7.961   8.704   1.010
   31HI0    NE2  343   7.991   8.611   1.203
   31HI0    HE2  344   8.089   8.632   1.204
   31HI0      C  345   7.732   8.181   1.056
   31HI0      O  346   7.840   8.191   0.997
   32PRO      N  347   7.612   8.144   1.013
   32PRO     CA  348   7.501   8.090   1.093
   32PRO     CB  349   7.389   8.101   0.990
   32PRO     CG  350   7.449   8.066   0.853
   32PRO     CD  351   7.586   8.133   0.868
   32PRO      C  352   7.515   7.948   1.147
   32PRO      O  353   7.613   7.887   1.102
   33SER      N  354   7.437   7.913   1.247
   33SER      H  355   7.340   7.939   1.240
   33SER     CA  356   7.461   7.792   1.326
   33SER     CB  357   7.569   7.822   1.431
   33SER     OG  358   7.581   7.713   1.523
   33SER     HG  359   7.678   7.709   1.545
   33SER      C  360   7.331   7.746   1.394
   33SER      O  361   7.248   7.826   1.437
   34AS4      N  362   7.323   7.618   1.428
   34AS4      H  363   7.402   7.557   1.434
   34AS4     CA  364   7.203   7.558   1.487
   34AS4     CB  365   7.222   7.406   1.487
   34AS4     CG  366   7.340   7.350   1.563
   34AS4    OD1  367   7.448   7.371   1.503
   34AS4   HD11  368   7.522   7.333   1.556
   34AS4   HD12  369   7.437   7.403   1.408
   34AS4    OD2  370   7.324   7.315   1.683
   34AS4   HD21  371   7.411   7.332   1.729
   34AS4   HD22  372   7.231   7.283   1.697
   34AS4      C  373   7.175   7.607   1.629
   34AS4      O  374   7.078   7.562   1.691
   35ILE      N  375   7.279   7.663   1.690
   35ILE      H  376   7.373   7.648   1.658
   35ILE     CA  377   7.267   7.721   1.825
   35ILE     CB  378   7.402   7.759   1.884
   35ILE    CG1  379   7.493   7.848   1.798
   35ILE    CG2  380   7.467   7.628   1.931
   35ILE     CD  381   7.576   7.940   1.886
   35ILE      C  382   7.168   7.837   1.835
   35ILE      O  383   7.163   7.935   1.760
   36GL4      N  384   7.107   7.831   1.952
   36GL4      H  385   7.106   7.740   1.995
   36GL4     CA  386   7.020   7.931   2.016
   36GL4     CB  387   6.871   7.899   2.010
   36GL4     CG  388   6.786   8.010   2.073
   36GL4     CD  389   6.803   8.149   2.011
   36GL4    OE1  390   6.869   8.239   2.069
   36GL4   HE11  391   6.826   8.327   2.055
   36GL4   HE12  392   6.949   8.195   2.109
   36GL4    OE2  393   6.734   8.172   1.910
   36GL4   HE21  394   6.748   8.269   1.890
   36GL4   HE22  395   6.689   8.087   1.880
   36GL4      C  396   7.076   7.957   2.158
   36GL4      O  397   7.126   7.869   2.227
   37VAL      N  398   7.071   8.084   2.195
   37VAL      H  399   6.998   8.139   2.153
   37VAL     CA  400   7.126   8.118   2.327
   37VAL     CB  401   7.217   8.241   2.318
   37VAL    CG1  402   7.290   8.267   2.450
   37VAL    CG2  403   7.317   8.229   2.202
   37VAL      C  404   7.008   8.146   2.422
   37VAL      O  405   6.922   8.227   2.391
   38AS4      N  406   7.001   8.062   2.524
   38AS4      H  407   7.050   7.975   2.510
   38AS4     CA  408   6.904   8.069   2.635
   38AS4     CB  409   6.906   7.938   2.713
   38AS4     CG  410   6.798   7.838   2.671
   38AS4    OD1  411   6.826   7.746   2.590
   38AS4   HD11  412   6.748   7.685   2.588
   38AS4   HD12  413   6.913   7.761   2.543
   38AS4    OD2  414   6.687   7.860   2.721
   38AS4   HD21  415   6.635   7.777   2.741
   38AS4   HD22  416   6.675   7.953   2.756
   38AS4      C  417   6.935   8.188   2.726
   38AS4      O  418   6.998   8.176   2.830
   39LEU      N  419   6.876   8.302   2.688
   39LEU      H  420   6.854   8.308   2.592
   39LEU     CA  421   6.889   8.432   2.756
   39LEU     CB  422   6.866   8.540   2.648
   39LEU     CG  423   6.949   8.528   2.521
   39LEU    CD1  424   6.882   8.615   2.415
   39LEU    CD2  425   7.095   8.572   2.546
   39LEU      C  426   6.788   8.454   2.868
   39LEU      O  427   6.670   8.479   2.840
   40LEU      N  428   6.826   8.397   2.982
   40LEU      H  429   6.920   8.365   2.983
   40LEU     CA  430   6.739   8.385   3.100
   40LEU     CB  431   6.772   8.260   3.181
   40LEU     CG  432   6.748   8.133   3.099
   40LEU    CD1  433   6.788   8.007   3.175
   40LEU    CD2  434   6.606   8.118   3.043
   40LEU      C  435   6.734   8.496   3.205
   40LEU      O  436   6.831   8.549   3.257
   41LYSH     N  437   6.607   8.532   3.224
   41LYSH     H  438   6.540   8.500   3.158
   41LYSH    CA  439   6.578   8.615   3.340
   41LYSH    CB  440   6.534   8.754   3.293
   41LYSH    CG  441   6.538   8.852   3.411
   41LYSH    CD  442   6.420   8.949   3.410
   41LYSH    CE  443   6.430   9.051   3.296
   41LYSH    NZ  444   6.310   9.133   3.290
   41LYSH   HZ1  445   6.243   9.081   3.344
   41LYSH   HZ2  446   6.326   9.220   3.336
   41LYSH   HZ3  447   6.274   9.145   3.197
   41LYSH     C  448   6.489   8.541   3.441
   41LYSH     O  449   6.369   8.535   3.422
   42ASN      N  450   6.550   8.466   3.533
   42ASN      H  451   6.651   8.464   3.534
   42ASN     CA  452   6.486   8.369   3.622
   42ASN     CB  453   6.383   8.436   3.714
   42ASN     CG  454   6.442   8.555   3.789
   42ASN    OD1  455   6.508   8.543   3.891
   42ASN    ND2  456   6.422   8.680   3.747
   42ASN   HD21  457   6.397   8.692   3.651
   42ASN   HD22  458   6.427   8.752   3.816
   42ASN      C  459   6.425   8.246   3.555
   42ASN      O  460   6.430   8.136   3.608
   43GLY      N  461   6.390   8.260   3.427
   43GLY      H  462   6.369   8.352   3.394
   43GLY     CA  463   6.340   8.145   3.351
   43GLY      C  464   6.284   8.200   3.220
   43GLY      O  465   6.267   8.115   3.133
   44GL4      N  466   6.215   8.313   3.226
   44GL4      H  467   6.161   8.333   3.309
   44GL4     CA  468   6.168   8.381   3.103
   44GL4     CB  469   6.076   8.500   3.128
   44GL4     CG  470   6.130   8.625   3.195
   44GL4     CD  471   6.033   8.714   3.273
   44GL4    OE1  472   6.026   8.835   3.244
   44GL4   HE11  473   5.955   8.871   3.303
   44GL4   HE12  474   6.107   8.863   3.192
   44GL4    OE2  475   5.973   8.657   3.366
   44GL4   HE21  476   5.906   8.719   3.408
   44GL4   HE22  477   6.001   8.562   3.381
   44GL4      C  478   6.286   8.420   3.013
   44GL4      O  479   6.399   8.436   3.057
   45ARG      N  480   6.246   8.426   2.885
   45ARG      H  481   6.152   8.409   2.858
   45ARG     CA  482   6.342   8.480   2.787
   45ARG     CB  483   6.331   8.405   2.655
   45ARG     CG  484   6.413   8.277   2.673
   45ARG     CD  485   6.402   8.176   2.559
   45ARG     NE  486   6.461   8.241   2.441
   45ARG     HE  487   6.409   8.319   2.405
   45ARG     CZ  488   6.564   8.200   2.365
   45ARG    NH1  489   6.635   8.091   2.395
   45ARG   HH11  490   6.604   8.019   2.458
   45ARG   HH12  491   6.715   8.076   2.339
   45ARG    NH2  492   6.633   8.296   2.300
   45ARG   HH21  493   6.600   8.388   2.280
   45ARG   HH22  494   6.706   8.260   2.244
   45ARG      C  495   6.354   8.632   2.774
   45ARG      O  496   6.253   8.698   2.747
   46ILE      N  497   6.477   8.672   2.745
   46ILE      H  498   6.557   8.625   2.780
   46ILE     CA  499   6.501   8.808   2.694
   46ILE     CB  500   6.630   8.867   2.750
   46ILE    CG1  501   6.633   8.865   2.903
   46ILE    CG2  502   6.637   9.016   2.714
   46ILE     CD  503   6.760   8.931   2.955
   46ILE      C  504   6.491   8.815   2.542
   46ILE      O  505   6.583   8.762   2.478
   47GL4      N  506   6.395   8.899   2.507
   47GL4      H  507   6.328   8.930   2.574
   47GL4     CA  508   6.385   8.924   2.363
   47GL4     CB  509   6.241   8.891   2.321
   47GL4     CG  510   6.205   8.861   2.176
   47GL4     CD  511   6.302   8.771   2.102
   47GL4    OE1  512   6.319   8.653   2.140
   47GL4   HE11  513   6.416   8.631   2.159
   47GL4   HE12  514   6.227   8.618   2.148
   47GL4    OE2  515   6.378   8.827   2.018
   47GL4   HE21  516   6.461   8.775   2.004
   47GL4   HE22  517   6.338   8.908   1.976
   47GL4      C  518   6.437   9.059   2.314
   47GL4      O  519   6.430   9.160   2.385
   48LYSH     N  520   6.465   9.071   2.185
   48LYSH     H  521   6.420   9.022   2.109
   48LYSH    CA  522   6.564   9.160   2.122
   48LYSH    CB  523   6.514   9.305   2.115
   48LYSH    CG  524   6.588   9.407   2.030
   48LYSH    CD  525   6.600   9.350   1.889
   48LYSH    CE  526   6.680   9.456   1.813
   48LYSH    NZ  527   6.725   9.410   1.681
   48LYSH   HZ1  528   6.649   9.371   1.628
   48LYSH   HZ2  529   6.744   9.486   1.618
   48LYSH   HZ3  530   6.788   9.332   1.681
   48LYSH     C  531   6.706   9.150   2.180
   48LYSH     O  532   6.724   9.131   2.299
   49VAL      N  533   6.797   9.137   2.083
   49VAL      H  534   6.779   9.119   1.987
   49VAL     CA  535   6.941   9.148   2.109
   49VAL     CB  536   7.008   9.013   2.088
   49VAL    CG1  537   6.961   8.897   2.175
   49VAL    CG2  538   7.008   8.958   1.944
   49VAL      C  539   7.003   9.240   2.004
   49VAL      O  540   6.941   9.273   1.904
   50GL4      N  541   7.118   9.293   2.047
   50GL4      H  542   7.144   9.289   2.143
   50GL4     CA  543   7.196   9.395   1.976
   50GL4     CB  544   7.274   9.474   2.081
   50GL4     CG  545   7.267   9.626   2.069
   50GL4     CD  546   7.290   9.680   1.928
   50GL4    OE1  547   7.208   9.740   1.853
   50GL4   HE11  548   7.241   9.734   1.760
   50GL4   HE12  549   7.133   9.788   1.900
   50GL4    OE2  550   7.409   9.689   1.890
   50GL4   HE21  551   7.402   9.711   1.793
   50GL4   HE22  552   7.472   9.666   1.964
   50GL4      C  553   7.286   9.325   1.875
   50GL4      O  554   7.253   9.215   1.832
   51HI0      N  555   7.390   9.396   1.829
   51HI0      H  556   7.413   9.488   1.860
   51HI0     CA  557   7.479   9.347   1.723
   51HI0     CB  558   7.540   9.468   1.652
   51HI0     CG  559   7.439   9.552   1.575
   51HI0    ND1  560   7.385   9.665   1.619
   51HI0    HD1  561   7.373   9.684   1.717
   51HI0    CD2  562   7.418   9.543   1.444
   51HI0    HD2  563   7.456   9.466   1.377
   51HI0    CE1  564   7.333   9.727   1.514
   51HI0    HE1  565   7.300   9.831   1.507
   51HI0    NE2  566   7.352   9.653   1.405
   51HI0    HE2  567   7.324   9.672   1.312
   51HI0      C  568   7.580   9.246   1.776
   51HI0      O  569   7.668   9.278   1.857
   52SER      N  570   7.586   9.136   1.703
   52SER      H  571   7.553   9.133   1.608
   52SER     CA  572   7.665   9.020   1.749
   52SER     CB  573   7.586   8.893   1.714
   52SER     OG  574   7.448   8.895   1.747
   52SER     HG  575   7.402   8.950   1.678
   52SER      C  576   7.802   9.004   1.683
   52SER      O  577   7.810   8.959   1.569
   53AS4      N  578   7.901   9.072   1.740
   53AS4      H  579   7.878   9.145   1.805
   53AS4     CA  580   8.043   9.058   1.709
   53AS4     CB  581   8.121   9.162   1.789
   53AS4     CG  582   8.080   9.306   1.760
   53AS4    OD1  583   8.083   9.343   1.640
   53AS4   HD11  584   8.075   9.442   1.628
   53AS4   HD12  585   8.102   9.268   1.576
   53AS4    OD2  586   8.050   9.381   1.854
   53AS4   HD21  587   8.036   9.476   1.826
   53AS4   HD22  588   8.045   9.323   1.937
   53AS4      C  589   8.092   8.916   1.734
   53AS4      O  590   8.047   8.846   1.826
   54LEU      N  591   8.194   8.880   1.658
   54LEU      H  592   8.236   8.955   1.605
   54LEU     CA  593   8.262   8.750   1.663
   54LEU     CB  594   8.244   8.692   1.523
   54LEU     CG  595   8.291   8.547   1.506
   54LEU    CD1  596   8.219   8.438   1.585
   54LEU    CD2  597   8.273   8.524   1.355
   54LEU      C  598   8.409   8.762   1.704
   54LEU      O  599   8.483   8.845   1.651
   55SER      N  600   8.447   8.682   1.803
   55SER      H  601   8.389   8.612   1.845
   55SER     CA  602   8.586   8.670   1.851
   55SER     CB  603   8.603   8.743   1.984
   55SER     OG  604   8.744   8.755   2.004
   55SER     HG  605   8.789   8.806   1.931
   55SER      C  606   8.616   8.523   1.878
   55SER      O  607   8.532   8.436   1.854
   56PHE      N  608   8.748   8.508   1.865
   56PHE      H  609   8.812   8.577   1.829
   56PHE     CA  610   8.813   8.382   1.903
   56PHE     CB  611   8.914   8.340   1.796
   56PHE     CG  612   9.018   8.439   1.743
   56PHE    CD1  613   9.149   8.432   1.789
   56PHE    HD1  614   9.168   8.364   1.872
   56PHE    CD2  615   8.987   8.540   1.652
   56PHE    HD2  616   8.885   8.545   1.615
   56PHE    CE1  617   9.252   8.515   1.743
   56PHE    HE1  618   9.355   8.488   1.766
   56PHE    CE2  619   9.088   8.628   1.615
   56PHE    HE2  620   9.060   8.704   1.543
   56PHE     CZ  621   9.219   8.622   1.661
   56PHE     HZ  622   9.297   8.687   1.622
   56PHE      C  623   8.860   8.382   2.048
   56PHE      O  624   8.919   8.480   2.095
   57SER      N  625   8.883   8.256   2.082
   57SER      H  626   8.850   8.185   2.018
   57SER     CA  627   8.951   8.211   2.205
   57SER     CB  628   8.887   8.076   2.239
   57SER     OG  629   8.942   8.020   2.359
   57SER     HG  630   8.957   7.923   2.338
   57SER      C  631   9.102   8.193   2.189
   57SER      O  632   9.157   8.206   2.081
   58LYSH     N  633   9.173   8.156   2.296
   58LYSH     H  634   9.143   8.162   2.391
   58LYSH    CA  635   9.314   8.116   2.286
   58LYSH    CB  636   9.365   8.076   2.425
   58LYSH    CG  637   9.411   8.196   2.509
   58LYSH    CD  638   9.542   8.249   2.450
   58LYSH    CE  639   9.579   8.378   2.523
   58LYSH    NZ  640   9.707   8.435   2.480
   58LYSH   HZ1  641   9.696   8.471   2.388
   58LYSH   HZ2  642   9.734   8.504   2.547
   58LYSH   HZ3  643   9.766   8.354   2.480
   58LYSH     C  644   9.352   8.006   2.187
   58LYSH     O  645   9.468   8.001   2.148
   59AS4      N  646   9.276   7.896   2.188
   59AS4      H  647   9.187   7.903   2.234
   59AS4     CA  648   9.276   7.782   2.095
   59AS4     CB  649   9.217   7.671   2.184
   59AS4     CG  650   9.072   7.699   2.221
   59AS4    OD1  651   9.041   7.777   2.314
   59AS4   HD11  652   8.942   7.779   2.326
   59AS4   HD12  653   9.121   7.804   2.369
   59AS4    OD2  654   8.984   7.667   2.139
   59AS4   HD21  655   8.906   7.659   2.201
   59AS4   HD22  656   9.021   7.660   2.046
   59AS4      C  657   9.199   7.801   1.964
   59AS4      O  658   9.187   7.910   1.910
   60TRP      N  659   9.161   7.693   1.897
   60TRP      H  660   9.203   7.603   1.910
   60TRP     CA  661   9.085   7.707   1.772
   60TRP     CB  662   9.091   7.573   1.697
   60TRP     CG  663   9.056   7.458   1.792
   60TRP    CD1  664   8.934   7.419   1.826
   60TRP    HD1  665   8.849   7.483   1.805
   60TRP    CD2  666   9.144   7.367   1.849
   60TRP    NE1  667   8.938   7.317   1.912
   60TRP    HE1  668   8.868   7.246   1.915
   60TRP    CE2  669   9.066   7.285   1.930
   60TRP    CE3  670   9.283   7.355   1.844
   60TRP    HE3  671   9.349   7.420   1.786
   60TRP    CZ2  672   9.127   7.189   2.009
   60TRP    HZ2  673   9.067   7.119   2.067
   60TRP    CZ3  674   9.343   7.262   1.926
   60TRP    HZ3  675   9.452   7.258   1.918
   60TRP    CH2  676   9.266   7.182   2.010
   60TRP    HH2  677   9.322   7.104   2.062
   60TRP      C  678   8.947   7.772   1.778
   60TRP      O  679   8.902   7.836   1.683
   61SER      N  680   8.871   7.754   1.885
   61SER      H  681   8.919   7.707   1.958
   61SER     CA  682   8.730   7.791   1.906
   61SER     CB  683   8.670   7.735   2.036
   61SER     OG  684   8.747   7.776   2.148
   61SER     HG  685   8.843   7.752   2.135
   61SER      C  686   8.686   7.935   1.882
   61SER      O  687   8.742   8.030   1.937
   62PHE      N  688   8.571   7.949   1.816
   62PHE      H  689   8.535   7.887   1.747
   62PHE     CA  690   8.499   8.076   1.802
   62PHE     CB  691   8.450   8.122   1.664
   62PHE     CG  692   8.565   8.161   1.572
   62PHE    CD1  693   8.586   8.297   1.550
   62PHE    HD1  694   8.522   8.377   1.585
   62PHE    CD2  695   8.662   8.073   1.526
   62PHE    HD2  696   8.654   7.969   1.559
   62PHE    CE1  697   8.696   8.340   1.477
   62PHE    HE1  698   8.714   8.445   1.451
   62PHE    CE2  699   8.778   8.114   1.461
   62PHE    HE2  700   8.849   8.044   1.418
   62PHE     CZ  701   8.790   8.249   1.431
   62PHE     HZ  702   8.870   8.280   1.364
   62PHE      C  703   8.389   8.108   1.903
   62PHE      O  704   8.312   8.020   1.939
   63TYR      N  705   8.379   8.237   1.936
   63TYR      H  706   8.426   8.307   1.884
   63TYR     CA  707   8.279   8.289   2.030
   63TYR     CB  708   8.352   8.325   2.160
   63TYR     CG  709   8.385   8.209   2.253
   63TYR    CD1  710   8.489   8.124   2.219
   63TYR    HD1  711   8.574   8.167   2.166
   63TYR    CD2  712   8.297   8.170   2.355
   63TYR    HD2  713   8.208   8.229   2.377
   63TYR    CE1  714   8.488   7.999   2.279
   63TYR    HE1  715   8.573   7.941   2.244
   63TYR    CE2  716   8.307   8.046   2.417
   63TYR    HE2  717   8.229   8.029   2.490
   63TYR     CZ  718   8.405   7.954   2.382
   63TYR     OH  719   8.411   7.824   2.419
   63TYR     HH  720   8.330   7.808   2.477
   63TYR      C  721   8.200   8.415   1.992
   63TYR      O  722   8.257   8.512   1.942
   64LEU      N  723   8.068   8.396   1.991
   64LEU      H  724   8.042   8.302   2.014
   64LEU     CA  725   7.967   8.501   1.974
   64LEU     CB  726   7.831   8.445   1.932
   64LEU     CG  727   7.847   8.364   1.805
   64LEU    CD1  728   7.724   8.275   1.789
   64LEU    CD2  729   7.854   8.454   1.681
   64LEU      C  730   7.963   8.583   2.102
   64LEU      O  731   7.931   8.531   2.209
   65LEU      N  732   7.973   8.714   2.082
   65LEU      H  733   7.995   8.755   1.994
   65LEU     CA  734   7.976   8.810   2.193
   65LEU     CB  735   8.079   8.917   2.158
   65LEU     CG  736   8.229   8.902   2.184
   65LEU    CD1  737   8.319   9.001   2.109
   65LEU    CD2  738   8.249   8.926   2.333
   65LEU      C  739   7.836   8.873   2.200
   65LEU      O  740   7.812   8.972   2.130
   66TYR      N  741   7.743   8.796   2.253
   66TYR      H  742   7.769   8.706   2.288
   66TYR     CA  743   7.602   8.833   2.266
   66TYR     CB  744   7.513   8.718   2.313
   66TYR     CG  745   7.435   8.633   2.212
   66TYR    CD1  746   7.489   8.538   2.126
   66TYR    HD1  747   7.590   8.501   2.143
   66TYR    CD2  748   7.302   8.666   2.199
   66TYR    HD2  749   7.244   8.706   2.281
   66TYR    CE1  750   7.409   8.484   2.024
   66TYR    HE1  751   7.463   8.417   1.957
   66TYR    CE2  752   7.227   8.620   2.089
   66TYR    HE2  753   7.137   8.674   2.062
   66TYR     CZ  754   7.279   8.527   2.001
   66TYR     OH  755   7.187   8.460   1.926
   66TYR     HH  756   7.218   8.375   1.885
   66TYR      C  757   7.574   8.949   2.363
   66TYR      O  758   7.595   8.940   2.484
   67TYR      N  759   7.510   9.054   2.313
   67TYR      H  760   7.489   9.068   2.217
   67TYR     CA  761   7.481   9.176   2.391
   67TYR     CB  762   7.536   9.304   2.327
   67TYR     CG  763   7.689   9.296   2.337
   67TYR    CD1  764   7.767   9.262   2.227
   67TYR    HD1  765   7.725   9.201   2.147
   67TYR    CD2  766   7.750   9.360   2.444
   67TYR    HD2  767   7.694   9.396   2.530
   67TYR    CE1  768   7.904   9.284   2.228
   67TYR    HE1  769   7.959   9.248   2.141
   67TYR    CE2  770   7.888   9.375   2.448
   67TYR    HE2  771   7.934   9.414   2.537
   67TYR     CZ  772   7.967   9.335   2.342
   67TYR     OH  773   8.101   9.358   2.334
   67TYR     HH  774   8.137   9.375   2.242
   67TYR      C  775   7.329   9.191   2.401
   67TYR      O  776   7.258   9.199   2.299
   68THR      N  777   7.272   9.166   2.517
   68THR      H  778   7.324   9.120   2.589
   68THR     CA  779   7.132   9.188   2.556
   68THR     CB  780   7.050   9.059   2.551
   68THR    OG1  781   6.911   9.095   2.541
   68THR    HG1  782   6.875   9.091   2.449
   68THR    CG2  783   7.057   8.966   2.673
   68THR      C  784   7.121   9.265   2.688
   68THR      O  785   7.224   9.280   2.753
   69GL4      N  786   7.000   9.311   2.720
   69GL4      H  787   6.916   9.276   2.679
   69GL4     CA  788   6.979   9.418   2.819
   69GL4     CB  789   6.843   9.486   2.802
   69GL4     CG  790   6.732   9.384   2.770
   69GL4     CD  791   6.590   9.429   2.804
   69GL4    OE1  792   6.488   9.405   2.737
   69GL4   HE11  793   6.406   9.434   2.787
   69GL4   HE12  794   6.510   9.372   2.645
   69GL4    OE2  795   6.583   9.489   2.912
   69GL4   HE21  796   6.494   9.533   2.924
   69GL4   HE22  797   6.673   9.484   2.952
   69GL4      C  798   6.977   9.366   2.963
   69GL4      O  799   6.944   9.255   3.002
   70PHE      N  800   7.012   9.457   3.055
   70PHE      H  801   7.034   9.551   3.029
   70PHE     CA  802   7.020   9.431   3.199
   70PHE     CB  803   7.152   9.357   3.220
   70PHE     CG  804   7.199   9.303   3.357
   70PHE    CD1  805   7.276   9.386   3.437
   70PHE    HD1  806   7.321   9.469   3.382
   70PHE    CD2  807   7.156   9.182   3.410
   70PHE    HD2  808   7.093   9.123   3.343
   70PHE    CE1  809   7.321   9.359   3.566
   70PHE    HE1  810   7.340   9.448   3.626
   70PHE    CE2  811   7.192   9.152   3.541
   70PHE    HE2  812   7.135   9.075   3.592
   70PHE     CZ  813   7.277   9.235   3.613
   70PHE     HZ  814   7.309   9.196   3.710
   70PHE      C  815   7.001   9.553   3.289
   70PHE      O  816   7.010   9.668   3.247
   71THR      N  817   6.946   9.529   3.408
   71THR      H  818   6.930   9.433   3.429
   71THR     CA  819   6.923   9.625   3.516
   71THR     CB  820   6.774   9.658   3.526
   71THR    OG1  821   6.758   9.793   3.569
   71THR    HG1  822   6.661   9.821   3.560
   71THR    CG2  823   6.685   9.563   3.608
   71THR      C  824   6.982   9.574   3.648
   71THR      O  825   6.972   9.455   3.679
   72PRO      N  826   7.041   9.662   3.730
   72PRO     CA  827   7.107   9.633   3.858
   72PRO     CB  828   7.139   9.774   3.905
   72PRO     CG  829   7.175   9.850   3.778
   72PRO     CD  830   7.074   9.795   3.677
   72PRO      C  831   7.008   9.563   3.951
   72PRO      O  832   6.908   9.621   3.993
   73THR      N  833   7.053   9.451   4.006
   73THR      H  834   7.152   9.433   4.015
   73THR     CA  835   6.956   9.370   4.081
   73THR     CB  836   6.887   9.258   4.002
   73THR    OG1  837   6.781   9.197   4.075
   73THR    HG1  838   6.705   9.261   4.083
   73THR    CG2  839   6.982   9.144   3.964
   73THR      C  840   7.014   9.315   4.211
   73THR      O  841   7.135   9.298   4.218
   74GL4      N  842   6.935   9.321   4.318
   74GL4      H  843   6.864   9.392   4.319
   74GL4     CA  844   6.942   9.251   4.447
   74GL4     CB  845   6.892   9.332   4.566
   74GL4     CG  846   6.744   9.372   4.547
   74GL4     CD  847   6.732   9.508   4.479
   74GL4    OE1  848   6.748   9.518   4.355
   74GL4   HE11  849   6.774   9.613   4.338
   74GL4   HE12  850   6.731   9.431   4.308
   74GL4    OE2  851   6.727   9.606   4.556
   74GL4   HE21  852   6.746   9.683   4.495
   74GL4   HE22  853   6.746   9.570   4.648
   74GL4      C  854   6.889   9.107   4.447
   74GL4      O  855   6.939   9.022   4.520
   75LYSH     N  856   6.816   9.056   4.349
   75LYSH     H  857   6.800   9.098   4.259
   75LYSH    CA  858   6.755   8.922   4.346
   75LYSH    CB  859   6.621   8.912   4.418
   75LYSH    CG  860   6.514   9.004   4.361
   75LYSH    CD  861   6.380   8.970   4.427
   75LYSH    CE  862   6.279   9.085   4.421
   75LYSH    NZ  863   6.144   9.042   4.464
   75LYSH   HZ1  864   6.116   8.964   4.408
   75LYSH   HZ2  865   6.152   9.006   4.556
   75LYSH   HZ3  866   6.081   9.119   4.459
   75LYSH     C  867   6.741   8.852   4.212
   75LYSH     O  868   6.736   8.729   4.211
   76ASN      N  869   6.713   8.921   4.101
   76ASN      H  870   6.710   9.021   4.105
   76ASN     CA  871   6.692   8.851   3.974
   76ASN     CB  872   6.626   8.943   3.871
   76ASN     CG  873   6.479   8.974   3.896
   76ASN    OD1  874   6.397   8.892   3.938
   76ASN    ND2  875   6.432   9.085   3.841
   76ASN   HD21  876   6.486   9.142   3.779
   76ASN   HD22  877   6.338   9.120   3.856
   76ASN      C  878   6.817   8.780   3.921
   76ASN      O  879   6.911   8.845   3.877
   77GL4      N  880   6.795   8.651   3.896
   77GL4      H  881   6.701   8.614   3.901
   77GL4     CA  882   6.902   8.556   3.862
   77GL4     CB  883   6.885   8.428   3.943
   77GL4     CG  884   6.902   8.447   4.094
   77GL4     CD  885   6.897   8.312   4.165
   77GL4    OE1  886   7.008   8.255   4.185
   77GL4   HE11  887   6.984   8.164   4.220
   77GL4   HE12  888   7.083   8.316   4.165
   77GL4    OE2  889   6.786   8.284   4.213
   77GL4   HE21  890   6.797   8.201   4.267
   77GL4   HE22  891   6.715   8.345   4.179
   77GL4      C  892   6.909   8.526   3.712
   77GL4      O  893   6.823   8.477   3.641
   78TYR      N  894   6.998   8.613   3.662
   78TYR      H  895   7.017   8.697   3.713
   78TYR     CA  896   7.038   8.607   3.522
   78TYR     CB  897   7.078   8.747   3.473
   78TYR     CG  898   6.961   8.844   3.463
   78TYR    CD1  899   6.916   8.918   3.572
   78TYR    HD1  900   6.951   8.895   3.672
   78TYR    CD2  901   6.923   8.879   3.333
   78TYR    HD2  902   6.979   8.854   3.245
   78TYR    CE1  903   6.836   9.032   3.557
   78TYR    HE1  904   6.831   9.096   3.646
   78TYR    CE2  905   6.840   8.991   3.325
   78TYR    HE2  906   6.797   9.019   3.228
   78TYR     CZ  907   6.800   9.072   3.430
   78TYR     OH  908   6.757   9.194   3.386
   78TYR     HH  909   6.744   9.193   3.287
   78TYR      C  910   7.145   8.507   3.477
   78TYR      O  911   7.255   8.498   3.532
   79ALA      N  912   7.116   8.463   3.356
   79ALA      H  913   7.036   8.501   3.311
   79ALA     CA  914   7.185   8.347   3.297
   79ALA     CB  915   7.121   8.216   3.342
   79ALA      C  916   7.177   8.340   3.144
   79ALA      O  917   7.074   8.373   3.086
   80CYS2     N  918   7.281   8.275   3.090
   80CYS2     H  919   7.362   8.281   3.148
   80CYS2    CA  920   7.291   8.251   2.945
   80CYS2    CB  921   7.314   8.382   2.871
   80CYS2    SG  922   7.453   8.489   2.924
   80CYS2     C  923   7.385   8.134   2.921
   80CYS2     O  924   7.491   8.119   2.982
   81ARG      N  925   7.349   8.068   2.812
   81ARG      H  926   7.262   8.075   2.760
   81ARG     CA  927   7.425   7.954   2.759
   81ARG     CB  928   7.415   7.837   2.857
   81ARG     CG  929   7.274   7.799   2.901
   81ARG     CD  930   7.260   7.657   2.957
   81ARG     NE  931   7.328   7.667   3.087
   81ARG     HE  932   7.274   7.705   3.162
   81ARG     CZ  933   7.444   7.612   3.123
   81ARG    NH1  934   7.508   7.526   3.043
   81ARG   HH11  935   7.456   7.491   2.964
   81ARG   HH12  936   7.597   7.488   3.067
   81ARG    NH2  937   7.522   7.664   3.220
   81ARG   HH21  938   7.482   7.739   3.273
   81ARG   HH22  939   7.605   7.617   3.251
   81ARG      C  940   7.371   7.916   2.621
   81ARG      O  941   7.251   7.929   2.594
   82VAL      N  942   7.456   7.853   2.541
   82VAL      H  943   7.546   7.826   2.576
   82VAL     CA  944   7.421   7.801   2.408
   82VAL     CB  945   7.538   7.791   2.309
   82VAL    CG1  946   7.564   7.928   2.247
   82VAL    CG2  947   7.663   7.725   2.365
   82VAL      C  948   7.357   7.663   2.417
   82VAL      O  949   7.411   7.572   2.478
   83ASN      N  950   7.241   7.658   2.350
   83ASN      H  951   7.208   7.737   2.298
   83ASN     CA  952   7.168   7.533   2.330
   83ASN     CB  953   7.045   7.543   2.422
   83ASN     CG  954   7.083   7.496   2.562
   83ASN    OD1  955   7.166   7.408   2.587
   83ASN    ND2  956   7.012   7.547   2.661
   83ASN   HD21  957   6.955   7.626   2.643
   83ASN   HD22  958   7.015   7.514   2.757
   83ASN      C  959   7.116   7.521   2.187
   83ASN      O  960   7.099   7.618   2.113
   84HI0      N  961   7.081   7.396   2.155
   84HI0      H  962   7.083   7.325   2.227
   84HI0     CA  963   7.036   7.370   2.018
   84HI0     CB  964   7.050   7.218   2.008
   84HI0     CG  965   7.034   7.168   1.864
   84HI0    ND1  966   7.078   7.232   1.756
   84HI0    HD1  967   7.159   7.288   1.737
   84HI0    CD2  968   6.927   7.100   1.829
   84HI0    HD2  969   6.868   7.053   1.908
   84HI0    CE1  970   6.994   7.197   1.658
   84HI0    HE1  971   7.010   7.217   1.553
   84HI0    NE2  972   6.892   7.122   1.701
   84HI0    HE2  973   6.821   7.079   1.647
   84HI0      C  974   6.892   7.417   2.003
   84HI0      O  975   6.810   7.421   2.094
   85VAL      N  976   6.863   7.453   1.878
   85VAL      H  977   6.935   7.476   1.812
   85VAL     CA  978   6.732   7.510   1.842
   85VAL     CB  979   6.739   7.575   1.704
   85VAL    CG1  980   6.753   7.473   1.591
   85VAL    CG2  981   6.626   7.670   1.665
   85VAL      C  982   6.609   7.425   1.878
   85VAL      O  983   6.510   7.468   1.938
   86THR      N  984   6.618   7.295   1.854
   86THR      H  985   6.703   7.256   1.822
   86THR     CA  986   6.510   7.200   1.887
   86THR     CB  987   6.536   7.059   1.836
   86THR    OG1  988   6.644   6.991   1.899
   86THR    HG1  989   6.644   6.916   1.834
   86THR    CG2  990   6.557   7.057   1.684
   86THR      C  991   6.486   7.180   2.037
   86THR      O  992   6.378   7.140   2.081
   87LEU      N  993   6.580   7.216   2.125
   87LEU      H  994   6.666   7.250   2.087
   87LEU     CA  995   6.571   7.203   2.271
   87LEU     CB  996   6.706   7.148   2.319
   87LEU     CG  997   6.692   7.066   2.449
   87LEU    CD1  998   6.593   6.950   2.438
   87LEU    CD2  999   6.823   6.988   2.470
   87LEU      C 1000   6.538   7.330   2.350
   87LEU      O 1001   6.453   7.325   2.438
   88SER      N 1002   6.597   7.441   2.306
   88SER      H 1003   6.666   7.446   2.233
   88SER     CA 1004   6.552   7.571   2.358
   88SER     CB 1005   6.654   7.681   2.323
   88SER     OG 1006   6.644   7.796   2.406
   88SER     HG 1007   6.720   7.796   2.472
   88SER      C 1008   6.423   7.623   2.293
   88SER      O 1009   6.371   7.556   2.204
   89GLN      N 1010   6.378   7.743   2.327
   89GLN      H 1011   6.413   7.784   2.412
   89GLN     CA 1012   6.274   7.820   2.260
   89GLN     CB 1013   6.199   7.892   2.372
   89GLN     CG 1014   6.076   7.971   2.329
   89GLN     CD 1015   6.078   8.113   2.386
   89GLN    OE1 1016   6.047   8.137   2.503
   89GLN    NE2 1017   6.113   8.211   2.303
   89GLN   HE21 1018   6.142   8.191   2.209
   89GLN   HE22 1019   6.121   8.307   2.327
   89GLN      C 1020   6.345   7.920   2.169
   89GLN      O 1021   6.425   8.004   2.212
   90PRO      N 1022   6.333   7.913   2.037
   90PRO     CA 1023   6.401   8.006   1.945
   90PRO     CB 1024   6.343   7.966   1.809
   90PRO     CG 1025   6.333   7.815   1.829
   90PRO     CD 1026   6.277   7.795   1.970
   90PRO      C 1027   6.352   8.146   1.984
   90PRO      O 1028   6.260   8.173   2.060
   91LYSH     N 1029   6.446   8.238   1.959
   91LYSH     H 1030   6.536   8.205   1.935
   91LYSH    CA 1031   6.427   8.384   1.965
   91LYSH    CB 1032   6.562   8.455   1.970
   91LYSH    CG 1033   6.623   8.467   1.829
   91LYSH    CD 1034   6.727   8.579   1.822
   91LYSH    CE 1035   6.866   8.560   1.885
   91LYSH    NZ 1036   6.932   8.438   1.839
   91LYSH   HZ1 1037   6.920   8.362   1.904
   91LYSH   HZ2 1038   6.899   8.406   1.750
   91LYSH   HZ3 1039   7.029   8.461   1.832
   91LYSH     C 1040   6.331   8.433   1.858
   91LYSH     O 1041   6.335   8.378   1.747
   92ILE      N 1042   6.251   8.535   1.889
   92ILE      H 1043   6.269   8.583   1.975
   92ILE     CA 1044   6.144   8.578   1.796
   92ILE     CB 1045   6.015   8.601   1.875
   92ILE    CG1 1046   5.975   8.490   1.972
   92ILE    CG2 1047   5.908   8.602   1.766
   92ILE     CD 1048   5.858   8.519   2.067
   92ILE      C 1049   6.185   8.692   1.704
   92ILE      O 1050   6.170   8.669   1.583
   93VAL      N 1051   6.257   8.794   1.750
   93VAL      H 1052   6.307   8.803   1.836
   93VAL     CA 1053   6.307   8.883   1.644
   93VAL     CB 1054   6.295   9.033   1.674
   93VAL    CG1 1055   6.149   9.074   1.664
   93VAL    CG2 1056   6.369   9.069   1.803
   93VAL      C 1057   6.435   8.836   1.576
   93VAL      O 1058   6.522   8.779   1.642
   94LYSH     N 1059   6.451   8.855   1.446
   94LYSH     H 1060   6.387   8.903   1.385
   94LYSH    CA 1061   6.566   8.810   1.366
   94LYSH    CB 1062   6.562   8.831   1.214
   94LYSH    CG 1063   6.456   8.739   1.152
   94LYSH    CD 1064   6.489   8.590   1.157
   94LYSH    CE 1065   6.387   8.499   1.088
   94LYSH    NZ 1066   6.257   8.489   1.157
   94LYSH   HZ1 1067   6.203   8.573   1.149
   94LYSH   HZ2 1068   6.203   8.422   1.105
   94LYSH   HZ3 1069   6.265   8.457   1.250
   94LYSH     C 1070   6.703   8.861   1.410
   94LYSH     O 1071   6.725   8.973   1.457
   95TRP      N 1072   6.788   8.761   1.427
   95TRP      H 1073   6.760   8.669   1.400
   95TRP     CA 1074   6.930   8.786   1.460
   95TRP     CB 1075   6.984   8.652   1.510
   95TRP     CG 1076   7.123   8.645   1.572
   95TRP    CD1 1077   7.172   8.730   1.664
   95TRP    HD1 1078   7.130   8.821   1.706
   95TRP    CD2 1079   7.211   8.542   1.539
   95TRP    NE1 1080   7.291   8.680   1.693
   95TRP    HE1 1081   7.349   8.717   1.766
   95TRP    CE2 1082   7.321   8.576   1.615
   95TRP    CE3 1083   7.222   8.445   1.441
   95TRP    HE3 1084   7.135   8.425   1.378
   95TRP    CZ2 1085   7.437   8.501   1.595
   95TRP    HZ2 1086   7.520   8.516   1.664
   95TRP    CZ3 1087   7.340   8.377   1.414
   95TRP    HZ3 1088   7.352   8.317   1.323
   95TRP    CH2 1089   7.446   8.401   1.499
   95TRP    HH2 1090   7.541   8.352   1.476
   95TRP      C 1091   7.017   8.842   1.348
   95TRP      O 1092   7.029   8.782   1.240
   96AS4      N 1093   7.088   8.951   1.378
   96AS4      H 1094   7.102   8.983   1.471
   96AS4     CA 1095   7.173   9.034   1.293
   96AS4     CB 1096   7.251   9.143   1.365
   96AS4     CG 1097   7.378   9.108   1.444
   96AS4    OD1 1098   7.350   9.048   1.549
   96AS4   HD11 1099   7.435   9.015   1.592
   96AS4   HD12 1100   7.253   9.068   1.563
   96AS4    OD2 1101   7.494   9.136   1.408
   96AS4   HD21 1102   7.567   9.074   1.438
   96AS4   HD22 1103   7.488   9.216   1.349
   96AS4      C 1104   7.267   8.955   1.200
   96AS4      O 1105   7.293   8.996   1.086
   97ARG      N 1106   7.323   8.851   1.260
   97ARG      H 1107   7.319   8.840   1.359
   97ARG     CA 1108   7.409   8.758   1.185
   97ARG     CB 1109   7.529   8.725   1.276
   97ARG     CG 1110   7.619   8.847   1.292
   97ARG     CD 1111   7.685   8.897   1.162
   97ARG     NE 1112   7.751   9.028   1.167
   97ARG     HE 1113   7.708   9.109   1.207
   97ARG     CZ 1114   7.864   9.054   1.099
   97ARG    NH1 1115   7.922   8.965   1.017
   97ARG   HH11 1116   7.876   8.880   0.991
   97ARG   HH12 1117   8.001   8.989   0.963
   97ARG    NH2 1118   7.902   9.182   1.083
   97ARG   HH21 1119   7.859   9.253   1.138
   97ARG   HH22 1120   7.984   9.193   1.027
   97ARG      C 1121   7.357   8.638   1.106
   97ARG      O 1122   7.435   8.557   1.059
   98AS4      N 1123   7.227   8.611   1.118
   98AS4      H 1124   7.163   8.654   1.184
   98AS4     CA 1125   7.163   8.499   1.047
   98AS4     CB 1126   7.022   8.471   1.101
   98AS4     CG 1127   6.972   8.328   1.075
   98AS4    OD1 1128   6.850   8.319   1.056
   98AS4   HD11 1129   6.824   8.241   0.999
   98AS4   HD12 1130   6.795   8.390   1.099
   98AS4    OD2 1131   7.055   8.235   1.073
   98AS4   HD21 1132   7.001   8.151   1.075
   98AS4   HD22 1133   7.151   8.264   1.059
   98AS4      C 1134   7.149   8.515   0.897
   98AS4      O 1135   7.165   8.624   0.841
   99MET      N 1136   7.133   8.405   0.824
   99MET      H 1137   7.100   8.320   0.865
   99MET     CA 1138   7.133   8.395   0.678
   99MET     CB 1139   7.260   8.340   0.612
   99MET     CG 1140   7.378   8.424   0.661
   99MET     SD 1141   7.550   8.381   0.614
   99MET     CE 1142   7.567   8.467   0.458
   99MET      C 1143   7.029   8.290   0.636
   99MET     O1 1144   7.036   8.178   0.692
   99MET   HO11 1145   7.097   8.180   0.772
   99MET   HO12 1146   6.974   8.114   0.647
   99MET     O2 1147   6.939   8.323   0.556
   99MET   HO21 1148   6.878   8.245   0.543
   99MET   HO22 1149   6.967   8.412   0.518
  100ILE      N 1150   7.191   6.000   6.485
  100ILE     H1 1151   7.261   6.007   6.556
  100ILE     H2 1152   7.107   5.987   6.537
  100ILE     H3 1153   7.214   5.916   6.435
  100ILE     CA 1154   7.182   6.127   6.411
  100ILE     CB 1155   7.318   6.182   6.366
  100ILE    CG1 1156   7.385   6.076   6.279
  100ILE    CG2 1157   7.407   6.224   6.483
  100ILE     CD 1158   7.493   6.133   6.187
  100ILE      C 1159   7.073   6.124   6.304
  100ILE      O 1160   6.997   6.028   6.304
  101GLN      N 1161   7.033   6.226   6.228
  101GLN      H 1162   7.076   6.314   6.247
  101GLN     CA 1163   6.933   6.217   6.121
  101GLN     CB 1164   6.906   6.349   6.048
  101GLN     CG 1165   6.895   6.474   6.136
  101GLN     CD 1166   7.030   6.538   6.168
  101GLN    OE1 1167   7.110   6.496   6.251
  101GLN    NE2 1168   7.072   6.629   6.080
  101GLN   HE21 1169   7.012   6.663   6.008
  101GLN   HE22 1170   7.162   6.669   6.098
  101GLN      C 1171   6.955   6.111   6.013
  101GLN      O 1172   7.067   6.079   5.974
  102ARG      N 1173   6.841   6.048   5.984
  102ARG      H 1174   6.755   6.072   6.028
  102ARG     CA 1175   6.832   5.937   5.888
  102ARG     CB 1176   6.694   5.873   5.891
  102ARG     CG 1177   6.672   5.757   5.793
  102ARG     CD 1178   6.537   5.688   5.805
  102ARG     NE 1179   6.532   5.573   5.714
  102ARG     HE 1180   6.560   5.588   5.619
  102ARG     CZ 1181   6.512   5.447   5.754
  102ARG    NH1 1182   6.505   5.425   5.886
  102ARG   HH11 1183   6.524   5.502   5.947
  102ARG   HH12 1184   6.472   5.334   5.911
  102ARG    NH2 1185   6.499   5.349   5.663
  102ARG   HH21 1186   6.499   5.358   5.564
  102ARG   HH22 1187   6.468   5.260   5.697
  102ARG      C 1188   6.875   5.980   5.748
  102ARG      O 1189   6.815   6.069   5.687
  103THR      N 1190   6.966   5.908   5.683
  103THR      H 1191   7.022   5.840   5.731
  103THR     CA 1192   7.013   5.934   5.546
  103THR     CB 1193   7.162   5.900   5.534
  103THR    OG1 1194   7.198   5.764   5.563
  103THR    HG1 1195   7.264   5.738   5.493
  103THR    CG2 1196   7.241   5.990   5.629
  103THR      C 1197   6.927   5.862   5.442
  103THR      O 1198   6.856   5.769   5.479
  104PRO      N 1199   6.910   5.922   5.325
  104PRO     CA 1200   6.839   5.859   5.212
  104PRO     CB 1201   6.768   5.978   5.147
  104PRO     CG 1202   6.846   6.104   5.185
  104PRO     CD 1203   6.916   6.069   5.316
  104PRO      C 1204   6.928   5.788   5.110
  104PRO      O 1205   7.045   5.757   5.134
  105LYSH     N 1206   6.872   5.772   4.991
  105LYSH     H 1207   6.773   5.762   4.993
  105LYSH    CA 1208   6.934   5.710   4.872
  105LYSH    CB 1209   6.814   5.655   4.793
  105LYSH    CG 1210   6.762   5.524   4.852
  105LYSH    CD 1211   6.642   5.466   4.778
  105LYSH    CE 1212   6.571   5.368   4.871
  105LYSH    NZ 1213   6.446   5.325   4.808
  105LYSH   HZ1 1214   6.401   5.252   4.860
  105LYSH   HZ2 1215   6.378   5.397   4.793
  105LYSH   HZ3 1216   6.472   5.284   4.720
  105LYSH     C 1217   7.036   5.799   4.799
  105LYSH     O 1218   7.015   5.827   4.681
  106ILE      N 1219   7.131   5.853   4.875
  106ILE      H 1220   7.155   5.812   4.963
  106ILE     CA 1221   7.229   5.960   4.845
  106ILE     CB 1222   7.308   6.007   4.966
  106ILE    CG1 1223   7.356   5.908   5.072
  106ILE    CG2 1224   7.228   6.119   5.034
  106ILE     CD 1225   7.478   5.824   5.036
  106ILE      C 1226   7.319   5.932   4.725
  106ILE      O 1227   7.383   5.828   4.713
  107GLN      N 1228   7.323   6.025   4.628
  107GLN      H 1229   7.255   6.098   4.639
  107GLN     CA 1230   7.402   6.017   4.506
  107GLN     CB 1231   7.373   6.128   4.404
  107GLN     CG 1232   7.231   6.174   4.372
  107GLN     CD 1233   7.163   6.240   4.493
  107GLN    OE1 1234   7.071   6.186   4.553
  107GLN    NE2 1235   7.213   6.360   4.520
  107GLN   HE21 1236   7.286   6.397   4.464
  107GLN   HE22 1237   7.165   6.426   4.576
  107GLN      C 1238   7.552   6.023   4.539
  107GLN      O 1239   7.607   6.130   4.562
  108VAL      N 1240   7.604   5.902   4.523
  108VAL      H 1241   7.555   5.819   4.495
  108VAL     CA 1242   7.750   5.886   4.534
  108VAL     CB 1243   7.776   5.741   4.576
  108VAL    CG1 1244   7.739   5.639   4.468
  108VAL    CG2 1245   7.920   5.706   4.613
  108VAL      C 1246   7.833   5.947   4.422
  108VAL      O 1247   7.786   5.948   4.309
  109TYR      N 1248   7.916   6.042   4.464
  109TYR      H 1249   7.916   6.069   4.561
  109TYR     CA 1250   8.017   6.120   4.391
  109TYR     CB 1251   8.126   6.020   4.352
  109TYR     CG 1252   8.222   5.973   4.462
  109TYR    CD1 1253   8.291   6.072   4.532
  109TYR    HD1 1254   8.275   6.178   4.514
  109TYR    CD2 1255   8.240   5.837   4.483
  109TYR    HD2 1256   8.199   5.766   4.411
  109TYR    CE1 1257   8.390   6.030   4.621
  109TYR    HE1 1258   8.439   6.105   4.683
  109TYR    CE2 1259   8.342   5.799   4.569
  109TYR    HE2 1260   8.383   5.700   4.548
  109TYR     CZ 1261   8.421   5.895   4.631
  109TYR     OH 1262   8.527   5.859   4.707
  109TYR     HH 1263   8.561   5.942   4.752
  109TYR      C 1264   7.979   6.208   4.273
  109TYR      O 1265   8.062   6.269   4.205
  110SER      N 1266   7.861   6.185   4.217
  110SER      H 1267   7.817   6.097   4.236
  110SER     CA 1268   7.798   6.260   4.107
  110SER     CB 1269   7.682   6.176   4.054
  110SER     OG 1270   7.720   6.080   3.954
  110SER     HG 1271   7.649   6.087   3.883
  110SER      C 1272   7.758   6.402   4.147
  110SER      O 1273   7.691   6.417   4.247
  111ARG      N 1274   7.807   6.510   4.085
  111ARG      H 1275   7.812   6.593   4.139
  111ARG     CA 1276   7.890   6.518   3.964
  111ARG     CB 1277   7.810   6.575   3.845
  111ARG     CG 1278   7.901   6.578   3.723
  111ARG     CD 1279   7.824   6.646   3.609
  111ARG     NE 1280   7.894   6.632   3.480
  111ARG     HE 1281   7.991   6.612   3.488
  111ARG     CZ 1282   7.840   6.660   3.361
  111ARG    NH1 1283   7.722   6.725   3.351
  111ARG   HH11 1284   7.675   6.761   3.431
  111ARG   HH12 1285   7.687   6.735   3.259
  111ARG    NH2 1286   7.904   6.627   3.247
  111ARG   HH21 1287   7.981   6.566   3.256
  111ARG   HH22 1288   7.882   6.662   3.155
  111ARG      C 1289   8.021   6.590   3.996
  111ARG      O 1290   8.020   6.710   4.023
  112HI0      N 1291   8.129   6.513   3.997
  112HI0      H 1292   8.123   6.416   4.022
  112HI0     CA 1293   8.265   6.569   4.010
  112HI0     CB 1294   8.365   6.500   4.102
  112HI0     CG 1295   8.320   6.531   4.245
  112HI0    ND1 1296   8.226   6.458   4.305
  112HI0    HD1 1297   8.175   6.378   4.273
  112HI0    CD2 1298   8.356   6.633   4.323
  112HI0    HD2 1299   8.443   6.698   4.312
  112HI0    CE1 1300   8.191   6.520   4.417
  112HI0    HE1 1301   8.139   6.480   4.505
  112HI0    NE2 1302   8.281   6.616   4.431
  112HI0    HE2 1303   8.297   6.660   4.520
  112HI0      C 1304   8.333   6.589   3.874
  112HI0      O 1305   8.354   6.486   3.810
  113PRO      N 1306   8.335   6.711   3.820
  113PRO     CA 1307   8.413   6.731   3.698
  113PRO     CB 1308   8.430   6.883   3.686
  113PRO     CG 1309   8.298   6.932   3.745
  113PRO     CD 1310   8.275   6.838   3.864
  113PRO      C 1311   8.554   6.671   3.701
  113PRO      O 1312   8.608   6.651   3.811
  114ALA      N 1313   8.611   6.645   3.585
  114ALA      H 1314   8.558   6.635   3.501
  114ALA     CA 1315   8.743   6.581   3.582
  114ALA     CB 1316   8.785   6.583   3.435
  114ALA      C 1317   8.854   6.638   3.670
  114ALA      O 1318   8.900   6.559   3.752
  115GL4      N 1319   8.867   6.770   3.673
  115GL4      H 1320   8.802   6.823   3.620
  115GL4     CA 1321   8.964   6.842   3.757
  115GL4     CB 1322   8.989   6.981   3.698
  115GL4     CG 1323   8.866   7.053   3.642
  115GL4     CD 1324   8.827   6.999   3.504
  115GL4    OE1 1325   8.894   7.038   3.407
  115GL4   HE11 1326   8.832   7.051   3.330
  115GL4   HE12 1327   8.982   7.072   3.441
  115GL4    OE2 1328   8.734   6.917   3.491
  115GL4   HE21 1329   8.762   6.863   3.412
  115GL4   HE22 1330   8.668   6.946   3.561
  115GL4      C 1331   8.930   6.861   3.905
  115GL4      O 1332   8.999   6.810   3.994
  116ASN      N 1333   8.804   6.892   3.933
  116ASN      H 1334   8.737   6.899   3.859
  116ASN     CA 1335   8.739   6.901   4.065
  116ASN     CB 1336   8.595   6.943   4.036
  116ASN     CG 1337   8.577   7.093   4.014
  116ASN    OD1 1338   8.590   7.152   3.905
  116ASN    ND2 1339   8.542   7.165   4.120
  116ASN   HD21 1340   8.536   7.113   4.206
  116ASN   HD22 1341   8.514   7.261   4.129
  116ASN      C 1342   8.744   6.774   4.150
  116ASN      O 1343   8.719   6.669   4.089
  117GLY      N 1344   8.753   6.786   4.282
  117GLY      H 1345   8.771   6.879   4.313
  117GLY     CA 1346   8.733   6.680   4.382
  117GLY      C 1347   8.834   6.565   4.375
  117GLY      O 1348   8.943   6.589   4.325
  118LYSH     N 1349   8.789   6.445   4.413
  118LYSH     H 1350   8.859   6.374   4.420
  118LYSH    CA 1351   8.651   6.417   4.454
  118LYSH    CB 1352   8.610   6.274   4.417
  118LYSH    CG 1353   8.613   6.258   4.265
  118LYSH    CD 1354   8.563   6.123   4.213
  118LYSH    CE 1355   8.549   6.147   4.062
  118LYSH    NZ 1356   8.495   6.033   3.987
  118LYSH   HZ1 1357   8.499   6.054   3.890
  118LYSH   HZ2 1358   8.560   5.957   3.994
  118LYSH   HZ3 1359   8.400   6.005   4.002
  118LYSH     C 1360   8.638   6.451   4.602
  118LYSH     O 1361   8.736   6.462   4.676
  119SER      N 1362   8.517   6.488   4.643
  119SER      H 1363   8.440   6.508   4.582
  119SER     CA 1364   8.479   6.496   4.785
  119SER     CB 1365   8.427   6.633   4.829
  119SER     OG 1366   8.528   6.696   4.908
  119SER     HG 1367   8.485   6.782   4.936
  119SER      C 1368   8.366   6.396   4.810
  119SER      O 1369   8.274   6.389   4.729
  120ASN      N 1370   8.354   6.368   4.940
  120ASN      H 1371   8.427   6.386   5.006
  120ASN     CA 1372   8.245   6.280   4.983
  120ASN     CB 1373   8.279   6.135   4.948
  120ASN     CG 1374   8.164   6.036   4.964
  120ASN    OD1 1375   8.089   6.002   4.873
  120ASN    ND2 1376   8.177   5.969   5.078
  120ASN   HD21 1377   8.249   5.999   5.140
  120ASN   HD22 1378   8.121   5.887   5.095
  120ASN      C 1379   8.205   6.304   5.129
  120ASN      O 1380   8.234   6.221   5.215
  121PHE      N 1381   8.126   6.404   5.165
  121PHE      H 1382   8.095   6.402   5.260
  121PHE     CA 1383   8.053   6.506   5.089
  121PHE     CB 1384   8.146   6.622   5.055
  121PHE     CG 1385   8.185   6.724   5.163
  121PHE    CD1 1386   8.305   6.700   5.229
  121PHE    HD1 1387   8.376   6.623   5.199
  121PHE    CD2 1388   8.104   6.832   5.195
  121PHE    HD2 1389   8.020   6.854   5.129
  121PHE    CE1 1390   8.351   6.784   5.330
  121PHE    HE1 1391   8.437   6.753   5.390
  121PHE    CE2 1392   8.150   6.916   5.296
  121PHE    HE2 1393   8.092   7.007   5.311
  121PHE     CZ 1394   8.267   6.889   5.365
  121PHE     HZ 1395   8.294   6.953   5.450
  121PHE      C 1396   7.949   6.485   4.978
  121PHE      O 1397   7.984   6.471   4.861
  122LEU      N 1398   7.823   6.517   5.009
  122LEU      H 1399   7.816   6.573   5.092
  122LEU     CA 1400   7.711   6.523   4.915
  122LEU     CB 1401   7.580   6.528   4.994
  122LEU     CG 1402   7.447   6.534   4.919
  122LEU    CD1 1403   7.416   6.410   4.835
  122LEU    CD2 1404   7.340   6.547   5.028
  122LEU      C 1405   7.722   6.647   4.826
  122LEU      O 1406   7.721   6.762   4.871
  123ASN      N 1407   7.753   6.618   4.700
  123ASN      H 1408   7.777   6.525   4.672
  123ASN     CA 1409   7.763   6.718   4.593
  123ASN     CB 1410   7.852   6.650   4.489
  123ASN     CG 1411   7.871   6.725   4.357
  123ASN    OD1 1412   7.803   6.735   4.253
  123ASN    ND2 1413   7.978   6.802   4.367
  123ASN   HD21 1414   8.031   6.820   4.450
  123ASN   HD22 1415   8.007   6.839   4.279
  123ASN      C 1416   7.628   6.757   4.532
  123ASN      O 1417   7.546   6.675   4.492
  124CYS2     N 1418   7.606   6.886   4.507
  124CYS2     H 1419   7.645   6.955   4.567
  124CYS2    CA 1420   7.486   6.931   4.435
  124CYS2    CB 1421   7.382   6.987   4.532
  124CYS2    SG 1422   7.401   6.952   4.711
  124CYS2     C 1423   7.527   7.026   4.323
  124CYS2     O 1424   7.541   7.145   4.350
  125TYR      N 1425   7.581   6.965   4.217
  125TYR      H 1426   7.585   6.865   4.212
  125TYR     CA 1427   7.613   7.024   4.086
  125TYR     CB 1428   7.666   6.914   3.994
  125TYR     CG 1429   7.732   6.953   3.862
  125TYR    CD1 1430   7.654   6.944   3.747
  125TYR    HD1 1431   7.553   6.906   3.752
  125TYR    CD2 1432   7.863   7.002   3.855
  125TYR    HD2 1433   7.932   7.001   3.938
  125TYR    CE1 1434   7.708   6.977   3.624
  125TYR    HE1 1435   7.639   6.975   3.541
  125TYR    CE2 1436   7.909   7.042   3.730
  125TYR    HE2 1437   8.002   7.096   3.728
  125TYR     CZ 1438   7.838   7.023   3.611
  125TYR     OH 1439   7.902   7.022   3.490
  125TYR     HH 1440   7.845   7.019   3.409
  125TYR      C 1441   7.498   7.098   4.016
  125TYR      O 1442   7.397   7.037   3.984
  126VAL      N 1443   7.527   7.225   3.990
  126VAL      H 1444   7.592   7.274   4.049
  126VAL     CA 1445   7.451   7.307   3.896
  126VAL     CB 1446   7.390   7.432   3.958
  126VAL    CG1 1447   7.324   7.522   3.854
  126VAL    CG2 1448   7.283   7.389   4.059
  126VAL      C 1449   7.543   7.327   3.774
  126VAL      O 1450   7.661   7.355   3.789
  127SER      N 1451   7.487   7.301   3.657
  127SER      H 1452   7.395   7.259   3.653
  127SER     CA 1453   7.562   7.308   3.530
  127SER     CB 1454   7.498   7.235   3.412
  127SER     OG 1455   7.359   7.272   3.404
  127SER     HG 1456   7.330   7.237   3.315
  127SER      C 1457   7.621   7.441   3.483
  127SER      O 1458   7.675   7.443   3.372
  128GLY      N 1459   7.602   7.544   3.563
  128GLY      H 1460   7.557   7.528   3.653
  128GLY     CA 1461   7.642   7.684   3.543
  128GLY      C 1462   7.576   7.774   3.647
  128GLY      O 1463   7.562   7.729   3.760
  129PHE      N 1464   7.573   7.906   3.628
  129PHE      H 1465   7.609   7.943   3.543
  129PHE     CA 1466   7.494   8.000   3.711
  129PHE     CB 1467   7.527   8.142   3.662
  129PHE     CG 1468   7.666   8.194   3.701
  129PHE    CD1 1469   7.753   8.237   3.601
  129PHE    HD1 1470   7.715   8.255   3.500
  129PHE    CD2 1471   7.713   8.176   3.831
  129PHE    HD2 1472   7.652   8.163   3.921
  129PHE    CE1 1473   7.888   8.260   3.622
  129PHE    HE1 1474   7.949   8.321   3.556
  129PHE    CE2 1475   7.847   8.197   3.854
  129PHE    HE2 1476   7.883   8.200   3.957
  129PHE     CZ 1477   7.934   8.236   3.752
  129PHE     HZ 1478   8.031   8.274   3.783
  129PHE      C 1479   7.345   7.977   3.697
  129PHE      O 1480   7.295   7.944   3.589
  130HI0      N 1481   7.269   8.021   3.797
  130HI0      H 1482   7.305   8.090   3.859
  130HI0     CA 1483   7.123   8.006   3.817
  130HI0     CB 1484   7.086   8.033   3.962
  130HI0     CG 1485   7.151   7.925   4.049
  130HI0    ND1 1486   7.102   7.802   4.062
  130HI0    HD1 1487   7.053   7.758   3.988
  130HI0    CD2 1488   7.232   7.948   4.152
  130HI0    HD2 1489   7.314   8.021   4.151
  130HI0    CE1 1490   7.149   7.754   4.178
  130HI0    HE1 1491   7.137   7.649   4.207
  130HI0    NE2 1492   7.225   7.846   4.237
  130HI0    HE2 1493   7.277   7.833   4.321
  130HI0      C 1494   7.024   8.077   3.726
  130HI0      O 1495   7.052   8.192   3.693
  131PRO      N 1496   6.925   8.009   3.666
  131PRO     CA 1497   6.906   7.863   3.665
  131PRO     CB 1498   6.755   7.848   3.662
  131PRO     CG 1499   6.718   7.959   3.565
  131PRO     CD 1500   6.812   8.075   3.601
  131PRO      C 1501   6.984   7.792   3.555
  131PRO      O 1502   6.991   7.841   3.442
  132SER      N 1503   7.008   7.661   3.563
  132SER      H 1504   7.007   7.616   3.653
  132SER     CA 1505   7.076   7.579   3.463
  132SER     CB 1506   7.225   7.577   3.496
  132SER     OG 1507   7.305   7.517   3.394
  132SER     HG 1508   7.323   7.422   3.421
  132SER      C 1509   7.010   7.442   3.444
  132SER      O 1510   6.946   7.401   3.542
  133AS4      N 1511   7.047   7.371   3.339
  133AS4      H 1512   7.128   7.391   3.285
  133AS4     CA 1513   6.977   7.251   3.291
  133AS4     CB 1514   7.031   7.199   3.158
  133AS4     CG 1515   7.184   7.203   3.139
  133AS4    OD1 1516   7.265   7.134   3.204
  133AS4   HD11 1517   7.350   7.181   3.227
  133AS4   HD12 1518   7.215   7.051   3.227
  133AS4    OD2 1519   7.222   7.309   3.085
  133AS4   HD21 1520   7.291   7.288   3.016
  133AS4   HD22 1521   7.173   7.378   3.139
  133AS4      C 1522   6.968   7.141   3.397
  133AS4      O 1523   6.863   7.077   3.408
  134ILE      N 1524   7.083   7.092   3.442
  134ILE      H 1525   7.173   7.097   3.402
  134ILE     CA 1526   7.083   7.026   3.573
  134ILE     CB 1527   7.163   6.895   3.572
  134ILE    CG1 1528   7.309   6.918   3.533
  134ILE    CG2 1529   7.090   6.787   3.491
  134ILE     CD 1530   7.392   6.790   3.520
  134ILE      C 1531   7.104   7.124   3.688
  134ILE      O 1532   7.205   7.195   3.701
  135GL4      N 1533   6.998   7.112   3.767
  135GL4      H 1534   6.935   7.036   3.769
  135GL4     CA 1535   6.967   7.196   3.885
  135GL4     CB 1536   6.836   7.272   3.864
  135GL4     CG 1537   6.864   7.419   3.830
  135GL4     CD 1538   6.932   7.507   3.935
  135GL4    OE1 1539   6.991   7.607   3.887
  135GL4   HE11 1540   7.073   7.617   3.943
  135GL4   HE12 1541   6.932   7.650   3.819
  135GL4    OE2 1542   6.932   7.487   4.058
  135GL4   HE21 1543   6.996   7.554   4.095
  135GL4   HE22 1544   6.869   7.414   4.085
  135GL4      C 1545   6.949   7.127   4.020
  135GL4      O 1546   6.923   7.007   4.022
  136VAL      N 1547   6.958   7.213   4.122
  136VAL      H 1548   6.949   7.312   4.114
  136VAL     CA 1549   6.960   7.180   4.265
  136VAL     CB 1550   7.053   7.262   4.354
  136VAL    CG1 1551   7.036   7.414   4.345
  136VAL    CG2 1552   7.062   7.217   4.500
  136VAL      C 1553   6.819   7.153   4.322
  136VAL      O 1554   6.755   7.252   4.355
  137AS4      N 1555   6.788   7.025   4.336
  137AS4      H 1556   6.849   6.958   4.293
  137AS4     CA 1557   6.654   6.979   4.381
  137AS4     CB 1558   6.611   6.894   4.260
  137AS4     CG 1559   6.463   6.851   4.266
  137AS4    OD1 1560   6.378   6.928   4.220
  137AS4   HD11 1561   6.288   6.908   4.260
  137AS4   HD12 1562   6.409   6.975   4.138
  137AS4    OD2 1563   6.437   6.736   4.306
  137AS4   HD21 1564   6.349   6.732   4.354
  137AS4   HD22 1565   6.517   6.677   4.297
  137AS4      C 1566   6.659   6.899   4.510
  137AS4      O 1567   6.762   6.898   4.576
  138LEU      N 1568   6.548   6.843   4.559
  138LEU      H 1569   6.482   6.818   4.489
  138LEU     CA 1570   6.538   6.758   4.679
  138LEU     CB 1571   6.413   6.799   4.756
  138LEU     CG 1572   6.400   6.743   4.898
  138LEU    CD1 1573   6.474   6.829   5.001
  138LEU    CD2 1574   6.250   6.745   4.926
  138LEU      C 1575   6.543   6.607   4.653
  138LEU      O 1576   6.486   6.570   4.551
  139LEU      N 1577   6.590   6.523   4.744
  139LEU      H 1578   6.665   6.554   4.803
  139LEU     CA 1579   6.571   6.380   4.717
  139LEU     CB 1580   6.649   6.287   4.810
  139LEU     CG 1581   6.784   6.256   4.745
  139LEU    CD1 1582   6.895   6.236   4.849
  139LEU    CD2 1583   6.770   6.125   4.668
  139LEU      C 1584   6.428   6.324   4.712
  139LEU      O 1585   6.395   6.251   4.618
  140LYSH     N 1586   6.361   6.361   4.819
  140LYSH     H 1587   6.405   6.422   4.885
  140LYSH    CA 1588   6.218   6.329   4.839
  140LYSH    CB 1589   6.184   6.348   4.987
  140LYSH    CG 1590   6.274   6.261   5.075
  140LYSH    CD 1591   6.239   6.114   5.100
  140LYSH    CE 1592   6.117   6.099   5.191
  140LYSH    NZ 1593   6.061   5.963   5.201
  140LYSH   HZ1 1594   6.002   5.947   5.280
  140LYSH   HZ2 1595   6.007   5.945   5.119
  140LYSH   HZ3 1596   6.126   5.888   5.211
  140LYSH     C 1597   6.116   6.414   4.763
  140LYSH     O 1598   6.145   6.510   4.691
  141ASN      N 1599   5.991   6.376   4.779
  141ASN      H 1600   5.969   6.294   4.832
  141ASN     CA 1601   5.875   6.440   4.716
  141ASN     CB 1602   5.763   6.337   4.706
  141ASN     CG 1603   5.804   6.228   4.607
  141ASN    OD1 1604   5.842   6.113   4.630
  141ASN    ND2 1605   5.770   6.263   4.483
  141ASN   HD21 1606   5.732   6.353   4.462
  141ASN   HD22 1607   5.788   6.197   4.410
  141ASN      C 1608   5.840   6.568   4.792
  141ASN      O 1609   5.800   6.550   4.907
  142GLY      N 1610   5.869   6.684   4.734
  142GLY      H 1611   5.935   6.692   4.660
  142GLY     CA 1612   5.843   6.805   4.812
  142GLY      C 1613   5.889   6.926   4.732
  142GLY      O 1614   5.849   6.961   4.620
  143GL4      N 1615   5.915   7.024   4.818
  143GL4      H 1616   5.874   7.023   4.909
  143GL4     CA 1617   5.981   7.146   4.771
  143GL4     CB 1618   5.932   7.263   4.856
  143GL4     CG 1619   5.805   7.322   4.792
  143GL4     CD 1620   5.756   7.430   4.889
  143GL4    OE1 1621   5.653   7.493   4.860
  143GL4   HE11 1622   5.621   7.554   4.933
  143GL4   HE12 1623   5.636   7.462   4.766
  143GL4    OE2 1624   5.829   7.452   4.989
  143GL4   HE21 1625   5.800   7.541   5.025
  143GL4   HE22 1626   5.894   7.378   5.003
  143GL4      C 1627   6.133   7.131   4.780
  143GL4      O 1628   6.190   7.063   4.865
  144ARG      N 1629   6.199   7.220   4.707
  144ARG      H 1630   6.144   7.273   4.641
  144ARG     CA 1631   6.345   7.240   4.707
  144ARG     CB 1632   6.375   7.354   4.609
  144ARG     CG 1633   6.378   7.315   4.461
  144ARG     CD 1634   6.422   7.437   4.381
  144ARG     NE 1635   6.458   7.405   4.242
  144ARG     HE 1636   6.395   7.340   4.199
  144ARG     CZ 1637   6.571   7.442   4.180
  144ARG    NH1 1638   6.656   7.531   4.234
  144ARG   HH11 1639   6.640   7.567   4.326
  144ARG   HH12 1640   6.734   7.563   4.180
  144ARG    NH2 1641   6.609   7.384   4.066
  144ARG   HH21 1642   6.550   7.314   4.026
  144ARG   HH22 1643   6.696   7.401   4.021
  144ARG      C 1644   6.418   7.275   4.837
  144ARG      O 1645   6.350   7.340   4.917
  145ILE      N 1646   6.548   7.245   4.835
  145ILE      H 1647   6.599   7.227   4.751
  145ILE     CA 1648   6.631   7.259   4.954
  145ILE     CB 1649   6.735   7.147   4.961
  145ILE    CG1 1650   6.800   7.144   5.099
  145ILE    CG2 1651   6.828   7.151   4.839
  145ILE     CD 1652   6.877   7.012   5.107
  145ILE      C 1653   6.688   7.396   4.989
  145ILE      O 1654   6.675   7.438   5.104
  146GL4      N 1655   6.750   7.461   4.891
  146GL4      H 1656   6.732   7.437   4.796
  146GL4     CA 1657   6.807   7.597   4.900
  146GL4     CB 1658   6.692   7.697   4.889
  146GL4     CG 1659   6.611   7.672   4.762
  146GL4     CD 1660   6.670   7.712   4.626
  146GL4    OE1 1661   6.675   7.627   4.534
  146GL4   HE11 1662   6.696   7.681   4.453
  146GL4   HE12 1663   6.616   7.552   4.561
  146GL4    OE2 1664   6.715   7.828   4.609
  146GL4   HE21 1665   6.755   7.833   4.519
  146GL4   HE22 1666   6.718   7.868   4.701
  146GL4      C 1667   6.903   7.640   5.012
  146GL4      O 1668   7.001   7.710   4.988
  147LYSH     N 1669   6.903   7.554   5.113
  147LYSH     H 1670   6.821   7.498   5.129
  147LYSH    CA 1671   6.996   7.559   5.227
  147LYSH    CB 1672   6.946   7.469   5.339
  147LYSH    CG 1673   6.835   7.541   5.417
  147LYSH    CD 1674   6.881   7.639   5.525
  147LYSH    CE 1675   6.765   7.669   5.619
  147LYSH    NZ 1676   6.775   7.782   5.713
  147LYSH   HZ1 1677   6.711   7.778   5.789
  147LYSH   HZ2 1678   6.871   7.791   5.739
  147LYSH   HZ3 1679   6.755   7.869   5.669
  147LYSH     C 1680   7.139   7.510   5.200
  147LYSH     O 1681   7.213   7.493   5.296
  148VAL      N 1682   7.181   7.499   5.074
  148VAL      H 1683   7.152   7.566   5.006
  148VAL     CA 1684   7.299   7.420   5.035
  148VAL     CB 1685   7.283   7.316   4.924
  148VAL    CG1 1686   7.184   7.210   4.974
  148VAL    CG2 1687   7.246   7.385   4.793
  148VAL      C 1688   7.428   7.502   5.036
  148VAL      O 1689   7.425   7.615   4.988
  149GL4      N 1690   7.522   7.461   5.121
  149GL4      H 1691   7.533   7.368   5.156
  149GL4     CA 1692   7.643   7.540   5.148
  149GL4     CB 1693   7.683   7.508   5.292
  149GL4     CG 1694   7.592   7.574   5.396
  149GL4     CD 1695   7.640   7.549   5.539
  149GL4    OE1 1696   7.576   7.468   5.610
  149GL4   HE11 1697   7.625   7.458   5.696
  149GL4   HE12 1698   7.503   7.421   5.560
  149GL4    OE2 1699   7.740   7.610   5.580
  149GL4   HE21 1700   7.738   7.595   5.679
  149GL4   HE22 1701   7.767   7.677   5.511
  149GL4      C 1702   7.758   7.521   5.049
  149GL4      O 1703   7.739   7.451   4.949
  150HI0      N 1704   7.872   7.588   5.063
  150HI0      H 1705   7.874   7.657   5.136
  150HI0     CA 1706   8.002   7.566   4.999
  150HI0     CB 1707   8.081   7.450   5.061
  150HI0     CG 1708   8.076   7.421   5.211
  150HI0    ND1 1709   8.078   7.514   5.307
  150HI0    HD1 1710   8.048   7.609   5.299
  150HI0    CD2 1711   8.114   7.310   5.274
  150HI0    HD2 1712   8.135   7.212   5.232
  150HI0    CE1 1713   8.119   7.458   5.420
  150HI0    HE1 1714   8.087   7.495   5.517
  150HI0    NE2 1715   8.153   7.331   5.400
  150HI0    HE2 1716   8.208   7.281   5.466
  150HI0      C 1717   8.008   7.554   4.847
  150HI0      O 1718   8.002   7.453   4.777
  151SER      N 1719   7.999   7.672   4.785
  151SER      H 1720   7.988   7.753   4.842
  151SER     CA 1721   7.984   7.696   4.641
  151SER     CB 1722   7.897   7.815   4.601
  151SER     OG 1723   7.916   7.944   4.659
  151SER     HG 1724   7.909   7.950   4.759
  151SER      C 1725   8.115   7.701   4.562
  151SER      O 1726   8.156   7.813   4.530
  152AS4      N 1727   8.160   7.586   4.513
  152AS4      H 1728   8.116   7.501   4.543
  152AS4     CA 1729   8.282   7.569   4.433
  152AS4     CB 1730   8.351   7.432   4.438
  152AS4     CG 1731   8.490   7.429   4.374
  152AS4    OD1 1732   8.495   7.426   4.249
  152AS4   HD11 1733   8.593   7.443   4.234
  152AS4   HD12 1734   8.401   7.425   4.214
  152AS4    OD2 1735   8.584   7.444   4.455
  152AS4   HD21 1736   8.677   7.438   4.418
  152AS4   HD22 1737   8.546   7.433   4.547
  152AS4      C 1738   8.241   7.609   4.291
  152AS4      O 1739   8.144   7.560   4.234
  153LEU      N 1740   8.303   7.723   4.260
  153LEU      H 1741   8.370   7.768   4.318
  153LEU     CA 1742   8.290   7.776   4.122
  153LEU     CB 1743   8.308   7.926   4.146
  153LEU     CG 1744   8.267   8.016   4.029
  153LEU    CD1 1745   8.120   7.987   3.997
  153LEU    CD2 1746   8.313   8.162   4.029
  153LEU      C 1747   8.388   7.725   4.016
  153LEU      O 1748   8.494   7.784   4.001
  154SER      N 1749   8.362   7.611   3.953
  154SER      H 1750   8.281   7.559   3.977
  154SER     CA 1751   8.442   7.548   3.846
  154SER     CB 1752   8.401   7.405   3.811
  154SER     OG 1753   8.501   7.331   3.740
  154SER     HG 1754   8.549   7.273   3.806
  154SER      C 1755   8.432   7.628   3.716
  154SER      O 1756   8.322   7.671   3.680
  155PHE      N 1757   8.548   7.639   3.653
  155PHE      H 1758   8.624   7.586   3.692
  155PHE     CA 1759   8.597   7.712   3.535
  155PHE     CB 1760   8.741   7.661   3.521
  155PHE     CG 1761   8.812   7.753   3.421
  155PHE    CD1 1762   8.817   7.710   3.289
  155PHE    HD1 1763   8.788   7.608   3.264
  155PHE    CD2 1764   8.835   7.885   3.456
  155PHE    HD2 1765   8.849   7.915   3.560
  155PHE    CE1 1766   8.841   7.801   3.186
  155PHE    HE1 1767   8.823   7.774   3.082
  155PHE    CE2 1768   8.853   7.973   3.350
  155PHE    HE2 1769   8.868   8.080   3.364
  155PHE     CZ 1770   8.861   7.935   3.215
  155PHE     HZ 1771   8.877   8.008   3.136
  155PHE      C 1772   8.518   7.674   3.410
  155PHE      O 1773   8.522   7.558   3.370
  156SER      N 1774   8.499   7.779   3.330
  156SER      H 1775   8.531   7.868   3.362
  156SER     CA 1776   8.440   7.772   3.195
  156SER     CB 1777   8.289   7.792   3.205
  156SER     OG 1778   8.225   7.782   3.076
  156SER     HG 1779   8.216   7.876   3.044
  156SER      C 1780   8.502   7.870   3.095
  156SER      O 1781   8.556   7.973   3.138
  157LYSH     N 1782   8.517   7.839   2.968
  157LYSH     H 1783   8.494   7.748   2.931
  157LYSH    CA 1784   8.555   7.942   2.871
  157LYSH    CB 1785   8.580   7.876   2.734
  157LYSH    CG 1786   8.724   7.824   2.726
  157LYSH    CD 1787   8.724   7.700   2.635
  157LYSH    CE 1788   8.725   7.734   2.487
  157LYSH    NZ 1789   8.747   7.624   2.392
  157LYSH   HZ1 1790   8.713   7.539   2.434
  157LYSH   HZ2 1791   8.685   7.649   2.319
  157LYSH   HZ3 1792   8.841   7.607   2.363
  157LYSH     C 1793   8.439   8.038   2.844
  157LYSH     O 1794   8.459   8.159   2.859
  158AS4      N 1795   8.324   7.978   2.818
  158AS4      H 1796   8.319   7.885   2.780
  158AS4     CA 1797   8.189   8.036   2.810
  158AS4     CB 1798   8.102   7.913   2.783
  158AS4     CG 1799   8.113   7.851   2.643
  158AS4    OD1 1800   8.218   7.788   2.616
  158AS4   HD11 1801   8.212   7.741   2.529
  158AS4   HD12 1802   8.290   7.803   2.685
  158AS4    OD2 1803   8.022   7.875   2.561
  158AS4   HD21 1804   8.072   7.882   2.475
  158AS4   HD22 1805   7.936   7.854   2.607
  158AS4      C 1806   8.151   8.106   2.939
  158AS4      O 1807   8.188   8.065   3.049
  159TRP      N 1808   8.049   8.190   2.922
  159TRP      H 1809   7.997   8.203   2.838
  159TRP     CA 1810   8.007   8.289   3.022
  159TRP     CB 1811   7.880   8.355   2.968
  159TRP     CG 1812   7.835   8.482   3.041
  159TRP    CD1 1813   7.897   8.599   3.033
  159TRP    HD1 1814   7.973   8.625   2.960
  159TRP    CD2 1815   7.737   8.493   3.138
  159TRP    NE1 1816   7.838   8.683   3.118
  159TRP    HE1 1817   7.864   8.779   3.116
  159TRP    CE2 1818   7.738   8.625   3.181
  159TRP    CE3 1819   7.652   8.404   3.204
  159TRP    HE3 1820   7.654   8.302   3.164
  159TRP    CZ2 1821   7.656   8.664   3.287
  159TRP    HZ2 1822   7.640   8.769   3.310
  159TRP    CZ3 1823   7.564   8.441   3.305
  159TRP    HZ3 1824   7.479   8.378   3.331
  159TRP    CH2 1825   7.567   8.574   3.344
  159TRP    HH2 1826   7.498   8.604   3.423
  159TRP      C 1827   7.968   8.229   3.158
  159TRP      O 1828   8.021   8.276   3.259
  160SER      N 1829   7.906   8.112   3.164
  160SER      H 1830   7.878   8.062   3.081
  160SER     CA 1831   7.850   8.049   3.284
  160SER     CB 1832   7.711   7.994   3.253
  160SER     OG 1833   7.621   7.998   3.365
  160SER     HG 1834   7.527   7.965   3.352
  160SER      C 1835   7.932   7.931   3.336
  160SER      O 1836   7.939   7.819   3.286
  161PHE      N 1837   7.982   7.965   3.454
  161PHE      H 1838   7.946   8.044   3.503
  161PHE     CA 1839   8.071   7.884   3.537
  161PHE     CB 1840   8.165   7.971   3.622
  161PHE     CG 1841   8.291   8.035   3.562
  161PHE    CD1 1842   8.410   8.038   3.632
  161PHE    HD1 1843   8.411   7.992   3.731
  161PHE    CD2 1844   8.286   8.095   3.437
  161PHE    HD2 1845   8.187   8.096   3.390
  161PHE    CE1 1846   8.526   8.094   3.579
  161PHE    HE1 1847   8.615   8.095   3.641
  161PHE    CE2 1848   8.403   8.141   3.378
  161PHE    HE2 1849   8.391   8.186   3.279
  161PHE     CZ 1850   8.520   8.150   3.451
  161PHE     HZ 1851   8.587   8.230   3.418
  161PHE      C 1852   7.995   7.785   3.627
  161PHE      O 1853   7.890   7.829   3.673
  162TYR      N 1854   8.051   7.665   3.642
  162TYR      H 1855   8.146   7.649   3.616
  162TYR     CA 1856   7.988   7.548   3.705
  162TYR     CB 1857   8.062   7.419   3.672
  162TYR     CG 1858   8.074   7.401   3.520
  162TYR    CD1 1859   8.191   7.440   3.456
  162TYR    HD1 1860   8.252   7.519   3.499
  162TYR    CD2 1861   7.977   7.337   3.444
  162TYR    HD2 1862   7.899   7.288   3.501
  162TYR    CE1 1863   8.211   7.402   3.324
  162TYR    HE1 1864   8.305   7.436   3.280
  162TYR    CE2 1865   7.993   7.306   3.309
  162TYR    HE2 1866   7.911   7.278   3.245
  162TYR     CZ 1867   8.112   7.341   3.247
  162TYR     OH 1868   8.145   7.323   3.115
  162TYR     HH 1869   8.241   7.349   3.103
  162TYR      C 1870   7.981   7.558   3.857
  162TYR      O 1871   8.087   7.587   3.911
  163LEU      N 1872   7.866   7.526   3.917
  163LEU      H 1873   7.784   7.494   3.871
  163LEU     CA 1874   7.831   7.565   4.054
  163LEU     CB 1875   7.718   7.670   4.053
  163LEU     CG 1876   7.715   7.768   4.170
  163LEU    CD1 1877   7.840   7.856   4.179
  163LEU    CD2 1878   7.588   7.850   4.150
  163LEU      C 1879   7.803   7.442   4.140
  163LEU      O 1880   7.694   7.385   4.148
  164LEU      N 1881   7.920   7.396   4.183
  164LEU      H 1882   8.002   7.452   4.183
  164LEU     CA 1883   7.930   7.279   4.272
  164LEU     CB 1884   8.065   7.208   4.273
  164LEU     CG 1885   8.097   7.115   4.155
  164LEU    CD1 1886   8.142   7.194   4.033
  164LEU    CD2 1887   8.211   7.024   4.203
  164LEU      C 1888   7.902   7.314   4.418
  164LEU      O 1889   7.981   7.385   4.481
  165TYR      N 1890   7.779   7.291   4.462
  165TYR      H 1891   7.710   7.274   4.392
  165TYR     CA 1892   7.734   7.312   4.600
  165TYR     CB 1893   7.586   7.350   4.593
  165TYR     CG 1894   7.546   7.493   4.556
  165TYR    CD1 1895   7.491   7.509   4.429
  165TYR    HD1 1896   7.488   7.431   4.352
  165TYR    CD2 1897   7.548   7.597   4.648
  165TYR    HD2 1898   7.595   7.574   4.744
  165TYR    CE1 1899   7.441   7.634   4.394
  165TYR    HE1 1900   7.418   7.660   4.291
  165TYR    CE2 1901   7.494   7.721   4.618
  165TYR    HE2 1902   7.503   7.804   4.688
  165TYR     CZ 1903   7.446   7.736   4.488
  165TYR     OH 1904   7.402   7.858   4.447
  165TYR     HH 1905   7.352   7.855   4.361
  165TYR      C 1906   7.755   7.192   4.693
  165TYR      O 1907   7.746   7.080   4.643
  166TYR      N 1908   7.786   7.215   4.819
  166TYR      H 1909   7.784   7.309   4.855
  166TYR     CA 1910   7.835   7.104   4.903
  166TYR     CB 1911   7.988   7.105   4.905
  166TYR     CG 1912   8.037   7.031   4.780
  166TYR    CD1 1913   8.056   6.894   4.768
  166TYR    HD1 1914   7.990   6.832   4.829
  166TYR    CD2 1915   8.085   7.121   4.685
  166TYR    HD2 1916   8.057   7.226   4.676
  166TYR    CE1 1917   8.135   6.842   4.667
  166TYR    HE1 1918   8.128   6.735   4.646
  166TYR    CE2 1919   8.165   7.064   4.587
  166TYR    HE2 1920   8.208   7.129   4.510
  166TYR     CZ 1921   8.195   6.929   4.576
  166TYR     OH 1922   8.258   6.877   4.467
  166TYR     HH 1923   8.268   6.778   4.457
  166TYR      C 1924   7.782   7.099   5.046
  166TYR      O 1925   7.793   7.190   5.129
  167THR      N 1926   7.738   6.977   5.072
  167THR      H 1927   7.746   6.908   5.000
  167THR     CA 1928   7.677   6.948   5.203
  167THR     CB 1929   7.525   6.952   5.216
  167THR    OG1 1930   7.463   6.855   5.130
  167THR    HG1 1931   7.517   6.772   5.145
  167THR    CG2 1932   7.470   7.090   5.179
  167THR      C 1933   7.711   6.807   5.251
  167THR      O 1934   7.784   6.724   5.198
  168GL4      N 1935   7.708   6.798   5.384
  168GL4      H 1936   7.700   6.880   5.440
  168GL4     CA 1937   7.716   6.669   5.454
  168GL4     CB 1938   7.714   6.703   5.603
  168GL4     CG 1939   7.797   6.601   5.683
  168GL4     CD 1940   7.754   6.455   5.675
  168GL4    OE1 1941   7.817   6.376   5.602
  168GL4   HE11 1942   7.810   6.285   5.642
  168GL4   HE12 1943   7.803   6.412   5.510
  168GL4    OE2 1944   7.664   6.416   5.753
  168GL4   HE21 1945   7.641   6.321   5.731
  168GL4   HE22 1946   7.647   6.484   5.824
  168GL4      C 1947   7.596   6.583   5.414
  168GL4      O 1948   7.489   6.639   5.395
  169PHE      N 1949   7.602   6.451   5.424
  169PHE      H 1950   7.683   6.411   5.467
  169PHE     CA 1951   7.497   6.357   5.381
  169PHE     CB 1952   7.542   6.214   5.413
  169PHE     CG 1953   7.655   6.186   5.313
  169PHE    CD1 1954   7.782   6.167   5.366
  169PHE    HD1 1955   7.803   6.192   5.470
  169PHE    CD2 1956   7.627   6.171   5.178
  169PHE    HD2 1957   7.528   6.204   5.146
  169PHE    CE1 1958   7.882   6.129   5.278
  169PHE    HE1 1959   7.983   6.124   5.320
  169PHE    CE2 1960   7.727   6.141   5.086
  169PHE    HE2 1961   7.725   6.174   4.982
  169PHE     CZ 1962   7.852   6.119   5.143
  169PHE     HZ 1963   7.938   6.123   5.076
  169PHE      C 1964   7.369   6.390   5.458
  169PHE      O 1965   7.266   6.413   5.395
  170THR      N 1966   7.389   6.413   5.588
  170THR      H 1967   7.484   6.421   5.619
  170THR     CA 1968   7.279   6.427   5.684
  170THR     CB 1969   7.330   6.441   5.827
  170THR    OG1 1970   7.419   6.549   5.858
  170THR    HG1 1971   7.509   6.515   5.831
  170THR    CG2 1972   7.391   6.307   5.872
  170THR      C 1973   7.195   6.553   5.664
  170THR      O 1974   7.250   6.662   5.652
  171PRO      N 1975   7.064   6.532   5.652
  171PRO     CA 1976   6.979   6.643   5.606
  171PRO     CB 1977   6.841   6.587   5.571
  171PRO     CG 1978   6.844   6.457   5.652
  171PRO     CD 1979   6.988   6.406   5.646
  171PRO      C 1980   6.967   6.752   5.712
  171PRO      O 1981   6.957   6.723   5.831
  172THR      N 1982   6.953   6.875   5.662
  172THR      H 1983   6.931   6.893   5.566
  172THR     CA 1984   6.928   6.986   5.756
  172THR     CB 1985   6.949   7.123   5.691
  172THR    OG1 1986   6.950   7.228   5.787
  172THR    HG1 1987   6.997   7.206   5.873
  172THR    CG2 1988   6.857   7.156   5.573
  172THR      C 1989   6.794   6.991   5.829
  172THR      O 1990   6.682   6.986   5.777
  173GL4      N 1991   6.808   6.949   5.955
  173GL4      H 1992   6.901   6.935   5.988
  173GL4     CA 1993   6.711   6.922   6.061
  173GL4     CB 1994   6.650   7.052   6.114
  173GL4     CG 1995   6.612   7.047   6.262
  173GL4     CD 1996   6.562   7.177   6.326
  173GL4    OE1 1997   6.632   7.278   6.303
  173GL4   HE11 1998   6.603   7.355   6.361
  173GL4   HE12 1999   6.679   7.264   6.216
  173GL4    OE2 2000   6.462   7.173   6.400
  173GL4   HE21 2001   6.473   7.249   6.465
  173GL4   HE22 2002   6.383   7.126   6.361
  173GL4      C 2003   6.601   6.816   6.048
  173GL4      O 2004   6.579   6.725   6.127
  174LYSH     N 2005   6.553   6.797   5.925
  174LYSH     H 2006   6.598   6.855   5.857
  174LYSH    CA 2007   6.447   6.705   5.882
  174LYSH    CB 2008   6.350   6.781   5.792
  174LYSH    CG 2009   6.250   6.880   5.852
  174LYSH    CD 2010   6.144   6.916   5.748
  174LYSH    CE 2011   6.016   6.975   5.806
  174LYSH    NZ 2012   5.907   6.997   5.709
  174LYSH   HZ1 2013   5.941   7.033   5.622
  174LYSH   HZ2 2014   5.879   6.903   5.691
  174LYSH   HZ3 2015   5.831   7.051   5.744
  174LYSH     C 2016   6.491   6.577   5.812
  174LYSH     O 2017   6.554   6.577   5.706
  175ASN      N 2018   6.436   6.466   5.861
  175ASN      H 2019   6.371   6.461   5.937
  175ASN     CA 2020   6.479   6.331   5.823
  175ASN     CB 2021   6.415   6.229   5.918
  175ASN     CG 2022   6.504   6.236   6.043
  175ASN    OD1 2023   6.594   6.153   6.057
  175ASN    ND2 2024   6.459   6.316   6.139
  175ASN   HD21 2025   6.382   6.378   6.123
  175ASN   HD22 2026   6.506   6.317   6.227
  175ASN      C 2027   6.455   6.299   5.676
  175ASN      O 2028   6.347   6.308   5.618
  176GL4      N 2029   6.565   6.253   5.617
  176GL4      H 2030   6.650   6.243   5.669
  176GL4     CA 2031   6.578   6.228   5.473
  176GL4     CB 2032   6.477   6.129   5.414
  176GL4     CG 2033   6.521   5.989   5.459
  176GL4     CD 2034   6.421   5.903   5.382
  176GL4    OE1 2035   6.301   5.896   5.419
  176GL4   HE11 2036   6.285   5.798   5.430
  176GL4   HE12 2037   6.243   5.977   5.417
  176GL4    OE2 2038   6.463   5.829   5.290
  176GL4   HE21 2039   6.408   5.861   5.213
  176GL4   HE22 2040   6.560   5.818   5.312
  176GL4      C 2041   6.583   6.341   5.370
  176GL4      O 2042   6.627   6.319   5.257
  177TYR      N 2043   6.555   6.467   5.403
  177TYR      H 2044   6.546   6.493   5.499
  177TYR     CA 2045   6.550   6.583   5.313
  177TYR     CB 2046   6.461   6.697   5.364
  177TYR     CG 2047   6.310   6.676   5.377
  177TYR    CD1 2048   6.248   6.558   5.416
  177TYR    HD1 2049   6.303   6.505   5.494
  177TYR    CD2 2050   6.232   6.781   5.328
  177TYR    HD2 2051   6.268   6.869   5.275
  177TYR    CE1 2052   6.111   6.542   5.406
  177TYR    HE1 2053   6.076   6.440   5.421
  177TYR    CE2 2054   6.094   6.769   5.326
  177TYR    HE2 2055   6.029   6.847   5.285
  177TYR     CZ 2056   6.033   6.652   5.371
  177TYR     OH 2057   5.900   6.630   5.355
  177TYR     HH 2058   5.879   6.538   5.323
  177TYR      C 2059   6.678   6.645   5.257
  177TYR      O 2060   6.706   6.764   5.270
  178ALA      N 2061   6.754   6.569   5.178
  178ALA      H 2062   6.718   6.476   5.173
  178ALA     CA 2063   6.889   6.594   5.125
  178ALA     CB 2064   6.972   6.466   5.121
  178ALA      C 2065   6.883   6.640   4.979
  178ALA      O 2066   6.809   6.584   4.899
  179CYS2     N 2067   6.990   6.706   4.935
  179CYS2     H 2068   7.074   6.703   4.990
  179CYS2    CA 2069   6.996   6.761   4.799
  179CYS2    CB 2070   7.109   6.862   4.780
  179CYS2    SG 2071   7.270   6.796   4.726
  179CYS2     C 2072   7.005   6.654   4.690
  179CYS2     O 2073   7.062   6.546   4.705
  180ARG      N 2074   6.956   6.696   4.573
  180ARG      H 2075   6.894   6.773   4.574
  180ARG     CA 2076   6.955   6.620   4.447
  180ARG     CB 2077   6.817   6.553   4.431
  180ARG     CG 2078   6.805   6.434   4.337
  180ARG     CD 2079   6.661   6.418   4.286
  180ARG     NE 2080   6.639   6.295   4.210
  180ARG     HE 2081   6.696   6.290   4.128
  180ARG     CZ 2082   6.560   6.192   4.243
  180ARG    NH1 2083   6.494   6.191   4.359
  180ARG   HH11 2084   6.484   6.264   4.428
  180ARG   HH12 2085   6.442   6.106   4.365
  180ARG    NH2 2086   6.505   6.120   4.142
  180ARG   HH21 2087   6.517   6.144   4.047
  180ARG   HH22 2088   6.451   6.042   4.172
  180ARG      C 2089   6.981   6.698   4.318
  180ARG      O 2090   6.944   6.815   4.309
  181VAL      N 2091   7.078   6.657   4.236
  181VAL      H 2092   7.152   6.599   4.269
  181VAL     CA 2093   7.090   6.693   4.094
  181VAL     CB 2094   7.224   6.658   4.028
  181VAL    CG1 2095   7.227   6.707   3.883
  181VAL    CG2 2096   7.336   6.724   4.109
  181VAL      C 2097   6.970   6.629   4.023
  181VAL      O 2098   6.960   6.511   3.991
  182ASN      N 2099   6.899   6.724   3.962
  182ASN      H 2100   6.942   6.812   3.980
  182ASN     CA 2101   6.786   6.703   3.872
  182ASN     CB 2102   6.661   6.689   3.958
  182ASN     CG 2103   6.520   6.639   3.924
  182ASN    OD1 2104   6.515   6.597   3.809
  182ASN    ND2 2105   6.416   6.651   4.004
  182ASN   HD21 2106   6.425   6.708   4.087
  182ASN   HD22 2107   6.335   6.599   3.977
  182ASN      C 2108   6.764   6.815   3.770
  182ASN      O 2109   6.828   6.919   3.765
  183HI0      N 2110   6.682   6.775   3.672
  183HI0      H 2111   6.611   6.707   3.688
  183HI0     CA 2112   6.663   6.838   3.541
  183HI0     CB 2113   6.599   6.739   3.444
  183HI0     CG 2114   6.670   6.605   3.423
  183HI0    ND1 2115   6.767   6.574   3.339
  183HI0    HD1 2116   6.824   6.635   3.283
  183HI0    CD2 2117   6.630   6.491   3.478
  183HI0    HD2 2118   6.545   6.484   3.548
  183HI0    CE1 2119   6.791   6.443   3.346
  183HI0    HE1 2120   6.861   6.393   3.280
  183HI0    NE2 2121   6.703   6.391   3.431
  183HI0    HE2 2122   6.682   6.296   3.457
  183HI0      C 2123   6.567   6.956   3.561
  183HI0      O 2124   6.465   6.945   3.629
  184VAL      N 2125   6.583   7.053   3.471
  184VAL      H 2126   6.661   7.055   3.408
  184VAL     CA 2127   6.520   7.182   3.503
  184VAL     CB 2128   6.593   7.307   3.451
  184VAL    CG1 2129   6.569   7.329   3.302
  184VAL    CG2 2130   6.576   7.429   3.542
  184VAL      C 2131   6.369   7.186   3.511
  184VAL      O 2132   6.309   7.222   3.613
  185THR      N 2133   6.314   7.128   3.405
  185THR      H 2134   6.364   7.100   3.323
  185THR     CA 2135   6.170   7.118   3.383
  185THR     CB 2136   6.130   7.058   3.247
  185THR    OG1 2137   6.215   6.945   3.227
  185THR    HG1 2138   6.297   6.972   3.177
  185THR    CG2 2139   6.137   7.155   3.129
  185THR      C 2140   6.097   7.039   3.491
  185THR      O 2141   5.987   7.070   3.536
  186LEU      N 2142   6.161   6.926   3.519
  186LEU      H 2143   6.199   6.874   3.443
  186LEU     CA 2144   6.133   6.831   3.627
  186LEU     CB 2145   6.227   6.712   3.603
  186LEU     CG 2146   6.175   6.621   3.491
  186LEU    CD1 2147   6.281   6.511   3.478
  186LEU    CD2 2148   6.038   6.558   3.517
  186LEU      C 2149   6.151   6.887   3.769
  186LEU      O 2150   6.083   6.835   3.857
  187SER      N 2151   6.232   6.988   3.793
  187SER      H 2152   6.274   7.043   3.720
  187SER     CA 2153   6.274   7.043   3.924
  187SER     CB 2154   6.404   7.124   3.923
  187SER     OG 2155   6.442   7.163   4.055
  187SER     HG 2156   6.448   7.082   4.115
  187SER      C 2157   6.163   7.115   4.000
  187SER      O 2158   6.109   7.213   3.950
  188GLN      N 2159   6.144   7.073   4.125
  188GLN      H 2160   6.206   7.006   4.163
  188GLN     CA 2161   6.045   7.123   4.221
  188GLN     CB 2162   6.055   7.049   4.355
  188GLN     CG 2163   6.031   6.900   4.330
  188GLN     CD 2164   6.067   6.814   4.451
  188GLN    OE1 2165   5.986   6.737   4.501
  188GLN    NE2 2166   6.198   6.784   4.449
  188GLN   HE21 2167   6.253   6.807   4.370
  188GLN   HE22 2168   6.229   6.712   4.510
  188GLN      C 2169   6.045   7.272   4.256
  188GLN      O 2170   6.116   7.353   4.197
  189PRO      N 2171   5.929   7.310   4.311
  189PRO     CA 2172   5.901   7.446   4.358
  189PRO     CB 2173   5.749   7.459   4.371
  189PRO     CG 2174   5.705   7.313   4.388
  189PRO     CD 2175   5.801   7.242   4.291
  189PRO      C 2176   5.980   7.482   4.484
  189PRO      O 2177   6.052   7.402   4.545
  190LYSH     N 2178   5.992   7.612   4.508
  190LYSH     H 2179   5.930   7.672   4.456
  190LYSH    CA 2180   6.076   7.671   4.613
  190LYSH    CB 2181   6.211   7.704   4.548
  190LYSH    CG 2182   6.198   7.792   4.424
  190LYSH    CD 2183   6.336   7.819   4.365
  190LYSH    CE 2184   6.324   7.936   4.267
  190LYSH    NZ 2185   6.444   7.966   4.188
  190LYSH   HZ1 2186   6.458   7.894   4.120
  190LYSH   HZ2 2187   6.446   8.056   4.145
  190LYSH   HZ3 2188   6.520   7.968   4.252
  190LYSH     C 2189   6.024   7.794   4.686
  190LYSH     O 2190   5.953   7.868   4.618
  191ILE      N 2191   6.069   7.816   4.809
  191ILE      H 2192   6.106   7.737   4.858
  191ILE     CA 2193   6.076   7.944   4.881
  191ILE     CB 2194   6.114   7.926   5.029
  191ILE    CG1 2195   6.251   7.859   5.043
  191ILE    CG2 2196   6.000   7.852   5.099
  191ILE     CD 2197   6.328   7.915   5.162
  191ILE      C 2198   6.170   8.047   4.819
  191ILE      O 2199   6.229   8.030   4.713
  192VAL      N 2200   6.135   8.169   4.859
  192VAL      H 2201   6.036   8.184   4.873
  192VAL     CA 2202   6.211   8.291   4.832
  192VAL     CB 2203   6.128   8.417   4.857
  192VAL    CG1 2204   6.203   8.549   4.834
  192VAL    CG2 2205   5.998   8.412   4.779
  192VAL      C 2206   6.319   8.286   4.941
  192VAL      O 2207   6.294   8.279   5.062
  193LYSH     N 2208   6.446   8.272   4.904
  193LYSH     H 2209   6.461   8.258   4.806
  193LYSH    CA 2210   6.561   8.277   4.995
  193LYSH    CB 2211   6.692   8.238   4.926
  193LYSH    CG 2212   6.693   8.092   4.881
  193LYSH    CD 2213   6.831   8.052   4.827
  193LYSH    CE 2214   6.861   8.127   4.697
  193LYSH    NZ 2215   6.975   8.067   4.627
  193LYSH   HZ1 2216   6.941   7.983   4.585
  193LYSH   HZ2 2217   7.029   8.125   4.566
  193LYSH   HZ3 2218   7.043   8.030   4.690
  193LYSH     C 2219   6.586   8.409   5.068
  193LYSH     O 2220   6.585   8.521   5.017
  194TRP      N 2221   6.604   8.398   5.199
  194TRP      H 2222   6.599   8.306   5.238
  194TRP     CA 2223   6.611   8.501   5.303
  194TRP     CB 2224   6.472   8.510   5.368
  194TRP     CG 2225   6.394   8.631   5.319
  194TRP    CD1 2226   6.310   8.643   5.216
  194TRP    HD1 2227   6.262   8.552   5.180
  194TRP    CD2 2228   6.399   8.755   5.383
  194TRP    NE1 2229   6.278   8.771   5.202
  194TRP    HE1 2230   6.243   8.807   5.116
  194TRP    CE2 2231   6.325   8.842   5.304
  194TRP    CE3 2232   6.462   8.799   5.498
  194TRP    HE3 2233   6.509   8.739   5.576
  194TRP    CZ2 2234   6.311   8.977   5.334
  194TRP    HZ2 2235   6.253   9.044   5.270
  194TRP    CZ3 2236   6.455   8.935   5.527
  194TRP    HZ3 2237   6.508   8.974   5.614
  194TRP    CH2 2238   6.378   9.020   5.448
  194TRP    HH2 2239   6.358   9.122   5.481
  194TRP      C 2240   6.732   8.516   5.396
  194TRP      O 2241   6.764   8.630   5.429
  195AS4      N 2242   6.794   8.401   5.420
  195AS4      H 2243   6.765   8.314   5.381
  195AS4     CA 2244   6.916   8.388   5.501
  195AS4     CB 2245   6.924   8.239   5.535
  195AS4     CG 2246   7.032   8.217   5.642
  195AS4    OD1 2247   7.070   8.302   5.726
  195AS4   HD11 2248   7.134   8.256   5.787
  195AS4   HD12 2249   7.024   8.387   5.702
  195AS4    OD2 2250   7.091   8.107   5.638
  195AS4   HD21 2251   7.148   8.106   5.720
  195AS4   HD22 2252   7.068   8.072   5.547
  195AS4      C 2253   7.041   8.435   5.426
  195AS4      O 2254   7.056   8.422   5.305
  196ARG      N 2255   7.103   8.527   5.500
  196ARG      H 2256   7.088   8.528   5.599
  196ARG     CA 2257   7.226   8.592   5.454
  196ARG     CB 2258   7.281   8.697   5.550
  196ARG     CG 2259   7.175   8.801   5.587
  196ARG     CD 2260   7.222   8.871   5.714
  196ARG     NE 2261   7.335   8.959   5.680
  196ARG     HE 2262   7.407   8.923   5.620
  196ARG     CZ 2263   7.349   9.083   5.728
  196ARG    NH1 2264   7.288   9.122   5.840
  196ARG   HH11 2265   7.248   9.059   5.907
  196ARG   HH12 2266   7.267   9.219   5.852
  196ARG    NH2 2267   7.421   9.181   5.672
  196ARG   HH21 2268   7.471   9.184   5.585
  196ARG   HH22 2269   7.395   9.273   5.702
  196ARG      C 2270   7.340   8.506   5.398
  196ARG      O 2271   7.372   8.398   5.445
  197AS4      N 2272   7.408   8.561   5.297
  197AS4      H 2273   7.362   8.635   5.247
  197AS4     CA 2274   7.540   8.514   5.255
  197AS4     CB 2275   7.588   8.601   5.139
  197AS4     CG 2276   7.497   8.595   5.016
  197AS4    OD1 2277   7.407   8.681   5.021
  197AS4   HD11 2278   7.343   8.675   4.945
  197AS4   HD12 2279   7.411   8.721   5.113
  197AS4    OD2 2280   7.535   8.549   4.906
  197AS4   HD21 2281   7.501   8.601   4.828
  197AS4   HD22 2282   7.600   8.475   4.923
  197AS4      C 2283   7.639   8.517   5.371
  197AS4      O 2284   7.633   8.607   5.455
  198MET      N 2285   7.748   8.444   5.350
  198MET      H 2286   7.782   8.414   5.261
  198MET     CA 2287   7.849   8.414   5.453
  198MET     CB 2288   7.791   8.319   5.559
  198MET     CG 2289   7.791   8.172   5.515
  198MET     SD 2290   7.758   8.126   5.341
  198MET     CE 2291   7.735   7.950   5.359
  198MET      C 2292   7.981   8.367   5.392
  198MET     O1 2293   7.983   8.341   5.270
  198MET   HO11 2294   7.901   8.386   5.235
  198MET   HO12 2295   8.070   8.303   5.238
  198MET     O2 2296   8.078   8.338   5.466
  198MET   HO21 2297   8.043   8.301   5.552
  198MET   HO22 2298   8.163   8.358   5.417
   9.91966   9.91966   7.01424   0.00000   0.00000   0.00000   0.00000   4.95983   4.95983
