# Supplementary material for: Interfacial Dynamics and Growth Modes of β2-Microglobulin Dimers
Source: J Chem Inf Model. 2023 May 3;63(14):4447–57. doi: 10.1021/acs.jcim.3c00399 (PMC10369489; doi:10.1021/acs.jcim.3c00399)
Supplement: Supplementary file 2 — ci3c00399_si_002.zip [file ci3c00399_si_002.zip › Supporting-Information/confs_start/Start_conformation_BM-1_rep1.gro]

Protein in water t=   0.00000 step= 0
 2298
    1ILE      N    1   8.380   5.106   2.375
    1ILE     H1    2   8.416   5.195   2.402
    1ILE     H2    3   8.456   5.041   2.374
    1ILE     H3    4   8.339   5.117   2.285
    1ILE     CA    5   8.282   5.071   2.479
    1ILE     CB    6   8.137   5.107   2.446
    1ILE    CG1    7   8.056   5.112   2.576
    1ILE    CG2    8   8.077   4.999   2.355
    1ILE     CD    9   8.103   5.232   2.659
    1ILE      C   10   8.300   4.924   2.516
    1ILE      O   11   8.345   4.844   2.434
    2GLN      N   12   8.291   4.887   2.644
    2GLN      H   13   8.302   4.954   2.718
    2GLN     CA   14   8.278   4.744   2.676
    2GLN     CB   15   8.290   4.721   2.827
    2GLN     CG   16   8.436   4.732   2.874
    2GLN     CD   17   8.463   4.676   3.014
    2GLN    OE1   18   8.409   4.736   3.107
    2GLN    NE2   19   8.533   4.563   3.020
    2GLN   HE21   20   8.588   4.538   2.941
    2GLN   HE22   21   8.513   4.494   3.090
    2GLN      C   22   8.148   4.682   2.627
    2GLN      O   23   8.057   4.753   2.586
    3ARG      N   24   8.140   4.549   2.630
    3ARG      H   25   8.218   4.490   2.649
    3ARG     CA   26   8.031   4.460   2.588
    3ARG     CB   27   8.091   4.319   2.595
    3ARG     CG   28   7.997   4.234   2.509
    3ARG     CD   29   8.033   4.086   2.517
    3ARG     NE   30   7.957   4.005   2.420
    3ARG     HE   31   7.861   3.984   2.436
    3ARG     CZ   32   8.009   3.949   2.310
    3ARG    NH1   33   8.141   3.949   2.286
    3ARG   HH11   34   8.212   3.978   2.349
    3ARG   HH12   35   8.171   3.921   2.195
    3ARG    NH2   36   7.926   3.889   2.223
    3ARG   HH21   37   7.828   3.882   2.241
    3ARG   HH22   38   7.949   3.850   2.134
    3ARG      C   39   7.906   4.486   2.673
    3ARG      O   40   7.800   4.436   2.638
    4THR      N   41   7.935   4.525   2.796
    4THR      H   42   8.023   4.570   2.816
    4THR     CA   43   7.827   4.544   2.894
    4THR     CB   44   7.881   4.551   3.037
    4THR    OG1   45   7.993   4.640   3.038
    4THR    HG1   46   8.040   4.643   3.126
    4THR    CG2   47   7.934   4.423   3.103
    4THR      C   48   7.729   4.659   2.866
    4THR      O   49   7.775   4.766   2.827
    5PRO      N   50   7.603   4.641   2.902
    5PRO     CA   51   7.507   4.749   2.876
    5PRO     CB   52   7.371   4.682   2.896
    5PRO     CG   53   7.393   4.533   2.865
    5PRO     CD   54   7.537   4.509   2.908
    5PRO      C   55   7.514   4.882   2.951
    5PRO      O   56   7.579   4.899   3.054
    6LYSH     N   57   7.424   4.972   2.909
    6LYSH     H   58   7.383   4.966   2.818
    6LYSH    CA   59   7.402   5.100   2.978
    6LYSH    CB   60   7.354   5.208   2.881
    6LYSH    CG   61   7.463   5.232   2.776
    6LYSH    CD   62   7.413   5.348   2.690
    6LYSH    CE   63   7.304   5.301   2.593
    6LYSH    NZ   64   7.364   5.215   2.490
    6LYSH   HZ1   65   7.395   5.131   2.534
    6LYSH   HZ2   66   7.308   5.197   2.409
    6LYSH   HZ3   67   7.444   5.256   2.447
    6LYSH     C   68   7.338   5.097   3.117
    6LYSH     O   69   7.357   5.198   3.186
    7ILE      N   70   7.293   4.981   3.163
    7ILE      H   71   7.272   4.910   3.097
    7ILE     CA   72   7.238   4.957   3.298
    7ILE     CB   73   7.087   4.959   3.317
    7ILE    CG1   74   7.021   4.877   3.207
    7ILE    CG2   75   7.027   5.099   3.337
    7ILE     CD   76   6.879   4.840   3.250
    7ILE      C   77   7.293   4.823   3.347
    7ILE      O   78   7.307   4.730   3.268
    8GLN      N   79   7.313   4.806   3.477
    8GLN      H   80   7.285   4.881   3.537
    8GLN     CA   81   7.372   4.697   3.557
    8GLN     CB   82   7.407   4.756   3.693
    8GLN     CG   83   7.474   4.650   3.781
    8GLN     CD   84   7.478   4.674   3.932
    8GLN    OE1   85   7.553   4.757   3.982
    8GLN    NE2   86   7.394   4.601   4.005
    8GLN   HE21   87   7.326   4.535   3.973
    8GLN   HE22   88   7.374   4.632   4.098
    8GLN      C   89   7.284   4.572   3.546
    8GLN      O   90   7.243   4.517   3.648
    9VAL      N   91   7.268   4.515   3.427
    9VAL      H   92   7.303   4.560   3.345
    9VAL     CA   93   7.175   4.405   3.398
    9VAL     CB   94   7.177   4.366   3.250
    9VAL    CG1   95   7.118   4.473   3.159
    9VAL    CG2   96   7.318   4.322   3.208
    9VAL      C   97   7.186   4.277   3.480
    9VAL      O   98   7.289   4.222   3.519
   10TYR      N   99   7.069   4.228   3.520
   10TYR      H  100   6.980   4.254   3.481
   10TYR     CA  101   7.054   4.102   3.594
   10TYR     CB  102   7.091   3.984   3.504
   10TYR     CG  103   7.006   3.964   3.378
   10TYR    CD1  104   7.071   3.960   3.255
   10TYR    HD1  105   7.179   3.944   3.260
   10TYR    CD2  106   6.867   3.969   3.374
   10TYR    HD2  107   6.813   3.963   3.469
   10TYR    CE1  108   7.007   3.979   3.133
   10TYR    HE1  109   7.069   3.976   3.043
   10TYR    CE2  110   6.800   3.989   3.255
   10TYR    HE2  111   6.693   4.010   3.259
   10TYR     CZ  112   6.869   3.995   3.134
   10TYR     OH  113   6.791   3.988   3.023
   10TYR     HH  114   6.843   3.940   2.952
   10TYR      C  115   7.117   4.086   3.733
   10TYR      O  116   7.095   3.979   3.789
   11SER      N  117   7.161   4.196   3.793
   11SER      H  118   7.170   4.277   3.735
   11SER     CA  119   7.214   4.201   3.930
   11SER     CB  120   7.357   4.254   3.921
   11SER     OG  121   7.423   4.266   4.048
   11SER     HG  122   7.517   4.299   4.038
   11SER      C  123   7.133   4.298   4.016
   11SER      O  124   7.138   4.417   3.985
   12ARG      N  125   7.094   4.253   4.134
   12ARG      H  126   7.094   4.154   4.151
   12ARG     CA  127   7.028   4.327   4.243
   12ARG     CB  128   6.955   4.228   4.334
   12ARG     CG  129   6.860   4.125   4.271
   12ARG     CD  130   6.768   4.060   4.375
   12ARG     NE  131   6.694   3.950   4.310
   12ARG     HE  132   6.731   3.859   4.325
   12ARG     CZ  133   6.567   3.962   4.269
   12ARG    NH1  134   6.486   4.066   4.292
   12ARG   HH11  135   6.517   4.145   4.345
   12ARG   HH12  136   6.398   4.069   4.245
   12ARG    NH2  137   6.519   3.879   4.175
   12ARG   HH21  138   6.577   3.811   4.129
   12ARG   HH22  139   6.422   3.863   4.160
   12ARG      C  140   7.113   4.433   4.314
   12ARG      O  141   7.062   4.541   4.343
   13HI0      N  142   7.243   4.405   4.310
   13HI0      H  143   7.276   4.339   4.243
   13HI0     CA  144   7.347   4.478   4.384
   13HI0     CB  145   7.484   4.419   4.349
   13HI0     CG  146   7.600   4.447   4.444
   13HI0    ND1  147   7.696   4.534   4.412
   13HI0    HD1  148   7.698   4.582   4.324
   13HI0    CD2  149   7.644   4.376   4.547
   13HI0    HD2  150   7.588   4.307   4.611
   13HI0    CE1  151   7.795   4.524   4.500
   13HI0    HE1  152   7.894   4.567   4.484
   13HI0    NE2  153   7.765   4.421   4.579
   13HI0    HE2  154   7.826   4.388   4.651
   13HI0      C  155   7.339   4.630   4.371
   13HI0      O  156   7.326   4.681   4.260
   14PRO      N  157   7.333   4.702   4.483
   14PRO     CA  158   7.319   4.848   4.474
   14PRO     CB  159   7.315   4.895   4.620
   14PRO     CG  160   7.379   4.780   4.698
   14PRO     CD  161   7.329   4.656   4.623
   14PRO      C  162   7.439   4.914   4.406
   14PRO      O  163   7.540   4.847   4.387
   15ALA      N  164   7.414   5.028   4.343
   15ALA      H  165   7.321   5.064   4.336
   15ALA     CA  166   7.514   5.120   4.286
   15ALA     CB  167   7.445   5.212   4.186
   15ALA      C  168   7.596   5.199   4.388
   15ALA      O  169   7.549   5.231   4.497
   16GL4      N  170   7.706   5.257   4.341
   16GL4      H  171   7.744   5.219   4.257
   16GL4     CA  172   7.799   5.350   4.407
   16GL4     CB  173   7.914   5.386   4.313
   16GL4     CG  174   7.981   5.256   4.269
   16GL4     CD  175   7.932   5.203   4.134
   16GL4    OE1  176   7.956   5.259   4.025
   16GL4   HE11  177   7.952   5.193   3.950
   16GL4   HE12  178   7.952   5.358   4.035
   16GL4    OE2  179   7.837   5.122   4.138
   16GL4   HE21  180   7.805   5.097   4.046
   16GL4   HE22  181   7.806   5.095   4.229
   16GL4      C  182   7.723   5.480   4.437
   16GL4      O  183   7.641   5.534   4.364
   17ASN      N  184   7.731   5.516   4.565
   17ASN      H  185   7.780   5.457   4.628
   17ASN     CA  186   7.671   5.634   4.630
   17ASN     CB  187   7.699   5.766   4.559
   17ASN     CG  188   7.845   5.806   4.582
   17ASN    OD1  189   7.897   5.822   4.692
   17ASN    ND2  190   7.921   5.819   4.474
   17ASN   HD21  191   7.894   5.799   4.380
   17ASN   HD22  192   8.011   5.859   4.489
   17ASN      C  193   7.518   5.626   4.642
   17ASN      O  194   7.462   5.709   4.713
   18GLY      N  195   7.465   5.507   4.614
   18GLY      H  196   7.520   5.427   4.589
   18GLY     CA  197   7.321   5.484   4.634
   18GLY      C  198   7.232   5.560   4.536
   18GLY      O  199   7.244   5.552   4.414
   19LYSH     N  200   7.128   5.626   4.585
   19LYSH     H  201   7.068   5.670   4.518
   19LYSH    CA  202   7.073   5.607   4.721
   19LYSH    CB  203   7.013   5.741   4.764
   19LYSH    CG  204   7.120   5.842   4.808
   19LYSH    CD  205   7.064   5.984   4.814
   19LYSH    CE  206   7.050   6.066   4.686
   19LYSH    NZ  207   6.994   6.201   4.705
   19LYSH   HZ1  208   6.897   6.194   4.727
   19LYSH   HZ2  209   7.032   6.251   4.783
   19LYSH   HZ3  210   7.014   6.250   4.620
   19LYSH     C  211   6.964   5.501   4.736
   19LYSH     O  212   6.950   5.444   4.844
   20SER      N  213   6.882   5.487   4.632
   20SER      H  214   6.881   5.551   4.556
   20SER     CA  215   6.777   5.384   4.633
   20SER     CB  216   6.656   5.422   4.547
   20SER     OG  217   6.572   5.516   4.614
   20SER     HG  218   6.478   5.483   4.610
   20SER      C  219   6.832   5.254   4.576
   20SER      O  220   6.924   5.263   4.494
   21ASN      N  221   6.778   5.144   4.627
   21ASN      H  222   6.718   5.150   4.707
   21ASN     CA  223   6.808   5.013   4.568
   21ASN     CB  224   6.899   4.928   4.658
   21ASN     CG  225   6.931   4.788   4.607
   21ASN    OD1  226   6.916   4.697   4.688
   21ASN    ND2  227   6.950   4.763   4.477
   21ASN   HD21  228   6.924   4.834   4.411
   21ASN   HD22  229   6.986   4.678   4.440
   21ASN      C  230   6.679   4.940   4.530
   21ASN      O  231   6.618   4.892   4.626
   22PHE      N  232   6.630   4.930   4.407
   22PHE      H  233   6.543   4.881   4.406
   22PHE     CA  234   6.671   4.983   4.276
   22PHE     CB  235   6.615   5.124   4.258
   22PHE     CG  236   6.463   5.137   4.243
   22PHE    CD1  237   6.386   5.059   4.158
   22PHE    HD1  238   6.435   5.022   4.068
   22PHE    CD2  239   6.384   5.192   4.343
   22PHE    HD2  240   6.429   5.276   4.396
   22PHE    CE1  241   6.252   5.021   4.169
   22PHE    HE1  242   6.194   4.973   4.091
   22PHE    CE2  243   6.253   5.156   4.373
   22PHE    HE2  244   6.205   5.190   4.464
   22PHE     CZ  245   6.190   5.070   4.283
   22PHE     HZ  246   6.081   5.067   4.288
   22PHE      C  247   6.806   4.977   4.205
   22PHE      O  248   6.903   4.925   4.261
   23LEU      N  249   6.799   4.994   4.073
   23LEU      H  250   6.722   4.979   4.011
   23LEU     CA  251   6.916   5.010   3.986
   23LEU     CB  252   6.926   4.897   3.884
   23LEU     CG  253   7.013   4.777   3.924
   23LEU    CD1  254   7.153   4.833   3.953
   23LEU    CD2  255   6.949   4.685   4.028
   23LEU      C  256   6.909   5.145   3.915
   23LEU      O  257   6.817   5.186   3.844
   24ASN      N  258   7.019   5.219   3.926
   24ASN      H  259   7.099   5.185   3.976
   24ASN     CA  260   7.035   5.357   3.879
   24ASN     CB  261   7.174   5.402   3.924
   24ASN     CG  262   7.179   5.412   4.077
   24ASN    OD1  263   7.103   5.360   4.159
   24ASN    ND2  264   7.286   5.474   4.127
   24ASN   HD21  265   7.362   5.503   4.069
   24ASN   HD22  266   7.282   5.509   4.220
   24ASN      C  267   7.043   5.382   3.728
   24ASN      O  268   7.099   5.295   3.662
   25CYS2     N  269   6.988   5.492   3.677
   25CYS2     H  270   6.955   5.564   3.739
   25CYS2    CA  271   6.998   5.524   3.534
   25CYS2    CB  272   6.890   5.628   3.506
   25CYS2    SG  273   6.882   5.684   3.332
   25CYS2     C  274   7.136   5.583   3.506
   25CYS2     O  275   7.207   5.630   3.596
   26TYR      N  276   7.175   5.580   3.379
   26TYR      H  277   7.119   5.534   3.311
   26TYR     CA  278   7.299   5.644   3.333
   26TYR     CB  279   7.333   5.584   3.197
   26TYR     CG  280   7.467   5.616   3.130
   26TYR    CD1  281   7.502   5.743   3.085
   26TYR    HD1  282   7.447   5.834   3.110
   26TYR    CD2  283   7.545   5.508   3.090
   26TYR    HD2  284   7.532   5.413   3.142
   26TYR    CE1  285   7.609   5.769   3.001
   26TYR    HE1  286   7.626   5.870   2.964
   26TYR    CE2  287   7.648   5.529   2.999
   26TYR    HE2  288   7.698   5.444   2.952
   26TYR     CZ  289   7.681   5.658   2.958
   26TYR     OH  290   7.796   5.663   2.885
   26TYR     HH  291   7.831   5.754   2.906
   26TYR      C  292   7.275   5.795   3.343
   26TYR      O  293   7.193   5.846   3.268
   27VAL      N  294   7.313   5.855   3.456
   27VAL      H  295   7.331   5.790   3.530
   27VAL     CA  296   7.292   5.994   3.498
   27VAL     CB  297   7.222   6.001   3.634
   27VAL    CG1  298   7.076   5.958   3.630
   27VAL    CG2  299   7.299   5.944   3.754
   27VAL      C  300   7.416   6.084   3.495
   27VAL      O  301   7.527   6.045   3.531
   28SER      N  302   7.390   6.213   3.474
   28SER      H  303   7.299   6.236   3.441
   28SER     CA  304   7.499   6.308   3.447
   28SER     CB  305   7.520   6.337   3.298
   28SER     OG  306   7.422   6.424   3.242
   28SER     HG  307   7.437   6.520   3.264
   28SER      C  308   7.472   6.433   3.531
   28SER      O  309   7.362   6.488   3.538
   29GLY      N  310   7.578   6.500   3.574
   29GLY      H  311   7.672   6.468   3.563
   29GLY     CA  312   7.570   6.618   3.661
   29GLY      C  313   7.542   6.755   3.598
   29GLY      O  314   7.594   6.781   3.490
   30PHE      N  315   7.448   6.833   3.651
   30PHE      H  316   7.407   6.810   3.739
   30PHE     CA  317   7.401   6.962   3.597
   30PHE     CB  318   7.276   6.938   3.513
   30PHE     CG  319   7.145   6.910   3.589
   30PHE    CD1  320   7.101   6.781   3.618
   30PHE    HD1  321   7.169   6.696   3.617
   30PHE    CD2  322   7.060   7.017   3.613
   30PHE    HD2  323   7.103   7.116   3.629
   30PHE    CE1  324   6.971   6.757   3.660
   30PHE    HE1  325   6.944   6.658   3.696
   30PHE    CE2  326   6.929   6.990   3.652
   30PHE    HE2  327   6.867   7.079   3.655
   30PHE     CZ  328   6.881   6.861   3.673
   30PHE     HZ  329   6.775   6.844   3.691
   30PHE      C  330   7.387   7.081   3.693
   30PHE      O  331   7.371   7.068   3.814
   31HI0      N  332   7.372   7.194   3.625
   31HI0      H  333   7.395   7.193   3.528
   31HI0     CA  334   7.364   7.333   3.672
   31HI0     CB  335   7.498   7.382   3.730
   31HI0     CG  336   7.498   7.523   3.789
   31HI0    ND1  337   7.531   7.636   3.729
   31HI0    HD1  338   7.580   7.642   3.641
   31HI0    CD2  339   7.472   7.551   3.916
   31HI0    HD2  340   7.449   7.479   3.995
   31HI0    CE1  341   7.517   7.734   3.817
   31HI0    HE1  342   7.554   7.835   3.797
   31HI0    NE2  343   7.481   7.683   3.935
   31HI0    HE2  344   7.473   7.725   4.025
   31HI0      C  345   7.324   7.435   3.566
   31HI0      O  346   7.369   7.414   3.453
   32PRO      N  347   7.226   7.523   3.586
   32PRO     CA  348   7.140   7.539   3.704
   32PRO     CB  349   7.098   7.686   3.706
   32PRO     CG  350   7.072   7.707   3.557
   32PRO     CD  351   7.195   7.637   3.499
   32PRO      C  352   7.019   7.446   3.706
   32PRO      O  353   6.979   7.401   3.599
   33SER      N  354   6.943   7.455   3.816
   33SER      H  355   6.949   7.528   3.883
   33SER     CA  356   6.834   7.360   3.843
   33SER     CB  357   6.774   7.374   3.983
   33SER     OG  358   6.737   7.510   4.009
   33SER     HG  359   6.663   7.510   4.077
   33SER      C  360   6.711   7.362   3.752
   33SER      O  361   6.653   7.256   3.731
   34AS4      N  362   6.694   7.466   3.670
   34AS4      H  363   6.753   7.545   3.655
   34AS4     CA  364   6.588   7.463   3.568
   34AS4     CB  365   6.580   7.600   3.500
   34AS4     CG  366   6.588   7.713   3.602
   34AS4    OD1  367   6.483   7.780   3.621
   34AS4   HD11  368   6.513   7.862   3.669
   34AS4   HD12  369   6.397   7.733   3.601
   34AS4    OD2  370   6.701   7.761   3.626
   34AS4   HD21  371   6.687   7.849   3.672
   34AS4   HD22  372   6.774   7.713   3.578
   34AS4      C  373   6.601   7.356   3.459
   34AS4      O  374   6.500   7.322   3.398
   35ILE      N  375   6.721   7.308   3.426
   35ILE      H  376   6.790   7.312   3.498
   35ILE     CA  377   6.753   7.226   3.308
   35ILE     CB  378   6.902   7.222   3.276
   35ILE    CG1  379   6.960   7.363   3.265
   35ILE    CG2  380   6.934   7.137   3.153
   35ILE     CD  381   7.112   7.362   3.241
   35ILE      C  382   6.690   7.087   3.317
   35ILE      O  383   6.663   7.027   3.422
   36GL4      N  384   6.603   7.072   3.218
   36GL4      H  385   6.552   7.151   3.184
   36GL4     CA  386   6.536   6.943   3.194
   36GL4     CB  387   6.415   6.950   3.102
   36GL4     CG  388   6.452   6.988   2.959
   36GL4     CD  389   6.342   6.928   2.870
   36GL4    OE1  390   6.356   6.807   2.841
   36GL4   HE11  391   6.275   6.772   2.794
   36GL4   HE12  392   6.447   6.775   2.868
   36GL4    OE2  393   6.253   6.993   2.812
   36GL4   HE21  394   6.176   6.931   2.797
   36GL4   HE22  395   6.275   7.087   2.788
   36GL4      C  396   6.625   6.822   3.162
   36GL4      O  397   6.721   6.836   3.087
   37VAL      N  398   6.572   6.706   3.199
   37VAL      H  399   6.503   6.708   3.271
   37VAL     CA  400   6.648   6.581   3.193
   37VAL     CB  401   6.722   6.539   3.320
   37VAL    CG1  402   6.816   6.421   3.295
   37VAL    CG2  403   6.797   6.654   3.389
   37VAL      C  404   6.569   6.466   3.130
   37VAL      O  405   6.470   6.425   3.192
   38AS4      N  406   6.611   6.431   3.009
   38AS4      H  407   6.691   6.482   2.978
   38AS4     CA  408   6.550   6.331   2.920
   38AS4     CB  409   6.606   6.344   2.778
   38AS4     CG  410   6.502   6.349   2.666
   38AS4    OD1  411   6.461   6.247   2.607
   38AS4   HD11  412   6.403   6.272   2.529
   38AS4   HD12  413   6.482   6.169   2.666
   38AS4    OD2  414   6.482   6.465   2.623
   38AS4   HD21  415   6.409   6.454   2.555
   38AS4   HD22  416   6.553   6.523   2.661
   38AS4      C  417   6.548   6.187   2.970
   38AS4      O  418   6.632   6.154   3.054
   39LEU      N  419   6.478   6.099   2.899
   39LEU      H  420   6.450   6.113   2.804
   39LEU     CA  421   6.454   5.961   2.945
   39LEU     CB  422   6.318   5.963   3.016
   39LEU     CG  423   6.273   5.832   3.082
   39LEU    CD1  424   6.364   5.789   3.198
   39LEU    CD2  425   6.128   5.841   3.128
   39LEU      C  426   6.454   5.864   2.828
   39LEU      O  427   6.354   5.846   2.758
   40LEU      N  428   6.572   5.835   2.774
   40LEU      H  429   6.661   5.867   2.806
   40LEU     CA  430   6.592   5.756   2.652
   40LEU     CB  431   6.725   5.792   2.585
   40LEU     CG  432   6.719   5.932   2.523
   40LEU    CD1  433   6.852   5.972   2.459
   40LEU    CD2  434   6.614   5.949   2.413
   40LEU      C  435   6.611   5.612   2.699
   40LEU      O  436   6.682   5.583   2.795
   41LYSH     N  437   6.569   5.527   2.605
   41LYSH     H  438   6.520   5.558   2.524
   41LYSH    CA  439   6.580   5.382   2.622
   41LYSH    CB  440   6.445   5.312   2.613
   41LYSH    CG  441   6.459   5.169   2.667
   41LYSH    CD  442   6.333   5.089   2.633
   41LYSH    CE  443   6.371   4.946   2.596
   41LYSH    NZ  444   6.248   4.867   2.576
   41LYSH   HZ1  445   6.276   4.772   2.563
   41LYSH   HZ2  446   6.188   4.878   2.655
   41LYSH   HZ3  447   6.201   4.905   2.497
   41LYSH     C  448   6.680   5.330   2.518
   41LYSH     O  449   6.634   5.281   2.415
   42ASN      N  450   6.810   5.351   2.538
   42ASN      H  451   6.855   5.357   2.627
   42ASN     CA  452   6.909   5.362   2.429
   42ASN     CB  453   6.909   5.238   2.339
   42ASN     CG  454   7.038   5.217   2.260
   42ASN    OD1  455   7.152   5.258   2.285
   42ASN    ND2  456   7.016   5.156   2.144
   42ASN   HD21  457   6.927   5.116   2.120
   42ASN   HD22  458   7.101   5.154   2.092
   42ASN      C  459   6.898   5.489   2.345
   42ASN      O  460   6.907   5.602   2.394
   43GLY      N  461   6.833   5.480   2.229
   43GLY      H  462   6.782   5.399   2.201
   43GLY     CA  463   6.824   5.589   2.131
   43GLY      C  464   6.685   5.654   2.130
   43GLY      O  465   6.664   5.775   2.133
   44GL4      N  466   6.584   5.568   2.137
   44GL4      H  467   6.611   5.474   2.118
   44GL4     CA  468   6.438   5.589   2.139
   44GL4     CB  469   6.367   5.469   2.075
   44GL4     CG  470   6.216   5.469   2.055
   44GL4     CD  471   6.183   5.330   1.998
   44GL4    OE1  472   6.202   5.306   1.877
   44GL4   HE11  473   6.162   5.215   1.866
   44GL4   HE12  474   6.246   5.381   1.827
   44GL4    OE2  475   6.143   5.243   2.079
   44GL4   HE21  476   6.092   5.170   2.034
   44GL4   HE22  477   6.184   5.258   2.169
   44GL4      C  478   6.385   5.622   2.278
   44GL4      O  479   6.421   5.563   2.379
   45ARG      N  480   6.291   5.716   2.267
   45ARG      H  481   6.284   5.771   2.183
   45ARG     CA  482   6.217   5.756   2.387
   45ARG     CB  483   6.119   5.869   2.353
   45ARG     CG  484   6.204   5.996   2.348
   45ARG     CD  485   6.106   6.110   2.323
   45ARG     NE  486   6.182   6.234   2.346
   45ARG     HE  487   6.280   6.220   2.359
   45ARG     CZ  488   6.125   6.352   2.321
   45ARG    NH1  489   6.008   6.363   2.257
   45ARG   HH11  490   5.969   6.276   2.228
   45ARG   HH12  491   5.955   6.445   2.232
   45ARG    NH2  492   6.198   6.458   2.359
   45ARG   HH21  493   6.289   6.438   2.395
   45ARG   HH22  494   6.162   6.551   2.351
   45ARG      C  495   6.136   5.649   2.461
   45ARG      O  496   6.088   5.555   2.398
   46ILE      N  497   6.133   5.656   2.594
   46ILE      H  498   6.195   5.715   2.646
   46ILE     CA  499   6.051   5.569   2.679
   46ILE     CB  500   6.138   5.469   2.754
   46ILE    CG1  501   6.056   5.364   2.829
   46ILE    CG2  502   6.242   5.539   2.842
   46ILE     CD  503   5.980   5.281   2.726
   46ILE      C  504   5.960   5.659   2.763
   46ILE      O  505   6.001   5.762   2.817
   47GL4      N  506   5.839   5.608   2.783
   47GL4      H  507   5.803   5.535   2.725
   47GL4     CA  508   5.732   5.677   2.856
   47GL4     CB  509   5.597   5.658   2.787
   47GL4     CG  510   5.580   5.727   2.651
   47GL4     CD  511   5.467   5.666   2.568
   47GL4    OE1  512   5.379   5.749   2.541
   47GL4   HE11  513   5.306   5.692   2.503
   47GL4   HE12  514   5.417   5.842   2.537
   47GL4    OE2  515   5.464   5.542   2.553
   47GL4   HE21  516   5.375   5.519   2.513
   47GL4   HE22  517   5.547   5.508   2.596
   47GL4      C  518   5.715   5.641   3.004
   47GL4      O  519   5.614   5.675   3.065
   48LYSH     N  520   5.817   5.576   3.059
   48LYSH     H  521   5.909   5.591   3.022
   48LYSH    CA  522   5.827   5.527   3.197
   48LYSH    CB  523   5.750   5.396   3.209
   48LYSH    CG  524   5.760   5.291   3.097
   48LYSH    CD  525   5.646   5.189   3.100
   48LYSH    CE  526   5.670   5.070   3.193
   48LYSH    NZ  527   5.545   5.004   3.236
   48LYSH   HZ1  528   5.557   4.926   3.297
   48LYSH   HZ2  529   5.495   5.071   3.291
   48LYSH   HZ3  530   5.496   4.962   3.159
   48LYSH     C  531   5.965   5.502   3.259
   48LYSH     O  532   6.059   5.473   3.185
   49VAL      N  533   5.955   5.481   3.390
   49VAL      H  534   5.877   5.514   3.442
   49VAL     CA  535   6.058   5.429   3.481
   49VAL     CB  536   6.178   5.524   3.486
   49VAL    CG1  537   6.152   5.661   3.550
   49VAL    CG2  538   6.301   5.457   3.548
   49VAL      C  539   5.991   5.400   3.615
   49VAL      O  540   5.894   5.466   3.651
   50GL4      N  541   6.043   5.306   3.693
   50GL4      H  542   6.109   5.241   3.656
   50GL4     CA  543   5.992   5.263   3.824
   50GL4     CB  544   6.056   5.130   3.865
   50GL4     CG  545   6.005   5.007   3.789
   50GL4     CD  546   6.035   5.017   3.639
   50GL4    OE1  547   5.939   4.991   3.563
   50GL4   HE11  548   5.980   4.995   3.472
   50GL4   HE12  549   5.876   4.942   3.623
   50GL4    OE2  550   6.145   5.055   3.596
   50GL4   HE21  551   6.125   5.073   3.500
   50GL4   HE22  552   6.216   5.015   3.654
   50GL4      C  553   5.997   5.363   3.940
   50GL4      O  554   5.911   5.350   4.026
   51HI0      N  555   6.106   5.436   3.957
   51HI0      H  556   6.187   5.423   3.900
   51HI0     CA  557   6.125   5.536   4.063
   51HI0     CB  558   6.188   5.468   4.185
   51HI0     CG  559   6.213   5.554   4.309
   51HI0    ND1  560   6.115   5.612   4.379
   51HI0    HD1  561   6.018   5.593   4.368
   51HI0    CD2  562   6.330   5.602   4.351
   51HI0    HD2  563   6.427   5.579   4.308
   51HI0    CE1  564   6.171   5.702   4.458
   51HI0    HE1  565   6.122   5.783   4.512
   51HI0    NE2  566   6.303   5.698   4.439
   51HI0    HE2  567   6.365   5.751   4.496
   51HI0      C  568   6.204   5.659   4.015
   51HI0      O  569   6.284   5.641   3.924
   52SER      N  570   6.164   5.782   4.047
   52SER      H  571   6.079   5.799   4.096
   52SER     CA  572   6.244   5.904   4.033
   52SER     CB  573   6.207   5.983   3.907
   52SER     OG  574   6.078   6.042   3.920
   52SER     HG  575   6.010   5.969   3.909
   52SER      C  576   6.252   6.004   4.148
   52SER      O  577   6.153   6.007   4.222
   53AS4      N  578   6.359   6.083   4.143
   53AS4      H  579   6.433   6.066   4.079
   53AS4     CA  580   6.405   6.171   4.251
   53AS4     CB  581   6.477   6.079   4.350
   53AS4     CG  582   6.509   6.147   4.483
   53AS4    OD1  583   6.621   6.203   4.492
   53AS4   HD11  584   6.631   6.257   4.576
   53AS4   HD12  585   6.678   6.193   4.411
   53AS4    OD2  586   6.418   6.139   4.568
   53AS4   HD21  587   6.461   6.146   4.658
   53AS4   HD22  588   6.330   6.159   4.525
   53AS4      C  589   6.503   6.275   4.196
   53AS4      O  590   6.580   6.255   4.103
   54LEU      N  591   6.484   6.401   4.236
   54LEU      H  592   6.401   6.438   4.278
   54LEU     CA  593   6.587   6.504   4.217
   54LEU     CB  594   6.523   6.642   4.229
   54LEU     CG  595   6.577   6.754   4.139
   54LEU    CD1  596   6.498   6.878   4.179
   54LEU    CD2  597   6.724   6.791   4.158
   54LEU      C  598   6.700   6.497   4.320
   54LEU      O  599   6.668   6.506   4.439
   55SER      N  600   6.825   6.482   4.277
   55SER      H  601   6.845   6.496   4.180
   55SER     CA  602   6.933   6.472   4.376
   55SER     CB  603   6.995   6.332   4.378
   55SER     OG  604   7.100   6.332   4.475
   55SER     HG  605   7.191   6.325   4.434
   55SER      C  606   7.044   6.576   4.356
   55SER      O  607   7.090   6.585   4.243
   56PHE      N  608   7.077   6.636   4.470
   56PHE      H  609   7.027   6.623   4.555
   56PHE     CA  610   7.188   6.733   4.481
   56PHE     CB  611   7.118   6.844   4.559
   56PHE     CG  612   7.210   6.963   4.588
   56PHE    CD1  613   7.294   6.964   4.699
   56PHE    HD1  614   7.293   6.884   4.774
   56PHE    CD2  615   7.224   7.067   4.497
   56PHE    HD2  616   7.194   7.055   4.393
   56PHE    CE1  617   7.393   7.059   4.716
   56PHE    HE1  618   7.457   7.055   4.804
   56PHE    CE2  619   7.314   7.170   4.520
   56PHE    HE2  620   7.323   7.241   4.438
   56PHE     CZ  621   7.403   7.166   4.627
   56PHE     HZ  622   7.482   7.239   4.642
   56PHE      C  623   7.317   6.682   4.544
   56PHE      O  624   7.310   6.659   4.665
   57SER      N  625   7.424   6.679   4.464
   57SER      H  626   7.412   6.721   4.374
   57SER     CA  627   7.564   6.667   4.506
   57SER     CB  628   7.645   6.650   4.377
   57SER     OG  629   7.782   6.626   4.413
   57SER     HG  630   7.836   6.695   4.365
   57SER      C  631   7.609   6.801   4.563
   57SER      O  632   7.604   6.910   4.505
   58LYSH     N  633   7.669   6.788   4.681
   58LYSH     H  634   7.706   6.702   4.717
   58LYSH    CA  635   7.710   6.907   4.757
   58LYSH    CB  636   7.777   6.860   4.887
   58LYSH    CG  637   7.784   6.960   5.003
   58LYSH    CD  638   7.644   6.988   5.057
   58LYSH    CE  639   7.654   7.084   5.175
   58LYSH    NZ  640   7.523   7.099   5.241
   58LYSH   HZ1  641   7.469   7.180   5.216
   58LYSH   HZ2  642   7.461   7.021   5.233
   58LYSH   HZ3  643   7.538   7.115   5.338
   58LYSH     C  644   7.803   7.007   4.689
   58LYSH     O  645   7.796   7.126   4.720
   59AS4      N  646   7.869   6.970   4.580
   59AS4      H  647   7.843   6.885   4.533
   59AS4     CA  648   7.952   7.060   4.499
   59AS4     CB  649   8.059   6.987   4.419
   59AS4     CG  650   8.010   6.892   4.309
   59AS4    OD1  651   8.100   6.867   4.225
   59AS4   HD11  652   8.087   6.786   4.169
   59AS4   HD12  653   8.171   6.936   4.237
   59AS4    OD2  654   7.892   6.851   4.309
   59AS4   HD21  655   7.870   6.844   4.212
   59AS4   HD22  656   7.857   6.821   4.398
   59AS4      C  657   7.882   7.157   4.404
   59AS4      O  658   7.948   7.214   4.317
   60TRP      N  659   7.753   7.170   4.432
   60TRP      H  660   7.708   7.120   4.507
   60TRP     CA  661   7.655   7.250   4.357
   60TRP     CB  662   7.698   7.394   4.329
   60TRP     CG  663   7.709   7.466   4.464
   60TRP    CD1  664   7.607   7.482   4.547
   60TRP    HD1  665   7.509   7.451   4.511
   60TRP    CD2  666   7.813   7.544   4.513
   60TRP    NE1  667   7.643   7.561   4.648
   60TRP    HE1  668   7.586   7.589   4.725
   60TRP    CE2  669   7.764   7.612   4.623
   60TRP    CE3  670   7.946   7.556   4.474
   60TRP    HE3  671   7.976   7.512   4.379
   60TRP    CZ2  672   7.850   7.689   4.700
   60TRP    HZ2  673   7.802   7.764   4.763
   60TRP    CZ3  674   8.031   7.639   4.545
   60TRP    HZ3  675   8.134   7.655   4.512
   60TRP    CH2  676   7.982   7.703   4.658
   60TRP    HH2  677   8.035   7.775   4.721
   60TRP      C  678   7.601   7.180   4.232
   60TRP      O  679   7.563   7.253   4.141
   61SER      N  680   7.588   7.047   4.231
   61SER      H  681   7.627   6.998   4.309
   61SER     CA  682   7.546   6.982   4.106
   61SER     CB  683   7.655   6.901   4.035
   61SER     OG  684   7.782   6.965   4.051
   61SER     HG  685   7.840   6.931   4.125
   61SER      C  686   7.431   6.882   4.120
   61SER      O  687   7.434   6.799   4.211
   62PHE      N  688   7.323   6.923   4.054
   62PHE      H  689   7.326   7.007   4.000
   62PHE     CA  690   7.199   6.846   4.039
   62PHE     CB  691   7.087   6.933   3.982
   62PHE     CG  692   7.072   7.056   4.071
   62PHE    CD1  693   7.144   7.174   4.054
   62PHE    HD1  694   7.232   7.161   3.991
   62PHE    CD2  695   6.980   7.062   4.176
   62PHE    HD2  696   6.944   6.964   4.207
   62PHE    CE1  697   7.123   7.292   4.123
   62PHE    HE1  698   7.172   7.378   4.077
   62PHE    CE2  699   6.964   7.177   4.251
   62PHE    HE2  700   6.882   7.177   4.323
   62PHE     CZ  701   7.026   7.298   4.222
   62PHE     HZ  702   6.999   7.392   4.271
   62PHE      C  703   7.234   6.730   3.946
   62PHE      O  704   7.321   6.728   3.860
   63TYR      N  705   7.180   6.616   3.989
   63TYR      H  706   7.147   6.615   4.083
   63TYR     CA  707   7.152   6.490   3.917
   63TYR     CB  708   7.222   6.385   4.003
   63TYR     CG  709   7.367   6.372   3.956
   63TYR    CD1  710   7.470   6.436   4.023
   63TYR    HD1  711   7.458   6.528   4.080
   63TYR    CD2  712   7.392   6.266   3.869
   63TYR    HD2  713   7.316   6.229   3.800
   63TYR    CE1  714   7.602   6.403   3.992
   63TYR    HE1  715   7.688   6.457   4.031
   63TYR    CE2  716   7.524   6.227   3.849
   63TYR    HE2  717   7.549   6.143   3.784
   63TYR     CZ  718   7.629   6.297   3.906
   63TYR     OH  719   7.759   6.259   3.892
   63TYR     HH  720   7.823   6.321   3.939
   63TYR      C  721   7.000   6.475   3.926
   63TYR      O  722   6.940   6.487   4.033
   64LEU      N  723   6.943   6.420   3.820
   64LEU      H  724   6.981   6.389   3.733
   64LEU     CA  725   6.806   6.368   3.839
   64LEU     CB  726   6.727   6.401   3.712
   64LEU     CG  727   6.575   6.410   3.731
   64LEU    CD1  728   6.501   6.279   3.754
   64LEU    CD2  729   6.535   6.524   3.826
   64LEU      C  730   6.815   6.216   3.848
   64LEU      O  731   6.830   6.142   3.750
   65LEU      N  732   6.814   6.166   3.971
   65LEU      H  733   6.794   6.224   4.050
   65LEU     CA  734   6.821   6.022   3.998
   65LEU     CB  735   6.888   5.987   4.132
   65LEU     CG  736   7.029   5.934   4.109
   65LEU    CD1  737   7.117   5.935   4.235
   65LEU    CD2  738   7.023   5.791   4.055
   65LEU      C  739   6.686   5.955   3.970
   65LEU      O  740   6.598   5.945   4.056
   66TYR      N  741   6.673   5.917   3.843
   66TYR      H  742   6.731   5.963   3.776
   66TYR     CA  743   6.579   5.814   3.798
   66TYR     CB  744   6.560   5.827   3.646
   66TYR     CG  745   6.503   5.962   3.602
   66TYR    CD1  746   6.589   6.047   3.533
   66TYR    HD1  747   6.696   6.026   3.542
   66TYR    CD2  748   6.366   5.980   3.586
   66TYR    HD2  749   6.288   5.911   3.617
   66TYR    CE1  750   6.544   6.139   3.439
   66TYR    HE1  751   6.621   6.192   3.383
   66TYR    CE2  752   6.322   6.071   3.491
   66TYR    HE2  753   6.216   6.083   3.469
   66TYR     CZ  754   6.407   6.157   3.423
   66TYR     OH  755   6.350   6.252   3.345
   66TYR     HH  756   6.421   6.291   3.286
   66TYR      C  757   6.625   5.671   3.826
   66TYR      O  758   6.742   5.637   3.811
   67TYR      N  759   6.539   5.587   3.882
   67TYR      H  760   6.442   5.608   3.896
   67TYR     CA  761   6.583   5.451   3.915
   67TYR     CB  762   6.598   5.436   4.067
   67TYR     CG  763   6.690   5.532   4.142
   67TYR    CD1  764   6.645   5.656   4.185
   67TYR    HD1  765   6.539   5.667   4.163
   67TYR    CD2  766   6.807   5.475   4.191
   67TYR    HD2  767   6.842   5.376   4.163
   67TYR    CE1  768   6.714   5.721   4.287
   67TYR    HE1  769   6.662   5.810   4.322
   67TYR    CE2  770   6.880   5.546   4.286
   67TYR    HE2  771   6.972   5.507   4.330
   67TYR     CZ  772   6.833   5.668   4.334
   67TYR     OH  773   6.907   5.718   4.436
   67TYR     HH  774   6.860   5.804   4.455
   67TYR      C  775   6.484   5.353   3.853
   67TYR      O  776   6.362   5.365   3.844
   68THR      N  777   6.536   5.240   3.808
   68THR      H  778   6.635   5.222   3.813
   68THR     CA  779   6.460   5.126   3.754
   68THR     CB  780   6.487   5.118   3.604
   68THR    OG1  781   6.412   5.013   3.540
   68THR    HG1  782   6.314   5.034   3.538
   68THR    CG2  783   6.632   5.101   3.559
   68THR      C  784   6.484   4.991   3.821
   68THR      O  785   6.582   4.975   3.894
   69GL4      N  786   6.386   4.903   3.804
   69GL4      H  787   6.352   4.899   3.710
   69GL4     CA  788   6.365   4.776   3.876
   69GL4     CB  789   6.279   4.679   3.794
   69GL4     CG  790   6.336   4.635   3.659
   69GL4     CD  791   6.247   4.541   3.577
   69GL4    OE1  792   6.124   4.560   3.566
   69GL4   HE11  793   6.088   4.479   3.521
   69GL4   HE12  794   6.093   4.650   3.596
   69GL4    OE2  795   6.306   4.457   3.506
   69GL4   HE21  796   6.248   4.400   3.447
   69GL4   HE22  797   6.404   4.471   3.520
   69GL4      C  798   6.479   4.693   3.935
   69GL4      O  799   6.583   4.687   3.868
   70PHE      N  800   6.447   4.601   4.025
   70PHE      H  801   6.350   4.579   4.033
   70PHE     CA  802   6.549   4.521   4.095
   70PHE     CB  803   6.471   4.432   4.192
   70PHE     CG  804   6.515   4.465   4.335
   70PHE    CD1  805   6.642   4.447   4.388
   70PHE    HD1  806   6.719   4.406   4.323
   70PHE    CD2  807   6.415   4.523   4.411
   70PHE    HD2  808   6.313   4.525   4.372
   70PHE    CE1  809   6.662   4.482   4.521
   70PHE    HE1  810   6.757   4.454   4.566
   70PHE    CE2  811   6.443   4.564   4.541
   70PHE    HE2  812   6.371   4.632   4.587
   70PHE     CZ  813   6.566   4.543   4.601
   70PHE     HZ  814   6.590   4.612   4.683
   70PHE      C  815   6.650   4.434   4.019
   70PHE      O  816   6.767   4.422   4.053
   71THR      N  817   6.599   4.365   3.918
   71THR      H  818   6.504   4.333   3.925
   71THR     CA  819   6.679   4.288   3.822
   71THR     CB  820   6.671   4.136   3.839
   71THR    OG1  821   6.551   4.114   3.914
   71THR    HG1  822   6.506   4.034   3.875
   71THR    CG2  823   6.786   4.068   3.912
   71THR      C  824   6.652   4.330   3.677
   71THR      O  825   6.566   4.278   3.607
   72PRO      N  826   6.714   4.441   3.636
   72PRO     CA  827   6.684   4.500   3.504
   72PRO     CB  828   6.756   4.634   3.517
   72PRO     CG  829   6.886   4.592   3.586
   72PRO     CD  830   6.834   4.500   3.697
   72PRO      C  831   6.738   4.425   3.382
   72PRO      O  832   6.829   4.342   3.386
   73THR      N  833   6.666   4.454   3.274
   73THR      H  834   6.584   4.511   3.272
   73THR     CA  835   6.678   4.377   3.149
   73THR     CB  836   6.542   4.328   3.099
   73THR    OG1  837   6.472   4.444   3.053
   73THR    HG1  838   6.454   4.496   3.137
   73THR    CG2  839   6.479   4.220   3.186
   73THR      C  840   6.776   4.430   3.044
   73THR      O  841   6.797   4.551   3.032
   74GL4      N  842   6.827   4.330   2.973
   74GL4      H  843   6.820   4.234   2.998
   74GL4     CA  844   6.932   4.352   2.872
   74GL4     CB  845   6.945   4.217   2.801
   74GL4     CG  846   7.068   4.212   2.711
   74GL4     CD  847   7.073   4.076   2.641
   74GL4    OE1  848   6.973   4.006   2.614
   74GL4   HE11  849   7.007   3.913   2.629
   74GL4   HE12  850   6.903   4.056   2.562
   74GL4    OE2  851   7.188   4.038   2.609
   74GL4   HE21  852   7.168   3.964   2.545
   74GL4   HE22  853   7.265   4.091   2.644
   74GL4      C  854   6.917   4.472   2.779
   74GL4      O  855   7.005   4.556   2.761
   75LYSH     N  856   6.800   4.485   2.716
   75LYSH     H  857   6.738   4.407   2.714
   75LYSH    CA  858   6.755   4.597   2.631
   75LYSH    CB  859   6.671   4.525   2.526
   75LYSH    CG  860   6.762   4.478   2.412
   75LYSH    CD  861   6.808   4.333   2.414
   75LYSH    CE  862   6.700   4.225   2.428
   75LYSH    NZ  863   6.753   4.088   2.418
   75LYSH   HZ1  864   6.681   4.021   2.436
   75LYSH   HZ2  865   6.797   4.070   2.330
   75LYSH   HZ3  866   6.821   4.075   2.491
   75LYSH     C  867   6.694   4.717   2.703
   75LYSH     O  868   6.691   4.820   2.636
   76ASN      N  869   6.655   4.703   2.830
   76ASN      H  870   6.607   4.619   2.853
   76ASN     CA  871   6.621   4.827   2.901
   76ASN     CB  872   6.538   4.791   3.024
   76ASN     CG  873   6.391   4.784   2.981
   76ASN    OD1  874   6.353   4.734   2.875
   76ASN    ND2  875   6.307   4.833   3.072
   76ASN   HD21  876   6.335   4.857   3.165
   76ASN   HD22  877   6.209   4.834   3.051
   76ASN      C  878   6.722   4.935   2.941
   76ASN      O  879   6.719   4.982   3.054
   77GL4      N  880   6.820   4.959   2.853
   77GL4      H  881   6.802   4.919   2.763
   77GL4     CA  882   6.933   5.052   2.860
   77GL4     CB  883   7.019   5.033   2.735
   77GL4     CG  884   7.085   4.897   2.719
   77GL4     CD  885   7.205   4.912   2.625
   77GL4    OE1  886   7.313   4.960   2.666
   77GL4   HE11  887   7.357   5.002   2.587
   77GL4   HE12  888   7.314   4.951   2.766
   77GL4    OE2  889   7.193   4.873   2.507
   77GL4   HE21  890   7.269   4.901   2.449
   77GL4   HE22  891   7.108   4.822   2.494
   77GL4      C  892   6.887   5.197   2.876
   77GL4      O  893   6.893   5.281   2.786
   78TYR      N  894   6.843   5.223   2.999
   78TYR      H  895   6.846   5.154   3.071
   78TYR     CA  896   6.811   5.356   3.052
   78TYR     CB  897   6.749   5.360   3.192
   78TYR     CG  898   6.598   5.335   3.181
   78TYR    CD1  899   6.556   5.204   3.195
   78TYR    HD1  900   6.630   5.123   3.193
   78TYR    CD2  901   6.507   5.434   3.145
   78TYR    HD2  902   6.539   5.525   3.095
   78TYR    CE1  903   6.419   5.181   3.195
   78TYR    HE1  904   6.385   5.083   3.229
   78TYR    CE2  905   6.371   5.410   3.155
   78TYR    HE2  906   6.301   5.487   3.122
   78TYR     CZ  907   6.324   5.282   3.183
   78TYR     OH  908   6.192   5.258   3.161
   78TYR     HH  909   6.142   5.344   3.173
   78TYR      C  910   6.933   5.449   3.055
   78TYR      O  911   7.029   5.433   3.130
   79ALA      N  912   6.928   5.537   2.956
   79ALA      H  913   6.875   5.515   2.874
   79ALA     CA  914   7.014   5.656   2.951
   79ALA     CB  915   7.103   5.653   2.826
   79ALA      C  916   6.938   5.786   2.979
   79ALA      O  917   6.851   5.821   2.898
   80CYS2     N  918   6.992   5.851   3.081
   80CYS2     H  919   7.069   5.823   3.139
   80CYS2    CA  920   6.939   5.983   3.120
   80CYS2    CB  921   6.912   5.993   3.271
   80CYS2    SG  922   6.796   5.869   3.337
   80CYS2     C  923   7.025   6.098   3.069
   80CYS2     O  924   7.147   6.097   3.086
   81ARG      N  925   6.963   6.187   2.992
   81ARG      H  926   6.864   6.198   2.988
   81ARG     CA  927   7.032   6.289   2.911
   81ARG     CB  928   7.015   6.267   2.761
   81ARG     CG  929   7.104   6.155   2.707
   81ARG     CD  930   7.146   6.180   2.562
   81ARG     NE  931   7.286   6.138   2.546
   81ARG     HE  932   7.295   6.040   2.527
   81ARG     CZ  933   7.397   6.213   2.540
   81ARG    NH1  934   7.396   6.347   2.547
   81ARG   HH11  935   7.307   6.389   2.563
   81ARG   HH12  936   7.476   6.406   2.555
   81ARG    NH2  937   7.515   6.152   2.554
   81ARG   HH21  938   7.522   6.053   2.563
   81ARG   HH22  939   7.599   6.205   2.564
   81ARG      C  940   6.998   6.433   2.952
   81ARG      O  941   6.880   6.466   2.956
   82VAL      N  942   7.094   6.510   3.002
   82VAL      H  943   7.190   6.484   2.995
   82VAL     CA  944   7.064   6.650   3.035
   82VAL     CB  945   7.168   6.718   3.125
   82VAL    CG1  946   7.168   6.871   3.128
   82VAL    CG2  947   7.139   6.679   3.270
   82VAL      C  948   7.059   6.736   2.909
   82VAL      O  949   7.152   6.723   2.829
   83ASN      N  950   6.944   6.797   2.881
   83ASN      H  951   6.876   6.802   2.954
   83ASN     CA  952   6.926   6.874   2.757
   83ASN     CB  953   6.776   6.880   2.726
   83ASN     CG  954   6.731   6.736   2.699
   83ASN    OD1  955   6.810   6.652   2.656
   83ASN    ND2  956   6.603   6.705   2.712
   83ASN   HD21  957   6.531   6.768   2.744
   83ASN   HD22  958   6.579   6.614   2.678
   83ASN      C  959   6.976   7.018   2.745
   83ASN      O  960   6.965   7.091   2.844
   84HI0      N  961   7.016   7.064   2.627
   84HI0      H  962   7.035   7.007   2.547
   84HI0     CA  963   7.060   7.203   2.607
   84HI0     CB  964   7.122   7.216   2.468
   84HI0     CG  965   7.171   7.355   2.427
   84HI0    ND1  966   7.258   7.435   2.487
   84HI0    HD1  967   7.276   7.427   2.585
   84HI0    CD2  968   7.132   7.407   2.311
   84HI0    HD2  969   7.082   7.355   2.229
   84HI0    CE1  970   7.253   7.544   2.411
   84HI0    HE1  971   7.289   7.642   2.443
   84HI0    NE2  972   7.184   7.529   2.299
   84HI0    HE2  973   7.191   7.589   2.219
   84HI0      C  974   6.947   7.304   2.622
   84HI0      O  975   6.834   7.265   2.592
   85VAL      N  976   6.970   7.422   2.679
   85VAL      H  977   7.051   7.444   2.734
   85VAL     CA  978   6.876   7.534   2.693
   85VAL     CB  979   6.953   7.659   2.737
   85VAL    CG1  980   7.005   7.650   2.881
   85VAL    CG2  981   7.062   7.703   2.640
   85VAL      C  982   6.773   7.567   2.585
   85VAL      O  983   6.662   7.605   2.622
   86THR      N  984   6.806   7.543   2.459
   86THR      H  985   6.901   7.536   2.428
   86THR     CA  986   6.711   7.545   2.347
   86THR     CB  987   6.776   7.539   2.209
   86THR    OG1  988   6.844   7.413   2.204
   86THR    HG1  989   6.862   7.381   2.111
   86THR    CG2  990   6.858   7.665   2.178
   86THR      C  991   6.601   7.439   2.352
   86THR      O  992   6.490   7.471   2.308
   87LEU      N  993   6.625   7.316   2.396
   87LEU      H  994   6.717   7.291   2.425
   87LEU     CA  995   6.528   7.207   2.382
   87LEU     CB  996   6.620   7.086   2.364
   87LEU     CG  997   6.683   7.094   2.224
   87LEU    CD1  998   6.820   7.027   2.229
   87LEU    CD2  999   6.594   7.006   2.136
   87LEU      C 1000   6.422   7.198   2.492
   87LEU      O 1001   6.334   7.114   2.481
   88SER      N 1002   6.418   7.312   2.560
   88SER      H 1003   6.476   7.383   2.520
   88SER     CA 1004   6.340   7.348   2.679
   88SER     CB 1005   6.391   7.476   2.746
   88SER     OG 1006   6.325   7.508   2.869
   88SER     HG 1007   6.360   7.453   2.945
   88SER      C 1008   6.188   7.352   2.667
   88SER      O 1009   6.135   7.464   2.661
   89GLN      N 1010   6.130   7.240   2.709
   89GLN      H 1011   6.191   7.165   2.736
   89GLN     CA 1012   5.985   7.218   2.709
   89GLN     CB 1013   5.945   7.080   2.658
   89GLN     CG 1014   5.954   7.070   2.505
   89GLN     CD 1015   5.867   6.961   2.443
   89GLN    OE1 1016   5.886   6.840   2.429
   89GLN    NE2 1017   5.763   7.006   2.373
   89GLN   HE21 1018   5.752   7.105   2.364
   89GLN   HE22 1019   5.682   6.954   2.344
   89GLN      C 1020   5.928   7.246   2.849
   89GLN      O 1021   5.966   7.192   2.953
   90PRO      N 1022   5.827   7.332   2.845
   90PRO     CA 1023   5.760   7.369   2.970
   90PRO     CB 1024   5.718   7.514   2.944
   90PRO     CG 1025   5.680   7.515   2.796
   90PRO     CD 1026   5.778   7.415   2.734
   90PRO      C 1027   5.641   7.283   3.012
   90PRO      O 1028   5.604   7.187   2.945
   91LYSH     N 1029   5.592   7.312   3.132
   91LYSH     H 1030   5.625   7.393   3.180
   91LYSH    CA 1031   5.461   7.269   3.183
   91LYSH    CB 1032   5.409   7.370   3.285
   91LYSH    CG 1033   5.489   7.367   3.416
   91LYSH    CD 1034   5.448   7.489   3.498
   91LYSH    CE 1035   5.516   7.507   3.634
   91LYSH    NZ 1036   5.474   7.640   3.682
   91LYSH   HZ1 1037   5.538   7.678   3.749
   91LYSH   HZ2 1038   5.470   7.698   3.601
   91LYSH   HZ3 1039   5.384   7.638   3.725
   91LYSH     C 1040   5.351   7.253   3.078
   91LYSH     O 1041   5.338   7.335   2.987
   92ILE      N 1042   5.277   7.143   3.089
   92ILE      H 1043   5.294   7.085   3.168
   92ILE     CA 1044   5.175   7.092   2.996
   92ILE     CB 1045   5.030   7.124   3.030
   92ILE    CG1 1046   4.993   7.267   3.068
   92ILE    CG2 1047   4.958   7.029   3.127
   92ILE     CD 1048   5.004   7.364   2.950
   92ILE      C 1049   5.191   7.085   2.844
   92ILE      O 1050   5.114   7.022   2.771
   93VAL      N 1051   5.289   7.160   2.794
   93VAL      H 1052   5.320   7.240   2.845
   93VAL     CA 1053   5.334   7.134   2.656
   93VAL     CB 1054   5.398   7.256   2.590
   93VAL    CG1 1055   5.443   7.224   2.447
   93VAL    CG2 1056   5.281   7.353   2.577
   93VAL      C 1057   5.412   7.004   2.639
   93VAL      O 1058   5.414   6.943   2.532
   94LYSH     N 1059   5.496   6.983   2.741
   94LYSH     H 1060   5.515   7.040   2.821
   94LYSH    CA 1061   5.576   6.860   2.745
   94LYSH    CB 1062   5.657   6.872   2.875
   94LYSH    CG 1063   5.572   6.885   3.002
   94LYSH    CD 1064   5.674   6.878   3.116
   94LYSH    CE 1065   5.595   6.869   3.247
   94LYSH    NZ 1066   5.529   6.742   3.280
   94LYSH   HZ1 1067   5.588   6.664   3.303
   94LYSH   HZ2 1068   5.454   6.749   3.345
   94LYSH   HZ3 1069   5.480   6.707   3.200
   94LYSH     C 1070   5.500   6.728   2.741
   94LYSH     O 1071   5.387   6.722   2.790
   95TRP      N 1072   5.576   6.624   2.707
   95TRP      H 1073   5.675   6.632   2.719
   95TRP     CA 1074   5.529   6.489   2.674
   95TRP     CB 1075   5.642   6.422   2.596
   95TRP     CG 1076   5.783   6.421   2.655
   95TRP    CD1 1077   5.874   6.517   2.643
   95TRP    HD1 1078   5.860   6.617   2.601
   95TRP    CD2 1079   5.845   6.300   2.686
   95TRP    NE1 1080   5.994   6.468   2.673
   95TRP    HE1 1081   6.079   6.515   2.694
   95TRP    CE2 1082   5.980   6.336   2.689
   95TRP    CE3 1083   5.797   6.170   2.690
   95TRP    HE3 1084   5.699   6.150   2.734
   95TRP    CZ2 1085   6.070   6.231   2.684
   95TRP    HZ2 1086   6.176   6.255   2.688
   95TRP    CZ3 1087   5.896   6.073   2.688
   95TRP    HZ3 1088   5.860   5.971   2.673
   95TRP    CH2 1089   6.033   6.097   2.689
   95TRP    HH2 1090   6.110   6.033   2.732
   95TRP      C 1091   5.487   6.413   2.800
   95TRP      O 1092   5.539   6.427   2.910
   96AS4      N 1093   5.376   6.342   2.781
   96AS4      H 1094   5.315   6.373   2.708
   96AS4     CA 1095   5.325   6.263   2.895
   96AS4     CB 1096   5.177   6.227   2.883
   96AS4     CG 1097   5.085   6.343   2.846
   96AS4    OD1 1098   5.047   6.346   2.727
   96AS4   HD11 1099   4.979   6.419   2.713
   96AS4   HD12 1100   5.089   6.269   2.679
   96AS4    OD2 1101   5.041   6.413   2.940
   96AS4   HD21 1102   4.978   6.484   2.907
   96AS4   HD22 1103   5.083   6.398   3.030
   96AS4      C 1104   5.408   6.138   2.927
   96AS4      O 1105   5.414   6.043   2.850
   97ARG      N 1106   5.460   6.136   3.050
   97ARG      H 1107   5.444   6.213   3.111
   97ARG     CA 1108   5.547   6.027   3.095
   97ARG     CB 1109   5.694   6.052   3.059
   97ARG     CG 1110   5.758   6.184   3.101
   97ARG     CD 1111   5.907   6.189   3.064
   97ARG     NE 1112   5.981   6.276   3.157
   97ARG     HE 1113   5.976   6.250   3.253
   97ARG     CZ 1114   6.062   6.375   3.118
   97ARG    NH1 1115   6.108   6.389   2.993
   97ARG   HH11 1116   6.094   6.316   2.926
   97ARG   HH12 1117   6.171   6.465   2.975
   97ARG    NH2 1118   6.115   6.460   3.208
   97ARG   HH21 1119   6.097   6.456   3.306
   97ARG   HH22 1120   6.171   6.536   3.177
   97ARG      C 1121   5.535   5.997   3.244
   97ARG      O 1122   5.545   6.082   3.333
   98AS4      N 1123   5.546   5.868   3.273
   98AS4      H 1124   5.543   5.794   3.206
   98AS4     CA 1125   5.537   5.816   3.411
   98AS4     CB 1126   5.461   5.683   3.407
   98AS4     CG 1127   5.371   5.653   3.527
   98AS4    OD1 1128   5.248   5.648   3.511
   98AS4   HD11 1129   5.204   5.610   3.592
   98AS4   HD12 1130   5.240   5.659   3.412
   98AS4    OD2 1131   5.431   5.609   3.628
   98AS4   HD21 1132   5.359   5.587   3.693
   98AS4   HD22 1133   5.525   5.580   3.611
   98AS4      C 1134   5.672   5.798   3.480
   98AS4      O 1135   5.753   5.717   3.436
   99MET      N 1136   5.680   5.853   3.601
   99MET      H 1137   5.603   5.904   3.640
   99MET     CA 1138   5.797   5.860   3.690
   99MET     CB 1139   5.901   5.954   3.629
   99MET     CG 1140   5.841   6.080   3.567
   99MET     SD 1141   5.951   6.189   3.470
   99MET     CE 1142   6.027   6.278   3.605
   99MET      C 1143   5.742   5.929   3.816
   99MET     O1 1144   5.802   5.917   3.925
   99MET   HO11 1145   5.738   5.932   4.001
   99MET   HO12 1146   5.891   5.879   3.900
   99MET     O2 1147   5.640   6.001   3.810
   99MET   HO21 1148   5.618   6.031   3.903
   99MET   HO22 1149   5.622   6.007   3.712
  100ILE      N 1150   5.257   8.871   3.643
  100ILE     H1 1151   5.312   8.826   3.713
  100ILE     H2 1152   5.193   8.801   3.610
  100ILE     H3 1153   5.319   8.896   3.569
  100ILE     CA 1154   5.173   8.980   3.693
  100ILE     CB 1155   5.260   9.087   3.758
  100ILE    CG1 1156   5.336   9.026   3.876
  100ILE    CG2 1157   5.176   9.203   3.813
  100ILE     CD 1158   5.478   9.084   3.877
  100ILE      C 1159   5.094   9.025   3.569
  100ILE      O 1160   4.972   9.036   3.574
  101GLN      N 1161   5.165   9.069   3.465
  101GLN      H 1162   5.265   9.063   3.464
  101GLN     CA 1163   5.123   9.091   3.326
  101GLN     CB 1164   5.227   9.185   3.264
  101GLN     CG 1165   5.163   9.324   3.253
  101GLN     CD 1166   5.028   9.340   3.183
  101GLN    OE1 1167   4.997   9.258   3.097
  101GLN    NE2 1168   4.952   9.441   3.225
  101GLN   HE21 1169   4.978   9.511   3.291
  101GLN   HE22 1170   4.863   9.452   3.181
  101GLN      C 1171   5.114   8.957   3.253
  101GLN      O 1172   5.182   8.860   3.286
  102ARG      N 1173   5.025   8.949   3.154
  102ARG      H 1174   4.996   9.038   3.118
  102ARG     CA 1175   5.008   8.835   3.063
  102ARG     CB 1176   4.892   8.858   2.966
  102ARG     CG 1177   4.760   8.873   3.042
  102ARG     CD 1178   4.671   8.934   2.934
  102ARG     NE 1179   4.535   8.962   2.984
  102ARG     HE 1180   4.534   9.034   3.053
  102ARG     CZ 1181   4.426   8.886   2.968
  102ARG    NH1 1182   4.421   8.774   2.894
  102ARG   HH11 1183   4.503   8.749   2.843
  102ARG   HH12 1184   4.348   8.707   2.909
  102ARG    NH2 1185   4.317   8.922   3.036
  102ARG   HH21 1186   4.320   9.012   3.080
  102ARG   HH22 1187   4.251   8.853   3.067
  102ARG      C 1188   5.137   8.797   2.991
  102ARG      O 1189   5.218   8.885   2.960
  103THR      N 1190   5.174   8.670   3.004
  103THR      H 1191   5.099   8.606   3.017
  103THR     CA 1192   5.303   8.612   2.964
  103THR     CB 1193   5.329   8.622   2.813
  103THR    OG1 1194   5.295   8.746   2.751
  103THR    HG1 1195   5.271   8.821   2.813
  103THR    CG2 1196   5.261   8.500   2.751
  103THR      C 1197   5.418   8.670   3.045
  103THR      O 1198   5.474   8.773   3.006
  104PRO      N 1199   5.451   8.607   3.158
  104PRO     CA 1200   5.533   8.668   3.263
  104PRO     CB 1201   5.518   8.574   3.383
  104PRO     CG 1202   5.477   8.439   3.326
  104PRO     CD 1203   5.394   8.479   3.204
  104PRO      C 1204   5.679   8.684   3.220
  104PRO      O 1205   5.739   8.589   3.171
  105LYSH     N 1206   5.734   8.797   3.264
  105LYSH     H 1207   5.689   8.856   3.331
  105LYSH    CA 1208   5.869   8.836   3.220
  105LYSH    CB 1209   5.862   8.978   3.163
  105LYSH    CG 1210   5.828   8.978   3.014
  105LYSH    CD 1211   5.846   9.113   2.943
  105LYSH    CE 1212   5.778   9.238   2.999
  105LYSH    NZ 1213   5.633   9.248   2.977
  105LYSH   HZ1 1214   5.610   9.235   2.881
  105LYSH   HZ2 1215   5.599   9.175   3.036
  105LYSH   HZ3 1216   5.595   9.337   3.004
  105LYSH     C 1217   5.964   8.830   3.339
  105LYSH     O 1218   6.073   8.774   3.327
  106ILE      N 1219   5.918   8.864   3.459
  106ILE      H 1220   5.840   8.923   3.477
  106ILE     CA 1221   5.978   8.811   3.583
  106ILE     CB 1222   5.978   8.912   3.697
  106ILE    CG1 1223   5.851   8.990   3.729
  106ILE    CG2 1224   6.099   9.003   3.674
  106ILE     CD 1225   5.835   9.024   3.877
  106ILE      C 1226   5.904   8.679   3.607
  106ILE      O 1227   5.786   8.660   3.579
  107GLN      N 1228   5.964   8.597   3.693
  107GLN      H 1229   6.052   8.606   3.739
  107GLN     CA 1230   5.913   8.463   3.726
  107GLN     CB 1231   6.000   8.358   3.795
  107GLN     CG 1232   6.103   8.332   3.685
  107GLN     CD 1233   6.203   8.217   3.691
  107GLN    OE1 1234   6.180   8.109   3.745
  107GLN    NE2 1235   6.320   8.243   3.632
  107GLN   HE21 1236   6.324   8.323   3.572
  107GLN   HE22 1237   6.389   8.171   3.627
  107GLN      C 1238   5.770   8.461   3.781
  107GLN      O 1239   5.719   8.561   3.831
  108VAL      N 1240   5.729   8.335   3.787
  108VAL      H 1241   5.746   8.273   3.710
  108VAL     CA 1242   5.614   8.285   3.863
  108VAL     CB 1243   5.507   8.210   3.783
  108VAL    CG1 1244   5.443   8.321   3.698
  108VAL    CG2 1245   5.553   8.104   3.683
  108VAL      C 1246   5.660   8.190   3.974
  108VAL      O 1247   5.737   8.103   3.935
  109TYR      N 1248   5.605   8.193   4.095
  109TYR      H 1249   5.548   8.272   4.116
  109TYR     CA 1250   5.621   8.103   4.210
  109TYR     CB 1251   5.572   7.965   4.166
  109TYR     CG 1252   5.536   7.853   4.264
  109TYR    CD1 1253   5.636   7.775   4.321
  109TYR    HD1 1254   5.738   7.768   4.282
  109TYR    CD2 1255   5.405   7.835   4.305
  109TYR    HD2 1256   5.334   7.913   4.275
  109TYR    CE1 1257   5.592   7.677   4.410
  109TYR    HE1 1258   5.673   7.610   4.439
  109TYR    CE2 1259   5.368   7.732   4.390
  109TYR    HE2 1260   5.265   7.696   4.394
  109TYR     CZ 1261   5.463   7.653   4.454
  109TYR     OH 1262   5.422   7.536   4.510
  109TYR     HH 1263   5.323   7.533   4.525
  109TYR      C 1264   5.757   8.113   4.279
  109TYR      O 1265   5.858   8.108   4.209
  110SER      N 1266   5.752   8.116   4.412
  110SER      H 1267   5.666   8.098   4.460
  110SER     CA 1268   5.870   8.132   4.497
  110SER     CB 1269   5.843   8.175   4.642
  110SER     OG 1270   5.770   8.297   4.627
  110SER     HG 1271   5.691   8.281   4.687
  110SER      C 1272   5.962   8.010   4.501
  110SER      O 1273   5.914   7.904   4.462
  111ARG      N 1274   6.091   8.025   4.530
  111ARG      H 1275   6.135   8.113   4.551
  111ARG     CA 1276   6.186   7.914   4.517
  111ARG     CB 1277   6.290   7.950   4.411
  111ARG     CG 1278   6.233   7.952   4.268
  111ARG     CD 1279   6.316   7.992   4.146
  111ARG     NE 1280   6.426   7.898   4.121
  111ARG     HE 1281   6.477   7.868   4.202
  111ARG     CZ 1282   6.456   7.853   3.999
  111ARG    NH1 1283   6.416   7.915   3.887
  111ARG   HH11 1284   6.371   8.004   3.879
  111ARG   HH12 1285   6.454   7.884   3.800
  111ARG    NH2 1286   6.547   7.756   3.984
  111ARG   HH21 1287   6.589   7.730   4.071
  111ARG   HH22 1288   6.579   7.712   3.900
  111ARG      C 1289   6.252   7.876   4.650
  111ARG      O 1290   6.306   7.963   4.718
  112HI0      N 1291   6.288   7.749   4.669
  112HI0      H 1292   6.252   7.683   4.604
  112HI0     CA 1293   6.356   7.690   4.785
  112HI0     CB 1294   6.377   7.539   4.767
  112HI0     CG 1295   6.425   7.454   4.884
  112HI0    ND1 1296   6.353   7.409   4.987
  112HI0    HD1 1297   6.253   7.412   4.996
  112HI0    CD2 1298   6.550   7.414   4.905
  112HI0    HD2 1299   6.632   7.449   4.842
  112HI0    CE1 1300   6.434   7.342   5.068
  112HI0    HE1 1301   6.400   7.288   5.157
  112HI0    NE2 1302   6.557   7.343   5.017
  112HI0    HE2 1303   6.631   7.279   5.036
  112HI0      C 1304   6.491   7.760   4.804
  112HI0      O 1305   6.558   7.777   4.702
  113PRO      N 1306   6.517   7.799   4.929
  113PRO     CA 1307   6.639   7.870   4.969
  113PRO     CB 1308   6.634   7.892   5.120
  113PRO     CG 1309   6.523   7.793   5.158
  113PRO     CD 1310   6.424   7.784   5.042
  113PRO      C 1311   6.770   7.805   4.925
  113PRO      O 1312   6.770   7.684   4.907
  114ALA      N 1313   6.873   7.889   4.937
  114ALA      H 1314   6.862   7.986   4.957
  114ALA     CA 1315   7.004   7.846   4.885
  114ALA     CB 1316   7.077   7.740   4.967
  114ALA      C 1317   6.997   7.826   4.733
  114ALA      O 1318   6.920   7.897   4.668
  115GL4      N 1319   7.081   7.738   4.679
  115GL4      H 1320   7.134   7.677   4.737
  115GL4     CA 1321   7.108   7.696   4.541
  115GL4     CB 1322   7.200   7.575   4.523
  115GL4     CG 1323   7.154   7.453   4.603
  115GL4     CD 1324   7.203   7.454   4.748
  115GL4    OE1 1325   7.313   7.513   4.757
  115GL4   HE11 1326   7.324   7.538   4.853
  115GL4   HE12 1327   7.360   7.541   4.673
  115GL4    OE2 1328   7.128   7.416   4.840
  115GL4   HE21 1329   7.159   7.461   4.923
  115GL4   HE22 1330   7.058   7.353   4.806
  115GL4      C 1331   6.989   7.690   4.445
  115GL4      O 1332   6.999   7.726   4.327
  116ASN      N 1333   6.875   7.646   4.496
  116ASN      H 1334   6.877   7.596   4.583
  116ASN     CA 1335   6.751   7.645   4.416
  116ASN     CB 1336   6.646   7.559   4.486
  116ASN     CG 1337   6.669   7.412   4.452
  116ASN    OD1 1338   6.676   7.365   4.339
  116ASN    ND2 1339   6.717   7.347   4.558
  116ASN   HD21 1340   6.742   7.394   4.643
  116ASN   HD22 1341   6.721   7.247   4.554
  116ASN      C 1342   6.692   7.781   4.379
  116ASN      O 1343   6.590   7.768   4.311
  117GLY      N 1344   6.722   7.891   4.447
  117GLY      H 1345   6.766   7.891   4.537
  117GLY     CA 1346   6.674   8.027   4.417
  117GLY      C 1347   6.735   8.085   4.289
  117GLY      O 1348   6.668   8.099   4.187
  118LYSH     N 1349   6.853   8.145   4.294
  118LYSH     H 1350   6.884   8.205   4.221
  118LYSH    CA 1351   6.947   8.146   4.408
  118LYSH    CB 1352   7.093   8.159   4.364
  118LYSH    CG 1353   7.133   8.035   4.285
  118LYSH    CD 1354   7.276   8.029   4.230
  118LYSH    CE 1355   7.305   7.900   4.153
  118LYSH    NZ 1356   7.450   7.886   4.134
  118LYSH   HZ1 1357   7.491   7.975   4.115
  118LYSH   HZ2 1358   7.488   7.851   4.220
  118LYSH   HZ3 1359   7.477   7.832   4.055
  118LYSH     C 1360   6.910   8.242   4.522
  118LYSH     O 1361   6.886   8.193   4.632
  119SER      N 1362   6.875   8.361   4.475
  119SER      H 1363   6.891   8.383   4.379
  119SER     CA 1364   6.836   8.476   4.558
  119SER     CB 1365   6.900   8.609   4.519
  119SER     OG 1366   7.043   8.598   4.527
  119SER     HG 1367   7.054   8.681   4.581
  119SER      C 1368   6.684   8.491   4.568
  119SER      O 1369   6.614   8.458   4.473
  120ASN      N 1370   6.628   8.540   4.679
  120ASN      H 1371   6.687   8.552   4.759
  120ASN     CA 1372   6.484   8.533   4.707
  120ASN     CB 1373   6.448   8.426   4.810
  120ASN     CG 1374   6.518   8.294   4.780
  120ASN    OD1 1375   6.595   8.240   4.860
  120ASN    ND2 1376   6.467   8.212   4.688
  120ASN   HD21 1377   6.415   8.240   4.607
  120ASN   HD22 1378   6.511   8.122   4.685
  120ASN      C 1379   6.439   8.667   4.766
  120ASN      O 1380   6.415   8.682   4.886
  121PHE      N 1381   6.401   8.768   4.689
  121PHE      H 1382   6.374   8.845   4.747
  121PHE     CA 1383   6.401   8.795   4.545
  121PHE     CB 1384   6.542   8.834   4.498
  121PHE     CG 1385   6.612   8.948   4.571
  121PHE    CD1 1386   6.576   9.077   4.534
  121PHE    HD1 1387   6.524   9.092   4.439
  121PHE    CD2 1388   6.697   8.923   4.679
  121PHE    HD2 1389   6.736   8.823   4.696
  121PHE    CE1 1390   6.612   9.185   4.614
  121PHE    HE1 1391   6.576   9.284   4.585
  121PHE    CE2 1392   6.720   9.032   4.761
  121PHE    HE2 1393   6.758   9.018   4.863
  121PHE     CZ 1394   6.687   9.163   4.729
  121PHE     HZ 1395   6.713   9.242   4.800
  121PHE      C 1396   6.333   8.707   4.439
  121PHE      O 1397   6.326   8.585   4.447
  122LEU      N 1398   6.298   8.774   4.330
  122LEU      H 1399   6.284   8.873   4.325
  122LEU     CA 1400   6.230   8.704   4.220
  122LEU     CB 1401   6.091   8.765   4.202
  122LEU     CG 1402   5.999   8.674   4.120
  122LEU    CD1 1403   6.008   8.529   4.168
  122LEU    CD2 1404   5.854   8.722   4.121
  122LEU      C 1405   6.313   8.717   4.092
  122LEU      O 1406   6.333   8.820   4.027
  123ASN      N 1407   6.336   8.601   4.032
  123ASN      H 1408   6.303   8.516   4.073
  123ASN     CA 1409   6.414   8.580   3.910
  123ASN     CB 1410   6.435   8.430   3.883
  123ASN     CG 1411   6.487   8.339   3.994
  123ASN    OD1 1412   6.448   8.347   4.110
  123ASN    ND2 1413   6.568   8.237   3.968
  123ASN   HD21 1414   6.594   8.200   3.879
  123ASN   HD22 1415   6.587   8.180   4.048
  123ASN      C 1416   6.345   8.624   3.781
  123ASN      O 1417   6.222   8.622   3.779
  124CYS2     N 1418   6.422   8.664   3.680
  124CYS2     H 1419   6.518   8.685   3.697
  124CYS2    CA 1420   6.367   8.695   3.547
  124CYS2    CB 1421   6.460   8.805   3.495
  124CYS2    SG 1422   6.394   8.936   3.386
  124CYS2     C 1423   6.360   8.575   3.452
  124CYS2     O 1424   6.429   8.475   3.473
  125TYR      N 1425   6.278   8.576   3.347
  125TYR      H 1426   6.211   8.649   3.335
  125TYR     CA 1427   6.290   8.474   3.241
  125TYR     CB 1428   6.165   8.443   3.159
  125TYR     CG 1429   6.061   8.361   3.236
  125TYR    CD1 1430   6.078   8.223   3.239
  125TYR    HD1 1431   6.169   8.184   3.193
  125TYR    CD2 1432   5.964   8.421   3.315
  125TYR    HD2 1433   5.952   8.529   3.315
  125TYR    CE1 1434   5.992   8.143   3.314
  125TYR    HE1 1435   6.009   8.036   3.312
  125TYR    CE2 1436   5.871   8.343   3.383
  125TYR    HE2 1437   5.790   8.396   3.432
  125TYR     CZ 1438   5.891   8.205   3.387
  125TYR     OH 1439   5.833   8.138   3.490
  125TYR     HH 1440   5.904   8.072   3.514
  125TYR      C 1441   6.403   8.496   3.139
  125TYR      O 1442   6.382   8.547   3.029
  126VAL      N 1443   6.524   8.475   3.189
  126VAL      H 1444   6.539   8.462   3.287
  126VAL     CA 1445   6.645   8.485   3.106
  126VAL     CB 1446   6.736   8.585   3.178
  126VAL    CG1 1447   6.774   8.530   3.316
  126VAL    CG2 1448   6.858   8.618   3.092
  126VAL      C 1449   6.714   8.352   3.075
  126VAL      O 1450   6.742   8.276   3.167
  127SER      N 1451   6.721   8.314   2.948
  127SER      H 1452   6.690   8.375   2.875
  127SER     CA 1453   6.780   8.185   2.910
  127SER     CB 1454   6.690   8.127   2.801
  127SER     OG 1455   6.724   7.989   2.780
  127SER     HG 1456   6.658   7.942   2.722
  127SER      C 1457   6.926   8.188   2.864
  127SER      O 1458   6.978   8.296   2.837
  128GLY      N 1459   6.995   8.074   2.862
  128GLY      H 1460   6.950   7.990   2.890
  128GLY     CA 1461   7.138   8.071   2.826
  128GLY      C 1462   7.166   8.120   2.684
  128GLY      O 1463   7.110   8.074   2.584
  129PHE      N 1464   7.265   8.207   2.672
  129PHE      H 1465   7.290   8.260   2.753
  129PHE     CA 1466   7.326   8.258   2.548
  129PHE     CB 1467   7.291   8.406   2.536
  129PHE     CG 1468   7.312   8.490   2.662
  129PHE    CD1 1469   7.435   8.541   2.703
  129PHE    HD1 1470   7.522   8.544   2.637
  129PHE    CD2 1471   7.202   8.501   2.747
  129PHE    HD2 1472   7.101   8.493   2.707
  129PHE    CE1 1473   7.443   8.590   2.832
  129PHE    HE1 1474   7.535   8.640   2.863
  129PHE    CE2 1475   7.213   8.543   2.879
  129PHE    HE2 1476   7.132   8.531   2.951
  129PHE     CZ 1477   7.337   8.588   2.923
  129PHE     HZ 1478   7.342   8.625   3.025
  129PHE      C 1479   7.477   8.240   2.529
  129PHE      O 1480   7.555   8.237   2.624
  130HI0      N 1481   7.502   8.214   2.401
  130HI0      H 1482   7.433   8.161   2.352
  130HI0     CA 1483   7.635   8.207   2.338
  130HI0     CB 1484   7.649   8.062   2.292
  130HI0     CG 1485   7.765   8.045   2.192
  130HI0    ND1 1486   7.885   8.011   2.238
  130HI0    HD1 1487   7.911   7.963   2.321
  130HI0    CD2 1488   7.774   8.073   2.063
  130HI0    HD2 1489   7.695   8.090   1.990
  130HI0    CE1 1490   7.969   8.028   2.136
  130HI0    HE1 1491   8.076   8.034   2.152
  130HI0    NE2 1492   7.903   8.070   2.028
  130HI0    HE2 1493   7.942   8.093   1.939
  130HI0      C 1494   7.648   8.306   2.222
  130HI0      O 1495   7.552   8.323   2.146
  131PRO      N 1496   7.752   8.388   2.225
  131PRO     CA 1497   7.860   8.418   2.320
  131PRO     CB 1498   7.958   8.517   2.259
  131PRO     CG 1499   7.881   8.580   2.143
  131PRO     CD 1500   7.784   8.468   2.106
  131PRO      C 1501   7.799   8.480   2.446
  131PRO      O 1502   7.689   8.533   2.463
  132SER      N 1503   7.884   8.476   2.548
  132SER      H 1504   7.963   8.415   2.539
  132SER     CA 1505   7.859   8.530   2.682
  132SER     CB 1506   7.946   8.468   2.791
  132SER     OG 1507   8.087   8.482   2.773
  132SER     HG 1508   8.143   8.412   2.818
  132SER      C 1509   7.847   8.680   2.708
  132SER      O 1510   7.751   8.727   2.769
  133AS4      N 1511   7.927   8.750   2.629
  133AS4      H 1512   7.997   8.703   2.575
  133AS4     CA 1513   7.954   8.894   2.641
  133AS4     CB 1514   8.071   8.943   2.555
  133AS4     CG 1515   8.075   8.870   2.421
  133AS4    OD1 1516   8.035   8.923   2.315
  133AS4   HD11 1517   8.080   8.889   2.233
  133AS4   HD12 1518   7.970   8.988   2.355
  133AS4    OD2 1519   8.114   8.751   2.419
  133AS4   HD21 1520   8.138   8.716   2.329
  133AS4   HD22 1521   8.139   8.713   2.508
  133AS4      C 1522   7.836   8.988   2.613
  133AS4      O 1523   7.836   9.090   2.681
  134ILE      N 1524   7.724   8.934   2.565
  134ILE      H 1525   7.703   8.837   2.576
  134ILE     CA 1526   7.608   9.003   2.507
  134ILE     CB 1527   7.518   8.918   2.417
  134ILE    CG1 1528   7.448   8.799   2.483
  134ILE    CG2 1529   7.584   8.881   2.283
  134ILE     CD 1530   7.334   8.758   2.389
  134ILE      C 1531   7.520   9.088   2.598
  134ILE      O 1532   7.495   9.057   2.715
  135GL4      N 1533   7.453   9.178   2.527
  135GL4      H 1534   7.444   9.174   2.427
  135GL4     CA 1535   7.362   9.275   2.591
  135GL4     CB 1536   7.383   9.417   2.538
  135GL4     CG 1537   7.499   9.494   2.601
  135GL4     CD 1538   7.538   9.611   2.510
  135GL4    OE1 1539   7.451   9.698   2.487
  135GL4   HE11 1540   7.486   9.769   2.426
  135GL4   HE12 1541   7.368   9.665   2.532
  135GL4    OE2 1542   7.658   9.643   2.502
  135GL4   HE21 1543   7.672   9.734   2.462
  135GL4   HE22 1544   7.717   9.563   2.518
  135GL4      C 1545   7.219   9.226   2.614
  135GL4      O 1546   7.139   9.204   2.523
  136VAL      N 1547   7.206   9.183   2.739
  136VAL      H 1548   7.283   9.141   2.787
  136VAL     CA 1549   7.074   9.161   2.800
  136VAL     CB 1550   7.079   9.053   2.908
  136VAL    CG1 1551   6.946   9.043   2.984
  136VAL    CG2 1552   7.114   8.914   2.856
  136VAL      C 1553   7.023   9.300   2.840
  136VAL      O 1554   7.067   9.353   2.942
  137AS4      N 1555   6.946   9.367   2.756
  137AS4      H 1556   6.940   9.332   2.662
  137AS4     CA 1557   6.894   9.499   2.795
  137AS4     CB 1558   6.840   9.575   2.674
  137AS4     CG 1559   6.941   9.623   2.569
  137AS4    OD1 1560   7.052   9.669   2.605
  137AS4   HD11 1561   7.078   9.733   2.532
  137AS4   HD12 1562   7.067   9.658   2.703
  137AS4    OD2 1563   6.886   9.649   2.460
  137AS4   HD21 1564   6.953   9.690   2.399
  137AS4   HD22 1565   6.801   9.597   2.457
  137AS4      C 1566   6.778   9.482   2.893
  137AS4      O 1567   6.674   9.421   2.873
  138LEU      N 1568   6.810   9.535   3.011
  138LEU      H 1569   6.905   9.565   3.022
  138LEU     CA 1570   6.720   9.537   3.127
  138LEU     CB 1571   6.797   9.537   3.259
  138LEU     CG 1572   6.874   9.410   3.294
  138LEU    CD1 1573   6.909   9.420   3.443
  138LEU    CD2 1574   6.788   9.285   3.274
  138LEU      C 1575   6.610   9.643   3.112
  138LEU      O 1576   6.616   9.738   3.191
  139LEU      N 1577   6.502   9.617   3.039
  139LEU      H 1578   6.495   9.549   2.966
  139LEU     CA 1579   6.399   9.721   3.024
  139LEU     CB 1580   6.338   9.718   2.884
  139LEU     CG 1581   6.435   9.745   2.769
  139LEU    CD1 1582   6.351   9.743   2.641
  139LEU    CD2 1583   6.503   9.882   2.760
  139LEU      C 1584   6.289   9.701   3.130
  139LEU      O 1585   6.228   9.595   3.129
  140LYSH     N 1586   6.282   9.795   3.224
  140LYSH     H 1587   6.339   9.876   3.213
  140LYSH    CA 1588   6.183   9.804   3.333
  140LYSH    CB 1589   6.251   9.820   3.469
  140LYSH    CG 1590   6.159   9.781   3.585
  140LYSH    CD 1591   6.236   9.826   3.709
  140LYSH    CE 1592   6.142   9.799   3.827
  140LYSH    NZ 1593   6.207   9.846   3.950
  140LYSH   HZ1 1594   6.305   9.864   3.942
  140LYSH   HZ2 1595   6.169   9.937   3.967
  140LYSH   HZ3 1596   6.191   9.787   4.029
  140LYSH     C 1597   6.089   9.921   3.304
  140LYSH     O 1598   6.109  10.023   3.370
  141ASN      N 1599   6.002   9.899   3.206
  141ASN      H 1600   6.008   9.824   3.140
  141ASN     CA 1601   5.892   9.982   3.156
  141ASN     CB 1602   5.798  10.023   3.269
  141ASN     CG 1603   5.675   9.933   3.284
  141ASN    OD1 1604   5.564   9.973   3.320
  141ASN    ND2 1605   5.685   9.805   3.249
  141ASN   HD21 1606   5.770   9.771   3.209
  141ASN   HD22 1607   5.615   9.736   3.268
  141ASN      C 1608   5.948  10.104   3.081
  141ASN      O 1609   6.010  10.189   3.144
  142GLY      N 1610   5.992  10.065   2.962
  142GLY      H 1611   5.994   9.969   2.933
  142GLY     CA 1612   6.065  10.145   2.862
  142GLY      C 1613   6.214  10.156   2.895
  142GLY      O 1614   6.302  10.129   2.813
  143GL4      N 1615   6.244  10.205   3.015
  143GL4      H 1616   6.173  10.250   3.070
  143GL4     CA 1617   6.381  10.241   3.055
  143GL4     CB 1618   6.386  10.348   3.165
  143GL4     CG 1619   6.318  10.476   3.118
  143GL4     CD 1620   6.259  10.556   3.234
  143GL4    OE1 1621   6.229  10.493   3.338
  143GL4   HE11 1622   6.198  10.562   3.403
  143GL4   HE12 1623   6.252  10.397   3.320
  143GL4    OE2 1624   6.238  10.680   3.229
  143GL4   HE21 1625   6.213  10.715   3.319
  143GL4   HE22 1626   6.253  10.711   3.135
  143GL4      C 1627   6.472  10.127   3.101
  143GL4      O 1628   6.439  10.047   3.188
  144ARG      N 1629   6.591  10.133   3.043
  144ARG      H 1630   6.614  10.189   2.963
  144ARG     CA 1631   6.701  10.041   3.076
  144ARG     CB 1632   6.812  10.057   2.972
  144ARG     CG 1633   6.918   9.948   2.991
  144ARG     CD 1634   7.013   9.927   2.872
  144ARG     NE 1635   7.115  10.031   2.887
  144ARG     HE 1636   7.129  10.083   2.972
  144ARG     CZ 1637   7.194  10.084   2.792
  144ARG    NH1 1638   7.191  10.034   2.668
  144ARG   HH11 1639   7.125   9.964   2.641
  144ARG   HH12 1640   7.265  10.054   2.603
  144ARG    NH2 1641   7.261  10.196   2.821
  144ARG   HH21 1642   7.256  10.235   2.913
  144ARG   HH22 1643   7.335  10.225   2.761
  144ARG      C 1644   6.754  10.052   3.219
  144ARG      O 1645   6.834  10.141   3.247
  145ILE      N 1646   6.693   9.966   3.300
  145ILE      H 1647   6.638   9.887   3.274
  145ILE     CA 1648   6.740   9.981   3.439
  145ILE     CB 1649   6.630   9.984   3.545
  145ILE    CG1 1650   6.521  10.088   3.519
  145ILE    CG2 1651   6.685  10.022   3.683
  145ILE     CD 1652   6.572  10.231   3.507
  145ILE      C 1653   6.845   9.876   3.476
  145ILE      O 1654   6.813   9.769   3.526
  146GL4      N 1655   6.970   9.917   3.454
  146GL4      H 1656   6.986  10.014   3.432
  146GL4     CA 1657   7.094   9.841   3.475
  146GL4     CB 1658   7.212   9.912   3.409
  146GL4     CG 1659   7.270  10.040   3.470
  146GL4     CD 1660   7.177  10.162   3.467
  146GL4    OE1 1661   7.111  10.193   3.569
  146GL4   HE11 1662   7.044  10.259   3.534
  146GL4   HE12 1663   7.132  10.141   3.651
  146GL4    OE2 1664   7.178  10.229   3.362
  146GL4   HE21 1665   7.094  10.284   3.365
  146GL4   HE22 1666   7.243  10.191   3.297
  146GL4      C 1667   7.111   9.805   3.623
  146GL4      O 1668   7.159   9.694   3.651
  147LYSH     N 1669   7.084   9.905   3.705
  147LYSH     H 1670   7.064  10.000   3.681
  147LYSH    CA 1671   7.071   9.881   3.850
  147LYSH    CB 1672   7.071  10.012   3.928
  147LYSH    CG 1673   7.212  10.072   3.941
  147LYSH    CD 1674   7.296   9.997   4.044
  147LYSH    CE 1675   7.438  10.052   4.063
  147LYSH    NZ 1676   7.515  10.017   4.183
  147LYSH   HZ1 1677   7.588  10.084   4.192
  147LYSH   HZ2 1678   7.469  10.003   4.271
  147LYSH   HZ3 1679   7.566   9.934   4.160
  147LYSH     C 1680   6.955   9.794   3.899
  147LYSH     O 1681   6.846   9.843   3.926
  148VAL      N 1682   6.967   9.662   3.879
  148VAL      H 1683   7.046   9.625   3.830
  148VAL     CA 1684   6.880   9.559   3.937
  148VAL     CB 1685   6.872   9.441   3.840
  148VAL    CG1 1686   7.008   9.381   3.804
  148VAL    CG2 1687   6.767   9.333   3.869
  148VAL      C 1688   6.925   9.518   4.078
  148VAL      O 1689   7.045   9.527   4.104
  149GL4      N 1690   6.831   9.501   4.170
  149GL4      H 1691   6.735   9.514   4.146
  149GL4     CA 1692   6.856   9.476   4.312
  149GL4     CB 1693   6.732   9.425   4.386
  149GL4     CG 1694   6.619   9.526   4.401
  149GL4     CD 1695   6.586   9.617   4.282
  149GL4    OE1 1696   6.592   9.742   4.288
  149GL4   HE11 1697   6.613   9.774   4.195
  149GL4   HE12 1698   6.567   9.776   4.379
  149GL4    OE2 1699   6.541   9.559   4.181
  149GL4   HE21 1700   6.459   9.603   4.144
  149GL4   HE22 1701   6.586   9.470   4.180
  149GL4      C 1702   6.968   9.375   4.335
  149GL4      O 1703   7.063   9.397   4.410
  150HI0      N 1704   6.961   9.257   4.274
  150HI0      H 1705   6.883   9.250   4.212
  150HI0     CA 1706   7.061   9.150   4.279
  150HI0     CB 1707   7.008   9.037   4.368
  150HI0     CG 1708   7.067   9.057   4.508
  150HI0    ND1 1709   7.190   9.013   4.532
  150HI0    HD1 1710   7.252   8.960   4.474
  150HI0    CD2 1711   7.034   9.137   4.609
  150HI0    HD2 1712   6.957   9.213   4.611
  150HI0    CE1 1713   7.227   9.052   4.653
  150HI0    HE1 1714   7.311   9.015   4.712
  150HI0    NE2 1715   7.128   9.126   4.703
  150HI0    HE2 1716   7.113   9.165   4.794
  150HI0      C 1717   7.089   9.096   4.138
  150HI0      O 1718   7.001   9.075   4.055
  151SER      N 1719   7.201   9.025   4.143
  151SER      H 1720   7.270   9.018   4.215
  151SER     CA 1721   7.245   8.960   4.018
  151SER     CB 1722   7.268   9.064   3.908
  151SER     OG 1723   7.384   9.134   3.951
  151SER     HG 1724   7.398   9.213   3.890
  151SER      C 1725   7.366   8.867   4.031
  151SER      O 1726   7.457   8.878   4.114
  152AS4      N 1727   7.345   8.752   3.968
  152AS4      H 1728   7.262   8.744   3.913
  152AS4     CA 1729   7.431   8.633   3.966
  152AS4     CB 1730   7.359   8.518   4.037
  152AS4     CG 1731   7.434   8.394   4.085
  152AS4    OD1 1732   7.434   8.297   4.005
  152AS4   HD11 1733   7.428   8.207   4.047
  152AS4   HD12 1734   7.459   8.331   3.914
  152AS4    OD2 1735   7.490   8.400   4.196
  152AS4   HD21 1736   7.546   8.321   4.220
  152AS4   HD22 1737   7.467   8.488   4.237
  152AS4      C 1738   7.466   8.584   3.825
  152AS4      O 1739   7.383   8.534   3.748
  153LEU      N 1740   7.595   8.552   3.827
  153LEU      H 1741   7.645   8.571   3.911
  153LEU     CA 1742   7.677   8.488   3.724
  153LEU     CB 1743   7.818   8.545   3.709
  153LEU     CG 1744   7.826   8.698   3.708
  153LEU    CD1 1745   7.855   8.737   3.853
  153LEU    CD2 1746   7.933   8.764   3.621
  153LEU      C 1747   7.680   8.335   3.733
  153LEU      O 1748   7.775   8.273   3.779
  154SER      N 1749   7.577   8.282   3.668
  154SER      H 1750   7.504   8.347   3.646
  154SER     CA 1751   7.565   8.136   3.648
  154SER     CB 1752   7.434   8.081   3.705
  154SER     OG 1753   7.432   8.075   3.848
  154SER     HG 1754   7.469   8.163   3.878
  154SER      C 1755   7.593   8.097   3.503
  154SER      O 1756   7.557   8.163   3.406
  155PHE      N 1757   7.652   7.978   3.495
  155PHE      H 1758   7.690   7.934   3.576
  155PHE     CA 1759   7.667   7.894   3.375
  155PHE     CB 1760   7.810   7.841   3.364
  155PHE     CG 1761   7.904   7.950   3.313
  155PHE    CD1 1762   7.934   7.961   3.178
  155PHE    HD1 1763   7.874   7.915   3.099
  155PHE    CD2 1764   7.970   8.037   3.399
  155PHE    HD2 1765   7.922   8.055   3.496
  155PHE    CE1 1766   8.031   8.051   3.134
  155PHE    HE1 1767   8.052   8.065   3.028
  155PHE    CE2 1768   8.069   8.124   3.358
  155PHE    HE2 1769   8.109   8.198   3.428
  155PHE     CZ 1770   8.097   8.135   3.222
  155PHE     HZ 1771   8.183   8.193   3.187
  155PHE      C 1772   7.566   7.779   3.367
  155PHE      O 1773   7.518   7.724   3.465
  156SER      N 1774   7.540   7.748   3.240
  156SER      H 1775   7.554   7.815   3.167
  156SER     CA 1776   7.483   7.619   3.197
  156SER     CB 1777   7.409   7.642   3.066
  156SER     OG 1778   7.337   7.527   3.019
  156SER     HG 1779   7.336   7.516   2.920
  156SER      C 1780   7.583   7.506   3.172
  156SER      O 1781   7.698   7.528   3.135
  157LYSH     N 1782   7.544   7.381   3.196
  157LYSH     H 1783   7.458   7.373   3.246
  157LYSH    CA 1784   7.613   7.256   3.161
  157LYSH    CB 1785   7.528   7.137   3.207
  157LYSH    CG 1786   7.596   7.000   3.196
  157LYSH    CD 1787   7.718   7.013   3.288
  157LYSH    CE 1788   7.783   6.875   3.289
  157LYSH    NZ 1789   7.898   6.861   3.380
  157LYSH   HZ1 1790   7.921   6.764   3.388
  157LYSH   HZ2 1791   7.971   6.910   3.333
  157LYSH   HZ3 1792   7.879   6.892   3.473
  157LYSH     C 1793   7.660   7.243   3.016
  157LYSH     O 1794   7.774   7.201   2.993
  158AS4      N 1795   7.592   7.324   2.935
  158AS4      H 1796   7.522   7.391   2.960
  158AS4     CA 1797   7.641   7.342   2.798
  158AS4     CB 1798   7.518   7.341   2.707
  158AS4     CG 1799   7.425   7.454   2.752
  158AS4    OD1 1800   7.466   7.572   2.760
  158AS4   HD11 1801   7.393   7.638   2.776
  158AS4   HD12 1802   7.564   7.560   2.747
  158AS4    OD2 1803   7.305   7.426   2.770
  158AS4   HD21 1804   7.255   7.513   2.778
  158AS4   HD22 1805   7.293   7.328   2.786
  158AS4      C 1806   7.732   7.463   2.775
  158AS4      O 1807   7.760   7.491   2.659
  159TRP      N 1808   7.777   7.543   2.871
  159TRP      H 1809   7.750   7.512   2.962
  159TRP     CA 1810   7.861   7.663   2.857
  159TRP     CB 1811   8.005   7.634   2.815
  159TRP     CG 1812   8.088   7.540   2.902
  159TRP    CD1 1813   8.078   7.409   2.887
  159TRP    HD1 1814   8.015   7.354   2.818
  159TRP    CD2 1815   8.169   7.565   3.013
  159TRP    NE1 1816   8.148   7.349   2.983
  159TRP    HE1 1817   8.172   7.252   2.975
  159TRP    CE2 1818   8.202   7.440   3.064
  159TRP    CE3 1819   8.228   7.680   3.065
  159TRP    HE3 1820   8.203   7.780   3.029
  159TRP    CZ2 1821   8.296   7.431   3.166
  159TRP    HZ2 1822   8.333   7.332   3.192
  159TRP    CZ3 1823   8.331   7.668   3.157
  159TRP    HZ3 1824   8.393   7.757   3.170
  159TRP    CH2 1825   8.366   7.544   3.207
  159TRP    HH2 1826   8.430   7.534   3.295
  159TRP      C 1827   7.797   7.786   2.793
  159TRP      O 1828   7.858   7.876   2.735
  160SER      N 1829   7.664   7.789   2.789
  160SER      H 1830   7.609   7.708   2.767
  160SER     CA 1831   7.589   7.915   2.775
  160SER     CB 1832   7.448   7.902   2.718
  160SER     OG 1833   7.358   7.819   2.793
  160SER     HG 1834   7.388   7.725   2.778
  160SER      C 1835   7.568   7.984   2.910
  160SER      O 1836   7.556   7.923   3.016
  161PHE      N 1837   7.591   8.114   2.896
  161PHE      H 1838   7.601   8.167   2.812
  161PHE     CA 1839   7.586   8.203   3.013
  161PHE     CB 1840   7.656   8.334   2.977
  161PHE     CG 1841   7.703   8.406   3.104
  161PHE    CD1 1842   7.661   8.538   3.113
  161PHE    HD1 1843   7.580   8.573   3.049
  161PHE    CD2 1844   7.811   8.362   3.178
  161PHE    HD2 1845   7.838   8.257   3.162
  161PHE    CE1 1846   7.729   8.617   3.205
  161PHE    HE1 1847   7.690   8.718   3.221
  161PHE    CE2 1848   7.874   8.450   3.266
  161PHE    HE2 1849   7.948   8.409   3.335
  161PHE     CZ 1850   7.835   8.582   3.287
  161PHE     HZ 1851   7.881   8.655   3.354
  161PHE      C 1852   7.439   8.232   3.043
  161PHE      O 1853   7.357   8.271   2.960
  162TYR      N 1854   7.402   8.206   3.168
  162TYR      H 1855   7.468   8.173   3.235
  162TYR     CA 1856   7.267   8.202   3.227
  162TYR     CB 1857   7.250   8.060   3.281
  162TYR     CG 1858   7.099   8.034   3.287
  162TYR    CD1 1859   7.025   8.053   3.403
  162TYR    HD1 1860   7.043   8.137   3.470
  162TYR    CD2 1861   7.050   7.948   3.190
  162TYR    HD2 1862   7.116   7.941   3.104
  162TYR    CE1 1863   6.905   7.987   3.425
  162TYR    HE1 1864   6.844   8.005   3.514
  162TYR    CE2 1865   6.934   7.874   3.209
  162TYR    HE2 1866   6.917   7.784   3.150
  162TYR     CZ 1867   6.862   7.900   3.325
  162TYR     OH 1868   6.742   7.837   3.334
  162TYR     HH 1869   6.729   7.813   3.430
  162TYR      C 1870   7.275   8.300   3.345
  162TYR      O 1871   7.288   8.263   3.461
  163LEU      N 1872   7.263   8.425   3.302
  163LEU      H 1873   7.284   8.444   3.206
  163LEU     CA 1874   7.274   8.540   3.393
  163LEU     CB 1875   7.306   8.657   3.299
  163LEU     CG 1876   7.336   8.789   3.371
  163LEU    CD1 1877   7.441   8.778   3.482
  163LEU    CD2 1878   7.377   8.890   3.264
  163LEU      C 1879   7.149   8.560   3.478
  163LEU      O 1880   7.055   8.618   3.424
  164LEU      N 1881   7.134   8.495   3.592
  164LEU      H 1882   7.202   8.435   3.635
  164LEU     CA 1883   7.024   8.517   3.687
  164LEU     CB 1884   7.016   8.406   3.792
  164LEU     CG 1885   6.979   8.276   3.720
  164LEU    CD1 1886   6.960   8.164   3.822
  164LEU    CD2 1887   6.860   8.294   3.625
  164LEU      C 1888   7.022   8.657   3.749
  164LEU      O 1889   7.117   8.686   3.821
  165TYR      N 1890   6.957   8.751   3.681
  165TYR      H 1891   6.964   8.747   3.581
  165TYR     CA 1892   6.902   8.878   3.730
  165TYR     CB 1893   6.870   8.966   3.609
  165TYR     CG 1894   6.998   9.026   3.549
  165TYR    CD1 1895   7.074   9.109   3.631
  165TYR    HD1 1896   7.063   9.106   3.739
  165TYR    CD2 1897   7.020   9.022   3.412
  165TYR    HD2 1898   6.965   8.949   3.353
  165TYR    CE1 1899   7.171   9.191   3.574
  165TYR    HE1 1900   7.238   9.241   3.644
  165TYR    CE2 1901   7.116   9.105   3.355
  165TYR    HE2 1902   7.147   9.089   3.252
  165TYR     CZ 1903   7.188   9.192   3.436
  165TYR     OH 1904   7.270   9.284   3.380
  165TYR     HH 1905   7.281   9.365   3.438
  165TYR      C 1906   6.783   8.857   3.823
  165TYR      O 1907   6.680   8.804   3.781
  166TYR      N 1908   6.784   8.926   3.936
  166TYR      H 1909   6.858   8.989   3.962
  166TYR     CA 1910   6.675   8.927   4.035
  166TYR     CB 1911   6.712   8.845   4.159
  166TYR     CG 1912   6.804   8.725   4.138
  166TYR    CD1 1913   6.942   8.739   4.152
  166TYR    HD1 1914   6.996   8.832   4.135
  166TYR    CD2 1915   6.740   8.603   4.120
  166TYR    HD2 1916   6.631   8.604   4.117
  166TYR    CE1 1917   7.015   8.620   4.157
  166TYR    HE1 1918   7.124   8.616   4.156
  166TYR    CE2 1919   6.815   8.486   4.127
  166TYR    HE2 1920   6.762   8.391   4.128
  166TYR     CZ 1921   6.952   8.497   4.147
  166TYR     OH 1922   7.025   8.382   4.154
  166TYR     HH 1923   7.112   8.397   4.108
  166TYR      C 1924   6.630   9.060   4.095
  166TYR      O 1925   6.706   9.137   4.154
  167THR      N 1926   6.499   9.083   4.095
  167THR      H 1927   6.440   9.025   4.038
  167THR     CA 1928   6.427   9.195   4.157
  167THR     CB 1929   6.337   9.267   4.056
  167THR    OG1 1930   6.307   9.396   4.108
  167THR    HG1 1931   6.390   9.452   4.117
  167THR    CG2 1932   6.203   9.199   4.026
  167THR      C 1933   6.344   9.165   4.282
  167THR      O 1934   6.332   9.045   4.308
  168GL4      N 1935   6.287   9.262   4.353
  168GL4      H 1936   6.277   9.353   4.312
  168GL4     CA 1937   6.208   9.250   4.476
  168GL4     CB 1938   6.181   9.392   4.525
  168GL4     CG 1939   6.302   9.456   4.593
  168GL4     CD 1940   6.281   9.589   4.665
  168GL4    OE1 1941   6.312   9.603   4.785
  168GL4   HE11 1942   6.300   9.697   4.817
  168GL4   HE12 1943   6.346   9.519   4.827
  168GL4    OE2 1944   6.205   9.666   4.601
  168GL4   HE21 1945   6.184   9.746   4.658
  168GL4   HE22 1946   6.174   9.607   4.527
  168GL4      C 1947   6.078   9.181   4.433
  168GL4      O 1948   6.014   9.211   4.333
  169PHE      N 1949   6.030   9.095   4.523
  169PHE      H 1950   6.073   9.084   4.613
  169PHE     CA 1951   5.914   9.007   4.507
  169PHE     CB 1952   5.887   8.921   4.630
  169PHE     CG 1953   5.972   8.795   4.651
  169PHE    CD1 1954   5.937   8.677   4.585
  169PHE    HD1 1955   5.886   8.692   4.490
  169PHE    CD2 1956   6.045   8.785   4.768
  169PHE    HD2 1957   6.056   8.866   4.840
  169PHE    CE1 1958   5.960   8.548   4.631
  169PHE    HE1 1959   5.955   8.465   4.560
  169PHE    CE2 1960   6.059   8.656   4.820
  169PHE    HE2 1961   6.086   8.651   4.925
  169PHE     CZ 1962   6.026   8.539   4.753
  169PHE     HZ 1963   6.012   8.452   4.816
  169PHE      C 1964   5.774   9.063   4.478
  169PHE      O 1965   5.675   8.991   4.468
  170THR      N 1966   5.769   9.194   4.454
  170THR      H 1967   5.852   9.243   4.428
  170THR     CA 1968   5.640   9.264   4.453
  170THR     CB 1969   5.654   9.411   4.492
  170THR    OG1 1970   5.775   9.477   4.455
  170THR    HG1 1971   5.768   9.575   4.476
  170THR    CG2 1972   5.615   9.445   4.636
  170THR      C 1973   5.560   9.235   4.325
  170THR      O 1974   5.601   9.279   4.218
  171PRO      N 1975   5.438   9.183   4.338
  171PRO     CA 1976   5.344   9.171   4.226
  171PRO     CB 1977   5.232   9.079   4.274
  171PRO     CG 1978   5.225   9.103   4.425
  171PRO     CD 1979   5.370   9.136   4.460
  171PRO      C 1980   5.289   9.299   4.161
  171PRO      O 1981   5.168   9.307   4.139
  172THR      N 1982   5.370   9.402   4.141
  172THR      H 1983   5.469   9.385   4.147
  172THR     CA 1984   5.334   9.526   4.072
  172THR     CB 1985   5.392   9.643   4.151
  172THR    OG1 1986   5.337   9.765   4.100
  172THR    HG1 1987   5.332   9.833   4.173
  172THR    CG2 1988   5.544   9.644   4.173
  172THR      C 1989   5.382   9.530   3.926
  172THR      O 1990   5.495   9.492   3.897
  173GL4      N 1991   5.314   9.603   3.839
  173GL4      H 1992   5.240   9.665   3.866
  173GL4     CA 1993   5.324   9.589   3.693
  173GL4     CB 1994   5.208   9.656   3.619
  173GL4     CG 1995   5.082   9.570   3.601
  173GL4     CD 1996   4.974   9.648   3.526
  173GL4    OE1 1997   4.887   9.701   3.598
  173GL4   HE11 1998   4.818   9.751   3.545
  173GL4   HE12 1999   4.909   9.673   3.691
  173GL4    OE2 2000   4.969   9.648   3.401
  173GL4   HE21 2001   4.872   9.662   3.381
  173GL4   HE22 2002   5.066   9.646   3.378
  173GL4      C 2003   5.455   9.641   3.634
  173GL4      O 2004   5.505   9.580   3.539
  174LYSH     N 2005   5.515   9.739   3.702
  174LYSH     H 2006   5.462   9.784   3.774
  174LYSH    CA 2007   5.653   9.779   3.673
  174LYSH    CB 2008   5.690   9.905   3.753
  174LYSH    CG 2009   5.721  10.018   3.655
  174LYSH    CD 2010   5.819  10.115   3.721
  174LYSH    CE 2011   5.886  10.209   3.620
  174LYSH    NZ 2012   5.985  10.307   3.668
  174LYSH   HZ1 2013   6.063  10.267   3.716
  174LYSH   HZ2 2014   6.026  10.358   3.593
  174LYSH   HZ3 2015   5.948  10.381   3.723
  174LYSH     C 2016   5.767   9.679   3.696
  174LYSH     O 2017   5.871   9.692   3.632
  175ASN      N 2018   5.755   9.586   3.791
  175ASN      H 2019   5.697   9.599   3.871
  175ASN     CA 2020   5.865   9.492   3.812
  175ASN     CB 2021   5.857   9.421   3.948
  175ASN     CG 2022   5.895   9.518   4.059
  175ASN    OD1 2023   5.853   9.634   4.068
  175ASN    ND2 2024   5.932   9.460   4.173
  175ASN   HD21 2025   5.913   9.363   4.189
  175ASN   HD22 2026   5.965   9.525   4.241
  175ASN      C 2027   5.889   9.386   3.704
  175ASN      O 2028   6.000   9.334   3.694
  176GL4      N 2029   5.792   9.371   3.614
  176GL4      H 2030   5.698   9.402   3.627
  176GL4     CA 2031   5.796   9.289   3.492
  176GL4     CB 2032   5.656   9.294   3.430
  176GL4     CG 2033   5.560   9.197   3.500
  176GL4     CD 2034   5.556   9.048   3.466
  176GL4    OE1 2035   5.450   8.994   3.428
  176GL4   HE11 2036   5.481   8.923   3.365
  176GL4   HE12 2037   5.370   9.046   3.458
  176GL4    OE2 2038   5.653   8.977   3.498
  176GL4   HE21 2039   5.660   8.897   3.438
  176GL4   HE22 2040   5.695   9.022   3.577
  176GL4      C 2041   5.902   9.325   3.388
  176GL4      O 2042   5.869   9.360   3.275
  177TYR      N 2043   6.025   9.336   3.438
  177TYR      H 2044   6.035   9.319   3.536
  177TYR     CA 2045   6.155   9.353   3.371
  177TYR     CB 2046   6.269   9.311   3.464
  177TYR     CG 2047   6.354   9.417   3.534
  177TYR    CD1 2048   6.441   9.488   3.452
  177TYR    HD1 2049   6.442   9.458   3.347
  177TYR    CD2 2050   6.362   9.429   3.672
  177TYR    HD2 2051   6.293   9.380   3.740
  177TYR    CE1 2052   6.543   9.565   3.507
  177TYR    HE1 2053   6.615   9.618   3.444
  177TYR    CE2 2054   6.462   9.510   3.725
  177TYR    HE2 2055   6.475   9.531   3.831
  177TYR     CZ 2056   6.553   9.578   3.645
  177TYR     OH 2057   6.651   9.651   3.705
  177TYR     HH 2058   6.713   9.693   3.639
  177TYR      C 2059   6.178   9.270   3.245
  177TYR      O 2060   6.156   9.150   3.260
  178ALA      N 2061   6.175   9.332   3.128
  178ALA      H 2062   6.187   9.431   3.125
  178ALA     CA 2063   6.190   9.270   2.995
  178ALA     CB 2064   6.162   9.378   2.890
  178ALA      C 2065   6.341   9.252   2.981
  178ALA      O 2066   6.417   9.344   2.949
  179CYS2     N 2067   6.385   9.137   3.031
  179CYS2     H 2068   6.324   9.067   3.069
  179CYS2    CA 2069   6.523   9.088   3.021
  179CYS2    CB 2070   6.544   8.974   3.121
  179CYS2    SG 2071   6.558   9.018   3.298
  179CYS2     C 2072   6.567   9.058   2.878
  179CYS2     O 2073   6.591   8.944   2.839
  180ARG      N 2074   6.568   9.159   2.791
  180ARG      H 2075   6.547   9.249   2.831
  180ARG     CA 2076   6.591   9.163   2.646
  180ARG     CB 2077   6.558   9.298   2.583
  180ARG     CG 2078   6.410   9.313   2.545
  180ARG     CD 2079   6.390   9.393   2.416
  180ARG     NE 2080   6.462   9.329   2.305
  180ARG     HE 2081   6.432   9.236   2.284
  180ARG     CZ 2082   6.569   9.379   2.243
  180ARG    NH1 2083   6.640   9.484   2.287
  180ARG   HH11 2084   6.610   9.529   2.371
  180ARG   HH12 2085   6.706   9.531   2.228
  180ARG    NH2 2086   6.631   9.297   2.156
  180ARG   HH21 2087   6.602   9.202   2.144
  180ARG   HH22 2088   6.714   9.331   2.113
  180ARG      C 2089   6.730   9.115   2.604
  180ARG      O 2090   6.823   9.187   2.570
  181VAL      N 2091   6.731   8.987   2.567
  181VAL      H 2092   6.657   8.920   2.564
  181VAL     CA 2093   6.856   8.923   2.522
  181VAL     CB 2094   6.854   8.771   2.539
  181VAL    CG1 2095   6.992   8.714   2.503
  181VAL    CG2 2096   6.815   8.718   2.677
  181VAL      C 2097   6.880   8.967   2.377
  181VAL      O 2098   6.796   8.938   2.292
  182ASN      N 2099   6.973   9.057   2.350
  182ASN      H 2100   7.013   9.107   2.427
  182ASN     CA 2101   7.005   9.093   2.211
  182ASN     CB 2102   7.063   9.234   2.202
  182ASN     CG 2103   6.969   9.344   2.251
  182ASN    OD1 2104   6.905   9.414   2.173
  182ASN    ND2 2105   6.971   9.396   2.374
  182ASN   HD21 2106   7.029   9.354   2.444
  182ASN   HD22 2107   6.940   9.485   2.408
  182ASN      C 2108   7.081   8.993   2.123
  182ASN      O 2109   7.123   8.887   2.169
  183HI0      N 2110   7.082   9.022   1.994
  183HI0      H 2111   7.022   9.092   1.954
  183HI0     CA 2112   7.162   8.946   1.896
  183HI0     CB 2113   7.146   9.008   1.757
  183HI0     CG 2114   7.200   8.912   1.650
  183HI0    ND1 2115   7.168   8.785   1.628
  183HI0    HD1 2116   7.128   8.722   1.695
  183HI0    CD2 2117   7.259   8.961   1.542
  183HI0    HD2 2118   7.274   9.067   1.520
  183HI0    CE1 2119   7.212   8.757   1.506
  183HI0    HE1 2120   7.210   8.658   1.461
  183HI0    NE2 2121   7.270   8.864   1.452
  183HI0    HE2 2122   7.326   8.862   1.369
  183HI0      C 2123   7.311   8.958   1.929
  183HI0      O 2124   7.368   9.064   1.952
  184VAL      N 2125   7.376   8.853   1.879
  184VAL      H 2126   7.321   8.783   1.834
  184VAL     CA 2127   7.516   8.815   1.904
  184VAL     CB 2128   7.542   8.666   1.881
  184VAL    CG1 2129   7.446   8.581   1.965
  184VAL    CG2 2130   7.516   8.646   1.732
  184VAL      C 2131   7.624   8.920   1.875
  184VAL      O 2132   7.740   8.908   1.916
  185THR      N 2133   7.596   9.023   1.796
  185THR      H 2134   7.515   9.021   1.737
  185THR     CA 2135   7.687   9.134   1.766
  185THR     CB 2136   7.656   9.201   1.632
  185THR    OG1 2137   7.515   9.215   1.613
  185THR    HG1 2138   7.492   9.308   1.583
  185THR    CG2 2139   7.741   9.142   1.520
  185THR      C 2140   7.691   9.234   1.882
  185THR      O 2141   7.788   9.310   1.889
  186LEU      N 2142   7.575   9.250   1.944
  186LEU      H 2143   7.502   9.182   1.940
  186LEU     CA 2144   7.553   9.369   2.028
  186LEU     CB 2145   7.405   9.406   2.046
  186LEU     CG 2146   7.342   9.460   1.917
  186LEU    CD1 2147   7.191   9.480   1.933
  186LEU    CD2 2148   7.408   9.590   1.873
  186LEU      C 2149   7.631   9.364   2.159
  186LEU      O 2150   7.599   9.293   2.254
  187SER      N 2151   7.735   9.447   2.157
  187SER      H 2152   7.741   9.531   2.102
  187SER     CA 2153   7.833   9.439   2.266
  187SER     CB 2154   7.904   9.303   2.268
  187SER     OG 2155   7.988   9.276   2.381
  187SER     HG 2156   7.994   9.177   2.393
  187SER      C 2157   7.931   9.556   2.271
  187SER      O 2158   8.040   9.543   2.214
  188GLN      N 2159   7.890   9.660   2.342
  188GLN      H 2160   7.797   9.661   2.380
  188GLN     CA 2161   7.976   9.776   2.373
  188GLN     CB 2162   7.890   9.885   2.437
  188GLN     CG 2163   7.783   9.933   2.338
  188GLN     CD 2164   7.830  10.033   2.232
  188GLN    OE1 2165   7.878   9.998   2.125
  188GLN    NE2 2166   7.823  10.164   2.255
  188GLN   HE21 2167   7.808  10.191   2.350
  188GLN   HE22 2168   7.813  10.224   2.176
  188GLN      C 2169   8.099   9.745   2.459
  188GLN      O 2170   8.075   9.666   2.551
  189PRO      N 2171   8.223   9.777   2.425
  189PRO     CA 2172   8.351   9.739   2.486
  189PRO     CB 2173   8.450   9.739   2.369
  189PRO     CG 2174   8.368   9.771   2.244
  189PRO     CD 2175   8.244   9.844   2.296
  189PRO      C 2176   8.401   9.830   2.598
  189PRO      O 2177   8.329   9.920   2.640
  190LYSH     N 2178   8.528   9.810   2.633
  190LYSH     H 2179   8.591   9.754   2.579
  190LYSH    CA 2180   8.595   9.865   2.752
  190LYSH    CB 2181   8.742   9.843   2.717
  190LYSH    CG 2182   8.844   9.881   2.825
  190LYSH    CD 2183   8.986   9.829   2.800
  190LYSH    CE 2184   9.055   9.892   2.679
  190LYSH    NZ 2185   9.199   9.868   2.666
  190LYSH   HZ1 2186   9.233   9.774   2.673
  190LYSH   HZ2 2187   9.230   9.917   2.584
  190LYSH   HZ3 2188   9.245   9.924   2.735
  190LYSH     C 2189   8.570  10.014   2.772
  190LYSH     O 2190   8.572  10.090   2.675
  191ILE      N 2191   8.556  10.049   2.900
  191ILE      H 2192   8.574   9.984   2.974
  191ILE     CA 2193   8.542  10.184   2.956
  191ILE     CB 2194   8.668  10.267   2.932
  191ILE    CG1 2195   8.782  10.199   3.008
  191ILE    CG2 2196   8.660  10.415   2.970
  191ILE     CD 2197   8.760  10.193   3.159
  191ILE      C 2198   8.413  10.248   2.904
  191ILE      O 2199   8.322  10.266   2.986
  192VAL      N 2200   8.400  10.265   2.773
  192VAL      H 2201   8.476  10.240   2.713
  192VAL     CA 2202   8.280  10.324   2.713
  192VAL     CB 2203   8.303  10.364   2.567
  192VAL    CG1 2204   8.404  10.479   2.560
  192VAL    CG2 2205   8.341  10.249   2.474
  192VAL      C 2206   8.149  10.247   2.728
  192VAL      O 2207   8.044  10.293   2.682
  193LYSH     N 2208   8.155  10.120   2.768
  193LYSH     H 2209   8.234  10.061   2.753
  193LYSH    CA 2210   8.027  10.052   2.790
  193LYSH    CB 2211   8.052   9.901   2.788
  193LYSH    CG 2212   8.146   9.844   2.895
  193LYSH    CD 2213   8.113   9.695   2.911
  193LYSH    CE 2214   8.227   9.624   2.985
  193LYSH    NZ 2215   8.233   9.619   3.132
  193LYSH   HZ1 2216   8.242   9.712   3.167
  193LYSH   HZ2 2217   8.151   9.576   3.169
  193LYSH   HZ3 2218   8.309   9.561   3.161
  193LYSH     C 2219   7.955  10.092   2.919
  193LYSH     O 2220   8.015  10.144   3.013
  194TRP      N 2221   7.822  10.089   2.908
  194TRP      H 2222   7.777  10.067   2.822
  194TRP     CA 2223   7.734  10.108   3.024
  194TRP     CB 2224   7.593  10.117   2.966
  194TRP     CG 2225   7.543   9.991   2.895
  194TRP    CD1 2226   7.551   9.976   2.763
  194TRP    HD1 2227   7.612  10.040   2.700
  194TRP    CD2 2228   7.469   9.882   2.939
  194TRP    NE1 2229   7.484   9.869   2.721
  194TRP    HE1 2230   7.476   9.835   2.627
  194TRP    CE2 2231   7.430   9.809   2.827
  194TRP    CE3 2232   7.406   9.858   3.060
  194TRP    HE3 2233   7.404   9.939   3.134
  194TRP    CZ2 2234   7.329   9.714   2.839
  194TRP    HZ2 2235   7.328   9.630   2.770
  194TRP    CZ3 2236   7.306   9.763   3.075
  194TRP    HZ3 2237   7.235   9.769   3.158
  194TRP    CH2 2238   7.268   9.691   2.962
  194TRP    HH2 2239   7.213   9.599   2.985
  194TRP      C 2240   7.739  10.001   3.134
  194TRP      O 2241   7.806   9.899   3.120
  195AS4      N 2242   7.696  10.041   3.253
  195AS4      H 2243   7.636  10.121   3.257
  195AS4     CA 2244   7.703   9.973   3.383
  195AS4     CB 2245   7.695  10.071   3.500
  195AS4     CG 2246   7.814  10.167   3.503
  195AS4    OD1 2247   7.898  10.142   3.592
  195AS4   HD11 2248   7.975  10.199   3.565
  195AS4   HD12 2249   7.860  10.078   3.659
  195AS4    OD2 2250   7.819  10.272   3.434
  195AS4   HD21 2251   7.910  10.309   3.452
  195AS4   HD22 2252   7.752  10.269   3.360
  195AS4      C 2253   7.621   9.845   3.405
  195AS4      O 2254   7.532   9.835   3.489
  196ARG      N 2255   7.678   9.738   3.351
  196ARG      H 2256   7.733   9.749   3.268
  196ARG     CA 2257   7.613   9.606   3.368
  196ARG     CB 2258   7.557   9.558   3.234
  196ARG     CG 2259   7.657   9.551   3.118
  196ARG     CD 2260   7.602   9.478   2.996
  196ARG     NE 2261   7.706   9.500   2.894
  196ARG     HE 2262   7.729   9.596   2.879
  196ARG     CZ 2263   7.784   9.408   2.836
  196ARG    NH1 2264   7.762   9.278   2.861
  196ARG   HH11 2265   7.685   9.253   2.920
  196ARG   HH12 2266   7.811   9.208   2.809
  196ARG    NH2 2267   7.871   9.449   2.743
  196ARG   HH21 2268   7.888   9.545   2.721
  196ARG   HH22 2269   7.915   9.378   2.688
  196ARG      C 2270   7.683   9.486   3.432
  196ARG      O 2271   7.801   9.463   3.406
  197AS4      N 2272   7.600   9.402   3.492
  197AS4      H 2273   7.507   9.427   3.520
  197AS4     CA 2274   7.641   9.275   3.554
  197AS4     CB 2275   7.555   9.231   3.673
  197AS4     CG 2276   7.525   9.331   3.785
  197AS4    OD1 2277   7.403   9.349   3.805
  197AS4   HD11 2278   7.384   9.396   3.891
  197AS4   HD12 2279   7.362   9.310   3.723
  197AS4    OD2 2280   7.618   9.388   3.848
  197AS4   HD21 2281   7.580   9.440   3.924
  197AS4   HD22 2282   7.705   9.378   3.801
  197AS4      C 2283   7.682   9.171   3.450
  197AS4      O 2284   7.603   9.115   3.375
  198MET      N 2285   7.813   9.148   3.454
  198MET      H 2286   7.871   9.183   3.528
  198MET     CA 2287   7.901   9.085   3.354
  198MET     CB 2288   7.936   9.199   3.258
  198MET     CG 2289   8.009   9.154   3.131
  198MET     SD 2290   8.085   9.301   3.053
  198MET     CE 2291   8.180   9.216   2.929
  198MET      C 2292   8.028   9.038   3.427
  198MET     O1 2293   8.098   8.949   3.375
  198MET   HO11 2294   8.185   8.937   3.422
  198MET   HO12 2295   8.041   8.901   3.308
  198MET     O2 2296   8.052   9.089   3.539
  198MET   HO21 2297   8.134   9.047   3.578
  198MET   HO22 2298   7.986   9.158   3.568
   9.48540   9.48540   6.70720   0.00000   0.00000   0.00000   0.00000   4.74270   4.74270
