# Supplementary material for: Interfacial Dynamics and Growth Modes of β2-Microglobulin Dimers
Source: J Chem Inf Model. 2023 May 3;63(14):4447–57. doi: 10.1021/acs.jcim.3c00399 (PMC10369489; doi:10.1021/acs.jcim.3c00399)
Supplement: Supplementary file 2 — ci3c00399_si_002.zip [file ci3c00399_si_002.zip › Supporting-Information/confs_start/Start_conformation_BM-1_rep2-3.gro]

Protein in water t=   0.00000 step= 0
 2298
    1ILE      N    1   7.998   6.648   1.038
    1ILE     H1    2   7.986   6.549   1.039
    1ILE     H2    3   8.024   6.668   0.943
    1ILE     H3    4   8.081   6.675   1.086
    1ILE     CA    5   7.877   6.720   1.080
    1ILE     CB    6   7.767   6.712   0.974
    1ILE    CG1    7   7.804   6.803   0.857
    1ILE    CG2    8   7.631   6.749   1.034
    1ILE     CD    9   7.695   6.795   0.749
    1ILE      C   10   7.853   6.663   1.220
    1ILE      O   11   7.878   6.546   1.250
    2GLN      N   12   7.800   6.753   1.302
    2GLN      H   13   7.771   6.846   1.279
    2GLN     CA   14   7.760   6.712   1.437
    2GLN     CB   15   7.784   6.830   1.532
    2GLN     CG   16   7.779   6.785   1.678
    2GLN     CD   17   7.789   6.906   1.771
    2GLN    OE1   18   7.720   7.005   1.747
    2GLN    NE2   19   7.889   6.908   1.858
    2GLN   HE21   20   7.956   6.834   1.866
    2GLN   HE22   21   7.888   6.984   1.923
    2GLN      C   22   7.619   6.652   1.436
    2GLN      O   23   7.519   6.705   1.389
    3ARG      N   24   7.603   6.541   1.507
    3ARG      H   25   7.680   6.519   1.566
    3ARG     CA   26   7.477   6.466   1.520
    3ARG     CB   27   7.504   6.319   1.554
    3ARG     CG   28   7.376   6.238   1.569
    3ARG     CD   29   7.407   6.088   1.582
    3ARG     NE   30   7.479   6.036   1.465
    3ARG     HE   31   7.531   6.109   1.420
    3ARG     CZ   32   7.486   5.915   1.409
    3ARG    NH1   33   7.427   5.805   1.459
    3ARG   HH11   34   7.381   5.811   1.548
    3ARG   HH12   35   7.432   5.723   1.402
    3ARG    NH2   36   7.589   5.893   1.327
    3ARG   HH21   37   7.654   5.963   1.298
    3ARG   HH22   38   7.618   5.802   1.298
    3ARG      C   39   7.363   6.519   1.607
    3ARG      O   40   7.366   6.523   1.730
    4THR      N   41   7.267   6.590   1.547
    4THR      H   42   7.300   6.634   1.464
    4THR     CA   43   7.136   6.626   1.603
    4THR     CB   44   7.056   6.735   1.530
    4THR    OG1   45   7.070   6.721   1.388
    4THR    HG1   46   7.047   6.803   1.335
    4THR    CG2   47   7.099   6.876   1.570
    4THR      C   48   7.049   6.501   1.612
    4THR      O   49   7.018   6.442   1.509
    5PRO      N   50   6.997   6.470   1.731
    5PRO     CA   51   6.893   6.367   1.743
    5PRO     CB   52   6.875   6.353   1.894
    5PRO     CG   53   7.006   6.407   1.953
    5PRO     CD   54   7.046   6.521   1.860
    5PRO      C   55   6.765   6.430   1.688
    5PRO      O   56   6.732   6.546   1.713
    6LYSH     N   57   6.700   6.365   1.591
    6LYSH     H   58   6.738   6.279   1.558
    6LYSH    CA   59   6.576   6.414   1.530
    6LYSH    CB   60   6.568   6.379   1.381
    6LYSH    CG   61   6.667   6.453   1.291
    6LYSH    CD   62   6.816   6.419   1.298
    6LYSH    CE   63   6.887   6.483   1.179
    6LYSH    NZ   64   7.032   6.499   1.202
    6LYSH   HZ1   65   7.086   6.537   1.128
    6LYSH   HZ2   66   7.051   6.548   1.287
    6LYSH   HZ3   67   7.069   6.407   1.214
    6LYSH     C   68   6.453   6.361   1.604
    6LYSH     O   69   6.418   6.246   1.578
    7ILE      N   70   6.372   6.451   1.660
    7ILE      H   71   6.372   6.547   1.633
    7ILE     CA   72   6.260   6.406   1.744
    7ILE     CB   73   6.279   6.464   1.884
    7ILE    CG1   74   6.310   6.614   1.885
    7ILE    CG2   75   6.382   6.375   1.954
    7ILE     CD   76   6.309   6.674   2.025
    7ILE      C   77   6.123   6.442   1.687
    7ILE      O   78   6.114   6.488   1.574
    8GLN      N   79   6.019   6.406   1.762
    8GLN      H   80   6.024   6.323   1.817
    8GLN     CA   81   5.878   6.425   1.725
    8GLN     CB   82   5.838   6.572   1.715
    8GLN     CG   83   5.857   6.637   1.853
    8GLN     CD   84   5.770   6.575   1.963
    8GLN    OE1   85   5.791   6.472   2.027
    8GLN    NE2   86   5.669   6.645   2.012
    8GLN   HE21   87   5.656   6.738   1.976
    8GLN   HE22   88   5.613   6.607   2.085
    8GLN      C   89   5.831   6.341   1.605
    8GLN      O   90   5.725   6.280   1.614
    9VAL      N   91   5.888   6.362   1.487
    9VAL      H   92   5.963   6.427   1.475
    9VAL     CA   93   5.854   6.290   1.363
    9VAL     CB   94   5.906   6.359   1.237
    9VAL    CG1   95   5.838   6.304   1.112
    9VAL    CG2   96   5.892   6.511   1.243
    9VAL      C   97   5.899   6.144   1.377
    9VAL      O   98   6.019   6.122   1.360
   10TYR      N   99   5.804   6.053   1.399
   10TYR      H  100   5.707   6.069   1.416
   10TYR     CA  101   5.833   5.910   1.411
   10TYR     CB  102   5.784   5.856   1.546
   10TYR     CG  103   5.858   5.908   1.669
   10TYR    CD1  104   5.793   6.006   1.743
   10TYR    HD1  105   5.694   6.026   1.702
   10TYR    CD2  106   5.994   5.884   1.684
   10TYR    HD2  107   6.043   5.794   1.646
   10TYR    CE1  108   5.859   6.097   1.824
   10TYR    HE1  109   5.813   6.162   1.898
   10TYR    CE2  110   6.061   5.970   1.771
   10TYR    HE2  111   6.153   5.925   1.809
   10TYR     CZ  112   5.996   6.074   1.836
   10TYR     OH  113   6.074   6.169   1.892
   10TYR     HH  114   6.155   6.117   1.921
   10TYR      C  115   5.781   5.828   1.293
   10TYR      O  116   5.662   5.826   1.262
   11SER      N  117   5.866   5.741   1.239
   11SER      H  118   5.952   5.719   1.285
   11SER     CA  119   5.843   5.657   1.120
   11SER     CB  120   5.756   5.535   1.147
   11SER     OG  121   5.820   5.443   1.235
   11SER     HG  122   5.910   5.412   1.204
   11SER      C  123   5.803   5.720   0.986
   11SER      O  124   5.826   5.663   0.880
   12ARG      N  125   5.722   5.824   0.999
   12ARG      H  126   5.687   5.853   1.088
   12ARG     CA  127   5.675   5.913   0.891
   12ARG     CB  128   5.548   5.982   0.941
   12ARG     CG  129   5.430   5.884   0.948
   12ARG     CD  130   5.298   5.961   0.954
   12ARG     NE  131   5.194   5.862   0.986
   12ARG     HE  132   5.222   5.766   0.989
   12ARG     CZ  133   5.065   5.888   1.010
   12ARG    NH1  134   5.017   6.013   1.011
   12ARG   HH11  135   5.072   6.094   0.988
   12ARG   HH12  136   4.924   6.024   1.045
   12ARG    NH2  137   5.004   5.787   1.074
   12ARG   HH21  138   5.065   5.713   1.104
   12ARG   HH22  139   4.907   5.797   1.093
   12ARG      C  140   5.785   6.007   0.841
   12ARG      O  141   5.880   6.049   0.908
   13HI0      N  142   5.774   6.009   0.709
   13HI0      H  143   5.699   5.967   0.658
   13HI0     CA  144   5.848   6.106   0.627
   13HI0     CB  145   5.833   6.061   0.481
   13HI0     CG  146   5.918   5.938   0.447
   13HI0    ND1  147   6.037   5.904   0.496
   13HI0    HD1  148   6.074   5.930   0.585
   13HI0    CD2  149   5.888   5.872   0.335
   13HI0    HD2  150   5.823   5.907   0.255
   13HI0    CE1  151   6.076   5.803   0.419
   13HI0    HE1  152   6.174   5.755   0.428
   13HI0    NE2  153   5.984   5.780   0.326
   13HI0    HE2  154   5.995   5.711   0.255
   13HI0      C  155   5.816   6.255   0.639
   13HI0      O  156   5.700   6.289   0.661
   14PRO      N  157   5.924   6.332   0.630
   14PRO     CA  158   5.919   6.477   0.605
   14PRO     CB  159   6.068   6.512   0.596
   14PRO     CG  160   6.134   6.420   0.698
   14PRO     CD  161   6.052   6.291   0.690
   14PRO      C  162   5.841   6.523   0.482
   14PRO      O  163   5.854   6.465   0.374
   15ALA      N  164   5.780   6.641   0.492
   15ALA      H  165   5.766   6.680   0.583
   15ALA     CA  166   5.719   6.716   0.382
   15ALA     CB  167   5.597   6.645   0.323
   15ALA      C  168   5.679   6.858   0.419
   15ALA      O  169   5.637   6.879   0.533
   16GL4      N  170   5.648   6.939   0.319
   16GL4      H  171   5.675   6.921   0.224
   16GL4     CA  172   5.591   7.074   0.331
   16GL4     CB  173   5.578   7.142   0.195
   16GL4     CG  174   5.458   7.092   0.115
   16GL4     CD  175   5.433   7.158  -0.021
   16GL4    OE1  176   5.322   7.210  -0.047
   16GL4   HE11  177   5.319   7.213  -0.147
   16GL4   HE12  178   5.263   7.210   0.033
   16GL4    OE2  179   5.528   7.150  -0.102
   16GL4   HE21  180   5.512   7.196  -0.189
   16GL4   HE22  181   5.591   7.079  -0.071
   16GL4      C  182   5.460   7.068   0.411
   16GL4      O  183   5.370   6.989   0.383
   17ASN      N  184   5.443   7.170   0.495
   17ASN      H  185   5.510   7.244   0.493
   17ASN     CA  186   5.335   7.191   0.591
   17ASN     CB  187   5.216   7.246   0.511
   17ASN     CG  188   5.206   7.398   0.524
   17ASN    OD1  189   5.250   7.475   0.439
   17ASN    ND2  190   5.117   7.441   0.613
   17ASN   HD21  191   5.061   7.378   0.666
   17ASN   HD22  192   5.117   7.538   0.637
   17ASN      C  193   5.309   7.079   0.692
   17ASN      O  194   5.244   7.102   0.794
   18GLY      N  195   5.352   6.958   0.660
   18GLY      H  196   5.358   6.929   0.564
   18GLY     CA  197   5.352   6.850   0.760
   18GLY      C  198   5.372   6.712   0.698
   18GLY      O  199   5.354   6.696   0.577
   19LYSH     N  200   5.438   6.624   0.772
   19LYSH     H  201   5.439   6.531   0.735
   19LYSH    CA  202   5.521   6.644   0.892
   19LYSH    CB  203   5.546   6.506   0.954
   19LYSH    CG  204   5.429   6.471   1.047
   19LYSH    CD  205   5.411   6.564   1.167
   19LYSH    CE  206   5.314   6.502   1.268
   19LYSH    NZ  207   5.287   6.587   1.384
   19LYSH   HZ1  208   5.212   6.550   1.439
   19LYSH   HZ2  209   5.372   6.592   1.437
   19LYSH   HZ3  210   5.267   6.682   1.358
   19LYSH     C  211   5.658   6.705   0.861
   19LYSH     O  212   5.705   6.700   0.747
   20SER      N  213   5.715   6.768   0.964
   20SER      H  214   5.666   6.799   1.045
   20SER     CA  215   5.846   6.833   0.953
   20SER     CB  216   5.826   6.974   0.897
   20SER     OG  217   5.797   6.988   0.758
   20SER     HG  218   5.724   6.923   0.737
   20SER      C  219   5.911   6.837   1.091
   20SER      O  220   5.849   6.883   1.187
   21ASN      N  221   6.041   6.811   1.089
   21ASN      H  222   6.091   6.817   1.003
   21ASN     CA  223   6.126   6.812   1.209
   21ASN     CB  224   6.260   6.747   1.171
   21ASN     CG  225   6.247   6.596   1.151
   21ASN    OD1  226   6.242   6.550   1.037
   21ASN    ND2  227   6.270   6.521   1.258
   21ASN   HD21  228   6.299   6.561   1.345
   21ASN   HD22  229   6.257   6.423   1.242
   21ASN      C  230   6.145   6.956   1.257
   21ASN      O  231   6.166   7.051   1.182
   22PHE      N  232   6.144   6.982   1.387
   22PHE      H  233   6.139   7.079   1.411
   22PHE     CA  234   6.149   6.895   1.505
   22PHE     CB  235   6.019   6.832   1.557
   22PHE     CG  236   5.920   6.938   1.607
   22PHE    CD1  237   5.961   7.010   1.718
   22PHE    HD1  238   6.045   6.981   1.782
   22PHE    CD2  239   5.813   6.977   1.527
   22PHE    HD2  240   5.789   6.919   1.438
   22PHE    CE1  241   5.888   7.123   1.751
   22PHE    HE1  242   5.906   7.182   1.841
   22PHE    CE2  243   5.744   7.092   1.565
   22PHE    HE2  244   5.661   7.129   1.505
   22PHE     CZ  245   5.777   7.166   1.678
   22PHE     HZ  246   5.717   7.250   1.713
   22PHE      C  247   6.281   6.824   1.536
   22PHE      O  248   6.301   6.706   1.509
   23LEU      N  249   6.380   6.907   1.568
   23LEU      H  250   6.356   7.004   1.574
   23LEU     CA  251   6.517   6.872   1.606
   23LEU     CB  252   6.611   6.977   1.545
   23LEU     CG  253   6.615   7.000   1.394
   23LEU    CD1  254   6.734   7.086   1.352
   23LEU    CD2  255   6.621   6.879   1.300
   23LEU      C  256   6.538   6.879   1.757
   23LEU      O  257   6.455   6.923   1.836
   24ASN      N  258   6.646   6.813   1.799
   24ASN      H  259   6.687   6.738   1.748
   24ASN     CA  260   6.695   6.839   1.935
   24ASN     CB  261   6.699   6.707   2.012
   24ASN     CG  262   6.720   6.717   2.163
   24ASN    OD1  263   6.739   6.825   2.220
   24ASN    ND2  264   6.697   6.613   2.243
   24ASN   HD21  265   6.675   6.521   2.212
   24ASN   HD22  266   6.703   6.636   2.340
   24ASN      C  267   6.836   6.899   1.929
   24ASN      O  268   6.906   6.869   1.832
   25CYS2     N  269   6.891   6.948   2.039
   25CYS2     H  270   6.860   6.925   2.132
   25CYS2    CA  271   7.024   7.009   2.045
   25CYS2    CB  272   7.007   7.112   2.157
   25CYS2    SG  273   7.135   7.241   2.142
   25CYS2     C  274   7.121   6.899   2.090
   25CYS2     O  275   7.080   6.808   2.162
   26TYR      N  276   7.246   6.907   2.045
   26TYR      H  277   7.267   6.975   1.974
   26TYR     CA  278   7.354   6.819   2.090
   26TYR     CB  279   7.471   6.826   1.992
   26TYR     CG  280   7.580   6.726   2.031
   26TYR    CD1  281   7.577   6.602   1.969
   26TYR    HD1  282   7.492   6.585   1.902
   26TYR    CD2  283   7.689   6.764   2.108
   26TYR    HD2  284   7.673   6.851   2.172
   26TYR    CE1  285   7.686   6.515   1.972
   26TYR    HE1  286   7.695   6.422   1.916
   26TYR    CE2  287   7.795   6.675   2.114
   26TYR    HE2  288   7.873   6.707   2.184
   26TYR     CZ  289   7.793   6.550   2.054
   26TYR     OH  290   7.888   6.454   2.070
   26TYR     HH  291   7.959   6.498   2.124
   26TYR      C  292   7.386   6.835   2.239
   26TYR      O  293   7.461   6.927   2.270
   27VAL      N  294   7.303   6.788   2.332
   27VAL      H  295   7.209   6.771   2.302
   27VAL     CA  296   7.316   6.812   2.477
   27VAL     CB  297   7.177   6.826   2.539
   27VAL    CG1  298   7.124   6.969   2.523
   27VAL    CG2  299   7.078   6.724   2.483
   27VAL      C  300   7.391   6.701   2.552
   27VAL      O  301   7.458   6.622   2.486
   28SER      N  302   7.435   6.730   2.674
   28SER      H  303   7.438   6.827   2.698
   28SER     CA  304   7.490   6.633   2.769
   28SER     CB  305   7.591   6.703   2.861
   28SER     OG  306   7.722   6.684   2.806
   28SER     HG  307   7.782   6.643   2.874
   28SER      C  308   7.385   6.568   2.859
   28SER      O  309   7.278   6.615   2.897
   29GLY      N  310   7.425   6.446   2.894
   29GLY      H  311   7.519   6.416   2.879
   29GLY     CA  312   7.346   6.349   2.971
   29GLY      C  313   7.364   6.381   3.120
   29GLY      O  314   7.423   6.302   3.194
   30PHE      N  315   7.327   6.503   3.158
   30PHE      H  316   7.291   6.563   3.087
   30PHE     CA  317   7.335   6.559   3.293
   30PHE     CB  318   7.282   6.702   3.302
   30PHE     CG  319   7.322   6.809   3.199
   30PHE    CD1  320   7.450   6.863   3.205
   30PHE    HD1  321   7.508   6.841   3.295
   30PHE    CD2  322   7.239   6.839   3.092
   30PHE    HD2  323   7.145   6.786   3.079
   30PHE    CE1  324   7.491   6.939   3.097
   30PHE    HE1  325   7.597   6.946   3.072
   30PHE    CE2  326   7.280   6.913   2.981
   30PHE    HE2  327   7.230   6.908   2.884
   30PHE     CZ  328   7.410   6.962   2.987
   30PHE     HZ  329   7.447   7.027   2.908
   30PHE      C  330   7.265   6.480   3.403
   30PHE      O  331   7.156   6.425   3.386
   31HI0      N  332   7.340   6.451   3.509
   31HI0      H  333   7.440   6.451   3.502
   31HI0     CA  334   7.282   6.394   3.631
   31HI0     CB  335   7.348   6.257   3.653
   31HI0     CG  336   7.303   6.187   3.781
   31HI0    ND1  337   7.192   6.115   3.798
   31HI0    HD1  338   7.113   6.106   3.737
   31HI0    CD2  339   7.374   6.191   3.893
   31HI0    HD2  340   7.471   6.239   3.904
   31HI0    CE1  341   7.193   6.072   3.924
   31HI0    HE1  342   7.107   6.037   3.981
   31HI0    NE2  343   7.305   6.117   3.980
   31HI0    HE2  344   7.333   6.095   4.073
   31HI0      C  345   7.314   6.483   3.751
   31HI0      O  346   7.432   6.504   3.778
   32PRO      N  347   7.214   6.562   3.790
   32PRO     CA  348   7.085   6.592   3.727
   32PRO     CB  349   7.005   6.605   3.857
   32PRO     CG  350   7.090   6.681   3.960
   32PRO     CD  351   7.226   6.621   3.924
   32PRO      C  352   7.094   6.714   3.635
   32PRO      O  353   7.201   6.756   3.592
   33SER      N  354   6.980   6.776   3.606
   33SER      H  355   6.895   6.740   3.644
   33SER     CA  356   6.961   6.883   3.507
   33SER     CB  357   6.819   6.875   3.452
   33SER     OG  358   6.717   6.896   3.551
   33SER     HG  359   6.629   6.897   3.504
   33SER      C  360   6.980   7.029   3.549
   33SER      O  361   6.936   7.116   3.474
   34AS4      N  362   7.045   7.055   3.662
   34AS4      H  363   7.115   6.991   3.694
   34AS4     CA  364   7.052   7.184   3.731
   34AS4     CB  365   7.040   7.177   3.884
   34AS4     CG  366   6.904   7.133   3.938
   34AS4    OD1  367   6.877   7.014   3.965
   34AS4   HD11  368   6.788   7.007   4.009
   34AS4   HD12  369   6.966   6.968   3.968
   34AS4    OD2  370   6.829   7.230   3.961
   34AS4   HD21  371   6.734   7.204   3.942
   34AS4   HD22  372   6.887   7.311   3.970
   34AS4      C  373   7.147   7.296   3.687
   34AS4      O  374   7.236   7.335   3.762
   35ILE      N  375   7.152   7.309   3.555
   35ILE      H  376   7.069   7.278   3.507
   35ILE     CA  377   7.244   7.388   3.473
   35ILE     CB  378   7.360   7.304   3.419
   35ILE    CG1  379   7.489   7.383   3.394
   35ILE    CG2  380   7.332   7.232   3.287
   35ILE     CD  381   7.560   7.391   3.530
   35ILE      C  382   7.166   7.466   3.367
   35ILE      O  383   7.061   7.423   3.320
   36GL4      N  384   7.208   7.591   3.348
   36GL4      H  385   7.250   7.649   3.417
   36GL4     CA  386   7.167   7.665   3.227
   36GL4     CB  387   7.164   7.815   3.256
   36GL4     CG  388   7.052   7.844   3.357
   36GL4     CD  389   7.010   7.991   3.362
   36GL4    OE1  390   6.905   8.010   3.296
   36GL4   HE11  391   6.861   8.095   3.324
   36GL4   HE12  392   6.914   7.938   3.227
   36GL4    OE2  393   7.079   8.079   3.418
   36GL4   HE21  394   7.055   8.163   3.369
   36GL4   HE22  395   7.138   8.052   3.494
   36GL4      C  396   7.256   7.630   3.108
   36GL4      O  397   7.377   7.618   3.124
   37VAL      N  398   7.194   7.587   2.998
   37VAL      H  399   7.095   7.574   2.992
   37VAL     CA  400   7.267   7.552   2.876
   37VAL     CB  401   7.235   7.406   2.847
   37VAL    CG1  402   7.100   7.360   2.793
   37VAL    CG2  403   7.350   7.355   2.760
   37VAL      C  404   7.235   7.645   2.758
   37VAL      O  405   7.120   7.686   2.753
   38AS4      N  406   7.338   7.685   2.684
   38AS4      H  407   7.432   7.667   2.713
   38AS4     CA  408   7.320   7.785   2.577
   38AS4     CB  409   7.442   7.878   2.583
   38AS4     CG  410   7.448   7.969   2.705
   38AS4    OD1  411   7.544   7.959   2.785
   38AS4   HD11  412   7.531   8.026   2.859
   38AS4   HD12  413   7.616   7.908   2.739
   38AS4    OD2  414   7.368   8.065   2.705
   38AS4   HD21  415   7.388   8.121   2.785
   38AS4   HD22  416   7.311   8.045   2.625
   38AS4      C  417   7.312   7.717   2.440
   38AS4      O  418   7.394   7.629   2.415
   39LEU      N  419   7.248   7.785   2.346
   39LEU      H  420   7.213   7.879   2.350
   39LEU     CA  421   7.225   7.734   2.211
   39LEU     CB  422   7.076   7.730   2.174
   39LEU     CG  423   7.014   7.596   2.215
   39LEU    CD1  424   6.946   7.598   2.352
   39LEU    CD2  425   6.919   7.553   2.103
   39LEU      C  426   7.289   7.791   2.084
   39LEU      O  427   7.294   7.913   2.073
   40LEU      N  428   7.382   7.707   2.041
   40LEU      H  429   7.399   7.619   2.085
   40LEU     CA  430   7.463   7.734   1.921
   40LEU     CB  431   7.613   7.709   1.936
   40LEU     CG  432   7.698   7.793   2.031
   40LEU    CD1  433   7.678   7.944   2.011
   40LEU    CD2  434   7.675   7.741   2.173
   40LEU      C  435   7.421   7.660   1.794
   40LEU      O  436   7.410   7.538   1.783
   41LYSH     N  437   7.401   7.737   1.688
   41LYSH     H  438   7.399   7.837   1.696
   41LYSH    CA  439   7.367   7.677   1.558
   41LYSH    CB  440   7.233   7.743   1.523
   41LYSH    CG  441   7.178   7.710   1.384
   41LYSH    CD  442   7.045   7.783   1.364
   41LYSH    CE  443   7.000   7.789   1.218
   41LYSH    NZ  444   6.942   7.920   1.185
   41LYSH   HZ1  445   6.931   7.938   1.087
   41LYSH   HZ2  446   6.846   7.930   1.210
   41LYSH   HZ3  447   6.998   7.995   1.220
   41LYSH     C  448   7.472   7.714   1.453
   41LYSH     O  449   7.516   7.829   1.442
   42ASN      N  450   7.534   7.608   1.402
   42ASN      H  451   7.513   7.518   1.439
   42ASN     CA  452   7.643   7.610   1.303
   42ASN     CB  453   7.591   7.674   1.174
   42ASN     CG  454   7.478   7.598   1.105
   42ASN    OD1  455   7.480   7.475   1.111
   42ASN    ND2  456   7.407   7.664   1.014
   42ASN   HD21  457   7.434   7.756   0.986
   42ASN   HD22  458   7.314   7.634   0.993
   42ASN      C  459   7.765   7.691   1.347
   42ASN      O  460   7.854   7.732   1.272
   43GLY      N  461   7.799   7.688   1.475
   43GLY      H  462   7.760   7.620   1.536
   43GLY     CA  463   7.890   7.772   1.555
   43GLY      C  464   7.848   7.909   1.609
   43GLY      O  465   7.934   7.977   1.665
   44GL4      N  466   7.732   7.957   1.566
   44GL4      H  467   7.663   7.902   1.520
   44GL4     CA  468   7.681   8.091   1.602
   44GL4     CB  469   7.602   8.150   1.485
   44GL4     CG  470   7.611   8.303   1.483
   44GL4     CD  471   7.564   8.350   1.345
   44GL4    OE1  472   7.631   8.333   1.241
   44GL4   HE11  473   7.592   8.383   1.163
   44GL4   HE12  474   7.703   8.267   1.260
   44GL4    OE2  475   7.445   8.385   1.333
   44GL4   HE21  476   7.420   8.415   1.241
   44GL4   HE22  477   7.405   8.375   1.424
   44GL4      C  478   7.585   8.103   1.720
   44GL4      O  479   7.514   8.005   1.740
   45ARG      N  480   7.582   8.209   1.800
   45ARG      H  481   7.643   8.284   1.776
   45ARG     CA  482   7.484   8.228   1.909
   45ARG     CB  483   7.521   8.358   1.982
   45ARG     CG  484   7.650   8.343   2.063
   45ARG     CD  485   7.645   8.476   2.139
   45ARG     NE  486   7.747   8.477   2.245
   45ARG     HE  487   7.801   8.393   2.248
   45ARG     CZ  488   7.774   8.579   2.328
   45ARG    NH1  489   7.694   8.686   2.338
   45ARG   HH11  490   7.607   8.705   2.294
   45ARG   HH12  491   7.744   8.759   2.385
   45ARG    NH2  492   7.875   8.569   2.416
   45ARG   HH21  493   7.929   8.486   2.430
   45ARG   HH22  494   7.885   8.638   2.488
   45ARG      C  495   7.344   8.257   1.854
   45ARG      O  496   7.329   8.333   1.759
   46ILE      N  497   7.258   8.162   1.889
   46ILE      H  498   7.288   8.096   1.958
   46ILE     CA  499   7.114   8.183   1.867
   46ILE     CB  500   7.062   8.072   1.775
   46ILE    CG1  501   7.070   7.936   1.843
   46ILE    CG2  502   7.132   8.069   1.639
   46ILE     CD  503   6.967   7.835   1.794
   46ILE      C  504   7.038   8.199   1.998
   46ILE      O  505   7.072   8.137   2.098
   47GL4      N  506   6.923   8.266   1.988
   47GL4      H  507   6.897   8.306   1.900
   47GL4     CA  508   6.819   8.261   2.092
   47GL4     CB  509   6.717   8.369   2.054
   47GL4     CG  510   6.760   8.513   2.080
   47GL4     CD  511   6.741   8.569   2.222
   47GL4    OE1  512   6.842   8.585   2.294
   47GL4   HE11  513   6.811   8.607   2.386
   47GL4   HE12  514   6.918   8.547   2.241
   47GL4    OE2  515   6.634   8.623   2.258
   47GL4   HE21  516   6.638   8.636   2.357
   47GL4   HE22  517   6.563   8.637   2.189
   47GL4      C  518   6.753   8.128   2.128
   47GL4      O  519   6.709   8.044   2.049
   48LYSH     N  520   6.734   8.105   2.258
   48LYSH     H  521   6.776   8.168   2.324
   48LYSH    CA  522   6.688   7.982   2.322
   48LYSH    CB  523   6.711   8.002   2.471
   48LYSH    CG  524   6.743   7.858   2.511
   48LYSH    CD  525   6.795   7.836   2.654
   48LYSH    CE  526   6.911   7.921   2.706
   48LYSH    NZ  527   6.938   7.872   2.842
   48LYSH   HZ1  528   7.025   7.913   2.868
   48LYSH   HZ2  529   6.873   7.905   2.911
   48LYSH   HZ3  530   6.943   7.772   2.850
   48LYSH     C  531   6.539   7.964   2.291
   48LYSH     O  532   6.459   8.055   2.315
   49VAL      N  533   6.505   7.836   2.276
   49VAL      H  534   6.557   7.763   2.320
   49VAL     CA  535   6.366   7.797   2.247
   49VAL     CB  536   6.372   7.666   2.167
   49VAL    CG1  537   6.235   7.609   2.130
   49VAL    CG2  538   6.472   7.664   2.051
   49VAL      C  539   6.289   7.789   2.378
   49VAL      O  540   6.311   7.704   2.464
   50GL4      N  541   6.173   7.855   2.373
   50GL4      H  542   6.151   7.929   2.310
   50GL4     CA  543   6.086   7.841   2.491
   50GL4     CB  544   6.000   7.966   2.507
   50GL4     CG  545   6.081   8.066   2.590
   50GL4     CD  546   6.007   8.200   2.584
   50GL4    OE1  547   5.974   8.254   2.477
   50GL4   HE11  548   5.925   8.340   2.492
   50GL4   HE12  549   5.975   8.182   2.407
   50GL4    OE2  550   5.999   8.266   2.690
   50GL4   HE21  551   5.954   8.351   2.665
   50GL4   HE22  552   6.041   8.220   2.769
   50GL4      C  553   5.996   7.718   2.496
   50GL4      O  554   5.883   7.722   2.544
   51HI0      N  555   6.049   7.602   2.457
   51HI0      H  556   6.141   7.605   2.419
   51HI0     CA  557   5.981   7.472   2.466
   51HI0     CB  558   5.906   7.433   2.338
   51HI0     CG  559   5.754   7.452   2.344
   51HI0    ND1  560   5.691   7.517   2.440
   51HI0    HD1  561   5.735   7.552   2.523
   51HI0    CD2  562   5.663   7.405   2.260
   51HI0    HD2  563   5.676   7.398   2.152
   51HI0    CE1  564   5.561   7.491   2.427
   51HI0    HE1  565   5.478   7.516   2.493
   51HI0    NE2  566   5.542   7.429   2.311
   51HI0    HE2  567   5.457   7.425   2.259
   51HI0      C  568   6.071   7.354   2.504
   51HI0      O  569   6.136   7.300   2.415
   52SER      N  570   6.109   7.359   2.632
   52SER      H  571   6.074   7.430   2.693
   52SER     CA  572   6.180   7.245   2.691
   52SER     CB  573   6.256   7.300   2.812
   52SER     OG  574   6.174   7.337   2.923
   52SER     HG  575   6.109   7.407   2.892
   52SER      C  576   6.104   7.120   2.733
   52SER      O  577   5.982   7.129   2.745
   53AS4      N  578   6.172   7.006   2.721
   53AS4      H  579   6.239   7.002   2.647
   53AS4     CA  580   6.125   6.879   2.778
   53AS4     CB  581   6.051   6.807   2.665
   53AS4     CG  582   5.939   6.710   2.703
   53AS4    OD1  583   5.941   6.647   2.811
   53AS4   HD11  584   5.846   6.653   2.842
   53AS4   HD12  585   6.036   6.628   2.834
   53AS4    OD2  586   5.843   6.700   2.624
   53AS4   HD21  587   5.823   6.602   2.614
   53AS4   HD22  588   5.819   6.790   2.588
   53AS4      C  589   6.246   6.796   2.821
   53AS4      O  590   6.359   6.843   2.818
   54LEU      N  591   6.225   6.687   2.895
   54LEU      H  592   6.132   6.650   2.901
   54LEU     CA  593   6.337   6.617   2.958
   54LEU     CB  594   6.327   6.646   3.108
   54LEU     CG  595   6.456   6.621   3.185
   54LEU    CD1  596   6.572   6.711   3.142
   54LEU    CD2  597   6.428   6.633   3.335
   54LEU      C  598   6.323   6.467   2.935
   54LEU      O  599   6.219   6.402   2.951
   55SER      N  600   6.428   6.392   2.903
   55SER      H  601   6.514   6.435   2.876
   55SER     CA  602   6.431   6.247   2.879
   55SER     CB  603   6.486   6.223   2.738
   55SER     OG  604   6.459   6.086   2.709
   55SER     HG  605   6.507   6.066   2.623
   55SER      C  606   6.526   6.178   2.976
   55SER      O  607   6.604   6.252   3.036
   56PHE      N  608   6.530   6.045   2.982
   56PHE      H  609   6.476   5.987   2.921
   56PHE     CA  610   6.631   5.976   3.065
   56PHE     CB  611   6.558   5.876   3.155
   56PHE     CG  612   6.521   5.926   3.294
   56PHE    CD1  613   6.613   5.927   3.398
   56PHE    HD1  614   6.707   5.873   3.387
   56PHE    CD2  615   6.393   5.977   3.315
   56PHE    HD2  616   6.321   5.985   3.233
   56PHE    CE1  617   6.572   5.978   3.520
   56PHE    HE1  618   6.648   5.994   3.596
   56PHE    CE2  619   6.356   6.020   3.442
   56PHE    HE2  620   6.254   6.058   3.453
   56PHE     CZ  621   6.445   6.027   3.548
   56PHE     HZ  622   6.404   6.038   3.649
   56PHE      C  623   6.735   5.912   2.973
   56PHE      O  624   6.695   5.849   2.875
   57SER      N  625   6.860   5.936   3.013
   57SER      H  626   6.887   5.997   3.087
   57SER     CA  627   6.974   5.893   2.931
   57SER     CB  628   7.073   6.006   2.904
   57SER     OG  629   7.172   5.976   2.805
   57SER     HG  630   7.256   5.946   2.851
   57SER      C  631   7.052   5.774   2.988
   57SER      O  632   7.127   5.786   3.085
   58LYSH     N  633   7.037   5.662   2.919
   58LYSH     H  634   6.992   5.670   2.830
   58LYSH    CA  635   7.075   5.527   2.964
   58LYSH    CB  636   7.227   5.508   2.961
   58LYSH    CG  637   7.309   5.554   2.841
   58LYSH    CD  638   7.460   5.546   2.861
   58LYSH    CE  639   7.522   5.406   2.856
   58LYSH    NZ  640   7.664   5.405   2.893
   58LYSH   HZ1  641   7.671   5.455   2.979
   58LYSH   HZ2  642   7.699   5.312   2.888
   58LYSH   HZ3  643   7.717   5.459   2.827
   58LYSH     C  644   7.018   5.476   3.096
   58LYSH     O  645   6.923   5.397   3.101
   59AS4      N  646   7.035   5.557   3.200
   59AS4      H  647   7.083   5.642   3.180
   59AS4     CA  648   7.010   5.535   3.343
   59AS4     CB  649   7.050   5.393   3.384
   59AS4     CG  650   7.018   5.363   3.531
   59AS4    OD1  651   7.110   5.333   3.610
   59AS4   HD11  652   7.090   5.247   3.657
   59AS4   HD12  653   7.169   5.414   3.610
   59AS4    OD2  654   6.897   5.345   3.556
   59AS4   HD21  655   6.883   5.299   3.644
   59AS4   HD22  656   6.840   5.358   3.475
   59AS4      C  657   7.082   5.632   3.438
   59AS4      O  658   7.202   5.653   3.420
   60TRP      N  659   7.005   5.673   3.538
   60TRP      H  660   6.911   5.639   3.533
   60TRP     CA  661   7.040   5.775   3.638
   60TRP     CB  662   7.172   5.751   3.711
   60TRP     CG  663   7.160   5.664   3.837
   60TRP    CD1  664   7.079   5.561   3.860
   60TRP    HD1  665   6.979   5.556   3.818
   60TRP    CD2  666   7.258   5.658   3.935
   60TRP    NE1  667   7.117   5.488   3.965
   60TRP    HE1  668   7.074   5.405   4.000
   60TRP    CE2  669   7.228   5.546   4.011
   60TRP    CE3  670   7.372   5.730   3.969
   60TRP    HE3  671   7.387   5.832   3.933
   60TRP    CZ2  672   7.300   5.507   4.123
   60TRP    HZ2  673   7.275   5.415   4.175
   60TRP    CZ3  674   7.444   5.692   4.082
   60TRP    HZ3  675   7.534   5.748   4.107
   60TRP    CH2  676   7.412   5.581   4.159
   60TRP    HH2  677   7.478   5.545   4.238
   60TRP      C  678   7.042   5.913   3.570
   60TRP      O  679   6.977   6.005   3.619
   61SER      N  680   7.113   5.933   3.460
   61SER      H  681   7.174   5.860   3.428
   61SER     CA  682   7.119   6.061   3.389
   61SER     CB  683   7.226   6.068   3.280
   61SER     OG  684   7.342   6.113   3.350
   61SER     HG  685   7.387   6.187   3.300
   61SER      C  686   6.986   6.106   3.326
   61SER      O  687   6.916   6.029   3.261
   62PHE      N  688   6.968   6.238   3.333
   62PHE      H  689   7.031   6.308   3.367
   62PHE     CA  690   6.878   6.301   3.236
   62PHE     CB  691   6.823   6.422   3.312
   62PHE     CG  692   6.724   6.398   3.427
   62PHE    CD1  693   6.760   6.437   3.556
   62PHE    HD1  694   6.864   6.466   3.573
   62PHE    CD2  695   6.599   6.342   3.407
   62PHE    HD2  696   6.568   6.300   3.311
   62PHE    CE1  697   6.676   6.439   3.666
   62PHE    HE1  698   6.709   6.433   3.770
   62PHE    CE2  699   6.508   6.352   3.512
   62PHE    HE2  700   6.416   6.294   3.509
   62PHE     CZ  701   6.546   6.402   3.636
   62PHE     HZ  702   6.474   6.402   3.718
   62PHE      C  703   6.936   6.353   3.104
   62PHE      O  704   7.058   6.357   3.088
   63TYR      N  705   6.851   6.391   3.009
   63TYR      H  706   6.755   6.364   3.018
   63TYR     CA  707   6.885   6.440   2.875
   63TYR     CB  708   6.908   6.323   2.779
   63TYR     CG  709   6.984   6.353   2.649
   63TYR    CD1  710   6.909   6.383   2.536
   63TYR    HD1  711   6.812   6.431   2.523
   63TYR    CD2  712   7.123   6.343   2.642
   63TYR    HD2  713   7.172   6.312   2.734
   63TYR    CE1  714   6.978   6.383   2.415
   63TYR    HE1  715   6.932   6.399   2.318
   63TYR    CE2  716   7.193   6.366   2.524
   63TYR    HE2  717   7.302   6.356   2.522
   63TYR     CZ  718   7.116   6.374   2.409
   63TYR     OH  719   7.173   6.356   2.287
   63TYR     HH  720   7.271   6.371   2.300
   63TYR      C  721   6.777   6.529   2.815
   63TYR      O  722   6.660   6.492   2.812
   64LEU      N  723   6.813   6.656   2.797
   64LEU      H  724   6.892   6.689   2.849
   64LEU     CA  725   6.714   6.751   2.747
   64LEU     CB  726   6.752   6.899   2.762
   64LEU     CG  727   6.728   6.962   2.899
   64LEU    CD1  728   6.846   6.933   2.991
   64LEU    CD2  729   6.687   7.109   2.882
   64LEU      C  730   6.656   6.739   2.606
   64LEU      O  731   6.716   6.694   2.508
   65LEU      N  732   6.529   6.778   2.598
   65LEU      H  733   6.474   6.784   2.681
   65LEU     CA  734   6.461   6.788   2.468
   65LEU     CB  735   6.349   6.684   2.471
   65LEU     CG  736   6.374   6.536   2.504
   65LEU    CD1  737   6.240   6.465   2.518
   65LEU    CD2  738   6.453   6.450   2.405
   65LEU      C  739   6.410   6.926   2.426
   65LEU      O  740   6.313   6.976   2.484
   66TYR      N  741   6.486   6.987   2.335
   66TYR      H  742   6.569   6.939   2.308
   66TYR     CA  743   6.454   7.116   2.273
   66TYR     CB  744   6.568   7.218   2.258
   66TYR     CG  745   6.606   7.278   2.393
   66TYR    CD1  746   6.525   7.376   2.449
   66TYR    HD1  747   6.422   7.391   2.417
   66TYR    CD2  748   6.726   7.236   2.449
   66TYR    HD2  749   6.779   7.157   2.395
   66TYR    CE1  750   6.569   7.430   2.570
   66TYR    HE1  751   6.504   7.498   2.624
   66TYR    CE2  752   6.772   7.302   2.562
   66TYR    HE2  753   6.847   7.251   2.623
   66TYR     CZ  754   6.694   7.400   2.623
   66TYR     OH  755   6.738   7.457   2.738
   66TYR     HH  756   6.662   7.493   2.792
   66TYR      C  757   6.368   7.109   2.147
   66TYR      O  758   6.427   7.104   2.039
   67TYR      N  759   6.241   7.140   2.169
   67TYR      H  760   6.194   7.140   2.258
   67TYR     CA  761   6.150   7.141   2.054
   67TYR     CB  762   6.004   7.115   2.092
   67TYR     CG  763   5.978   6.986   2.171
   67TYR    CD1  764   5.985   6.866   2.101
   67TYR    HD1  765   6.011   6.859   1.995
   67TYR    CD2  766   5.946   6.995   2.306
   67TYR    HD2  767   5.933   7.096   2.344
   67TYR    CE1  768   5.958   6.753   2.176
   67TYR    HE1  769   5.974   6.653   2.134
   67TYR    CE2  770   5.912   6.881   2.378
   67TYR    HE2  771   5.876   6.881   2.481
   67TYR     CZ  772   5.914   6.761   2.308
   67TYR     OH  773   5.853   6.655   2.367
   67TYR     HH  774   5.861   6.670   2.466
   67TYR      C  775   6.168   7.255   1.953
   67TYR      O  776   6.094   7.352   1.970
   68THR      N  777   6.261   7.239   1.860
   68THR      H  778   6.305   7.149   1.855
   68THR     CA  779   6.297   7.342   1.762
   68THR     CB  780   6.438   7.399   1.779
   68THR    OG1  781   6.458   7.507   1.687
   68THR    HG1  782   6.551   7.496   1.653
   68THR    CG2  783   6.553   7.298   1.775
   68THR      C  784   6.279   7.302   1.615
   68THR      O  785   6.301   7.186   1.582
   69GL4      N  786   6.257   7.404   1.532
   69GL4      H  787   6.250   7.494   1.576
   69GL4     CA  788   6.238   7.400   1.387
   69GL4     CB  789   6.342   7.327   1.301
   69GL4     CG  790   6.485   7.376   1.319
   69GL4     CD  791   6.546   7.483   1.228
   69GL4    OE1  792   6.501   7.499   1.112
   69GL4   HE11  793   6.556   7.560   1.056
   69GL4   HE12  794   6.413   7.452   1.112
   69GL4    OE2  795   6.635   7.559   1.273
   69GL4   HE21  796   6.633   7.648   1.228
   69GL4   HE22  797   6.663   7.522   1.362
   69GL4      C  798   6.106   7.334   1.347
   69GL4      O  799   6.050   7.250   1.418
   70PHE      N  800   6.064   7.371   1.227
   70PHE      H  801   6.090   7.465   1.204
   70PHE     CA  802   5.959   7.309   1.145
   70PHE     CB  803   5.828   7.385   1.165
   70PHE     CG  804   5.715   7.286   1.139
   70PHE    CD1  805   5.656   7.284   1.014
   70PHE    HD1  806   5.698   7.340   0.930
   70PHE    CD2  807   5.640   7.232   1.244
   70PHE    HD2  808   5.682   7.270   1.337
   70PHE    CE1  809   5.530   7.227   0.997
   70PHE    HE1  810   5.492   7.229   0.895
   70PHE    CE2  811   5.519   7.166   1.228
   70PHE    HE2  812   5.475   7.118   1.316
   70PHE     CZ  813   5.462   7.164   1.101
   70PHE     HZ  814   5.371   7.108   1.083
   70PHE      C  815   6.002   7.302   0.998
   70PHE      O  816   5.963   7.378   0.909
   71THR      N  817   6.094   7.209   0.975
   71THR      H  818   6.127   7.141   1.040
   71THR     CA  819   6.163   7.204   0.845
   71THR     CB  820   6.309   7.242   0.869
   71THR    OG1  821   6.365   7.281   0.743
   71THR    HG1  822   6.456   7.319   0.758
   71THR    CG2  823   6.395   7.133   0.933
   71THR      C  824   6.162   7.065   0.781
   71THR      O  825   6.147   6.968   0.855
   72PRO      N  826   6.147   7.070   0.649
   72PRO     CA  827   6.148   6.947   0.569
   72PRO     CB  828   6.099   6.995   0.432
   72PRO     CG  829   5.982   7.084   0.476
   72PRO     CD  830   6.062   7.166   0.577
   72PRO      C  831   6.284   6.876   0.575
   72PRO      O  832   6.293   6.759   0.539
   73THR      N  833   6.388   6.957   0.564
   73THR      H  834   6.381   7.057   0.570
   73THR     CA  835   6.526   6.907   0.550
   73THR     CB  836   6.594   6.972   0.429
   73THR    OG1  837   6.567   7.112   0.428
   73THR    HG1  838   6.634   7.161   0.372
   73THR    CG2  839   6.535   6.909   0.303
   73THR      C  840   6.605   6.936   0.678
   73THR      O  841   6.638   7.047   0.718
   74GL4      N  842   6.676   6.830   0.716
   74GL4      H  843   6.710   6.769   0.645
   74GL4     CA  844   6.750   6.801   0.840
   74GL4     CB  845   6.803   6.659   0.821
   74GL4     CG  846   6.706   6.541   0.808
   74GL4     CD  847   6.789   6.419   0.767
   74GL4    OE1  848   6.841   6.357   0.862
   74GL4   HE11  849   6.843   6.262   0.830
   74GL4   HE12  850   6.866   6.413   0.941
   74GL4    OE2  851   6.814   6.382   0.650
   74GL4   HE21  852   6.821   6.282   0.646
   74GL4   HE22  853   6.813   6.466   0.595
   74GL4      C  854   6.873   6.883   0.879
   74GL4      O  855   6.945   6.842   0.969
   75LYSH     N  856   6.891   6.997   0.813
   75LYSH     H  857   6.817   7.028   0.753
   75LYSH    CA  858   7.000   7.092   0.836
   75LYSH    CB  859   6.983   7.204   0.734
   75LYSH    CG  860   6.988   7.162   0.587
   75LYSH    CD  861   7.111   7.078   0.551
   75LYSH    CE  862   7.248   7.144   0.567
   75LYSH    NZ  863   7.275   7.244   0.463
   75LYSH   HZ1  864   7.269   7.204   0.371
   75LYSH   HZ2  865   7.217   7.325   0.474
   75LYSH   HZ3  866   7.369   7.275   0.474
   75LYSH     C  867   7.014   7.147   0.978
   75LYSH     O  868   6.930   7.122   1.065
   76ASN      N  869   7.119   7.229   0.985
   76ASN      H  870   7.153   7.265   0.898
   76ASN     CA  871   7.144   7.308   1.107
   76ASN     CB  872   7.034   7.409   1.138
   76ASN     CG  873   7.030   7.515   1.028
   76ASN    OD1  874   7.125   7.592   1.012
   76ASN    ND2  875   6.921   7.525   0.953
   76ASN   HD21  876   6.845   7.465   0.980
   76ASN   HD22  877   6.925   7.567   0.862
   76ASN      C  878   7.209   7.236   1.225
   76ASN      O  879   7.145   7.160   1.298
   77GL4      N  880   7.336   7.266   1.251
   77GL4      H  881   7.385   7.324   1.185
   77GL4     CA  882   7.420   7.207   1.356
   77GL4     CB  883   7.569   7.195   1.323
   77GL4     CG  884   7.580   7.108   1.198
   77GL4     CD  885   7.719   7.106   1.134
   77GL4    OE1  886   7.756   7.203   1.064
   77GL4   HE11  887   7.836   7.159   1.023
   77GL4   HE12  888   7.680   7.266   1.051
   77GL4    OE2  889   7.792   7.014   1.177
   77GL4   HE21  890   7.882   7.058   1.169
   77GL4   HE22  891   7.742   6.950   1.235
   77GL4      C  892   7.388   7.266   1.494
   77GL4      O  893   7.457   7.351   1.550
   78TYR      N  894   7.278   7.227   1.558
   78TYR      H  895   7.214   7.171   1.507
   78TYR     CA  896   7.240   7.265   1.695
   78TYR     CB  897   7.091   7.229   1.705
   78TYR     CG  898   7.003   7.342   1.653
   78TYR    CD1  899   6.963   7.340   1.520
   78TYR    HD1  900   7.008   7.260   1.461
   78TYR    CD2  901   6.939   7.421   1.748
   78TYR    HD2  902   6.956   7.410   1.855
   78TYR    CE1  903   6.853   7.416   1.483
   78TYR    HE1  904   6.830   7.439   1.379
   78TYR    CE2  905   6.837   7.506   1.705
   78TYR    HE2  906   6.785   7.578   1.766
   78TYR     CZ  907   6.792   7.503   1.573
   78TYR     OH  908   6.679   7.573   1.543
   78TYR     HH  909   6.671   7.577   1.443
   78TYR      C  910   7.314   7.191   1.806
   78TYR      O  911   7.287   7.076   1.840
   79ALA      N  912   7.416   7.260   1.856
   79ALA      H  913   7.423   7.357   1.834
   79ALA     CA  914   7.507   7.227   1.967
   79ALA     CB  915   7.652   7.254   1.929
   79ALA      C  916   7.463   7.306   2.091
   79ALA      O  917   7.440   7.426   2.080
   80CYS2     N  918   7.474   7.234   2.202
   80CYS2     H  919   7.506   7.139   2.207
   80CYS2    CA  920   7.445   7.300   2.330
   80CYS2    CB  921   7.323   7.226   2.387
   80CYS2    SG  922   7.165   7.302   2.334
   80CYS2     C  923   7.561   7.303   2.430
   80CYS2     O  924   7.624   7.202   2.462
   81ARG      N  925   7.603   7.423   2.466
   81ARG      H  926   7.543   7.501   2.450
   81ARG     CA  927   7.710   7.452   2.563
   81ARG     CB  928   7.815   7.549   2.509
   81ARG     CG  929   7.899   7.503   2.390
   81ARG     CD  930   8.006   7.604   2.347
   81ARG     NE  931   8.083   7.554   2.233
   81ARG     HE  932   8.053   7.464   2.200
   81ARG     CZ  933   8.184   7.612   2.168
   81ARG    NH1  934   8.226   7.738   2.188
   81ARG   HH11  935   8.181   7.798   2.255
   81ARG   HH12  936   8.300   7.775   2.132
   81ARG    NH2  937   8.247   7.543   2.072
   81ARG   HH21  938   8.224   7.446   2.065
   81ARG   HH22  939   8.291   7.584   1.992
   81ARG      C  940   7.667   7.502   2.701
   81ARG      O  941   7.581   7.589   2.714
   82VAL      N  942   7.725   7.441   2.804
   82VAL      H  943   7.804   7.382   2.789
   82VAL     CA  944   7.700   7.476   2.944
   82VAL     CB  945   7.753   7.362   3.032
   82VAL    CG1  946   7.676   7.237   2.991
   82VAL    CG2  947   7.904   7.336   3.039
   82VAL      C  948   7.753   7.617   2.972
   82VAL      O  949   7.869   7.649   2.945
   83ASN      N  950   7.668   7.691   3.043
   83ASN      H  951   7.573   7.661   3.046
   83ASN     CA  952   7.692   7.820   3.110
   83ASN     CB  953   7.558   7.890   3.133
   83ASN     CG  954   7.577   8.039   3.161
   83ASN    OD1  955   7.589   8.079   3.277
   83ASN    ND2  956   7.586   8.112   3.050
   83ASN   HD21  957   7.581   8.077   2.957
   83ASN   HD22  958   7.604   8.210   3.062
   83ASN      C  959   7.772   7.799   3.238
   83ASN      O  960   7.808   7.688   3.277
   84HI0      N  961   7.833   7.911   3.277
   84HI0      H  962   7.807   8.000   3.241
   84HI0     CA  963   7.918   7.917   3.397
   84HI0     CB  964   8.016   8.035   3.396
   84HI0     CG  965   8.144   8.004   3.319
   84HI0    ND1  966   8.253   7.955   3.376
   84HI0    HD1  967   8.264   7.941   3.475
   84HI0    CD2  968   8.164   8.002   3.187
   84HI0    HD2  969   8.083   8.017   3.116
   84HI0    CE1  970   8.344   7.929   3.282
   84HI0    HE1  971   8.429   7.862   3.290
   84HI0    NE2  972   8.287   7.958   3.166
   84HI0    HE2  973   8.339   7.987   3.085
   84HI0      C  974   7.839   7.905   3.527
   84HI0      O  975   7.756   7.989   3.561
   85VAL      N  976   7.884   7.811   3.610
   85VAL      H  977   7.975   7.770   3.601
   85VAL     CA  978   7.810   7.764   3.728
   85VAL     CB  979   7.881   7.644   3.791
   85VAL    CG1  980   7.897   7.523   3.700
   85VAL    CG2  981   8.023   7.668   3.843
   85VAL      C  982   7.767   7.876   3.823
   85VAL      O  983   7.659   7.877   3.881
   86THR      N  984   7.859   7.969   3.849
   86THR      H  985   7.953   7.962   3.816
   86THR     CA  986   7.837   8.091   3.928
   86THR     CB  987   7.953   8.190   3.940
   86THR    OG1  988   8.020   8.209   3.814
   86THR    HG1  989   8.084   8.285   3.817
   86THR    CG2  990   8.052   8.160   4.053
   86THR      C  991   7.722   8.182   3.887
   86THR      O  992   7.643   8.231   3.968
   87LEU      N  993   7.729   8.216   3.759
   87LEU      H  994   7.814   8.207   3.707
   87LEU     CA  995   7.620   8.282   3.686
   87LEU     CB  996   7.661   8.327   3.546
   87LEU     CG  997   7.778   8.427   3.550
   87LEU    CD1  998   7.809   8.492   3.415
   87LEU    CD2  999   7.736   8.540   3.644
   87LEU      C 1000   7.489   8.203   3.672
   87LEU      O 1001   7.381   8.259   3.660
   88SER      N 1002   7.503   8.078   3.628
   88SER      H 1003   7.588   8.053   3.582
   88SER     CA 1004   7.393   7.982   3.607
   88SER     CB 1005   7.451   7.847   3.562
   88SER     OG 1006   7.351   7.747   3.540
   88SER     HG 1007   7.334   7.698   3.625
   88SER      C 1008   7.308   7.954   3.731
   88SER      O 1009   7.351   7.909   3.837
   89GLN      N 1010   7.181   7.946   3.694
   89GLN      H 1011   7.155   7.935   3.598
   89GLN     CA 1012   7.073   7.920   3.791
   89GLN     CB 1013   6.947   8.005   3.776
   89GLN     CG 1014   6.968   8.151   3.736
   89GLN     CD 1015   6.842   8.202   3.666
   89GLN    OE1 1016   6.743   8.252   3.719
   89GLN    NE2 1017   6.837   8.204   3.533
   89GLN   HE21 1018   6.906   8.157   3.478
   89GLN   HE22 1019   6.768   8.248   3.476
   89GLN      C 1020   7.034   7.772   3.781
   89GLN      O 1021   6.984   7.735   3.675
   90PRO      N 1022   7.034   7.705   3.896
   90PRO     CA 1023   6.966   7.577   3.922
   90PRO     CB 1024   7.040   7.511   4.038
   90PRO     CG 1025   7.092   7.629   4.121
   90PRO     CD 1026   7.120   7.733   4.012
   90PRO      C 1027   6.820   7.607   3.954
   90PRO      O 1028   6.768   7.718   3.947
   91LYSH     N 1029   6.745   7.503   3.991
   91LYSH     H 1030   6.783   7.412   3.975
   91LYSH    CA 1031   6.603   7.514   4.028
   91LYSH    CB 1032   6.532   7.382   4.059
   91LYSH    CG 1033   6.513   7.307   3.927
   91LYSH    CD 1034   6.425   7.182   3.941
   91LYSH    CE 1035   6.461   7.108   3.812
   91LYSH    NZ 1036   6.589   7.036   3.802
   91LYSH   HZ1 1037   6.615   7.027   3.706
   91LYSH   HZ2 1038   6.662   7.073   3.859
   91LYSH   HZ3 1039   6.574   6.943   3.834
   91LYSH     C 1040   6.572   7.599   4.151
   91LYSH     O 1041   6.669   7.638   4.217
   92ILE      N 1042   6.445   7.633   4.172
   92ILE      H 1043   6.372   7.622   4.104
   92ILE     CA 1044   6.411   7.720   4.286
   92ILE     CB 1045   6.367   7.633   4.403
   92ILE    CG1 1046   6.481   7.555   4.469
   92ILE    CG2 1047   6.243   7.549   4.373
   92ILE     CD 1048   6.440   7.508   4.608
   92ILE      C 1049   6.483   7.850   4.325
   92ILE      O 1050   6.472   7.899   4.437
   93VAL      N 1051   6.558   7.916   4.238
   93VAL      H 1052   6.601   7.865   4.163
   93VAL     CA 1053   6.631   8.040   4.267
   93VAL     CB 1054   6.717   8.075   4.146
   93VAL    CG1 1055   6.852   8.003   4.146
   93VAL    CG2 1056   6.648   8.088   4.010
   93VAL      C 1057   6.541   8.159   4.300
   93VAL      O 1058   6.418   8.148   4.293
   94LYSH     N 1059   6.594   8.266   4.358
   94LYSH     H 1060   6.689   8.272   4.390
   94LYSH    CA 1061   6.517   8.380   4.410
   94LYSH    CB 1062   6.575   8.415   4.547
   94LYSH    CG 1063   6.561   8.304   4.652
   94LYSH    CD 1064   6.420   8.266   4.698
   94LYSH    CE 1065   6.336   8.384   4.746
   94LYSH    NZ 1066   6.203   8.342   4.793
   94LYSH   HZ1 1067   6.149   8.285   4.731
   94LYSH   HZ2 1068   6.203   8.284   4.875
   94LYSH   HZ3 1069   6.153   8.423   4.823
   94LYSH     C 1070   6.529   8.507   4.326
   94LYSH     O 1071   6.633   8.530   4.264
   95TRP      N 1072   6.414   8.572   4.315
   95TRP      H 1073   6.332   8.545   4.367
   95TRP     CA 1074   6.402   8.705   4.255
   95TRP     CB 1075   6.295   8.708   4.145
   95TRP     CG 1076   6.347   8.614   4.036
   95TRP    CD1 1077   6.425   8.660   3.939
   95TRP    HD1 1078   6.479   8.754   3.949
   95TRP    CD2 1079   6.331   8.477   4.019
   95TRP    NE1 1080   6.456   8.556   3.861
   95TRP    HE1 1081   6.494   8.568   3.770
   95TRP    CE2 1082   6.410   8.441   3.910
   95TRP    CE3 1083   6.248   8.383   4.078
   95TRP    HE3 1084   6.184   8.403   4.164
   95TRP    CZ2 1085   6.403   8.315   3.851
   95TRP    HZ2 1086   6.459   8.276   3.766
   95TRP    CZ3 1087   6.246   8.256   4.022
   95TRP    HZ3 1088   6.173   8.181   4.053
   95TRP    CH2 1089   6.315   8.223   3.906
   95TRP    HH2 1090   6.291   8.129   3.856
   95TRP      C 1091   6.389   8.827   4.346
   95TRP      O 1092   6.350   8.804   4.461
   96AS4      N 1093   6.426   8.946   4.301
   96AS4      H 1094   6.409   8.969   4.205
   96AS4     CA 1095   6.456   9.057   4.393
   96AS4     CB 1096   6.337   9.114   4.469
   96AS4     CG 1097   6.260   9.227   4.399
   96AS4    OD1 1098   6.308   9.342   4.406
   96AS4   HD11 1099   6.234   9.409   4.400
   96AS4   HD12 1100   6.407   9.330   4.396
   96AS4    OD2 1101   6.156   9.203   4.334
   96AS4   HD21 1102   6.137   9.280   4.273
   96AS4   HD22 1103   6.125   9.112   4.361
   96AS4      C 1104   6.567   9.015   4.490
   96AS4      O 1105   6.674   9.075   4.481
   97ARG      N 1106   6.526   8.941   4.592
   97ARG      H 1107   6.447   8.885   4.566
   97ARG     CA 1108   6.614   8.893   4.700
   97ARG     CB 1109   6.546   8.842   4.827
   97ARG     CG 1110   6.441   8.937   4.886
   97ARG     CD 1111   6.427   8.915   5.037
   97ARG     NE 1112   6.309   8.980   5.096
   97ARG     HE 1113   6.231   8.918   5.089
   97ARG     CZ 1114   6.308   9.091   5.171
   97ARG    NH1 1115   6.418   9.159   5.206
   97ARG   HH11 1116   6.508   9.122   5.182
   97ARG   HH12 1117   6.409   9.239   5.265
   97ARG    NH2 1118   6.193   9.130   5.229
   97ARG   HH21 1119   6.107   9.079   5.225
   97ARG   HH22 1120   6.187   9.213   5.284
   97ARG      C 1121   6.719   8.793   4.652
   97ARG      O 1122   6.711   8.731   4.546
   98AS4      N 1123   6.816   8.757   4.736
   98AS4      H 1124   6.837   8.813   4.817
   98AS4     CA 1125   6.920   8.654   4.720
   98AS4     CB 1126   7.050   8.734   4.725
   98AS4     CG 1127   7.067   8.810   4.856
   98AS4    OD1 1128   7.032   8.930   4.854
   98AS4   HD11 1129   7.081   8.987   4.920
   98AS4   HD12 1130   6.980   8.941   4.769
   98AS4    OD2 1131   7.100   8.742   4.956
   98AS4   HD21 1132   7.048   8.776   5.035
   98AS4   HD22 1133   7.183   8.688   4.940
   98AS4      C 1134   6.912   8.531   4.810
   98AS4      O 1135   6.976   8.434   4.771
   99MET      N 1136   6.824   8.533   4.910
   99MET      H 1137   6.757   8.604   4.932
   99MET     CA 1138   6.797   8.424   5.004
   99MET     CB 1139   6.918   8.406   5.096
   99MET     CG 1140   6.912   8.272   5.170
   99MET     SD 1141   7.062   8.243   5.271
   99MET     CE 1142   7.184   8.253   5.142
   99MET      C 1143   6.681   8.455   5.099
   99MET     O1 1144   6.589   8.375   5.126
   99MET   HO11 1145   6.602   8.295   5.067
   99MET   HO12 1146   6.516   8.413   5.182
   99MET     O2 1147   6.681   8.572   5.144
   99MET   HO21 1148   6.730   8.636   5.086
   99MET   HO22 1149   6.618   8.579   5.222
  100ILE      N 1150   7.526   8.653   4.028
  100ILE     H1 1151   7.470   8.648   3.945
  100ILE     H2 1152   7.465   8.692   4.097
  100ILE     H3 1153   7.610   8.707   4.017
  100ILE     CA 1154   7.569   8.524   4.083
  100ILE     CB 1155   7.682   8.545   4.184
  100ILE    CG1 1156   7.810   8.591   4.112
  100ILE    CG2 1157   7.700   8.417   4.265
  100ILE     CD 1158   7.934   8.595   4.201
  100ILE      C 1159   7.446   8.453   4.141
  100ILE      O 1160   7.350   8.517   4.183
  101GLN      N 1161   7.429   8.322   4.124
  101GLN      H 1162   7.497   8.274   4.069
  101GLN     CA 1163   7.307   8.245   4.152
  101GLN     CB 1164   7.337   8.095   4.138
  101GLN     CG 1165   7.457   8.045   4.219
  101GLN     CD 1166   7.473   7.894   4.204
  101GLN    OE1 1167   7.510   7.818   4.294
  101GLN    NE2 1168   7.440   7.842   4.086
  101GLN   HE21 1169   7.401   7.888   4.007
  101GLN   HE22 1170   7.457   7.743   4.085
  101GLN      C 1171   7.250   8.273   4.291
  101GLN      O 1172   7.312   8.257   4.397
  102ARG      N 1173   7.125   8.316   4.286
  102ARG      H 1174   7.075   8.322   4.200
  102ARG     CA 1175   7.042   8.349   4.403
  102ARG     CB 1176   6.949   8.463   4.361
  102ARG     CG 1177   7.030   8.579   4.305
  102ARG     CD 1178   6.940   8.703   4.312
  102ARG     NE 1179   6.854   8.712   4.193
  102ARG     HE 1180   6.830   8.622   4.157
  102ARG     CZ 1181   6.782   8.822   4.165
  102ARG    NH1 1182   6.806   8.936   4.231
  102ARG   HH11 1183   6.882   8.965   4.289
  102ARG   HH12 1184   6.757   9.016   4.197
  102ARG    NH2 1185   6.673   8.810   4.087
  102ARG   HH21 1186   6.656   8.725   4.038
  102ARG   HH22 1187   6.625   8.895   4.066
  102ARG      C 1188   6.972   8.232   4.472
  102ARG      O 1189   6.852   8.213   4.455
  103THR      N 1190   7.052   8.142   4.528
  103THR      H 1191   7.151   8.155   4.532
  103THR     CA 1192   7.007   8.018   4.594
  103THR     CB 1193   7.125   7.922   4.615
  103THR    OG1 1194   7.239   8.001   4.651
  103THR    HG1 1195   7.315   7.939   4.672
  103THR    CG2 1196   7.139   7.838   4.488
  103THR      C 1197   6.931   8.026   4.726
  103THR      O 1198   6.966   8.102   4.816
  104PRO      N 1199   6.823   7.949   4.745
  104PRO     CA 1200   6.753   7.951   4.874
  104PRO     CB 1201   6.613   7.894   4.848
  104PRO     CG 1202   6.630   7.811   4.721
  104PRO     CD 1203   6.751   7.867   4.646
  104PRO      C 1204   6.823   7.858   4.973
  104PRO      O 1205   6.932   7.805   4.952
  105LYSH     N 1206   6.770   7.871   5.094
  105LYSH     H 1207   6.717   7.953   5.114
  105LYSH    CA 1208   6.805   7.777   5.202
  105LYSH    CB 1209   6.753   7.837   5.333
  105LYSH    CG 1210   6.835   7.955   5.387
  105LYSH    CD 1211   6.764   8.028   5.501
  105LYSH    CE 1212   6.819   8.166   5.539
  105LYSH    NZ 1213   6.965   8.172   5.547
  105LYSH   HZ1 1214   7.005   8.181   5.456
  105LYSH   HZ2 1215   6.988   8.256   5.596
  105LYSH   HZ3 1216   6.998   8.091   5.597
  105LYSH     C 1217   6.756   7.633   5.190
  105LYSH     O 1218   6.658   7.606   5.120
  106ILE      N 1219   6.817   7.551   5.274
  106ILE      H 1220   6.883   7.591   5.338
  106ILE     CA 1221   6.783   7.409   5.294
  106ILE     CB 1222   6.843   7.342   5.417
  106ILE    CG1 1223   6.836   7.443   5.532
  106ILE    CG2 1224   6.987   7.306   5.381
  106ILE     CD 1225   6.867   7.374   5.665
  106ILE      C 1226   6.638   7.363   5.279
  106ILE      O 1227   6.538   7.429   5.309
  107GLN      N 1228   6.629   7.253   5.204
  107GLN      H 1229   6.715   7.205   5.187
  107GLN     CA 1230   6.500   7.189   5.175
  107GLN     CB 1231   6.493   7.114   5.041
  107GLN     CG 1232   6.509   7.206   4.920
  107GLN     CD 1233   6.499   7.125   4.791
  107GLN    OE1 1234   6.597   7.076   4.735
  107GLN    NE2 1235   6.381   7.130   4.730
  107GLN   HE21 1236   6.306   7.173   4.781
  107GLN   HE22 1237   6.367   7.072   4.650
  107GLN      C 1238   6.444   7.110   5.293
  107GLN      O 1239   6.453   6.988   5.306
  108VAL      N 1240   6.403   7.188   5.394
  108VAL      H 1241   6.413   7.286   5.378
  108VAL     CA 1242   6.351   7.156   5.527
  108VAL     CB 1243   6.347   7.280   5.617
  108VAL    CG1 1244   6.487   7.311   5.670
  108VAL    CG2 1245   6.293   7.399   5.537
  108VAL      C 1246   6.218   7.082   5.538
  108VAL      O 1247   6.131   7.119   5.616
  109TYR      N 1248   6.214   6.965   5.474
  109TYR      H 1249   6.295   6.945   5.419
  109TYR     CA 1250   6.091   6.891   5.440
  109TYR     CB 1251   5.998   6.982   5.360
  109TYR     CG 1252   6.054   7.046   5.233
  109TYR    CD1 1253   6.060   6.976   5.113
  109TYR    HD1 1254   6.049   6.867   5.116
  109TYR    CD2 1255   6.087   7.181   5.232
  109TYR    HD2 1256   6.080   7.248   5.318
  109TYR    CE1 1257   6.090   7.039   4.993
  109TYR    HE1 1258   6.079   6.989   4.897
  109TYR    CE2 1259   6.125   7.244   5.113
  109TYR    HE2 1260   6.166   7.345   5.110
  109TYR     CZ 1261   6.125   7.174   4.994
  109TYR     OH 1262   6.147   7.246   4.881
  109TYR     HH 1263   6.121   7.342   4.893
  109TYR      C 1264   6.127   6.767   5.358
  109TYR      O 1265   6.219   6.780   5.278
  110SER      N 1266   6.036   6.670   5.362
  110SER      H 1267   5.947   6.681   5.406
  110SER     CA 1268   6.056   6.542   5.292
  110SER     CB 1269   5.971   6.423   5.339
  110SER     OG 1270   5.975   6.313   5.248
  110SER     HG 1271   5.920   6.236   5.280
  110SER      C 1272   6.033   6.552   5.141
  110SER      O 1273   5.925   6.590   5.096
  111ARG      N 1274   6.141   6.517   5.072
  111ARG      H 1275   6.225   6.491   5.119
  111ARG     CA 1276   6.131   6.504   4.926
  111ARG     CB 1277   6.251   6.566   4.854
  111ARG     CG 1278   6.264   6.718   4.863
  111ARG     CD 1279   6.357   6.768   4.752
  111ARG     NE 1280   6.495   6.732   4.789
  111ARG     HE 1281   6.527   6.743   4.883
  111ARG     CZ 1282   6.596   6.706   4.705
  111ARG    NH1 1283   6.596   6.726   4.572
  111ARG   HH11 1284   6.516   6.767   4.529
  111ARG   HH12 1285   6.672   6.699   4.514
  111ARG    NH2 1286   6.679   6.610   4.747
  111ARG   HH21 1287   6.661   6.548   4.824
  111ARG   HH22 1288   6.774   6.609   4.716
  111ARG      C 1289   6.125   6.357   4.882
  111ARG      O 1290   6.179   6.270   4.951
  112HI0      N 1291   6.070   6.326   4.765
  112HI0      H 1292   6.001   6.388   4.728
  112HI0     CA 1293   6.062   6.189   4.714
  112HI0     CB 1294   5.977   6.199   4.587
  112HI0     CG 1295   6.041   6.257   4.461
  112HI0    ND1 1296   6.047   6.384   4.421
  112HI0    HD1 1297   6.004   6.459   4.471
  112HI0    CD2 1298   6.104   6.181   4.372
  112HI0    HD2 1299   6.138   6.078   4.384
  112HI0    CE1 1300   6.101   6.386   4.300
  112HI0    HE1 1301   6.111   6.478   4.242
  112HI0    NE2 1302   6.136   6.261   4.271
  112HI0    HE2 1303   6.210   6.242   4.207
  112HI0      C 1304   6.192   6.112   4.692
  112HI0      O 1305   6.294   6.169   4.654
  113PRO      N 1306   6.195   5.994   4.754
  113PRO     CA 1307   6.306   5.899   4.736
  113PRO     CB 1308   6.273   5.777   4.823
  113PRO     CG 1309   6.193   5.836   4.939
  113PRO     CD 1310   6.109   5.935   4.857
  113PRO      C 1311   6.313   5.870   4.586
  113PRO      O 1312   6.211   5.842   4.523
  114ALA      N 1313   6.434   5.877   4.532
  114ALA      H 1314   6.506   5.908   4.594
  114ALA     CA 1315   6.484   5.852   4.396
  114ALA     CB 1316   6.429   5.960   4.303
  114ALA      C 1317   6.635   5.840   4.379
  114ALA      O 1318   6.721   5.879   4.459
  115GL4      N 1319   6.668   5.782   4.264
  115GL4      H 1320   6.605   5.752   4.192
  115GL4     CA 1321   6.795   5.798   4.192
  115GL4     CB 1322   6.797   5.713   4.065
  115GL4     CG 1323   6.736   5.768   3.936
  115GL4     CD 1324   6.590   5.811   3.955
  115GL4    OE1 1325   6.518   5.729   4.017
  115GL4   HE11 1326   6.465   5.783   4.082
  115GL4   HE12 1327   6.510   5.641   3.971
  115GL4    OE2 1328   6.555   5.920   3.907
  115GL4   HE21 1329   6.457   5.935   3.891
  115GL4   HE22 1330   6.634   5.975   3.879
  115GL4      C 1331   6.840   5.941   4.161
  115GL4      O 1332   6.962   5.955   4.150
  116ASN      N 1333   6.749   6.038   4.167
  116ASN      H 1334   6.654   6.027   4.197
  116ASN     CA 1335   6.781   6.176   4.130
  116ASN     CB 1336   6.744   6.230   3.991
  116ASN     CG 1337   6.839   6.168   3.888
  116ASN    OD1 1338   6.951   6.216   3.870
  116ASN    ND2 1339   6.793   6.060   3.825
  116ASN   HD21 1340   6.714   6.011   3.860
  116ASN   HD22 1341   6.833   6.042   3.735
  116ASN      C 1342   6.713   6.266   4.233
  116ASN      O 1343   6.592   6.244   4.245
  117GLY      N 1344   6.791   6.319   4.327
  117GLY      H 1345   6.884   6.342   4.297
  117GLY     CA 1346   6.742   6.373   4.454
  117GLY      C 1347   6.850   6.376   4.562
  117GLY      O 1348   6.894   6.486   4.597
  118LYSH     N 1349   6.872   6.272   4.642
  118LYSH     H 1350   6.943   6.290   4.710
  118LYSH    CA 1351   6.824   6.133   4.634
  118LYSH    CB 1352   6.946   6.046   4.603
  118LYSH    CG 1353   7.036   6.062   4.480
  118LYSH    CD 1354   7.122   5.937   4.455
  118LYSH    CE 1355   7.213   5.942   4.332
  118LYSH    NZ 1356   7.276   5.817   4.286
  118LYSH   HZ1 1357   7.370   5.814   4.319
  118LYSH   HZ2 1358   7.220   5.743   4.323
  118LYSH   HZ3 1359   7.282   5.806   4.187
  118LYSH     C 1360   6.749   6.073   4.752
  118LYSH     O 1361   6.641   6.017   4.732
  119SER      N 1362   6.797   6.095   4.874
  119SER      H 1363   6.875   6.155   4.889
  119SER     CA 1364   6.733   6.059   5.002
  119SER     CB 1365   6.828   5.959   5.068
  119SER     OG 1366   6.758   5.889   5.171
  119SER     HG 1367   6.827   5.870   5.241
  119SER      C 1368   6.701   6.180   5.090
  119SER      O 1369   6.764   6.285   5.079
  120ASN      N 1370   6.651   6.154   5.210
  120ASN      H 1371   6.657   6.060   5.244
  120ASN     CA 1372   6.629   6.254   5.316
  120ASN     CB 1373   6.479   6.270   5.338
  120ASN     CG 1374   6.401   6.300   5.210
  120ASN    OD1 1375   6.403   6.414   5.163
  120ASN    ND2 1376   6.316   6.206   5.170
  120ASN   HD21 1377   6.311   6.124   5.227
  120ASN   HD22 1378   6.244   6.229   5.104
  120ASN      C 1379   6.695   6.234   5.453
  120ASN      O 1380   6.687   6.124   5.507
  121PHE      N 1381   6.793   6.316   5.491
  121PHE      H 1382   6.819   6.290   5.584
  121PHE     CA 1383   6.882   6.418   5.433
  121PHE     CB 1384   6.991   6.344   5.355
  121PHE     CG 1385   7.083   6.263   5.446
  121PHE    CD1 1386   7.072   6.125   5.458
  121PHE    HD1 1387   7.001   6.077   5.391
  121PHE    CD2 1388   7.165   6.319   5.544
  121PHE    HD2 1389   7.184   6.425   5.530
  121PHE    CE1 1390   7.130   6.048   5.558
  121PHE    HE1 1391   7.149   5.943   5.538
  121PHE    CE2 1392   7.213   6.254   5.657
  121PHE    HE2 1393   7.275   6.309   5.728
  121PHE     CZ 1394   7.189   6.118   5.663
  121PHE     HZ 1395   7.226   6.059   5.747
  121PHE      C 1396   6.829   6.542   5.361
  121PHE      O 1397   6.834   6.557   5.239
  122LEU      N 1398   6.816   6.644   5.446
  122LEU      H 1399   6.865   6.654   5.532
  122LEU     CA 1400   6.754   6.769   5.399
  122LEU     CB 1401   6.724   6.863   5.516
  122LEU     CG 1402   6.626   6.797   5.613
  122LEU    CD1 1403   6.605   6.886   5.736
  122LEU    CD2 1404   6.492   6.765   5.546
  122LEU      C 1405   6.845   6.831   5.293
  122LEU      O 1406   6.963   6.847   5.325
  123ASN      N 1407   6.802   6.844   5.168
  123ASN      H 1408   6.710   6.809   5.149
  123ASN     CA 1409   6.880   6.888   5.052
  123ASN     CB 1410   6.788   6.859   4.933
  123ASN     CG 1411   6.872   6.850   4.806
  123ASN    OD1 1412   6.953   6.761   4.780
  123ASN    ND2 1413   6.835   6.931   4.707
  123ASN   HD21 1414   6.762   6.998   4.718
  123ASN   HD22 1415   6.892   6.921   4.625
  123ASN      C 1416   6.930   7.032   5.066
  123ASN      O 1417   6.855   7.123   5.103
  124CYS2     N 1418   7.051   7.049   5.013
  124CYS2     H 1419   7.115   6.972   5.016
  124CYS2    CA 1420   7.097   7.186   4.990
  124CYS2    CB 1421   7.242   7.194   5.036
  124CYS2    SG 1422   7.306   7.357   5.087
  124CYS2     C 1423   7.095   7.208   4.838
  124CYS2     O 1424   7.127   7.115   4.764
  125TYR      N 1425   7.073   7.331   4.793
  125TYR      H 1426   7.082   7.408   4.856
  125TYR     CA 1427   7.054   7.351   4.649
  125TYR     CB 1428   6.950   7.459   4.617
  125TYR     CG 1429   6.861   7.387   4.516
  125TYR    CD1 1430   6.788   7.274   4.549
  125TYR    HD1 1431   6.757   7.259   4.652
  125TYR    CD2 1432   6.897   7.406   4.383
  125TYR    HD2 1433   6.969   7.484   4.356
  125TYR    CE1 1434   6.740   7.185   4.453
  125TYR    HE1 1435   6.671   7.107   4.485
  125TYR    CE2 1436   6.850   7.316   4.287
  125TYR    HE2 1437   6.886   7.328   4.185
  125TYR     CZ 1438   6.769   7.208   4.319
  125TYR     OH 1439   6.746   7.117   4.221
  125TYR     HH 1440   6.782   7.148   4.133
  125TYR      C 1441   7.181   7.359   4.564
  125TYR      O 1442   7.247   7.463   4.557
  126VAL      N 1443   7.235   7.241   4.531
  126VAL      H 1444   7.186   7.155   4.542
  126VAL     CA 1445   7.355   7.234   4.447
  126VAL     CB 1446   7.447   7.130   4.512
  126VAL    CG1 1447   7.391   6.988   4.498
  126VAL    CG2 1448   7.585   7.123   4.447
  126VAL      C 1449   7.325   7.212   4.298
  126VAL      O 1450   7.237   7.137   4.258
  127SER      N 1451   7.398   7.296   4.225
  127SER      H 1452   7.470   7.351   4.268
  127SER     CA 1453   7.401   7.313   4.079
  127SER     CB 1454   7.496   7.430   4.052
  127SER     OG 1455   7.443   7.559   4.080
  127SER     HG 1456   7.421   7.564   4.177
  127SER      C 1457   7.467   7.195   4.008
  127SER      O 1458   7.540   7.119   4.071
  128GLY      N 1459   7.446   7.195   3.877
  128GLY      H 1460   7.371   7.243   3.831
  128GLY     CA 1461   7.517   7.093   3.797
  128GLY      C 1462   7.669   7.101   3.812
  128GLY      O 1463   7.721   7.212   3.824
  129PHE      N 1464   7.737   6.989   3.792
  129PHE      H 1465   7.698   6.897   3.781
  129PHE     CA 1466   7.884   6.986   3.798
  129PHE     CB 1467   7.922   6.867   3.886
  129PHE     CG 1468   7.947   6.891   4.035
  129PHE    CD1 1469   8.079   6.893   4.079
  129PHE    HD1 1470   8.163   6.863   4.017
  129PHE    CD2 1471   7.844   6.930   4.120
  129PHE    HD2 1472   7.747   6.951   4.075
  129PHE    CE1 1473   8.104   6.952   4.202
  129PHE    HE1 1474   8.207   6.960   4.235
  129PHE    CE2 1475   7.871   6.985   4.245
  129PHE    HE2 1476   7.798   7.015   4.320
  129PHE     CZ 1477   8.003   7.003   4.284
  129PHE     HZ 1478   8.023   7.052   4.379
  129PHE      C 1479   7.933   6.987   3.653
  129PHE      O 1480   7.897   6.897   3.578
  130HI0      N 1481   7.982   7.105   3.616
  130HI0      H 1482   7.973   7.187   3.672
  130HI0     CA 1483   8.043   7.137   3.486
  130HI0     CB 1484   7.926   7.148   3.389
  130HI0     CG 1485   7.891   7.020   3.313
  130HI0    ND1 1486   7.963   6.975   3.211
  130HI0    HD1 1487   8.052   7.012   3.183
  130HI0    CD2 1488   7.779   6.949   3.324
  130HI0    HD2 1489   7.705   6.945   3.405
  130HI0    CE1 1490   7.896   6.873   3.158
  130HI0    HE1 1491   7.928   6.823   3.067
  130HI0    NE2 1492   7.781   6.862   3.224
  130HI0    HE2 1493   7.716   6.786   3.219
  130HI0      C 1494   8.132   7.262   3.491
  130HI0      O 1495   8.091   7.375   3.468
  131PRO      N 1496   8.262   7.245   3.515
  131PRO     CA 1497   8.336   7.118   3.526
  131PRO     CB 1498   8.481   7.156   3.494
  131PRO     CG 1499   8.490   7.307   3.518
  131PRO     CD 1500   8.348   7.364   3.524
  131PRO      C 1501   8.319   7.037   3.654
  131PRO      O 1502   8.274   7.093   3.754
  132SER      N 1503   8.365   6.913   3.646
  132SER      H 1504   8.405   6.882   3.560
  132SER     CA 1505   8.361   6.823   3.763
  132SER     CB 1506   8.402   6.681   3.725
  132SER     OG 1507   8.530   6.678   3.662
  132SER     HG 1508   8.518   6.684   3.563
  132SER      C 1509   8.431   6.859   3.894
  132SER      O 1510   8.397   6.795   3.993
  133AS4      N 1511   8.511   6.965   3.888
  133AS4      H 1512   8.523   7.017   3.803
  133AS4     CA 1513   8.591   7.012   4.001
  133AS4     CB 1514   8.738   7.008   3.959
  133AS4     CG 1515   8.777   7.039   3.814
  133AS4    OD1 1516   8.702   7.103   3.737
  133AS4   HD11 1517   8.725   7.082   3.642
  133AS4   HD12 1518   8.635   7.144   3.798
  133AS4    OD2 1519   8.883   6.987   3.773
  133AS4   HD21 1520   8.853   6.934   3.694
  133AS4   HD22 1521   8.960   7.022   3.826
  133AS4      C 1522   8.556   7.148   4.064
  133AS4      O 1523   8.629   7.212   4.138
  134ILE      N 1524   8.436   7.194   4.029
  134ILE      H 1525   8.374   7.141   3.971
  134ILE     CA 1526   8.373   7.309   4.096
  134ILE     CB 1527   8.247   7.356   4.023
  134ILE    CG1 1528   8.135   7.255   4.047
  134ILE    CG2 1529   8.275   7.381   3.875
  134ILE     CD 1530   7.999   7.312   4.007
  134ILE      C 1531   8.350   7.290   4.246
  134ILE      O 1532   8.297   7.195   4.304
  135GL4      N 1533   8.369   7.406   4.307
  135GL4      H 1534   8.367   7.489   4.251
  135GL4     CA 1535   8.356   7.416   4.453
  135GL4     CB 1536   8.454   7.527   4.491
  135GL4     CG 1537   8.601   7.484   4.481
  135GL4     CD 1538   8.680   7.585   4.564
  135GL4    OE1 1539   8.669   7.588   4.689
  135GL4   HE11 1540   8.708   7.675   4.719
  135GL4   HE12 1541   8.616   7.510   4.723
  135GL4    OE2 1542   8.749   7.665   4.498
  135GL4   HE21 1543   8.788   7.729   4.564
  135GL4   HE22 1544   8.754   7.640   4.401
  135GL4      C 1545   8.214   7.446   4.502
  135GL4      O 1546   8.157   7.548   4.463
  136VAL      N 1547   8.200   7.403   4.627
  136VAL      H 1548   8.280   7.376   4.681
  136VAL     CA 1549   8.078   7.443   4.698
  136VAL     CB 1550   7.972   7.332   4.707
  136VAL    CG1 1551   7.838   7.399   4.739
  136VAL    CG2 1552   7.960   7.254   4.577
  136VAL      C 1553   8.102   7.494   4.840
  136VAL      O 1554   8.159   7.432   4.929
  137AS4      N 1555   8.068   7.623   4.850
  137AS4      H 1556   8.054   7.677   4.767
  137AS4     CA 1557   8.056   7.701   4.974
  137AS4     CB 1558   8.124   7.838   4.963
  137AS4     CG 1559   8.255   7.833   4.884
  137AS4    OD1 1560   8.361   7.793   4.936
  137AS4   HD11 1561   8.434   7.801   4.868
  137AS4   HD12 1562   8.352   7.758   5.029
  137AS4    OD2 1563   8.256   7.870   4.765
  137AS4   HD21 1564   8.353   7.876   4.742
  137AS4   HD22 1565   8.166   7.852   4.725
  137AS4      C 1566   7.917   7.727   5.032
  137AS4      O 1567   7.819   7.773   4.972
  138LEU      N 1568   7.924   7.718   5.164
  138LEU      H 1569   8.009   7.725   5.216
  138LEU     CA 1570   7.798   7.716   5.240
  138LEU     CB 1571   7.805   7.606   5.346
  138LEU     CG 1572   7.722   7.478   5.334
  138LEU    CD1 1573   7.572   7.511   5.337
  138LEU    CD2 1574   7.761   7.378   5.225
  138LEU      C 1575   7.789   7.850   5.312
  138LEU      O 1576   7.873   7.901   5.385
  139LEU      N 1577   7.674   7.913   5.287
  139LEU      H 1578   7.601   7.872   5.233
  139LEU     CA 1579   7.635   8.041   5.349
  139LEU     CB 1580   7.583   8.133   5.239
  139LEU     CG 1581   7.675   8.198   5.135
  139LEU    CD1 1582   7.594   8.299   5.053
  139LEU    CD2 1583   7.800   8.267   5.189
  139LEU      C 1584   7.526   8.026   5.456
  139LEU      O 1585   7.441   7.938   5.462
  140LYSH     N 1586   7.549   8.102   5.563
  140LYSH     H 1587   7.643   8.129   5.586
  140LYSH    CA 1588   7.441   8.124   5.659
  140LYSH    CB 1589   7.479   8.164   5.802
  140LYSH    CG 1590   7.376   8.108   5.900
  140LYSH    CD 1591   7.370   8.202   6.020
  140LYSH    CE 1592   7.283   8.140   6.129
  140LYSH    NZ 1593   7.226   8.221   6.238
  140LYSH   HZ1 1594   7.148   8.277   6.212
  140LYSH   HZ2 1595   7.215   8.155   6.312
  140LYSH   HZ3 1596   7.300   8.281   6.269
  140LYSH     C 1597   7.339   8.218   5.594
  140LYSH     O 1598   7.232   8.169   5.556
  141ASN      N 1599   7.355   8.349   5.609
  141ASN      H 1600   7.404   8.381   5.690
  141ASN     CA 1601   7.291   8.452   5.526
  141ASN     CB 1602   7.215   8.548   5.618
  141ASN     CG 1603   7.093   8.483   5.683
  141ASN    OD1 1604   6.994   8.461   5.613
  141ASN    ND2 1605   7.086   8.469   5.815
  141ASN   HD21 1606   7.163   8.498   5.872
  141ASN   HD22 1607   7.004   8.436   5.862
  141ASN      C 1608   7.383   8.523   5.426
  141ASN      O 1609   7.340   8.555   5.315
  142GLY      N 1610   7.483   8.589   5.485
  142GLY      H 1611   7.497   8.586   5.584
  142GLY     CA 1612   7.596   8.651   5.414
  142GLY      C 1613   7.734   8.585   5.421
  142GLY      O 1614   7.822   8.585   5.335
  143GL4      N 1615   7.752   8.517   5.533
  143GL4      H 1616   7.681   8.520   5.604
  143GL4     CA 1617   7.879   8.471   5.590
  143GL4     CB 1618   7.886   8.506   5.739
  143GL4     CG 1619   7.775   8.453   5.830
  143GL4     CD 1620   7.640   8.524   5.838
  143GL4    OE1 1621   7.628   8.600   5.937
  143GL4   HE11 1622   7.548   8.654   5.911
  143GL4   HE12 1623   7.703   8.585   6.002
  143GL4    OE2 1624   7.553   8.512   5.749
  143GL4   HE21 1625   7.476   8.570   5.775
  143GL4   HE22 1626   7.592   8.451   5.680
  143GL4      C 1627   7.909   8.322   5.575
  143GL4      O 1628   7.818   8.241   5.596
  144ARG      N 1629   8.031   8.300   5.527
  144ARG      H 1630   8.096   8.371   5.501
  144ARG     CA 1631   8.078   8.166   5.489
  144ARG     CB 1632   8.198   8.162   5.395
  144ARG     CG 1633   8.162   8.227   5.261
  144ARG     CD 1634   8.255   8.186   5.147
  144ARG     NE 1635   8.222   8.267   5.029
  144ARG     HE 1636   8.152   8.338   5.031
  144ARG     CZ 1637   8.284   8.253   4.911
  144ARG    NH1 1638   8.367   8.156   4.872
  144ARG   HH11 1639   8.378   8.078   4.935
  144ARG   HH12 1640   8.437   8.165   4.800
  144ARG    NH2 1641   8.260   8.348   4.820
  144ARG   HH21 1642   8.201   8.422   4.853
  144ARG   HH22 1643   8.299   8.343   4.728
  144ARG      C 1644   8.111   8.076   5.609
  144ARG      O 1645   8.224   8.071   5.657
  145ILE      N 1646   8.004   8.006   5.646
  145ILE      H 1647   7.917   8.017   5.599
  145ILE     CA 1648   8.002   7.911   5.758
  145ILE     CB 1649   7.865   7.875   5.817
  145ILE    CG1 1650   7.761   7.833   5.713
  145ILE    CG2 1651   7.803   7.986   5.901
  145ILE     CD 1652   7.637   7.777   5.782
  145ILE      C 1653   8.086   7.786   5.729
  145ILE      O 1654   8.113   7.757   5.612
  146GL4      N 1655   8.102   7.700   5.828
  146GL4      H 1656   8.105   7.737   5.921
  146GL4     CA 1657   8.146   7.562   5.801
  146GL4     CB 1658   8.241   7.510   5.909
  146GL4     CG 1659   8.169   7.510   6.044
  146GL4     CD 1660   8.198   7.642   6.116
  146GL4    OE1 1661   8.298   7.657   6.189
  146GL4   HE11 1662   8.281   7.742   6.239
  146GL4   HE12 1663   8.360   7.580   6.173
  146GL4    OE2 1664   8.103   7.724   6.126
  146GL4   HE21 1665   8.125   7.803   6.183
  146GL4   HE22 1666   8.020   7.699   6.077
  146GL4      C 1667   8.045   7.466   5.737
  146GL4      O 1668   7.929   7.471   5.778
  147LYSH     N 1669   8.081   7.365   5.660
  147LYSH     H 1670   8.177   7.343   5.639
  147LYSH    CA 1671   7.995   7.289   5.568
  147LYSH    CB 1672   8.067   7.237   5.443
  147LYSH    CG 1673   8.112   7.355   5.357
  147LYSH    CD 1674   8.157   7.299   5.221
  147LYSH    CE 1675   8.284   7.224   5.183
  147LYSH    NZ 1676   8.308   7.228   5.038
  147LYSH   HZ1 1677   8.403   7.200   5.022
  147LYSH   HZ2 1678   8.246   7.165   4.990
  147LYSH   HZ3 1679   8.296   7.318   4.996
  147LYSH     C 1680   7.895   7.194   5.635
  147LYSH     O 1681   7.896   7.179   5.757
  148VAL      N 1682   7.799   7.160   5.550
  148VAL      H 1683   7.818   7.150   5.452
  148VAL     CA 1684   7.688   7.074   5.595
  148VAL     CB 1685   7.569   7.057   5.501
  148VAL    CG1 1686   7.501   7.192   5.481
  148VAL    CG2 1687   7.610   7.005   5.363
  148VAL      C 1688   7.733   6.936   5.644
  148VAL      O 1689   7.820   6.873   5.584
  149GL4      N 1690   7.634   6.876   5.708
  149GL4      H 1691   7.548   6.922   5.729
  149GL4     CA 1692   7.651   6.740   5.763
  149GL4     CB 1693   7.528   6.709   5.848
  149GL4     CG 1694   7.529   6.810   5.963
  149GL4     CD 1695   7.421   6.917   5.948
  149GL4    OE1 1696   7.417   6.991   5.847
  149GL4   HE11 1697   7.433   7.086   5.875
  149GL4   HE12 1698   7.383   6.933   5.773
  149GL4    OE2 1699   7.340   6.909   6.043
  149GL4   HE21 1700   7.251   6.936   6.008
  149GL4   HE22 1701   7.393   6.888   6.125
  149GL4      C 1702   7.681   6.625   5.667
  149GL4      O 1703   7.779   6.556   5.695
  150HI0      N 1704   7.629   6.630   5.544
  150HI0      H 1705   7.567   6.699   5.507
  150HI0     CA 1706   7.648   6.514   5.455
  150HI0     CB 1707   7.518   6.436   5.435
  150HI0     CG 1708   7.535   6.286   5.413
  150HI0    ND1 1709   7.522   6.191   5.505
  150HI0    HD1 1710   7.482   6.200   5.597
  150HI0    CD2 1711   7.584   6.229   5.303
  150HI0    HD2 1712   7.629   6.282   5.219
  150HI0    CE1 1713   7.551   6.072   5.453
  150HI0    HE1 1714   7.550   5.971   5.493
  150HI0    NE2 1715   7.582   6.098   5.327
  150HI0    HE2 1716   7.636   6.033   5.273
  150HI0      C 1717   7.684   6.569   5.317
  150HI0      O 1718   7.629   6.665   5.263
  151SER      N 1719   7.777   6.490   5.264
  151SER      H 1720   7.827   6.421   5.317
  151SER     CA 1721   7.819   6.507   5.124
  151SER     CB 1722   7.925   6.617   5.111
  151SER     OG 1723   7.916   6.656   4.974
  151SER     HG 1724   7.821   6.652   4.944
  151SER      C 1725   7.869   6.372   5.072
  151SER      O 1726   7.926   6.300   5.155
  152AS4      N 1727   7.819   6.326   4.958
  152AS4      H 1728   7.748   6.376   4.910
  152AS4     CA 1729   7.863   6.200   4.896
  152AS4     CB 1730   7.772   6.090   4.951
  152AS4     CG 1731   7.824   5.946   4.941
  152AS4    OD1 1732   7.932   5.917   4.886
  152AS4   HD11 1733   7.943   5.818   4.877
  152AS4   HD12 1734   7.976   6.004   4.862
  152AS4    OD2 1735   7.740   5.860   4.974
  152AS4   HD21 1736   7.776   5.767   4.964
  152AS4   HD22 1737   7.653   5.909   4.983
  152AS4      C 1738   7.853   6.219   4.744
  152AS4      O 1739   7.813   6.321   4.689
  153LEU      N 1740   7.910   6.123   4.672
  153LEU      H 1741   7.930   6.038   4.721
  153LEU     CA 1742   7.931   6.106   4.527
  153LEU     CB 1743   8.049   6.017   4.488
  153LEU     CG 1744   8.181   6.038   4.562
  153LEU    CD1 1745   8.251   5.904   4.585
  153LEU    CD2 1746   8.279   6.124   4.481
  153LEU      C 1747   7.804   6.048   4.464
  153LEU      O 1748   7.731   5.965   4.518
  154SER      N 1749   7.802   6.068   4.332
  154SER      H 1750   7.843   6.148   4.289
  154SER     CA 1751   7.699   6.015   4.241
  154SER     CB 1752   7.570   6.096   4.232
  154SER     OG 1753   7.475   6.013   4.165
  154SER     HG 1754   7.416   6.062   4.101
  154SER      C 1755   7.750   6.010   4.097
  154SER      O 1756   7.802   6.113   4.054
  155PHE      N 1757   7.802   5.892   4.062
  155PHE      H 1758   7.807   5.811   4.120
  155PHE     CA 1759   7.853   5.872   3.925
  155PHE     CB 1760   7.974   5.779   3.935
  155PHE     CG 1761   8.085   5.847   4.016
  155PHE    CD1 1762   8.109   5.811   4.148
  155PHE    HD1 1763   8.039   5.752   4.206
  155PHE    CD2 1764   8.185   5.905   3.939
  155PHE    HD2 1765   8.177   5.916   3.831
  155PHE    CE1 1766   8.231   5.845   4.205
  155PHE    HE1 1767   8.242   5.821   4.311
  155PHE    CE2 1768   8.305   5.940   4.000
  155PHE    HE2 1769   8.381   6.004   3.956
  155PHE     CZ 1770   8.329   5.914   4.135
  155PHE     HZ 1771   8.422   5.939   4.186
  155PHE      C 1772   7.750   5.805   3.834
  155PHE      O 1773   7.703   5.698   3.872
  156SER      N 1774   7.704   5.870   3.728
  156SER      H 1775   7.741   5.957   3.695
  156SER     CA 1776   7.602   5.811   3.640
  156SER     CB 1777   7.529   5.925   3.570
  156SER     OG 1778   7.414   5.873   3.502
  156SER     HG 1779   7.367   5.957   3.475
  156SER      C 1780   7.656   5.708   3.540
  156SER      O 1781   7.775   5.699   3.512
  157LYSH     N 1782   7.565   5.630   3.483
  157LYSH     H 1783   7.469   5.638   3.510
  157LYSH    CA 1784   7.589   5.542   3.367
  157LYSH    CB 1785   7.487   5.429   3.361
  157LYSH    CG 1786   7.526   5.318   3.459
  157LYSH    CD 1787   7.423   5.205   3.452
  157LYSH    CE 1788   7.472   5.082   3.529
  157LYSH    NZ 1789   7.351   5.000   3.545
  157LYSH   HZ1 1790   7.358   4.928   3.614
  157LYSH   HZ2 1791   7.273   5.055   3.573
  157LYSH   HZ3 1792   7.327   4.959   3.457
  157LYSH     C 1793   7.603   5.614   3.233
  157LYSH     O 1794   7.643   5.558   3.131
  158AS4      N 1795   7.565   5.741   3.223
  158AS4      H 1796   7.490   5.788   3.270
  158AS4     CA 1797   7.611   5.828   3.114
  158AS4     CB 1798   7.489   5.908   3.066
  158AS4     CG 1799   7.500   5.940   2.917
  158AS4    OD1 1800   7.447   5.857   2.839
  158AS4   HD11 1801   7.439   5.889   2.745
  158AS4   HD12 1802   7.416   5.776   2.889
  158AS4    OD2 1803   7.567   6.041   2.886
  158AS4   HD21 1804   7.588   6.042   2.788
  158AS4   HD22 1805   7.583   6.093   2.970
  158AS4      C 1806   7.720   5.917   3.174
  158AS4      O 1807   7.742   5.923   3.295
  159TRP      N 1808   7.791   5.994   3.092
  159TRP      H 1809   7.763   6.002   2.997
  159TRP     CA 1810   7.904   6.080   3.131
  159TRP     CB 1811   7.998   6.113   3.015
  159TRP     CG 1812   8.081   5.998   2.958
  159TRP    CD1 1813   8.078   5.966   2.829
  159TRP    HD1 1814   7.987   5.974   2.769
  159TRP    CD2 1815   8.203   5.945   3.000
  159TRP    NE1 1816   8.183   5.896   2.788
  159TRP    HE1 1817   8.176   5.837   2.707
  159TRP    CE2 1818   8.261   5.875   2.894
  159TRP    CE3 1819   8.258   5.930   3.126
  159TRP    HE3 1820   8.215   5.994   3.203
  159TRP    CZ2 1821   8.373   5.795   2.907
  159TRP    HZ2 1822   8.429   5.744   2.829
  159TRP    CZ3 1823   8.369   5.847   3.145
  159TRP    HZ3 1824   8.417   5.849   3.243
  159TRP    CH2 1825   8.420   5.777   3.037
  159TRP    HH2 1826   8.486   5.695   3.065
  159TRP      C 1827   7.862   6.212   3.196
  159TRP      O 1828   7.823   6.308   3.129
  160SER      N 1829   7.840   6.187   3.325
  160SER      H 1830   7.823   6.092   3.350
  160SER     CA 1831   7.803   6.293   3.419
  160SER     CB 1832   7.659   6.343   3.402
  160SER     OG 1833   7.626   6.439   3.503
  160SER     HG 1834   7.671   6.525   3.480
  160SER      C 1835   7.832   6.253   3.564
  160SER      O 1836   7.780   6.152   3.611
  161PHE      N 1837   7.899   6.344   3.633
  161PHE      H 1838   7.912   6.439   3.604
  161PHE     CA 1839   7.935   6.328   3.775
  161PHE     CB 1840   8.085   6.355   3.792
  161PHE     CG 1841   8.142   6.343   3.933
  161PHE    CD1 1842   8.184   6.457   4.000
  161PHE    HD1 1843   8.182   6.555   3.951
  161PHE    CD2 1844   8.119   6.224   4.001
  161PHE    HD2 1845   8.114   6.138   3.934
  161PHE    CE1 1846   8.203   6.449   4.137
  161PHE    HE1 1847   8.252   6.525   4.198
  161PHE    CE2 1848   8.134   6.219   4.139
  161PHE    HE2 1849   8.119   6.121   4.184
  161PHE     CZ 1850   8.170   6.334   4.208
  161PHE     HZ 1851   8.192   6.338   4.315
  161PHE      C 1852   7.861   6.441   3.848
  161PHE      O 1853   7.836   6.544   3.785
  162TYR      N 1854   7.833   6.415   3.975
  162TYR      H 1855   7.845   6.322   4.009
  162TYR     CA 1856   7.759   6.508   4.062
  162TYR     CB 1857   7.608   6.497   4.039
  162TYR     CG 1858   7.518   6.561   4.145
  162TYR    CD1 1859   7.493   6.697   4.153
  162TYR    HD1 1860   7.566   6.767   4.113
  162TYR    CD2 1861   7.425   6.476   4.203
  162TYR    HD2 1862   7.417   6.374   4.165
  162TYR    CE1 1863   7.378   6.748   4.212
  162TYR    HE1 1864   7.356   6.855   4.211
  162TYR    CE2 1865   7.317   6.526   4.275
  162TYR    HE2 1866   7.246   6.460   4.325
  162TYR     CZ 1867   7.290   6.662   4.278
  162TYR     OH 1868   7.168   6.713   4.310
  162TYR     HH 1869   7.149   6.791   4.250
  162TYR      C 1870   7.801   6.478   4.206
  162TYR      O 1871   7.791   6.365   4.253
  163LEU      N 1872   7.841   6.583   4.277
  163LEU      H 1873   7.877   6.660   4.225
  163LEU     CA 1874   7.836   6.601   4.423
  163LEU     CB 1875   7.954   6.688   4.469
  163LEU     CG 1876   8.079   6.599   4.468
  163LEU    CD1 1877   8.200   6.683   4.427
  163LEU    CD2 1878   8.109   6.554   4.611
  163LEU      C 1879   7.705   6.640   4.491
  163LEU      O 1880   7.641   6.737   4.451
  164LEU      N 1881   7.658   6.549   4.576
  164LEU      H 1882   7.715   6.480   4.620
  164LEU     CA 1883   7.542   6.556   4.666
  164LEU     CB 1884   7.489   6.418   4.705
  164LEU     CG 1885   7.417   6.322   4.610
  164LEU    CD1 1886   7.481   6.184   4.617
  164LEU    CD2 1887   7.270   6.297   4.644
  164LEU      C 1888   7.579   6.627   4.796
  164LEU      O 1889   7.688   6.604   4.847
  165TYR      N 1890   7.483   6.704   4.848
  165TYR      H 1891   7.395   6.703   4.801
  165TYR     CA 1892   7.496   6.796   4.962
  165TYR     CB 1893   7.533   6.932   4.901
  165TYR     CG 1894   7.682   6.965   4.907
  165TYR    CD1 1895   7.728   7.040   5.015
  165TYR    HD1 1896   7.654   7.069   5.090
  165TYR    CD2 1897   7.774   6.919   4.813
  165TYR    HD2 1898   7.735   6.867   4.726
  165TYR    CE1 1899   7.863   7.070   5.031
  165TYR    HE1 1900   7.904   7.091   5.130
  165TYR    CE2 1901   7.910   6.942   4.831
  165TYR    HE2 1902   7.979   6.916   4.750
  165TYR     CZ 1903   7.953   7.018   4.939
  165TYR     OH 1904   8.085   7.037   4.966
  165TYR     HH 1905   8.123   6.951   4.933
  165TYR      C 1906   7.366   6.809   5.042
  165TYR      O 1907   7.256   6.825   4.989
  166TYR      N 1908   7.381   6.773   5.169
  166TYR      H 1909   7.475   6.759   5.199
  166TYR     CA 1910   7.268   6.741   5.257
  166TYR     CB 1911   7.224   6.594   5.252
  166TYR     CG 1912   7.191   6.530   5.117
  166TYR    CD1 1913   7.256   6.409   5.098
  166TYR    HD1 1914   7.341   6.392   5.164
  166TYR    CD2 1915   7.084   6.560   5.033
  166TYR    HD2 1916   7.071   6.664   5.003
  166TYR    CE1 1917   7.212   6.313   5.008
  166TYR    HE1 1918   7.275   6.225   4.994
  166TYR    CE2 1919   7.033   6.465   4.946
  166TYR    HE2 1920   6.957   6.508   4.882
  166TYR     CZ 1921   7.093   6.339   4.941
  166TYR     OH 1922   7.042   6.241   4.861
  166TYR     HH 1923   7.100   6.161   4.872
  166TYR      C 1924   7.292   6.776   5.404
  166TYR      O 1925   7.407   6.774   5.448
  167THR      N 1926   7.182   6.792   5.476
  167THR      H 1927   7.090   6.797   5.438
  167THR     CA 1928   7.178   6.835   5.617
  167THR     CB 1929   7.157   6.984   5.642
  167THR    OG1 1930   7.158   7.010   5.782
  167THR    HG1 1931   7.253   7.028   5.807
  167THR    CG2 1932   7.022   7.032   5.586
  167THR      C 1933   7.082   6.746   5.696
  167THR      O 1934   7.001   6.677   5.634
  168GL4      N 1935   7.099   6.741   5.828
  168GL4      H 1936   7.178   6.780   5.876
  168GL4     CA 1937   7.025   6.646   5.912
  168GL4     CB 1938   7.128   6.593   6.012
  168GL4     CG 1939   7.118   6.446   6.051
  168GL4     CD 1940   6.990   6.393   6.116
  168GL4    OE1 1941   6.961   6.443   6.227
  168GL4   HE11 1942   6.937   6.367   6.286
  168GL4   HE12 1943   6.943   6.540   6.212
  168GL4    OE2 1944   6.910   6.327   6.046
  168GL4   HE21 1945   6.816   6.333   6.080
  168GL4   HE22 1946   6.945   6.273   5.970
  168GL4      C 1947   6.900   6.701   5.981
  168GL4      O 1948   6.890   6.822   5.998
  169PHE      N 1949   6.804   6.618   6.022
  169PHE      H 1950   6.828   6.521   6.019
  169PHE     CA 1951   6.681   6.650   6.096
  169PHE     CB 1952   6.596   6.523   6.107
  169PHE     CG 1953   6.539   6.465   5.978
  169PHE    CD1 1954   6.440   6.531   5.906
  169PHE    HD1 1955   6.422   6.629   5.950
  169PHE    CD2 1956   6.594   6.348   5.925
  169PHE    HD2 1957   6.657   6.297   5.998
  169PHE    CE1 1958   6.397   6.489   5.781
  169PHE    HE1 1959   6.324   6.554   5.733
  169PHE    CE2 1960   6.553   6.303   5.801
  169PHE    HE2 1961   6.600   6.211   5.767
  169PHE     CZ 1962   6.464   6.380   5.726
  169PHE     HZ 1963   6.451   6.351   5.622
  169PHE      C 1964   6.708   6.719   6.230
  169PHE      O 1965   6.628   6.802   6.272
  170THR      N 1966   6.820   6.689   6.296
  170THR      H 1967   6.871   6.607   6.272
  170THR     CA 1968   6.876   6.753   6.416
  170THR     CB 1969   6.972   6.663   6.493
  170THR    OG1 1970   7.084   6.608   6.422
  170THR    HG1 1971   7.049   6.554   6.345
  170THR    CG2 1972   6.882   6.554   6.551
  170THR      C 1973   6.940   6.889   6.388
  170THR      O 1974   7.034   6.892   6.310
  171PRO      N 1975   6.890   7.004   6.435
  171PRO     CA 1976   6.953   7.134   6.409
  171PRO     CB 1977   6.863   7.241   6.472
  171PRO     CG 1978   6.725   7.176   6.459
  171PRO     CD 1979   6.748   7.025   6.466
  171PRO      C 1980   7.091   7.148   6.474
  171PRO      O 1981   7.107   7.118   6.592
  172THR      N 1982   7.193   7.176   6.392
  172THR      H 1983   7.181   7.149   6.297
  172THR     CA 1984   7.326   7.224   6.431
  172THR     CB 1985   7.429   7.243   6.319
  172THR    OG1 1986   7.385   7.332   6.217
  172THR    HG1 1987   7.327   7.268   6.166
  172THR    CG2 1988   7.462   7.105   6.262
  172THR      C 1989   7.307   7.368   6.479
  172THR      O 1990   7.205   7.430   6.447
  173GL4      N 1991   7.404   7.428   6.546
  173GL4      H 1992   7.466   7.378   6.606
  173GL4     CA 1993   7.398   7.573   6.570
  173GL4     CB 1994   7.516   7.605   6.662
  173GL4     CG 1995   7.527   7.756   6.683
  173GL4     CD 1996   7.666   7.800   6.728
  173GL4    OE1 1997   7.705   7.778   6.845
  173GL4   HE11 1998   7.795   7.822   6.851
  173GL4   HE12 1999   7.638   7.723   6.894
  173GL4    OE2 2000   7.737   7.855   6.641
  173GL4   HE21 2001   7.832   7.827   6.654
  173GL4   HE22 2002   7.679   7.915   6.585
  173GL4      C 2003   7.389   7.660   6.444
  173GL4      O 2004   7.344   7.774   6.456
  174LYSH     N 2005   7.473   7.627   6.346
  174LYSH     H 2006   7.544   7.561   6.369
  174LYSH    CA 2007   7.459   7.684   6.211
  174LYSH    CB 2008   7.536   7.604   6.106
  174LYSH    CG 2009   7.684   7.612   6.147
  174LYSH    CD 2010   7.771   7.516   6.066
  174LYSH    CE 2011   7.756   7.368   6.102
  174LYSH    NZ 2012   7.851   7.289   6.022
  174LYSH   HZ1 2013   7.942   7.311   6.058
  174LYSH   HZ2 2014   7.832   7.191   6.027
  174LYSH   HZ3 2015   7.847   7.319   5.927
  174LYSH     C 2016   7.315   7.696   6.161
  174LYSH     O 2017   7.265   7.807   6.140
  175ASN      N 2018   7.249   7.581   6.148
  175ASN      H 2019   7.301   7.504   6.184
  175ASN     CA 2020   7.116   7.549   6.095
  175ASN     CB 2021   7.018   7.558   6.213
  175ASN     CG 2022   6.988   7.690   6.284
  175ASN    OD1 2023   6.976   7.799   6.227
  175ASN    ND2 2024   6.997   7.679   6.416
  175ASN   HD21 2025   7.027   7.591   6.454
  175ASN   HD22 2026   6.952   7.750   6.470
  175ASN      C 2027   7.076   7.618   5.964
  175ASN      O 2028   7.065   7.546   5.865
  176GL4      N 2029   7.048   7.748   5.957
  176GL4      H 2030   7.052   7.798   6.043
  176GL4     CA 2031   7.014   7.828   5.838
  176GL4     CB 2032   6.993   7.975   5.873
  176GL4     CG 2033   6.859   7.994   5.944
  176GL4     CD 2034   6.840   8.144   5.970
  176GL4    OE1 2035   6.790   8.170   6.081
  176GL4   HE11 2036   6.787   8.269   6.096
  176GL4   HE12 2037   6.754   8.087   6.124
  176GL4    OE2 2038   6.876   8.229   5.886
  176GL4   HE21 2039   6.951   8.285   5.921
  176GL4   HE22 2040   6.829   8.204   5.802
  176GL4      C 2041   7.090   7.823   5.706
  176GL4      O 2042   7.071   7.905   5.617
  177TYR      N 2043   7.164   7.715   5.679
  177TYR      H 2044   7.149   7.643   5.747
  177TYR     CA 2045   7.249   7.685   5.564
  177TYR     CB 2046   7.282   7.536   5.554
  177TYR     CG 2047   7.359   7.474   5.671
  177TYR    CD1 2048   7.304   7.370   5.745
  177TYR    HD1 2049   7.198   7.351   5.729
  177TYR    CD2 2050   7.493   7.506   5.686
  177TYR    HD2 2051   7.535   7.563   5.603
  177TYR    CE1 2052   7.382   7.304   5.839
  177TYR    HE1 2053   7.330   7.260   5.924
  177TYR    CE2 2054   7.577   7.431   5.768
  177TYR    HE2 2055   7.683   7.455   5.775
  177TYR     CZ 2056   7.518   7.329   5.842
  177TYR     OH 2057   7.597   7.224   5.880
  177TYR     HH 2058   7.551   7.136   5.879
  177TYR      C 2059   7.196   7.698   5.421
  177TYR      O 2060   7.086   7.651   5.392
  178ALA      N 2061   7.271   7.760   5.330
  178ALA      H 2062   7.347   7.815   5.365
  178ALA     CA 2063   7.239   7.759   5.187
  178ALA     CB 2064   7.159   7.883   5.146
  178ALA      C 2065   7.373   7.751   5.114
  178ALA      O 2066   7.475   7.809   5.152
  179CYS2     N 2067   7.370   7.681   5.001
  179CYS2     H 2068   7.281   7.660   4.961
  179CYS2    CA 2069   7.483   7.660   4.909
  179CYS2    CB 2070   7.470   7.517   4.858
  179CYS2    SG 2071   7.477   7.379   4.978
  179CYS2     C 2072   7.494   7.757   4.791
  179CYS2     O 2073   7.399   7.785   4.719
  180ARG      N 2074   7.619   7.796   4.766
  180ARG      H 2075   7.701   7.764   4.814
  180ARG     CA 2076   7.651   7.861   4.639
  180ARG     CB 2077   7.664   8.011   4.665
  180ARG     CG 2078   7.529   8.080   4.682
  180ARG     CD 2079   7.539   8.195   4.582
  180ARG     NE 2080   7.607   8.312   4.639
  180ARG     HE 2081   7.701   8.291   4.667
  180ARG     CZ 2082   7.584   8.444   4.630
  180ARG    NH1 2083   7.468   8.483   4.575
  180ARG   HH11 2084   7.399   8.413   4.559
  180ARG   HH12 2085   7.460   8.580   4.553
  180ARG    NH2 2086   7.633   8.518   4.730
  180ARG   HH21 2087   7.687   8.467   4.798
  180ARG   HH22 2088   7.601   8.607   4.763
  180ARG      C 2089   7.784   7.809   4.583
  180ARG      O 2090   7.873   7.793   4.665
  181VAL      N 2091   7.781   7.774   4.454
  181VAL      H 2092   7.703   7.809   4.403
  181VAL     CA 2093   7.888   7.707   4.379
  181VAL     CB 2094   7.840   7.612   4.268
  181VAL    CG1 2095   7.763   7.500   4.338
  181VAL    CG2 2096   7.749   7.679   4.165
  181VAL      C 2097   7.979   7.812   4.316
  181VAL      O 2098   7.938   7.921   4.277
  182ASN      N 2099   8.108   7.791   4.340
  182ASN      H 2100   8.141   7.710   4.387
  182ASN     CA 2101   8.210   7.885   4.290
  182ASN     CB 2102   8.293   7.923   4.412
  182ASN     CG 2103   8.414   8.015   4.393
  182ASN    OD1 2104   8.397   8.112   4.319
  182ASN    ND2 2105   8.517   8.008   4.476
  182ASN   HD21 2106   8.505   7.948   4.556
  182ASN   HD22 2107   8.606   8.049   4.456
  182ASN      C 2108   8.306   7.811   4.197
  182ASN      O 2109   8.334   7.692   4.217
  183HI0      N 2110   8.373   7.893   4.117
  183HI0      H 2111   8.378   7.991   4.134
  183HI0     CA 2112   8.471   7.849   4.016
  183HI0     CB 2113   8.459   7.945   3.898
  183HI0     CG 2114   8.363   7.894   3.790
  183HI0    ND1 2115   8.376   7.784   3.717
  183HI0    HD1 2116   8.457   7.724   3.713
  183HI0    CD2 2117   8.259   7.963   3.743
  183HI0    HD2 2118   8.220   8.058   3.779
  183HI0    CE1 2119   8.274   7.778   3.633
  183HI0    HE1 2120   8.273   7.730   3.535
  183HI0    NE2 2121   8.198   7.885   3.654
  183HI0    HE2 2122   8.100   7.896   3.635
  183HI0      C 2123   8.613   7.854   4.072
  183HI0      O 2124   8.657   7.958   4.120
  184VAL      N 2125   8.688   7.747   4.046
  184VAL      H 2126   8.661   7.687   3.971
  184VAL     CA 2127   8.829   7.733   4.085
  184VAL     CB 2128   8.857   7.601   4.157
  184VAL    CG1 2129   8.834   7.472   4.078
  184VAL    CG2 2130   8.992   7.599   4.227
  184VAL      C 2131   8.927   7.751   3.969
  184VAL      O 2132   8.895   7.710   3.858
  185THR      N 2133   9.051   7.793   3.993
  185THR      H 2134   9.095   7.800   4.083
  185THR     CA 2135   9.140   7.835   3.884
  185THR     CB 2136   9.261   7.919   3.925
  185THR    OG1 2137   9.321   7.868   4.044
  185THR    HG1 2138   9.358   7.933   4.110
  185THR    CG2 2139   9.227   8.067   3.943
  185THR      C 2140   9.185   7.724   3.789
  185THR      O 2141   9.211   7.752   3.672
  186LEU      N 2142   9.200   7.604   3.843
  186LEU      H 2143   9.198   7.587   3.942
  186LEU     CA 2144   9.247   7.486   3.768
  186LEU     CB 2145   9.365   7.427   3.845
  186LEU     CG 2146   9.510   7.473   3.823
  186LEU    CD1 2147   9.557   7.404   3.695
  186LEU    CD2 2148   9.525   7.625   3.834
  186LEU      C 2149   9.141   7.377   3.749
  186LEU      O 2150   9.057   7.356   3.836
  187SER      N 2151   9.162   7.297   3.645
  187SER      H 2152   9.248   7.292   3.593
  187SER     CA 2153   9.076   7.182   3.614
  187SER     CB 2154   8.968   7.221   3.513
  187SER     OG 2155   8.863   7.125   3.504
  187SER     HG 2156   8.825   7.085   3.588
  187SER      C 2157   9.161   7.063   3.569
  187SER      O 2158   9.283   7.064   3.559
  188GLN      N 2159   9.095   6.948   3.585
  188GLN      H 2160   9.017   6.949   3.648
  188GLN     CA 2161   9.125   6.819   3.521
  188GLN     CB 2162   9.011   6.727   3.564
  188GLN     CG 2163   9.013   6.680   3.710
  188GLN     CD 2164   8.875   6.634   3.757
  188GLN    OE1 2165   8.853   6.513   3.770
  188GLN    NE2 2166   8.789   6.726   3.800
  188GLN   HE21 2167   8.809   6.824   3.806
  188GLN   HE22 2168   8.692   6.706   3.786
  188GLN      C 2169   9.130   6.829   3.368
  188GLN      O 2170   9.052   6.905   3.312
  189PRO      N 2171   9.226   6.765   3.302
  189PRO     CA 2172   9.252   6.749   3.158
  189PRO     CB 2173   9.352   6.634   3.149
  189PRO     CG 2174   9.441   6.652   3.273
  189PRO     CD 2175   9.336   6.698   3.374
  189PRO      C 2176   9.120   6.722   3.086
  189PRO      O 2177   9.041   6.638   3.131
  190LYSH     N 2178   9.108   6.798   2.978
  190LYSH     H 2179   9.187   6.851   2.948
  190LYSH    CA 2180   9.005   6.794   2.872
  190LYSH    CB 2181   9.039   6.896   2.763
  190LYSH    CG 2182   9.072   7.042   2.797
  190LYSH    CD 2183   8.956   7.140   2.785
  190LYSH    CE 2184   8.996   7.286   2.805
  190LYSH    NZ 2185   8.885   7.374   2.847
  190LYSH   HZ1 2186   8.915   7.469   2.842
  190LYSH   HZ2 2187   8.808   7.369   2.783
  190LYSH   HZ3 2188   8.862   7.335   2.936
  190LYSH     C 2189   8.993   6.656   2.809
  190LYSH     O 2190   9.074   6.564   2.827
  191ILE      N 2191   8.869   6.626   2.773
  191ILE      H 2192   8.803   6.701   2.782
  191ILE     CA 2193   8.810   6.496   2.738
  191ILE     CB 2194   8.843   6.438   2.600
  191ILE    CG1 2195   8.847   6.545   2.491
  191ILE    CG2 2196   8.724   6.349   2.564
  191ILE     CD 2197   8.965   6.518   2.397
  191ILE      C 2198   8.804   6.392   2.850
  191ILE      O 2199   8.692   6.361   2.888
  192VAL      N 2200   8.917   6.347   2.903
  192VAL      H 2201   9.007   6.376   2.870
  192VAL     CA 2202   8.923   6.239   3.003
  192VAL     CB 2203   9.067   6.192   3.025
  192VAL    CG1 2204   9.119   6.149   2.888
  192VAL    CG2 2205   9.149   6.300   3.096
  192VAL      C 2206   8.851   6.277   3.132
  192VAL      O 2207   8.828   6.190   3.216
  193LYSH     N 2208   8.824   6.405   3.158
  193LYSH     H 2209   8.837   6.471   3.084
  193LYSH    CA 2210   8.740   6.449   3.270
  193LYSH    CB 2211   8.760   6.601   3.269
  193LYSH    CG 2212   8.701   6.676   3.149
  193LYSH    CD 2213   8.726   6.827   3.148
  193LYSH    CE 2214   8.717   6.896   3.284
  193LYSH    NZ 2215   8.705   7.041   3.260
  193LYSH   HZ1 2216   8.721   7.090   3.345
  193LYSH   HZ2 2217   8.780   7.068   3.199
  193LYSH   HZ3 2218   8.621   7.061   3.210
  193LYSH     C 2219   8.597   6.402   3.241
  193LYSH     O 2220   8.549   6.389   3.128
  194TRP      N 2221   8.530   6.375   3.352
  194TRP      H 2222   8.578   6.382   3.440
  194TRP     CA 2223   8.397   6.313   3.361
  194TRP     CB 2224   8.365   6.288   3.509
  194TRP     CG 2225   8.368   6.137   3.530
  194TRP    CD1 2226   8.479   6.083   3.578
  194TRP    HD1 2227   8.567   6.146   3.594
  194TRP    CD2 2228   8.269   6.039   3.534
  194TRP    NE1 2229   8.454   5.961   3.625
  194TRP    HE1 2230   8.507   5.916   3.696
  194TRP    CE2 2231   8.327   5.931   3.600
  194TRP    CE3 2232   8.144   6.032   3.474
  194TRP    HE3 2233   8.107   6.115   3.413
  194TRP    CZ2 2234   8.264   5.807   3.591
  194TRP    HZ2 2235   8.308   5.718   3.636
  194TRP    CZ3 2236   8.080   5.909   3.466
  194TRP    HZ3 2237   7.973   5.905   3.444
  194TRP    CH2 2238   8.143   5.799   3.523
  194TRP    HH2 2239   8.110   5.695   3.514
  194TRP      C 2240   8.280   6.393   3.303
  194TRP      O 2241   8.206   6.340   3.221
  195AS4      N 2242   8.297   6.525   3.304
  195AS4      H 2243   8.381   6.569   3.335
  195AS4     CA 2244   8.207   6.627   3.247
  195AS4     CB 2245   8.230   6.743   3.344
  195AS4     CG 2246   8.375   6.792   3.341
  195AS4    OD1 2247   8.463   6.749   3.419
  195AS4   HD11 2248   8.552   6.785   3.393
  195AS4   HD12 2249   8.418   6.684   3.481
  195AS4    OD2 2250   8.395   6.886   3.261
  195AS4   HD21 2251   8.493   6.899   3.272
  195AS4   HD22 2252   8.314   6.922   3.215
  195AS4      C 2253   8.217   6.654   3.097
  195AS4      O 2254   8.138   6.732   3.045
  196ARG      N 2255   8.312   6.590   3.029
  196ARG      H 2256   8.358   6.514   3.076
  196ARG     CA 2257   8.328   6.592   2.883
  196ARG     CB 2258   8.226   6.499   2.816
  196ARG     CG 2259   8.290   6.380   2.744
  196ARG     CD 2260   8.328   6.276   2.850
  196ARG     NE 2261   8.433   6.185   2.801
  196ARG     HE 2262   8.449   6.191   2.702
  196ARG     CZ 2263   8.516   6.117   2.881
  196ARG    NH1 2264   8.514   6.131   3.014
  196ARG   HH11 2265   8.456   6.194   3.066
  196ARG   HH12 2266   8.569   6.071   3.073
  196ARG    NH2 2267   8.610   6.041   2.824
  196ARG   HH21 2268   8.619   6.040   2.724
  196ARG   HH22 2269   8.670   5.981   2.877
  196ARG      C 2270   8.345   6.726   2.812
  196ARG      O 2271   8.303   6.743   2.697
  197AS4      N 2272   8.410   6.817   2.884
  197AS4      H 2273   8.403   6.814   2.984
  197AS4     CA 2274   8.460   6.939   2.819
  197AS4     CB 2275   8.508   7.017   2.942
  197AS4     CG 2276   8.574   7.154   2.926
  197AS4    OD1 2277   8.518   7.254   2.877
  197AS4   HD11 2278   8.566   7.338   2.900
  197AS4   HD12 2279   8.456   7.219   2.806
  197AS4    OD2 2280   8.689   7.166   2.974
  197AS4   HD21 2281   8.736   7.250   2.945
  197AS4   HD22 2282   8.705   7.084   3.029
  197AS4      C 2283   8.568   6.912   2.715
  197AS4      O 2284   8.631   6.806   2.714
  198MET      N 2285   8.560   7.011   2.627
  198MET      H 2286   8.498   7.090   2.626
  198MET     CA 2287   8.652   7.019   2.512
  198MET     CB 2288   8.639   6.906   2.409
  198MET     CG 2289   8.503   6.893   2.340
  198MET     SD 2290   8.477   6.725   2.272
  198MET     CE 2291   8.458   6.638   2.426
  198MET      C 2292   8.666   7.155   2.444
  198MET     O1 2293   8.776   7.190   2.396
  198MET   HO11 2294   8.771   7.260   2.324
  198MET   HO12 2295   8.845   7.134   2.441
  198MET     O2 2296   8.568   7.231   2.432
  198MET   HO21 2297   8.567   7.282   2.346
  198MET   HO22 2298   8.493   7.199   2.490
   9.48226   9.48226   6.70497   0.00000   0.00000   0.00000   0.00000   4.74112   4.74112
