# Supplementary material for: Interfacial Dynamics and Growth Modes of β2-Microglobulin Dimers
Source: J Chem Inf Model. 2023 May 3;63(14):4447–57. doi: 10.1021/acs.jcim.3c00399 (PMC10369489; doi:10.1021/acs.jcim.3c00399)
Supplement: Supplementary file 2 — ci3c00399_si_002.zip [file ci3c00399_si_002.zip › Supporting-Information/confs_start/Start_conformation_BM-2_rep1.gro]

Protein in water t=   0.00000 step= 0
 2298
    1ILE      N    1   9.550   4.709   3.841
    1ILE     H1    2   9.592   4.727   3.930
    1ILE     H2    3   9.495   4.627   3.857
    1ILE     H3    4   9.623   4.689   3.775
    1ILE     CA    5   9.479   4.825   3.785
    1ILE     CB    6   9.524   4.874   3.647
    1ILE    CG1    7   9.514   4.765   3.540
    1ILE    CG2    8   9.664   4.936   3.646
    1ILE     CD    9   9.514   4.842   3.407
    1ILE      C   10   9.327   4.805   3.780
    1ILE      O   11   9.268   4.697   3.785
    2GLN      N   12   9.255   4.916   3.792
    2GLN      H   13   9.297   5.000   3.758
    2GLN     CA   14   9.111   4.928   3.816
    2GLN     CB   15   9.071   5.062   3.876
    2GLN     CG   16   8.920   5.068   3.901
    2GLN     CD   17   8.869   5.189   3.981
    2GLN    OE1   18   8.946   5.244   4.059
    2GLN    NE2   19   8.739   5.211   3.987
    2GLN   HE21   20   8.684   5.144   3.937
    2GLN   HE22   21   8.701   5.293   4.030
    2GLN      C   22   9.039   4.902   3.683
    2GLN      O   23   9.065   4.951   3.573
    3ARG      N   24   8.954   4.799   3.683
    3ARG      H   25   8.941   4.737   3.760
    3ARG     CA   26   8.877   4.758   3.564
    3ARG     CB   27   8.826   4.618   3.598
    3ARG     CG   28   8.814   4.527   3.476
    3ARG     CD   29   8.762   4.389   3.515
    3ARG     NE   30   8.727   4.298   3.405
    3ARG     HE   31   8.770   4.306   3.315
    3ARG     CZ   32   8.658   4.184   3.417
    3ARG    NH1   33   8.612   4.146   3.537
    3ARG   HH11   34   8.623   4.205   3.617
    3ARG   HH12   35   8.561   4.062   3.553
    3ARG    NH2   36   8.611   4.107   3.318
    3ARG   HH21   37   8.629   4.135   3.224
    3ARG   HH22   38   8.553   4.026   3.329
    3ARG      C   39   8.757   4.846   3.530
    3ARG      O   40   8.738   4.901   3.421
    4THR      N   41   8.685   4.885   3.634
    4THR      H   42   8.690   4.837   3.722
    4THR     CA   43   8.577   4.985   3.624
    4THR     CB   44   8.510   5.011   3.759
    4THR    OG1   45   8.603   5.002   3.868
    4THR    HG1   46   8.603   4.912   3.911
    4THR    CG2   47   8.387   4.924   3.783
    4THR      C   48   8.623   5.117   3.563
    4THR      O   49   8.726   5.167   3.608
    5PRO      N   50   8.564   5.159   3.451
    5PRO     CA   51   8.580   5.297   3.403
    5PRO     CB   52   8.506   5.303   3.269
    5PRO     CG   53   8.494   5.159   3.219
    5PRO     CD   54   8.500   5.076   3.348
    5PRO      C   55   8.536   5.395   3.512
    5PRO      O   56   8.423   5.383   3.559
    6LYSH     N   57   8.624   5.487   3.551
    6LYSH     H   58   8.707   5.504   3.499
    6LYSH    CA   59   8.603   5.566   3.674
    6LYSH    CB   60   8.723   5.659   3.693
    6LYSH    CG   61   8.851   5.580   3.719
    6LYSH    CD   62   8.958   5.689   3.712
    6LYSH    CE   63   9.100   5.636   3.736
    6LYSH    NZ   64   9.203   5.737   3.708
    6LYSH   HZ1   65   9.292   5.691   3.699
    6LYSH   HZ2   66   9.187   5.788   3.623
    6LYSH   HZ3   67   9.207   5.791   3.792
    6LYSH     C   68   8.473   5.647   3.676
    6LYSH     O   69   8.419   5.677   3.570
    7ILE      N   70   8.437   5.702   3.791
    7ILE      H   71   8.477   5.683   3.881
    7ILE     CA   72   8.320   5.789   3.811
    7ILE     CB   73   8.290   5.810   3.960
    7ILE    CG1   74   8.400   5.866   4.050
    7ILE    CG2   75   8.221   5.688   4.020
    7ILE     CD   76   8.370   5.898   4.196
    7ILE      C   77   8.326   5.920   3.732
    7ILE      O   78   8.431   5.963   3.687
    8GLN      N   79   8.212   5.964   3.680
    8GLN      H   80   8.125   5.913   3.683
    8GLN     CA   81   8.190   6.075   3.587
    8GLN     CB   82   8.058   6.061   3.511
    8GLN     CG   83   8.065   5.974   3.385
    8GLN     CD   84   7.923   5.929   3.349
    8GLN    OE1   85   7.848   5.853   3.410
    8GLN    NE2   86   7.881   5.988   3.238
    8GLN   HE21   87   7.941   6.048   3.185
    8GLN   HE22   88   7.781   5.991   3.230
    8GLN      C   89   8.212   6.220   3.632
    8GLN      O   90   8.133   6.310   3.606
    9VAL      N   91   8.326   6.242   3.697
    9VAL      H   92   8.402   6.176   3.694
    9VAL     CA   93   8.367   6.372   3.752
    9VAL     CB   94   8.479   6.359   3.855
    9VAL    CG1   95   8.425   6.319   3.993
    9VAL    CG2   96   8.590   6.261   3.815
    9VAL      C   97   8.404   6.481   3.652
    9VAL      O   98   8.456   6.448   3.546
   10TYR      N   99   8.389   6.609   3.686
   10TYR      H  100   8.345   6.627   3.774
   10TYR     CA  101   8.427   6.734   3.619
   10TYR     CB  102   8.578   6.757   3.625
   10TYR     CG  103   8.633   6.758   3.768
   10TYR    CD1  104   8.610   6.868   3.849
   10TYR    HD1  105   8.559   6.956   3.809
   10TYR    CD2  106   8.692   6.646   3.826
   10TYR    HD2  107   8.707   6.565   3.755
   10TYR    CE1  108   8.645   6.863   3.983
   10TYR    HE1  109   8.635   6.948   4.051
   10TYR    CE2  110   8.742   6.644   3.955
   10TYR    HE2  111   8.811   6.564   3.983
   10TYR     CZ  112   8.714   6.754   4.035
   10TYR     OH  113   8.757   6.754   4.165
   10TYR     HH  114   8.794   6.662   4.178
   10TYR      C  115   8.378   6.762   3.476
   10TYR      O  116   8.363   6.876   3.433
   11SER      N  117   8.353   6.653   3.405
   11SER      H  118   8.386   6.562   3.430
   11SER     CA  119   8.280   6.650   3.277
   11SER     CB  120   8.349   6.703   3.152
   11SER     OG  121   8.261   6.738   3.044
   11SER     HG  122   8.276   6.664   2.979
   11SER      C  123   8.251   6.505   3.236
   11SER      O  124   8.348   6.436   3.206
   12ARG      N  125   8.128   6.455   3.227
   12ARG      H  126   8.118   6.356   3.224
   12ARG     CA  127   7.996   6.519   3.240
   12ARG     CB  128   7.914   6.465   3.122
   12ARG     CG  129   7.798   6.559   3.090
   12ARG     CD  130   7.737   6.523   2.954
   12ARG     NE  131   7.652   6.634   2.909
   12ARG     HE  132   7.608   6.690   2.979
   12ARG     CZ  133   7.647   6.674   2.781
   12ARG    NH1  134   7.733   6.627   2.689
   12ARG   HH11  135   7.798   6.555   2.715
   12ARG   HH12  136   7.730   6.656   2.594
   12ARG    NH2  137   7.577   6.783   2.747
   12ARG   HH21  138   7.521   6.821   2.820
   12ARG   HH22  139   7.588   6.833   2.661
   12ARG      C  140   7.926   6.483   3.371
   12ARG      O  141   7.925   6.366   3.408
   13HI0      N  142   7.870   6.586   3.434
   13HI0      H  143   7.870   6.682   3.406
   13HI0     CA  144   7.815   6.570   3.569
   13HI0     CB  145   7.853   6.689   3.658
   13HI0     CG  146   7.968   6.641   3.748
   13HI0    ND1  147   7.954   6.568   3.858
   13HI0    HD1  148   7.863   6.540   3.888
   13HI0    CD2  149   8.077   6.714   3.770
   13HI0    HD2  150   8.130   6.770   3.694
   13HI0    CE1  151   8.064   6.569   3.933
   13HI0    HE1  152   8.075   6.521   4.030
   13HI0    NE2  153   8.136   6.667   3.880
   13HI0    HE2  154   8.230   6.691   3.906
   13HI0      C  155   7.663   6.550   3.572
   13HI0      O  156   7.594   6.590   3.479
   14PRO      N  157   7.612   6.471   3.667
   14PRO     CA  158   7.470   6.463   3.703
   14PRO     CB  159   7.480   6.408   3.845
   14PRO     CG  160   7.588   6.300   3.839
   14PRO     CD  161   7.687   6.377   3.751
   14PRO      C  162   7.389   6.592   3.699
   14PRO      O  163   7.432   6.693   3.755
   15ALA      N  164   7.265   6.574   3.655
   15ALA      H  165   7.234   6.481   3.633
   15ALA     CA  166   7.166   6.682   3.655
   15ALA     CB  167   7.051   6.629   3.568
   15ALA      C  168   7.116   6.727   3.792
   15ALA      O  169   7.119   6.655   3.892
   16GL4      N  170   7.039   6.835   3.791
   16GL4      H  171   7.004   6.859   3.700
   16GL4     CA  172   6.978   6.908   3.903
   16GL4     CB  173   6.864   7.000   3.858
   16GL4     CG  174   6.903   7.090   3.740
   16GL4     CD  175   6.858   7.033   3.605
   16GL4    OE1  176   6.767   7.092   3.544
   16GL4   HE11  177   6.760   7.043   3.457
   16GL4   HE12  178   6.745   7.183   3.579
   16GL4    OE2  179   6.902   6.924   3.562
   16GL4   HE21  180   6.831   6.859   3.536
   16GL4   HE22  181   6.999   6.929   3.584
   16GL4      C  182   6.939   6.826   4.026
   16GL4      O  183   6.966   6.873   4.136
   17ASN      N  184   6.866   6.718   3.999
   17ASN      H  185   6.813   6.723   3.915
   17ASN     CA  186   6.826   6.630   4.110
   17ASN     CB  187   6.675   6.606   4.105
   17ASN     CG  188   6.622   6.554   3.971
   17ASN    OD1  189   6.672   6.460   3.910
   17ASN    ND2  190   6.532   6.631   3.910
   17ASN   HD21  191   6.516   6.723   3.944
   17ASN   HD22  192   6.479   6.587   3.837
   17ASN      C  193   6.901   6.497   4.125
   17ASN      O  194   6.856   6.423   4.212
   18GLY      N  195   7.030   6.505   4.092
   18GLY      H  196   7.069   6.553   4.014
   18GLY     CA  197   7.124   6.401   4.135
   18GLY      C  198   7.097   6.260   4.081
   18GLY      O  199   7.015   6.242   3.991
   19LYSH     N  200   7.181   6.162   4.112
   19LYSH     H  201   7.185   6.087   4.046
   19LYSH    CA  202   7.276   6.167   4.224
   19LYSH    CB  203   7.261   6.048   4.319
   19LYSH    CG  204   7.115   6.024   4.357
   19LYSH    CD  205   7.103   5.914   4.462
   19LYSH    CE  206   6.959   5.866   4.480
   19LYSH    NZ  207   6.851   5.960   4.516
   19LYSH   HZ1  208   6.872   6.046   4.471
   19LYSH   HZ2  209   6.767   5.932   4.469
   19LYSH   HZ3  210   6.825   5.967   4.612
   19LYSH     C  211   7.423   6.166   4.180
   19LYSH     O  212   7.459   6.115   4.074
   20SER      N  213   7.509   6.227   4.261
   20SER      H  214   7.475   6.250   4.352
   20SER     CA  215   7.648   6.255   4.224
   20SER     CB  216   7.725   6.353   4.314
   20SER     OG  217   7.860   6.371   4.270
   20SER     HG  218   7.873   6.470   4.265
   20SER      C  219   7.722   6.121   4.224
   20SER      O  220   7.719   6.047   4.322
   21ASN      N  221   7.748   6.080   4.100
   21ASN      H  222   7.700   6.132   4.030
   21ASN     CA  223   7.839   5.974   4.053
   21ASN     CB  224   7.978   6.036   4.037
   21ASN     CG  225   7.984   6.114   3.906
   21ASN    OD1  226   7.922   6.078   3.806
   21ASN    ND2  227   8.063   6.220   3.910
   21ASN   HD21  228   8.105   6.243   3.998
   21ASN   HD22  229   8.079   6.267   3.823
   21ASN      C  230   7.835   5.832   4.111
   21ASN      O  231   7.919   5.799   4.194
   22PHE      N  232   7.742   5.742   4.081
   22PHE      H  233   7.740   5.661   4.139
   22PHE     CA  234   7.624   5.731   3.993
   22PHE     CB  235   7.501   5.812   4.035
   22PHE     CG  236   7.430   5.752   4.157
   22PHE    CD1  237   7.315   5.681   4.127
   22PHE    HD1  238   7.276   5.663   4.027
   22PHE    CD2  239   7.487   5.758   4.284
   22PHE    HD2  240   7.587   5.802   4.291
   22PHE    CE1  241   7.250   5.616   4.232
   22PHE    HE1  242   7.148   5.582   4.215
   22PHE    CE2  243   7.426   5.687   4.386
   22PHE    HE2  244   7.474   5.666   4.482
   22PHE     CZ  245   7.309   5.616   4.357
   22PHE     HZ  246   7.250   5.581   4.441
   22PHE      C  247   7.649   5.744   3.843
   22PHE      O  248   7.675   5.850   3.785
   23LEU      N  249   7.646   5.628   3.777
   23LEU      H  250   7.599   5.549   3.815
   23LEU     CA  251   7.670   5.619   3.632
   23LEU     CB  252   7.679   5.470   3.597
   23LEU     CG  253   7.717   5.448   3.451
   23LEU    CD1  254   7.868   5.432   3.438
   23LEU    CD2  255   7.652   5.321   3.395
   23LEU      C  256   7.545   5.682   3.570
   23LEU      O  257   7.433   5.635   3.587
   24ASN      N  258   7.568   5.786   3.491
   24ASN      H  259   7.662   5.804   3.460
   24ASN     CA  260   7.467   5.877   3.436
   24ASN     CB  261   7.466   6.016   3.501
   24ASN     CG  262   7.590   6.102   3.479
   24ASN    OD1  263   7.605   6.172   3.379
   24ASN    ND2  264   7.689   6.096   3.567
   24ASN   HD21  265   7.677   6.035   3.646
   24ASN   HD22  266   7.772   6.140   3.531
   24ASN      C  267   7.482   5.885   3.284
   24ASN      O  268   7.591   5.887   3.228
   25CYS2     N  269   7.368   5.897   3.217
   25CYS2     H  270   7.286   5.863   3.262
   25CYS2    CA  271   7.355   5.911   3.071
   25CYS2    CB  272   7.335   5.769   3.018
   25CYS2    SG  273   7.396   5.732   2.850
   25CYS2     C  274   7.260   6.022   3.026
   25CYS2     O  275   7.138   6.014   3.039
   26TYR      N  276   7.330   6.116   2.962
   26TYR      H  277   7.428   6.103   2.944
   26TYR     CA  278   7.263   6.233   2.905
   26TYR     CB  279   7.361   6.349   2.885
   26TYR     CG  280   7.352   6.440   3.009
   26TYR    CD1  281   7.276   6.556   3.012
   26TYR    HD1  282   7.179   6.548   2.963
   26TYR    CD2  283   7.443   6.426   3.113
   26TYR    HD2  284   7.473   6.325   3.139
   26TYR    CE1  285   7.305   6.655   3.106
   26TYR    HE1  286   7.230   6.734   3.113
   26TYR    CE2  287   7.469   6.520   3.212
   26TYR    HE2  288   7.565   6.530   3.263
   26TYR     CZ  289   7.396   6.638   3.209
   26TYR     OH  290   7.382   6.703   3.328
   26TYR     HH  291   7.459   6.688   3.389
   26TYR      C  292   7.201   6.207   2.767
   26TYR      O  293   7.271   6.165   2.675
   27VAL      N  294   7.072   6.175   2.761
   27VAL      H  295   7.017   6.153   2.841
   27VAL     CA  296   6.992   6.155   2.640
   27VAL     CB  297   6.889   6.046   2.672
   27VAL    CG1  298   6.804   6.024   2.547
   27VAL    CG2  299   6.971   5.918   2.693
   27VAL      C  300   6.927   6.289   2.605
   27VAL      O  301   6.897   6.357   2.703
   28SER      N  302   6.941   6.334   2.481
   28SER      H  303   6.997   6.274   2.424
   28SER     CA  304   6.863   6.447   2.429
   28SER     CB  305   6.943   6.495   2.307
   28SER     OG  306   6.886   6.602   2.231
   28SER     HG  307   6.875   6.683   2.289
   28SER      C  308   6.717   6.415   2.393
   28SER      O  309   6.680   6.302   2.361
   29GLY      N  310   6.641   6.521   2.416
   29GLY      H  311   6.674   6.610   2.445
   29GLY     CA  312   6.496   6.511   2.390
   29GLY      C  313   6.402   6.502   2.510
   29GLY      O  314   6.448   6.509   2.624
   30PHE      N  315   6.274   6.523   2.478
   30PHE      H  316   6.249   6.551   2.385
   30PHE     CA  317   6.168   6.528   2.579
   30PHE     CB  318   6.080   6.648   2.542
   30PHE     CG  319   5.977   6.673   2.653
   30PHE    CD1  320   5.846   6.631   2.631
   30PHE    HD1  321   5.812   6.598   2.533
   30PHE    CD2  322   6.018   6.719   2.777
   30PHE    HD2  323   6.105   6.784   2.778
   30PHE    CE1  324   5.761   6.626   2.741
   30PHE    HE1  325   5.655   6.607   2.727
   30PHE    CE2  326   5.928   6.721   2.884
   30PHE    HE2  327   5.937   6.787   2.970
   30PHE     CZ  328   5.803   6.663   2.868
   30PHE     HZ  329   5.741   6.664   2.957
   30PHE      C  330   6.084   6.400   2.571
   30PHE      O  331   6.030   6.366   2.466
   31HI0      N  332   6.053   6.344   2.688
   31HI0      H  333   6.030   6.396   2.770
   31HI0     CA  334   5.989   6.213   2.703
   31HI0     CB  335   5.980   6.166   2.849
   31HI0     CG  336   5.898   6.255   2.943
   31HI0    ND1  337   5.765   6.261   2.936
   31HI0    HD1  338   5.713   6.189   2.891
   31HI0    CD2  339   5.937   6.355   3.022
   31HI0    HD2  340   6.040   6.387   3.037
   31HI0    CE1  341   5.721   6.367   3.004
   31HI0    HE1  342   5.616   6.381   3.027
   31HI0    NE2  343   5.829   6.420   3.062
   31HI0    HE2  344   5.834   6.514   3.096
   31HI0      C  345   5.857   6.182   2.632
   31HI0      O  346   5.762   6.255   2.661
   32PRO      N  347   5.845   6.069   2.564
   32PRO     CA  348   5.951   5.979   2.517
   32PRO     CB  349   5.888   5.845   2.479
   32PRO     CG  350   5.753   5.901   2.432
   32PRO     CD  351   5.715   6.005   2.538
   32PRO      C  352   6.019   6.043   2.395
   32PRO      O  353   5.959   6.100   2.305
   33SER      N  354   6.152   6.048   2.403
   33SER      H  355   6.192   6.009   2.486
   33SER     CA  356   6.250   6.089   2.302
   33SER     CB  357   6.380   6.116   2.379
   33SER     OG  358   6.490   6.121   2.287
   33SER     HG  359   6.561   6.176   2.332
   33SER      C  360   6.273   5.982   2.195
   33SER      O  361   6.238   5.867   2.221
   34AS4      N  362   6.329   6.015   2.079
   34AS4      H  363   6.340   6.108   2.043
   34AS4     CA  364   6.373   5.918   1.978
   34AS4     CB  365   6.425   5.999   1.859
   34AS4     CG  366   6.326   6.108   1.817
   34AS4    OD1  367   6.360   6.224   1.846
   34AS4   HD11  368   6.286   6.289   1.829
   34AS4   HD12  369   6.447   6.220   1.895
   34AS4    OD2  370   6.214   6.078   1.771
   34AS4   HD21  371   6.173   6.161   1.733
   34AS4   HD22  372   6.199   5.979   1.762
   34AS4      C  373   6.494   5.830   2.013
   34AS4      O  374   6.538   5.752   1.929
   35ILE      N  375   6.567   5.873   2.116
   35ILE      H  376   6.544   5.954   2.170
   35ILE     CA  377   6.686   5.797   2.157
   35ILE     CB  378   6.806   5.891   2.137
   35ILE    CG1  379   6.784   6.033   2.189
   35ILE    CG2  380   6.859   5.875   1.995
   35ILE     CD  381   6.899   6.132   2.174
   35ILE      C  382   6.674   5.726   2.292
   35ILE      O  383   6.628   5.795   2.382
   36GL4      N  384   6.673   5.593   2.284
   36GL4      H  385   6.695   5.547   2.198
   36GL4     CA  386   6.656   5.512   2.406
   36GL4     CB  387   6.541   5.421   2.362
   36GL4     CG  388   6.470   5.339   2.470
   36GL4     CD  389   6.421   5.406   2.599
   36GL4    OE1  390   6.469   5.362   2.705
   36GL4   HE11  391   6.433   5.411   2.784
   36GL4   HE12  392   6.544   5.302   2.676
   36GL4    OE2  393   6.352   5.510   2.590
   36GL4   HE21  394   6.287   5.505   2.666
   36GL4   HE22  395   6.385   5.574   2.521
   36GL4      C  396   6.773   5.427   2.454
   36GL4      O  397   6.875   5.399   2.391
   37VAL      N  398   6.773   5.425   2.587
   37VAL      H  399   6.690   5.435   2.641
   37VAL     CA  400   6.892   5.380   2.661
   37VAL     CB  401   6.908   5.440   2.801
   37VAL    CG1  402   6.949   5.588   2.797
   37VAL    CG2  403   6.785   5.425   2.890
   37VAL      C  404   6.929   5.232   2.673
   37VAL      O  405   6.840   5.148   2.674
   38AS4      N  406   7.060   5.209   2.678
   38AS4      H  407   7.133   5.275   2.658
   38AS4     CA  408   7.127   5.082   2.707
   38AS4     CB  409   7.195   5.024   2.583
   38AS4     CG  410   7.112   4.949   2.479
   38AS4    OD1  411   7.079   4.831   2.504
   38AS4   HD11  412   7.010   4.811   2.435
   38AS4   HD12  413   7.107   4.793   2.592
   38AS4    OD2  414   7.115   4.992   2.362
   38AS4   HD21  415   7.076   4.915   2.311
   38AS4   HD22  416   7.125   5.091   2.353
   38AS4      C  417   7.227   5.117   2.818
   38AS4      O  418   7.333   5.163   2.777
   39LEU      N  419   7.174   5.128   2.940
   39LEU      H  420   7.083   5.170   2.942
   39LEU     CA  421   7.254   5.134   3.063
   39LEU     CB  422   7.177   5.176   3.189
   39LEU     CG  423   7.195   5.323   3.223
   39LEU    CD1  424   7.344   5.358   3.233
   39LEU    CD2  425   7.110   5.411   3.131
   39LEU      C  426   7.319   4.996   3.075
   39LEU      O  427   7.249   4.896   3.086
   40LEU      N  428   7.451   4.982   3.085
   40LEU      H  429   7.511   5.057   3.058
   40LEU     CA  430   7.511   4.848   3.087
   40LEU     CB  431   7.606   4.835   2.968
   40LEU     CG  432   7.542   4.852   2.830
   40LEU    CD1  433   7.650   4.828   2.724
   40LEU    CD2  434   7.426   4.755   2.808
   40LEU      C  435   7.591   4.827   3.216
   40LEU      O  436   7.657   4.918   3.265
   41LYSH     N  437   7.592   4.700   3.255
   41LYSH     H  438   7.515   4.637   3.242
   41LYSH    CA  439   7.689   4.644   3.350
   41LYSH    CB  440   7.615   4.631   3.483
   41LYSH    CG  441   7.691   4.604   3.613
   41LYSH    CD  442   7.595   4.607   3.732
   41LYSH    CE  443   7.681   4.590   3.858
   41LYSH    NZ  444   7.593   4.567   3.974
   41LYSH   HZ1  445   7.639   4.515   4.046
   41LYSH   HZ2  446   7.560   4.651   4.017
   41LYSH   HZ3  447   7.512   4.516   3.947
   41LYSH     C  448   7.744   4.512   3.298
   41LYSH     O  449   7.671   4.413   3.297
   42ASN      N  450   7.875   4.508   3.274
   42ASN      H  451   7.939   4.580   3.301
   42ASN     CA  452   7.948   4.391   3.223
   42ASN     CB  453   7.943   4.272   3.319
   42ASN     CG  454   8.036   4.289   3.439
   42ASN    OD1  455   8.144   4.348   3.430
   42ASN    ND2  456   8.014   4.216   3.548
   42ASN   HD21  457   7.938   4.153   3.560
   42ASN   HD22  458   8.090   4.216   3.613
   42ASN      C  459   7.904   4.341   3.085
   42ASN      O  460   7.954   4.235   3.047
   43GLY      N  461   7.845   4.429   3.005
   43GLY      H  462   7.869   4.526   3.007
   43GLY     CA  463   7.768   4.381   2.889
   43GLY      C  464   7.617   4.364   2.904
   43GLY      O  465   7.542   4.371   2.807
   44GL4      N  466   7.567   4.350   3.027
   44GL4      H  467   7.617   4.368   3.112
   44GL4     CA  468   7.421   4.336   3.038
   44GL4     CB  469   7.387   4.238   3.150
   44GL4     CG  470   7.418   4.095   3.105
   44GL4     CD  471   7.437   4.012   3.232
   44GL4    OE1  472   7.345   4.025   3.315
   44GL4   HE11  473   7.397   4.048   3.397
   44GL4   HE12  474   7.253   4.009   3.279
   44GL4    OE2  475   7.536   3.936   3.242
   44GL4   HE21  476   7.550   3.901   3.334
   44GL4   HE22  477   7.577   3.919   3.152
   44GL4      C  478   7.345   4.466   3.065
   44GL4      O  479   7.395   4.556   3.132
   45ARG      N  480   7.221   4.469   3.017
   45ARG      H  481   7.183   4.391   2.966
   45ARG     CA  482   7.133   4.586   3.024
   45ARG     CB  483   7.047   4.604   2.899
   45ARG     CG  484   6.945   4.717   2.888
   45ARG     CD  485   6.884   4.736   2.749
   45ARG     NE  486   6.764   4.820   2.767
   45ARG     HE  487   6.727   4.815   2.860
   45ARG     CZ  488   6.693   4.885   2.674
   45ARG    NH1  489   6.722   4.884   2.543
   45ARG   HH11  490   6.792   4.820   2.512
   45ARG   HH12  491   6.668   4.930   2.473
   45ARG    NH2  492   6.587   4.957   2.714
   45ARG   HH21  493   6.566   4.959   2.812
   45ARG   HH22  494   6.542   5.018   2.648
   45ARG      C  495   7.047   4.601   3.150
   45ARG      O  496   6.979   4.510   3.196
   46ILE      N  497   7.078   4.705   3.227
   46ILE      H  498   7.140   4.772   3.187
   46ILE     CA  499   7.020   4.732   3.359
   46ILE     CB  500   7.113   4.828   3.434
   46ILE    CG1  501   7.256   4.774   3.445
   46ILE    CG2  502   7.070   4.865   3.576
   46ILE     CD  503   7.357   4.888   3.453
   46ILE      C  504   6.872   4.771   3.349
   46ILE      O  505   6.833   4.887   3.334
   47GL4      N  506   6.791   4.666   3.355
   47GL4      H  507   6.816   4.570   3.340
   47GL4     CA  508   6.646   4.681   3.371
   47GL4     CB  509   6.568   4.551   3.347
   47GL4     CG  510   6.555   4.498   3.204
   47GL4     CD  511   6.509   4.598   3.098
   47GL4    OE1  512   6.580   4.605   2.996
   47GL4   HE11  513   6.553   4.693   2.957
   47GL4   HE12  514   6.609   4.513   2.970
   47GL4    OE2  515   6.401   4.659   3.114
   47GL4   HE21  516   6.380   4.728   3.044
   47GL4   HE22  517   6.357   4.610   3.189
   47GL4      C  518   6.610   4.733   3.510
   47GL4      O  519   6.651   4.687   3.617
   48LYSH     N  520   6.510   4.820   3.521
   48LYSH     H  521   6.450   4.822   3.441
   48LYSH    CA  522   6.474   4.910   3.632
   48LYSH    CB  523   6.392   4.841   3.742
   48LYSH    CG  524   6.342   4.944   3.843
   48LYSH    CD  525   6.297   4.868   3.968
   48LYSH    CE  526   6.415   4.828   4.056
   48LYSH    NZ  527   6.378   4.745   4.172
   48LYSH   HZ1  528   6.311   4.799   4.224
   48LYSH   HZ2  529   6.324   4.668   4.138
   48LYSH   HZ3  530   6.457   4.716   4.226
   48LYSH     C  531   6.582   5.000   3.691
   48LYSH     O  532   6.658   4.949   3.774
   49VAL      N  533   6.604   5.114   3.626
   49VAL      H  534   6.534   5.150   3.565
   49VAL     CA  535   6.700   5.217   3.668
   49VAL     CB  536   6.750   5.308   3.556
   49VAL    CG1  537   6.818   5.209   3.461
   49VAL    CG2  538   6.650   5.397   3.482
   49VAL      C  539   6.661   5.291   3.797
   49VAL      O  540   6.540   5.312   3.810
   50GL4      N  541   6.752   5.302   3.893
   50GL4      H  542   6.838   5.251   3.894
   50GL4     CA  543   6.719   5.361   4.024
   50GL4     CB  544   6.827   5.349   4.132
   50GL4     CG  545   6.883   5.208   4.154
   50GL4     CD  546   7.003   5.187   4.061
   50GL4    OE1  547   7.114   5.212   4.114
   50GL4   HE11  548   7.188   5.184   4.053
   50GL4   HE12  549   7.101   5.257   4.202
   50GL4    OE2  550   6.989   5.143   3.945
   50GL4   HE21  551   7.062   5.076   3.932
   50GL4   HE22  552   6.892   5.150   3.921
   50GL4      C  553   6.668   5.505   4.034
   50GL4      O  554   6.579   5.551   4.105
   51HI0      N  555   6.722   5.581   3.940
   51HI0      H  556   6.785   5.549   3.869
   51HI0     CA  557   6.678   5.721   3.933
   51HI0     CB  558   6.780   5.811   4.003
   51HI0     CG  559   6.725   5.950   4.038
   51HI0    ND1  560   6.774   6.068   4.002
   51HI0    HD1  561   6.864   6.099   3.972
   51HI0    CD2  562   6.604   5.978   4.086
   51HI0    HD2  563   6.531   5.901   4.112
   51HI0    CE1  564   6.680   6.160   4.019
   51HI0    HE1  565   6.702   6.265   4.001
   51HI0    NE2  566   6.577   6.108   4.085
   51HI0    HE2  567   6.502   6.161   4.124
   51HI0      C  568   6.661   5.767   3.788
   51HI0      O  569   6.726   5.708   3.702
   52SER      N  570   6.571   5.860   3.757
   52SER      H  571   6.503   5.889   3.825
   52SER     CA  572   6.546   5.919   3.625
   52SER     CB  573   6.492   5.819   3.522
   52SER     OG  574   6.511   5.857   3.386
   52SER     HG  575   6.595   5.906   3.365
   52SER      C  576   6.457   6.043   3.629
   52SER      O  577   6.355   6.044   3.698
   53AS4      N  578   6.494   6.144   3.550
   53AS4      H  579   6.581   6.149   3.501
   53AS4     CA  580   6.419   6.270   3.554
   53AS4     CB  581   6.457   6.340   3.685
   53AS4     CG  582   6.344   6.413   3.759
   53AS4    OD1  583   6.322   6.534   3.737
   53AS4   HD11  584   6.225   6.545   3.756
   53AS4   HD12  585   6.406   6.576   3.703
   53AS4    OD2  586   6.283   6.347   3.846
   53AS4   HD21  587   6.246   6.421   3.903
   53AS4   HD22  588   6.285   6.249   3.829
   53AS4      C  589   6.452   6.346   3.425
   53AS4      O  590   6.532   6.301   3.343
   54LEU      N  591   6.409   6.471   3.421
   54LEU      H  592   6.359   6.509   3.500
   54LEU     CA  593   6.432   6.575   3.320
   54LEU     CB  594   6.307   6.657   3.287
   54LEU     CG  595   6.325   6.753   3.169
   54LEU    CD1  596   6.297   6.701   3.028
   54LEU    CD2  597   6.240   6.879   3.184
   54LEU      C  598   6.534   6.681   3.362
   54LEU      O  599   6.527   6.730   3.475
   55SER      N  600   6.627   6.716   3.273
   55SER      H  601   6.622   6.667   3.186
   55SER     CA  602   6.723   6.826   3.286
   55SER     CB  603   6.860   6.794   3.227
   55SER     OG  604   6.961   6.881   3.280
   55SER     HG  605   6.929   6.899   3.373
   55SER      C  606   6.676   6.950   3.209
   55SER      O  607   6.655   6.942   3.088
   56PHE      N  608   6.666   7.062   3.279
   56PHE      H  609   6.698   7.059   3.374
   56PHE     CA  610   6.624   7.189   3.218
   56PHE     CB  611   6.522   7.255   3.311
   56PHE     CG  612   6.447   7.371   3.245
   56PHE    CD1  613   6.484   7.504   3.260
   56PHE    HD1  614   6.567   7.537   3.323
   56PHE    CD2  615   6.335   7.339   3.169
   56PHE    HD2  616   6.305   7.234   3.165
   56PHE    CE1  617   6.414   7.603   3.194
   56PHE    HE1  618   6.462   7.700   3.205
   56PHE    CE2  619   6.254   7.441   3.120
   56PHE    HE2  620   6.157   7.423   3.074
   56PHE     CZ  621   6.294   7.573   3.129
   56PHE     HZ  622   6.236   7.640   3.066
   56PHE      C  623   6.748   7.271   3.183
   56PHE      O  624   6.846   7.262   3.257
   57SER      N  625   6.734   7.358   3.083
   57SER      H  626   6.650   7.384   3.036
   57SER     CA  627   6.842   7.450   3.044
   57SER     CB  628   6.934   7.368   2.954
   57SER     OG  629   7.054   7.443   2.934
   57SER     HG  630   7.067   7.492   3.020
   57SER      C  631   6.798   7.583   2.983
   57SER      O  632   6.677   7.606   2.981
   58LYSH     N  633   6.895   7.674   2.972
   58LYSH     H  634   6.976   7.669   3.031
   58LYSH    CA  635   6.866   7.786   2.882
   58LYSH    CB  636   6.980   7.887   2.897
   58LYSH    CG  637   6.955   7.986   3.010
   58LYSH    CD  638   7.020   8.123   2.989
   58LYSH    CE  639   7.001   8.220   3.106
   58LYSH    NZ  640   7.058   8.203   3.241
   58LYSH   HZ1  641   7.156   8.189   3.228
   58LYSH   HZ2  642   7.030   8.278   3.301
   58LYSH   HZ3  643   7.013   8.122   3.279
   58LYSH     C  644   6.837   7.762   2.734
   58LYSH     O  645   6.762   7.836   2.671
   59AS4      N  646   6.885   7.646   2.689
   59AS4      H  647   6.957   7.596   2.737
   59AS4     CA  648   6.862   7.598   2.552
   59AS4     CB  649   6.939   7.466   2.544
   59AS4     CG  650   6.969   7.441   2.396
   59AS4    OD1  651   6.929   7.331   2.350
   59AS4   HD11  652   6.999   7.297   2.288
   59AS4   HD12  653   6.835   7.319   2.381
   59AS4    OD2  654   7.049   7.519   2.340
   59AS4   HD21  655   7.067   7.486   2.248
   59AS4   HD22  656   7.059   7.596   2.403
   59AS4      C  657   6.713   7.601   2.517
   59AS4      O  658   6.614   7.601   2.590
   60TRP      N  659   6.694   7.585   2.386
   60TRP      H  660   6.779   7.571   2.336
   60TRP     CA  661   6.574   7.551   2.309
   60TRP     CB  662   6.586   7.598   2.164
   60TRP     CG  663   6.547   7.746   2.153
   60TRP    CD1  664   6.425   7.795   2.131
   60TRP    HD1  665   6.331   7.741   2.116
   60TRP    CD2  666   6.630   7.853   2.183
   60TRP    NE1  667   6.426   7.926   2.150
   60TRP    HE1  668   6.347   7.984   2.129
   60TRP    CE2  669   6.550   7.966   2.177
   60TRP    CE3  670   6.763   7.873   2.218
   60TRP    HE3  671   6.840   7.795   2.224
   60TRP    CZ2  672   6.598   8.094   2.205
   60TRP    HZ2  673   6.525   8.175   2.206
   60TRP    CZ3  674   6.813   7.998   2.252
   60TRP    HZ3  675   6.919   8.014   2.271
   60TRP    CH2  676   6.729   8.108   2.249
   60TRP    HH2  677   6.768   8.210   2.252
   60TRP      C  678   6.537   7.403   2.323
   60TRP      O  679   6.424   7.365   2.292
   61SER      N  680   6.637   7.321   2.355
   61SER      H  681   6.735   7.340   2.348
   61SER     CA  682   6.620   7.177   2.380
   61SER     CB  683   6.711   7.096   2.289
   61SER     OG  684   6.843   7.084   2.343
   61SER     HG  685   6.889   7.173   2.344
   61SER      C  686   6.634   7.126   2.524
   61SER      O  687   6.678   7.208   2.605
   62PHE      N  688   6.574   7.010   2.545
   62PHE      H  689   6.534   6.958   2.470
   62PHE     CA  690   6.576   6.942   2.675
   62PHE     CB  691   6.443   6.874   2.710
   62PHE     CG  692   6.328   6.974   2.723
   62PHE    CD1  693   6.215   6.968   2.642
   62PHE    HD1  694   6.229   6.905   2.554
   62PHE    CD2  695   6.319   7.061   2.831
   62PHE    HD2  696   6.403   7.071   2.900
   62PHE    CE1  697   6.097   7.039   2.660
   62PHE    HE1  698   6.017   7.034   2.586
   62PHE    CE2  699   6.207   7.140   2.849
   62PHE    HE2  700   6.218   7.220   2.923
   62PHE     CZ  701   6.095   7.129   2.767
   62PHE     HZ  702   6.013   7.200   2.771
   62PHE      C  703   6.679   6.829   2.679
   62PHE      O  704   6.732   6.782   2.579
   63TYR      N  705   6.718   6.791   2.801
   63TYR      H  706   6.704   6.842   2.886
   63TYR     CA  707   6.778   6.661   2.829
   63TYR     CB  708   6.924   6.668   2.876
   63TYR     CG  709   7.011   6.725   2.764
   63TYR    CD1  710   7.007   6.863   2.749
   63TYR    HD1  711   6.963   6.924   2.827
   63TYR    CD2  712   7.095   6.645   2.687
   63TYR    HD2  713   7.094   6.536   2.686
   63TYR    CE1  714   7.084   6.925   2.651
   63TYR    HE1  715   7.062   7.027   2.619
   63TYR    CE2  716   7.175   6.714   2.596
   63TYR    HE2  717   7.246   6.653   2.540
   63TYR     CZ  718   7.177   6.852   2.578
   63TYR     OH  719   7.278   6.924   2.522
   63TYR     HH  720   7.248   7.019   2.533
   63TYR      C  721   6.692   6.573   2.920
   63TYR      O  722   6.638   6.611   3.024
   64LEU      N  723   6.714   6.443   2.901
   64LEU      H  724   6.779   6.411   2.832
   64LEU     CA  725   6.663   6.337   2.988
   64LEU     CB  726   6.567   6.253   2.903
   64LEU     CG  727   6.446   6.201   2.981
   64LEU    CD1  728   6.348   6.313   3.017
   64LEU    CD2  729   6.384   6.080   2.911
   64LEU      C  730   6.780   6.251   3.038
   64LEU      O  731   6.870   6.208   2.967
   65LEU      N  732   6.780   6.240   3.170
   65LEU      H  733   6.697   6.253   3.224
   65LEU     CA  734   6.885   6.161   3.237
   65LEU     CB  735   6.982   6.235   3.330
   65LEU     CG  736   7.091   6.326   3.275
   65LEU    CD1  737   7.040   6.461   3.224
   65LEU    CD2  738   7.208   6.351   3.370
   65LEU      C  739   6.828   6.042   3.314
   65LEU      O  740   6.713   6.044   3.358
   66TYR      N  741   6.909   5.937   3.306
   66TYR      H  742   6.999   5.946   3.263
   66TYR     CA  743   6.892   5.799   3.356
   66TYR     CB  744   6.891   5.709   3.232
   66TYR     CG  745   6.762   5.718   3.150
   66TYR    CD1  746   6.771   5.786   3.030
   66TYR    HD1  747   6.864   5.838   3.005
   66TYR    CD2  748   6.639   5.668   3.192
   66TYR    HD2  749   6.626   5.617   3.287
   66TYR    CE1  750   6.654   5.808   2.959
   66TYR    HE1  751   6.660   5.865   2.866
   66TYR    CE2  752   6.520   5.696   3.126
   66TYR    HE2  753   6.423   5.669   3.167
   66TYR     CZ  754   6.530   5.766   3.006
   66TYR     OH  755   6.423   5.766   2.922
   66TYR     HH  756   6.468   5.767   2.833
   66TYR      C  757   7.013   5.763   3.442
   66TYR      O  758   7.127   5.784   3.401
   67TYR      N  759   6.982   5.721   3.564
   67TYR      H  760   6.888   5.720   3.599
   67TYR     CA  761   7.084   5.695   3.666
   67TYR     CB  762   7.079   5.795   3.782
   67TYR     CG  763   7.091   5.945   3.757
   67TYR    CD1  764   6.983   6.015   3.704
   67TYR    HD1  765   6.894   5.953   3.706
   67TYR    CD2  766   7.208   6.010   3.793
   67TYR    HD2  767   7.311   5.974   3.803
   67TYR    CE1  768   6.985   6.153   3.686
   67TYR    HE1  769   6.894   6.202   3.653
   67TYR    CE2  770   7.210   6.147   3.770
   67TYR    HE2  771   7.299   6.207   3.790
   67TYR     CZ  772   7.103   6.219   3.720
   67TYR     OH  773   7.099   6.355   3.723
   67TYR     HH  774   7.004   6.382   3.707
   67TYR      C  775   7.085   5.554   3.725
   67TYR      O  776   6.991   5.522   3.798
   68THR      N  777   7.206   5.506   3.751
   68THR      H  778   7.293   5.539   3.713
   68THR     CA  779   7.226   5.373   3.812
   68THR     CB  780   7.211   5.254   3.718
   68THR    OG1  781   7.220   5.139   3.803
   68THR    HG1  782   7.136   5.145   3.857
   68THR    CG2  783   7.321   5.244   3.611
   68THR      C  784   7.362   5.364   3.881
   68THR      O  785   7.455   5.439   3.852
   69GL4      N  786   7.368   5.286   3.988
   69GL4      H  787   7.297   5.216   3.998
   69GL4     CA  788   7.474   5.289   4.091
   69GL4     CB  789   7.427   5.232   4.225
   69GL4     CG  790   7.507   5.259   4.352
   69GL4     CD  791   7.435   5.190   4.468
   69GL4    OE1  792   7.327   5.234   4.511
   69GL4   HE11  793   7.279   5.162   4.561
   69GL4   HE12  794   7.316   5.330   4.484
   69GL4    OE2  795   7.493   5.083   4.499
   69GL4   HE21  796   7.466   5.080   4.595
   69GL4   HE22  797   7.569   5.061   4.438
   69GL4      C  798   7.605   5.221   4.051
   69GL4      O  799   7.604   5.119   3.983
   70PHE      N  800   7.714   5.276   4.103
   70PHE      H  801   7.697   5.354   4.163
   70PHE     CA  802   7.854   5.239   4.074
   70PHE     CB  803   7.938   5.365   4.050
   70PHE     CG  804   8.070   5.346   3.975
   70PHE    CD1  805   8.087   5.367   3.839
   70PHE    HD1  806   8.000   5.416   3.795
   70PHE    CD2  807   8.182   5.332   4.057
   70PHE    HD2  808   8.158   5.323   4.163
   70PHE    CE1  809   8.214   5.383   3.785
   70PHE    HE1  810   8.221   5.355   3.680
   70PHE    CE2  811   8.309   5.344   4.002
   70PHE    HE2  812   8.395   5.325   4.066
   70PHE     CZ  813   8.326   5.377   3.868
   70PHE     HZ  814   8.426   5.383   3.826
   70PHE      C  815   7.910   5.160   4.192
   70PHE      O  816   7.931   5.213   4.301
   71THR      N  817   7.947   5.038   4.154
   71THR      H  818   7.893   5.000   4.079
   71THR     CA  819   8.028   4.956   4.245
   71THR     CB  820   7.950   4.825   4.260
   71THR    OG1  821   8.017   4.742   4.355
   71THR    HG1  822   7.960   4.747   4.437
   71THR    CG2  823   7.925   4.744   4.132
   71THR      C  824   8.164   4.938   4.178
   71THR      O  825   8.163   4.881   4.068
   72PRO      N  826   8.273   4.997   4.227
   72PRO     CA  827   8.405   4.983   4.164
   72PRO     CB  828   8.490   5.089   4.235
   72PRO     CG  829   8.427   5.095   4.374
   72PRO     CD  830   8.277   5.067   4.356
   72PRO      C  831   8.473   4.847   4.174
   72PRO      O  832   8.592   4.845   4.142
   73THR      N  833   8.397   4.738   4.168
   73THR      H  834   8.313   4.747   4.115
   73THR     CA  835   8.456   4.606   4.198
   73THR     CB  836   8.353   4.513   4.261
   73THR    OG1  837   8.247   4.487   4.168
   73THR    HG1  838   8.175   4.454   4.228
   73THR    CG2  839   8.305   4.563   4.398
   73THR      C  840   8.523   4.548   4.073
   73THR      O  841   8.483   4.578   3.961
   74GL4      N  842   8.616   4.454   4.088
   74GL4      H  843   8.646   4.448   4.183
   74GL4     CA  844   8.691   4.378   3.987
   74GL4     CB  845   8.804   4.300   4.055
   74GL4     CG  846   8.783   4.235   4.192
   74GL4     CD  847   8.699   4.108   4.184
   74GL4    OE1  848   8.582   4.123   4.225
   74GL4   HE11  849   8.523   4.049   4.191
   74GL4   HE12  850   8.580   4.214   4.266
   74GL4    OE2  851   8.750   4.003   4.139
   74GL4   HE21  852   8.683   3.943   4.094
   74GL4   HE22  853   8.849   4.014   4.143
   74GL4      C  854   8.593   4.292   3.907
   74GL4      O  855   8.621   4.266   3.790
   75LYSH     N  856   8.485   4.245   3.967
   75LYSH     H  857   8.478   4.215   4.062
   75LYSH    CA  858   8.377   4.175   3.895
   75LYSH    CB  859   8.301   4.084   3.991
   75LYSH    CG  860   8.379   3.959   4.031
   75LYSH    CD  861   8.323   3.911   4.166
   75LYSH    CE  862   8.414   3.794   4.203
   75LYSH    NZ  863   8.498   3.818   4.322
   75LYSH   HZ1  864   8.547   3.903   4.302
   75LYSH   HZ2  865   8.439   3.811   4.402
   75LYSH   HZ3  866   8.568   3.747   4.335
   75LYSH     C  867   8.284   4.267   3.815
   75LYSH     O  868   8.214   4.215   3.728
   76ASN      N  869   8.312   4.397   3.814
   76ASN      H  870   8.379   4.422   3.883
   76ASN     CA  871   8.239   4.492   3.729
   76ASN     CB  872   8.152   4.588   3.811
   76ASN     CG  873   8.035   4.499   3.853
   76ASN    OD1  874   7.960   4.448   3.770
   76ASN    ND2  875   8.035   4.463   3.981
   76ASN   HD21  876   8.101   4.492   4.051
   76ASN   HD22  877   7.962   4.412   4.026
   76ASN      C  878   8.313   4.569   3.620
   76ASN      O  879   8.425   4.616   3.639
   77GL4      N  880   8.249   4.584   3.504
   77GL4      H  881   8.180   4.514   3.485
   77GL4     CA  882   8.265   4.693   3.407
   77GL4     CB  883   8.354   4.667   3.284
   77GL4     CG  884   8.303   4.560   3.187
   77GL4     CD  885   8.401   4.519   3.077
   77GL4    OE1  886   8.466   4.610   3.022
   77GL4   HE11  887   8.553   4.572   2.989
   77GL4   HE12  888   8.408   4.692   3.024
   77GL4    OE2  889   8.417   4.397   3.055
   77GL4   HE21  890   8.497   4.383   2.997
   77GL4   HE22  891   8.366   4.340   3.119
   77GL4      C  892   8.135   4.761   3.365
   77GL4      O  893   8.029   4.699   3.372
   78TYR      N  894   8.138   4.893   3.379
   78TYR      H  895   8.218   4.945   3.411
   78TYR     CA  896   8.016   4.970   3.349
   78TYR     CB  897   7.992   5.075   3.457
   78TYR     CG  898   7.933   5.012   3.583
   78TYR    CD1  899   8.011   4.943   3.676
   78TYR    HD1  900   8.111   4.903   3.657
   78TYR    CD2  901   7.801   5.047   3.606
   78TYR    HD2  902   7.736   5.086   3.527
   78TYR    CE1  903   7.951   4.922   3.799
   78TYR    HE1  904   8.015   4.880   3.876
   78TYR    CE2  905   7.744   5.030   3.732
   78TYR    HE2  906   7.659   5.085   3.772
   78TYR     CZ  907   7.818   4.957   3.824
   78TYR     OH  908   7.754   4.900   3.929
   78TYR     HH  909   7.661   4.936   3.926
   78TYR      C  910   8.016   5.051   3.219
   78TYR      O  911   8.121   5.098   3.175
   79ALA      N  912   7.899   5.086   3.167
   79ALA      H  913   7.825   5.022   3.187
   79ALA     CA  914   7.883   5.160   3.041
   79ALA     CB  915   7.912   5.075   2.916
   79ALA      C  916   7.741   5.207   3.011
   79ALA      O  917   7.646   5.192   3.088
   80CYS2     N  918   7.735   5.311   2.928
   80CYS2     H  919   7.816   5.362   2.899
   80CYS2    CA  920   7.608   5.349   2.865
   80CYS2    CB  921   7.551   5.484   2.909
   80CYS2    SG  922   7.381   5.529   2.858
   80CYS2     C  923   7.625   5.358   2.713
   80CYS2     O  924   7.730   5.395   2.662
   81ARG      N  925   7.511   5.350   2.644
   81ARG      H  926   7.435   5.305   2.690
   81ARG     CA  927   7.499   5.357   2.498
   81ARG     CB  928   7.497   5.219   2.432
   81ARG     CG  929   7.550   5.200   2.289
   81ARG     CD  930   7.589   5.055   2.260
   81ARG     NE  931   7.481   4.959   2.286
   81ARG     HE  932   7.396   4.976   2.235
   81ARG     CZ  933   7.500   4.840   2.344
   81ARG    NH1  934   7.626   4.805   2.373
   81ARG   HH11  935   7.701   4.869   2.356
   81ARG   HH12  936   7.655   4.719   2.414
   81ARG    NH2  937   7.404   4.761   2.395
   81ARG   HH21  938   7.313   4.802   2.392
   81ARG   HH22  939   7.422   4.671   2.435
   81ARG      C  940   7.360   5.414   2.474
   81ARG      O  941   7.269   5.386   2.552
   82VAL      N  942   7.349   5.500   2.372
   82VAL      H  943   7.429   5.539   2.327
   82VAL     CA  944   7.215   5.534   2.324
   82VAL     CB  945   7.172   5.679   2.346
   82VAL    CG1  946   7.192   5.712   2.494
   82VAL    CG2  947   7.238   5.779   2.251
   82VAL      C  948   7.182   5.479   2.184
   82VAL      O  949   7.282   5.460   2.115
   83ASN      N  950   7.060   5.433   2.161
   83ASN      H  951   6.999   5.413   2.237
   83ASN     CA  952   7.026   5.396   2.023
   83ASN     CB  953   7.049   5.246   2.000
   83ASN     CG  954   7.100   5.212   1.860
   83ASN    OD1  955   7.072   5.278   1.760
   83ASN    ND2  956   7.172   5.100   1.851
   83ASN   HD21  957   7.195   5.045   1.931
   83ASN   HD22  958   7.187   5.062   1.760
   83ASN      C  959   6.880   5.429   1.991
   83ASN      O  960   6.802   5.466   2.078
   84HI0      N  961   6.863   5.466   1.865
   84HI0      H  962   6.933   5.495   1.800
   84HI0     CA  963   6.731   5.506   1.813
   84HI0     CB  964   6.735   5.515   1.661
   84HI0     CG  965   6.627   5.596   1.590
   84HI0    ND1  966   6.566   5.564   1.476
   84HI0    HD1  967   6.597   5.486   1.423
   84HI0    CD2  968   6.602   5.725   1.616
   84HI0    HD2  969   6.652   5.785   1.692
   84HI0    CE1  970   6.502   5.674   1.436
   84HI0    HE1  971   6.432   5.673   1.352
   84HI0    NE2  972   6.522   5.773   1.522
   84HI0    HE2  973   6.499   5.869   1.508
   84HI0      C  974   6.626   5.398   1.843
   84HI0      O  975   6.632   5.283   1.800
   85VAL      N  976   6.504   5.446   1.868
   85VAL      H  977   6.507   5.542   1.894
   85VAL     CA  978   6.385   5.368   1.904
   85VAL     CB  979   6.271   5.457   1.952
   85VAL    CG1  980   6.307   5.515   2.089
   85VAL    CG2  981   6.214   5.545   1.841
   85VAL      C  982   6.324   5.264   1.809
   85VAL      O  983   6.274   5.161   1.854
   86THR      N  984   6.363   5.283   1.683
   86THR      H  985   6.420   5.357   1.648
   86THR     CA  986   6.315   5.191   1.580
   86THR     CB  987   6.317   5.255   1.441
   86THR    OG1  988   6.448   5.308   1.418
   86THR    HG1  989   6.445   5.322   1.319
   86THR    CG2  990   6.215   5.367   1.425
   86THR      C  991   6.394   5.061   1.566
   86THR      O  992   6.349   4.949   1.544
   87LEU      N  993   6.525   5.074   1.587
   87LEU      H  994   6.568   5.163   1.570
   87LEU     CA  995   6.613   4.958   1.610
   87LEU     CB  996   6.741   4.954   1.527
   87LEU     CG  997   6.850   5.054   1.566
   87LEU    CD1  998   6.992   5.010   1.529
   87LEU    CD2  999   6.830   5.189   1.497
   87LEU      C 1000   6.642   4.921   1.755
   87LEU      O 1001   6.742   4.851   1.772
   88SER      N 1002   6.568   4.965   1.857
   88SER      H 1003   6.475   4.999   1.842
   88SER     CA 1004   6.602   4.938   1.997
   88SER     CB 1005   6.692   5.046   2.059
   88SER     OG 1006   6.820   5.004   2.106
   88SER     HG 1007   6.847   5.087   2.155
   88SER      C 1008   6.495   4.920   2.105
   88SER      O 1009   6.392   4.988   2.112
   89GLN      N 1010   6.519   4.827   2.196
   89GLN      H 1011   6.605   4.775   2.194
   89GLN     CA 1012   6.426   4.775   2.298
   89GLN     CB 1013   6.488   4.669   2.389
   89GLN     CG 1014   6.394   4.598   2.487
   89GLN     CD 1015   6.472   4.540   2.605
   89GLN    OE1 1016   6.555   4.450   2.591
   89GLN    NE2 1017   6.459   4.611   2.716
   89GLN   HE21 1018   6.402   4.694   2.720
   89GLN   HE22 1019   6.495   4.576   2.803
   89GLN      C 1020   6.378   4.889   2.388
   89GLN      O 1021   6.457   4.962   2.446
   90PRO      N 1022   6.250   4.894   2.423
   90PRO     CA 1023   6.185   4.974   2.528
   90PRO     CB 1024   6.036   4.960   2.497
   90PRO     CG 1025   6.032   4.941   2.346
   90PRO     CD 1026   6.149   4.844   2.328
   90PRO      C 1027   6.225   4.931   2.669
   90PRO      O 1028   6.272   4.818   2.678
   91LYSH     N 1029   6.259   5.024   2.758
   91LYSH     H 1030   6.278   5.114   2.718
   91LYSH    CA 1031   6.262   4.991   2.901
   91LYSH    CB 1032   6.272   5.113   2.992
   91LYSH    CG 1033   6.393   5.199   2.957
   91LYSH    CD 1034   6.406   5.337   3.023
   91LYSH    CE 1035   6.276   5.415   3.003
   91LYSH    NZ 1036   6.227   5.456   2.871
   91LYSH   HZ1 1037   6.299   5.456   2.801
   91LYSH   HZ2 1038   6.153   5.400   2.833
   91LYSH   HZ3 1039   6.203   5.553   2.877
   91LYSH     C 1040   6.145   4.900   2.941
   91LYSH     O 1041   6.058   4.961   3.003
   92ILE      N 1042   6.154   4.768   2.935
   92ILE      H 1043   6.237   4.717   2.958
   92ILE     CA 1044   6.035   4.682   2.944
   92ILE     CB 1045   6.066   4.557   2.862
   92ILE    CG1 1046   6.196   4.483   2.890
   92ILE    CG2 1047   6.045   4.592   2.714
   92ILE     CD 1048   6.173   4.349   2.961
   92ILE      C 1049   5.992   4.641   3.085
   92ILE      O 1050   5.872   4.650   3.108
   93VAL      N 1051   6.082   4.606   3.177
   93VAL      H 1052   6.176   4.588   3.149
   93VAL     CA 1053   6.058   4.601   3.322
   93VAL     CB 1054   6.173   4.529   3.392
   93VAL    CG1 1055   6.171   4.534   3.545
   93VAL    CG2 1056   6.183   4.385   3.342
   93VAL      C 1057   6.029   4.739   3.382
   93VAL      O 1058   6.097   4.841   3.369
   94LYSH     N 1059   5.912   4.754   3.444
   94LYSH     H 1060   5.854   4.673   3.456
   94LYSH    CA 1061   5.863   4.885   3.488
   94LYSH    CB 1062   5.742   4.937   3.411
   94LYSH    CG 1063   5.768   4.994   3.271
   94LYSH    CD 1064   5.643   5.029   3.190
   94LYSH    CE 1065   5.561   4.922   3.118
   94LYSH    NZ 1066   5.457   4.978   3.030
   94LYSH   HZ1 1067   5.382   4.912   3.025
   94LYSH   HZ2 1068   5.426   5.068   3.061
   94LYSH   HZ3 1069   5.489   4.980   2.935
   94LYSH     C 1070   5.848   4.910   3.638
   94LYSH     O 1071   5.849   4.817   3.719
   95TRP      N 1072   5.861   5.035   3.680
   95TRP      H 1073   5.882   5.106   3.613
   95TRP     CA 1074   5.851   5.070   3.823
   95TRP     CB 1075   5.894   5.216   3.839
   95TRP     CG 1076   6.042   5.249   3.858
   95TRP    CD1 1077   6.132   5.303   3.777
   95TRP    HD1 1078   6.130   5.296   3.668
   95TRP    CD2 1079   6.096   5.251   3.987
   95TRP    NE1 1080   6.236   5.349   3.846
   95TRP    HE1 1081   6.327   5.359   3.806
   95TRP    CE2 1082   6.218   5.316   3.973
   95TRP    CE3 1083   6.043   5.236   4.114
   95TRP    HE3 1084   5.944   5.193   4.133
   95TRP    CZ2 1085   6.294   5.351   4.084
   95TRP    HZ2 1086   6.401   5.366   4.071
   95TRP    CZ3 1087   6.114   5.279   4.225
   95TRP    HZ3 1088   6.077   5.267   4.327
   95TRP    CH2 1089   6.243   5.328   4.211
   95TRP    HH2 1090   6.307   5.357   4.295
   95TRP      C 1091   5.719   5.040   3.894
   95TRP      O 1092   5.614   5.016   3.835
   96AS4      N 1093   5.743   5.037   4.025
   96AS4      H 1094   5.834   5.056   4.061
   96AS4     CA 1095   5.643   5.005   4.127
   96AS4     CB 1096   5.712   4.959   4.256
   96AS4     CG 1097   5.804   5.066   4.315
   96AS4    OD1 1098   5.762   5.182   4.336
   96AS4   HD11 1099   5.834   5.236   4.380
   96AS4   HD12 1100   5.668   5.185   4.302
   96AS4    OD2 1101   5.919   5.032   4.352
   96AS4   HD21 1102   5.978   5.112   4.358
   96AS4   HD22 1103   5.915   4.934   4.370
   96AS4      C 1104   5.539   5.114   4.152
   96AS4      O 1105   5.473   5.119   4.256
   97ARG      N 1106   5.501   5.178   4.041
   97ARG      H 1107   5.540   5.160   3.951
   97ARG     CA 1108   5.419   5.299   4.040
   97ARG     CB 1109   5.496   5.421   4.093
   97ARG     CG 1110   5.639   5.436   4.042
   97ARG     CD 1111   5.690   5.570   4.097
   97ARG     NE 1112   5.813   5.605   4.023
   97ARG     HE 1113   5.806   5.622   3.925
   97ARG     CZ 1114   5.933   5.621   4.081
   97ARG    NH1 1115   5.959   5.603   4.211
   97ARG   HH11 1116   5.898   5.574   4.285
   97ARG   HH12 1117   6.050   5.628   4.245
   97ARG    NH2 1118   6.027   5.660   3.993
   97ARG   HH21 1119   6.004   5.686   3.899
   97ARG   HH22 1120   6.122   5.654   4.024
   97ARG      C 1121   5.384   5.324   3.893
   97ARG      O 1122   5.435   5.263   3.800
   98AS4      N 1123   5.273   5.397   3.882
   98AS4      H 1124   5.229   5.436   3.963
   98AS4     CA 1125   5.218   5.433   3.750
   98AS4     CB 1126   5.106   5.527   3.795
   98AS4     CG 1127   4.985   5.447   3.843
   98AS4    OD1 1128   4.882   5.487   3.784
   98AS4   HD11 1129   4.803   5.480   3.844
   98AS4   HD12 1130   4.909   5.516   3.692
   98AS4    OD2 1131   4.990   5.393   3.956
   98AS4   HD21 1132   4.914   5.329   3.958
   98AS4   HD22 1133   5.068   5.421   4.012
   98AS4      C 1134   5.306   5.503   3.647
   98AS4      O 1135   5.392   5.585   3.680
   99MET      N 1136   5.298   5.453   3.524
   99MET      H 1137   5.225   5.391   3.495
   99MET     CA 1138   5.389   5.492   3.415
   99MET     CB 1139   5.498   5.386   3.401
   99MET     CG 1140   5.599   5.405   3.515
   99MET     SD 1141   5.755   5.311   3.503
   99MET     CE 1142   5.880   5.434   3.534
   99MET      C 1143   5.312   5.493   3.282
   99MET     O1 1144   5.362   5.559   3.189
   99MET   HO11 1145   5.331   5.521   3.102
   99MET   HO12 1146   5.439   5.615   3.219
   99MET     O2 1147   5.197   5.446   3.273
   99MET   HO21 1148   5.161   5.464   3.181
   99MET   HO22 1149   5.156   5.401   3.352
  100ILE      N 1150   6.515   8.169   0.717
  100ILE     H1 1151   6.583   8.229   0.760
  100ILE     H2 1152   6.572   8.092   0.690
  100ILE     H3 1153   6.479   8.218   0.638
  100ILE     CA 1154   6.412   8.137   0.817
  100ILE     CB 1155   6.454   8.010   0.892
  100ILE    CG1 1156   6.338   7.945   0.967
  100ILE    CG2 1157   6.580   8.035   0.975
  100ILE     CD 1158   6.336   7.792   0.963
  100ILE      C 1159   6.385   8.256   0.909
  100ILE      O 1160   6.471   8.344   0.915
  101GLN      N 1161   6.263   8.271   0.961
  101GLN      H 1162   6.194   8.200   0.948
  101GLN     CA 1163   6.215   8.378   1.050
  101GLN     CB 1164   6.070   8.420   1.028
  101GLN     CG 1165   6.069   8.491   0.892
  101GLN     CD 1166   5.934   8.533   0.834
  101GLN    OE1 1167   5.830   8.470   0.849
  101GLN    NE2 1168   5.946   8.650   0.772
  101GLN   HE21 1169   6.037   8.689   0.783
  101GLN   HE22 1170   5.885   8.675   0.696
  101GLN      C 1171   6.229   8.321   1.191
  101GLN      O 1172   6.179   8.214   1.225
  102ARG      N 1173   6.282   8.405   1.279
  102ARG      H 1174   6.310   8.493   1.241
  102ARG     CA 1175   6.291   8.390   1.425
  102ARG     CB 1176   6.433   8.370   1.479
  102ARG     CG 1177   6.462   8.221   1.466
  102ARG     CD 1178   6.605   8.191   1.514
  102ARG     NE 1179   6.651   8.061   1.462
  102ARG     HE 1180   6.600   8.010   1.393
  102ARG     CZ 1181   6.756   7.996   1.513
  102ARG    NH1 1182   6.823   8.040   1.620
  102ARG   HH11 1183   6.804   8.125   1.669
  102ARG   HH12 1184   6.906   7.992   1.650
  102ARG    NH2 1185   6.752   7.863   1.494
  102ARG   HH21 1186   6.670   7.816   1.462
  102ARG   HH22 1187   6.824   7.810   1.539
  102ARG      C 1188   6.229   8.515   1.488
  102ARG      O 1189   6.233   8.625   1.433
  103THR      N 1190   6.161   8.481   1.597
  103THR      H 1191   6.136   8.387   1.619
  103THR     CA 1192   6.077   8.585   1.658
  103THR     CB 1193   5.927   8.554   1.664
  103THR    OG1 1194   5.891   8.440   1.742
  103THR    HG1 1195   5.793   8.434   1.761
  103THR    CG2 1196   5.878   8.560   1.519
  103THR      C 1197   6.130   8.627   1.795
  103THR      O 1198   6.107   8.554   1.892
  104PRO      N 1199   6.197   8.741   1.808
  104PRO     CA 1200   6.276   8.777   1.927
  104PRO     CB 1201   6.357   8.902   1.894
  104PRO     CG 1202   6.317   8.939   1.751
  104PRO     CD 1203   6.198   8.852   1.711
  104PRO      C 1204   6.186   8.805   2.048
  104PRO      O 1205   6.121   8.909   2.049
  105LYSH     N 1206   6.182   8.707   2.138
  105LYSH     H 1207   6.234   8.622   2.134
  105LYSH    CA 1208   6.085   8.706   2.249
  105LYSH    CB 1209   6.048   8.561   2.281
  105LYSH    CG 1210   5.991   8.493   2.156
  105LYSH    CD 1211   5.971   8.342   2.172
  105LYSH    CE 1212   5.927   8.279   2.040
  105LYSH    NZ 1213   6.034   8.278   1.939
  105LYSH   HZ1 1214   6.039   8.372   1.905
  105LYSH   HZ2 1215   6.118   8.252   1.987
  105LYSH   HZ3 1216   6.020   8.231   1.852
  105LYSH     C 1217   6.146   8.769   2.374
  105LYSH     O 1218   6.250   8.716   2.411
  106ILE      N 1219   6.077   8.854   2.449
  106ILE      H 1220   5.983   8.883   2.430
  106ILE     CA 1221   6.131   8.915   2.571
  106ILE     CB 1222   6.058   9.049   2.588
  106ILE    CG1 1223   5.907   9.022   2.589
  106ILE    CG2 1224   6.109   9.148   2.483
  106ILE     CD 1225   5.839   9.139   2.661
  106ILE      C 1226   6.132   8.834   2.701
  106ILE      O 1227   6.086   8.720   2.709
  107GLN      N 1228   6.179   8.894   2.810
  107GLN      H 1229   6.220   8.985   2.802
  107GLN     CA 1230   6.189   8.829   2.941
  107GLN     CB 1231   6.335   8.816   2.985
  107GLN     CG 1232   6.376   8.678   3.037
  107GLN     CD 1233   6.342   8.667   3.186
  107GLN    OE1 1234   6.269   8.583   3.237
  107GLN    NE2 1235   6.425   8.730   3.268
  107GLN   HE21 1236   6.507   8.779   3.238
  107GLN   HE22 1237   6.408   8.714   3.365
  107GLN      C 1238   6.119   8.903   3.055
  107GLN      O 1239   6.100   9.024   3.045
  108VAL      N 1240   6.106   8.844   3.173
  108VAL      H 1241   6.149   8.756   3.194
  108VAL     CA 1242   6.030   8.910   3.280
  108VAL     CB 1243   5.942   8.816   3.362
  108VAL    CG1 1244   5.828   8.749   3.284
  108VAL    CG2 1245   6.021   8.728   3.459
  108VAL      C 1246   6.113   9.008   3.364
  108VAL      O 1247   6.218   8.983   3.423
  109TYR      N 1248   6.051   9.120   3.397
  109TYR      H 1249   5.955   9.139   3.373
  109TYR     CA 1250   6.105   9.224   3.486
  109TYR     CB 1251   6.016   9.348   3.486
  109TYR     CG 1252   6.002   9.411   3.347
  109TYR    CD1 1253   6.090   9.510   3.305
  109TYR    HD1 1254   6.193   9.503   3.339
  109TYR    CD2 1255   5.875   9.398   3.292
  109TYR    HD2 1256   5.802   9.329   3.335
  109TYR    CE1 1257   6.057   9.606   3.210
  109TYR    HE1 1258   6.113   9.698   3.196
  109TYR    CE2 1259   5.837   9.497   3.202
  109TYR    HE2 1260   5.732   9.514   3.177
  109TYR     CZ 1261   5.930   9.591   3.157
  109TYR     OH 1262   5.889   9.663   3.049
  109TYR     HH 1263   5.800   9.632   3.015
  109TYR      C 1264   6.143   9.192   3.631
  109TYR      O 1265   6.229   9.253   3.694
  110SER      N 1266   6.066   9.102   3.691
  110SER      H 1267   5.985   9.062   3.649
  110SER     CA 1268   6.091   9.052   3.827
  110SER     CB 1269   5.961   8.997   3.887
  110SER     OG 1270   5.985   8.924   4.007
  110SER     HG 1271   5.909   8.864   4.032
  110SER      C 1272   6.204   8.950   3.819
  110SER      O 1273   6.222   8.881   3.719
  111ARG      N 1274   6.295   8.952   3.916
  111ARG      H 1275   6.356   8.872   3.916
  111ARG     CA 1276   6.314   9.045   4.027
  111ARG     CB 1277   6.408   8.983   4.131
  111ARG     CG 1278   6.378   9.010   4.278
  111ARG     CD 1279   6.490   8.959   4.369
  111ARG     NE 1280   6.469   8.990   4.511
  111ARG     HE 1281   6.400   9.057   4.538
  111ARG     CZ 1282   6.506   8.916   4.617
  111ARG    NH1 1283   6.572   8.800   4.612
  111ARG   HH11 1284   6.621   8.761   4.534
  111ARG   HH12 1285   6.571   8.738   4.691
  111ARG    NH2 1286   6.436   8.941   4.728
  111ARG   HH21 1287   6.360   9.005   4.721
  111ARG   HH22 1288   6.449   8.896   4.816
  111ARG      C 1289   6.378   9.176   3.981
  111ARG      O 1290   6.483   9.168   3.916
  112HI0      N 1291   6.318   9.286   4.026
  112HI0      H 1292   6.265   9.281   4.110
  112HI0     CA 1293   6.364   9.422   3.996
  112HI0     CB 1294   6.251   9.520   4.030
  112HI0     CG 1295   6.134   9.512   3.932
  112HI0    ND1 1296   6.116   9.558   3.809
  112HI0    HD1 1297   6.181   9.614   3.757
  112HI0    CD2 1298   6.023   9.457   3.981
  112HI0    HD2 1299   6.008   9.419   4.082
  112HI0    CE1 1300   5.988   9.536   3.783
  112HI0    HE1 1301   5.937   9.568   3.692
  112HI0    NE2 1302   5.930   9.480   3.889
  112HI0    HE2 1303   5.833   9.457   3.892
  112HI0      C 1304   6.505   9.452   4.047
  112HI0      O 1305   6.533   9.410   4.159
  113PRO      N 1306   6.581   9.540   3.982
  113PRO     CA 1307   6.719   9.577   4.018
  113PRO     CB 1308   6.771   9.646   3.892
  113PRO     CG 1309   6.648   9.725   3.847
  113PRO     CD 1310   6.551   9.607   3.855
  113PRO      C 1311   6.727   9.672   4.137
  113PRO      O 1312   6.643   9.656   4.225
  114ALA      N 1313   6.838   9.746   4.148
  114ALA      H 1314   6.922   9.724   4.099
  114ALA     CA 1315   6.843   9.858   4.242
  114ALA     CB 1316   6.988   9.902   4.264
  114ALA      C 1317   6.760   9.979   4.200
  114ALA      O 1318   6.762  10.016   4.082
  115GL4      N 1319   6.685  10.041   4.290
  115GL4      H 1320   6.693   9.999   4.381
  115GL4     CA 1321   6.590  10.153   4.280
  115GL4     CB 1322   6.665  10.285   4.261
  115GL4     CG 1323   6.562  10.398   4.266
  115GL4     CD 1324   6.604  10.543   4.288
  115GL4    OE1 1325   6.549  10.600   4.385
  115GL4   HE11 1326   6.614  10.667   4.420
  115GL4   HE12 1327   6.478  10.538   4.419
  115GL4    OE2 1328   6.710  10.584   4.235
  115GL4   HE21 1329   6.703  10.675   4.195
  115GL4   HE22 1330   6.767  10.502   4.241
  115GL4      C 1331   6.470  10.132   4.187
  115GL4      O 1332   6.358  10.107   4.232
  116ASN      N 1333   6.494  10.113   4.058
  116ASN      H 1334   6.586  10.103   4.018
  116ASN     CA 1335   6.388  10.112   3.957
  116ASN     CB 1336   6.334  10.253   3.928
  116ASN     CG 1337   6.430  10.370   3.904
  116ASN    OD1 1338   6.545  10.354   3.864
  116ASN    ND2 1339   6.376  10.488   3.934
  116ASN   HD21 1340   6.285  10.498   3.973
  116ASN   HD22 1341   6.430  10.571   3.916
  116ASN      C 1342   6.436  10.051   3.825
  116ASN      O 1343   6.553  10.020   3.805
  117GLY      N 1344   6.341   9.998   3.749
  117GLY      H 1345   6.244   9.985   3.770
  117GLY     CA 1346   6.359   9.940   3.615
  117GLY      C 1347   6.360   9.788   3.596
  117GLY      O 1348   6.310   9.711   3.678
  118LYSH     N 1349   6.410   9.743   3.481
  118LYSH     H 1350   6.434   9.646   3.483
  118LYSH    CA 1351   6.461   9.824   3.369
  118LYSH    CB 1352   6.614   9.814   3.359
  118LYSH    CG 1353   6.700   9.881   3.466
  118LYSH    CD 1354   6.848   9.846   3.451
  118LYSH    CE 1355   6.919   9.840   3.586
  118LYSH    NZ 1356   6.942   9.981   3.621
  118LYSH   HZ1 1357   7.013  10.022   3.563
  118LYSH   HZ2 1358   6.864  10.040   3.602
  118LYSH   HZ3 1359   6.966   9.987   3.718
  118LYSH     C 1360   6.409   9.766   3.238
  118LYSH     O 1361   6.383   9.646   3.225
  119SER      N 1362   6.390   9.858   3.144
  119SER      H 1363   6.393   9.954   3.172
  119SER     CA 1364   6.337   9.822   3.012
  119SER     CB 1365   6.295   9.947   2.934
  119SER     OG 1366   6.192  10.016   3.005
  119SER     HG 1367   6.206  10.115   2.998
  119SER      C 1368   6.435   9.741   2.926
  119SER      O 1369   6.551   9.781   2.927
  120ASN      N 1370   6.377   9.665   2.834
  120ASN      H 1371   6.279   9.677   2.821
  120ASN     CA 1372   6.447   9.564   2.752
  120ASN     CB 1373   6.347   9.500   2.656
  120ASN     CG 1374   6.403   9.374   2.588
  120ASN    OD1 1375   6.464   9.289   2.652
  120ASN    ND2 1376   6.371   9.358   2.460
  120ASN   HD21 1377   6.308   9.410   2.403
  120ASN   HD22 1378   6.423   9.281   2.422
  120ASN      C 1379   6.566   9.624   2.676
  120ASN      O 1380   6.548   9.728   2.613
  121PHE      N 1381   6.690   9.577   2.680
  121PHE      H 1382   6.753   9.629   2.623
  121PHE     CA 1383   6.766   9.480   2.760
  121PHE     CB 1384   6.815   9.545   2.890
  121PHE     CG 1385   6.914   9.661   2.885
  121PHE    CD1 1386   7.028   9.664   2.805
  121PHE    HD1 1387   7.071   9.578   2.754
  121PHE    CD2 1388   6.888   9.770   2.967
  121PHE    HD2 1389   6.793   9.768   3.021
  121PHE    CE1 1390   7.107   9.778   2.792
  121PHE    HE1 1391   7.179   9.785   2.710
  121PHE    CE2 1392   6.975   9.878   2.960
  121PHE    HE2 1393   6.958   9.968   3.019
  121PHE     CZ 1394   7.076   9.892   2.866
  121PHE     HZ 1395   7.110   9.992   2.841
  121PHE      C 1396   6.716   9.340   2.797
  121PHE      O 1397   6.622   9.325   2.875
  122LEU      N 1398   6.794   9.242   2.753
  122LEU      H 1399   6.866   9.265   2.688
  122LEU     CA 1400   6.774   9.099   2.782
  122LEU     CB 1401   6.847   9.017   2.675
  122LEU     CG 1402   6.831   8.866   2.696
  122LEU    CD1 1403   6.688   8.822   2.665
  122LEU    CD2 1404   6.935   8.776   2.630
  122LEU      C 1405   6.822   9.070   2.924
  122LEU      O 1406   6.939   9.047   2.952
  123ASN      N 1407   6.729   9.076   3.020
  123ASN      H 1408   6.631   9.081   3.001
  123ASN     CA 1409   6.754   9.047   3.162
  123ASN     CB 1410   6.654   9.128   3.245
  123ASN     CG 1411   6.509   9.081   3.231
  123ASN    OD1 1412   6.455   9.066   3.122
  123ASN    ND2 1413   6.428   9.100   3.335
  123ASN   HD21 1414   6.471   9.160   3.402
  123ASN   HD22 1415   6.345   9.047   3.354
  123ASN      C 1416   6.758   8.900   3.206
  123ASN      O 1417   6.665   8.824   3.180
  124CYS2     N 1418   6.871   8.867   3.267
  124CYS2     H 1419   6.948   8.930   3.258
  124CYS2    CA 1420   6.885   8.748   3.351
  124CYS2    CB 1421   7.004   8.662   3.306
  124CYS2    SG 1422   6.977   8.557   3.159
  124CYS2     C 1423   6.888   8.768   3.503
  124CYS2     O 1424   6.952   8.866   3.543
  125TYR      N 1425   6.852   8.665   3.579
  125TYR      H 1426   6.799   8.589   3.541
  125TYR     CA 1427   6.847   8.677   3.725
  125TYR     CB 1428   6.706   8.707   3.775
  125TYR     CG 1429   6.680   8.713   3.926
  125TYR    CD1 1430   6.661   8.592   3.991
  125TYR    HD1 1431   6.634   8.499   3.940
  125TYR    CD2 1432   6.712   8.826   4.001
  125TYR    HD2 1433   6.710   8.926   3.958
  125TYR    CE1 1434   6.677   8.583   4.128
  125TYR    HE1 1435   6.673   8.487   4.180
  125TYR    CE2 1436   6.727   8.819   4.139
  125TYR    HE2 1437   6.771   8.905   4.191
  125TYR     CZ 1438   6.708   8.697   4.202
  125TYR     OH 1439   6.685   8.704   4.336
  125TYR     HH 1440   6.637   8.622   4.366
  125TYR      C 1441   6.910   8.552   3.788
  125TYR      O 1442   6.888   8.441   3.741
  126VAL      N 1443   7.009   8.569   3.876
  126VAL      H 1444   7.038   8.661   3.903
  126VAL     CA 1445   7.085   8.459   3.937
  126VAL     CB 1446   7.221   8.455   3.866
  126VAL    CG1 1447   7.317   8.363   3.942
  126VAL    CG2 1448   7.210   8.409   3.720
  126VAL      C 1449   7.080   8.496   4.085
  126VAL      O 1450   7.149   8.587   4.131
  127SER      N 1451   7.044   8.395   4.163
  127SER      H 1452   6.984   8.322   4.128
  127SER     CA 1453   7.042   8.391   4.310
  127SER     CB 1454   6.931   8.300   4.364
  127SER     OG 1455   6.937   8.162   4.327
  127SER     HG 1456   6.863   8.117   4.377
  127SER      C 1457   7.168   8.358   4.390
  127SER      O 1458   7.165   8.335   4.511
  128GLY      N 1459   7.282   8.390   4.328
  128GLY      H 1460   7.286   8.418   4.232
  128GLY     CA 1461   7.413   8.392   4.394
  128GLY      C 1462   7.534   8.446   4.316
  128GLY      O 1463   7.547   8.415   4.198
  129PHE      N 1464   7.631   8.470   4.404
  129PHE      H 1465   7.606   8.484   4.500
  129PHE     CA 1466   7.769   8.514   4.378
  129PHE     CB 1467   7.817   8.575   4.509
  129PHE     CG 1468   7.943   8.661   4.507
  129PHE    CD1 1469   7.941   8.791   4.456
  129PHE    HD1 1470   7.850   8.836   4.417
  129PHE    CD2 1471   8.064   8.611   4.555
  129PHE    HD2 1472   8.070   8.506   4.582
  129PHE    CE1 1473   8.055   8.869   4.467
  129PHE    HE1 1474   8.055   8.962   4.411
  129PHE    CE2 1475   8.179   8.688   4.569
  129PHE    HE2 1476   8.265   8.642   4.616
  129PHE     CZ 1477   8.172   8.820   4.524
  129PHE     HZ 1478   8.269   8.867   4.510
  129PHE      C 1479   7.855   8.400   4.323
  129PHE      O 1480   7.854   8.299   4.392
  130HI0      N 1481   7.949   8.429   4.233
  130HI0      H 1482   7.970   8.527   4.225
  130HI0     CA 1483   8.039   8.334   4.166
  130HI0     CB 1484   8.120   8.434   4.083
  130HI0     CG 1485   8.238   8.371   4.009
  130HI0    ND1 1486   8.366   8.388   4.039
  130HI0    HD1 1487   8.408   8.446   4.109
  130HI0    CD2 1488   8.227   8.323   3.885
  130HI0    HD2 1489   8.133   8.306   3.834
  130HI0    CE1 1490   8.432   8.356   3.928
  130HI0    HE1 1491   8.540   8.343   3.927
  130HI0    NE2 1492   8.350   8.307   3.835
  130HI0    HE2 1493   8.369   8.268   3.745
  130HI0      C 1494   8.122   8.263   4.272
  130HI0      O 1495   8.183   8.320   4.363
  131PRO      N 1496   8.122   8.130   4.266
  131PRO     CA 1497   8.035   8.042   4.186
  131PRO     CB 1498   8.130   7.932   4.140
  131PRO     CG 1499   8.268   7.961   4.199
  131PRO     CD 1500   8.232   8.048   4.319
  131PRO      C 1501   7.908   7.981   4.246
  131PRO      O 1502   7.914   7.913   4.348
  132SER      N 1503   7.793   8.000   4.181
  132SER      H 1504   7.793   8.047   4.093
  132SER     CA 1505   7.665   7.937   4.216
  132SER     CB 1506   7.552   8.040   4.218
  132SER     OG 1507   7.443   7.984   4.291
  132SER     HG 1508   7.465   8.004   4.387
  132SER      C 1509   7.622   7.828   4.118
  132SER      O 1510   7.673   7.832   4.006
  133AS4      N 1511   7.551   7.729   4.171
  133AS4      H 1512   7.538   7.731   4.270
  133AS4     CA 1513   7.475   7.625   4.101
  133AS4     CB 1514   7.372   7.565   4.197
  133AS4     CG 1515   7.436   7.533   4.332
  133AS4    OD1 1516   7.478   7.418   4.357
  133AS4   HD11 1517   7.527   7.426   4.444
  133AS4   HD12 1518   7.467   7.360   4.276
  133AS4    OD2 1519   7.460   7.629   4.409
  133AS4   HD21 1520   7.536   7.597   4.466
  133AS4   HD22 1521   7.385   7.694   4.397
  133AS4      C 1522   7.393   7.667   3.978
  133AS4      O 1523   7.397   7.613   3.867
  134ILE      N 1524   7.339   7.787   3.991
  134ILE      H 1525   7.341   7.831   4.081
  134ILE     CA 1526   7.283   7.864   3.879
  134ILE     CB 1527   7.137   7.898   3.910
  134ILE    CG1 1528   7.101   7.946   4.051
  134ILE    CG2 1529   7.047   7.788   3.854
  134ILE     CD 1530   7.175   8.065   4.110
  134ILE      C 1531   7.363   7.981   3.820
  134ILE      O 1532   7.422   8.059   3.895
  135GL4      N 1533   7.373   7.984   3.688
  135GL4      H 1534   7.312   7.924   3.637
  135GL4     CA 1535   7.479   8.056   3.615
  135GL4     CB 1536   7.550   7.964   3.516
  135GL4     CG 1537   7.700   7.939   3.534
  135GL4     CD 1538   7.769   8.073   3.561
  135GL4    OE1 1539   7.812   8.095   3.676
  135GL4   HE11 1540   7.858   8.184   3.676
  135GL4   HE12 1541   7.808   8.013   3.734
  135GL4    OE2 1542   7.781   8.149   3.462
  135GL4   HE21 1543   7.851   8.219   3.478
  135GL4   HE22 1544   7.740   8.098   3.387
  135GL4      C 1545   7.436   8.186   3.546
  135GL4      O 1546   7.323   8.196   3.499
  136VAL      N 1547   7.531   8.279   3.538
  136VAL      H 1548   7.625   8.253   3.560
  136VAL     CA 1549   7.501   8.415   3.492
  136VAL     CB 1550   7.607   8.510   3.547
  136VAL    CG1 1551   7.596   8.514   3.699
  136VAL    CG2 1552   7.749   8.462   3.513
  136VAL      C 1553   7.481   8.447   3.343
  136VAL      O 1554   7.502   8.563   3.307
  137AS4      N 1555   7.488   8.339   3.266
  137AS4      H 1556   7.481   8.245   3.298
  137AS4     CA 1557   7.483   8.344   3.119
  137AS4     CB 1558   7.526   8.208   3.062
  137AS4     CG 1559   7.460   8.081   3.116
  137AS4    OD1 1560   7.336   8.079   3.130
  137AS4   HD11 1561   7.319   7.986   3.164
  137AS4   HD12 1562   7.296   8.146   3.068
  137AS4    OD2 1563   7.545   7.993   3.140
  137AS4   HD21 1564   7.500   7.905   3.155
  137AS4   HD22 1565   7.639   8.025   3.152
  137AS4      C 1566   7.359   8.407   3.055
  137AS4      O 1567   7.250   8.399   3.112
  138LEU      N 1568   7.379   8.466   2.938
  138LEU      H 1569   7.462   8.516   2.915
  138LEU     CA 1570   7.272   8.519   2.852
  138LEU     CB 1571   7.299   8.668   2.834
  138LEU     CG 1572   7.260   8.744   2.961
  138LEU    CD1 1573   7.380   8.764   3.054
  138LEU    CD2 1574   7.197   8.877   2.919
  138LEU      C 1575   7.268   8.450   2.715
  138LEU      O 1576   7.371   8.452   2.648
  139LEU      N 1577   7.148   8.419   2.666
  139LEU      H 1578   7.065   8.426   2.720
  139LEU     CA 1579   7.148   8.346   2.538
  139LEU     CB 1580   7.099   8.202   2.556
  139LEU     CG 1581   7.200   8.099   2.503
  139LEU    CD1 1582   7.308   8.075   2.609
  139LEU    CD2 1583   7.123   7.975   2.459
  139LEU      C 1584   7.070   8.411   2.424
  139LEU      O 1585   6.957   8.458   2.439
  140LYSH     N 1586   7.147   8.410   2.315
  140LYSH     H 1587   7.240   8.374   2.307
  140LYSH    CA 1588   7.088   8.452   2.187
  140LYSH    CB 1589   7.150   8.588   2.154
  140LYSH    CG 1590   7.099   8.656   2.026
  140LYSH    CD 1591   7.215   8.751   1.994
  140LYSH    CE 1592   7.180   8.851   1.884
  140LYSH    NZ 1593   7.301   8.930   1.854
  140LYSH   HZ1 1594   7.295   8.997   1.780
  140LYSH   HZ2 1595   7.341   8.983   1.929
  140LYSH   HZ3 1596   7.364   8.859   1.825
  140LYSH     C 1597   7.116   8.350   2.076
  140LYSH     O 1598   7.235   8.319   2.068
  141ASN      N 1599   7.015   8.284   2.021
  141ASN      H 1600   6.930   8.336   2.028
  141ASN     CA 1601   7.011   8.179   1.918
  141ASN     CB 1602   7.071   8.230   1.787
  141ASN     CG 1603   6.993   8.347   1.727
  141ASN    OD1 1604   6.877   8.349   1.689
  141ASN    ND2 1605   7.071   8.455   1.725
  141ASN   HD21 1606   7.165   8.430   1.746
  141ASN   HD22 1607   7.040   8.540   1.682
  141ASN      C 1608   7.081   8.046   1.948
  141ASN      O 1609   7.049   7.946   1.885
  142GLY      N 1610   7.177   8.045   2.040
  142GLY      H 1611   7.224   8.131   2.059
  142GLY     CA 1612   7.267   7.931   2.064
  142GLY      C 1613   7.377   7.981   2.157
  142GLY      O 1614   7.397   7.922   2.263
  143GL4      N 1615   7.464   8.064   2.100
  143GL4      H 1616   7.452   8.115   2.015
  143GL4     CA 1617   7.587   8.096   2.174
  143GL4     CB 1618   7.697   8.152   2.084
  143GL4     CG 1619   7.687   8.105   1.938
  143GL4     CD 1620   7.605   8.201   1.852
  143GL4    OE1 1621   7.489   8.159   1.835
  143GL4   HE11 1622   7.441   8.222   1.774
  143GL4   HE12 1623   7.473   8.071   1.879
  143GL4    OE2 1624   7.659   8.310   1.824
  143GL4   HE21 1625   7.601   8.342   1.749
  143GL4   HE22 1626   7.744   8.328   1.874
  143GL4      C 1627   7.549   8.188   2.291
  143GL4      O 1628   7.461   8.272   2.274
  144ARG      N 1629   7.637   8.185   2.391
  144ARG      H 1630   7.680   8.098   2.414
  144ARG     CA 1631   7.640   8.279   2.504
  144ARG     CB 1632   7.744   8.231   2.605
  144ARG     CG 1633   7.756   8.317   2.731
  144ARG     CD 1634   7.851   8.255   2.834
  144ARG     NE 1635   7.862   8.342   2.952
  144ARG     HE 1636   7.890   8.437   2.939
  144ARG     CZ 1637   7.866   8.310   3.082
  144ARG    NH1 1638   7.873   8.182   3.121
  144ARG   HH11 1639   7.893   8.101   3.066
  144ARG   HH12 1640   7.854   8.160   3.217
  144ARG    NH2 1641   7.852   8.407   3.173
  144ARG   HH21 1642   7.828   8.502   3.154
  144ARG   HH22 1643   7.893   8.396   3.264
  144ARG      C 1644   7.685   8.419   2.461
  144ARG      O 1645   7.764   8.438   2.368
  145ILE      N 1646   7.611   8.518   2.509
  145ILE      H 1647   7.528   8.501   2.562
  145ILE     CA 1648   7.648   8.659   2.488
  145ILE     CB 1649   7.526   8.750   2.505
  145ILE    CG1 1650   7.422   8.716   2.397
  145ILE    CG2 1651   7.555   8.897   2.473
  145ILE     CD 1652   7.281   8.760   2.436
  145ILE      C 1653   7.775   8.694   2.565
  145ILE      O 1654   7.766   8.721   2.684
  146GL4      N 1655   7.868   8.743   2.482
  146GL4      H 1656   7.848   8.788   2.395
  146GL4     CA 1657   7.998   8.786   2.536
  146GL4     CB 1658   8.112   8.729   2.452
  146GL4     CG 1659   8.150   8.582   2.472
  146GL4     CD 1660   8.227   8.561   2.603
  146GL4    OE1 1661   8.170   8.495   2.693
  146GL4   HE11 1662   8.221   8.496   2.779
  146GL4   HE12 1663   8.074   8.488   2.667
  146GL4    OE2 1664   8.349   8.587   2.608
  146GL4   HE21 1665   8.364   8.593   2.707
  146GL4   HE22 1666   8.384   8.604   2.516
  146GL4      C 1667   8.012   8.938   2.543
  146GL4      O 1668   7.968   9.006   2.450
  147LYSH     N 1669   8.089   8.975   2.644
  147LYSH     H 1670   8.170   8.924   2.674
  147LYSH    CA 1671   8.102   9.116   2.681
  147LYSH    CB 1672   8.195   9.193   2.586
  147LYSH    CG 1673   8.346   9.174   2.590
  147LYSH    CD 1674   8.405   9.314   2.573
  147LYSH    CE 1675   8.556   9.304   2.551
  147LYSH    NZ 1676   8.612   9.424   2.487
  147LYSH   HZ1 1677   8.583   9.502   2.543
  147LYSH   HZ2 1678   8.712   9.423   2.495
  147LYSH   HZ3 1679   8.584   9.434   2.392
  147LYSH     C 1680   7.979   9.202   2.708
  147LYSH     O 1681   7.946   9.297   2.636
  148VAL      N 1682   7.893   9.155   2.798
  148VAL      H 1683   7.911   9.069   2.846
  148VAL     CA 1684   7.764   9.216   2.834
  148VAL     CB 1685   7.691   9.146   2.949
  148VAL    CG1 1686   7.650   9.006   2.903
  148VAL    CG2 1687   7.784   9.138   3.070
  148VAL      C 1688   7.778   9.364   2.872
  148VAL      O 1689   7.852   9.405   2.961
  149GL4      N 1690   7.675   9.434   2.825
  149GL4      H 1691   7.600   9.400   2.769
  149GL4     CA 1692   7.653   9.577   2.848
  149GL4     CB 1693   7.531   9.632   2.774
  149GL4     CG 1694   7.554   9.671   2.628
  149GL4     CD 1695   7.596   9.549   2.545
  149GL4    OE1 1696   7.707   9.560   2.490
  149GL4   HE11 1697   7.736   9.469   2.460
  149GL4   HE12 1698   7.752   9.649   2.484
  149GL4    OE2 1699   7.526   9.446   2.545
  149GL4   HE21 1700   7.572   9.369   2.500
  149GL4   HE22 1701   7.444   9.462   2.600
  149GL4      C 1702   7.645   9.620   2.995
  149GL4      O 1703   7.726   9.700   3.042
  150HI0      N 1704   7.555   9.556   3.069
  150HI0      H 1705   7.531   9.461   3.050
  150HI0     CA 1706   7.521   9.602   3.204
  150HI0     CB 1707   7.422   9.719   3.193
  150HI0     CG 1708   7.363   9.778   3.321
  150HI0    ND1 1709   7.423   9.800   3.438
  150HI0    HD1 1710   7.519   9.787   3.464
  150HI0    CD2 1711   7.232   9.800   3.330
  150HI0    HD2 1712   7.169   9.751   3.256
  150HI0    CE1 1713   7.326   9.843   3.518
  150HI0    HE1 1714   7.335   9.830   3.626
  150HI0    NE2 1715   7.211   9.849   3.452
  150HI0    HE2 1716   7.124   9.830   3.497
  150HI0      C 1717   7.490   9.496   3.310
  150HI0      O 1718   7.463   9.384   3.267
  151SER      N 1719   7.549   9.504   3.429
  151SER      H 1720   7.617   9.575   3.447
  151SER     CA 1721   7.508   9.421   3.544
  151SER     CB 1722   7.622   9.331   3.593
  151SER     OG 1723   7.746   9.402   3.597
  151SER     HG 1724   7.773   9.406   3.693
  151SER      C 1725   7.464   9.506   3.663
  151SER      O 1726   7.514   9.617   3.679
  152AS4      N 1727   7.386   9.448   3.754
  152AS4      H 1728   7.373   9.349   3.745
  152AS4     CA 1729   7.325   9.513   3.871
  152AS4     CB 1730   7.195   9.584   3.831
  152AS4     CG 1731   7.149   9.716   3.894
  152AS4    OD1 1732   7.201   9.825   3.861
  152AS4   HD11 1733   7.144   9.895   3.904
  152AS4   HD12 1734   7.245   9.813   3.772
  152AS4    OD2 1735   7.085   9.709   4.001
  152AS4   HD21 1736   7.048   9.797   4.032
  152AS4   HD22 1737   7.095   9.623   4.050
  152AS4      C 1738   7.296   9.423   3.991
  152AS4      O 1739   7.323   9.303   3.994
  153LEU      N 1740   7.222   9.481   4.085
  153LEU      H 1741   7.183   9.573   4.076
  153LEU     CA 1742   7.186   9.404   4.205
  153LEU     CB 1743   7.285   9.437   4.317
  153LEU     CG 1744   7.392   9.331   4.342
  153LEU    CD1 1745   7.509   9.384   4.426
  153LEU    CD2 1746   7.335   9.216   4.426
  153LEU      C 1747   7.044   9.420   4.261
  153LEU      O 1748   7.012   9.538   4.278
  154SER      N 1749   6.976   9.314   4.303
  154SER      H 1750   7.021   9.225   4.307
  154SER     CA 1751   6.853   9.326   4.382
  154SER     CB 1752   6.757   9.212   4.348
  154SER     OG 1753   6.623   9.262   4.351
  154SER     HG 1754   6.590   9.309   4.269
  154SER      C 1755   6.881   9.323   4.532
  154SER      O 1756   6.941   9.224   4.573
  155PHE      N 1757   6.832   9.425   4.603
  155PHE      H 1758   6.789   9.499   4.551
  155PHE     CA 1759   6.840   9.427   4.749
  155PHE     CB 1760   6.808   9.570   4.791
  155PHE     CG 1761   6.885   9.611   4.916
  155PHE    CD1 1762   7.018   9.651   4.909
  155PHE    HD1 1763   7.063   9.659   4.810
  155PHE    CD2 1764   6.828   9.607   5.043
  155PHE    HD2 1765   6.720   9.595   5.040
  155PHE    CE1 1766   7.096   9.677   5.022
  155PHE    HE1 1767   7.198   9.715   5.017
  155PHE    CE2 1768   6.903   9.641   5.155
  155PHE    HE2 1769   6.850   9.652   5.250
  155PHE     CZ 1770   7.038   9.672   5.148
  155PHE     HZ 1771   7.082   9.697   5.245
  155PHE      C 1772   6.753   9.317   4.811
  155PHE      O 1773   6.662   9.261   4.749
  156SER      N 1774   6.768   9.309   4.942
  156SER      H 1775   6.824   9.386   4.973
  156SER     CA 1776   6.704   9.216   5.037
  156SER     CB 1777   6.747   9.074   5.003
  156SER     OG 1778   6.658   8.979   5.062
  156SER     HG 1779   6.712   8.901   5.094
  156SER      C 1780   6.744   9.247   5.181
  156SER      O 1781   6.827   9.333   5.210
  157LYSH     N 1782   6.658   9.197   5.270
  157LYSH     H 1783   6.575   9.150   5.240
  157LYSH    CA 1784   6.672   9.198   5.416
  157LYSH    CB 1785   6.553   9.126   5.481
  157LYSH    CG 1786   6.455   9.235   5.525
  157LYSH    CD 1787   6.323   9.192   5.589
  157LYSH    CE 1788   6.234   9.307   5.636
  157LYSH    NZ 1789   6.126   9.255   5.721
  157LYSH   HZ1 1790   6.062   9.319   5.763
  157LYSH   HZ2 1791   6.073   9.190   5.667
  157LYSH   HZ3 1792   6.173   9.200   5.790
  157LYSH     C 1793   6.799   9.121   5.454
  157LYSH     O 1794   6.842   9.124   5.569
  158AS4      N 1795   6.834   9.029   5.365
  158AS4      H 1796   6.790   9.015   5.276
  158AS4     CA 1797   6.957   8.948   5.377
  158AS4     CB 1798   6.914   8.802   5.364
  158AS4     CG 1799   6.902   8.748   5.221
  158AS4    OD1 1800   6.804   8.771   5.146
  158AS4   HD11 1801   6.813   8.703   5.074
  158AS4   HD12 1802   6.733   8.821   5.196
  158AS4    OD2 1803   7.004   8.690   5.180
  158AS4   HD21 1804   6.994   8.664   5.084
  158AS4   HD22 1805   7.065   8.689   5.259
  158AS4      C 1806   7.070   8.985   5.282
  158AS4      O 1807   7.045   9.031   5.170
  159TRP      N 1808   7.195   8.976   5.327
  159TRP      H 1809   7.220   8.920   5.406
  159TRP     CA 1810   7.306   9.029   5.246
  159TRP     CB 1811   7.427   9.051   5.337
  159TRP     CG 1812   7.483   8.926   5.406
  159TRP    CD1 1813   7.453   8.890   5.530
  159TRP    HD1 1814   7.369   8.914   5.595
  159TRP    CD2 1815   7.584   8.843   5.361
  159TRP    NE1 1816   7.542   8.798   5.568
  159TRP    HE1 1817   7.546   8.768   5.663
  159TRP    CE2 1818   7.617   8.758   5.466
  159TRP    CE3 1819   7.643   8.829   5.235
  159TRP    HE3 1820   7.582   8.849   5.147
  159TRP    CZ2 1821   7.713   8.659   5.446
  159TRP    HZ2 1822   7.730   8.586   5.525
  159TRP    CZ3 1823   7.740   8.731   5.218
  159TRP    HZ3 1824   7.790   8.716   5.122
  159TRP    CH2 1825   7.773   8.645   5.322
  159TRP    HH2 1826   7.831   8.554   5.305
  159TRP      C 1827   7.347   8.959   5.117
  159TRP      O 1828   7.411   9.022   5.032
  160SER      N 1829   7.278   8.853   5.077
  160SER      H 1830   7.195   8.820   5.122
  160SER     CA 1831   7.314   8.771   4.960
  160SER     CB 1832   7.247   8.634   4.969
  160SER     OG 1833   7.339   8.548   4.901
  160SER     HG 1834   7.279   8.482   4.856
  160SER      C 1835   7.292   8.826   4.819
  160SER      O 1836   7.190   8.890   4.791
  161PHE      N 1837   7.396   8.798   4.740
  161PHE      H 1838   7.455   8.722   4.765
  161PHE     CA 1839   7.417   8.857   4.607
  161PHE     CB 1840   7.555   8.843   4.542
  161PHE     CG 1841   7.658   8.922   4.622
  161PHE    CD1 1842   7.686   8.887   4.753
  161PHE    HD1 1843   7.692   8.781   4.779
  161PHE    CD2 1844   7.691   9.048   4.573
  161PHE    HD2 1845   7.682   9.088   4.472
  161PHE    CE1 1846   7.749   8.976   4.839
  161PHE    HE1 1847   7.768   8.948   4.942
  161PHE    CE2 1848   7.758   9.135   4.658
  161PHE    HE2 1849   7.775   9.236   4.621
  161PHE     CZ 1850   7.788   9.101   4.790
  161PHE     HZ 1851   7.808   9.177   4.865
  161PHE      C 1852   7.313   8.815   4.503
  161PHE      O 1853   7.330   8.717   4.431
  162TYR      N 1854   7.192   8.869   4.519
  162TYR      H 1855   7.161   8.875   4.614
  162TYR     CA 1856   7.085   8.867   4.418
  162TYR     CB 1857   6.950   8.913   4.473
  162TYR     CG 1858   6.906   8.829   4.593
  162TYR    CD1 1859   6.909   8.886   4.720
  162TYR    HD1 1860   6.878   8.990   4.734
  162TYR    CD2 1861   6.910   8.690   4.589
  162TYR    HD2 1862   6.908   8.637   4.494
  162TYR    CE1 1863   6.912   8.808   4.835
  162TYR    HE1 1864   6.903   8.862   4.929
  162TYR    CE2 1865   6.910   8.610   4.703
  162TYR    HE2 1866   6.919   8.502   4.693
  162TYR     CZ 1867   6.906   8.669   4.828
  162TYR     OH 1868   6.895   8.597   4.943
  162TYR     HH 1869   6.895   8.658   5.023
  162TYR      C 1870   7.117   8.949   4.293
  162TYR      O 1871   7.064   9.058   4.272
  163LEU      N 1872   7.181   8.875   4.203
  163LEU      H 1873   7.200   8.779   4.224
  163LEU     CA 1874   7.244   8.927   4.081
  163LEU     CB 1875   7.371   8.847   4.051
  163LEU     CG 1876   7.484   8.883   4.147
  163LEU    CD1 1877   7.605   8.790   4.159
  163LEU    CD2 1878   7.534   9.021   4.103
  163LEU      C 1879   7.154   8.948   3.959
  163LEU      O 1880   7.075   8.857   3.932
  164LEU      N 1881   7.172   9.062   3.893
  164LEU      H 1882   7.230   9.139   3.918
  164LEU     CA 1883   7.105   9.079   3.764
  164LEU     CB 1884   6.998   9.188   3.755
  164LEU     CG 1885   6.860   9.156   3.813
  164LEU    CD1 1886   6.853   9.202   3.958
  164LEU    CD2 1887   6.753   9.236   3.739
  164LEU      C 1888   7.210   9.119   3.660
  164LEU      O 1889   7.296   9.206   3.675
  165TYR      N 1890   7.188   9.065   3.540
  165TYR      H 1891   7.127   8.987   3.524
  165TYR     CA 1892   7.277   9.091   3.426
  165TYR     CB 1893   7.358   8.972   3.374
  165TYR     CG 1894   7.498   8.949   3.431
  165TYR    CD1 1895   7.514   8.957   3.569
  165TYR    HD1 1896   7.428   8.936   3.632
  165TYR    CD2 1897   7.609   8.938   3.348
  165TYR    HD2 1898   7.597   8.951   3.240
  165TYR    CE1 1899   7.641   8.959   3.626
  165TYR    HE1 1900   7.650   8.973   3.734
  165TYR    CE2 1901   7.736   8.931   3.404
  165TYR    HE2 1902   7.826   8.904   3.349
  165TYR     CZ 1903   7.750   8.947   3.541
  165TYR     OH 1904   7.871   8.960   3.603
  165TYR     HH 1905   7.943   8.950   3.535
  165TYR      C 1906   7.193   9.123   3.303
  165TYR      O 1907   7.092   9.056   3.282
  166TYR      N 1908   7.248   9.214   3.223
  166TYR      H 1909   7.330   9.262   3.253
  166TYR     CA 1910   7.179   9.269   3.105
  166TYR     CB 1911   7.134   9.413   3.132
  166TYR     CG 1912   7.041   9.432   3.252
  166TYR    CD1 1913   7.088   9.465   3.378
  166TYR    HD1 1914   7.195   9.468   3.396
  166TYR    CD2 1915   6.905   9.405   3.237
  166TYR    HD2 1916   6.863   9.354   3.150
  166TYR    CE1 1917   7.004   9.488   3.487
  166TYR    HE1 1918   7.034   9.534   3.581
  166TYR    CE2 1919   6.818   9.419   3.344
  166TYR    HE2 1920   6.713   9.399   3.324
  166TYR     CZ 1921   6.869   9.459   3.467
  166TYR     OH 1922   6.786   9.490   3.571
  166TYR     HH 1923   6.692   9.467   3.548
  166TYR      C 1924   7.266   9.275   2.979
  166TYR      O 1925   7.378   9.325   2.987
  167THR      N 1926   7.197   9.257   2.866
  167THR      H 1927   7.114   9.203   2.854
  167THR     CA 1928   7.268   9.293   2.743
  167THR     CB 1929   7.332   9.172   2.674
  167THR    OG1 1930   7.400   9.217   2.557
  167THR    HG1 1931   7.456   9.299   2.571
  167THR    CG2 1932   7.238   9.058   2.636
  167THR      C 1933   7.169   9.339   2.636
  167THR      O 1934   7.053   9.300   2.646
  168GL4      N 1935   7.215   9.424   2.544
  168GL4      H 1936   7.312   9.437   2.522
  168GL4     CA 1937   7.126   9.472   2.437
  168GL4     CB 1938   7.210   9.563   2.347
  168GL4     CG 1939   7.229   9.705   2.401
  168GL4     CD 1940   7.324   9.788   2.315
  168GL4    OE1 1941   7.294   9.811   2.196
  168GL4   HE11 1942   7.366   9.868   2.157
  168GL4   HE12 1943   7.199   9.782   2.184
  168GL4    OE2 1944   7.419   9.850   2.368
  168GL4   HE21 1945   7.492   9.867   2.302
  168GL4   HE22 1946   7.376   9.893   2.448
  168GL4      C 1947   7.043   9.378   2.351
  168GL4      O 1948   7.098   9.280   2.300
  169PHE      N 1949   6.930   9.433   2.307
  169PHE      H 1950   6.907   9.530   2.313
  169PHE     CA 1951   6.833   9.348   2.236
  169PHE     CB 1952   6.698   9.343   2.308
  169PHE     CG 1953   6.603   9.231   2.263
  169PHE    CD1 1954   6.510   9.260   2.164
  169PHE    HD1 1955   6.531   9.342   2.096
  169PHE    CD2 1956   6.580   9.119   2.342
  169PHE    HD2 1957   6.650   9.088   2.420
  169PHE    CE1 1958   6.399   9.179   2.146
  169PHE    HE1 1959   6.349   9.181   2.049
  169PHE    CE2 1960   6.465   9.042   2.329
  169PHE    HE2 1961   6.464   8.953   2.391
  169PHE     CZ 1962   6.374   9.069   2.227
  169PHE     HZ 1963   6.310   8.989   2.190
  169PHE      C 1964   6.810   9.393   2.092
  169PHE      O 1965   6.791   9.509   2.055
  170THR      N 1966   6.822   9.293   2.005
  170THR      H 1967   6.867   9.207   2.031
  170THR     CA 1968   6.792   9.315   1.863
  170THR     CB 1969   6.913   9.279   1.777
  170THR    OG1 1970   6.894   9.325   1.643
  170THR    HG1 1971   6.898   9.424   1.653
  170THR    CG2 1972   6.955   9.132   1.784
  170THR      C 1973   6.657   9.259   1.815
  170THR      O 1974   6.641   9.138   1.803
  171PRO      N 1975   6.564   9.345   1.776
  171PRO     CA 1976   6.439   9.313   1.705
  171PRO     CB 1977   6.347   9.435   1.722
  171PRO     CG 1978   6.441   9.548   1.764
  171PRO     CD 1979   6.548   9.474   1.845
  171PRO      C 1980   6.479   9.278   1.562
  171PRO      O 1981   6.444   9.352   1.470
  172THR      N 1982   6.568   9.183   1.537
  172THR      H 1983   6.622   9.140   1.610
  172THR     CA 1984   6.601   9.141   1.400
  172THR     CB 1985   6.745   9.178   1.362
  172THR    OG1 1986   6.839   9.147   1.465
  172THR    HG1 1987   6.831   9.221   1.532
  172THR    CG2 1988   6.760   9.327   1.333
  172THR      C 1989   6.572   8.995   1.363
  172THR      O 1990   6.619   8.905   1.432
  173GL4      N 1991   6.536   8.977   1.236
  173GL4      H 1992   6.557   9.049   1.170
  173GL4     CA 1993   6.452   8.865   1.192
  173GL4     CB 1994   6.397   8.879   1.050
  173GL4     CG 1995   6.257   8.822   1.024
  173GL4     CD 1996   6.201   8.862   0.887
  173GL4    OE1 1997   6.135   8.968   0.880
  173GL4   HE11 1998   6.083   8.973   0.795
  173GL4   HE12 1999   6.175   9.041   0.936
  173GL4    OE2 2000   6.202   8.781   0.792
  173GL4   HE21 2001   6.214   8.831   0.706
  173GL4   HE22 2002   6.228   8.689   0.822
  173GL4      C 2003   6.512   8.724   1.206
  173GL4      O 2004   6.442   8.623   1.216
  174LYSH     N 2005   6.642   8.707   1.185
  174LYSH     H 2006   6.694   8.765   1.122
  174LYSH    CA 2007   6.709   8.581   1.221
  174LYSH    CB 2008   6.832   8.568   1.132
  174LYSH    CG 2009   6.814   8.568   0.980
  174LYSH    CD 2010   6.945   8.537   0.909
  174LYSH    CE 2011   6.996   8.393   0.923
  174LYSH    NZ 2012   7.086   8.365   0.810
  174LYSH   HZ1 2013   7.148   8.442   0.798
  174LYSH   HZ2 2014   7.139   8.284   0.834
  174LYSH   HZ3 2015   7.036   8.350   0.724
  174LYSH     C 2016   6.745   8.555   1.367
  174LYSH     O 2017   6.810   8.456   1.400
  175ASN      N 2018   6.681   8.632   1.455
  175ASN      H 2019   6.648   8.721   1.423
  175ASN     CA 2020   6.707   8.625   1.599
  175ASN     CB 2021   6.778   8.749   1.654
  175ASN     CG 2022   6.918   8.783   1.604
  175ASN    OD1 2023   7.013   8.706   1.614
  175ASN    ND2 2024   6.926   8.901   1.542
  175ASN   HD21 2025   6.847   8.963   1.541
  175ASN   HD22 2026   7.014   8.925   1.501
  175ASN      C 2027   6.599   8.584   1.699
  175ASN      O 2028   6.486   8.633   1.698
  176GL4      N 2029   6.639   8.481   1.773
  176GL4      H 2030   6.716   8.426   1.742
  176GL4     CA 2031   6.577   8.429   1.896
  176GL4     CB 2032   6.554   8.278   1.899
  176GL4     CG 2033   6.407   8.238   1.880
  176GL4     CD 2034   6.327   8.245   2.011
  176GL4    OE1 2035   6.302   8.352   2.071
  176GL4   HE11 2036   6.206   8.347   2.097
  176GL4   HE12 2037   6.385   8.408   2.072
  176GL4    OE2 2038   6.279   8.134   2.042
  176GL4   HE21 2039   6.208   8.134   2.112
  176GL4   HE22 2040   6.323   8.053   2.004
  176GL4      C 2041   6.653   8.457   2.025
  176GL4      O 2042   6.776   8.454   2.022
  177TYR      N 2043   6.578   8.467   2.134
  177TYR      H 2044   6.494   8.413   2.135
  177TYR     CA 2045   6.618   8.522   2.264
  177TYR     CB 2046   6.577   8.668   2.286
  177TYR     CG 2047   6.678   8.756   2.211
  177TYR    CD1 2048   6.658   8.809   2.085
  177TYR    HD1 2049   6.571   8.797   2.020
  177TYR    CD2 2050   6.798   8.775   2.279
  177TYR    HD2 2051   6.800   8.745   2.384
  177TYR    CE1 2052   6.750   8.902   2.039
  177TYR    HE1 2053   6.740   8.942   1.938
  177TYR    CE2 2054   6.893   8.863   2.228
  177TYR    HE2 2055   6.994   8.845   2.264
  177TYR     CZ 2056   6.866   8.931   2.110
  177TYR     OH 2057   6.939   9.039   2.070
  177TYR     HH 2058   7.029   9.028   2.112
  177TYR      C 2059   6.590   8.441   2.391
  177TYR      O 2060   6.476   8.396   2.390
  178ALA      N 2061   6.681   8.437   2.488
  178ALA      H 2062   6.769   8.483   2.478
  178ALA     CA 2063   6.658   8.362   2.613
  178ALA     CB 2064   6.664   8.212   2.587
  178ALA      C 2065   6.751   8.394   2.730
  178ALA      O 2066   6.874   8.398   2.720
  179CYS2     N 2067   6.687   8.388   2.846
  179CYS2     H 2068   6.591   8.362   2.840
  179CYS2    CA 2069   6.732   8.428   2.980
  179CYS2    CB 2070   6.720   8.581   2.987
  179CYS2    SG 2071   6.879   8.666   3.017
  179CYS2     C 2072   6.664   8.347   3.090
  179CYS2     O 2073   6.636   8.418   3.187
  180ARG      N 2074   6.615   8.225   3.075
  180ARG      H 2075   6.587   8.208   2.981
  180ARG     CA 2076   6.566   8.127   3.174
  180ARG     CB 2077   6.481   8.012   3.118
  180ARG     CG 2078   6.520   7.964   2.978
  180ARG     CD 2079   6.409   7.866   2.942
  180ARG     NE 2080   6.420   7.780   2.823
  180ARG     HE 2081   6.503   7.773   2.768
  180ARG     CZ 2082   6.317   7.713   2.770
  180ARG    NH1 2083   6.188   7.741   2.797
  180ARG   HH11 2084   6.168   7.817   2.859
  180ARG   HH12 2085   6.117   7.675   2.773
  180ARG    NH2 2086   6.338   7.599   2.704
  180ARG   HH21 2087   6.434   7.575   2.691
  180ARG   HH22 2088   6.267   7.535   2.675
  180ARG      C 2089   6.666   8.078   3.279
  180ARG      O 2090   6.778   8.129   3.284
  181VAL      N 2091   6.620   7.996   3.373
  181VAL      H 2092   6.523   7.973   3.382
  181VAL     CA 2093   6.703   7.929   3.475
  181VAL     CB 2094   6.610   7.846   3.564
  181VAL    CG1 2095   6.535   7.730   3.498
  181VAL    CG2 2096   6.705   7.795   3.672
  181VAL      C 2097   6.797   7.837   3.398
  181VAL      O 2098   6.763   7.773   3.298
  182ASN      N 2099   6.925   7.840   3.434
  182ASN      H 2100   6.963   7.918   3.483
  182ASN     CA 2101   7.024   7.744   3.382
  182ASN     CB 2102   7.109   7.816   3.277
  182ASN     CG 2103   7.176   7.719   3.180
  182ASN    OD1 2104   7.126   7.611   3.149
  182ASN    ND2 2105   7.289   7.759   3.121
  182ASN   HD21 2106   7.323   7.852   3.134
  182ASN   HD22 2107   7.351   7.701   3.068
  182ASN      C 2108   7.110   7.695   3.498
  182ASN      O 2109   7.171   7.773   3.571
  183HI0      N 2110   7.122   7.562   3.504
  183HI0      H 2111   7.042   7.508   3.478
  183HI0     CA 2112   7.221   7.491   3.587
  183HI0     CB 2113   7.174   7.347   3.609
  183HI0     CG 2114   7.246   7.294   3.733
  183HI0    ND1 2115   7.329   7.191   3.723
  183HI0    HD1 2116   7.343   7.131   3.644
  183HI0    CD2 2117   7.236   7.327   3.861
  183HI0    HD2 2118   7.180   7.411   3.901
  183HI0    CE1 2119   7.369   7.161   3.846
  183HI0    HE1 2120   7.445   7.086   3.867
  183HI0    NE2 2121   7.311   7.244   3.933
  183HI0    HE2 2122   7.306   7.229   4.032
  183HI0      C 2123   7.366   7.487   3.537
  183HI0      O 2124   7.385   7.452   3.421
  184VAL      N 2125   7.460   7.499   3.631
  184VAL      H 2126   7.436   7.538   3.720
  184VAL     CA 2127   7.602   7.483   3.599
  184VAL     CB 2128   7.671   7.491   3.736
  184VAL    CG1 2129   7.678   7.356   3.808
  184VAL    CG2 2130   7.813   7.544   3.718
  184VAL      C 2131   7.656   7.374   3.505
  184VAL      O 2132   7.752   7.389   3.430
  185THR      N 2133   7.591   7.258   3.509
  185THR      H 2134   7.522   7.242   3.580
  185THR     CA 2135   7.604   7.149   3.411
  185THR     CB 2136   7.516   7.032   3.454
  185THR    OG1 2137   7.383   7.080   3.478
  185THR    HG1 2138   7.321   7.020   3.428
  185THR    CG2 2139   7.593   6.959   3.564
  185THR      C 2140   7.584   7.171   3.261
  185THR      O 2141   7.665   7.123   3.181
  186LEU      N 2142   7.487   7.258   3.233
  186LEU      H 2143   7.425   7.297   3.301
  186LEU     CA 2144   7.446   7.284   3.094
  186LEU     CB 2145   7.297   7.253   3.078
  186LEU     CG 2146   7.272   7.109   3.034
  186LEU    CD1 2147   7.124   7.070   3.032
  186LEU    CD2 2148   7.325   7.088   2.892
  186LEU      C 2149   7.475   7.432   3.064
  186LEU      O 2150   7.402   7.496   2.989
  187SER      N 2151   7.577   7.486   3.131
  187SER      H 2152   7.626   7.436   3.202
  187SER     CA 2153   7.622   7.624   3.110
  187SER     CB 2154   7.675   7.674   3.245
  187SER     OG 2155   7.732   7.802   3.217
  187SER     HG 2156   7.656   7.859   3.186
  187SER      C 2157   7.733   7.636   3.006
  187SER      O 2158   7.823   7.554   2.994
  188GLN      N 2159   7.716   7.739   2.923
  188GLN      H 2160   7.646   7.809   2.932
  188GLN     CA 2161   7.815   7.773   2.820
  188GLN     CB 2162   7.738   7.831   2.701
  188GLN     CG 2163   7.669   7.720   2.620
  188GLN     CD 2164   7.596   7.796   2.510
  188GLN    OE1 2165   7.639   7.886   2.438
  188GLN    NE2 2166   7.487   7.741   2.458
  188GLN   HE21 2167   7.460   7.649   2.485
  188GLN   HE22 2168   7.440   7.776   2.377
  188GLN      C 2169   7.920   7.862   2.886
  188GLN      O 2170   7.892   7.977   2.921
  189PRO      N 2171   8.045   7.817   2.881
  189PRO     CA 2172   8.154   7.895   2.941
  189PRO     CB 2173   8.267   7.793   2.950
  189PRO     CG 2174   8.253   7.713   2.820
  189PRO     CD 2175   8.101   7.703   2.807
  189PRO      C 2176   8.195   8.025   2.871
  189PRO      O 2177   8.201   8.031   2.748
  190LYSH     N 2178   8.232   8.121   2.955
  190LYSH     H 2179   8.230   8.111   3.055
  190LYSH    CA 2180   8.288   8.248   2.908
  190LYSH    CB 2181   8.298   8.328   3.038
  190LYSH    CG 2182   8.361   8.465   3.015
  190LYSH    CD 2183   8.340   8.560   3.134
  190LYSH    CE 2184   8.430   8.508   3.246
  190LYSH    NZ 2185   8.397   8.585   3.366
  190LYSH   HZ1 2186   8.435   8.678   3.365
  190LYSH   HZ2 2187   8.298   8.587   3.381
  190LYSH   HZ3 2188   8.444   8.542   3.444
  190LYSH     C 2189   8.423   8.241   2.835
  190LYSH     O 2190   8.509   8.155   2.857
  191ILE      N 2191   8.441   8.331   2.739
  191ILE      H 2192   8.376   8.405   2.724
  191ILE     CA 2193   8.568   8.332   2.666
  191ILE     CB 2194   8.548   8.343   2.515
  191ILE    CG1 2195   8.475   8.221   2.458
  191ILE    CG2 2196   8.673   8.372   2.431
  191ILE     CD 2197   8.420   8.234   2.316
  191ILE      C 2198   8.651   8.446   2.725
  191ILE      O 2199   8.748   8.423   2.797
  192VAL      N 2200   8.603   8.569   2.709
  192VAL      H 2201   8.509   8.586   2.679
  192VAL     CA 2202   8.682   8.689   2.739
  192VAL     CB 2203   8.677   8.776   2.613
  192VAL    CG1 2204   8.767   8.724   2.501
  192VAL    CG2 2205   8.541   8.812   2.553
  192VAL      C 2206   8.643   8.763   2.867
  192VAL      O 2207   8.532   8.812   2.885
  193LYSH     N 2208   8.745   8.780   2.951
  193LYSH     H 2209   8.831   8.729   2.946
  193LYSH    CA 2210   8.733   8.876   3.062
  193LYSH    CB 2211   8.860   8.880   3.147
  193LYSH    CG 2212   8.872   8.962   3.276
  193LYSH    CD 2213   9.003   8.938   3.350
  193LYSH    CE 2214   9.014   9.007   3.486
  193LYSH    NZ 2215   8.902   8.993   3.580
  193LYSH   HZ1 2216   8.922   9.068   3.643
  193LYSH   HZ2 2217   8.814   8.994   3.533
  193LYSH   HZ3 2218   8.908   8.907   3.630
  193LYSH     C 2219   8.695   9.016   3.011
  193LYSH     O 2220   8.772   9.081   2.940
  194TRP      N 2221   8.573   9.054   3.048
  194TRP      H 2222   8.510   8.986   3.085
  194TRP     CA 2223   8.525   9.193   3.036
  194TRP     CB 2224   8.376   9.172   3.063
  194TRP     CG 2225   8.275   9.282   3.094
  194TRP    CD1 2226   8.205   9.342   2.998
  194TRP    HD1 2227   8.239   9.375   2.900
  194TRP    CD2 2228   8.201   9.292   3.212
  194TRP    NE1 2229   8.089   9.384   3.048
  194TRP    HE1 2230   8.012   9.416   2.994
  194TRP    CE2 2231   8.081   9.351   3.177
  194TRP    CE3 2232   8.218   9.236   3.338
  194TRP    HE3 2233   8.299   9.168   3.366
  194TRP    CZ2 2234   7.975   9.354   3.267
  194TRP    HZ2 2235   7.902   9.434   3.273
  194TRP    CZ3 2236   8.110   9.238   3.426
  194TRP    HZ3 2237   8.130   9.212   3.530
  194TRP    CH2 2238   7.988   9.293   3.391
  194TRP    HH2 2239   7.898   9.275   3.451
  194TRP      C 2240   8.599   9.293   3.126
  194TRP      O 2241   8.600   9.274   3.247
  195AS4      N 2242   8.619   9.413   3.071
  195AS4      H 2243   8.567   9.433   2.988
  195AS4     CA 2244   8.693   9.523   3.133
  195AS4     CB 2245   8.726   9.614   3.014
  195AS4     CG 2246   8.606   9.659   2.932
  195AS4    OD1 2247   8.537   9.754   2.975
  195AS4   HD11 2248   8.523   9.820   2.901
  195AS4   HD12 2249   8.510   9.740   3.070
  195AS4    OD2 2250   8.585   9.585   2.833
  195AS4   HD21 2251   8.509   9.624   2.781
  195AS4   HD22 2252   8.639   9.501   2.830
  195AS4      C 2253   8.629   9.594   3.253
  195AS4      O 2254   8.692   9.584   3.358
  196ARG      N 2255   8.501   9.623   3.231
  196ARG      H 2256   8.469   9.642   3.138
  196ARG     CA 2257   8.412   9.681   3.333
  196ARG     CB 2258   8.321   9.783   3.265
  196ARG     CG 2259   8.230   9.729   3.154
  196ARG     CD 2260   8.178   9.850   3.076
  196ARG     NE 2261   8.075   9.819   2.976
  196ARG     HE 2262   8.087   9.728   2.938
  196ARG     CZ 2263   7.973   9.898   2.938
  196ARG    NH1 2264   7.946  10.009   3.009
  196ARG   HH11 2265   7.998  10.036   3.090
  196ARG   HH12 2266   7.878  10.066   2.963
  196ARG    NH2 2267   7.884   9.868   2.842
  196ARG   HH21 2268   7.901   9.786   2.787
  196ARG   HH22 2269   7.792   9.907   2.840
  196ARG      C 2270   8.346   9.585   3.432
  196ARG      O 2271   8.225   9.575   3.453
  197AS4      N 2272   8.423   9.514   3.514
  197AS4      H 2273   8.521   9.535   3.517
  197AS4     CA 2274   8.385   9.408   3.609
  197AS4     CB 2275   8.514   9.342   3.656
  197AS4     CG 2276   8.498   9.213   3.737
  197AS4    OD1 2277   8.547   9.218   3.852
  197AS4   HD11 2278   8.529   9.125   3.884
  197AS4   HD12 2279   8.604   9.300   3.862
  197AS4    OD2 2280   8.476   9.106   3.676
  197AS4   HD21 2281   8.426   9.044   3.737
  197AS4   HD22 2282   8.518   9.099   3.586
  197AS4      C 2283   8.300   9.454   3.728
  197AS4      O 2284   8.322   9.559   3.788
  198MET      N 2285   8.246   9.352   3.794
  198MET      H 2286   8.279   9.258   3.789
  198MET     CA 2287   8.157   9.367   3.910
  198MET     CB 2288   8.020   9.423   3.871
  198MET     CG 2289   7.915   9.433   3.981
  198MET     SD 2290   7.745   9.461   3.918
  198MET     CE 2291   7.679   9.492   4.080
  198MET      C 2292   8.149   9.243   3.999
  198MET     O1 2293   8.138   9.130   3.947
  198MET   HO11 2294   8.155   9.065   4.021
  198MET   HO12 2295   8.134   9.133   3.847
  198MET     O2 2296   8.146   9.265   4.122
  198MET   HO21 2297   8.158   9.177   4.167
  198MET   HO22 2298   8.145   9.362   4.147
   9.09188   9.09188   6.42893   0.00000   0.00000   0.00000   0.00000   4.54594   4.54594
