# Supplementary material for: Interfacial Dynamics and Growth Modes of β2-Microglobulin Dimers
Source: J Chem Inf Model. 2023 May 3;63(14):4447–57. doi: 10.1021/acs.jcim.3c00399 (PMC10369489; doi:10.1021/acs.jcim.3c00399)
Supplement: Supplementary file 2 — ci3c00399_si_002.zip [file ci3c00399_si_002.zip › Supporting-Information/confs_start/Start_conformation_BM-2_rep2-3.gro]

Protein in water t=   0.00000 step= 0
 2298
    1ILE      N    1   8.989   8.412   3.926
    1ILE     H1    2   8.955   8.394   4.018
    1ILE     H2    3   9.077   8.366   3.914
    1ILE     H3    4   9.018   8.508   3.928
    1ILE     CA    5   8.888   8.382   3.824
    1ILE     CB    6   8.794   8.271   3.870
    1ILE    CG1    7   8.881   8.149   3.899
    1ILE    CG2    8   8.682   8.236   3.771
    1ILE     CD    9   8.804   8.037   3.970
    1ILE      C   10   8.826   8.507   3.761
    1ILE      O   11   8.805   8.605   3.833
    2GLN      N   12   8.812   8.502   3.629
    2GLN      H   13   8.875   8.441   3.580
    2GLN     CA   14   8.739   8.609   3.560
    2GLN     CB   15   8.762   8.616   3.409
    2GLN     CG   16   8.731   8.490   3.327
    2GLN     CD   17   8.755   8.516   3.178
    2GLN    OE1   18   8.791   8.416   3.116
    2GLN    NE2   19   8.744   8.638   3.126
    2GLN   HE21   20   8.701   8.708   3.183
    2GLN   HE22   21   8.778   8.664   3.036
    2GLN      C   22   8.589   8.630   3.587
    2GLN      O   23   8.530   8.531   3.629
    3ARG      N   24   8.537   8.749   3.559
    3ARG      H   25   8.590   8.826   3.524
    3ARG     CA   26   8.395   8.786   3.573
    3ARG     CB   27   8.373   8.937   3.574
    3ARG     CG   28   8.426   9.002   3.702
    3ARG     CD   29   8.361   9.141   3.696
    3ARG     NE   30   8.428   9.214   3.804
    3ARG     HE   31   8.459   9.166   3.886
    3ARG     CZ   32   8.468   9.342   3.798
    3ARG    NH1   33   8.449   9.415   3.687
    3ARG   HH11   34   8.396   9.377   3.611
    3ARG   HH12   35   8.521   9.476   3.655
    3ARG    NH2   36   8.545   9.397   3.893
    3ARG   HH21   37   8.587   9.345   3.967
    3ARG   HH22   38   8.553   9.497   3.892
    3ARG      C   39   8.303   8.737   3.461
    3ARG      O   40   8.188   8.703   3.485
    4THR      N   41   8.351   8.744   3.337
    4THR      H   42   8.430   8.805   3.329
    4THR     CA   43   8.290   8.691   3.214
    4THR     CB   44   8.378   8.739   3.099
    4THR    OG1   45   8.370   8.880   3.080
    4THR    HG1   46   8.438   8.895   3.009
    4THR    CG2   47   8.341   8.677   2.963
    4THR      C   48   8.276   8.538   3.215
    4THR      O   49   8.375   8.468   3.197
    5PRO      N   50   8.152   8.495   3.236
    5PRO     CA   51   8.120   8.351   3.228
    5PRO     CB   52   7.988   8.339   3.304
    5PRO     CG   53   7.921   8.477   3.308
    5PRO     CD   54   8.030   8.573   3.260
    5PRO      C   55   8.113   8.280   3.093
    5PRO      O   56   8.100   8.345   2.989
    6LYSH     N   57   8.118   8.148   3.108
    6LYSH     H   58   8.099   8.105   3.196
    6LYSH    CA   59   8.101   8.067   2.987
    6LYSH    CB   60   8.134   7.919   3.004
    6LYSH    CG   61   8.035   7.847   3.097
    6LYSH    CD   62   8.084   7.706   3.127
    6LYSH    CE   63   8.071   7.621   3.000
    6LYSH    NZ   64   7.932   7.603   2.957
    6LYSH   HZ1   65   7.898   7.525   3.009
    6LYSH   HZ2   66   7.868   7.677   2.977
    6LYSH   HZ3   67   7.925   7.578   2.861
    6LYSH     C   68   7.961   8.074   2.926
    6LYSH     O   69   7.865   8.095   3.000
    7ILE      N   70   7.944   8.062   2.795
    7ILE      H   71   8.024   8.088   2.740
    7ILE     CA   72   7.812   8.044   2.733
    7ILE     CB   73   7.813   8.089   2.587
    7ILE    CG1   74   7.886   7.995   2.490
    7ILE    CG2   75   7.848   8.237   2.567
    7ILE     CD   76   7.892   8.036   2.343
    7ILE      C   77   7.761   7.903   2.759
    7ILE      O   78   7.836   7.805   2.760
    8GLN      N   79   7.635   7.907   2.802
    8GLN      H   80   7.584   7.993   2.812
    8GLN     CA   81   7.568   7.786   2.850
    8GLN     CB   82   7.463   7.821   2.956
    8GLN     CG   83   7.533   7.859   3.087
    8GLN     CD   84   7.609   7.736   3.137
    8GLN    OE1   85   7.731   7.723   3.121
    8GLN    NE2   86   7.541   7.648   3.210
    8GLN   HE21   87   7.444   7.666   3.228
    8GLN   HE22   88   7.585   7.560   3.229
    8GLN      C   89   7.500   7.687   2.756
    8GLN      O   90   7.515   7.566   2.777
    9VAL      N   91   7.469   7.734   2.636
    9VAL      H   92   7.515   7.813   2.594
    9VAL     CA   93   7.375   7.668   2.544
    9VAL     CB   94   7.333   7.758   2.427
    9VAL    CG1   95   7.254   7.885   2.459
    9VAL    CG2   96   7.461   7.800   2.354
    9VAL      C   97   7.411   7.525   2.502
    9VAL      O   98   7.315   7.448   2.502
   10TYR      N   99   7.538   7.489   2.490
   10TYR      H  100   7.613   7.556   2.490
   10TYR     CA  101   7.578   7.348   2.473
   10TYR     CB  102   7.721   7.340   2.418
   10TYR     CG  103   7.770   7.229   2.325
   10TYR    CD1  104   7.866   7.141   2.372
   10TYR    HD1  105   7.907   7.163   2.471
   10TYR    CD2  106   7.703   7.202   2.206
   10TYR    HD2  107   7.628   7.274   2.173
   10TYR    CE1  108   7.891   7.021   2.306
   10TYR    HE1  109   7.953   6.940   2.343
   10TYR    CE2  110   7.733   7.083   2.142
   10TYR    HE2  111   7.691   7.072   2.042
   10TYR     CZ  112   7.825   6.989   2.189
   10TYR     OH  113   7.836   6.871   2.121
   10TYR     HH  114   7.783   6.862   2.037
   10TYR      C  115   7.579   7.255   2.594
   10TYR      O  116   7.528   7.144   2.580
   11SER      N  117   7.608   7.313   2.710
   11SER      H  118   7.604   7.413   2.718
   11SER     CA  119   7.638   7.247   2.838
   11SER     CB  120   7.777   7.184   2.838
   11SER     OG  121   7.803   7.103   2.953
   11SER     HG  122   7.902   7.103   2.967
   11SER      C  123   7.621   7.338   2.960
   11SER      O  124   7.711   7.416   2.993
   12ARG      N  125   7.509   7.335   3.031
   12ARG      H  126   7.494   7.404   3.102
   12ARG     CA  127   7.396   7.242   3.019
   12ARG     CB  128   7.340   7.215   3.159
   12ARG     CG  129   7.231   7.108   3.177
   12ARG     CD  130   7.285   6.966   3.167
   12ARG     NE  131   7.374   6.935   3.280
   12ARG     HE  132   7.439   7.006   3.305
   12ARG     CZ  133   7.379   6.827   3.359
   12ARG    NH1  134   7.293   6.724   3.358
   12ARG   HH11  135   7.215   6.729   3.295
   12ARG   HH12  136   7.307   6.647   3.420
   12ARG    NH2  137   7.488   6.815   3.437
   12ARG   HH21  138   7.566   6.872   3.413
   12ARG   HH22  139   7.494   6.742   3.505
   12ARG      C  140   7.291   7.302   2.926
   12ARG      O  141   7.260   7.421   2.934
   13HI0      N  142   7.232   7.221   2.839
   13HI0      H  143   7.243   7.122   2.837
   13HI0     CA  144   7.119   7.266   2.757
   13HI0     CB  145   7.059   7.145   2.685
   13HI0     CG  146   7.121   7.119   2.548
   13HI0    ND1  147   7.200   7.202   2.480
   13HI0    HD1  148   7.228   7.294   2.509
   13HI0    CD2  149   7.123   6.997   2.494
   13HI0    HD2  150   7.052   6.923   2.528
   13HI0    CE1  151   7.240   7.134   2.373
   13HI0    HE1  152   7.254   7.181   2.276
   13HI0    NE2  153   7.194   7.009   2.382
   13HI0    HE2  154   7.193   6.942   2.309
   13HI0      C  155   7.003   7.344   2.820
   13HI0      O  156   6.961   7.314   2.931
   14PRO      N  157   6.947   7.448   2.758
   14PRO     CA  158   6.824   7.519   2.795
   14PRO     CB  159   6.804   7.631   2.693
   14PRO     CG  160   6.944   7.648   2.634
   14PRO     CD  161   7.016   7.513   2.646
   14PRO      C  162   6.702   7.427   2.802
   14PRO      O  163   6.703   7.317   2.748
   15ALA      N  164   6.599   7.487   2.861
   15ALA      H  165   6.600   7.577   2.904
   15ALA     CA  166   6.467   7.422   2.861
   15ALA     CB  167   6.433   7.373   3.001
   15ALA      C  168   6.363   7.518   2.803
   15ALA      O  169   6.397   7.594   2.713
   16GL4      N  170   6.239   7.526   2.851
   16GL4      H  171   6.224   7.472   2.934
   16GL4     CA  172   6.124   7.598   2.796
   16GL4     CB  173   5.997   7.544   2.863
   16GL4     CG  174   5.955   7.412   2.798
   16GL4     CD  175   6.023   7.296   2.872
   16GL4    OE1  176   5.991   7.274   2.990
   16GL4   HE11  177   6.050   7.206   3.035
   16GL4   HE12  178   5.915   7.336   3.012
   16GL4    OE2  179   6.068   7.214   2.789
   16GL4   HE21  180   6.047   7.123   2.824
   16GL4   HE22  181   6.132   7.261   2.728
   16GL4      C  182   6.123   7.751   2.794
   16GL4      O  183   6.084   7.808   2.692
   17ASN      N  184   6.159   7.816   2.904
   17ASN      H  185   6.171   7.761   2.986
   17ASN     CA  186   6.166   7.963   2.912
   17ASN     CB  187   6.190   8.006   3.057
   17ASN     CG  188   6.062   8.028   3.139
   17ASN    OD1  189   6.009   8.132   3.176
   17ASN    ND2  190   6.014   7.915   3.191
   17ASN   HD21  191   6.051   7.822   3.186
   17ASN   HD22  192   5.940   7.936   3.254
   17ASN      C  193   6.279   8.027   2.831
   17ASN      O  194   6.258   8.091   2.728
   18GLY      N  195   6.392   7.960   2.849
   18GLY      H  196   6.410   7.880   2.906
   18GLY     CA  197   6.515   8.007   2.782
   18GLY      C  198   6.573   8.115   2.873
   18GLY      O  199   6.569   8.098   2.994
   19LYSH     N  200   6.619   8.224   2.811
   19LYSH     H  201   6.689   8.281   2.854
   19LYSH    CA  202   6.607   8.253   2.667
   19LYSH    CB  203   6.546   8.391   2.645
   19LYSH    CG  204   6.396   8.394   2.678
   19LYSH    CD  205   6.346   8.530   2.629
   19LYSH    CE  206   6.361   8.639   2.735
   19LYSH    NZ  207   6.284   8.625   2.859
   19LYSH   HZ1  208   6.191   8.606   2.829
   19LYSH   HZ2  209   6.313   8.549   2.917
   19LYSH   HZ3  210   6.281   8.718   2.897
   19LYSH     C  211   6.746   8.253   2.602
   19LYSH     O  212   6.823   8.349   2.601
   20SER      N  213   6.778   8.138   2.545
   20SER      H  214   6.708   8.068   2.529
   20SER     CA  215   6.906   8.090   2.491
   20SER     CB  216   6.939   8.148   2.353
   20SER     OG  217   7.073   8.121   2.312
   20SER     HG  218   7.079   8.143   2.215
   20SER      C  219   7.019   8.086   2.594
   20SER      O  220   7.020   8.007   2.688
   21ASN      N  221   7.118   8.174   2.581
   21ASN      H  222   7.135   8.209   2.489
   21ASN     CA  223   7.211   8.210   2.689
   21ASN     CB  224   7.355   8.189   2.641
   21ASN     CG  225   7.473   8.222   2.733
   21ASN    OD1  226   7.519   8.148   2.820
   21ASN    ND2  227   7.540   8.336   2.721
   21ASN   HD21  228   7.527   8.417   2.664
   21ASN   HD22  229   7.622   8.341   2.778
   21ASN      C  230   7.197   8.356   2.732
   21ASN      O  231   7.193   8.439   2.641
   22PHE      N  232   7.168   8.405   2.852
   22PHE      H  233   7.154   8.503   2.868
   22PHE     CA  234   7.121   8.328   2.968
   22PHE     CB  235   6.977   8.279   2.950
   22PHE     CG  236   6.882   8.396   2.979
   22PHE    CD1  237   6.876   8.493   2.881
   22PHE    HD1  238   6.949   8.496   2.800
   22PHE    CD2  239   6.781   8.400   3.075
   22PHE    HD2  240   6.773   8.315   3.143
   22PHE    CE1  241   6.774   8.587   2.883
   22PHE    HE1  242   6.774   8.677   2.821
   22PHE    CE2  243   6.673   8.487   3.075
   22PHE    HE2  244   6.604   8.485   3.160
   22PHE     CZ  245   6.672   8.586   2.978
   22PHE     HZ  246   6.605   8.673   2.985
   22PHE      C  247   7.210   8.224   3.035
   22PHE      O  248   7.221   8.105   3.006
   23LEU      N  249   7.242   8.270   3.156
   23LEU      H  250   7.183   8.334   3.205
   23LEU     CA  251   7.326   8.193   3.249
   23LEU     CB  252   7.411   8.278   3.344
   23LEU     CG  253   7.536   8.218   3.407
   23LEU    CD1  254   7.505   8.121   3.520
   23LEU    CD2  255   7.637   8.168   3.304
   23LEU      C  256   7.241   8.093   3.328
   23LEU      O  257   7.156   8.135   3.406
   24ASN      N  258   7.226   7.969   3.283
   24ASN      H  259   7.228   7.946   3.186
   24ASN     CA  260   7.155   7.863   3.356
   24ASN     CB  261   7.114   7.756   3.254
   24ASN     CG  262   7.204   7.653   3.186
   24ASN    OD1  263   7.266   7.568   3.251
   24ASN    ND2  264   7.220   7.657   3.054
   24ASN   HD21  265   7.172   7.728   3.002
   24ASN   HD22  266   7.243   7.570   3.010
   24ASN      C  267   7.235   7.808   3.474
   24ASN      O  268   7.357   7.788   3.476
   25CYS2     N  269   7.164   7.778   3.582
   25CYS2     H  270   7.065   7.792   3.585
   25CYS2    CA  271   7.221   7.698   3.692
   25CYS2    CB  272   7.226   7.790   3.814
   25CYS2    SG  273   7.288   7.700   3.961
   25CYS2     C  274   7.152   7.564   3.715
   25CYS2     O  275   7.029   7.567   3.706
   26TYR      N  276   7.230   7.457   3.730
   26TYR      H  277   7.329   7.466   3.723
   26TYR     CA  278   7.175   7.323   3.755
   26TYR     CB  279   7.245   7.225   3.660
   26TYR     CG  280   7.174   7.090   3.646
   26TYR    CD1  281   7.214   6.979   3.720
   26TYR    HD1  282   7.277   6.997   3.807
   26TYR    CD2  283   7.083   7.069   3.544
   26TYR    HD2  284   7.033   7.152   3.493
   26TYR    CE1  285   7.166   6.851   3.694
   26TYR    HE1  286   7.176   6.777   3.773
   26TYR    CE2  287   7.032   6.945   3.510
   26TYR    HE2  288   6.964   6.930   3.426
   26TYR     CZ  289   7.075   6.839   3.590
   26TYR     OH  290   7.044   6.717   3.540
   26TYR     HH  291   6.963   6.735   3.484
   26TYR      C  292   7.180   7.258   3.893
   26TYR      O  293   7.282   7.270   3.959
   27VAL      N  294   7.063   7.239   3.953
   27VAL      H  295   6.984   7.254   3.893
   27VAL     CA  296   7.045   7.189   4.091
   27VAL     CB  297   6.904   7.227   4.134
   27VAL    CG1  298   6.863   7.156   4.264
   27VAL    CG2  299   6.896   7.380   4.148
   27VAL      C  300   7.074   7.038   4.096
   27VAL      O  301   7.035   6.953   4.017
   28SER      N  302   7.155   7.007   4.197
   28SER      H  303   7.207   7.078   4.245
   28SER     CA  304   7.200   6.875   4.241
   28SER     CB  305   7.327   6.871   4.326
   28SER     OG  306   7.323   6.968   4.431
   28SER     HG  307   7.415   6.995   4.459
   28SER      C  308   7.094   6.789   4.310
   28SER      O  309   7.116   6.704   4.396
   29GLY      N  310   6.969   6.806   4.266
   29GLY      H  311   6.946   6.857   4.183
   29GLY     CA  312   6.861   6.715   4.304
   29GLY      C  313   6.738   6.735   4.214
   29GLY      O  314   6.708   6.841   4.161
   30PHE      N  315   6.667   6.623   4.201
   30PHE      H  316   6.713   6.536   4.213
   30PHE     CA  317   6.535   6.612   4.137
   30PHE     CB  318   6.492   6.468   4.104
   30PHE     CG  319   6.514   6.353   4.202
   30PHE    CD1  320   6.450   6.345   4.325
   30PHE    HD1  321   6.416   6.433   4.380
   30PHE    CD2  322   6.585   6.246   4.148
   30PHE    HD2  323   6.636   6.251   4.052
   30PHE    CE1  324   6.448   6.224   4.393
   30PHE    HE1  325   6.400   6.218   4.490
   30PHE    CE2  326   6.571   6.127   4.218
   30PHE    HE2  327   6.628   6.043   4.178
   30PHE     CZ  328   6.505   6.109   4.339
   30PHE     HZ  329   6.506   6.019   4.400
   30PHE      C  330   6.421   6.690   4.202
   30PHE      O  331   6.431   6.763   4.301
   31HI0      N  332   6.318   6.714   4.121
   31HI0      H  333   6.317   6.720   4.021
   31HI0     CA  334   6.184   6.727   4.179
   31HI0     CB  335   6.126   6.824   4.076
   31HI0     CG  336   5.991   6.882   4.119
   31HI0    ND1  337   5.970   6.960   4.224
   31HI0    HD1  338   6.036   7.012   4.278
   31HI0    CD2  339   5.873   6.837   4.078
   31HI0    HD2  340   5.855   6.763   4.000
   31HI0    CE1  341   5.840   6.966   4.254
   31HI0    HE1  342   5.794   7.033   4.326
   31HI0    NE2  343   5.783   6.891   4.160
   31HI0    HE2  344   5.684   6.878   4.152
   31HI0      C  345   6.107   6.595   4.173
   31HI0      O  346   6.107   6.538   4.064
   32PRO      N  347   6.041   6.555   4.282
   32PRO     CA  348   6.041   6.621   4.413
   32PRO     CB  349   5.919   6.559   4.483
   32PRO     CG  350   5.911   6.419   4.423
   32PRO     CD  351   5.959   6.433   4.279
   32PRO      C  352   6.159   6.596   4.507
   32PRO      O  353   6.201   6.483   4.530
   33SER      N  354   6.205   6.705   4.568
   33SER      H  355   6.180   6.795   4.532
   33SER     CA  356   6.314   6.714   4.667
   33SER     CB  357   6.449   6.662   4.616
   33SER     OG  358   6.548   6.652   4.718
   33SER     HG  359   6.639   6.643   4.678
   33SER      C  360   6.323   6.856   4.723
   33SER      O  361   6.318   6.960   4.659
   34AS4      N  362   6.347   6.875   4.853
   34AS4      H  363   6.366   6.797   4.912
   34AS4     CA  364   6.347   7.005   4.923
   34AS4     CB  365   6.311   6.978   5.069
   34AS4     CG  366   6.350   6.836   5.112
   34AS4    OD1  367   6.269   6.752   5.157
   34AS4   HD11  368   6.316   6.700   5.228
   34AS4   HD12  369   6.177   6.776   5.125
   34AS4    OD2  370   6.473   6.826   5.129
   34AS4   HD21  371   6.506   6.731   5.132
   34AS4   HD22  372   6.513   6.916   5.145
   34AS4      C  373   6.484   7.072   4.915
   34AS4      O  374   6.544   7.107   5.016
   35ILE      N  375   6.508   7.114   4.791
   35ILE      H  376   6.460   7.073   4.713
   35ILE     CA  377   6.634   7.182   4.758
   35ILE     CB  378   6.735   7.100   4.678
   35ILE    CG1  379   6.677   6.992   4.585
   35ILE    CG2  380   6.831   7.029   4.774
   35ILE     CD  381   6.585   7.046   4.476
   35ILE      C  382   6.621   7.326   4.705
   35ILE      O  383   6.556   7.343   4.602
   36GL4      N  384   6.716   7.408   4.748
   36GL4      H  385   6.786   7.366   4.807
   36GL4     CA  386   6.707   7.554   4.739
   36GL4     CB  387   6.662   7.598   4.879
   36GL4     CG  388   6.631   7.746   4.898
   36GL4     CD  389   6.514   7.786   4.808
   36GL4    OE1  390   6.394   7.777   4.844
   36GL4   HE11  391   6.341   7.825   4.774
   36GL4   HE12  392   6.395   7.742   4.937
   36GL4    OE2  393   6.545   7.827   4.694
   36GL4   HE21  394   6.474   7.878   4.646
   36GL4   HE22  395   6.638   7.796   4.677
   36GL4      C  396   6.834   7.620   4.686
   36GL4      O  397   6.941   7.591   4.740
   37VAL      N  398   6.819   7.728   4.609
   37VAL      H  399   6.728   7.769   4.613
   37VAL     CA  400   6.928   7.786   4.530
   37VAL     CB  401   6.889   7.785   4.382
   37VAL    CG1  402   6.804   7.906   4.343
   37VAL    CG2  403   7.003   7.744   4.288
   37VAL      C  404   6.973   7.917   4.595
   37VAL      O  405   6.901   7.970   4.680
   38AS4      N  406   7.096   7.956   4.566
   38AS4      H  407   7.169   7.890   4.545
   38AS4     CA  408   7.149   8.090   4.593
   38AS4     CB  409   7.240   8.092   4.717
   38AS4     CG  410   7.143   8.107   4.834
   38AS4    OD1  411   7.057   8.197   4.829
   38AS4   HD11  412   6.989   8.166   4.895
   38AS4   HD12  413   7.069   8.269   4.760
   38AS4    OD2  414   7.144   8.017   4.921
   38AS4   HD21  415   7.059   8.010   4.973
   38AS4   HD22  416   7.224   7.959   4.906
   38AS4      C  417   7.233   8.135   4.473
   38AS4      O  418   7.346   8.091   4.453
   39LEU      N  419   7.163   8.222   4.401
   39LEU      H  420   7.064   8.233   4.412
   39LEU     CA  421   7.216   8.302   4.290
   39LEU     CB  422   7.099   8.337   4.198
   39LEU     CG  423   7.056   8.233   4.095
   39LEU    CD1  424   7.151   8.229   3.975
   39LEU    CD2  425   7.032   8.093   4.152
   39LEU      C  426   7.290   8.428   4.334
   39LEU      O  427   7.230   8.530   4.367
   40LEU      N  428   7.421   8.406   4.343
   40LEU      H  429   7.453   8.316   4.315
   40LEU     CA  430   7.511   8.515   4.385
   40LEU     CB  431   7.622   8.471   4.480
   40LEU     CG  432   7.573   8.445   4.622
   40LEU    CD1  433   7.609   8.308   4.680
   40LEU    CD2  434   7.636   8.554   4.708
   40LEU      C  435   7.565   8.600   4.269
   40LEU      O  436   7.650   8.566   4.187
   41LYSH     N  437   7.532   8.728   4.285
   41LYSH     H  438   7.476   8.761   4.361
   41LYSH    CA  439   7.567   8.822   4.177
   41LYSH    CB  440   7.430   8.857   4.118
   41LYSH    CG  441   7.444   8.933   3.986
   41LYSH    CD  442   7.307   8.980   3.938
   41LYSH    CE  443   7.320   9.044   3.800
   41LYSH    NZ  444   7.195   9.101   3.748
   41LYSH   HZ1  445   7.164   9.183   3.796
   41LYSH   HZ2  446   7.203   9.129   3.652
   41LYSH   HZ3  447   7.124   9.030   3.754
   41LYSH     C  448   7.638   8.943   4.237
   41LYSH     O  449   7.563   9.017   4.301
   42ASN      N  450   7.770   8.945   4.223
   42ASN      H  451   7.809   8.884   4.154
   42ASN     CA  452   7.862   9.041   4.286
   42ASN     CB  453   7.833   9.178   4.227
   42ASN     CG  454   7.849   9.196   4.076
   42ASN    OD1  455   7.955   9.185   4.014
   42ASN    ND2  456   7.740   9.242   4.015
   42ASN   HD21  457   7.658   9.276   4.060
   42ASN   HD22  458   7.748   9.241   3.915
   42ASN      C  459   7.879   9.035   4.438
   42ASN      O  460   7.865   9.137   4.505
   43GLY      N  461   7.865   8.918   4.501
   43GLY      H  462   7.854   8.833   4.450
   43GLY     CA  463   7.871   8.902   4.647
   43GLY      C  464   7.735   8.914   4.715
   43GLY      O  465   7.724   8.863   4.827
   44GL4      N  466   7.649   9.001   4.663
   44GL4      H  467   7.690   9.055   4.589
   44GL4     CA  468   7.508   9.017   4.702
   44GL4     CB  469   7.463   9.160   4.670
   44GL4     CG  470   7.518   9.265   4.766
   44GL4     CD  471   7.496   9.400   4.697
   44GL4    OE1  472   7.384   9.449   4.671
   44GL4   HE11  473   7.397   9.529   4.612
   44GL4   HE12  474   7.308   9.398   4.712
   44GL4    OE2  475   7.600   9.445   4.644
   44GL4   HE21  476   7.578   9.539   4.619
   44GL4   HE22  477   7.652   9.364   4.617
   44GL4      C  478   7.419   8.913   4.635
   44GL4      O  479   7.456   8.862   4.530
   45ARG      N  480   7.316   8.871   4.708
   45ARG      H  481   7.272   8.933   4.774
   45ARG     CA  482   7.225   8.763   4.666
   45ARG     CB  483   7.171   8.682   4.784
   45ARG     CG  484   7.283   8.630   4.875
   45ARG     CD  485   7.244   8.663   5.019
   45ARG     NE  486   7.347   8.590   5.093
   45ARG     HE  487   7.409   8.531   5.041
   45ARG     CZ  488   7.356   8.571   5.225
   45ARG    NH1  489   7.251   8.594   5.304
   45ARG   HH11  490   7.163   8.635   5.279
   45ARG   HH12  491   7.263   8.569   5.400
   45ARG    NH2  492   7.473   8.517   5.262
   45ARG   HH21  493   7.548   8.494   5.200
   45ARG   HH22  494   7.492   8.515   5.360
   45ARG      C  495   7.106   8.818   4.587
   45ARG      O  496   7.066   8.933   4.607
   46ILE      N  497   7.065   8.749   4.482
   46ILE      H  498   7.115   8.674   4.438
   46ILE     CA  499   6.938   8.776   4.413
   46ILE     CB  500   6.951   8.801   4.263
   46ILE    CG1  501   7.035   8.697   4.189
   46ILE    CG2  502   6.997   8.942   4.223
   46ILE     CD  503   7.030   8.707   4.036
   46ILE      C  504   6.838   8.667   4.453
   46ILE      O  505   6.844   8.552   4.409
   47GL4      N  506   6.745   8.702   4.541
   47GL4      H  507   6.735   8.796   4.574
   47GL4     CA  508   6.646   8.608   4.597
   47GL4     CB  509   6.548   8.683   4.687
   47GL4     CG  510   6.446   8.593   4.757
   47GL4     CD  511   6.388   8.660   4.882
   47GL4    OE1  512   6.374   8.784   4.889
   47GL4   HE11  513   6.319   8.816   4.966
   47GL4   HE12  514   6.425   8.838   4.822
   47GL4    OE2  515   6.381   8.591   4.986
   47GL4   HE21  516   6.361   8.646   5.067
   47GL4   HE22  517   6.400   8.495   4.963
   47GL4      C  518   6.562   8.548   4.484
   47GL4      O  519   6.531   8.429   4.485
   48LYSH     N  520   6.507   8.641   4.407
   48LYSH     H  521   6.530   8.736   4.431
   48LYSH    CA  522   6.424   8.621   4.288
   48LYSH    CB  523   6.308   8.721   4.283
   48LYSH    CG  524   6.211   8.690   4.397
   48LYSH    CD  525   6.094   8.789   4.396
   48LYSH    CE  526   5.970   8.752   4.315
   48LYSH    NZ  527   5.860   8.849   4.315
   48LYSH   HZ1  528   5.825   8.869   4.407
   48LYSH   HZ2  529   5.896   8.934   4.275
   48LYSH   HZ3  530   5.791   8.804   4.259
   48LYSH     C  531   6.505   8.625   4.158
   48LYSH     O  532   6.587   8.715   4.144
   49VAL      N  533   6.476   8.530   4.069
   49VAL      H  534   6.383   8.494   4.069
   49VAL     CA  535   6.555   8.503   3.948
   49VAL     CB  536   6.619   8.365   3.949
   49VAL    CG1  537   6.719   8.349   4.064
   49VAL    CG2  538   6.511   8.256   3.956
   49VAL      C  539   6.469   8.535   3.825
   49VAL      O  540   6.347   8.541   3.832
   50GL4      N  541   6.545   8.553   3.717
   50GL4      H  542   6.642   8.576   3.726
   50GL4     CA  543   6.479   8.595   3.592
   50GL4     CB  544   6.582   8.650   3.494
   50GL4     CG  545   6.630   8.789   3.537
   50GL4     CD  546   6.765   8.777   3.607
   50GL4    OE1  547   6.770   8.728   3.722
   50GL4   HE11  548   6.862   8.696   3.742
   50GL4   HE12  549   6.677   8.706   3.751
   50GL4    OE2  550   6.871   8.811   3.551
   50GL4   HE21  551   6.943   8.756   3.593
   50GL4   HE22  552   6.864   8.895   3.497
   50GL4      C  553   6.396   8.490   3.518
   50GL4      O  554   6.329   8.522   3.420
   51HI0      N  555   6.416   8.361   3.543
   51HI0      H  556   6.459   8.332   3.628
   51HI0     CA  557   6.349   8.245   3.483
   51HI0     CB  558   6.371   8.216   3.334
   51HI0     CG  559   6.315   8.305   3.223
   51HI0    ND1  560   6.186   8.333   3.206
   51HI0    HD1  561   6.116   8.268   3.234
   51HI0    CD2  562   6.375   8.357   3.116
   51HI0    HD2  563   6.472   8.315   3.090
   51HI0    CE1  564   6.175   8.422   3.108
   51HI0    HE1  565   6.095   8.495   3.097
   51HI0    NE2  566   6.291   8.428   3.042
   51HI0    HE2  567   6.323   8.489   2.971
   51HI0      C  568   6.390   8.122   3.564
   51HI0      O  569   6.490   8.128   3.636
   52SER      N  570   6.299   8.026   3.579
   52SER      H  571   6.201   8.044   3.585
   52SER     CA  572   6.326   7.890   3.628
   52SER     CB  573   6.294   7.872   3.776
   52SER     OG  574   6.153   7.854   3.790
   52SER     HG  575   6.129   7.866   3.886
   52SER      C  576   6.249   7.788   3.544
   52SER      O  577   6.140   7.813   3.493
   53AS4      N  578   6.300   7.666   3.528
   53AS4      H  579   6.379   7.647   3.587
   53AS4     CA  580   6.247   7.548   3.459
   53AS4     CB  581   6.287   7.548   3.311
   53AS4     CG  582   6.219   7.634   3.205
   53AS4    OD1  583   6.292   7.668   3.110
   53AS4   HD11  584   6.253   7.644   3.021
   53AS4   HD12  585   6.358   7.736   3.144
   53AS4    OD2  586   6.094   7.631   3.208
   53AS4   HD21  587   6.056   7.691   3.138
   53AS4   HD22  588   6.054   7.555   3.259
   53AS4      C  589   6.283   7.414   3.523
   53AS4      O  590   6.373   7.409   3.606
   54LEU      N  591   6.209   7.312   3.480
   54LEU      H  592   6.130   7.326   3.420
   54LEU     CA  593   6.237   7.170   3.506
   54LEU     CB  594   6.118   7.083   3.547
   54LEU     CG  595   6.102   7.083   3.699
   54LEU    CD1  596   5.956   7.053   3.734
   54LEU    CD2  597   6.198   6.980   3.758
   54LEU      C  598   6.291   7.102   3.379
   54LEU      O  599   6.235   7.114   3.270
   55SER      N  600   6.423   7.093   3.382
   55SER      H  601   6.468   7.121   3.467
   55SER     CA  602   6.524   7.038   3.290
   55SER     CB  603   6.664   7.054   3.350
   55SER     OG  604   6.761   6.987   3.269
   55SER     HG  605   6.764   7.034   3.181
   55SER      C  606   6.507   6.891   3.250
   55SER      O  607   6.512   6.801   3.334
   56PHE      N  608   6.491   6.873   3.120
   56PHE      H  609   6.454   6.940   3.055
   56PHE     CA  610   6.464   6.741   3.059
   56PHE     CB  611   6.406   6.756   2.919
   56PHE     CG  612   6.488   6.823   2.808
   56PHE    CD1  613   6.516   6.747   2.695
   56PHE    HD1  614   6.480   6.645   2.689
   56PHE    CD2  615   6.545   6.949   2.822
   56PHE    HD2  616   6.503   7.017   2.896
   56PHE    CE1  617   6.605   6.785   2.595
   56PHE    HE1  618   6.616   6.733   2.500
   56PHE    CE2  619   6.634   6.991   2.724
   56PHE    HE2  620   6.699   7.078   2.738
   56PHE     CZ  621   6.666   6.908   2.618
   56PHE     HZ  622   6.736   6.952   2.547
   56PHE      C  623   6.592   6.658   3.062
   56PHE      O  624   6.694   6.712   3.018
   57SER      N  625   6.578   6.529   3.090
   57SER      H  626   6.496   6.472   3.088
   57SER     CA  627   6.694   6.452   3.137
   57SER     CB  628   6.668   6.409   3.282
   57SER     OG  629   6.657   6.516   3.376
   57SER     HG  630   6.573   6.495   3.426
   57SER      C  631   6.749   6.339   3.051
   57SER      O  632   6.689   6.232   3.037
   58LYSH     N  633   6.882   6.340   3.043
   58LYSH     H  634   6.937   6.391   3.109
   58LYSH    CA  635   6.957   6.241   2.964
   58LYSH    CB  636   7.095   6.298   2.931
   58LYSH    CG  637   7.097   6.307   2.778
   58LYSH    CD  638   7.239   6.326   2.723
   58LYSH    CE  639   7.252   6.325   2.571
   58LYSH    NZ  640   7.392   6.331   2.525
   58LYSH   HZ1  641   7.394   6.358   2.429
   58LYSH   HZ2  642   7.451   6.392   2.580
   58LYSH   HZ3  643   7.426   6.237   2.528
   58LYSH     C  644   6.972   6.105   3.032
   58LYSH     O  645   6.994   6.003   2.967
   59AS4      N  646   6.972   6.111   3.165
   59AS4      H  647   6.982   6.200   3.209
   59AS4     CA  648   6.970   5.999   3.261
   59AS4     CB  649   7.072   6.012   3.374
   59AS4     CG  650   7.108   5.879   3.441
   59AS4    OD1  651   7.112   5.870   3.566
   59AS4   HD11  652   7.146   5.777   3.584
   59AS4   HD12  653   7.096   5.958   3.610
   59AS4    OD2  654   7.137   5.783   3.367
   59AS4   HD21  655   7.154   5.709   3.432
   59AS4   HD22  656   7.158   5.809   3.273
   59AS4      C  657   6.824   5.972   3.299
   59AS4      O  658   6.755   5.908   3.220
   60TRP      N  659   6.769   6.037   3.401
   60TRP      H  660   6.826   6.100   3.454
   60TRP     CA  661   6.632   6.017   3.450
   60TRP     CB  662   6.602   5.874   3.495
   60TRP     CG  663   6.463   5.819   3.528
   60TRP    CD1  664   6.400   5.814   3.645
   60TRP    HD1  665   6.458   5.816   3.737
   60TRP    CD2  666   6.376   5.771   3.431
   60TRP    NE1  667   6.275   5.771   3.631
   60TRP    HE1  668   6.214   5.744   3.706
   60TRP    CE2  669   6.256   5.757   3.500
   60TRP    CE3  670   6.382   5.747   3.294
   60TRP    HE3  671   6.471   5.762   3.233
   60TRP    CZ2  672   6.139   5.719   3.436
   60TRP    HZ2  673   6.039   5.721   3.480
   60TRP    CZ3  674   6.268   5.702   3.229
   60TRP    HZ3  675   6.267   5.679   3.122
   60TRP    CH2  676   6.149   5.693   3.300
   60TRP    HH2  677   6.058   5.689   3.241
   60TRP      C  678   6.595   6.113   3.563
   60TRP      O  679   6.677   6.173   3.632
   61SER      N  680   6.463   6.126   3.574
   61SER      H  681   6.409   6.042   3.567
   61SER     CA  682   6.393   6.227   3.654
   61SER     CB  683   6.429   6.200   3.800
   61SER     OG  684   6.365   6.075   3.827
   61SER     HG  685   6.324   6.083   3.918
   61SER      C  686   6.404   6.374   3.611
   61SER      O  687   6.500   6.418   3.548
   62PHE      N  688   6.306   6.458   3.643
   62PHE      H  689   6.226   6.433   3.697
   62PHE     CA  690   6.310   6.603   3.616
   62PHE     CB  691   6.169   6.658   3.594
   62PHE     CG  692   6.122   6.656   3.448
   62PHE    CD1  693   6.164   6.750   3.355
   62PHE    HD1  694   6.261   6.799   3.366
   62PHE    CD2  695   5.999   6.595   3.427
   62PHE    HD2  696   5.979   6.516   3.499
   62PHE    CE1  697   6.079   6.798   3.255
   62PHE    HE1  698   6.116   6.853   3.169
   62PHE    CE2  699   5.910   6.648   3.334
   62PHE    HE2  700   5.818   6.592   3.317
   62PHE     CZ  701   5.949   6.750   3.249
   62PHE     HZ  702   5.878   6.784   3.173
   62PHE      C  703   6.384   6.688   3.719
   62PHE      O  704   6.350   6.698   3.836
   63TYR      N  705   6.497   6.743   3.675
   63TYR      H  706   6.530   6.708   3.587
   63TYR     CA  707   6.590   6.828   3.750
   63TYR     CB  708   6.733   6.798   3.704
   63TYR     CG  709   6.796   6.669   3.759
   63TYR    CD1  710   6.885   6.687   3.864
   63TYR    HD1  711   6.898   6.787   3.906
   63TYR    CD2  712   6.743   6.546   3.724
   63TYR    HD2  713   6.716   6.534   3.619
   63TYR    CE1  714   6.930   6.575   3.932
   63TYR    HE1  715   7.003   6.578   4.013
   63TYR    CE2  716   6.783   6.435   3.797
   63TYR    HE2  717   6.741   6.334   3.788
   63TYR     CZ  718   6.879   6.450   3.897
   63TYR     OH  719   6.872   6.362   4.000
   63TYR     HH  720   6.912   6.389   4.088
   63TYR      C  721   6.571   6.980   3.741
   63TYR      O  722   6.538   7.040   3.639
   64LEU      N  723   6.592   7.047   3.854
   64LEU      H  724   6.631   7.001   3.934
   64LEU     CA  725   6.567   7.191   3.862
   64LEU     CB  726   6.546   7.234   4.008
   64LEU     CG  727   6.425   7.179   4.084
   64LEU    CD1  728   6.424   7.029   4.109
   64LEU    CD2  729   6.425   7.251   4.219
   64LEU      C  730   6.677   7.277   3.799
   64LEU      O  731   6.797   7.257   3.822
   65LEU      N  732   6.635   7.376   3.721
   65LEU      H  733   6.537   7.391   3.707
   65LEU     CA  734   6.712   7.470   3.639
   65LEU     CB  735   6.701   7.425   3.493
   65LEU     CG  736   6.797   7.497   3.398
   65LEU    CD1  737   6.940   7.443   3.411
   65LEU    CD2  738   6.753   7.479   3.253
   65LEU      C  739   6.676   7.617   3.657
   65LEU      O  740   6.555   7.642   3.656
   66TYR      N  741   6.767   7.684   3.728
   66TYR      H  742   6.834   7.624   3.771
   66TYR     CA  743   6.736   7.826   3.747
   66TYR     CB  744   6.782   7.866   3.887
   66TYR     CG  745   6.672   7.818   3.983
   66TYR    CD1  746   6.646   7.684   4.005
   66TYR    HD1  747   6.719   7.608   3.977
   66TYR    CD2  748   6.580   7.909   4.035
   66TYR    HD2  749   6.609   8.014   4.028
   66TYR    CE1  750   6.531   7.646   4.075
   66TYR    HE1  751   6.511   7.540   4.087
   66TYR    CE2  752   6.466   7.872   4.105
   66TYR    HE2  753   6.388   7.947   4.123
   66TYR     CZ  754   6.441   7.738   4.128
   66TYR     OH  755   6.335   7.695   4.201
   66TYR     HH  756   6.257   7.753   4.177
   66TYR      C  757   6.800   7.910   3.637
   66TYR      O  758   6.899   7.864   3.580
   67TYR      N  759   6.743   8.024   3.598
   67TYR      H  760   6.655   8.063   3.625
   67TYR     CA  761   6.806   8.107   3.494
   67TYR     CB  762   6.721   8.104   3.367
   67TYR     CG  763   6.714   7.964   3.306
   67TYR    CD1  764   6.596   7.896   3.333
   67TYR    HD1  765   6.545   7.909   3.428
   67TYR    CD2  766   6.783   7.949   3.186
   67TYR    HD2  767   6.868   8.013   3.164
   67TYR    CE1  768   6.543   7.811   3.237
   67TYR    HE1  769   6.434   7.814   3.235
   67TYR    CE2  770   6.728   7.868   3.088
   67TYR    HE2  771   6.760   7.885   2.985
   67TYR     CZ  772   6.615   7.794   3.119
   67TYR     OH  773   6.561   7.703   3.033
   67TYR     HH  774   6.469   7.675   3.059
   67TYR      C  775   6.817   8.254   3.537
   67TYR      O  776   6.741   8.313   3.614
   68THR      N  777   6.927   8.313   3.492
   68THR      H  778   6.988   8.250   3.444
   68THR     CA  779   6.966   8.454   3.511
   68THR     CB  780   7.043   8.471   3.642
   68THR    OG1  781   7.055   8.612   3.660
   68THR    HG1  782   6.961   8.646   3.664
   68THR    CG2  783   7.186   8.417   3.631
   68THR      C  784   7.035   8.512   3.388
   68THR      O  785   7.076   8.433   3.303
   69GL4      N  786   7.004   8.640   3.365
   69GL4      H  787   6.955   8.686   3.438
   69GL4     CA  788   7.051   8.713   3.246
   69GL4     CB  789   6.989   8.851   3.225
   69GL4     CG  790   6.851   8.825   3.164
   69GL4     CD  791   6.790   8.964   3.140
   69GL4    OE1  792   6.666   8.972   3.140
   69GL4   HE11  793   6.652   9.057   3.089
   69GL4   HE12  794   6.632   8.893   3.191
   69GL4    OE2  795   6.853   9.044   3.068
   69GL4   HE21  796   6.796   9.126   3.061
   69GL4   HE22  797   6.927   9.000   3.017
   69GL4      C  798   7.204   8.718   3.241
   69GL4      O  799   7.273   8.723   3.342
   70PHE      N  800   7.258   8.681   3.125
   70PHE      H  801   7.202   8.673   3.043
   70PHE     CA  802   7.401   8.656   3.104
   70PHE     CB  803   7.433   8.546   3.003
   70PHE     CG  804   7.582   8.527   2.972
   70PHE    CD1  805   7.661   8.429   3.030
   70PHE    HD1  806   7.624   8.368   3.112
   70PHE    CD2  807   7.634   8.594   2.862
   70PHE    HD2  808   7.573   8.680   2.834
   70PHE    CE1  809   7.782   8.399   2.968
   70PHE    HE1  810   7.844   8.326   3.018
   70PHE    CE2  811   7.754   8.556   2.804
   70PHE    HE2  812   7.774   8.590   2.702
   70PHE     CZ  813   7.839   8.460   2.857
   70PHE     HZ  814   7.942   8.436   2.831
   70PHE      C  815   7.470   8.783   3.052
   70PHE      O  816   7.422   8.839   2.954
   71THR      N  817   7.581   8.818   3.115
   71THR      H  818   7.615   8.760   3.189
   71THR     CA  819   7.666   8.934   3.081
   71THR     CB  820   7.659   9.042   3.189
   71THR    OG1  821   7.682   8.992   3.320
   71THR    HG1  822   7.614   8.932   3.362
   71THR    CG2  823   7.524   9.115   3.189
   71THR      C  824   7.811   8.891   3.056
   71THR      O  825   7.887   8.844   3.140
   72PRO      N  826   7.852   8.893   2.930
   72PRO     CA  827   7.993   8.884   2.887
   72PRO     CB  828   7.995   8.863   2.736
   72PRO     CG  829   7.861   8.924   2.696
   72PRO     CD  830   7.764   8.905   2.813
   72PRO      C  831   8.065   9.014   2.923
   72PRO      O  832   8.017   9.086   3.012
   73THR      N  833   8.186   9.034   2.872
   73THR      H  834   8.244   8.960   2.839
   73THR     CA  835   8.243   9.169   2.875
   73THR     CB  836   8.193   9.271   2.772
   73THR    OG1  837   8.054   9.298   2.788
   73THR    HG1  838   8.010   9.268   2.703
   73THR    CG2  839   8.213   9.232   2.626
   73THR      C  840   8.260   9.235   3.012
   73THR      O  841   8.242   9.356   3.025
   74GL4      N  842   8.310   9.158   3.108
   74GL4      H  843   8.306   9.059   3.095
   74GL4     CA  844   8.356   9.189   3.244
   74GL4     CB  845   8.503   9.233   3.240
   74GL4     CG  846   8.613   9.134   3.202
   74GL4     CD  847   8.626   9.017   3.299
   74GL4    OE1  848   8.684   8.912   3.262
   74GL4   HE11  849   8.686   8.845   3.336
   74GL4   HE12  850   8.707   8.910   3.165
   74GL4    OE2  851   8.602   9.031   3.421
   74GL4   HE21  852   8.613   8.938   3.456
   74GL4   HE22  853   8.603   9.128   3.445
   74GL4      C  854   8.275   9.281   3.335
   74GL4      O  855   8.312   9.381   3.395
   75LYSH     N  856   8.146   9.249   3.340
   75LYSH     H  857   8.133   9.155   3.310
   75LYSH    CA  858   8.045   9.331   3.409
   75LYSH    CB  859   7.923   9.364   3.323
   75LYSH    CG  860   7.966   9.443   3.200
   75LYSH    CD  861   7.895   9.390   3.075
   75LYSH    CE  862   7.889   9.504   2.974
   75LYSH    NZ  863   7.822   9.449   2.855
   75LYSH   HZ1  864   7.862   9.369   2.810
   75LYSH   HZ2  865   7.733   9.409   2.874
   75LYSH   HZ3  866   7.802   9.515   2.783
   75LYSH     C  867   8.012   9.275   3.548
   75LYSH     O  868   8.017   9.348   3.647
   76ASN      N  869   7.941   9.163   3.547
   76ASN      H  870   7.946   9.107   3.464
   76ASN     CA  871   7.891   9.091   3.665
   76ASN     CB  872   7.743   9.059   3.648
   76ASN     CG  873   7.647   9.179   3.648
   76ASN    OD1  874   7.668   9.266   3.732
   76ASN    ND2  875   7.566   9.188   3.543
   76ASN   HD21  876   7.584   9.124   3.468
   76ASN   HD22  877   7.487   9.249   3.545
   76ASN      C  878   7.968   8.963   3.700
   76ASN      O  879   8.028   8.894   3.619
   77GL4      N  880   7.996   8.958   3.830
   77GL4      H  881   7.977   9.032   3.893
   77GL4     CA  882   8.039   8.832   3.893
   77GL4     CB  883   8.129   8.857   4.014
   77GL4     CG  884   8.197   8.729   4.064
   77GL4     CD  885   8.240   8.734   4.210
   77GL4    OE1  886   8.180   8.655   4.287
   77GL4   HE11  887   8.206   8.690   4.377
   77GL4   HE12  888   8.118   8.597   4.234
   77GL4    OE2  889   8.353   8.780   4.235
   77GL4   HE21  890   8.375   8.770   4.332
   77GL4   HE22  891   8.381   8.836   4.157
   77GL4      C  892   7.918   8.743   3.924
   77GL4      O  893   7.843   8.787   4.011
   78TYR      N  894   7.926   8.618   3.881
   78TYR      H  895   8.009   8.588   3.834
   78TYR     CA  896   7.827   8.512   3.901
   78TYR     CB  897   7.803   8.459   3.759
   78TYR     CG  898   7.721   8.552   3.669
   78TYR    CD1  899   7.585   8.527   3.655
   78TYR    HD1  900   7.542   8.427   3.655
   78TYR    CD2  901   7.789   8.642   3.587
   78TYR    HD2  902   7.896   8.647   3.603
   78TYR    CE1  903   7.515   8.618   3.575
   78TYR    HE1  904   7.407   8.626   3.587
   78TYR    CE2  905   7.720   8.720   3.494
   78TYR    HE2  906   7.774   8.791   3.431
   78TYR     CZ  907   7.582   8.709   3.494
   78TYR     OH  908   7.518   8.786   3.402
   78TYR     HH  909   7.419   8.769   3.400
   78TYR      C  910   7.868   8.393   3.989
   78TYR      O  911   7.986   8.359   3.988
   79ALA      N  912   7.781   8.335   4.070
   79ALA      H  913   7.717   8.394   4.119
   79ALA     CA  914   7.802   8.203   4.133
   79ALA     CB  915   7.879   8.210   4.265
   79ALA      C  916   7.666   8.150   4.179
   79ALA      O  917   7.576   8.225   4.215
   80CYS2     N  918   7.646   8.019   4.166
   80CYS2     H  919   7.717   7.976   4.110
   80CYS2    CA  920   7.529   7.939   4.206
   80CYS2    CB  921   7.453   7.908   4.077
   80CYS2    SG  922   7.283   7.846   4.103
   80CYS2     C  923   7.553   7.826   4.307
   80CYS2     O  924   7.599   7.719   4.268
   81ARG      N  925   7.498   7.835   4.427
   81ARG      H  926   7.430   7.905   4.449
   81ARG     CA  927   7.516   7.749   4.545
   81ARG     CB  928   7.568   7.831   4.663
   81ARG     CG  929   7.709   7.882   4.634
   81ARG     CD  930   7.747   7.995   4.730
   81ARG     NE  931   7.888   8.035   4.731
   81ARG     HE  932   7.942   7.977   4.670
   81ARG     CZ  933   7.945   8.129   4.808
   81ARG    NH1  934   7.873   8.190   4.903
   81ARG   HH11  935   7.777   8.165   4.914
   81ARG   HH12  936   7.918   8.264   4.953
   81ARG    NH2  937   8.072   8.169   4.793
   81ARG   HH21  938   8.118   8.141   4.709
   81ARG   HH22  939   8.119   8.227   4.859
   81ARG      C  940   7.381   7.683   4.574
   81ARG      O  941   7.283   7.754   4.590
   82VAL      N  942   7.372   7.551   4.588
   82VAL      H  943   7.448   7.488   4.572
   82VAL     CA  944   7.247   7.479   4.618
   82VAL     CB  945   7.213   7.386   4.501
   82VAL    CG1  946   7.077   7.317   4.514
   82VAL    CG2  947   7.224   7.445   4.360
   82VAL      C  948   7.238   7.399   4.748
   82VAL      O  949   7.327   7.318   4.774
   83ASN      N  950   7.126   7.389   4.819
   83ASN      H  951   7.047   7.441   4.787
   83ASN     CA  952   7.121   7.331   4.954
   83ASN     CB  953   7.204   7.418   5.050
   83ASN     CG  954   7.246   7.362   5.186
   83ASN    OD1  955   7.190   7.265   5.237
   83ASN    ND2  956   7.326   7.440   5.259
   83ASN   HD21  957   7.355   7.532   5.233
   83ASN   HD22  958   7.336   7.411   5.354
   83ASN      C  959   6.974   7.309   4.991
   83ASN      O  960   6.888   7.393   4.964
   84HI0      N  961   6.959   7.223   5.091
   84HI0      H  962   7.026   7.229   5.164
   84HI0     CA  963   6.832   7.170   5.145
   84HI0     CB  964   6.841   7.033   5.214
   84HI0     CG  965   6.864   6.911   5.125
   84HI0    ND1  966   6.769   6.823   5.093
   84HI0    HD1  967   6.678   6.824   5.134
   84HI0    CD2  968   6.970   6.876   5.052
   84HI0    HD2  969   7.064   6.930   5.040
   84HI0    CE1  970   6.811   6.741   4.997
   84HI0    HE1  971   6.757   6.649   4.972
   84HI0    NE2  972   6.940   6.768   4.980
   84HI0    HE2  973   7.004   6.709   4.932
   84HI0      C  974   6.758   7.272   5.232
   84HI0      O  975   6.821   7.324   5.324
   85VAL      N  976   6.628   7.294   5.216
   85VAL      H  977   6.577   7.232   5.156
   85VAL     CA  978   6.551   7.393   5.293
   85VAL     CB  979   6.413   7.414   5.230
   85VAL    CG1  980   6.400   7.406   5.078
   85VAL    CG2  981   6.315   7.322   5.303
   85VAL      C  982   6.567   7.386   5.445
   85VAL      O  983   6.544   7.484   5.516
   86THR      N  984   6.599   7.268   5.497
   86THR      H  985   6.588   7.185   5.441
   86THR     CA  986   6.628   7.261   5.641
   86THR     CB  987   6.617   7.119   5.697
   86THR    OG1  988   6.704   7.035   5.621
   86THR    HG1  989   6.716   6.942   5.656
   86THR    CG2  990   6.473   7.067   5.702
   86THR      C  991   6.767   7.308   5.684
   86THR      O  992   6.773   7.394   5.771
   87LEU      N  993   6.869   7.289   5.601
   87LEU      H  994   6.870   7.229   5.521
   87LEU     CA  995   7.002   7.337   5.641
   87LEU     CB  996   7.112   7.250   5.581
   87LEU     CG  997   7.127   7.108   5.638
   87LEU    CD1  998   7.064   7.009   5.540
   87LEU    CD2  999   7.274   7.079   5.670
   87LEU      C 1000   7.039   7.481   5.603
   87LEU      O 1001   7.147   7.526   5.642
   88SER      N 1002   6.953   7.546   5.525
   88SER      H 1003   6.867   7.503   5.498
   88SER     CA 1004   6.964   7.677   5.460
   88SER     CB 1005   7.021   7.650   5.321
   88SER     OG 1006   7.024   7.770   5.244
   88SER     HG 1007   7.030   7.741   5.148
   88SER      C 1008   6.828   7.747   5.456
   88SER      O 1009   6.735   7.684   5.507
   89GLN      N 1010   6.828   7.872   5.412
   89GLN      H 1011   6.905   7.911   5.361
   89GLN     CA 1012   6.713   7.963   5.426
   89GLN     CB 1013   6.752   8.111   5.433
   89GLN     CG 1014   6.835   8.160   5.551
   89GLN     CD 1015   6.971   8.092   5.575
   89GLN    OE1 1016   7.036   8.036   5.487
   89GLN    NE2 1017   6.991   8.065   5.703
   89GLN   HE21 1018   6.918   8.086   5.768
   89GLN   HE22 1019   7.056   7.992   5.726
   89GLN      C 1020   6.616   7.941   5.310
   89GLN      O 1021   6.662   7.925   5.197
   90PRO      N 1022   6.498   7.899   5.353
   90PRO     CA 1023   6.391   7.859   5.260
   90PRO     CB 1024   6.292   7.778   5.344
   90PRO     CG 1025   6.305   7.840   5.483
   90PRO     CD 1026   6.452   7.880   5.492
   90PRO      C 1027   6.320   7.977   5.194
   90PRO      O 1028   6.315   8.085   5.253
   91LYSH     N 1029   6.317   7.983   5.061
   91LYSH     H 1030   6.345   7.908   5.001
   91LYSH    CA 1031   6.263   8.101   4.992
   91LYSH    CB 1032   6.376   8.148   4.899
   91LYSH    CG 1033   6.512   8.170   4.966
   91LYSH    CD 1034   6.626   8.204   4.870
   91LYSH    CE 1035   6.762   8.176   4.933
   91LYSH    NZ 1036   6.804   8.037   4.957
   91LYSH   HZ1 1037   6.851   8.037   5.045
   91LYSH   HZ2 1038   6.722   7.980   4.954
   91LYSH   HZ3 1039   6.863   8.015   4.879
   91LYSH     C 1040   6.144   8.057   4.907
   91LYSH     O 1041   6.140   7.948   4.851
   92ILE      N 1042   6.053   8.154   4.902
   92ILE      H 1043   6.068   8.249   4.931
   92ILE     CA 1044   5.929   8.130   4.826
   92ILE     CB 1045   5.805   8.182   4.899
   92ILE    CG1 1046   5.825   8.318   4.966
   92ILE    CG2 1047   5.739   8.074   4.985
   92ILE     CD 1048   5.700   8.399   4.999
   92ILE      C 1049   5.932   8.194   4.687
   92ILE      O 1050   5.989   8.301   4.670
   93VAL      N 1051   5.873   8.123   4.591
   93VAL      H 1052   5.842   8.028   4.598
   93VAL     CA 1053   5.873   8.164   4.450
   93VAL     CB 1054   5.730   8.180   4.399
   93VAL    CG1 1055   5.647   8.052   4.411
   93VAL    CG2 1056   5.661   8.286   4.484
   93VAL      C 1057   5.969   8.269   4.391
   93VAL      O 1058   5.936   8.386   4.408
   94LYSH     N 1059   6.071   8.214   4.327
   94LYSH     H 1060   6.066   8.117   4.302
   94LYSH    CA 1061   6.186   8.290   4.276
   94LYSH    CB 1062   6.310   8.201   4.288
   94LYSH    CG 1063   6.354   8.158   4.429
   94LYSH    CD 1064   6.289   8.031   4.484
   94LYSH    CE 1065   6.372   7.915   4.429
   94LYSH    NZ 1066   6.327   7.793   4.498
   94LYSH   HZ1 1067   6.239   7.769   4.457
   94LYSH   HZ2 1068   6.390   7.715   4.490
   94LYSH   HZ3 1069   6.314   7.819   4.594
   94LYSH     C 1070   6.167   8.358   4.140
   94LYSH     O 1071   6.209   8.467   4.104
   95TRP      N 1072   6.078   8.296   4.062
   95TRP      H 1073   6.039   8.209   4.093
   95TRP     CA 1074   6.027   8.335   3.930
   95TRP     CB 1075   6.102   8.252   3.825
   95TRP     CG 1076   6.040   8.228   3.687
   95TRP    CD1 1077   5.987   8.116   3.638
   95TRP    HD1 1078   5.970   8.025   3.695
   95TRP    CD2 1079   6.009   8.326   3.594
   95TRP    NE1 1080   5.935   8.138   3.517
   95TRP    HE1 1081   5.889   8.067   3.464
   95TRP    CE2 1082   5.943   8.267   3.487
   95TRP    CE3 1083   6.035   8.463   3.586
   95TRP    HE3 1084   6.098   8.508   3.662
   95TRP    CZ2 1085   5.892   8.336   3.377
   95TRP    HZ2 1086   5.833   8.275   3.308
   95TRP    CZ3 1087   5.987   8.534   3.477
   95TRP    HZ3 1088   6.021   8.636   3.462
   95TRP    CH2 1089   5.909   8.474   3.379
   95TRP    HH2 1090   5.855   8.532   3.304
   95TRP      C 1091   5.874   8.333   3.931
   95TRP      O 1092   5.818   8.272   4.021
   96AS4      N 1093   5.803   8.369   3.824
   96AS4      H 1094   5.853   8.402   3.744
   96AS4     CA 1095   5.657   8.371   3.814
   96AS4     CB 1096   5.621   8.443   3.683
   96AS4     CG 1097   5.659   8.591   3.697
   96AS4    OD1 1098   5.567   8.673   3.718
   96AS4   HD11 1099   5.602   8.766   3.726
   96AS4   HD12 1100   5.482   8.620   3.709
   96AS4    OD2 1101   5.778   8.628   3.691
   96AS4   HD21 1102   5.789   8.726   3.708
   96AS4   HD22 1103   5.826   8.548   3.656
   96AS4      C 1104   5.580   8.239   3.828
   96AS4      O 1105   5.478   8.226   3.895
   97ARG      N 1106   5.629   8.139   3.755
   97ARG      H 1107   5.701   8.161   3.689
   97ARG     CA 1108   5.583   8.000   3.745
   97ARG     CB 1109   5.548   7.959   3.602
   97ARG     CG 1110   5.416   8.019   3.554
   97ARG     CD 1111   5.297   8.010   3.649
   97ARG     NE 1112   5.210   8.121   3.606
   97ARG     HE 1113   5.198   8.112   3.507
   97ARG     CZ 1114   5.155   8.223   3.672
   97ARG    NH1 1115   5.163   8.237   3.805
   97ARG   HH11 1116   5.211   8.177   3.869
   97ARG   HH12 1117   5.114   8.314   3.846
   97ARG    NH2 1118   5.091   8.319   3.602
   97ARG   HH21 1119   5.098   8.324   3.503
   97ARG   HH22 1120   5.042   8.388   3.655
   97ARG      C 1121   5.674   7.894   3.808
   97ARG      O 1122   5.657   7.774   3.786
   98AS4      N 1123   5.747   7.932   3.912
   98AS4      H 1124   5.718   8.020   3.948
   98AS4     CA 1125   5.843   7.855   3.994
   98AS4     CB 1126   5.928   7.956   4.071
   98AS4     CG 1127   6.055   7.901   4.136
   98AS4    OD1 1128   6.110   7.803   4.081
   98AS4   HD11 1129   6.207   7.793   4.101
   98AS4   HD12 1130   6.033   7.746   4.054
   98AS4    OD2 1131   6.108   7.953   4.237
   98AS4   HD21 1132   6.197   7.908   4.245
   98AS4   HD22 1133   6.060   8.033   4.273
   98AS4      C 1134   5.765   7.756   4.080
   98AS4      O 1135   5.671   7.789   4.152
   99MET      N 1136   5.833   7.646   4.113
   99MET      H 1137   5.930   7.640   4.088
   99MET     CA 1138   5.782   7.527   4.181
   99MET     CB 1139   5.817   7.397   4.108
   99MET     CG 1140   5.964   7.370   4.077
   99MET     SD 1141   6.009   7.453   3.921
   99MET     CE 1142   6.178   7.490   3.960
   99MET      C 1143   5.832   7.523   4.326
   99MET     O1 1144   5.950   7.493   4.352
   99MET   HO11 1145   5.992   7.557   4.416
   99MET   HO12 1146   5.981   7.423   4.288
   99MET     O2 1147   5.753   7.537   4.422
   99MET   HO21 1148   5.664   7.544   4.378
   99MET   HO22 1149   5.801   7.512   4.506
  100ILE      N 1150   7.061   5.577   3.570
  100ILE     H1 1151   7.151   5.541   3.546
  100ILE     H2 1152   6.997   5.539   3.504
  100ILE     H3 1153   7.065   5.677   3.562
  100ILE     CA 1154   7.016   5.536   3.704
  100ILE     CB 1155   6.882   5.605   3.728
  100ILE    CG1 1156   6.766   5.576   3.634
  100ILE    CG2 1157   6.888   5.754   3.762
  100ILE     CD 1158   6.687   5.446   3.647
  100ILE      C 1159   7.001   5.384   3.710
  100ILE      O 1160   6.961   5.326   3.609
  101GLN      N 1161   7.049   5.320   3.817
  101GLN      H 1162   7.072   5.353   3.908
  101GLN     CA 1163   7.040   5.173   3.821
  101GLN     CB 1164   7.134   5.114   3.926
  101GLN     CG 1165   7.277   5.142   3.881
  101GLN     CD 1166   7.333   5.285   3.881
  101GLN    OE1 1167   7.344   5.342   3.773
  101GLN    NE2 1168   7.368   5.342   3.996
  101GLN   HE21 1169   7.364   5.287   4.080
  101GLN   HE22 1170   7.401   5.436   3.991
  101GLN      C 1171   6.896   5.126   3.843
  101GLN      O 1172   6.822   5.196   3.912
  102ARG      N 1173   6.875   4.995   3.834
  102ARG      H 1174   6.950   4.933   3.809
  102ARG     CA 1175   6.746   4.925   3.847
  102ARG     CB 1176   6.711   4.929   3.996
  102ARG     CG 1177   6.775   4.821   4.082
  102ARG     CD 1178   6.745   4.837   4.231
  102ARG     NE 1179   6.836   4.736   4.288
  102ARG     HE 1180   6.836   4.645   4.248
  102ARG     CZ 1181   6.941   4.768   4.365
  102ARG    NH1 1182   6.965   4.899   4.377
  102ARG   HH11 1183   6.907   4.971   4.339
  102ARG   HH12 1184   7.033   4.929   4.444
  102ARG    NH2 1185   6.994   4.675   4.447
  102ARG   HH21 1186   6.952   4.585   4.441
  102ARG   HH22 1187   7.088   4.686   4.480
  102ARG      C 1188   6.633   4.985   3.764
  102ARG      O 1189   6.639   5.101   3.725
  103THR      N 1190   6.544   4.906   3.705
  103THR      H 1191   6.551   4.809   3.731
  103THR     CA 1192   6.422   4.946   3.633
  103THR     CB 1193   6.344   4.820   3.595
  103THR    OG1 1194   6.234   4.866   3.515
  103THR    HG1 1195   6.166   4.794   3.507
  103THR    CG2 1196   6.298   4.737   3.715
  103THR      C 1197   6.338   5.045   3.713
  103THR      O 1198   6.314   5.022   3.832
  104PRO      N 1199   6.306   5.161   3.657
  104PRO     CA 1200   6.252   5.274   3.735
  104PRO     CB 1201   6.303   5.397   3.659
  104PRO     CG 1202   6.296   5.346   3.515
  104PRO     CD 1203   6.336   5.198   3.518
  104PRO      C 1204   6.100   5.284   3.740
  104PRO      O 1205   6.027   5.204   3.683
  105LYSH     N 1206   6.049   5.381   3.816
  105LYSH     H 1207   6.108   5.439   3.872
  105LYSH    CA 1208   5.909   5.426   3.817
  105LYSH    CB 1209   5.854   5.432   3.960
  105LYSH    CG 1210   5.835   5.293   4.022
  105LYSH    CD 1211   5.757   5.287   4.153
  105LYSH    CE 1212   5.824   5.363   4.268
  105LYSH    NZ 1213   5.736   5.336   4.383
  105LYSH   HZ1 1214   5.736   5.240   4.412
  105LYSH   HZ2 1215   5.781   5.382   4.459
  105LYSH   HZ3 1216   5.641   5.368   4.386
  105LYSH     C 1217   5.901   5.564   3.750
  105LYSH     O 1218   6.005   5.615   3.708
  106ILE      N 1219   5.777   5.610   3.737
  106ILE      H 1220   5.698   5.549   3.745
  106ILE     CA 1221   5.743   5.739   3.677
  106ILE     CB 1222   5.592   5.766   3.680
  106ILE    CG1 1223   5.515   5.742   3.810
  106ILE    CG2 1224   5.526   5.692   3.563
  106ILE     CD 1225   5.531   5.866   3.898
  106ILE      C 1226   5.813   5.863   3.733
  106ILE      O 1227   5.849   5.868   3.851
  107GLN      N 1228   5.823   5.962   3.645
  107GLN      H 1229   5.789   5.953   3.552
  107GLN     CA 1230   5.870   6.096   3.686
  107GLN     CB 1231   5.995   6.127   3.603
  107GLN     CG 1232   5.974   6.147   3.453
  107GLN     CD 1233   6.105   6.168   3.378
  107GLN    OE1 1234   6.161   6.276   3.362
  107GLN    NE2 1235   6.143   6.064   3.303
  107GLN   HE21 1236   6.085   5.983   3.292
  107GLN   HE22 1237   6.228   6.068   3.251
  107GLN      C 1238   5.761   6.203   3.676
  107GLN      O 1239   5.643   6.171   3.667
  108VAL      N 1240   5.795   6.330   3.699
  108VAL      H 1241   5.888   6.353   3.728
  108VAL     CA 1242   5.688   6.430   3.713
  108VAL     CB 1243   5.721   6.552   3.798
  108VAL    CG1 1244   5.752   6.508   3.941
  108VAL    CG2 1245   5.834   6.646   3.756
  108VAL      C 1246   5.624   6.477   3.582
  108VAL      O 1247   5.675   6.448   3.474
  109TYR      N 1248   5.508   6.542   3.590
  109TYR      H 1249   5.465   6.554   3.679
  109TYR     CA 1250   5.436   6.591   3.471
  109TYR     CB 1251   5.291   6.543   3.466
  109TYR     CG 1252   5.276   6.398   3.421
  109TYR    CD1 1253   5.284   6.303   3.522
  109TYR    HD1 1254   5.282   6.326   3.629
  109TYR    CD2 1255   5.243   6.364   3.290
  109TYR    HD2 1256   5.251   6.439   3.212
  109TYR    CE1 1257   5.280   6.171   3.479
  109TYR    HE1 1258   5.317   6.099   3.552
  109TYR    CE2 1259   5.223   6.233   3.248
  109TYR    HE2 1260   5.206   6.206   3.144
  109TYR     CZ 1261   5.253   6.139   3.346
  109TYR     OH 1262   5.244   6.010   3.306
  109TYR     HH 1263   5.223   6.000   3.209
  109TYR      C 1264   5.442   6.742   3.446
  109TYR      O 1265   5.365   6.818   3.502
  110SER      N 1266   5.505   6.764   3.331
  110SER      H 1267   5.501   6.711   3.246
  110SER     CA 1268   5.539   6.904   3.301
  110SER     CB 1269   5.676   6.950   3.350
  110SER     OG 1270   5.676   7.092   3.332
  110SER     HG 1271   5.714   7.109   3.241
  110SER      C 1272   5.540   6.940   3.152
  110SER      O 1273   5.617   6.878   3.079
  111ARG      N 1274   5.452   7.027   3.104
  111ARG      H 1275   5.471   7.052   3.009
  111ARG     CA 1276   5.325   7.065   3.167
  111ARG     CB 1277   5.312   7.218   3.174
  111ARG     CG 1278   5.400   7.277   3.284
  111ARG     CD 1279   5.396   7.429   3.291
  111ARG     NE 1280   5.505   7.472   3.380
  111ARG     HE 1281   5.593   7.433   3.353
  111ARG     CZ 1282   5.492   7.557   3.483
  111ARG    NH1 1283   5.381   7.622   3.519
  111ARG   HH11 1284   5.293   7.603   3.475
  111ARG   HH12 1285   5.378   7.671   3.606
  111ARG    NH2 1286   5.598   7.569   3.565
  111ARG   HH21 1287   5.681   7.516   3.548
  111ARG   HH22 1288   5.598   7.618   3.652
  111ARG      C 1289   5.211   7.001   3.087
  111ARG      O 1290   5.235   6.964   2.972
  112HI0      N 1291   5.094   6.985   3.148
  112HI0      H 1292   5.090   7.017   3.243
  112HI0     CA 1293   4.969   6.929   3.095
  112HI0     CB 1294   4.884   7.047   3.046
  112HI0     CG 1295   4.769   7.076   3.142
  112HI0    ND1 1296   4.648   7.019   3.138
  112HI0    HD1 1297   4.606   6.978   3.057
  112HI0    CD2 1298   4.782   7.135   3.260
  112HI0    HD2 1299   4.873   7.180   3.298
  112HI0    CE1 1300   4.590   7.049   3.253
  112HI0    HE1 1301   4.490   7.016   3.280
  112HI0    NE2 1302   4.674   7.112   3.335
  112HI0    HE2 1303   4.665   7.124   3.434
  112HI0      C 1304   4.981   6.809   3.001
  112HI0      O 1305   4.960   6.827   2.881
  113PRO      N 1306   4.982   6.684   3.045
  113PRO     CA 1307   4.964   6.556   2.974
  113PRO     CB 1308   4.945   6.451   3.083
  113PRO     CG 1309   4.927   6.531   3.212
  113PRO     CD 1310   5.010   6.658   3.187
  113PRO      C 1311   4.827   6.559   2.906
  113PRO      O 1312   4.729   6.608   2.962
  114ALA      N 1313   4.814   6.504   2.786
  114ALA      H 1314   4.890   6.447   2.755
  114ALA     CA 1315   4.688   6.479   2.714
  114ALA     CB 1316   4.708   6.473   2.562
  114ALA      C 1317   4.601   6.365   2.767
  114ALA      O 1318   4.493   6.405   2.811
  115GL4      N 1319   4.627   6.239   2.734
  115GL4      H 1320   4.700   6.216   2.670
  115GL4     CA 1321   4.569   6.117   2.792
  115GL4     CB 1322   4.627   5.988   2.733
  115GL4     CG 1323   4.580   5.983   2.587
  115GL4     CD 1324   4.449   5.907   2.565
  115GL4    OE1 1325   4.457   5.788   2.527
  115GL4   HE11 1326   4.373   5.747   2.561
  115GL4   HE12 1327   4.537   5.776   2.468
  115GL4    OE2 1328   4.337   5.959   2.582
  115GL4   HE21 1329   4.298   5.916   2.664
  115GL4   HE22 1330   4.321   6.038   2.523
  115GL4      C 1331   4.588   6.108   2.944
  115GL4      O 1332   4.685   6.160   2.998
  116ASN      N 1333   4.499   6.032   3.006
  116ASN      H 1334   4.437   5.979   2.949
  116ASN     CA 1335   4.482   6.003   3.149
  116ASN     CB 1336   4.356   5.929   3.191
  116ASN     CG 1337   4.235   6.023   3.197
  116ASN    OD1 1338   4.182   6.052   3.304
  116ASN    ND2 1339   4.185   6.054   3.078
  116ASN   HD21 1340   4.228   6.007   3.001
  116ASN   HD22 1341   4.119   6.128   3.062
  116ASN      C 1342   4.591   5.909   3.200
  116ASN      O 1343   4.627   5.813   3.132
  117GLY      N 1344   4.649   5.942   3.315
  117GLY      H 1345   4.621   6.022   3.368
  117GLY     CA 1346   4.763   5.865   3.366
  117GLY      C 1347   4.892   5.908   3.296
  117GLY      O 1348   4.910   6.026   3.267
  118LYSH     N 1349   4.968   5.813   3.243
  118LYSH     H 1350   5.054   5.843   3.201
  118LYSH    CA 1351   4.940   5.669   3.246
  118LYSH    CB 1352   4.949   5.600   3.110
  118LYSH    CG 1353   4.900   5.670   2.983
  118LYSH    CD 1354   4.886   5.574   2.865
  118LYSH    CE 1355   4.867   5.649   2.733
  118LYSH    NZ 1356   4.815   5.557   2.630
  118LYSH   HZ1 1357   4.829   5.599   2.541
  118LYSH   HZ2 1358   4.861   5.468   2.631
  118LYSH   HZ3 1359   4.716   5.550   2.637
  118LYSH     C 1360   5.025   5.596   3.350
  118LYSH     O 1361   5.134   5.633   3.392
  119SER      N 1362   4.961   5.491   3.402
  119SER      H 1363   4.862   5.492   3.388
  119SER     CA 1364   5.015   5.412   3.513
  119SER     CB 1365   4.898   5.329   3.567
  119SER     OG 1366   4.824   5.265   3.463
  119SER     HG 1367   4.728   5.268   3.492
  119SER      C 1368   5.139   5.324   3.493
  119SER      O 1369   5.135   5.202   3.504
  120ASN      N 1370   5.257   5.386   3.495
  120ASN      H 1371   5.263   5.484   3.477
  120ASN     CA 1372   5.388   5.320   3.508
  120ASN     CB 1373   5.411   5.278   3.653
  120ASN     CG 1374   5.554   5.302   3.700
  120ASN    OD1 1375   5.575   5.402   3.768
  120ASN    ND2 1376   5.650   5.211   3.684
  120ASN   HD21 1377   5.628   5.135   3.622
  120ASN   HD22 1378   5.731   5.216   3.743
  120ASN      C 1379   5.409   5.206   3.408
  120ASN      O 1380   5.414   5.092   3.454
  121PHE      N 1381   5.409   5.225   3.277
  121PHE      H 1382   5.405   5.136   3.231
  121PHE     CA 1383   5.402   5.344   3.191
  121PHE     CB 1384   5.259   5.380   3.150
  121PHE     CG 1385   5.198   5.280   3.051
  121PHE    CD1 1386   5.262   5.245   2.933
  121PHE    HD1 1387   5.345   5.312   2.912
  121PHE    CD2 1388   5.078   5.219   3.086
  121PHE    HD2 1389   5.040   5.209   3.187
  121PHE    CE1 1390   5.201   5.152   2.849
  121PHE    HE1 1391   5.255   5.086   2.781
  121PHE    CE2 1392   5.016   5.134   2.995
  121PHE    HE2 1393   4.923   5.088   3.029
  121PHE     CZ 1394   5.079   5.093   2.878
  121PHE     HZ 1395   5.029   5.030   2.804
  121PHE      C 1396   5.493   5.465   3.215
  121PHE      O 1397   5.446   5.572   3.254
  122LEU      N 1398   5.618   5.444   3.176
  122LEU      H 1399   5.645   5.373   3.111
  122LEU     CA 1400   5.731   5.532   3.211
  122LEU     CB 1401   5.862   5.453   3.216
  122LEU     CG 1402   5.865   5.323   3.297
  122LEU    CD1 1403   6.003   5.257   3.291
  122LEU    CD2 1404   5.837   5.357   3.444
  122LEU      C 1405   5.748   5.643   3.107
  122LEU      O 1406   5.729   5.624   2.987
  123ASN      N 1407   5.719   5.761   3.162
  123ASN      H 1408   5.709   5.777   3.260
  123ASN     CA 1409   5.706   5.887   3.089
  123ASN     CB 1410   5.608   5.978   3.163
  123ASN     CG 1411   5.634   5.986   3.314
  123ASN    OD1 1412   5.694   5.909   3.388
  123ASN    ND2 1413   5.586   6.091   3.379
  123ASN   HD21 1414   5.536   6.157   3.322
  123ASN   HD22 1415   5.604   6.116   3.474
  123ASN      C 1416   5.842   5.958   3.079
  123ASN      O 1417   5.922   5.962   3.172
  124CYS2     N 1418   5.869   5.973   2.950
  124CYS2     H 1419   5.811   5.949   2.872
  124CYS2    CA 1420   5.993   6.040   2.907
  124CYS2    CB 1421   6.099   5.953   2.839
  124CYS2    SG 1422   6.252   6.044   2.799
  124CYS2     C 1423   5.952   6.151   2.810
  124CYS2     O 1424   5.900   6.140   2.699
  125TYR      N 1425   5.953   6.270   2.870
  125TYR      H 1426   5.935   6.269   2.969
  125TYR     CA 1427   5.944   6.402   2.807
  125TYR     CB 1428   5.922   6.507   2.916
  125TYR     CG 1429   5.895   6.653   2.879
  125TYR    CD1 1430   5.769   6.701   2.847
  125TYR    HD1 1431   5.681   6.638   2.836
  125TYR    CD2 1432   6.001   6.740   2.900
  125TYR    HD2 1433   6.103   6.706   2.920
  125TYR    CE1 1434   5.749   6.838   2.837
  125TYR    HE1 1435   5.651   6.870   2.802
  125TYR    CE2 1436   5.985   6.878   2.887
  125TYR    HE2 1437   6.070   6.946   2.888
  125TYR     CZ 1438   5.857   6.924   2.859
  125TYR     OH 1439   5.840   7.056   2.831
  125TYR     HH 1440   5.927   7.104   2.842
  125TYR      C 1441   6.069   6.436   2.727
  125TYR      O 1442   6.185   6.414   2.760
  126VAL      N 1443   6.046   6.522   2.627
  126VAL      H 1444   5.956   6.542   2.588
  126VAL     CA 1445   6.146   6.606   2.559
  126VAL     CB 1446   6.172   6.538   2.425
  126VAL    CG1 1447   6.049   6.523   2.336
  126VAL    CG2 1448   6.292   6.603   2.357
  126VAL      C 1449   6.110   6.754   2.542
  126VAL      O 1450   5.991   6.782   2.529
  127SER      N 1451   6.200   6.842   2.585
  127SER      H 1452   6.275   6.807   2.641
  127SER     CA 1453   6.183   6.984   2.553
  127SER     CB 1454   6.285   7.072   2.625
  127SER     OG 1455   6.248   7.208   2.601
  127SER     HG 1456   6.180   7.227   2.672
  127SER      C 1457   6.176   7.015   2.403
  127SER      O 1458   6.252   7.096   2.350
  128GLY      N 1459   6.062   6.981   2.343
  128GLY      H 1460   5.981   6.941   2.385
  128GLY     CA 1461   6.053   6.985   2.196
  128GLY      C 1462   5.914   6.969   2.133
  128GLY      O 1463   5.840   6.881   2.176
  129PHE      N 1464   5.891   7.040   2.023
  129PHE      H 1465   5.956   7.110   1.993
  129PHE     CA 1466   5.757   7.044   1.963
  129PHE     CB 1467   5.750   7.168   1.874
  129PHE     CG 1468   5.683   7.291   1.936
  129PHE    CD1 1469   5.544   7.302   1.945
  129PHE    HD1 1470   5.487   7.209   1.940
  129PHE    CD2 1471   5.766   7.395   1.974
  129PHE    HD2 1472   5.871   7.368   1.983
  129PHE    CE1 1473   5.485   7.419   1.991
  129PHE    HE1 1474   5.377   7.430   1.986
  129PHE    CE2 1475   5.710   7.514   2.019
  129PHE    HE2 1476   5.774   7.595   2.053
  129PHE     CZ 1477   5.571   7.523   2.025
  129PHE     HZ 1478   5.529   7.623   2.032
  129PHE      C 1479   5.712   6.925   1.877
  129PHE      O 1480   5.784   6.829   1.851
  130HI0      N 1481   5.581   6.919   1.856
  130HI0      H 1482   5.519   6.979   1.907
  130HI0     CA 1483   5.511   6.817   1.776
  130HI0     CB 1484   5.405   6.751   1.866
  130HI0     CG 1485   5.389   6.611   1.807
  130HI0    ND1 1486   5.272   6.561   1.769
  130HI0    HD1 1487   5.191   6.616   1.750
  130HI0    CD2 1488   5.473   6.508   1.801
  130HI0    HD2 1489   5.579   6.511   1.827
  130HI0    CE1 1490   5.284   6.433   1.735
  130HI0    HE1 1491   5.203   6.363   1.713
  130HI0    NE2 1492   5.410   6.399   1.758
  130HI0    HE2 1493   5.448   6.307   1.748
  130HI0      C 1494   5.456   6.862   1.641
  130HI0      O 1495   5.357   6.936   1.643
  131PRO      N 1496   5.513   6.822   1.527
  131PRO     CA 1497   5.637   6.744   1.524
  131PRO     CB 1498   5.633   6.671   1.390
  131PRO     CG 1499   5.490   6.683   1.337
  131PRO     CD 1500   5.452   6.820   1.393
  131PRO      C 1501   5.755   6.841   1.532
  131PRO      O 1502   5.744   6.958   1.570
  132SER      N 1503   5.873   6.781   1.517
  132SER      H 1504   5.880   6.683   1.498
  132SER     CA 1505   6.002   6.851   1.512
  132SER     CB 1506   6.032   6.932   1.637
  132SER     OG 1507   6.056   6.841   1.745
  132SER     HG 1508   5.980   6.831   1.809
  132SER      C 1509   6.120   6.760   1.477
  132SER      O 1510   6.093   6.644   1.445
  133AS4      N 1511   6.243   6.790   1.517
  133AS4      H 1512   6.270   6.875   1.563
  133AS4     CA 1513   6.366   6.713   1.490
  133AS4     CB 1514   6.480   6.811   1.462
  133AS4     CG 1515   6.497   6.924   1.564
  133AS4    OD1 1516   6.598   6.921   1.637
  133AS4   HD11 1517   6.625   7.009   1.676
  133AS4   HD12 1518   6.636   6.829   1.624
  133AS4    OD2 1519   6.433   7.031   1.561
  133AS4   HD21 1520   6.425   7.077   1.650
  133AS4   HD22 1521   6.391   7.041   1.471
  133AS4      C 1522   6.413   6.610   1.592
  133AS4      O 1523   6.503   6.530   1.568
  134ILE      N 1524   6.334   6.590   1.697
  134ILE      H 1525   6.254   6.649   1.704
  134ILE     CA 1526   6.358   6.508   1.817
  134ILE     CB 1527   6.236   6.509   1.909
  134ILE    CG1 1528   6.099   6.488   1.844
  134ILE    CG2 1529   6.232   6.634   1.997
  134ILE     CD 1530   5.997   6.436   1.946
  134ILE      C 1531   6.390   6.360   1.803
  134ILE      O 1532   6.326   6.276   1.739
  135GL4      N 1533   6.498   6.325   1.873
  135GL4      H 1534   6.554   6.392   1.921
  135GL4     CA 1535   6.532   6.183   1.891
  135GL4     CB 1536   6.672   6.146   1.843
  135GL4     CG 1537   6.674   6.170   1.692
  135GL4     CD 1538   6.809   6.190   1.623
  135GL4    OE1 1539   6.870   6.096   1.568
  135GL4   HE11 1540   6.962   6.131   1.548
  135GL4   HE12 1541   6.819   6.010   1.571
  135GL4    OE2 1542   6.864   6.302   1.631
  135GL4   HE21 1543   6.941   6.310   1.568
  135GL4   HE22 1544   6.831   6.356   1.709
  135GL4      C 1545   6.513   6.140   2.037
  135GL4      O 1546   6.565   6.206   2.127
  136VAL      N 1547   6.414   6.056   2.065
  136VAL      H 1548   6.362   6.016   1.990
  136VAL     CA 1549   6.383   6.008   2.201
  136VAL     CB 1550   6.235   6.024   2.237
  136VAL    CG1 1551   6.211   6.009   2.387
  136VAL    CG2 1552   6.171   6.152   2.183
  136VAL      C 1553   6.433   5.864   2.201
  136VAL      O 1554   6.360   5.772   2.164
  137AS4      N 1555   6.561   5.851   2.237
  137AS4      H 1556   6.619   5.929   2.260
  137AS4     CA 1557   6.636   5.726   2.252
  137AS4     CB 1558   6.786   5.750   2.233
  137AS4     CG 1559   6.816   5.737   2.084
  137AS4    OD1 1560   6.845   5.626   2.035
  137AS4   HD11 1561   6.863   5.637   1.937
  137AS4   HD12 1562   6.845   5.550   2.100
  137AS4    OD2 1563   6.791   5.833   2.007
  137AS4   HD21 1564   6.832   5.827   1.916
  137AS4   HD22 1565   6.743   5.896   2.068
  137AS4      C 1566   6.626   5.671   2.394
  137AS4      O 1567   6.662   5.737   2.492
  138LEU      N 1568   6.584   5.545   2.397
  138LEU      H 1569   6.546   5.497   2.318
  138LEU     CA 1570   6.555   5.485   2.528
  138LEU     CB 1571   6.412   5.433   2.543
  138LEU     CG 1572   6.308   5.512   2.622
  138LEU    CD1 1573   6.334   5.561   2.765
  138LEU    CD2 1574   6.263   5.632   2.538
  138LEU      C 1575   6.661   5.380   2.564
  138LEU      O 1576   6.664   5.277   2.497
  139LEU      N 1577   6.744   5.405   2.664
  139LEU      H 1578   6.737   5.491   2.714
  139LEU     CA 1579   6.852   5.308   2.690
  139LEU     CB 1580   6.973   5.391   2.733
  139LEU     CG 1581   7.044   5.482   2.632
  139LEU    CD1 1582   7.178   5.537   2.680
  139LEU    CD2 1583   7.062   5.418   2.494
  139LEU      C 1584   6.816   5.202   2.794
  139LEU      O 1585   6.742   5.233   2.887
  140LYSH     N 1586   6.880   5.085   2.783
  140LYSH     H 1587   6.941   5.068   2.705
  140LYSH    CA 1588   6.856   4.967   2.866
  140LYSH    CB 1589   6.727   4.896   2.827
  140LYSH    CG 1590   6.677   4.819   2.949
  140LYSH    CD 1591   6.564   4.724   2.909
  140LYSH    CE 1592   6.588   4.630   2.790
  140LYSH    NZ 1593   6.465   4.560   2.749
  140LYSH   HZ1 1594   6.425   4.513   2.828
  140LYSH   HZ2 1595   6.392   4.618   2.714
  140LYSH   HZ3 1596   6.475   4.484   2.685
  140LYSH     C 1597   6.975   4.871   2.855
  140LYSH     O 1598   6.977   4.787   2.765
  141ASN      N 1599   7.070   4.885   2.947
  141ASN      H 1600   7.062   4.944   3.027
  141ASN     CA 1601   7.194   4.806   2.955
  141ASN     CB 1602   7.148   4.668   3.004
  141ASN     CG 1603   7.117   4.667   3.154
  141ASN    OD1 1604   7.003   4.639   3.191
  141ASN    ND2 1605   7.222   4.670   3.235
  141ASN   HD21 1606   7.315   4.665   3.199
  141ASN   HD22 1607   7.215   4.661   3.334
  141ASN      C 1608   7.274   4.798   2.825
  141ASN      O 1609   7.283   4.697   2.755
  142GLY      N 1610   7.348   4.904   2.795
  142GLY      H 1611   7.350   4.980   2.860
  142GLY     CA 1612   7.429   4.927   2.674
  142GLY      C 1613   7.336   4.961   2.557
  142GLY      O 1614   7.342   5.074   2.509
  143GL4      N 1615   7.233   4.879   2.537
  143GL4      H 1616   7.199   4.825   2.614
  143GL4     CA 1617   7.143   4.881   2.421
  143GL4     CB 1618   7.090   4.739   2.397
  143GL4     CG 1619   7.187   4.630   2.351
  143GL4     CD 1620   7.242   4.641   2.209
  143GL4    OE1 1621   7.362   4.612   2.189
  143GL4   HE11 1622   7.398   4.657   2.107
  143GL4   HE12 1623   7.399   4.557   2.264
  143GL4    OE2 1624   7.159   4.675   2.122
  143GL4   HE21 1625   7.207   4.695   2.037
  143GL4   HE22 1626   7.068   4.688   2.161
  143GL4      C 1627   7.036   4.990   2.433
  143GL4      O 1628   7.012   5.052   2.536
  144ARG      N 1629   6.995   5.034   2.314
  144ARG      H 1630   7.058   5.033   2.236
  144ARG     CA 1631   6.877   5.116   2.285
  144ARG     CB 1632   6.882   5.196   2.155
  144ARG     CG 1633   6.761   5.290   2.155
  144ARG     CD 1634   6.699   5.312   2.017
  144ARG     NE 1635   6.597   5.414   1.989
  144ARG     HE 1636   6.542   5.448   2.065
  144ARG     CZ 1637   6.550   5.459   1.872
  144ARG    NH1 1638   6.596   5.402   1.760
  144ARG   HH11 1639   6.668   5.333   1.767
  144ARG   HH12 1640   6.575   5.439   1.670
  144ARG    NH2 1641   6.454   5.553   1.868
  144ARG   HH21 1642   6.397   5.571   1.948
  144ARG   HH22 1643   6.458   5.607   1.785
  144ARG      C 1644   6.752   5.028   2.281
  144ARG      O 1645   6.757   4.924   2.215
  145ILE      N 1646   6.638   5.072   2.333
  145ILE      H 1647   6.630   5.152   2.392
  145ILE     CA 1648   6.506   5.013   2.305
  145ILE     CB 1649   6.401   5.059   2.406
  145ILE    CG1 1650   6.421   5.000   2.546
  145ILE    CG2 1651   6.275   4.983   2.363
  145ILE     CD 1652   6.379   5.101   2.654
  145ILE      C 1653   6.476   5.044   2.158
  145ILE      O 1654   6.459   5.157   2.112
  146GL4      N 1655   6.505   4.938   2.085
  146GL4      H 1656   6.521   4.846   2.122
  146GL4     CA 1657   6.498   4.931   1.938
  146GL4     CB 1658   6.533   4.788   1.896
  146GL4     CG 1659   6.451   4.669   1.945
  146GL4     CD 1660   6.439   4.647   2.096
  146GL4    OE1 1661   6.528   4.608   2.175
  146GL4   HE11 1662   6.492   4.582   2.265
  146GL4   HE12 1663   6.610   4.638   2.126
  146GL4    OE2 1664   6.336   4.700   2.144
  146GL4   HE21 1665   6.331   4.657   2.234
  146GL4   HE22 1666   6.283   4.737   2.068
  146GL4      C 1667   6.364   4.971   1.876
  146GL4      O 1668   6.366   5.051   1.783
  147LYSH     N 1669   6.255   4.939   1.946
  147LYSH     H 1670   6.259   4.882   2.028
  147LYSH    CA 1671   6.120   4.973   1.900
  147LYSH    CB 1672   6.009   4.880   1.950
  147LYSH    CG 1673   6.010   4.862   2.102
  147LYSH    CD 1674   5.933   4.735   2.138
  147LYSH    CE 1675   5.927   4.719   2.290
  147LYSH    NZ 1676   5.838   4.613   2.340
  147LYSH   HZ1 1677   5.819   4.640   2.435
  147LYSH   HZ2 1678   5.754   4.609   2.286
  147LYSH   HZ3 1679   5.889   4.527   2.331
  147LYSH     C 1680   6.085   5.120   1.923
  147LYSH     O 1681   6.101   5.175   2.032
  148VAL      N 1682   6.026   5.187   1.825
  148VAL      H 1683   5.992   5.151   1.738
  148VAL     CA 1684   5.956   5.316   1.837
  148VAL     CB 1685   5.954   5.392   1.705
  148VAL    CG1 1686   5.878   5.525   1.712
  148VAL    CG2 1687   6.089   5.420   1.639
  148VAL      C 1688   5.818   5.290   1.898
  148VAL      O 1689   5.740   5.224   1.829
  149GL4      N 1690   5.798   5.353   2.013
  149GL4      H 1691   5.869   5.416   2.046
  149GL4     CA 1692   5.691   5.316   2.108
  149GL4     CB 1693   5.748   5.281   2.245
  149GL4     CG 1694   5.824   5.149   2.255
  149GL4     CD 1695   5.872   5.131   2.400
  149GL4    OE1 1696   5.988   5.170   2.424
  149GL4   HE11 1697   6.027   5.107   2.491
  149GL4   HE12 1698   6.016   5.243   2.362
  149GL4    OE2 1699   5.795   5.097   2.492
  149GL4   HE21 1700   5.840   5.105   2.581
  149GL4   HE22 1701   5.707   5.072   2.453
  149GL4      C 1702   5.577   5.418   2.116
  149GL4      O 1703   5.564   5.507   2.032
  150HI0      N 1704   5.490   5.409   2.216
  150HI0      H 1705   5.488   5.342   2.290
  150HI0     CA 1706   5.369   5.491   2.231
  150HI0     CB 1707   5.283   5.417   2.333
  150HI0     CG 1708   5.140   5.472   2.337
  150HI0    ND1 1709   5.038   5.435   2.260
  150HI0    HD1 1710   5.046   5.371   2.184
  150HI0    CD2 1711   5.095   5.575   2.409
  150HI0    HD2 1712   5.146   5.632   2.487
  150HI0    CE1 1713   4.932   5.511   2.287
  150HI0    HE1 1714   4.863   5.551   2.213
  150HI0    NE2 1715   4.969   5.603   2.376
  150HI0    HE2 1716   4.912   5.679   2.405
  150HI0      C 1717   5.396   5.636   2.272
  150HI0      O 1718   5.494   5.667   2.340
  151SER      N 1719   5.318   5.730   2.219
  151SER      H 1720   5.268   5.713   2.134
  151SER     CA 1721   5.332   5.872   2.254
  151SER     CB 1722   5.410   5.942   2.142
  151SER     OG 1723   5.331   5.942   2.023
  151SER     HG 1724   5.368   6.010   1.959
  151SER      C 1725   5.209   5.956   2.285
  151SER      O 1726   5.103   5.929   2.228
  152AS4      N 1727   5.220   6.043   2.385
  152AS4      H 1728   5.301   6.065   2.440
  152AS4     CA 1729   5.107   6.134   2.408
  152AS4     CB 1730   5.058   6.119   2.552
  152AS4     CG 1731   4.921   6.176   2.587
  152AS4    OD1 1732   4.834   6.207   2.502
  152AS4   HD11 1733   4.752   6.242   2.546
  152AS4   HD12 1734   4.877   6.226   2.414
  152AS4    OD2 1735   4.910   6.207   2.708
  152AS4   HD21 1736   4.812   6.207   2.726
  152AS4   HD22 1737   5.003   6.205   2.746
  152AS4      C 1738   5.158   6.276   2.383
  152AS4      O 1739   5.272   6.301   2.345
  153LEU      N 1740   5.057   6.363   2.383
  153LEU      H 1741   4.961   6.336   2.386
  153LEU     CA 1742   5.085   6.507   2.378
  153LEU     CB 1743   4.954   6.570   2.331
  153LEU     CG 1744   4.909   6.514   2.195
  153LEU    CD1 1745   4.779   6.589   2.166
  153LEU    CD2 1746   5.014   6.534   2.085
  153LEU      C 1747   5.107   6.561   2.520
  153LEU      O 1748   5.042   6.519   2.615
  154SER      N 1749   5.186   6.668   2.525
  154SER      H 1750   5.232   6.693   2.440
  154SER     CA 1751   5.212   6.750   2.644
  154SER     CB 1752   5.356   6.721   2.687
  154SER     OG 1753   5.368   6.734   2.829
  154SER     HG 1754   5.368   6.831   2.852
  154SER      C 1755   5.213   6.901   2.614
  154SER      O 1756   5.311   6.961   2.570
  155PHE      N 1757   5.112   6.960   2.678
  155PHE      H 1758   5.076   6.915   2.760
  155PHE     CA 1759   5.071   7.100   2.664
  155PHE     CB 1760   4.919   7.111   2.674
  155PHE     CG 1761   4.853   7.028   2.563
  155PHE    CD1 1762   4.835   7.080   2.436
  155PHE    HD1 1763   4.892   7.169   2.410
  155PHE    CD2 1764   4.779   6.917   2.601
  155PHE    HD2 1765   4.799   6.857   2.690
  155PHE    CE1 1766   4.750   7.019   2.344
  155PHE    HE1 1767   4.783   7.010   2.241
  155PHE    CE2 1768   4.675   6.872   2.522
  155PHE    HE2 1769   4.600   6.801   2.556
  155PHE     CZ 1770   4.662   6.923   2.393
  155PHE     HZ 1771   4.609   6.869   2.314
  155PHE      C 1772   5.153   7.199   2.748
  155PHE      O 1773   5.103   7.282   2.824
  156SER      N 1774   5.284   7.189   2.731
  156SER      H 1775   5.320   7.131   2.658
  156SER     CA 1776   5.388   7.272   2.793
  156SER     CB 1777   5.529   7.221   2.766
  156SER     OG 1778   5.554   7.097   2.833
  156SER     HG 1779   5.654   7.096   2.840
  156SER      C 1780   5.392   7.425   2.785
  156SER      O 1781   5.368   7.478   2.676
  157LYSH     N 1782   5.454   7.495   2.879
  157LYSH     H 1783   5.513   7.448   2.944
  157LYSH    CA 1784   5.462   7.642   2.888
  157LYSH    CB 1785   5.587   7.698   2.819
  157LYSH    CG 1786   5.624   7.652   2.678
  157LYSH    CD 1787   5.742   7.721   2.609
  157LYSH    CE 1788   5.739   7.874   2.619
  157LYSH    NZ 1789   5.824   7.927   2.511
  157LYSH   HZ1 1790   5.792   8.017   2.481
  157LYSH   HZ2 1791   5.915   7.948   2.544
  157LYSH   HZ3 1792   5.833   7.857   2.440
  157LYSH     C 1793   5.329   7.712   2.862
  157LYSH     O 1794   5.224   7.668   2.910
  158AS4      N 1795   5.338   7.811   2.774
  158AS4      H 1796   5.428   7.847   2.747
  158AS4     CA 1797   5.231   7.887   2.708
  158AS4     CB 1798   5.297   7.994   2.621
  158AS4     CG 1799   5.394   8.089   2.691
  158AS4    OD1 1800   5.350   8.203   2.720
  158AS4   HD11 1801   5.420   8.272   2.700
  158AS4   HD12 1802   5.251   8.206   2.734
  158AS4    OD2 1803   5.516   8.062   2.701
  158AS4   HD21 1804   5.561   8.132   2.756
  158AS4   HD22 1805   5.539   7.990   2.635
  158AS4      C 1806   5.137   7.806   2.618
  158AS4      O 1807   5.081   7.849   2.517
  159TRP      N 1808   5.109   7.685   2.665
  159TRP      H 1809   5.147   7.659   2.754
  159TRP     CA 1810   5.027   7.577   2.610
  159TRP     CB 1811   4.876   7.603   2.615
  159TRP     CG 1812   4.805   7.637   2.747
  159TRP    CD1 1813   4.835   7.747   2.814
  159TRP    HD1 1814   4.888   7.834   2.774
  159TRP    CD2 1815   4.753   7.553   2.844
  159TRP    NE1 1816   4.798   7.739   2.942
  159TRP    HE1 1817   4.793   7.816   3.007
  159TRP    CE2 1818   4.742   7.621   2.965
  159TRP    CE3 1819   4.710   7.421   2.832
  159TRP    HE3 1820   4.698   7.377   2.733
  159TRP    CZ2 1821   4.679   7.557   3.070
  159TRP    HZ2 1822   4.675   7.608   3.166
  159TRP    CZ3 1823   4.651   7.355   2.939
  159TRP    HZ3 1824   4.645   7.246   2.939
  159TRP    CH2 1825   4.627   7.428   3.055
  159TRP    HH2 1826   4.585   7.382   3.144
  159TRP      C 1827   5.065   7.522   2.473
  159TRP      O 1828   4.987   7.463   2.398
  160SER      N 1829   5.197   7.507   2.464
  160SER      H 1830   5.255   7.518   2.545
  160SER     CA 1831   5.266   7.450   2.347
  160SER     CB 1832   5.407   7.509   2.346
  160SER     OG 1833   5.407   7.650   2.321
  160SER     HG 1834   5.370   7.656   2.229
  160SER      C 1835   5.275   7.297   2.347
  160SER      O 1836   5.335   7.231   2.431
  161PHE      N 1837   5.237   7.250   2.228
  161PHE      H 1838   5.199   7.308   2.156
  161PHE     CA 1839   5.223   7.108   2.194
  161PHE     CB 1840   5.105   7.078   2.101
  161PHE     CG 1841   5.110   7.172   1.980
  161PHE    CD1 1842   5.023   7.280   1.977
  161PHE    HD1 1843   4.947   7.280   2.055
  161PHE    CD2 1844   5.204   7.164   1.878
  161PHE    HD2 1845   5.239   7.065   1.849
  161PHE    CE1 1846   5.019   7.375   1.876
  161PHE    HE1 1847   4.948   7.457   1.886
  161PHE    CE2 1848   5.206   7.259   1.776
  161PHE    HE2 1849   5.281   7.247   1.698
  161PHE     CZ 1850   5.111   7.360   1.773
  161PHE     HZ 1851   5.112   7.443   1.703
  161PHE      C 1852   5.351   7.034   2.156
  161PHE      O 1853   5.392   7.015   2.042
  162TYR      N 1854   5.416   6.998   2.267
  162TYR      H 1855   5.388   7.045   2.350
  162TYR     CA 1856   5.527   6.901   2.277
  162TYR     CB 1857   5.606   6.942   2.401
  162TYR     CG 1858   5.687   7.072   2.399
  162TYR    CD1 1859   5.789   7.078   2.493
  162TYR    HD1 1860   5.807   6.991   2.557
  162TYR    CD2 1861   5.643   7.187   2.335
  162TYR    HD2 1862   5.582   7.178   2.246
  162TYR    CE1 1863   5.841   7.205   2.515
  162TYR    HE1 1864   5.892   7.226   2.609
  162TYR    CE2 1865   5.696   7.313   2.361
  162TYR    HE2 1866   5.658   7.406   2.320
  162TYR     CZ 1867   5.805   7.320   2.447
  162TYR     OH 1868   5.880   7.434   2.450
  162TYR     HH 1869   5.974   7.399   2.448
  162TYR      C 1870   5.479   6.756   2.280
  162TYR      O 1871   5.378   6.735   2.347
  163LEU      N 1872   5.584   6.675   2.278
  163LEU      H 1873   5.677   6.712   2.274
  163LEU     CA 1874   5.578   6.528   2.285
  163LEU     CB 1875   5.666   6.463   2.178
  163LEU     CG 1876   5.624   6.317   2.156
  163LEU    CD1 1877   5.494   6.313   2.076
  163LEU    CD2 1878   5.730   6.229   2.090
  163LEU      C 1879   5.612   6.477   2.425
  163LEU      O 1880   5.713   6.508   2.488
  164LEU      N 1881   5.531   6.380   2.468
  164LEU      H 1882   5.461   6.343   2.408
  164LEU     CA 1883   5.545   6.305   2.594
  164LEU     CB 1884   5.421   6.328   2.681
  164LEU     CG 1885   5.407   6.243   2.807
  164LEU    CD1 1886   5.521   6.271   2.905
  164LEU    CD2 1887   5.287   6.287   2.891
  164LEU      C 1888   5.562   6.162   2.542
  164LEU      O 1889   5.477   6.122   2.462
  165TYR      N 1890   5.664   6.084   2.576
  165TYR      H 1891   5.746   6.121   2.620
  165TYR     CA 1892   5.682   5.950   2.519
  165TYR     CB 1893   5.821   5.933   2.458
  165TYR     CG 1894   5.830   5.807   2.372
  165TYR    CD1 1895   5.819   5.818   2.234
  165TYR    HD1 1896   5.766   5.903   2.191
  165TYR    CD2 1897   5.894   5.697   2.429
  165TYR    HD2 1898   5.932   5.713   2.530
  165TYR    CE1 1899   5.872   5.713   2.160
  165TYR    HE1 1900   5.858   5.723   2.053
  165TYR    CE2 1901   5.934   5.588   2.354
  165TYR    HE2 1902   5.979   5.499   2.397
  165TYR     CZ 1903   5.935   5.602   2.215
  165TYR     OH 1904   6.004   5.520   2.131
  165TYR     HH 1905   6.065   5.465   2.190
  165TYR      C 1906   5.653   5.847   2.629
  165TYR      O 1907   5.697   5.863   2.743
  166TYR      N 1908   5.567   5.755   2.587
  166TYR      H 1909   5.541   5.757   2.491
  166TYR     CA 1910   5.522   5.637   2.662
  166TYR     CB 1911   5.371   5.615   2.674
  166TYR     CG 1912   5.305   5.714   2.771
  166TYR    CD1 1913   5.215   5.815   2.737
  166TYR    HD1 1914   5.156   5.798   2.647
  166TYR    CD2 1915   5.347   5.714   2.903
  166TYR    HD2 1916   5.421   5.640   2.933
  166TYR    CE1 1917   5.167   5.908   2.828
  166TYR    HE1 1918   5.097   5.984   2.795
  166TYR    CE2 1919   5.297   5.800   3.000
  166TYR    HE2 1920   5.330   5.800   3.104
  166TYR     CZ 1921   5.209   5.900   2.960
  166TYR     OH 1922   5.160   5.982   3.056
  166TYR     HH 1923   5.092   6.040   3.011
  166TYR      C 1924   5.596   5.505   2.641
  166TYR      O 1925   5.585   5.441   2.536
  167THR      N 1926   5.688   5.479   2.733
  167THR      H 1927   5.717   5.537   2.810
  167THR     CA 1928   5.759   5.351   2.725
  167THR     CB 1929   5.910   5.365   2.702
  167THR    OG1 1930   5.974   5.238   2.686
  167THR    HG1 1931   5.966   5.226   2.587
  167THR    CG2 1932   5.974   5.448   2.813
  167THR      C 1933   5.739   5.246   2.834
  167THR      O 1934   5.704   5.281   2.947
  168GL4      N 1935   5.729   5.119   2.796
  168GL4      H 1936   5.748   5.088   2.703
  168GL4     CA 1937   5.661   5.023   2.884
  168GL4     CB 1938   5.614   4.910   2.792
  168GL4     CG 1939   5.500   4.821   2.841
  168GL4     CD 1940   5.435   4.740   2.728
  168GL4    OE1 1941   5.310   4.736   2.728
  168GL4   HE11 1942   5.289   4.650   2.681
  168GL4   HE12 1943   5.275   4.814   2.779
  168GL4    OE2 1944   5.507   4.698   2.635
  168GL4   HE21 1945   5.454   4.695   2.551
  168GL4   HE22 1946   5.588   4.655   2.676
  168GL4      C 1947   5.747   4.986   3.005
  168GL4      O 1948   5.867   4.963   2.989
  169PHE      N 1949   5.680   4.964   3.118
  169PHE      H 1950   5.582   4.982   3.125
  169PHE     CA 1951   5.752   4.913   3.235
  169PHE     CB 1952   5.668   4.939   3.360
  169PHE     CG 1953   5.744   4.897   3.486
  169PHE    CD1 1954   5.685   4.814   3.581
  169PHE    HD1 1955   5.594   4.764   3.550
  169PHE    CD2 1956   5.869   4.954   3.507
  169PHE    HD2 1957   5.915   5.022   3.435
  169PHE    CE1 1958   5.750   4.797   3.703
  169PHE    HE1 1959   5.703   4.749   3.788
  169PHE    CE2 1960   5.941   4.923   3.622
  169PHE    HE2 1961   6.038   4.968   3.640
  169PHE     CZ 1962   5.881   4.843   3.718
  169PHE     HZ 1963   5.922   4.856   3.818
  169PHE      C 1964   5.806   4.771   3.216
  169PHE      O 1965   5.732   4.701   3.147
  170THR      N 1966   5.922   4.737   3.272
  170THR      H 1967   5.995   4.797   3.305
  170THR     CA 1968   5.964   4.598   3.293
  170THR     CB 1969   6.080   4.565   3.198
  170THR    OG1 1970   6.139   4.437   3.218
  170THR    HG1 1971   6.092   4.362   3.171
  170THR    CG2 1972   6.192   4.669   3.191
  170THR      C 1973   6.008   4.567   3.436
  170THR      O 1974   6.079   4.649   3.495
  171PRO      N 1975   5.951   4.463   3.496
  171PRO     CA 1976   5.964   4.432   3.639
  171PRO     CB 1977   5.830   4.368   3.674
  171PRO     CG 1978   5.829   4.275   3.552
  171PRO     CD 1979   5.862   4.365   3.433
  171PRO      C 1980   6.091   4.369   3.696
  171PRO      O 1981   6.132   4.390   3.810
  172THR      N 1982   6.183   4.333   3.606
  172THR      H 1983   6.164   4.333   3.508
  172THR     CA 1984   6.317   4.281   3.639
  172THR     CB 1985   6.378   4.225   3.510
  172THR    OG1 1986   6.348   4.318   3.405
  172THR    HG1 1987   6.438   4.350   3.375
  172THR    CG2 1988   6.318   4.087   3.483
  172THR      C 1989   6.420   4.377   3.698
  172THR      O 1990   6.480   4.459   3.629
  173GL4      N 1991   6.428   4.360   3.830
  173GL4      H 1992   6.397   4.275   3.873
  173GL4     CA 1993   6.494   4.451   3.924
  173GL4     CB 1994   6.501   4.377   4.057
  173GL4     CG 1995   6.363   4.340   4.112
  173GL4     CD 1996   6.368   4.224   4.212
  173GL4    OE1 1997   6.281   4.219   4.302
  173GL4   HE11 1998   6.318   4.176   4.384
  173GL4   HE12 1999   6.200   4.257   4.257
  173GL4    OE2 2000   6.444   4.128   4.188
  173GL4   HE21 2001   6.384   4.049   4.196
  173GL4   HE22 2002   6.539   4.159   4.181
  173GL4      C 2003   6.628   4.506   3.873
  173GL4      O 2004   6.643   4.628   3.865
  174LYSH     N 2005   6.703   4.417   3.807
  174LYSH     H 2006   6.662   4.329   3.786
  174LYSH    CA 2007   6.835   4.459   3.758
  174LYSH    CB 2008   6.921   4.335   3.733
  174LYSH    CG 2009   6.952   4.255   3.859
  174LYSH    CD 2010   7.038   4.131   3.831
  174LYSH    CE 2011   6.953   4.011   3.791
  174LYSH    NZ 2012   7.019   3.882   3.762
  174LYSH   HZ1 2013   7.085   3.864   3.835
  174LYSH   HZ2 2014   6.953   3.808   3.774
  174LYSH   HZ3 2015   7.057   3.885   3.670
  174LYSH     C 2016   6.847   4.558   3.642
  174LYSH     O 2017   6.951   4.625   3.637
  175ASN      N 2018   6.747   4.573   3.556
  175ASN      H 2019   6.654   4.539   3.570
  175ASN     CA 2020   6.753   4.648   3.430
  175ASN     CB 2021   6.626   4.629   3.347
  175ASN     CG 2022   6.637   4.493   3.278
  175ASN    OD1 2023   6.575   4.398   3.326
  175ASN    ND2 2024   6.719   4.480   3.175
  175ASN   HD21 2025   6.780   4.556   3.150
  175ASN   HD22 2026   6.731   4.394   3.125
  175ASN      C 2027   6.796   4.794   3.444
  175ASN      O 2028   6.715   4.874   3.491
  176GL4      N 2029   6.902   4.833   3.373
  176GL4      H 2030   6.944   4.771   3.307
  176GL4     CA 2031   6.970   4.961   3.396
  176GL4     CB 2032   7.122   4.949   3.408
  176GL4     CG 2033   7.186   5.067   3.482
  176GL4     CD 2034   7.338   5.068   3.461
  176GL4    OE1 2035   7.390   5.169   3.407
  176GL4   HE11 2036   7.480   5.192   3.445
  176GL4   HE12 2037   7.310   5.211   3.365
  176GL4    OE2 2038   7.403   4.969   3.499
  176GL4   HE21 2039   7.498   4.992   3.478
  176GL4   HE22 2040   7.348   4.920   3.566
  176GL4      C 2041   6.938   5.057   3.281
  176GL4      O 2042   6.976   5.028   3.167
  177TYR      N 2043   6.874   5.167   3.320
  177TYR      H 2044   6.885   5.188   3.417
  177TYR     CA 2045   6.799   5.262   3.237
  177TYR     CB 2046   6.652   5.265   3.277
  177TYR     CG 2047   6.561   5.166   3.205
  177TYR    CD1 2048   6.522   5.046   3.263
  177TYR    HD1 2049   6.526   5.032   3.371
  177TYR    CD2 2050   6.513   5.204   3.080
  177TYR    HD2 2051   6.541   5.298   3.032
  177TYR    CE1 2052   6.426   4.969   3.197
  177TYR    HE1 2053   6.427   4.864   3.225
  177TYR    CE2 2054   6.413   5.132   3.015
  177TYR    HE2 2055   6.350   5.189   2.947
  177TYR     CZ 2056   6.375   5.013   3.076
  177TYR     OH 2057   6.271   4.948   3.017
  177TYR     HH 2058   6.235   5.017   2.954
  177TYR      C 2059   6.849   5.406   3.243
  177TYR      O 2060   6.918   5.453   3.333
  178ALA      N 2061   6.813   5.467   3.130
  178ALA      H 2062   6.744   5.424   3.073
  178ALA     CA 2063   6.840   5.608   3.100
  178ALA     CB 2064   6.984   5.638   3.056
  178ALA      C 2065   6.749   5.644   2.982
  178ALA      O 2066   6.735   5.572   2.883
  179CYS2     N 2067   6.709   5.769   2.966
  179CYS2     H 2068   6.733   5.839   3.033
  179CYS2    CA 2069   6.638   5.833   2.854
  179CYS2    CB 2070   6.499   5.890   2.885
  179CYS2    SG 2071   6.394   5.911   2.737
  179CYS2     C 2072   6.719   5.940   2.781
  179CYS2     O 2073   6.711   6.055   2.823
  180ARG      N 2074   6.800   5.897   2.685
  180ARG      H 2075   6.793   5.802   2.654
  180ARG     CA 2076   6.890   5.985   2.609
  180ARG     CB 2077   6.997   5.889   2.558
  180ARG     CG 2078   7.109   5.964   2.485
  180ARG     CD 2079   7.205   5.869   2.413
  180ARG     NE 2080   7.135   5.779   2.320
  180ARG     HE 2081   7.039   5.800   2.297
  180ARG     CZ 2082   7.194   5.684   2.248
  180ARG    NH1 2083   7.322   5.645   2.258
  180ARG   HH11 2084   7.390   5.686   2.319
  180ARG   HH12 2085   7.352   5.594   2.178
  180ARG    NH2 2086   7.114   5.607   2.172
  180ARG   HH21 2087   7.015   5.609   2.176
  180ARG   HH22 2088   7.157   5.556   2.098
  180ARG      C 2089   6.808   6.066   2.509
  180ARG      O 2090   6.797   6.031   2.392
  181VAL      N 2091   6.745   6.171   2.563
  181VAL      H 2092   6.736   6.189   2.661
  181VAL     CA 2093   6.668   6.274   2.493
  181VAL     CB 2094   6.558   6.345   2.571
  181VAL    CG1 2095   6.434   6.254   2.571
  181VAL    CG2 2096   6.601   6.387   2.712
  181VAL      C 2097   6.751   6.378   2.417
  181VAL      O 2098   6.818   6.461   2.478
  182ASN      N 2099   6.748   6.375   2.284
  182ASN      H 2100   6.676   6.323   2.238
  182ASN     CA 2101   6.817   6.470   2.196
  182ASN     CB 2102   6.940   6.405   2.134
  182ASN     CG 2103   7.074   6.440   2.199
  182ASN    OD1 2104   7.096   6.408   2.316
  182ASN    ND2 2105   7.180   6.469   2.124
  182ASN   HD21 2106   7.173   6.449   2.027
  182ASN   HD22 2107   7.270   6.491   2.162
  182ASN      C 2108   6.732   6.538   2.088
  182ASN      O 2109   6.617   6.500   2.067
  183HI0      N 2110   6.767   6.664   2.064
  183HI0      H 2111   6.826   6.716   2.126
  183HI0     CA 2112   6.701   6.763   1.978
  183HI0     CB 2113   6.607   6.845   2.065
  183HI0     CG 2114   6.490   6.918   1.997
  183HI0    ND1 2115   6.478   6.972   1.876
  183HI0    HD1 2116   6.535   6.954   1.796
  183HI0    CD2 2117   6.382   6.953   2.066
  183HI0    HD2 2118   6.364   6.925   2.169
  183HI0    CE1 2119   6.363   7.038   1.873
  183HI0    HE1 2120   6.313   7.068   1.781
  183HI0    NE2 2121   6.299   7.024   1.989
  183HI0    HE2 2122   6.206   7.052   2.012
  183HI0      C 2123   6.801   6.845   1.896
  183HI0      O 2124   6.849   6.949   1.939
  184VAL      N 2125   6.828   6.800   1.773
  184VAL      H 2126   6.781   6.716   1.747
  184VAL     CA 2127   6.947   6.833   1.693
  184VAL     CB 2128   6.976   6.745   1.571
  184VAL    CG1 2129   7.044   6.618   1.620
  184VAL    CG2 2130   6.847   6.713   1.495
  184VAL      C 2131   6.974   6.977   1.651
  184VAL      O 2132   7.087   7.025   1.657
  185THR      N 2133   6.869   7.057   1.631
  185THR      H 2134   6.777   7.019   1.627
  185THR     CA 2135   6.876   7.203   1.614
  185THR     CB 2136   6.738   7.250   1.568
  185THR    OG1 2137   6.640   7.206   1.663
  185THR    HG1 2138   6.581   7.136   1.622
  185THR    CG2 2139   6.705   7.202   1.426
  185THR      C 2140   6.933   7.286   1.729
  185THR      O 2141   6.990   7.394   1.712
  186LEU      N 2142   6.904   7.240   1.850
  186LEU      H 2143   6.823   7.183   1.860
  186LEU     CA 2144   6.954   7.277   1.984
  186LEU     CB 2145   6.847   7.245   2.088
  186LEU     CG 2146   6.866   7.342   2.205
  186LEU    CD1 2147   6.774   7.464   2.201
  186LEU    CD2 2148   6.908   7.272   2.335
  186LEU      C 2149   7.087   7.208   2.018
  186LEU      O 2150   7.187   7.278   2.031
  187SER      N 2151   7.090   7.078   1.989
  187SER      H 2152   7.009   7.029   1.959
  187SER     CA 2153   7.208   6.992   2.008
  187SER     CB 2154   7.178   6.845   2.037
  187SER     OG 2155   7.137   6.848   2.174
  187SER     HG 2156   7.189   6.924   2.213
  187SER      C 2157   7.330   7.003   1.916
  187SER      O 2158   7.440   6.975   1.962
  188GLN      N 2159   7.322   7.065   1.799
  188GLN      H 2160   7.230   7.076   1.761
  188GLN     CA 2161   7.433   7.099   1.709
  188GLN     CB 2162   7.518   6.989   1.644
  188GLN     CG 2163   7.653   7.047   1.602
  188GLN     CD 2164   7.758   6.943   1.564
  188GLN    OE1 2165   7.852   6.906   1.634
  188GLN    NE2 2166   7.739   6.871   1.454
  188GLN   HE21 2167   7.664   6.880   1.389
  188GLN   HE22 2168   7.805   6.797   1.441
  188GLN      C 2169   7.375   7.193   1.603
  188GLN      O 2170   7.321   7.149   1.502
  189PRO      N 2171   7.373   7.323   1.634
  189PRO     CA 2172   7.311   7.423   1.546
  189PRO     CB 2173   7.291   7.545   1.635
  189PRO     CG 2174   7.407   7.534   1.734
  189PRO     CD 2175   7.414   7.384   1.761
  189PRO      C 2176   7.393   7.458   1.421
  189PRO      O 2177   7.506   7.410   1.412
  190LYSH     N 2178   7.326   7.512   1.320
  190LYSH     H 2179   7.227   7.513   1.325
  190LYSH    CA 2180   7.383   7.583   1.204
  190LYSH    CB 2181   7.270   7.591   1.102
  190LYSH    CG 2182   7.316   7.616   0.959
  190LYSH    CD 2183   7.381   7.482   0.922
  190LYSH    CE 2184   7.442   7.485   0.782
  190LYSH    NZ 2185   7.502   7.356   0.746
  190LYSH   HZ1 2186   7.585   7.341   0.801
  190LYSH   HZ2 2187   7.436   7.282   0.757
  190LYSH   HZ3 2188   7.532   7.355   0.651
  190LYSH     C 2189   7.438   7.721   1.238
  190LYSH     O 2190   7.551   7.749   1.199
  191ILE      N 2191   7.355   7.809   1.294
  191ILE      H 2192   7.257   7.789   1.295
  191ILE     CA 2193   7.396   7.942   1.343
  191ILE     CB 2194   7.287   8.049   1.349
  191ILE    CG1 2195   7.196   8.052   1.226
  191ILE    CG2 2196   7.353   8.187   1.358
  191ILE     CD 2197   7.096   8.167   1.240
  191ILE      C 2198   7.434   7.918   1.489
  191ILE      O 2199   7.365   7.844   1.559
  192VAL      N 2200   7.552   7.961   1.535
  192VAL      H 2201   7.615   8.009   1.474
  192VAL     CA 2202   7.600   7.942   1.672
  192VAL     CB 2203   7.745   7.896   1.685
  192VAL    CG1 2204   7.750   7.756   1.623
  192VAL    CG2 2205   7.843   7.988   1.612
  192VAL      C 2206   7.576   8.064   1.761
  192VAL      O 2207   7.540   8.174   1.718
  193LYSH     N 2208   7.589   8.044   1.892
  193LYSH     H 2209   7.579   7.951   1.927
  193LYSH    CA 2210   7.590   8.148   1.995
  193LYSH    CB 2211   7.549   8.085   2.128
  193LYSH    CG 2212   7.526   8.189   2.238
  193LYSH    CD 2213   7.408   8.283   2.213
  193LYSH    CE 2214   7.412   8.412   2.296
  193LYSH    NZ 2215   7.304   8.504   2.257
  193LYSH   HZ1 2216   7.314   8.530   2.161
  193LYSH   HZ2 2217   7.213   8.467   2.274
  193LYSH   HZ3 2218   7.303   8.586   2.314
  193LYSH     C 2219   7.731   8.206   2.008
  193LYSH     O 2220   7.826   8.137   2.045
  194TRP      N 2221   7.736   8.329   1.957
  194TRP      H 2222   7.659   8.362   1.903
  194TRP     CA 2223   7.859   8.409   1.960
  194TRP     CB 2224   7.858   8.499   1.837
  194TRP     CG 2225   7.912   8.431   1.710
  194TRP    CD1 2226   8.036   8.388   1.692
  194TRP    HD1 2227   8.118   8.391   1.764
  194TRP    CD2 2228   7.837   8.402   1.597
  194TRP    NE1 2229   8.040   8.326   1.574
  194TRP    HE1 2230   8.110   8.259   1.550
  194TRP    CE2 2231   7.921   8.328   1.514
  194TRP    CE3 2232   7.710   8.437   1.552
  194TRP    HE3 2233   7.636   8.488   1.613
  194TRP    CZ2 2234   7.872   8.285   1.392
  194TRP    HZ2 2235   7.936   8.245   1.313
  194TRP    CZ3 2236   7.665   8.390   1.429
  194TRP    HZ3 2237   7.567   8.419   1.393
  194TRP    CH2 2238   7.741   8.305   1.350
  194TRP    HH2 2239   7.703   8.269   1.254
  194TRP      C 2240   7.863   8.500   2.083
  194TRP      O 2241   7.761   8.561   2.116
  195AS4      N 2242   7.981   8.518   2.141
  195AS4      H 2243   8.054   8.454   2.116
  195AS4     CA 2244   8.008   8.602   2.258
  195AS4     CB 2245   8.149   8.573   2.309
  195AS4     CG 2246   8.257   8.575   2.201
  195AS4    OD1 2247   8.351   8.657   2.204
  195AS4   HD11 2248   8.436   8.617   2.169
  195AS4   HD12 2249   8.319   8.741   2.247
  195AS4    OD2 2250   8.259   8.472   2.130
  195AS4   HD21 2251   8.347   8.462   2.084
  195AS4   HD22 2252   8.168   8.431   2.133
  195AS4      C 2253   7.985   8.752   2.241
  195AS4      O 2254   7.939   8.816   2.336
  196ARG      N 2255   8.041   8.804   2.132
  196ARG      H 2256   8.077   8.738   2.066
  196ARG     CA 2257   8.045   8.944   2.088
  196ARG     CB 2258   8.162   8.964   1.991
  196ARG     CG 2259   8.137   8.884   1.863
  196ARG     CD 2260   8.242   8.894   1.752
  196ARG     NE 2261   8.193   8.825   1.632
  196ARG     HE 2262   8.109   8.861   1.590
  196ARG     CZ 2263   8.222   8.701   1.592
  196ARG    NH1 2264   8.318   8.629   1.651
  196ARG   HH11 2265   8.356   8.665   1.736
  196ARG   HH12 2266   8.367   8.560   1.598
  196ARG    NH2 2267   8.152   8.643   1.493
  196ARG   HH21 2268   8.069   8.687   1.459
  196ARG   HH22 2269   8.191   8.568   1.440
  196ARG      C 2270   7.908   8.987   2.036
  196ARG      O 2271   7.840   8.895   1.992
  197AS4      N 2272   7.871   9.115   2.031
  197AS4      H 2273   7.923   9.184   2.082
  197AS4     CA 2274   7.739   9.158   1.983
  197AS4     CB 2275   7.707   9.289   2.055
  197AS4     CG 2276   7.671   9.254   2.199
  197AS4    OD1 2277   7.548   9.238   2.218
  197AS4   HD11 2278   7.526   9.147   2.255
  197AS4   HD12 2279   7.504   9.326   2.202
  197AS4    OD2 2280   7.764   9.236   2.280
  197AS4   HD21 2281   7.726   9.218   2.371
  197AS4   HD22 2282   7.852   9.250   2.235
  197AS4      C 2283   7.722   9.163   1.831
  197AS4      O 2284   7.771   9.261   1.775
  198MET      N 2285   7.617   9.092   1.792
  198MET      H 2286   7.541   9.072   1.854
  198MET     CA 2287   7.577   9.063   1.653
  198MET     CB 2288   7.691   9.004   1.570
  198MET     CG 2289   7.744   8.869   1.621
  198MET     SD 2290   7.906   8.831   1.544
  198MET     CE 2291   7.836   8.770   1.392
  198MET      C 2292   7.466   8.958   1.650
  198MET     O1 2293   7.394   8.969   1.548
  198MET   HO11 2294   7.309   8.917   1.554
  198MET   HO12 2295   7.431   9.031   1.480
  198MET     O2 2296   7.447   8.869   1.736
  198MET   HO21 2297   7.518   8.882   1.806
  198MET   HO22 2298   7.372   8.809   1.709
   9.08254   9.08254   6.42231   0.00000   0.00000   0.00000   0.00000   4.54128   4.54128
