# Supplementary material for: Interfacial Dynamics and Growth Modes of β2-Microglobulin Dimers
Source: J Chem Inf Model. 2023 May 3;63(14):4447–57. doi: 10.1021/acs.jcim.3c00399 (PMC10369489; doi:10.1021/acs.jcim.3c00399)
Supplement: Supplementary file 2 — ci3c00399_si_002.zip [file ci3c00399_si_002.zip › Supporting-Information/confs_start/Start_conformation_BM-3_rep1.gro]

Protein in water t=   0.00000 step= 0
 2298
    1ILE      N    1   8.910   6.769   5.685
    1ILE     H1    2   8.950   6.852   5.725
    1ILE     H2    3   8.871   6.704   5.751
    1ILE     H3    4   8.982   6.718   5.638
    1ILE     CA    5   8.798   6.805   5.596
    1ILE     CB    6   8.665   6.833   5.667
    1ILE    CG1    7   8.645   6.740   5.787
    1ILE    CG2    8   8.548   6.834   5.569
    1ILE     CD    9   8.527   6.776   5.877
    1ILE      C   10   8.849   6.925   5.516
    1ILE      O   11   8.907   7.018   5.571
    2GLN      N   12   8.849   6.915   5.383
    2GLN      H   13   8.825   6.830   5.337
    2GLN     CA   14   8.896   7.028   5.301
    2GLN     CB   15   8.970   6.972   5.179
    2GLN     CG   16   9.093   6.887   5.212
    2GLN     CD   17   9.199   6.875   5.102
    2GLN    OE1   18   9.266   6.971   5.064
    2GLN    NE2   19   9.212   6.762   5.034
    2GLN   HE21   20   9.147   6.686   5.045
    2GLN   HE22   21   9.306   6.749   5.002
    2GLN      C   22   8.784   7.121   5.255
    2GLN      O   23   8.669   7.094   5.290
    3ARG      N   24   8.819   7.234   5.194
    3ARG      H   25   8.916   7.257   5.192
    3ARG     CA   26   8.725   7.332   5.138
    3ARG     CB   27   8.805   7.453   5.088
    3ARG     CG   28   8.867   7.536   5.200
    3ARG     CD   29   8.929   7.662   5.139
    3ARG     NE   30   9.048   7.627   5.060
    3ARG     HE   31   9.061   7.537   5.020
    3ARG     CZ   32   9.147   7.715   5.036
    3ARG    NH1   33   9.138   7.845   5.068
    3ARG   HH11   34   9.059   7.880   5.118
    3ARG   HH12   35   9.208   7.906   5.032
    3ARG    NH2   36   9.253   7.684   4.961
    3ARG   HH21   37   9.251   7.599   4.909
    3ARG   HH22   38   9.335   7.742   4.959
    3ARG      C   39   8.630   7.279   5.031
    3ARG      O   40   8.662   7.185   4.959
    4THR      N   41   8.509   7.335   5.023
    4THR      H   42   8.473   7.403   5.086
    4THR     CA   43   8.406   7.281   4.933
    4THR     CB   44   8.279   7.366   4.942
    4THR    OG1   45   8.276   7.428   5.071
    4THR    HG1   46   8.185   7.466   5.088
    4THR    CG2   47   8.152   7.286   4.911
    4THR      C   48   8.454   7.267   4.789
    4THR      O   49   8.465   7.371   4.724
    5PRO      N   50   8.449   7.147   4.731
    5PRO     CA   51   8.505   7.113   4.600
    5PRO     CB   52   8.537   6.964   4.601
    5PRO     CG   53   8.508   6.920   4.745
    5PRO     CD   54   8.408   7.023   4.798
    5PRO      C   55   8.413   7.159   4.487
    5PRO      O   56   8.295   7.124   4.491
    6LYSH     N   57   8.477   7.216   4.386
    6LYSH     H   58   8.576   7.228   4.380
    6LYSH    CA   59   8.403   7.272   4.272
    6LYSH    CB   60   8.473   7.396   4.214
    6LYSH    CG   61   8.389   7.460   4.103
    6LYSH    CD   62   8.257   7.532   4.129
    6LYSH    CE   63   8.279   7.665   4.201
    6LYSH    NZ   64   8.165   7.756   4.218
    6LYSH   HZ1   65   8.122   7.772   4.129
    6LYSH   HZ2   66   8.099   7.707   4.275
    6LYSH   HZ3   67   8.191   7.845   4.257
    6LYSH     C   68   8.399   7.163   4.164
    6LYSH     O   69   8.497   7.148   4.092
    7ILE      N   70   8.278   7.112   4.140
    7ILE      H   71   8.197   7.151   4.184
    7ILE     CA   72   8.259   7.005   4.041
    7ILE     CB   73   8.213   6.870   4.097
    7ILE    CG1   74   8.111   6.889   4.209
    7ILE    CG2   75   8.337   6.795   4.148
    7ILE     CD   76   8.038   6.756   4.231
    7ILE      C   77   8.197   7.048   3.908
    7ILE      O   78   8.135   7.155   3.907
    8GLN      N   79   8.215   6.972   3.801
    8GLN      H   80   8.272   6.890   3.796
    8GLN     CA   81   8.162   7.016   3.671
    8GLN     CB   82   8.257   6.983   3.556
    8GLN     CG   83   8.375   7.076   3.528
    8GLN     CD   84   8.327   7.203   3.458
    8GLN    OE1   85   8.379   7.313   3.479
    8GLN    NE2   86   8.246   7.203   3.353
    8GLN   HE21   87   8.214   7.115   3.319
    8GLN   HE22   88   8.213   7.286   3.308
    8GLN      C   89   8.026   6.955   3.638
    8GLN      O   90   8.018   6.839   3.599
    9VAL      N   91   7.933   7.026   3.702
    9VAL      H   92   7.963   7.105   3.755
    9VAL     CA   93   7.791   6.993   3.714
    9VAL     CB   94   7.757   6.955   3.858
    9VAL    CG1   95   7.806   6.814   3.891
    9VAL    CG2   96   7.818   7.051   3.961
    9VAL      C   97   7.700   7.102   3.657
    9VAL      O   98   7.749   7.214   3.640
   10TYR      N   99   7.584   7.048   3.623
   10TYR      H  100   7.575   6.950   3.642
   10TYR     CA  101   7.462   7.116   3.575
   10TYR     CB  102   7.396   7.193   3.689
   10TYR     CG  103   7.371   7.129   3.826
   10TYR    CD1  104   7.428   7.193   3.936
   10TYR    HD1  105   7.460   7.296   3.920
   10TYR    CD2  106   7.302   7.009   3.833
   10TYR    HD2  107   7.234   6.982   3.751
   10TYR    CE1  108   7.412   7.130   4.059
   10TYR    HE1  109   7.417   7.186   4.152
   10TYR    CE2  110   7.290   6.943   3.954
   10TYR    HE2  111   7.258   6.839   3.962
   10TYR     CZ  112   7.351   7.005   4.063
   10TYR     OH  113   7.372   6.932   4.175
   10TYR     HH  114   7.298   6.864   4.179
   10TYR      C  115   7.455   7.190   3.442
   10TYR      O  116   7.371   7.277   3.418
   11SER      N  117   7.550   7.162   3.353
   11SER      H  118   7.620   7.097   3.381
   11SER     CA  119   7.550   7.202   3.211
   11SER     CB  120   7.632   7.324   3.168
   11SER     OG  121   7.732   7.359   3.264
   11SER     HG  122   7.720   7.457   3.280
   11SER      C  123   7.601   7.090   3.120
   11SER      O  124   7.721   7.064   3.113
   12ARG      N  125   7.516   7.012   3.055
   12ARG      H  126   7.555   6.945   2.991
   12ARG     CA  127   7.370   6.995   3.068
   12ARG     CB  128   7.304   6.976   2.932
   12ARG     CG  129   7.306   7.101   2.844
   12ARG     CD  130   7.213   7.096   2.723
   12ARG     NE  131   7.188   7.234   2.680
   12ARG     HE  132   7.233   7.299   2.742
   12ARG     CZ  133   7.107   7.276   2.582
   12ARG    NH1  134   7.047   7.185   2.504
   12ARG   HH11  135   7.062   7.088   2.523
   12ARG   HH12  136   6.979   7.207   2.435
   12ARG    NH2  137   7.125   7.403   2.543
   12ARG   HH21  138   7.186   7.461   2.597
   12ARG   HH22  139   7.092   7.444   2.458
   12ARG      C  140   7.346   6.870   3.153
   12ARG      O  141   7.419   6.773   3.172
   13HI0      N  142   7.224   6.871   3.207
   13HI0      H  143   7.162   6.948   3.191
   13HI0     CA  144   7.169   6.766   3.293
   13HI0     CB  145   7.032   6.812   3.343
   13HI0     CG  146   7.042   6.905   3.464
   13HI0    ND1  147   7.063   7.036   3.459
   13HI0    HD1  148   7.068   7.086   3.373
   13HI0    CD2  149   7.006   6.875   3.588
   13HI0    HD2  150   7.002   6.778   3.638
   13HI0    CE1  151   7.055   7.085   3.583
   13HI0    HE1  152   7.113   7.169   3.622
   13HI0    NE2  153   7.009   6.987   3.660
   13HI0    HE2  154   6.998   7.001   3.758
   13HI0      C  155   7.160   6.628   3.227
   13HI0      O  156   7.111   6.626   3.114
   14PRO      N  157   7.208   6.519   3.286
   14PRO     CA  158   7.208   6.387   3.222
   14PRO     CB  159   7.304   6.297   3.300
   14PRO     CG  160   7.402   6.391   3.372
   14PRO     CD  161   7.320   6.519   3.382
   14PRO      C  162   7.069   6.324   3.202
   14PRO      O  163   6.966   6.372   3.250
   15ALA      N  164   7.064   6.247   3.094
   15ALA      H  165   7.135   6.221   3.028
   15ALA     CA  166   6.940   6.174   3.065
   15ALA     CB  167   6.947   6.138   2.917
   15ALA      C  168   6.928   6.052   3.156
   15ALA      O  169   7.031   5.992   3.189
   16GL4      N  170   6.805   6.005   3.173
   16GL4      H  171   6.721   6.056   3.154
   16GL4     CA  172   6.772   5.885   3.252
   16GL4     CB  173   6.622   5.857   3.241
   16GL4     CG  174   6.567   5.815   3.105
   16GL4     CD  175   6.585   5.913   2.989
   16GL4    OE1  176   6.543   6.031   2.993
   16GL4   HE11  177   6.495   6.068   2.914
   16GL4   HE12  178   6.564   6.073   3.081
   16GL4    OE2  179   6.659   5.869   2.898
   16GL4   HE21  180   6.688   5.942   2.837
   16GL4   HE22  181   6.673   5.770   2.907
   16GL4      C  182   6.843   5.757   3.210
   16GL4      O  183   6.862   5.660   3.284
   17ASN      N  184   6.874   5.748   3.081
   17ASN      H  185   6.824   5.811   3.022
   17ASN     CA  186   6.959   5.640   3.029
   17ASN     CB  187   6.943   5.646   2.877
   17ASN     CG  188   6.837   5.551   2.822
   17ASN    OD1  189   6.859   5.433   2.796
   17ASN    ND2  190   6.712   5.594   2.805
   17ASN   HD21  191   6.700   5.690   2.831
   17ASN   HD22  192   6.636   5.536   2.776
   17ASN      C  193   7.103   5.646   3.081
   17ASN      O  194   7.147   5.549   3.144
   18GLY      N  195   7.164   5.762   3.062
   18GLY      H  196   7.112   5.833   3.015
   18GLY     CA  197   7.300   5.790   3.111
   18GLY      C  198   7.341   5.928   3.061
   18GLY      O  199   7.261   5.998   3.000
   19LYSH     N  200   7.459   5.972   3.104
   19LYSH     H  201   7.483   6.063   3.070
   19LYSH    CA  202   7.543   5.902   3.202
   19LYSH    CB  203   7.685   5.883   3.149
   19LYSH    CG  204   7.709   5.740   3.100
   19LYSH    CD  205   7.858   5.719   3.073
   19LYSH    CE  206   7.882   5.569   3.063
   19LYSH    NZ  207   8.024   5.532   3.052
   19LYSH   HZ1  208   8.026   5.471   2.972
   19LYSH   HZ2  209   8.088   5.599   3.016
   19LYSH   HZ3  210   8.054   5.481   3.132
   19LYSH     C  211   7.545   5.970   3.339
   19LYSH     O  212   7.594   6.083   3.352
   20SER      N  213   7.518   5.893   3.444
   20SER      H  214   7.533   5.794   3.445
   20SER     CA  215   7.508   5.954   3.577
   20SER     CB  216   7.420   5.877   3.676
   20SER     OG  217   7.283   5.878   3.635
   20SER     HG  218   7.238   5.791   3.654
   20SER      C  219   7.644   5.982   3.642
   20SER      O  220   7.721   5.889   3.665
   21ASN      N  221   7.675   6.111   3.654
   21ASN      H  222   7.620   6.173   3.598
   21ASN     CA  223   7.788   6.164   3.731
   21ASN     CB  224   7.756   6.217   3.871
   21ASN     CG  225   7.654   6.332   3.869
   21ASN    OD1  226   7.547   6.341   3.810
   21ASN    ND2  227   7.681   6.430   3.955
   21ASN   HD21  228   7.759   6.425   4.017
   21ASN   HD22  229   7.614   6.503   3.966
   21ASN      C  230   7.910   6.074   3.748
   21ASN      O  231   7.930   6.003   3.847
   22PHE      N  232   8.009   6.083   3.660
   22PHE      H  233   8.075   6.008   3.662
   22PHE     CA  234   8.006   6.155   3.532
   22PHE     CB  235   7.930   6.090   3.417
   22PHE     CG  236   7.995   5.960   3.368
   22PHE    CD1  237   7.958   5.841   3.429
   22PHE    HD1  238   7.878   5.845   3.503
   22PHE    CD2  239   8.104   5.953   3.282
   22PHE    HD2  240   8.139   6.042   3.231
   22PHE    CE1  241   8.035   5.727   3.414
   22PHE    HE1  242   8.027   5.653   3.493
   22PHE    CE2  243   8.185   5.841   3.264
   22PHE    HE2  244   8.275   5.831   3.203
   22PHE     CZ  245   8.147   5.725   3.331
   22PHE     HZ  246   8.195   5.631   3.304
   22PHE      C  247   8.009   6.308   3.519
   22PHE      O  248   7.909   6.356   3.466
   23LEU      N  249   8.119   6.374   3.553
   23LEU      H  250   8.208   6.330   3.540
   23LEU     CA  251   8.122   6.520   3.546
   23LEU     CB  252   8.237   6.578   3.629
   23LEU     CG  253   8.226   6.543   3.778
   23LEU    CD1  254   8.360   6.589   3.835
   23LEU    CD2  255   8.104   6.591   3.857
   23LEU      C  256   8.137   6.582   3.407
   23LEU      O  257   8.228   6.543   3.334
   24ASN      N  258   8.051   6.678   3.376
   24ASN      H  259   7.997   6.727   3.445
   24ASN     CA  260   8.039   6.730   3.239
   24ASN     CB  261   7.889   6.719   3.209
   24ASN     CG  262   7.800   6.794   3.309
   24ASN    OD1  263   7.828   6.908   3.346
   24ASN    ND2  264   7.676   6.756   3.339
   24ASN   HD21  265   7.632   6.691   3.278
   24ASN   HD22  266   7.635   6.798   3.420
   24ASN      C  267   8.082   6.869   3.191
   24ASN      O  268   8.145   6.939   3.270
   25CYS2     N  269   8.088   6.890   3.060
   25CYS2     H  270   8.115   6.815   3.000
   25CYS2    CA  271   8.086   7.026   3.004
   25CYS2    CB  272   8.225   7.075   2.964
   25CYS2    SG  273   8.244   7.245   2.901
   25CYS2     C  274   8.007   7.036   2.873
   25CYS2     O  275   7.998   6.931   2.810
   26TYR      N  276   7.918   7.134   2.864
   26TYR      H  277   7.883   7.181   2.946
   26TYR     CA  278   7.843   7.146   2.739
   26TYR     CB  279   7.700   7.197   2.759
   26TYR     CG  280   7.628   7.191   2.625
   26TYR    CD1  281   7.577   7.074   2.570
   26TYR    HD1  282   7.580   6.979   2.624
   26TYR    CD2  283   7.614   7.310   2.553
   26TYR    HD2  284   7.675   7.399   2.570
   26TYR    CE1  285   7.507   7.074   2.450
   26TYR    HE1  286   7.487   6.981   2.396
   26TYR    CE2  287   7.540   7.310   2.435
   26TYR    HE2  288   7.542   7.407   2.384
   26TYR     CZ  289   7.484   7.194   2.384
   26TYR     OH  290   7.380   7.212   2.299
   26TYR     HH  291   7.343   7.121   2.281
   26TYR      C  292   7.927   7.231   2.643
   26TYR      O  293   7.987   7.329   2.687
   27VAL      N  294   7.928   7.186   2.518
   27VAL      H  295   7.869   7.116   2.479
   27VAL     CA  296   7.991   7.263   2.410
   27VAL     CB  297   8.137   7.228   2.382
   27VAL    CG1  298   8.203   7.335   2.294
   27VAL    CG2  299   8.230   7.195   2.499
   27VAL      C  300   7.900   7.258   2.287
   27VAL      O  301   7.876   7.156   2.222
   28SER      N  302   7.859   7.380   2.255
   28SER      H  303   7.868   7.451   2.326
   28SER     CA  304   7.776   7.393   2.135
   28SER     CB  305   7.671   7.503   2.149
   28SER     OG  306   7.729   7.630   2.179
   28SER     HG  307   7.660   7.692   2.217
   28SER      C  308   7.850   7.408   2.002
   28SER      O  309   7.900   7.514   1.964
   29GLY      N  310   7.903   7.295   1.957
   29GLY      H  311   7.891   7.207   2.004
   29GLY     CA  312   7.957   7.264   1.824
   29GLY      C  313   7.961   7.111   1.815
   29GLY      O  314   7.940   7.053   1.921
   30PHE      N  315   7.931   7.060   1.696
   30PHE      H  316   7.958   7.120   1.621
   30PHE     CA  317   7.917   6.921   1.649
   30PHE     CB  318   7.864   6.917   1.505
   30PHE     CG  319   7.826   6.782   1.444
   30PHE    CD1  320   7.714   6.715   1.493
   30PHE    HD1  321   7.631   6.766   1.543
   30PHE    CD2  322   7.907   6.728   1.345
   30PHE    HD2  323   7.993   6.790   1.321
   30PHE    CE1  324   7.692   6.587   1.444
   30PHE    HE1  325   7.609   6.528   1.482
   30PHE    CE2  326   7.888   6.597   1.303
   30PHE    HE2  327   7.957   6.541   1.240
   30PHE     CZ  328   7.778   6.527   1.353
   30PHE     HZ  329   7.752   6.425   1.326
   30PHE      C  330   8.050   6.848   1.663
   30PHE      O  331   8.149   6.912   1.698
   31HI0      N  332   8.070   6.720   1.631
   31HI0      H  333   7.991   6.664   1.608
   31HI0     CA  334   8.195   6.642   1.623
   31HI0     CB  335   8.159   6.499   1.663
   31HI0     CG  336   8.277   6.406   1.690
   31HI0    ND1  337   8.391   6.435   1.752
   31HI0    HD1  338   8.414   6.514   1.808
   31HI0    CD2  339   8.288   6.284   1.639
   31HI0    HD2  340   8.205   6.232   1.590
   31HI0    CE1  341   8.476   6.334   1.734
   31HI0    HE1  342   8.573   6.327   1.782
   31HI0    NE2  343   8.411   6.240   1.665
   31HI0    HE2  344   8.439   6.149   1.636
   31HI0      C  345   8.280   6.657   1.497
   31HI0      O  346   8.246   6.583   1.405
   32PRO      N  347   8.397   6.721   1.496
   32PRO     CA  348   8.457   6.805   1.601
   32PRO     CB  349   8.607   6.784   1.574
   32PRO     CG  350   8.625   6.766   1.423
   32PRO     CD  351   8.496   6.689   1.393
   32PRO      C  352   8.416   6.952   1.588
   32PRO      O  353   8.383   7.002   1.481
   33SER      N  354   8.427   7.033   1.693
   33SER      H  355   8.463   7.000   1.780
   33SER     CA  356   8.417   7.179   1.677
   33SER     CB  357   8.374   7.234   1.813
   33SER     OG  358   8.345   7.374   1.817
   33SER     HG  359   8.291   7.405   1.895
   33SER      C  360   8.550   7.238   1.632
   33SER      O  361   8.646   7.161   1.627
   34AS4      N  362   8.551   7.365   1.593
   34AS4      H  363   8.470   7.420   1.571
   34AS4     CA  364   8.668   7.446   1.557
   34AS4     CB  365   8.630   7.577   1.487
   34AS4     CG  366   8.528   7.658   1.567
   34AS4    OD1  367   8.556   7.756   1.639
   34AS4   HD11  368   8.473   7.783   1.688
   34AS4   HD12  369   8.651   7.782   1.624
   34AS4    OD2  370   8.408   7.628   1.548
   34AS4   HD21  371   8.348   7.652   1.624
   34AS4   HD22  372   8.399   7.583   1.459
   34AS4      C  373   8.773   7.463   1.667
   34AS4      O  374   8.889   7.435   1.639
   35ILE      N  375   8.732   7.534   1.772
   35ILE      H  376   8.649   7.587   1.752
   35ILE     CA  377   8.798   7.569   1.898
   35ILE     CB  378   8.733   7.675   1.988
   35ILE    CG1  379   8.584   7.651   2.013
   35ILE    CG2  380   8.746   7.812   1.921
   35ILE     CD  381   8.563   7.554   2.129
   35ILE      C  382   8.845   7.454   1.987
   35ILE      O  383   8.783   7.348   1.998
   36GL4      N  384   8.950   7.485   2.062
   36GL4      H  385   9.002   7.566   2.034
   36GL4     CA  386   9.016   7.387   2.150
   36GL4     CB  387   9.159   7.438   2.164
   36GL4     CG  388   9.254   7.334   2.222
   36GL4     CD  389   9.391   7.399   2.239
   36GL4    OE1  390   9.472   7.377   2.146
   36GL4   HE11  391   9.558   7.420   2.172
   36GL4   HE12  392   9.430   7.359   2.057
   36GL4    OE2  393   9.419   7.449   2.350
   36GL4   HE21  394   9.513   7.437   2.381
   36GL4   HE22  395   9.344   7.509   2.378
   36GL4      C  396   8.940   7.390   2.283
   36GL4      O  397   8.914   7.496   2.340
   37VAL      N  398   8.915   7.268   2.329
   37VAL      H  399   8.924   7.187   2.272
   37VAL     CA  400   8.848   7.249   2.458
   37VAL     CB  401   8.715   7.173   2.452
   37VAL    CG1  402   8.632   7.159   2.579
   37VAL    CG2  403   8.615   7.230   2.351
   37VAL      C  404   8.943   7.166   2.546
   37VAL      O  405   8.973   7.048   2.528
   38AS4      N  406   8.959   7.223   2.665
   38AS4      H  407   8.953   7.323   2.664
   38AS4     CA  408   9.019   7.150   2.777
   38AS4     CB  409   9.143   7.235   2.808
   38AS4     CG  410   9.252   7.239   2.702
   38AS4    OD1  411   9.340   7.151   2.709
   38AS4   HD11  412   9.392   7.144   2.624
   38AS4   HD12  413   9.304   7.106   2.791
   38AS4    OD2  414   9.248   7.339   2.627
   38AS4   HD21  415   9.322   7.340   2.560
   38AS4   HD22  416   9.176   7.390   2.675
   38AS4      C  417   8.933   7.135   2.903
   38AS4      O  418   8.913   7.230   2.978
   39LEU      N  419   8.916   7.008   2.939
   39LEU      H  420   8.946   6.940   2.872
   39LEU     CA  421   8.875   6.981   3.077
   39LEU     CB  422   8.788   6.856   3.092
   39LEU     CG  423   8.640   6.892   3.113
   39LEU    CD1  424   8.557   6.789   3.035
   39LEU    CD2  425   8.611   6.925   3.259
   39LEU      C  426   8.996   6.984   3.170
   39LEU      O  427   9.093   6.912   3.147
   40LEU      N  428   8.987   7.065   3.275
   40LEU      H  429   8.898   7.107   3.293
   40LEU     CA  430   9.088   7.086   3.379
   40LEU     CB  431   9.121   7.234   3.402
   40LEU     CG  432   9.233   7.287   3.313
   40LEU    CD1  433   9.215   7.259   3.163
   40LEU    CD2  434   9.250   7.437   3.341
   40LEU      C  435   9.042   7.030   3.514
   40LEU      O  436   8.922   7.013   3.534
   41LYSH     N  437   9.143   6.997   3.594
   41LYSH     H  438   9.235   7.020   3.561
   41LYSH    CA  439   9.143   6.911   3.713
   41LYSH    CB  440   9.158   6.762   3.686
   41LYSH    CG  441   9.154   6.676   3.813
   41LYSH    CD  442   9.097   6.535   3.798
   41LYSH    CE  443   9.078   6.452   3.926
   41LYSH    NZ  444   8.981   6.345   3.897
   41LYSH   HZ1  445   8.966   6.292   3.980
   41LYSH   HZ2  446   8.897   6.387   3.863
   41LYSH   HZ3  447   9.027   6.281   3.835
   41LYSH     C  448   9.259   6.956   3.802
   41LYSH     O  449   9.371   6.911   3.777
   42ASN      N  450   9.231   7.063   3.876
   42ASN      H  451   9.140   7.085   3.909
   42ASN     CA  452   9.333   7.139   3.951
   42ASN     CB  453   9.364   7.049   4.070
   42ASN     CG  454   9.253   7.024   4.173
   42ASN    OD1  455   9.154   6.958   4.141
   42ASN    ND2  456   9.277   7.067   4.296
   42ASN   HD21  457   9.365   7.108   4.320
   42ASN   HD22  458   9.217   7.044   4.373
   42ASN      C  459   9.452   7.194   3.872
   42ASN      O  460   9.563   7.160   3.913
   43GLY      N  461   9.433   7.295   3.787
   43GLY      H  462   9.346   7.342   3.777
   43GLY     CA  463   9.549   7.345   3.712
   43GLY      C  464   9.588   7.254   3.595
   43GLY      O  465   9.600   7.311   3.486
   44GL4      N  466   9.636   7.133   3.620
   44GL4      H  467   9.641   7.090   3.710
   44GL4     CA  468   9.655   7.042   3.506
   44GL4     CB  469   9.736   6.924   3.558
   44GL4     CG  470   9.882   6.960   3.588
   44GL4     CD  471   9.963   6.838   3.633
   44GL4    OE1  472   9.938   6.780   3.741
   44GL4   HE11  473   9.967   6.685   3.731
   44GL4   HE12  474   9.910   6.849   3.808
   44GL4    OE2  475  10.069   6.808   3.574
   44GL4   HE21  476  10.103   6.719   3.604
   44GL4   HE22  477  10.065   6.870   3.495
   44GL4      C  478   9.526   6.997   3.436
   44GL4      O  479   9.413   7.005   3.483
   45ARG      N  480   9.549   6.973   3.307
   45ARG      H  481   9.646   6.964   3.284
   45ARG     CA  482   9.454   6.920   3.208
   45ARG     CB  483   9.510   6.962   3.072
   45ARG     CG  484   9.502   7.112   3.044
   45ARG     CD  485   9.604   7.149   2.936
   45ARG     NE  486   9.595   7.293   2.910
   45ARG     HE  487   9.507   7.332   2.884
   45ARG     CZ  488   9.703   7.372   2.900
   45ARG    NH1  489   9.824   7.326   2.934
   45ARG   HH11  490   9.825   7.240   2.985
   45ARG   HH12  491   9.913   7.367   2.910
   45ARG    NH2  492   9.694   7.492   2.841
   45ARG   HH21  493   9.603   7.518   2.809
   45ARG   HH22  494   9.768   7.559   2.844
   45ARG      C  495   9.429   6.769   3.209
   45ARG      O  496   9.514   6.685   3.237
   46ILE      N  497   9.313   6.730   3.157
   46ILE      H  498   9.236   6.792   3.166
   46ILE     CA  499   9.275   6.590   3.131
   46ILE     CB  500   9.128   6.573   3.171
   46ILE    CG1  501   9.112   6.614   3.317
   46ILE    CG2  502   9.093   6.424   3.168
   46ILE     CD  503   8.968   6.635   3.365
   46ILE      C  504   9.297   6.565   2.982
   46ILE      O  505   9.197   6.573   2.910
   47GL4      N  506   9.409   6.503   2.946
   47GL4      H  507   9.495   6.508   2.995
   47GL4     CA  508   9.431   6.446   2.812
   47GL4     CB  509   9.576   6.399   2.794
   47GL4     CG  510   9.676   6.514   2.810
   47GL4     CD  511   9.687   6.570   2.951
   47GL4    OE1  512   9.658   6.690   2.971
   47GL4   HE11  513   9.676   6.710   3.067
   47GL4   HE12  514   9.634   6.730   2.883
   47GL4    OE2  515   9.710   6.498   3.051
   47GL4   HE21  516   9.654   6.524   3.130
   47GL4   HE22  517   9.780   6.429   3.033
   47GL4      C  518   9.345   6.323   2.785
   47GL4      O  519   9.350   6.219   2.850
   48LYSH     N  520   9.264   6.334   2.680
   48LYSH     H  521   9.277   6.416   2.624
   48LYSH    CA  522   9.148   6.254   2.641
   48LYSH    CB  523   9.176   6.125   2.564
   48LYSH    CG  524   9.235   6.144   2.424
   48LYSH    CD  525   9.204   6.020   2.340
   48LYSH    CE  526   9.224   6.044   2.190
   48LYSH    NZ  527   9.210   5.925   2.106
   48LYSH   HZ1  528   9.274   5.922   2.029
   48LYSH   HZ2  529   9.216   5.840   2.159
   48LYSH   HZ3  530   9.122   5.923   2.058
   48LYSH     C  531   9.038   6.236   2.746
   48LYSH     O  532   9.045   6.137   2.818
   49VAL      N  533   8.930   6.314   2.747
   49VAL      H  534   8.932   6.403   2.703
   49VAL     CA  535   8.809   6.279   2.824
   49VAL     CB  536   8.702   6.388   2.829
   49VAL    CG1  537   8.760   6.514   2.893
   49VAL    CG2  538   8.660   6.420   2.685
   49VAL      C  539   8.744   6.147   2.783
   49VAL      O  540   8.773   6.091   2.677
   50GL4      N  541   8.664   6.098   2.877
   50GL4      H  542   8.671   6.118   2.975
   50GL4     CA  543   8.590   5.972   2.864
   50GL4     CB  544   8.548   5.909   2.997
   50GL4     CG  545   8.669   5.852   3.073
   50GL4     CD  546   8.766   5.950   3.139
   50GL4    OE1  547   8.869   5.898   3.186
   50GL4   HE11  548   8.901   5.939   3.272
   50GL4   HE12  549   8.885   5.807   3.147
   50GL4    OE2  550   8.724   6.066   3.163
   50GL4   HE21  551   8.769   6.101   3.245
   50GL4   HE22  552   8.665   6.091   3.086
   50GL4      C  553   8.469   5.960   2.771
   50GL4      O  554   8.441   5.858   2.707
   51HI0      N  555   8.394   6.068   2.753
   51HI0      H  556   8.427   6.158   2.782
   51HI0     CA  557   8.282   6.070   2.658
   51HI0     CB  558   8.146   6.046   2.725
   51HI0     CG  559   8.127   5.907   2.787
   51HI0    ND1  560   8.080   5.803   2.719
   51HI0    HD1  561   8.030   5.801   2.633
   51HI0    CD2  562   8.172   5.866   2.905
   51HI0    HD2  563   8.207   5.933   2.984
   51HI0    CE1  564   8.115   5.692   2.784
   51HI0    HE1  565   8.087   5.589   2.760
   51HI0    NE2  566   8.160   5.733   2.902
   51HI0    HE2  567   8.165   5.678   2.985
   51HI0      C  568   8.276   6.205   2.587
   51HI0      O  569   8.302   6.310   2.645
   52SER      N  570   8.225   6.185   2.465
   52SER      H  571   8.190   6.094   2.446
   52SER     CA  572   8.191   6.288   2.366
   52SER     CB  573   8.299   6.317   2.262
   52SER     OG  574   8.331   6.208   2.175
   52SER     HG  575   8.376   6.140   2.233
   52SER      C  576   8.053   6.265   2.303
   52SER      O  577   8.035   6.230   2.186
   53AS4      N  578   7.960   6.291   2.394
   53AS4      H  579   7.970   6.342   2.479
   53AS4     CA  580   7.825   6.242   2.364
   53AS4     CB  581   7.756   6.214   2.498
   53AS4     CG  582   7.636   6.123   2.477
   53AS4    OD1  583   7.662   6.021   2.410
   53AS4   HD11  584   7.575   5.984   2.378
   53AS4   HD12  585   7.760   6.009   2.393
   53AS4    OD2  586   7.525   6.139   2.533
   53AS4   HD21  587   7.458   6.082   2.486
   53AS4   HD22  588   7.532   6.211   2.603
   53AS4      C  589   7.744   6.338   2.277
   53AS4      O  590   7.752   6.459   2.296
   54LEU      N  591   7.692   6.289   2.164
   54LEU      H  592   7.699   6.194   2.136
   54LEU     CA  593   7.620   6.383   2.076
   54LEU     CB  594   7.632   6.354   1.927
   54LEU     CG  595   7.772   6.390   1.877
   54LEU    CD1  596   7.808   6.314   1.749
   54LEU    CD2  597   7.776   6.534   1.826
   54LEU      C  598   7.475   6.399   2.122
   54LEU      O  599   7.380   6.342   2.068
   55SER      N  600   7.461   6.506   2.200
   55SER      H  601   7.544   6.559   2.216
   55SER     CA  602   7.333   6.554   2.255
   55SER     CB  603   7.351   6.610   2.396
   55SER     OG  604   7.223   6.632   2.456
   55SER     HG  605   7.192   6.576   2.532
   55SER      C  606   7.259   6.653   2.164
   55SER      O  607   7.321   6.737   2.100
   56PHE      N  608   7.131   6.621   2.146
   56PHE      H  609   7.096   6.531   2.173
   56PHE     CA  610   7.033   6.703   2.074
   56PHE     CB  611   6.939   6.597   2.016
   56PHE     CG  612   6.835   6.663   1.925
   56PHE    CD1  613   6.710   6.696   1.976
   56PHE    HD1  614   6.692   6.695   2.084
   56PHE    CD2  615   6.861   6.679   1.790
   56PHE    HD2  616   6.965   6.692   1.758
   56PHE    CE1  617   6.607   6.741   1.894
   56PHE    HE1  618   6.514   6.768   1.943
   56PHE    CE2  619   6.756   6.709   1.703
   56PHE    HE2  620   6.770   6.732   1.597
   56PHE     CZ  621   6.631   6.734   1.757
   56PHE     HZ  622   6.552   6.759   1.686
   56PHE      C  623   6.976   6.815   2.162
   56PHE      O  624   6.935   6.800   2.277
   57SER      N  625   6.962   6.929   2.096
   57SER      H  626   7.010   6.929   2.008
   57SER     CA  627   6.894   7.048   2.148
   57SER     CB  628   6.991   7.165   2.129
   57SER     OG  629   6.940   7.297   2.152
   57SER     HG  630   6.961   7.356   2.074
   57SER      C  631   6.770   7.084   2.066
   57SER      O  632   6.767   7.064   1.945
   58LYSH     N  633   6.687   7.170   2.125
   58LYSH     H  634   6.719   7.210   2.211
   58LYSH    CA  635   6.553   7.216   2.088
   58LYSH    CB  636   6.501   7.320   2.186
   58LYSH    CG  637   6.351   7.338   2.159
   58LYSH    CD  638   6.308   7.475   2.212
   58LYSH    CE  639   6.166   7.510   2.168
   58LYSH    NZ  640   6.160   7.531   2.022
   58LYSH   HZ1  641   6.223   7.597   1.982
   58LYSH   HZ2  642   6.173   7.442   1.979
   58LYSH   HZ3  643   6.066   7.561   2.005
   58LYSH     C  644   6.550   7.279   1.948
   58LYSH     O  645   6.455   7.250   1.877
   59AS4      N  646   6.663   7.340   1.911
   59AS4      H  647   6.748   7.344   1.963
   59AS4     CA  648   6.684   7.402   1.780
   59AS4     CB  649   6.787   7.515   1.780
   59AS4     CG  650   6.931   7.489   1.825
   59AS4    OD1  651   7.018   7.503   1.736
   59AS4   HD11  652   7.104   7.472   1.778
   59AS4   HD12  653   6.983   7.517   1.644
   59AS4    OD2  654   6.956   7.473   1.946
   59AS4   HD21  655   7.054   7.466   1.964
   59AS4   HD22  656   6.872   7.486   1.999
   59AS4      C  657   6.713   7.304   1.666
   59AS4      O  658   6.784   7.337   1.571
   60TRP      N  659   6.668   7.180   1.680
   60TRP      H  660   6.613   7.152   1.758
   60TRP     CA  661   6.684   7.069   1.585
   60TRP     CB  662   6.621   7.104   1.450
   60TRP     CG  663   6.470   7.079   1.450
   60TRP    CD1  664   6.375   7.104   1.540
   60TRP    HD1  665   6.398   7.142   1.640
   60TRP    CD2  666   6.400   7.038   1.337
   60TRP    NE1  667   6.256   7.065   1.495
   60TRP    HE1  668   6.165   7.080   1.533
   60TRP    CE2  669   6.265   7.028   1.367
   60TRP    CE3  670   6.447   6.999   1.212
   60TRP    HE3  671   6.552   7.004   1.184
   60TRP    CZ2  672   6.179   6.980   1.269
   60TRP    HZ2  673   6.070   6.986   1.272
   60TRP    CZ3  674   6.364   6.944   1.115
   60TRP    HZ3  675   6.409   6.900   1.026
   60TRP    CH2  676   6.229   6.935   1.148
   60TRP    HH2  677   6.161   6.922   1.063
   60TRP      C  678   6.824   7.010   1.565
   60TRP      O  679   6.848   6.923   1.481
   61SER      N  680   6.907   7.036   1.666
   61SER      H  681   6.869   7.076   1.749
   61SER     CA  682   7.052   7.027   1.646
   61SER     CB  683   7.112   7.158   1.595
   61SER     OG  684   7.253   7.181   1.608
   61SER     HG  685   7.269   7.280   1.609
   61SER      C  686   7.137   6.965   1.757
   61SER      O  687   7.104   6.970   1.875
   62PHE      N  688   7.248   6.909   1.708
   62PHE      H  689   7.257   6.931   1.611
   62PHE     CA  690   7.338   6.816   1.778
   62PHE     CB  691   7.364   6.688   1.698
   62PHE     CG  692   7.234   6.610   1.676
   62PHE    CD1  693   7.159   6.619   1.559
   62PHE    HD1  694   7.182   6.694   1.484
   62PHE    CD2  695   7.207   6.509   1.767
   62PHE    HD2  696   7.253   6.515   1.866
   62PHE    CE1  697   7.060   6.527   1.526
   62PHE    HE1  698   7.001   6.524   1.435
   62PHE    CE2  699   7.106   6.418   1.739
   62PHE    HE2  700   7.076   6.351   1.820
   62PHE     CZ  701   7.028   6.435   1.625
   62PHE     HZ  702   6.929   6.391   1.612
   62PHE      C  703   7.468   6.894   1.799
   62PHE      O  704   7.535   6.936   1.705
   63TYR      N  705   7.502   6.870   1.926
   63TYR      H  706   7.448   6.811   1.986
   63TYR     CA  707   7.612   6.935   1.998
   63TYR     CB  708   7.551   7.055   2.070
   63TYR     CG  709   7.489   7.162   1.979
   63TYR    CD1  710   7.352   7.184   1.988
   63TYR    HD1  711   7.309   7.152   2.083
   63TYR    CD2  712   7.566   7.234   1.888
   63TYR    HD2  713   7.674   7.217   1.883
   63TYR    CE1  714   7.289   7.276   1.905
   63TYR    HE1  715   7.181   7.283   1.918
   63TYR    CE2  716   7.502   7.326   1.807
   63TYR    HE2  717   7.543   7.344   1.707
   63TYR     CZ  718   7.366   7.352   1.818
   63TYR     OH  719   7.310   7.447   1.738
   63TYR     HH  720   7.216   7.462   1.767
   63TYR      C  721   7.667   6.847   2.110
   63TYR      O  722   7.603   6.765   2.175
   64LEU      N  723   7.788   6.880   2.155
   64LEU      H  724   7.824   6.973   2.148
   64LEU     CA  725   7.864   6.794   2.246
   64LEU     CB  726   8.014   6.812   2.225
   64LEU     CG  727   8.071   6.759   2.093
   64LEU    CD1  728   8.211   6.808   2.057
   64LEU    CD2  729   8.071   6.607   2.111
   64LEU      C  730   7.837   6.807   2.396
   64LEU      O  731   7.846   6.920   2.445
   65LEU      N  732   7.826   6.690   2.458
   65LEU      H  733   7.828   6.606   2.405
   65LEU     CA  734   7.831   6.680   2.605
   65LEU     CB  735   7.705   6.610   2.654
   65LEU     CG  736   7.643   6.675   2.778
   65LEU    CD1  737   7.506   6.616   2.811
   65LEU    CD2  738   7.737   6.646   2.895
   65LEU      C  739   7.959   6.603   2.639
   65LEU      O  740   7.971   6.485   2.606
   66TYR      N  741   8.054   6.676   2.698
   66TYR      H  742   8.038   6.771   2.723
   66TYR     CA  743   8.183   6.613   2.729
   66TYR     CB  744   8.294   6.715   2.706
   66TYR     CG  745   8.362   6.721   2.569
   66TYR    CD1  746   8.413   6.612   2.499
   66TYR    HD1  747   8.424   6.513   2.544
   66TYR    CD2  748   8.358   6.846   2.508
   66TYR    HD2  749   8.299   6.924   2.555
   66TYR    CE1  750   8.481   6.630   2.379
   66TYR    HE1  751   8.531   6.543   2.336
   66TYR    CE2  752   8.416   6.860   2.382
   66TYR    HE2  753   8.403   6.956   2.333
   66TYR     CZ  754   8.476   6.753   2.316
   66TYR     OH  755   8.544   6.764   2.199
   66TYR     HH  756   8.568   6.670   2.174
   66TYR      C  757   8.188   6.575   2.877
   66TYR      O  758   8.184   6.657   2.968
   67TYR      N  759   8.205   6.444   2.894
   67TYR      H  760   8.227   6.382   2.818
   67TYR     CA  761   8.217   6.379   3.025
   67TYR     CB  762   8.119   6.261   3.027
   67TYR     CG  763   7.969   6.290   3.009
   67TYR    CD1  764   7.914   6.271   2.883
   67TYR    HD1  765   7.975   6.273   2.793
   67TYR    CD2  766   7.890   6.300   3.123
   67TYR    HD2  767   7.921   6.352   3.213
   67TYR    CE1  768   7.777   6.250   2.877
   67TYR    HE1  769   7.729   6.259   2.780
   67TYR    CE2  770   7.752   6.281   3.112
   67TYR    HE2  771   7.686   6.292   3.198
   67TYR     CZ  772   7.694   6.255   2.989
   67TYR     OH  773   7.573   6.193   2.997
   67TYR     HH  774   7.556   6.157   2.905
   67TYR      C  775   8.358   6.326   3.050
   67TYR      O  776   8.419   6.265   2.962
   68THR      N  777   8.380   6.331   3.181
   68THR      H  778   8.331   6.395   3.240
   68THR     CA  779   8.491   6.260   3.247
   68THR     CB  780   8.588   6.364   3.303
   68THR    OG1  781   8.716   6.305   3.325
   68THR    HG1  782   8.731   6.240   3.251
   68THR    CG2  783   8.544   6.442   3.427
   68THR      C  784   8.442   6.167   3.358
   68THR      O  785   8.328   6.184   3.400
   69GL4      N  786   8.517   6.059   3.379
   69GL4      H  787   8.583   6.029   3.310
   69GL4     CA  788   8.496   5.958   3.485
   69GL4     CB  789   8.557   5.821   3.455
   69GL4     CG  790   8.467   5.714   3.518
   69GL4     CD  791   8.506   5.566   3.510
   69GL4    OE1  792   8.442   5.478   3.570
   69GL4   HE11  793   8.458   5.387   3.531
   69GL4   HE12  794   8.417   5.508   3.662
   69GL4    OE2  795   8.616   5.533   3.459
   69GL4   HE21  796   8.637   5.439   3.485
   69GL4   HE22  797   8.654   5.608   3.405
   69GL4      C  798   8.527   6.001   3.629
   69GL4      O  799   8.639   6.023   3.675
   70PHE      N  800   8.420   5.998   3.708
   70PHE      H  801   8.338   5.945   3.687
   70PHE     CA  802   8.412   6.046   3.846
   70PHE     CB  803   8.292   6.138   3.872
   70PHE     CG  804   8.283   6.213   4.005
   70PHE    CD1  805   8.173   6.179   4.083
   70PHE    HD1  806   8.110   6.095   4.054
   70PHE    CD2  807   8.353   6.330   4.032
   70PHE    HD2  808   8.441   6.355   3.973
   70PHE    CE1  809   8.135   6.264   4.187
   70PHE    HE1  810   8.042   6.242   4.239
   70PHE    CE2  811   8.314   6.408   4.139
   70PHE    HE2  812   8.376   6.489   4.179
   70PHE     CZ  813   8.204   6.380   4.219
   70PHE     HZ  814   8.161   6.465   4.273
   70PHE      C  815   8.410   5.946   3.962
   70PHE      O  816   8.334   5.850   3.976
   71THR      N  817   8.510   5.973   4.046
   71THR      H  818   8.590   6.026   4.020
   71THR     CA  819   8.532   5.933   4.186
   71THR     CB  820   8.655   5.849   4.218
   71THR    OG1  821   8.776   5.911   4.174
   71THR    HG1  822   8.860   5.865   4.203
   71THR    CG2  823   8.640   5.711   4.153
   71THR      C  824   8.541   6.064   4.265
   71THR      O  825   8.584   6.167   4.214
   72PRO      N  826   8.470   6.071   4.377
   72PRO     CA  827   8.485   6.182   4.472
   72PRO     CB  828   8.377   6.160   4.578
   72PRO     CG  829   8.268   6.095   4.493
   72PRO     CD  830   8.346   5.997   4.405
   72PRO      C  831   8.617   6.192   4.549
   72PRO      O  832   8.687   6.091   4.554
   73THR      N  833   8.664   6.315   4.565
   73THR      H  834   8.612   6.390   4.524
   73THR     CA  835   8.776   6.356   4.651
   73THR     CB  836   8.922   6.326   4.615
   73THR    OG1  837   9.023   6.380   4.701
   73THR    HG1  838   9.114   6.351   4.670
   73THR    CG2  839   8.944   6.346   4.465
   73THR      C  840   8.775   6.508   4.668
   73THR      O  841   8.764   6.574   4.565
   74GL4      N  842   8.792   6.553   4.792
   74GL4      H  843   8.787   6.484   4.864
   74GL4     CA  844   8.795   6.690   4.846
   74GL4     CB  845   8.816   6.692   4.997
   74GL4     CG  846   8.678   6.715   5.060
   74GL4     CD  847   8.671   6.676   5.207
   74GL4    OE1  848   8.552   6.675   5.246
   74GL4   HE11  849   8.542   6.640   5.339
   74GL4   HE12  850   8.501   6.718   5.171
   74GL4    OE2  851   8.774   6.649   5.272
   74GL4   HE21  852   8.747   6.641   5.368
   74GL4   HE22  853   8.856   6.637   5.215
   74GL4      C  854   8.907   6.779   4.791
   74GL4      O  855   8.906   6.902   4.799
   75LYSH     N  856   9.014   6.717   4.743
   75LYSH     H  857   9.025   6.621   4.771
   75LYSH    CA  858   9.122   6.781   4.667
   75LYSH    CB  859   9.239   6.688   4.637
   75LYSH    CG  860   9.377   6.749   4.664
   75LYSH    CD  861   9.482   6.674   4.581
   75LYSH    CE  862   9.491   6.744   4.445
   75LYSH    NZ  863   9.582   6.682   4.348
   75LYSH   HZ1  864   9.574   6.732   4.261
   75LYSH   HZ2  865   9.678   6.678   4.374
   75LYSH   HZ3  866   9.565   6.585   4.331
   75LYSH     C  867   9.074   6.840   4.534
   75LYSH     O  868   9.140   6.938   4.497
   76ASN      N  869   8.962   6.806   4.472
   76ASN      H  870   8.895   6.742   4.509
   76ASN     CA  871   8.923   6.863   4.342
   76ASN     CB  872   8.825   6.768   4.273
   76ASN     CG  873   8.868   6.632   4.220
   76ASN    OD1  874   8.978   6.604   4.171
   76ASN    ND2  875   8.778   6.535   4.236
   76ASN   HD21  876   8.687   6.546   4.277
   76ASN   HD22  877   8.817   6.450   4.201
   76ASN      C  878   8.872   7.007   4.335
   76ASN      O  879   8.810   7.065   4.424
   77GL4      N  880   8.924   7.069   4.229
   77GL4      H  881   9.006   7.026   4.192
   77GL4     CA  882   8.861   7.179   4.154
   77GL4     CB  883   8.934   7.303   4.205
   77GL4     CG  884   8.859   7.430   4.163
   77GL4     CD  885   8.953   7.551   4.163
   77GL4    OE1  886   8.940   7.630   4.260
   77GL4   HE11  887   8.975   7.719   4.231
   77GL4   HE12  888   8.870   7.597   4.323
   77GL4    OE2  889   9.040   7.543   4.074
   77GL4   HE21  890   9.090   7.629   4.072
   77GL4   HE22  891   9.039   7.454   4.029
   77GL4      C  892   8.886   7.146   4.007
   77GL4      O  893   8.996   7.133   3.953
   78TYR      N  894   8.769   7.135   3.944
   78TYR      H  895   8.686   7.147   3.999
   78TYR     CA  896   8.752   7.115   3.799
   78TYR     CB  897   8.669   6.990   3.770
   78TYR     CG  898   8.740   6.855   3.784
   78TYR    CD1  899   8.729   6.775   3.896
   78TYR    HD1  900   8.739   6.811   3.999
   78TYR    CD2  901   8.755   6.796   3.659
   78TYR    HD2  902   8.763   6.861   3.572
   78TYR    CE1  903   8.732   6.636   3.887
   78TYR    HE1  904   8.748   6.576   3.976
   78TYR    CE2  905   8.749   6.657   3.645
   78TYR    HE2  906   8.753   6.620   3.543
   78TYR     CZ  907   8.746   6.580   3.760
   78TYR     OH  908   8.763   6.446   3.742
   78TYR     HH  909   8.792   6.415   3.651
   78TYR      C  910   8.709   7.242   3.726
   78TYR      O  911   8.677   7.343   3.790
   79ALA      N  912   8.727   7.240   3.594
   79ALA      H  913   8.772   7.163   3.549
   79ALA     CA  914   8.694   7.346   3.498
   79ALA     CB  915   8.790   7.464   3.515
   79ALA      C  916   8.686   7.302   3.351
   79ALA      O  917   8.763   7.214   3.312
   80CYS2     N  918   8.607   7.379   3.278
   80CYS2     H  919   8.553   7.452   3.320
   80CYS2    CA  920   8.603   7.360   3.132
   80CYS2    CB  921   8.462   7.319   3.089
   80CYS2    SG  922   8.446   7.261   2.916
   80CYS2     C  923   8.653   7.481   3.052
   80CYS2     O  924   8.575   7.565   3.005
   81ARG      N  925   8.779   7.465   3.012
   81ARG      H  926   8.831   7.382   3.030
   81ARG     CA  927   8.854   7.568   2.939
   81ARG     CB  928   8.998   7.564   2.990
   81ARG     CG  929   9.079   7.669   2.915
   81ARG     CD  930   9.220   7.663   2.974
   81ARG     NE  931   9.310   7.738   2.885
   81ARG     HE  932   9.321   7.698   2.794
   81ARG     CZ  933   9.372   7.852   2.918
   81ARG    NH1  934   9.353   7.918   3.033
   81ARG   HH11  935   9.285   7.898   3.103
   81ARG   HH12  936   9.422   7.987   3.054
   81ARG    NH2  937   9.448   7.915   2.828
   81ARG   HH21  938   9.472   7.876   2.739
   81ARG   HH22  939   9.486   8.005   2.851
   81ARG      C  940   8.834   7.567   2.787
   81ARG      O  941   8.888   7.482   2.717
   82VAL      N  942   8.717   7.619   2.751
   82VAL      H  943   8.654   7.652   2.822
   82VAL     CA  944   8.678   7.637   2.610
   82VAL     CB  945   8.526   7.643   2.606
   82VAL    CG1  946   8.472   7.681   2.468
   82VAL    CG2  947   8.466   7.506   2.640
   82VAL      C  948   8.759   7.758   2.563
   82VAL      O  949   8.731   7.870   2.605
   83ASN      N  950   8.867   7.727   2.491
   83ASN      H  951   8.900   7.633   2.481
   83ASN     CA  952   8.964   7.828   2.446
   83ASN     CB  953   9.096   7.772   2.393
   83ASN     CG  954   9.175   7.700   2.503
   83ASN    OD1  955   9.259   7.757   2.572
   83ASN    ND2  956   9.167   7.567   2.501
   83ASN   HD21  957   9.109   7.513   2.440
   83ASN   HD22  958   9.204   7.516   2.578
   83ASN      C  959   8.907   7.905   2.327
   83ASN      O  960   8.830   7.850   2.248
   84HI0      N  961   8.953   8.029   2.315
   84HI0      H  962   9.013   8.068   2.385
   84HI0     CA  963   8.923   8.123   2.207
   84HI0     CB  964   8.948   8.263   2.264
   84HI0     CG  965   8.831   8.326   2.339
   84HI0    ND1  966   8.767   8.433   2.291
   84HI0    HD1  967   8.783   8.488   2.209
   84HI0    CD2  968   8.752   8.268   2.428
   84HI0    HD2  969   8.784   8.190   2.498
   84HI0    CE1  970   8.649   8.437   2.352
   84HI0    HE1  971   8.567   8.502   2.320
   84HI0    NE2  972   8.637   8.335   2.437
   84HI0    HE2  973   8.570   8.318   2.508
   84HI0      C  974   8.982   8.107   2.066
   84HI0      O  975   9.068   8.022   2.044
   85VAL      N  976   8.938   8.165   1.955
   85VAL      H  977   8.855   8.219   1.965
   85VAL     CA  978   9.011   8.162   1.827
   85VAL     CB  979   8.931   8.225   1.712
   85VAL    CG1  980   8.837   8.124   1.647
   85VAL    CG2  981   8.864   8.359   1.745
   85VAL      C  982   9.154   8.215   1.830
   85VAL      O  983   9.242   8.150   1.774
   86THR      N  984   9.181   8.303   1.926
   86THR      H  985   9.103   8.352   1.964
   86THR     CA  986   9.316   8.360   1.946
   86THR     CB  987   9.324   8.489   2.027
   86THR    OG1  988   9.228   8.480   2.132
   86THR    HG1  989   9.259   8.546   2.200
   86THR    CG2  990   9.289   8.606   1.934
   86THR      C  991   9.419   8.273   2.017
   86THR      O  992   9.537   8.309   2.024
   87LEU      N  993   9.382   8.149   2.045
   87LEU      H  994   9.287   8.128   2.020
   87LEU     CA  995   9.464   8.050   2.116
   87LEU     CB  996   9.421   8.059   2.263
   87LEU     CG  997   9.457   8.179   2.350
   87LEU    CD1  998   9.369   8.196   2.474
   87LEU    CD2  999   9.598   8.160   2.408
   87LEU      C 1000   9.452   7.906   2.064
   87LEU      O 1001   9.355   7.864   2.002
   88SER      N 1002   9.572   7.848   2.070
   88SER      H 1003   9.658   7.893   2.095
   88SER     CA 1004   9.593   7.703   2.058
   88SER     CB 1005   9.618   7.663   1.913
   88SER     OG 1006   9.489   7.672   1.851
   88SER     HG 1007   9.447   7.754   1.891
   88SER      C 1008   9.714   7.649   2.135
   88SER      O 1009   9.811   7.724   2.137
   89GLN      N 1010   9.719   7.518   2.155
   89GLN      H 1011   9.634   7.465   2.163
   89GLN     CA 1012   9.836   7.450   2.213
   89GLN     CB 1013   9.791   7.344   2.314
   89GLN     CG 1014   9.748   7.412   2.445
   89GLN     CD 1015   9.703   7.307   2.548
   89GLN    OE1 1016   9.777   7.247   2.626
   89GLN    NE2 1017   9.573   7.284   2.558
   89GLN   HE21 1018   9.512   7.323   2.489
   89GLN   HE22 1019   9.536   7.216   2.621
   89GLN      C 1020   9.920   7.378   2.107
   89GLN      O 1021   9.867   7.360   1.998
   90PRO      N 1022  10.050   7.356   2.129
   90PRO     CA 1023  10.121   7.271   2.033
   90PRO     CB 1024  10.269   7.308   2.050
   90PRO     CG 1025  10.256   7.452   2.102
   90PRO     CD 1026  10.139   7.449   2.200
   90PRO      C 1027  10.105   7.123   2.066
   90PRO      O 1028  10.020   7.085   2.147
   91LYSH     N 1029  10.190   7.037   2.012
   91LYSH     H 1030  10.265   7.069   1.954
   91LYSH    CA 1031  10.192   6.893   2.043
   91LYSH    CB 1032  10.213   6.805   1.920
   91LYSH    CG 1033  10.097   6.822   1.822
   91LYSH    CD 1034   9.961   6.795   1.887
   91LYSH    CE 1035   9.844   6.841   1.800
   91LYSH    NZ 1036   9.710   6.809   1.852
   91LYSH   HZ1 1037   9.641   6.828   1.783
   91LYSH   HZ2 1038   9.715   6.711   1.872
   91LYSH   HZ3 1039   9.681   6.850   1.939
   91LYSH     C 1040  10.263   6.840   2.168
   91LYSH     O 1041  10.278   6.719   2.181
   92ILE      N 1042  10.234   6.920   2.271
   92ILE      H 1043  10.170   6.996   2.283
   92ILE     CA 1044  10.304   6.907   2.399
   92ILE     CB 1045  10.291   7.047   2.460
   92ILE    CG1 1046  10.150   7.106   2.468
   92ILE    CG2 1047  10.376   7.148   2.382
   92ILE     CD 1048  10.142   7.166   2.608
   92ILE      C 1049  10.240   6.801   2.489
   92ILE      O 1050  10.260   6.799   2.610
   93VAL      N 1051  10.166   6.704   2.436
   93VAL      H 1052  10.172   6.689   2.337
   93VAL     CA 1053  10.094   6.600   2.512
   93VAL     CB 1054   9.980   6.542   2.429
   93VAL    CG1 1055   9.888   6.652   2.374
   93VAL    CG2 1056  10.019   6.448   2.315
   93VAL      C 1057  10.181   6.488   2.569
   93VAL      O 1058  10.287   6.456   2.516
   94LYSH     N 1059  10.140   6.436   2.685
   94LYSH     H 1060  10.050   6.455   2.724
   94LYSH    CA 1061  10.223   6.336   2.754
   94LYSH    CB 1062  10.215   6.342   2.906
   94LYSH    CG 1063  10.068   6.344   2.949
   94LYSH    CD 1064  10.056   6.447   3.062
   94LYSH    CE 1065  10.108   6.395   3.196
   94LYSH    NZ 1066  10.051   6.476   3.304
   94LYSH   HZ1 1067  10.087   6.439   3.389
   94LYSH   HZ2 1068  10.076   6.573   3.297
   94LYSH   HZ3 1069   9.952   6.476   3.286
   94LYSH     C 1070  10.220   6.191   2.706
   94LYSH     O 1071  10.132   6.133   2.642
   95TRP      N 1072  10.329   6.127   2.748
   95TRP      H 1073  10.416   6.174   2.763
   95TRP     CA 1074  10.343   5.982   2.730
   95TRP     CB 1075  10.485   5.932   2.758
   95TRP     CG 1076  10.551   6.006   2.875
   95TRP    CD1 1077  10.530   5.977   3.003
   95TRP    HD1 1078  10.459   5.903   3.041
   95TRP    CD2 1079  10.671   6.075   2.859
   95TRP    NE1 1080  10.634   6.024   3.071
   95TRP    HE1 1081  10.634   6.016   3.171
   95TRP    CE2 1082  10.719   6.085   2.989
   95TRP    CE3 1083  10.754   6.092   2.749
   95TRP    HE3 1084  10.726   6.087   2.644
   95TRP    CZ2 1085  10.852   6.123   3.007
   95TRP    HZ2 1086  10.894   6.144   3.105
   95TRP    CZ3 1087  10.888   6.120   2.771
   95TRP    HZ3 1088  10.961   6.137   2.691
   95TRP    CH2 1089  10.939   6.134   2.899
   95TRP    HH2 1090  11.047   6.139   2.913
   95TRP      C 1091  10.250   5.885   2.804
   95TRP      O 1092  10.226   5.774   2.757
   96AS4      N 1093  10.201   5.928   2.920
   96AS4      H 1094  10.249   5.998   2.972
   96AS4     CA 1095  10.083   5.877   2.991
   96AS4     CB 1096  10.043   5.978   3.099
   96AS4     CG 1097  10.160   5.997   3.196
   96AS4    OD1 1098  10.160   5.924   3.298
   96AS4   HD11 1099  10.232   5.974   3.346
   96AS4   HD12 1100  10.097   5.847   3.292
   96AS4    OD2 1101  10.251   6.073   3.158
   96AS4   HD21 1102  10.304   6.096   3.240
   96AS4   HD22 1103  10.234   6.069   3.060
   96AS4      C 1104   9.963   5.854   2.899
   96AS4      O 1105   9.870   5.786   2.943
   97ARG      N 1106   9.942   5.931   2.793
   97ARG      H 1107  10.001   6.007   2.764
   97ARG     CA 1108   9.838   5.902   2.693
   97ARG     CB 1109   9.745   6.022   2.673
   97ARG     CG 1110   9.602   5.989   2.632
   97ARG     CD 1111   9.543   5.893   2.735
   97ARG     NE 1112   9.433   5.825   2.664
   97ARG     HE 1113   9.467   5.759   2.596
   97ARG     CZ 1114   9.301   5.823   2.679
   97ARG    NH1 1115   9.246   5.890   2.781
   97ARG   HH11 1116   9.301   5.932   2.853
   97ARG   HH12 1117   9.147   5.902   2.780
   97ARG    NH2 1118   9.227   5.758   2.588
   97ARG   HH21 1119   9.277   5.714   2.513
   97ARG   HH22 1120   9.130   5.735   2.590
   97ARG      C 1121   9.898   5.871   2.556
   97ARG      O 1122  10.009   5.913   2.523
   98AS4      N 1123   9.838   5.770   2.494
   98AS4      H 1124   9.791   5.695   2.541
   98AS4     CA 1125   9.846   5.744   2.350
   98AS4     CB 1126   9.850   5.594   2.319
   98AS4     CG 1127   9.856   5.551   2.172
   98AS4    OD1 1128   9.957   5.582   2.106
   98AS4   HD11 1129   9.973   5.521   2.028
   98AS4   HD12 1130   9.996   5.666   2.144
   98AS4    OD2 1131   9.750   5.507   2.123
   98AS4   HD21 1132   9.768   5.418   2.082
   98AS4   HD22 1133   9.700   5.591   2.102
   98AS4      C 1134   9.725   5.813   2.287
   98AS4      O 1135   9.619   5.831   2.347
   99MET      N 1136   9.734   5.852   2.160
   99MET      H 1137   9.816   5.840   2.105
   99MET     CA 1138   9.630   5.933   2.095
   99MET     CB 1139   9.653   6.085   2.096
   99MET     CG 1140   9.603   6.147   2.226
   99MET     SD 1141   9.643   6.325   2.240
   99MET     CE 1142   9.599   6.348   2.411
   99MET      C 1143   9.615   5.913   1.944
   99MET     O1 1144   9.707   5.858   1.881
   99MET   HO11 1145   9.680   5.874   1.786
   99MET   HO12 1146   9.786   5.821   1.930
   99MET     O2 1147   9.508   5.949   1.890
   99MET   HO21 1148   9.514   5.910   1.798
   99MET   HO22 1149   9.449   5.986   1.962
  100ILE      N 1150   3.988   6.103   3.455
  100ILE     H1 1151   4.008   6.152   3.540
  100ILE     H2 1152   3.978   6.166   3.378
  100ILE     H3 1153   3.911   6.039   3.453
  100ILE     CA 1154   4.114   6.038   3.416
  100ILE     CB 1155   4.230   6.138   3.427
  100ILE    CG1 1156   4.211   6.276   3.364
  100ILE    CG2 1157   4.359   6.074   3.375
  100ILE     CD 1158   4.320   6.379   3.397
  100ILE      C 1159   4.134   5.918   3.509
  100ILE      O 1160   4.097   5.915   3.626
  101GLN      N 1161   4.166   5.800   3.455
  101GLN      H 1162   4.204   5.797   3.363
  101GLN     CA 1163   4.154   5.665   3.511
  101GLN     CB 1164   4.007   5.628   3.490
  101GLN     CG 1165   3.892   5.676   3.579
  101GLN     CD 1166   3.751   5.667   3.521
  101GLN    OE1 1167   3.724   5.589   3.430
  101GLN    NE2 1168   3.649   5.746   3.554
  101GLN   HE21 1169   3.657   5.818   3.622
  101GLN   HE22 1170   3.559   5.731   3.512
  101GLN      C 1171   4.252   5.566   3.449
  101GLN      O 1172   4.343   5.524   3.521
  102ARG      N 1173   4.243   5.539   3.319
  102ARG      H 1174   4.192   5.593   3.253
  102ARG     CA 1175   4.326   5.432   3.261
  102ARG     CB 1176   4.269   5.425   3.119
  102ARG     CG 1177   4.148   5.335   3.094
  102ARG     CD 1178   4.158   5.210   3.182
  102ARG     NE 1179   4.257   5.114   3.132
  102ARG     HE 1180   4.316   5.141   3.055
  102ARG     CZ 1181   4.286   4.990   3.173
  102ARG    NH1 1182   4.222   4.947   3.283
  102ARG   HH11 1183   4.144   5.003   3.311
  102ARG   HH12 1184   4.270   4.897   3.355
  102ARG    NH2 1185   4.380   4.925   3.103
  102ARG   HH21 1186   4.417   4.961   3.017
  102ARG   HH22 1187   4.428   4.851   3.150
  102ARG      C 1188   4.478   5.443   3.263
  102ARG      O 1189   4.556   5.348   3.270
  103THR      N 1190   4.517   5.570   3.269
  103THR      H 1191   4.460   5.652   3.261
  103THR     CA 1192   4.656   5.614   3.290
  103THR     CB 1193   4.670   5.760   3.249
  103THR    OG1 1194   4.573   5.845   3.311
  103THR    HG1 1195   4.499   5.873   3.249
  103THR    CG2 1196   4.662   5.771   3.096
  103THR      C 1197   4.706   5.593   3.433
  103THR      O 1198   4.627   5.600   3.528
  104PRO      N 1199   4.830   5.549   3.448
  104PRO     CA 1200   4.897   5.547   3.579
  104PRO     CB 1201   5.007   5.443   3.558
  104PRO     CG 1202   5.047   5.457   3.411
  104PRO     CD 1203   4.914   5.490   3.343
  104PRO      C 1204   4.945   5.687   3.618
  104PRO      O 1205   5.016   5.757   3.547
  105LYSH     N 1206   4.927   5.727   3.743
  105LYSH     H 1207   4.934   5.655   3.813
  105LYSH    CA 1208   4.927   5.865   3.793
  105LYSH    CB 1209   4.825   5.892   3.905
  105LYSH    CG 1210   4.796   5.803   4.026
  105LYSH    CD 1211   4.681   5.865   4.105
  105LYSH    CE 1212   4.693   5.818   4.250
  105LYSH    NZ 1213   4.582   5.871   4.330
  105LYSH   HZ1 1214   4.590   5.854   4.428
  105LYSH   HZ2 1215   4.574   5.970   4.318
  105LYSH   HZ3 1216   4.494   5.831   4.305
  105LYSH     C 1217   5.058   5.938   3.823
  105LYSH     O 1218   5.062   6.061   3.828
  106ILE      N 1219   5.164   5.866   3.859
  106ILE      H 1220   5.159   5.766   3.863
  106ILE     CA 1221   5.294   5.928   3.890
  106ILE     CB 1222   5.323   5.921   4.040
  106ILE    CG1 1223   5.209   5.986   4.118
  106ILE    CG2 1224   5.462   5.980   4.070
  106ILE     CD 1225   5.209   5.966   4.270
  106ILE      C 1226   5.419   5.883   3.815
  106ILE      O 1227   5.425   5.769   3.767
  107GLN      N 1228   5.495   5.980   3.764
  107GLN      H 1229   5.467   6.072   3.791
  107GLN     CA 1230   5.614   5.967   3.679
  107GLN     CB 1231   5.722   5.879   3.744
  107GLN     CG 1232   5.792   5.961   3.853
  107GLN     CD 1233   5.886   5.868   3.930
  107GLN    OE1 1234   5.871   5.841   4.050
  107GLN    NE2 1235   6.000   5.839   3.869
  107GLN   HE21 1236   6.008   5.878   3.777
  107GLN   HE22 1237   6.074   5.783   3.906
  107GLN      C 1238   5.591   5.936   3.531
  107GLN      O 1239   5.656   5.997   3.446
  108VAL      N 1240   5.522   5.827   3.500
  108VAL      H 1241   5.495   5.765   3.574
  108VAL     CA 1242   5.474   5.796   3.365
  108VAL     CB 1243   5.482   5.646   3.340
  108VAL    CG1 1244   5.622   5.589   3.362
  108VAL    CG2 1245   5.398   5.555   3.430
  108VAL      C 1246   5.336   5.854   3.330
  108VAL      O 1247   5.250   5.885   3.413
  109TYR      N 1248   5.324   5.877   3.200
  109TYR      H 1249   5.401   5.897   3.139
  109TYR     CA 1250   5.199   5.905   3.126
  109TYR     CB 1251   5.110   5.780   3.127
  109TYR     CG 1252   5.155   5.664   3.038
  109TYR    CD1 1253   5.158   5.690   2.902
  109TYR    HD1 1254   5.090   5.768   2.866
  109TYR    CD2 1255   5.233   5.562   3.092
  109TYR    HD2 1256   5.216   5.515   3.189
  109TYR    CE1 1257   5.237   5.622   2.810
  109TYR    HE1 1258   5.230   5.645   2.704
  109TYR    CE2 1259   5.323   5.500   3.006
  109TYR    HE2 1260   5.394   5.426   3.044
  109TYR     CZ 1261   5.319   5.526   2.870
  109TYR     OH 1262   5.398   5.448   2.792
  109TYR     HH 1263   5.446   5.388   2.856
  109TYR      C 1264   5.116   6.030   3.156
  109TYR      O 1265   5.110   6.127   3.081
  110SER      N 1266   5.085   6.038   3.285
  110SER      H 1267   5.110   5.962   3.345
  110SER     CA 1268   5.000   6.148   3.332
  110SER     CB 1269   4.958   6.124   3.477
  110SER     OG 1270   5.052   6.164   3.577
  110SER     HG 1271   5.033   6.134   3.671
  110SER      C 1272   5.034   6.296   3.313
  110SER      O 1273   4.945   6.368   3.267
  111ARG      N 1274   5.153   6.351   3.333
  111ARG      H 1275   5.158   6.446   3.303
  111ARG     CA 1276   5.287   6.303   3.372
  111ARG     CB 1277   5.387   6.302   3.257
  111ARG     CG 1278   5.512   6.217   3.279
  111ARG     CD 1279   5.619   6.246   3.173
  111ARG     NE 1280   5.742   6.165   3.180
  111ARG     HE 1281   5.720   6.068   3.171
  111ARG     CZ 1282   5.872   6.199   3.179
  111ARG    NH1 1283   5.914   6.325   3.194
  111ARG   HH11 1284   5.847   6.398   3.208
  111ARG   HH12 1285   6.007   6.346   3.164
  111ARG    NH2 1286   5.965   6.106   3.149
  111ARG   HH21 1287   5.928   6.015   3.130
  111ARG   HH22 1288   6.063   6.120   3.164
  111ARG      C 1289   5.338   6.387   3.489
  111ARG      O 1290   5.413   6.483   3.472
  112HI0      N 1291   5.291   6.340   3.605
  112HI0      H 1292   5.240   6.254   3.602
  112HI0     CA 1293   5.305   6.406   3.735
  112HI0     CB 1294   5.174   6.374   3.808
  112HI0     CG 1295   5.050   6.453   3.763
  112HI0    ND1 1296   4.944   6.482   3.837
  112HI0    HD1 1297   4.942   6.489   3.937
  112HI0    CD2 1298   5.022   6.495   3.640
  112HI0    HD2 1299   5.084   6.477   3.552
  112HI0    CE1 1300   4.852   6.543   3.763
  112HI0    HE1 1301   4.763   6.582   3.813
  112HI0    NE2 1302   4.900   6.546   3.639
  112HI0    HE2 1303   4.841   6.567   3.561
  112HI0      C 1304   5.426   6.379   3.825
  112HI0      O 1305   5.461   6.262   3.837
  113PRO      N 1306   5.479   6.482   3.889
  113PRO     CA 1307   5.580   6.474   3.996
  113PRO     CB 1308   5.639   6.615   3.997
  113PRO     CG 1309   5.522   6.708   3.961
  113PRO     CD 1310   5.462   6.623   3.849
  113PRO      C 1311   5.524   6.432   4.132
  113PRO      O 1312   5.401   6.428   4.133
  114ALA      N 1313   5.598   6.359   4.215
  114ALA      H 1314   5.684   6.325   4.178
  114ALA     CA 1315   5.535   6.300   4.334
  114ALA     CB 1316   5.596   6.166   4.374
  114ALA      C 1317   5.532   6.388   4.458
  114ALA      O 1318   5.428   6.415   4.519
  115GL4      N 1319   5.651   6.429   4.501
  115GL4      H 1320   5.733   6.371   4.503
  115GL4     CA 1321   5.665   6.539   4.598
  115GL4     CB 1322   5.803   6.538   4.663
  115GL4     CG 1323   5.836   6.414   4.746
  115GL4     CD 1324   5.954   6.432   4.842
  115GL4    OE1 1325   5.953   6.521   4.929
  115GL4   HE11 1326   6.027   6.502   4.993
  115GL4   HE12 1327   5.865   6.568   4.922
  115GL4    OE2 1328   6.040   6.342   4.827
  115GL4   HE21 1329   6.133   6.359   4.860
  115GL4   HE22 1330   5.997   6.262   4.785
  115GL4      C 1331   5.627   6.683   4.563
  115GL4      O 1332   5.569   6.760   4.639
  116ASN      N 1333   5.675   6.717   4.444
  116ASN      H 1334   5.731   6.657   4.388
  116ASN     CA 1335   5.667   6.851   4.384
  116ASN     CB 1336   5.757   6.860   4.260
  116ASN     CG 1337   5.904   6.840   4.298
  116ASN    OD1 1338   5.941   6.756   4.379
  116ASN    ND2 1339   5.990   6.916   4.230
  116ASN   HD21 1340   5.950   6.977   4.162
  116ASN   HD22 1341   6.085   6.919   4.260
  116ASN      C 1342   5.523   6.874   4.338
  116ASN      O 1343   5.443   6.789   4.297
  117GLY      N 1344   5.507   7.003   4.311
  117GLY      H 1345   5.589   7.058   4.323
  117GLY     CA 1346   5.382   7.065   4.264
  117GLY      C 1347   5.356   7.040   4.115
  117GLY      O 1348   5.453   7.012   4.045
  118LYSH     N 1349   5.239   7.075   4.063
  118LYSH     H 1350   5.219   7.072   3.965
  118LYSH    CA 1351   5.120   7.122   4.136
  118LYSH    CB 1352   5.064   7.252   4.078
  118LYSH    CG 1353   5.169   7.360   4.053
  118LYSH    CD 1354   5.116   7.501   4.022
  118LYSH    CE 1355   5.241   7.589   4.017
  118LYSH    NZ 1356   5.202   7.728   3.987
  118LYSH   HZ1 1357   5.132   7.750   4.055
  118LYSH   HZ2 1358   5.277   7.792   4.004
  118LYSH   HZ3 1359   5.176   7.752   3.894
  118LYSH     C 1360   5.006   7.021   4.146
  118LYSH     O 1361   4.978   6.948   4.051
  119SER      N 1362   4.933   7.033   4.257
  119SER      H 1363   4.948   7.101   4.329
  119SER     CA 1364   4.830   6.934   4.291
  119SER     CB 1365   4.782   6.945   4.436
  119SER     OG 1366   4.869   6.890   4.534
  119SER     HG 1367   4.835   6.926   4.621
  119SER      C 1368   4.710   6.939   4.195
  119SER      O 1369   4.614   7.014   4.213
  120ASN      N 1370   4.708   6.842   4.105
  120ASN      H 1371   4.780   6.772   4.108
  120ASN     CA 1372   4.595   6.809   4.017
  120ASN     CB 1373   4.517   6.702   4.093
  120ASN     CG 1374   4.578   6.562   4.094
  120ASN    OD1 1375   4.661   6.529   4.179
  120ASN    ND2 1376   4.554   6.476   3.996
  120ASN   HD21 1377   4.493   6.504   3.922
  120ASN   HD22 1378   4.590   6.385   4.017
  120ASN      C 1379   4.501   6.922   3.975
  120ASN      O 1380   4.386   6.926   4.019
  121PHE      N 1381   4.525   6.994   3.865
  121PHE      H 1382   4.456   7.066   3.861
  121PHE     CA 1383   4.622   6.993   3.755
  121PHE     CB 1384   4.759   7.052   3.792
  121PHE     CG 1385   4.742   7.201   3.820
  121PHE    CD1 1386   4.765   7.296   3.721
  121PHE    HD1 1387   4.819   7.269   3.630
  121PHE    CD2 1388   4.688   7.246   3.940
  121PHE    HD2 1389   4.668   7.180   4.025
  121PHE    CE1 1390   4.729   7.430   3.733
  121PHE    HE1 1391   4.766   7.505   3.663
  121PHE    CE2 1392   4.653   7.380   3.953
  121PHE    HE2 1393   4.642   7.428   4.050
  121PHE     CZ 1394   4.666   7.472   3.849
  121PHE     HZ 1395   4.620   7.570   3.857
  121PHE      C 1396   4.645   6.876   3.659
  121PHE      O 1397   4.610   6.762   3.691
  122LEU      N 1398   4.693   6.900   3.537
  122LEU      H 1399   4.704   6.993   3.502
  122LEU     CA 1400   4.754   6.800   3.448
  122LEU     CB 1401   4.696   6.781   3.307
  122LEU     CG 1402   4.543   6.788   3.309
  122LEU    CD1 1403   4.490   6.790   3.166
  122LEU    CD2 1404   4.490   6.677   3.400
  122LEU      C 1405   4.894   6.857   3.427
  122LEU      O 1406   4.907   6.970   3.381
  123ASN      N 1407   4.986   6.785   3.491
  123ASN      H 1408   4.975   6.688   3.513
  123ASN     CA 1409   5.128   6.819   3.481
  123ASN     CB 1410   5.201   6.788   3.612
  123ASN     CG 1411   5.159   6.885   3.722
  123ASN    OD1 1412   5.223   6.989   3.738
  123ASN    ND2 1413   5.073   6.847   3.816
  123ASN   HD21 1414   5.042   6.752   3.811
  123ASN   HD22 1415   5.054   6.898   3.900
  123ASN      C 1416   5.192   6.751   3.360
  123ASN      O 1417   5.166   6.632   3.337
  124CYS2     N 1418   5.274   6.826   3.287
  124CYS2     H 1419   5.251   6.919   3.258
  124CYS2    CA 1420   5.374   6.760   3.202
  124CYS2    CB 1421   5.360   6.781   3.051
  124CYS2    SG 1422   5.206   6.734   2.964
  124CYS2     C 1423   5.516   6.799   3.242
  124CYS2     O 1424   5.560   6.907   3.202
  125TYR      N 1425   5.572   6.703   3.316
  125TYR      H 1426   5.527   6.629   3.365
  125TYR     CA 1427   5.714   6.716   3.350
  125TYR     CB 1428   5.727   6.671   3.496
  125TYR     CG 1429   5.810   6.545   3.521
  125TYR    CD1 1430   5.949   6.550   3.523
  125TYR    HD1 1431   5.996   6.648   3.515
  125TYR    CD2 1432   5.738   6.427   3.518
  125TYR    HD2 1433   5.631   6.424   3.542
  125TYR    CE1 1434   6.020   6.430   3.522
  125TYR    HE1 1435   6.128   6.436   3.509
  125TYR    CE2 1436   5.809   6.308   3.526
  125TYR    HE2 1437   5.758   6.212   3.516
  125TYR     CZ 1438   5.948   6.311   3.519
  125TYR     OH 1439   5.998   6.197   3.465
  125TYR     HH 1440   6.075   6.228   3.408
  125TYR      C 1441   5.806   6.656   3.244
  125TYR      O 1442   5.765   6.570   3.166
  126VAL      N 1443   5.924   6.717   3.245
  126VAL      H 1444   5.936   6.808   3.285
  126VAL     CA 1445   6.042   6.680   3.166
  126VAL     CB 1446   6.039   6.737   3.024
  126VAL    CG1 1447   5.958   6.631   2.950
  126VAL    CG2 1448   5.984   6.878   3.004
  126VAL      C 1449   6.172   6.716   3.239
  126VAL      O 1450   6.171   6.797   3.331
  127SER      N 1451   6.271   6.631   3.210
  127SER      H 1452   6.247   6.548   3.160
  127SER     CA 1453   6.414   6.655   3.234
  127SER     CB 1454   6.498   6.543   3.172
  127SER     OG 1455   6.467   6.416   3.228
  127SER     HG 1456   6.558   6.386   3.255
  127SER      C 1457   6.469   6.788   3.183
  127SER      O 1458   6.423   6.831   3.077
  128GLY      N 1459   6.540   6.858   3.271
  128GLY      H 1460   6.538   6.846   3.371
  128GLY     CA 1461   6.620   6.974   3.231
  128GLY      C 1462   6.583   7.114   3.280
  128GLY      O 1463   6.476   7.122   3.340
  129PHE      N 1464   6.666   7.207   3.233
  129PHE      H 1465   6.749   7.183   3.183
  129PHE     CA 1466   6.637   7.351   3.241
  129PHE     CB 1467   6.776   7.414   3.232
  129PHE     CG 1468   6.782   7.542   3.317
  129PHE    CD1 1469   6.809   7.517   3.451
  129PHE    HD1 1470   6.803   7.414   3.488
  129PHE    CD2 1471   6.759   7.670   3.269
  129PHE    HD2 1472   6.760   7.687   3.161
  129PHE    CE1 1473   6.820   7.620   3.543
  129PHE    HE1 1474   6.857   7.601   3.644
  129PHE    CE2 1475   6.772   7.770   3.365
  129PHE    HE2 1476   6.778   7.874   3.332
  129PHE     CZ 1477   6.804   7.751   3.499
  129PHE     HZ 1478   6.845   7.834   3.557
  129PHE      C 1479   6.542   7.411   3.137
  129PHE      O 1480   6.531   7.367   3.022
  130HI0      N 1481   6.489   7.526   3.176
  130HI0      H 1482   6.501   7.572   3.264
  130HI0     CA 1483   6.404   7.612   3.091
  130HI0     CB 1484   6.341   7.721   3.179
  130HI0     CG 1485   6.223   7.790   3.109
  130HI0    ND1 1486   6.237   7.900   3.037
  130HI0    HD1 1487   6.322   7.952   3.028
  130HI0    CD2 1488   6.097   7.752   3.089
  130HI0    HD2 1489   6.054   7.669   3.145
  130HI0    CE1 1490   6.126   7.921   2.967
  130HI0    HE1 1491   6.111   8.005   2.899
  130HI0    NE2 1492   6.036   7.828   2.999
  130HI0    HE2 1493   5.941   7.827   2.967
  130HI0      C 1494   6.481   7.657   2.967
  130HI0      O 1495   6.587   7.717   2.985
  131PRO      N 1496   6.419   7.643   2.850
  131PRO     CA 1497   6.301   7.563   2.812
  131PRO     CB 1498   6.230   7.655   2.712
  131PRO     CG 1499   6.351   7.713   2.638
  131PRO     CD 1500   6.467   7.722   2.736
  131PRO      C 1501   6.338   7.424   2.760
  131PRO      O 1502   6.454   7.384   2.751
  132SER      N 1503   6.236   7.347   2.725
  132SER      H 1504   6.142   7.368   2.752
  132SER     CA 1505   6.255   7.205   2.691
  132SER     CB 1506   6.122   7.131   2.673
  132SER     OG 1507   6.144   6.990   2.666
  132SER     HG 1508   6.056   6.945   2.651
  132SER      C 1509   6.338   7.169   2.568
  132SER      O 1510   6.332   7.240   2.468
  133AS4      N 1511   6.422   7.066   2.573
  133AS4      H 1512   6.444   7.012   2.654
  133AS4     CA 1513   6.476   7.007   2.449
  133AS4     CB 1514   6.627   6.985   2.457
  133AS4     CG 1515   6.699   7.111   2.505
  133AS4    OD1 1516   6.728   7.129   2.626
  133AS4   HD11 1517   6.771   7.218   2.637
  133AS4   HD12 1518   6.707   7.047   2.680
  133AS4    OD2 1519   6.744   7.175   2.408
  133AS4   HD21 1520   6.825   7.222   2.442
  133AS4   HD22 1521   6.701   7.149   2.321
  133AS4      C 1522   6.395   6.889   2.396
  133AS4      O 1523   6.409   6.844   2.282
  134ILE      N 1524   6.295   6.851   2.475
  134ILE      H 1525   6.261   6.906   2.552
  134ILE     CA 1526   6.196   6.746   2.450
  134ILE     CB 1527   6.181   6.656   2.572
  134ILE    CG1 1528   6.312   6.638   2.650
  134ILE    CG2 1529   6.106   6.528   2.535
  134ILE     CD 1530   6.303   6.574   2.789
  134ILE      C 1531   6.055   6.795   2.414
  134ILE      O 1532   5.978   6.843   2.498
  135GL4      N 1533   6.005   6.758   2.297
  135GL4      H 1534   6.053   6.690   2.241
  135GL4     CA 1535   5.881   6.796   2.228
  135GL4     CB 1536   5.889   6.748   2.083
  135GL4     CG 1537   5.768   6.809   2.013
  135GL4     CD 1538   5.785   6.789   1.862
  135GL4    OE1 1539   5.816   6.885   1.789
  135GL4   HE11 1540   5.806   6.844   1.698
  135GL4   HE12 1541   5.845   6.970   1.834
  135GL4    OE2 1542   5.727   6.693   1.806
  135GL4   HE21 1543   5.787   6.668   1.731
  135GL4   HE22 1544   5.648   6.668   1.863
  135GL4      C 1545   5.754   6.745   2.296
  135GL4      O 1546   5.727   6.626   2.287
  136VAL      N 1547   5.685   6.845   2.351
  136VAL      H 1548   5.683   6.937   2.313
  136VAL     CA 1549   5.572   6.828   2.443
  136VAL     CB 1550   5.580   6.928   2.559
  136VAL    CG1 1551   5.454   6.915   2.646
  136VAL    CG2 1552   5.690   6.880   2.654
  136VAL      C 1553   5.438   6.855   2.374
  136VAL      O 1554   5.408   6.958   2.315
  137AS4      N 1555   5.351   6.755   2.383
  137AS4      H 1556   5.380   6.660   2.395
  137AS4     CA 1557   5.208   6.757   2.349
  137AS4     CB 1558   5.189   6.681   2.218
  137AS4     CG 1559   5.269   6.736   2.100
  137AS4    OD1 1560   5.348   6.656   2.046
  137AS4   HD11 1561   5.355   6.667   1.947
  137AS4   HD12 1562   5.386   6.606   2.123
  137AS4    OD2 1563   5.238   6.847   2.049
  137AS4   HD21 1564   5.290   6.855   1.964
  137AS4   HD22 1565   5.186   6.901   2.115
  137AS4      C 1566   5.125   6.697   2.463
  137AS4      O 1567   5.174   6.606   2.531
  138LEU      N 1568   4.998   6.732   2.482
  138LEU      H 1569   4.968   6.822   2.449
  138LEU     CA 1570   4.900   6.667   2.569
  138LEU     CB 1571   4.845   6.771   2.667
  138LEU     CG 1572   4.727   6.734   2.756
  138LEU    CD1 1573   4.766   6.636   2.867
  138LEU    CD2 1574   4.669   6.867   2.805
  138LEU      C 1575   4.787   6.608   2.484
  138LEU      O 1576   4.731   6.679   2.401
  139LEU      N 1577   4.760   6.481   2.514
  139LEU      H 1578   4.809   6.433   2.587
  139LEU     CA 1579   4.664   6.397   2.441
  139LEU     CB 1580   4.719   6.255   2.424
  139LEU     CG 1581   4.842   6.255   2.333
  139LEU    CD1 1582   4.912   6.119   2.347
  139LEU    CD2 1583   4.794   6.270   2.188
  139LEU      C 1584   4.534   6.386   2.521
  139LEU      O 1585   4.528   6.386   2.644
  140LYSH     N 1586   4.430   6.372   2.440
  140LYSH     H 1587   4.430   6.438   2.364
  140LYSH    CA 1588   4.302   6.328   2.497
  140LYSH    CB 1589   4.209   6.449   2.503
  140LYSH    CG 1590   4.071   6.429   2.567
  140LYSH    CD 1591   3.958   6.516   2.513
  140LYSH    CE 1592   3.971   6.664   2.550
  140LYSH    NZ 1593   3.849   6.738   2.516
  140LYSH   HZ1 1594   3.846   6.753   2.417
  140LYSH   HZ2 1595   3.765   6.699   2.553
  140LYSH   HZ3 1596   3.856   6.826   2.564
  140LYSH     C 1597   4.241   6.212   2.417
  140LYSH     O 1598   4.213   6.228   2.299
  141ASN      N 1599   4.210   6.100   2.482
  141ASN      H 1600   4.230   6.085   2.579
  141ASN     CA 1601   4.164   5.970   2.433
  141ASN     CB 1602   4.016   5.965   2.395
  141ASN     CG 1603   3.935   5.961   2.525
  141ASN    OD1 1604   3.932   6.056   2.603
  141ASN    ND2 1605   3.857   5.856   2.546
  141ASN   HD21 1606   3.846   5.788   2.473
  141ASN   HD22 1607   3.799   5.856   2.628
  141ASN      C 1608   4.235   5.925   2.305
  141ASN      O 1609   4.183   5.902   2.195
  142GLY      N 1610   4.362   5.964   2.298
  142GLY      H 1611   4.401   5.983   2.388
  142GLY     CA 1612   4.456   5.940   2.188
  142GLY      C 1613   4.489   6.054   2.092
  142GLY      O 1614   4.601   6.068   2.042
  143GL4      N 1615   4.404   6.156   2.092
  143GL4      H 1616   4.322   6.150   2.149
  143GL4     CA 1617   4.412   6.270   1.999
  143GL4     CB 1618   4.274   6.291   1.935
  143GL4     CG 1619   4.267   6.423   1.858
  143GL4     CD 1620   4.327   6.417   1.717
  143GL4    OE1 1621   4.256   6.387   1.619
  143GL4   HE11 1622   4.313   6.377   1.537
  143GL4   HE12 1623   4.158   6.379   1.638
  143GL4    OE2 1624   4.451   6.435   1.717
  143GL4   HE21 1625   4.480   6.456   1.624
  143GL4   HE22 1626   4.484   6.448   1.810
  143GL4      C 1627   4.477   6.391   2.065
  143GL4      O 1628   4.422   6.453   2.156
  144ARG      N 1629   4.561   6.452   1.981
  144ARG      H 1630   4.556   6.427   1.885
  144ARG     CA 1631   4.649   6.566   2.013
  144ARG     CB 1632   4.752   6.585   1.901
  144ARG     CG 1633   4.854   6.693   1.936
  144ARG     CD 1634   4.919   6.746   1.807
  144ARG     NE 1635   5.011   6.855   1.842
  144ARG     HE 1636   5.027   6.870   1.940
  144ARG     CZ 1637   5.079   6.930   1.754
  144ARG    NH1 1638   5.084   6.903   1.623
  144ARG   HH11 1639   5.041   6.821   1.586
  144ARG   HH12 1640   5.115   6.981   1.568
  144ARG    NH2 1641   5.141   7.042   1.792
  144ARG   HH21 1642   5.132   7.082   1.883
  144ARG   HH22 1643   5.221   7.077   1.742
  144ARG      C 1644   4.567   6.695   2.026
  144ARG      O 1645   4.499   6.736   1.932
  145ILE      N 1646   4.570   6.752   2.146
  145ILE      H 1647   4.627   6.722   2.223
  145ILE     CA 1648   4.495   6.873   2.182
  145ILE     CB 1649   4.385   6.844   2.285
  145ILE    CG1 1650   4.436   6.825   2.428
  145ILE    CG2 1651   4.269   6.752   2.247
  145ILE     CD 1652   4.321   6.852   2.525
  145ILE      C 1653   4.579   6.997   2.210
  145ILE      O 1654   4.699   6.986   2.186
  146GL4      N 1655   4.524   7.116   2.232
  146GL4      H 1656   4.428   7.125   2.261
  146GL4     CA 1657   4.599   7.242   2.243
  146GL4     CB 1658   4.511   7.367   2.238
  146GL4     CG 1659   4.470   7.400   2.095
  146GL4     CD 1660   4.593   7.417   2.005
  146GL4    OE1 1661   4.597   7.362   1.893
  146GL4   HE11 1662   4.670   7.402   1.837
  146GL4   HE12 1663   4.534   7.285   1.897
  146GL4    OE2 1664   4.686   7.494   2.038
  146GL4   HE21 1665   4.741   7.494   1.954
  146GL4   HE22 1666   4.672   7.530   2.130
  146GL4      C 1667   4.691   7.251   2.364
  146GL4      O 1668   4.679   7.175   2.460
  147LYSH     N 1669   4.791   7.337   2.347
  147LYSH     H 1670   4.793   7.394   2.265
  147LYSH    CA 1671   4.907   7.352   2.436
  147LYSH    CB 1672   4.969   7.487   2.397
  147LYSH    CG 1673   5.030   7.470   2.258
  147LYSH    CD 1674   5.121   7.591   2.233
  147LYSH    CE 1675   5.165   7.594   2.087
  147LYSH    NZ 1676   5.054   7.643   2.003
  147LYSH   HZ1 1677   5.021   7.726   2.048
  147LYSH   HZ2 1678   5.081   7.670   1.911
  147LYSH   HZ3 1679   4.970   7.594   1.983
  147LYSH     C 1680   4.873   7.370   2.584
  147LYSH     O 1681   4.771   7.422   2.628
  148VAL      N 1682   4.977   7.344   2.662
  148VAL      H 1683   5.070   7.327   2.630
  148VAL     CA 1684   4.990   7.376   2.805
  148VAL     CB 1685   5.110   7.310   2.873
  148VAL    CG1 1686   5.081   7.166   2.913
  148VAL    CG2 1687   5.240   7.307   2.792
  148VAL      C 1688   4.983   7.528   2.823
  148VAL      O 1689   5.042   7.606   2.748
  149GL4      N 1690   4.909   7.565   2.927
  149GL4      H 1691   4.836   7.510   2.968
  149GL4     CA 1692   4.908   7.705   2.973
  149GL4     CB 1693   4.822   7.729   3.097
  149GL4     CG 1694   4.669   7.732   3.083
  149GL4     CD 1695   4.606   7.593   3.072
  149GL4    OE1 1696   4.598   7.532   2.963
  149GL4   HE11 1697   4.514   7.477   2.968
  149GL4   HE12 1698   4.690   7.526   2.924
  149GL4    OE2 1699   4.554   7.555   3.178
  149GL4   HE21 1700   4.580   7.459   3.187
  149GL4   HE22 1701   4.493   7.627   3.212
  149GL4      C 1702   5.040   7.766   3.020
  149GL4      O 1703   5.085   7.852   2.945
  150HI0      N 1704   5.109   7.696   3.109
  150HI0      H 1705   5.080   7.611   3.152
  150HI0     CA 1706   5.222   7.760   3.179
  150HI0     CB 1707   5.178   7.812   3.316
  150HI0     CG 1708   5.077   7.927   3.321
  150HI0    ND1 1709   5.075   8.028   3.235
  150HI0    HD1 1710   5.118   8.036   3.145
  150HI0    CD2 1711   5.000   7.951   3.427
  150HI0    HD2 1712   4.979   7.890   3.515
  150HI0    CE1 1713   4.993   8.116   3.291
  150HI0    HE1 1714   4.969   8.209   3.239
  150HI0    NE2 1715   4.943   8.069   3.405
  150HI0    HE2 1716   4.875   8.119   3.458
  150HI0      C 1717   5.344   7.670   3.205
  150HI0      O 1718   5.324   7.554   3.239
  151SER      N 1719   5.458   7.738   3.203
  151SER      H 1720   5.457   7.836   3.181
  151SER     CA 1721   5.589   7.678   3.232
  151SER     CB 1722   5.697   7.705   3.127
  151SER     OG 1723   5.702   7.845   3.096
  151SER     HG 1724   5.667   7.852   3.003
  151SER      C 1725   5.648   7.720   3.367
  151SER      O 1726   5.597   7.821   3.416
  152AS4      N 1727   5.715   7.624   3.430
  152AS4      H 1728   5.698   7.526   3.423
  152AS4     CA 1729   5.799   7.659   3.546
  152AS4     CB 1730   5.711   7.685   3.668
  152AS4     CG 1731   5.763   7.780   3.776
  152AS4    OD1 1732   5.753   7.737   3.893
  152AS4   HD11 1733   5.818   7.786   3.951
  152AS4   HD12 1734   5.688   7.661   3.897
  152AS4    OD2 1735   5.816   7.890   3.748
  152AS4   HD21 1736   5.876   7.929   3.818
  152AS4   HD22 1737   5.800   7.914   3.652
  152AS4      C 1738   5.900   7.548   3.576
  152AS4      O 1739   5.895   7.433   3.532
  153LEU      N 1740   6.003   7.597   3.645
  153LEU      H 1741   6.007   7.692   3.677
  153LEU     CA 1742   6.111   7.510   3.692
  153LEU     CB 1743   6.238   7.594   3.696
  153LEU     CG 1744   6.310   7.611   3.562
  153LEU    CD1 1745   6.434   7.699   3.579
  153LEU    CD2 1746   6.343   7.480   3.491
  153LEU      C 1747   6.073   7.437   3.822
  153LEU      O 1748   6.020   7.506   3.908
  154SER      N 1749   6.117   7.312   3.829
  154SER      H 1750   6.176   7.278   3.755
  154SER     CA 1751   6.102   7.224   3.946
  154SER     CB 1752   6.008   7.106   3.921
  154SER     OG 1753   5.924   7.086   4.035
  154SER     HG 1754   5.838   7.133   4.015
  154SER      C 1755   6.241   7.174   3.985
  154SER      O 1756   6.340   7.164   3.913
  155PHE      N 1757   6.246   7.140   4.114
  155PHE      H 1758   6.175   7.172   4.177
  155PHE     CA 1759   6.376   7.104   4.170
  155PHE     CB 1760   6.418   7.223   4.257
  155PHE     CG 1761   6.566   7.219   4.296
  155PHE    CD1 1762   6.592   7.189   4.429
  155PHE    HD1 1763   6.514   7.137   4.484
  155PHE    CD2 1764   6.667   7.254   4.207
  155PHE    HD2 1765   6.648   7.271   4.101
  155PHE    CE1 1766   6.723   7.200   4.474
  155PHE    HE1 1767   6.742   7.168   4.576
  155PHE    CE2 1768   6.798   7.270   4.250
  155PHE    HE2 1769   6.880   7.285   4.180
  155PHE     CZ 1770   6.820   7.244   4.385
  155PHE     HZ 1771   6.923   7.253   4.421
  155PHE      C 1772   6.371   6.966   4.237
  155PHE      O 1773   6.268   6.933   4.295
  156SER      N 1774   6.470   6.879   4.217
  156SER      H 1775   6.549   6.905   4.162
  156SER     CA 1776   6.462   6.744   4.276
  156SER     CB 1777   6.541   6.645   4.190
  156SER     OG 1778   6.682   6.657   4.216
  156SER     HG 1779   6.717   6.565   4.200
  156SER      C 1780   6.523   6.744   4.416
  156SER      O 1781   6.594   6.837   4.455
  157LYSH     N 1782   6.487   6.642   4.494
  157LYSH     H 1783   6.410   6.582   4.472
  157LYSH    CA 1784   6.553   6.609   4.621
  157LYSH    CB 1785   6.479   6.497   4.695
  157LYSH    CG 1786   6.353   6.529   4.775
  157LYSH    CD 1787   6.379   6.605   4.906
  157LYSH    CE 1788   6.258   6.594   4.998
  157LYSH    NZ 1789   6.256   6.460   5.060
  157LYSH   HZ1 1790   6.345   6.453   5.104
  157LYSH   HZ2 1791   6.181   6.430   5.118
  157LYSH   HZ3 1792   6.260   6.395   4.984
  157LYSH     C 1793   6.703   6.584   4.604
  157LYSH     O 1794   6.780   6.655   4.668
  158AS4      N 1795   6.753   6.506   4.508
  158AS4      H 1796   6.697   6.459   4.440
  158AS4     CA 1797   6.895   6.477   4.489
  158AS4     CB 1798   6.914   6.367   4.384
  158AS4     CG 1799   6.855   6.407   4.249
  158AS4    OD1 1800   6.736   6.372   4.230
  158AS4   HD11 1801   6.719   6.389   4.133
  158AS4   HD12 1802   6.708   6.322   4.312
  158AS4    OD2 1803   6.933   6.473   4.178
  158AS4   HD21 1804   6.894   6.489   4.087
  158AS4   HD22 1805   7.020   6.489   4.225
  158AS4      C 1806   6.986   6.591   4.442
  158AS4      O 1807   7.107   6.576   4.457
  159TRP      N 1808   6.924   6.707   4.423
  159TRP      H 1809   6.825   6.713   4.437
  159TRP     CA 1810   6.978   6.827   4.356
  159TRP     CB 1811   7.107   6.867   4.428
  159TRP     CG 1812   7.103   6.999   4.505
  159TRP    CD1 1813   7.077   7.005   4.635
  159TRP    HD1 1814   7.059   6.918   4.699
  159TRP    CD2 1815   7.147   7.125   4.467
  159TRP    NE1 1816   7.097   7.128   4.682
  159TRP    HE1 1817   7.089   7.152   4.779
  159TRP    CE2 1818   7.143   7.203   4.582
  159TRP    CE3 1819   7.179   7.178   4.343
  159TRP    HE3 1820   7.185   7.112   4.256
  159TRP    CZ2 1821   7.168   7.339   4.571
  159TRP    HZ2 1822   7.183   7.401   4.659
  159TRP    CZ3 1823   7.204   7.315   4.336
  159TRP    HZ3 1824   7.214   7.358   4.236
  159TRP    CH2 1825   7.207   7.395   4.449
  159TRP    HH2 1826   7.236   7.499   4.435
  159TRP      C 1827   6.999   6.815   4.205
  159TRP      O 1828   7.111   6.814   4.154
  160SER      N 1829   6.889   6.819   4.130
  160SER      H 1830   6.805   6.774   4.161
  160SER     CA 1831   6.888   6.844   3.985
  160SER     CB 1832   6.892   6.705   3.922
  160SER     OG 1833   7.025   6.653   3.920
  160SER     HG 1834   7.063   6.663   4.012
  160SER      C 1835   6.761   6.915   3.938
  160SER      O 1836   6.666   6.926   4.015
  161PHE      N 1837   6.756   6.954   3.811
  161PHE      H 1838   6.841   6.951   3.758
  161PHE     CA 1839   6.645   7.034   3.759
  161PHE     CB 1840   6.694   7.156   3.680
  161PHE     CG 1841   6.739   7.278   3.760
  161PHE    CD1 1842   6.863   7.288   3.822
  161PHE    HD1 1843   6.942   7.215   3.805
  161PHE    CD2 1844   6.650   7.385   3.770
  161PHE    HD2 1845   6.552   7.386   3.722
  161PHE    CE1 1846   6.903   7.404   3.886
  161PHE    HE1 1847   7.000   7.402   3.935
  161PHE    CE2 1848   6.688   7.499   3.839
  161PHE    HE2 1849   6.618   7.582   3.843
  161PHE     CZ 1850   6.814   7.510   3.897
  161PHE     HZ 1851   6.853   7.606   3.933
  161PHE      C 1852   6.542   6.952   3.680
  161PHE      O 1853   6.578   6.880   3.586
  162TYR      N 1854   6.421   7.007   3.681
  162TYR      H 1855   6.405   7.088   3.737
  162TYR     CA 1856   6.306   6.961   3.602
  162TYR     CB 1857   6.207   6.871   3.677
  162TYR     CG 1858   6.269   6.735   3.708
  162TYR    CD1 1859   6.254   6.686   3.837
  162TYR    HD1 1860   6.228   6.756   3.916
  162TYR    CD2 1861   6.332   6.652   3.615
  162TYR    HD2 1862   6.335   6.676   3.509
  162TYR    CE1 1863   6.285   6.555   3.873
  162TYR    HE1 1864   6.249   6.506   3.964
  162TYR    CE2 1865   6.381   6.528   3.652
  162TYR    HE2 1866   6.416   6.464   3.570
  162TYR     CZ 1867   6.360   6.483   3.782
  162TYR     OH 1868   6.440   6.377   3.811
  162TYR     HH 1869   6.441   6.354   3.908
  162TYR      C 1870   6.229   7.079   3.544
  162TYR      O 1871   6.233   7.183   3.610
  163LEU      N 1872   6.148   7.061   3.440
  163LEU      H 1873   6.161   6.981   3.382
  163LEU     CA 1874   6.058   7.155   3.373
  163LEU     CB 1875   6.116   7.173   3.232
  163LEU     CG 1876   6.093   7.314   3.178
  163LEU    CD1 1877   6.154   7.328   3.038
  163LEU    CD2 1878   5.948   7.363   3.184
  163LEU      C 1879   5.915   7.101   3.367
  163LEU      O 1880   5.888   6.999   3.303
  164LEU      N 1881   5.836   7.179   3.440
  164LEU      H 1882   5.866   7.267   3.478
  164LEU     CA 1883   5.694   7.150   3.463
  164LEU     CB 1884   5.658   7.192   3.605
  164LEU     CG 1885   5.535   7.114   3.650
  164LEU    CD1 1886   5.549   6.969   3.698
  164LEU    CD2 1887   5.462   7.201   3.753
  164LEU      C 1888   5.611   7.241   3.372
  164LEU      O 1889   5.618   7.362   3.395
  165TYR      N 1890   5.560   7.181   3.265
  165TYR      H 1891   5.583   7.085   3.247
  165TYR     CA 1892   5.448   7.239   3.189
  165TYR     CB 1893   5.457   7.197   3.042
  165TYR     CG 1894   5.585   7.244   2.971
  165TYR    CD1 1895   5.692   7.160   2.945
  165TYR    HD1 1896   5.688   7.054   2.969
  165TYR    CD2 1897   5.582   7.379   2.937
  165TYR    HD2 1898   5.501   7.446   2.965
  165TYR    CE1 1899   5.802   7.222   2.887
  165TYR    HE1 1900   5.896   7.168   2.878
  165TYR    CE2 1901   5.693   7.431   2.871
  165TYR    HE2 1902   5.689   7.539   2.852
  165TYR     CZ 1903   5.805   7.354   2.843
  165TYR     OH 1904   5.924   7.408   2.805
  165TYR     HH 1905   5.904   7.505   2.790
  165TYR      C 1906   5.313   7.207   3.252
  165TYR      O 1907   5.278   7.092   3.277
  166TYR      N 1908   5.242   7.308   3.303
  166TYR      H 1909   5.267   7.404   3.313
  166TYR     CA 1910   5.116   7.285   3.374
  166TYR     CB 1911   5.129   7.316   3.523
  166TYR     CG 1912   5.149   7.465   3.551
  166TYR    CD1 1913   5.276   7.521   3.561
  166TYR    HD1 1914   5.359   7.453   3.539
  166TYR    CD2 1915   5.043   7.543   3.596
  166TYR    HD2 1916   4.943   7.501   3.589
  166TYR    CE1 1917   5.303   7.645   3.616
  166TYR    HE1 1918   5.397   7.697   3.596
  166TYR    CE2 1919   5.066   7.668   3.652
  166TYR    HE2 1920   4.979   7.721   3.692
  166TYR     CZ 1921   5.195   7.718   3.665
  166TYR     OH 1922   5.219   7.846   3.706
  166TYR     HH 1923   5.293   7.890   3.656
  166TYR      C 1924   4.988   7.337   3.307
  166TYR      O 1925   4.983   7.451   3.260
  167THR      N 1926   4.889   7.249   3.296
  167THR      H 1927   4.904   7.151   3.305
  167THR     CA 1928   4.750   7.282   3.261
  167THR     CB 1929   4.710   7.228   3.124
  167THR    OG1 1930   4.586   7.280   3.076
  167THR    HG1 1931   4.589   7.379   3.065
  167THR    CG2 1932   4.699   7.075   3.125
  167THR      C 1933   4.646   7.254   3.370
  167THR      O 1934   4.654   7.151   3.436
  168GL4      N 1935   4.534   7.325   3.366
  168GL4      H 1936   4.513   7.384   3.288
  168GL4     CA 1937   4.432   7.317   3.471
  168GL4     CB 1938   4.351   7.445   3.452
  168GL4     CG 1939   4.295   7.486   3.588
  168GL4     CD 1940   4.166   7.567   3.571
  168GL4    OE1 1941   4.180   7.684   3.531
  168GL4   HE11 1942   4.092   7.731   3.527
  168GL4   HE12 1943   4.277   7.685   3.508
  168GL4    OE2 1944   4.058   7.509   3.592
  168GL4   HE21 1945   3.981   7.551   3.545
  168GL4   HE22 1946   4.069   7.427   3.649
  168GL4      C 1947   4.344   7.192   3.459
  168GL4      O 1948   4.318   7.138   3.351
  169PHE      N 1949   4.293   7.143   3.571
  169PHE      H 1950   4.298   7.201   3.652
  169PHE     CA 1951   4.203   7.026   3.566
  169PHE     CB 1952   4.188   6.965   3.706
  169PHE     CG 1953   4.117   6.830   3.699
  169PHE    CD1 1954   3.980   6.831   3.724
  169PHE    HD1 1955   3.937   6.920   3.770
  169PHE    CD2 1956   4.180   6.720   3.642
  169PHE    HD2 1957   4.274   6.736   3.590
  169PHE    CE1 1958   3.909   6.716   3.693
  169PHE    HE1 1959   3.807   6.713   3.732
  169PHE    CE2 1960   4.109   6.603   3.614
  169PHE    HE2 1961   4.159   6.518   3.570
  169PHE     CZ 1962   3.971   6.607   3.635
  169PHE     HZ 1963   3.900   6.527   3.613
  169PHE      C 1964   4.074   7.066   3.495
  169PHE      O 1965   4.008   7.164   3.528
  170THR      N 1966   4.039   6.991   3.391
  170THR      H 1967   4.095   6.922   3.346
  170THR     CA 1968   3.910   7.020   3.326
  170THR     CB 1969   3.918   6.957   3.186
  170THR    OG1 1970   4.010   6.848   3.190
  170THR    HG1 1971   4.034   6.833   3.094
  170THR    CG2 1972   3.971   7.066   3.092
  170THR      C 1973   3.791   6.973   3.410
  170THR      O 1974   3.793   6.859   3.457
  171PRO      N 1975   3.683   7.051   3.409
  171PRO     CA 1976   3.565   7.001   3.480
  171PRO     CB 1977   3.469   7.115   3.445
  171PRO     CG 1978   3.550   7.244   3.433
  171PRO     CD 1979   3.675   7.190   3.363
  171PRO      C 1980   3.515   6.867   3.424
  171PRO      O 1981   3.512   6.842   3.304
  172THR      N 1982   3.449   6.792   3.512
  172THR      H 1983   3.427   6.837   3.598
  172THR     CA 1984   3.390   6.658   3.494
  172THR     CB 1985   3.268   6.656   3.402
  172THR    OG1 1986   3.291   6.683   3.263
  172THR    HG1 1987   3.385   6.716   3.259
  172THR    CG2 1988   3.154   6.736   3.465
  172THR      C 1989   3.492   6.554   3.446
  172THR      O 1990   3.572   6.570   3.354
  173GL4      N 1991   3.485   6.437   3.509
  173GL4      H 1992   3.427   6.439   3.590
  173GL4     CA 1993   3.553   6.317   3.457
  173GL4     CB 1994   3.615   6.233   3.569
  173GL4     CG 1995   3.699   6.317   3.666
  173GL4     CD 1996   3.700   6.258   3.807
  173GL4    OE1 1997   3.591   6.236   3.864
  173GL4   HE11 1998   3.621   6.237   3.959
  173GL4   HE12 1999   3.517   6.204   3.805
  173GL4    OE2 2000   3.808   6.219   3.856
  173GL4   HE21 2001   3.787   6.147   3.922
  173GL4   HE22 2002   3.886   6.276   3.830
  173GL4      C 2003   3.487   6.231   3.350
  173GL4      O 2004   3.423   6.129   3.376
  174LYSH     N 2005   3.511   6.265   3.223
  174LYSH     H 2006   3.578   6.331   3.190
  174LYSH    CA 2007   3.462   6.182   3.113
  174LYSH    CB 2008   3.348   6.250   3.037
  174LYSH    CG 2009   3.212   6.231   3.104
  174LYSH    CD 2010   3.108   6.303   3.019
  174LYSH    CE 2011   3.141   6.451   2.997
  174LYSH    NZ 2012   3.062   6.517   2.892
  174LYSH   HZ1 2013   2.966   6.498   2.915
  174LYSH   HZ2 2014   3.080   6.615   2.881
  174LYSH   HZ3 2015   3.075   6.473   2.803
  174LYSH     C 2016   3.566   6.134   3.011
  174LYSH     O 2017   3.546   6.025   2.957
  175ASN      N 2018   3.669   6.216   2.995
  175ASN      H 2019   3.671   6.316   3.002
  175ASN     CA 2020   3.780   6.173   2.909
  175ASN     CB 2021   3.808   6.277   2.800
  175ASN     CG 2022   3.698   6.298   2.696
  175ASN    OD1 2023   3.611   6.385   2.691
  175ASN    ND2 2024   3.732   6.239   2.582
  175ASN   HD21 2025   3.823   6.198   2.586
  175ASN   HD22 2026   3.673   6.248   2.501
  175ASN      C 2027   3.908   6.145   2.988
  175ASN      O 2028   3.934   6.216   3.085
  176GL4      N 2029   3.998   6.080   2.913
  176GL4      H 2030   3.980   6.080   2.815
  176GL4     CA 2031   4.128   6.022   2.950
  176GL4     CB 2032   4.150   5.883   2.891
  176GL4     CG 2033   4.253   5.800   2.969
  176GL4     CD 2034   4.211   5.772   3.113
  176GL4    OE1 2035   4.098   5.722   3.131
  176GL4   HE11 2036   4.075   5.700   3.226
  176GL4   HE12 2037   4.050   5.725   3.043
  176GL4    OE2 2038   4.291   5.799   3.205
  176GL4   HE21 2039   4.260   5.776   3.297
  176GL4   HE22 2040   4.377   5.835   3.169
  176GL4      C 2041   4.228   6.116   2.883
  176GL4      O 2042   4.226   6.146   2.763
  177TYR      N 2043   4.321   6.155   2.970
  177TYR      H 2044   4.338   6.093   3.047
  177TYR     CA 2045   4.433   6.243   2.934
  177TYR     CB 2046   4.435   6.380   3.003
  177TYR     CG 2047   4.313   6.461   2.960
  177TYR    CD1 2048   4.199   6.466   3.040
  177TYR    HD1 2049   4.185   6.390   3.117
  177TYR    CD2 2050   4.334   6.562   2.867
  177TYR    HD2 2051   4.374   6.526   2.773
  177TYR    CE1 2052   4.120   6.580   3.031
  177TYR    HE1 2053   4.023   6.583   3.081
  177TYR    CE2 2054   4.266   6.684   2.866
  177TYR    HE2 2055   4.328   6.770   2.843
  177TYR     CZ 2056   4.152   6.686   2.946
  177TYR     OH 2057   4.048   6.772   2.932
  177TYR     HH 2058   3.962   6.721   2.933
  177TYR      C 2059   4.570   6.179   2.959
  177TYR      O 2060   4.590   6.139   3.074
  178ALA      N 2061   4.662   6.218   2.872
  178ALA      H 2062   4.634   6.278   2.797
  178ALA     CA 2063   4.802   6.172   2.875
  178ALA     CB 2064   4.810   6.031   2.818
  178ALA      C 2065   4.892   6.275   2.807
  178ALA      O 2066   4.874   6.333   2.700
  179CYS2     N 2067   5.006   6.287   2.875
  179CYS2     H 2068   5.022   6.242   2.963
  179CYS2    CA 2069   5.117   6.374   2.832
  179CYS2    CB 2070   5.188   6.426   2.957
  179CYS2    SG 2071   5.121   6.569   3.049
  179CYS2     C 2072   5.211   6.301   2.736
  179CYS2     O 2073   5.278   6.205   2.776
  180ARG      N 2074   5.244   6.368   2.626
  180ARG      H 2075   5.203   6.456   2.601
  180ARG     CA 2076   5.333   6.312   2.523
  180ARG     CB 2077   5.253   6.311   2.393
  180ARG     CG 2078   5.306   6.206   2.295
  180ARG     CD 2079   5.237   6.208   2.158
  180ARG     NE 2080   5.283   6.085   2.092
  180ARG     HE 2081   5.305   6.010   2.154
  180ARG     CZ 2082   5.326   6.074   1.966
  180ARG    NH1 2083   5.314   6.177   1.881
  180ARG   HH11 2084   5.274   6.266   1.902
  180ARG   HH12 2085   5.351   6.162   1.789
  180ARG    NH2 2086   5.394   5.965   1.928
  180ARG   HH21 2087   5.412   5.895   1.997
  180ARG   HH22 2088   5.407   5.948   1.830
  180ARG      C 2089   5.458   6.400   2.510
  180ARG      O 2090   5.448   6.514   2.464
  181VAL      N 2091   5.573   6.341   2.539
  181VAL      H 2092   5.574   6.254   2.588
  181VAL     CA 2093   5.706   6.393   2.502
  181VAL     CB 2094   5.793   6.414   2.626
  181VAL    CG1 2095   5.712   6.500   2.724
  181VAL    CG2 2096   5.844   6.294   2.706
  181VAL      C 2097   5.777   6.310   2.395
  181VAL      O 2098   5.767   6.188   2.394
  182ASN      N 2099   5.839   6.380   2.300
  182ASN      H 2100   5.798   6.465   2.267
  182ASN     CA 2101   5.915   6.321   2.189
  182ASN     CB 2102   5.860   6.373   2.056
  182ASN     CG 2103   5.886   6.277   1.941
  182ASN    OD1 2104   5.974   6.191   1.941
  182ASN    ND2 2105   5.784   6.260   1.858
  182ASN   HD21 2106   5.699   6.309   1.880
  182ASN   HD22 2107   5.785   6.187   1.790
  182ASN      C 2108   6.063   6.359   2.197
  182ASN      O 2109   6.117   6.469   2.202
  183HI0      N 2110   6.135   6.247   2.195
  183HI0      H 2111   6.086   6.160   2.199
  183HI0     CA 2112   6.281   6.239   2.209
  183HI0     CB 2113   6.326   6.132   2.308
  183HI0     CG 2114   6.304   6.148   2.459
  183HI0    ND1 2115   6.394   6.211   2.534
  183HI0    HD1 2116   6.492   6.217   2.517
  183HI0    CD2 2117   6.195   6.129   2.532
  183HI0    HD2 2118   6.102   6.080   2.503
  183HI0    CE1 2119   6.337   6.230   2.653
  183HI0    HE1 2120   6.374   6.282   2.741
  183HI0    NE2 2121   6.218   6.171   2.656
  183HI0    HE2 2122   6.161   6.161   2.738
  183HI0      C 2123   6.361   6.228   2.079
  183HI0      O 2124   6.332   6.134   2.004
  184VAL      N 2125   6.438   6.332   2.049
  184VAL      H 2126   6.429   6.413   2.107
  184VAL     CA 2127   6.515   6.356   1.926
  184VAL     CB 2128   6.631   6.261   1.895
  184VAL    CG1 2129   6.716   6.309   1.777
  184VAL    CG2 2130   6.726   6.256   2.015
  184VAL      C 2131   6.435   6.371   1.797
  184VAL      O 2132   6.444   6.472   1.727
  185THR      N 2133   6.338   6.284   1.769
  185THR      H 2134   6.346   6.191   1.804
  185THR     CA 2135   6.236   6.293   1.664
  185THR     CB 2136   6.166   6.161   1.628
  185THR    OG1 2137   6.121   6.098   1.748
  185THR    HG1 2138   6.080   6.164   1.811
  185THR    CG2 2139   6.260   6.073   1.546
  185THR      C 2140   6.140   6.412   1.656
  185THR      O 2141   6.020   6.405   1.629
  186LEU      N 2142   6.194   6.528   1.693
  186LEU      H 2143   6.290   6.528   1.719
  186LEU     CA 2144   6.128   6.659   1.697
  186LEU     CB 2145   6.217   6.775   1.743
  186LEU     CG 2146   6.200   6.810   1.891
  186LEU    CD1 2147   6.232   6.696   1.989
  186LEU    CD2 2148   6.258   6.944   1.936
  186LEU      C 2149   6.066   6.687   1.560
  186LEU      O 2150   6.137   6.678   1.459
  187SER      N 2151   5.941   6.732   1.560
  187SER      H 2152   5.910   6.780   1.642
  187SER     CA 2153   5.852   6.738   1.443
  187SER     CB 2154   5.723   6.659   1.462
  187SER     OG 2155   5.626   6.719   1.549
  187SER     HG 2156   5.665   6.721   1.641
  187SER      C 2157   5.806   6.876   1.394
  187SER      O 2158   5.832   6.909   1.279
  188GLN      N 2159   5.766   6.964   1.485
  188GLN      H 2160   5.739   6.924   1.573
  188GLN     CA 2161   5.748   7.109   1.466
  188GLN     CB 2162   5.680   7.168   1.590
  188GLN     CG 2163   5.546   7.105   1.627
  188GLN     CD 2164   5.488   7.175   1.750
  188GLN    OE1 2165   5.504   7.295   1.769
  188GLN    NE2 2166   5.444   7.092   1.845
  188GLN   HE21 2167   5.437   6.995   1.822
  188GLN   HE22 2168   5.414   7.122   1.936
  188GLN      C 2169   5.880   7.181   1.436
  188GLN      O 2170   5.979   7.137   1.493
  189PRO      N 2171   5.890   7.280   1.347
  189PRO     CA 2172   6.012   7.358   1.318
  189PRO     CB 2173   5.969   7.450   1.204
  189PRO     CG 2174   5.886   7.360   1.112
  189PRO     CD 2175   5.810   7.291   1.225
  189PRO      C 2176   6.082   7.431   1.432
  189PRO      O 2177   6.021   7.452   1.537
  190LYSH     N 2178   6.201   7.483   1.403
  190LYSH     H 2179   6.260   7.438   1.336
  190LYSH    CA 2180   6.279   7.561   1.500
  190LYSH    CB 2181   6.405   7.591   1.418
  190LYSH    CG 2182   6.511   7.643   1.515
  190LYSH    CD 2183   6.641   7.659   1.436
  190LYSH    CE 2184   6.676   7.535   1.354
  190LYSH    NZ 2185   6.820   7.523   1.325
  190LYSH   HZ1 2186   6.841   7.426   1.311
  190LYSH   HZ2 2187   6.838   7.586   1.249
  190LYSH   HZ3 2188   6.885   7.544   1.398
  190LYSH     C 2189   6.220   7.685   1.569
  190LYSH     O 2190   6.242   7.714   1.686
  191ILE      N 2191   6.118   7.741   1.503
  191ILE      H 2192   6.089   7.715   1.411
  191ILE     CA 2193   6.044   7.859   1.549
  191ILE     CB 2194   5.993   7.952   1.439
  191ILE    CG1 2195   5.895   7.877   1.348
  191ILE    CG2 2196   6.109   8.000   1.352
  191ILE     CD 2197   5.809   7.966   1.258
  191ILE      C 2198   5.939   7.845   1.660
  191ILE      O 2199   5.870   7.939   1.698
  192VAL      N 2200   5.910   7.721   1.701
  192VAL      H 2201   5.964   7.641   1.675
  192VAL     CA 2202   5.797   7.692   1.790
  192VAL     CB 2203   5.748   7.549   1.767
  192VAL    CG1 2204   5.690   7.535   1.626
  192VAL    CG2 2205   5.854   7.442   1.793
  192VAL      C 2206   5.815   7.710   1.941
  192VAL      O 2207   5.922   7.673   1.988
  193LYSH     N 2208   5.702   7.704   2.010
  193LYSH     H 2209   5.621   7.669   1.962
  193LYSH    CA 2210   5.693   7.742   2.151
  193LYSH    CB 2211   5.700   7.895   2.162
  193LYSH    CG 2212   5.679   7.936   2.308
  193LYSH    CD 2213   5.697   8.084   2.343
  193LYSH    CE 2214   5.661   8.119   2.488
  193LYSH    NZ 2215   5.515   8.124   2.508
  193LYSH   HZ1 2216   5.469   8.039   2.484
  193LYSH   HZ2 2217   5.486   8.146   2.601
  193LYSH   HZ3 2218   5.481   8.196   2.448
  193LYSH     C 2219   5.570   7.679   2.216
  193LYSH     O 2220   5.453   7.709   2.191
  194TRP      N 2221   5.612   7.581   2.296
  194TRP      H 2222   5.704   7.574   2.333
  194TRP     CA 2223   5.522   7.477   2.348
  194TRP     CB 2224   5.605   7.351   2.374
  194TRP     CG 2225   5.674   7.292   2.250
  194TRP    CD1 2226   5.624   7.272   2.129
  194TRP    HD1 2227   5.530   7.316   2.097
  194TRP    CD2 2228   5.803   7.240   2.252
  194TRP    NE1 2229   5.715   7.209   2.054
  194TRP    HE1 2230   5.697   7.188   1.958
  194TRP    CE2 2231   5.826   7.191   2.124
  194TRP    CE3 2232   5.906   7.243   2.345
  194TRP    HE3 2233   5.890   7.280   2.446
  194TRP    CZ2 2234   5.952   7.138   2.096
  194TRP    HZ2 2235   5.975   7.106   1.995
  194TRP    CZ3 2236   6.030   7.186   2.317
  194TRP    HZ3 2237   6.107   7.218   2.387
  194TRP    CH2 2238   6.051   7.126   2.193
  194TRP    HH2 2239   6.138   7.062   2.180
  194TRP      C 2240   5.431   7.511   2.466
  194TRP      O 2241   5.335   7.436   2.483
  195AS4      N 2242   5.470   7.604   2.552
  195AS4      H 2243   5.566   7.627   2.570
  195AS4     CA 2244   5.373   7.668   2.643
  195AS4     CB 2245   5.448   7.704   2.771
  195AS4     CG 2246   5.570   7.797   2.775
  195AS4    OD1 2247   5.559   7.894   2.853
  195AS4   HD11 2248   5.612   7.967   2.811
  195AS4   HD12 2249   5.501   7.870   2.931
  195AS4    OD2 2250   5.650   7.786   2.680
  195AS4   HD21 2251   5.732   7.841   2.699
  195AS4   HD22 2252   5.602   7.736   2.608
  195AS4      C 2253   5.303   7.789   2.581
  195AS4      O 2254   5.368   7.883   2.536
  196ARG      N 2255   5.178   7.807   2.621
  196ARG      H 2256   5.132   7.748   2.688
  196ARG     CA 2257   5.084   7.899   2.555
  196ARG     CB 2258   4.937   7.866   2.581
  196ARG     CG 2259   4.837   7.949   2.500
  196ARG     CD 2260   4.708   7.866   2.493
  196ARG     NE 2261   4.617   7.903   2.602
  196ARG     HE 2262   4.571   7.991   2.596
  196ARG     CZ 2263   4.581   7.824   2.704
  196ARG    NH1 2264   4.624   7.696   2.705
  196ARG   HH11 2265   4.672   7.660   2.625
  196ARG   HH12 2266   4.606   7.641   2.786
  196ARG    NH2 2267   4.494   7.865   2.797
  196ARG   HH21 2268   4.459   7.958   2.794
  196ARG   HH22 2269   4.476   7.804   2.874
  196ARG      C 2270   5.126   8.043   2.585
  196ARG      O 2271   5.141   8.079   2.701
  197AS4      N 2272   5.127   8.123   2.479
  197AS4      H 2273   5.136   8.089   2.385
  197AS4     CA 2274   5.138   8.269   2.491
  197AS4     CB 2275   5.182   8.341   2.363
  197AS4     CG 2276   5.326   8.305   2.324
  197AS4    OD1 2277   5.420   8.384   2.349
  197AS4   HD11 2278   5.503   8.340   2.314
  197AS4   HD12 2279   5.396   8.470   2.393
  197AS4    OD2 2280   5.331   8.192   2.270
  197AS4   HD21 2281   5.429   8.171   2.266
  197AS4   HD22 2282   5.240   8.168   2.236
  197AS4      C 2283   5.007   8.326   2.546
  197AS4      O 2284   4.907   8.327   2.474
  198MET      N 2285   5.006   8.377   2.669
  198MET      H 2286   5.085   8.409   2.722
  198MET     CA 2287   4.887   8.416   2.745
  198MET     CB 2288   4.853   8.306   2.846
  198MET     CG 2289   4.762   8.203   2.780
  198MET     SD 2290   4.726   8.057   2.885
  198MET     CE 2291   4.697   8.137   3.041
  198MET      C 2292   4.914   8.541   2.829
  198MET     O1 2293   5.032   8.575   2.850
  198MET   HO11 2294   5.036   8.646   2.921
  198MET   HO12 2295   5.084   8.496   2.818
  198MET     O2 2296   4.813   8.610   2.856
  198MET   HO21 2297   4.853   8.688   2.904
  198MET   HO22 2298   4.732   8.561   2.823
   9.76232   9.76232   6.90300   0.00000   0.00000   0.00000   0.00000   4.88116   4.88116
