# Supplementary material for: Interfacial Dynamics and Growth Modes of β2-Microglobulin Dimers
Source: J Chem Inf Model. 2023 May 3;63(14):4447–57. doi: 10.1021/acs.jcim.3c00399 (PMC10369489; doi:10.1021/acs.jcim.3c00399)
Supplement: Supplementary file 2 — ci3c00399_si_002.zip [file ci3c00399_si_002.zip › Supporting-Information/confs_start/Start_conformation_BM-3_rep2-3.gro]

Protein in water t=   0.00000 step= 0
 2298
    1ILE      N    1   6.977   7.004   5.033
    1ILE     H1    2   7.057   7.039   4.984
    1ILE     H2    3   6.998   6.990   5.130
    1ILE     H3    4   6.956   6.916   4.990
    1ILE     CA    5   6.862   7.094   5.022
    1ILE     CB    6   6.849   7.139   4.877
    1ILE    CG1    7   6.986   7.181   4.821
    1ILE    CG2    8   6.746   7.252   4.866
    1ILE     CD    9   6.989   7.206   4.670
    1ILE      C   10   6.734   7.025   5.071
    1ILE      O   11   6.721   6.906   5.041
    2GLN      N   12   6.639   7.096   5.131
    2GLN      H   13   6.669   7.173   5.186
    2GLN     CA   14   6.514   7.040   5.185
    2GLN     CB   15   6.509   7.059   5.337
    2GLN     CG   16   6.572   6.954   5.428
    2GLN     CD   17   6.514   6.812   5.420
    2GLN    OE1   18   6.400   6.776   5.450
    2GLN    NE2   19   6.595   6.721   5.366
    2GLN   HE21   20   6.692   6.740   5.355
    2GLN   HE22   21   6.562   6.629   5.348
    2GLN      C   22   6.384   7.094   5.126
    2GLN      O   23   6.287   7.022   5.105
    3ARG      N   24   6.407   7.212   5.069
    3ARG      H   25   6.483   7.272   5.092
    3ARG     CA   26   6.314   7.281   4.979
    3ARG     CB   27   6.242   7.390   5.059
    3ARG     CG   28   6.192   7.347   5.198
    3ARG     CD   29   6.081   7.242   5.198
    3ARG     NE   30   6.077   7.207   5.341
    3ARG     HE   31   6.045   7.282   5.398
    3ARG     CZ   32   6.083   7.083   5.392
    3ARG    NH1   33   6.093   6.980   5.307
    3ARG   HH11   34   6.089   6.986   5.207
    3ARG   HH12   35   6.096   6.892   5.354
    3ARG    NH2   36   6.121   7.068   5.520
    3ARG   HH21   37   6.141   7.142   5.583
    3ARG   HH22   38   6.135   6.974   5.551
    3ARG      C   39   6.388   7.355   4.867
    3ARG      O   40   6.497   7.410   4.880
    4THR      N   41   6.307   7.365   4.762
    4THR      H   42   6.216   7.324   4.756
    4THR     CA   43   6.334   7.439   4.638
    4THR     CB   44   6.251   7.393   4.518
    4THR    OG1   45   6.112   7.382   4.552
    4THR    HG1   46   6.071   7.382   4.461
    4THR    CG2   47   6.323   7.273   4.457
    4THR      C   48   6.326   7.591   4.654
    4THR      O   49   6.217   7.635   4.690
    5PRO      N   50   6.434   7.669   4.642
    5PRO     CA   51   6.421   7.815   4.634
    5PRO     CB   52   6.565   7.861   4.654
    5PRO     CG   53   6.656   7.746   4.611
    5PRO     CD   54   6.572   7.620   4.639
    5PRO      C   55   6.371   7.858   4.495
    5PRO      O   56   6.350   7.778   4.404
    6LYSH     N   57   6.331   7.984   4.489
    6LYSH     H   58   6.357   8.047   4.563
    6LYSH    CA   59   6.263   8.042   4.372
    6LYSH    CB   60   6.183   8.165   4.416
    6LYSH    CG   61   6.093   8.128   4.534
    6LYSH    CD   62   6.032   8.249   4.604
    6LYSH    CE   63   5.964   8.213   4.737
    6LYSH    NZ   64   5.911   8.327   4.812
    6LYSH   HZ1   65   5.986   8.381   4.850
    6LYSH   HZ2   66   5.846   8.381   4.758
    6LYSH   HZ3   67   5.851   8.292   4.884
    6LYSH     C   68   6.351   8.076   4.252
    6LYSH     O   69   6.409   8.184   4.244
    7ILE      N   70   6.396   7.966   4.194
    7ILE      H   71   6.360   7.879   4.229
    7ILE     CA   72   6.491   7.973   4.081
    7ILE     CB   73   6.575   7.846   4.066
    7ILE    CG1   74   6.622   7.789   4.200
    7ILE    CG2   75   6.695   7.866   3.974
    7ILE     CD   76   6.684   7.649   4.210
    7ILE      C   77   6.414   8.007   3.953
    7ILE      O   78   6.346   7.921   3.899
    8GLN      N   79   6.440   8.127   3.901
    8GLN      H   80   6.508   8.189   3.940
    8GLN     CA   81   6.394   8.182   3.773
    8GLN     CB   82   6.332   8.321   3.792
    8GLN     CG   83   6.258   8.380   3.672
    8GLN     CD   84   6.226   8.529   3.690
    8GLN    OE1   85   6.304   8.619   3.660
    8GLN    NE2   86   6.106   8.549   3.743
    8GLN   HE21   87   6.032   8.482   3.751
    8GLN   HE22   88   6.075   8.639   3.773
    8GLN      C   89   6.507   8.195   3.671
    8GLN      O   90   6.617   8.248   3.689
    9VAL      N   91   6.484   8.125   3.561
    9VAL      H   92   6.396   8.078   3.555
    9VAL     CA   93   6.578   8.112   3.448
    9VAL     CB   94   6.599   8.240   3.366
    9VAL    CG1   95   6.569   8.214   3.219
    9VAL    CG2   96   6.512   8.359   3.405
    9VAL      C   97   6.709   8.035   3.466
    9VAL      O   98   6.814   8.075   3.417
   10TYR      N   99   6.695   7.908   3.503
   10TYR      H  100   6.604   7.872   3.524
   10TYR     CA  101   6.812   7.820   3.518
   10TYR     CB  102   6.765   7.702   3.603
   10TYR     CG  103   6.870   7.593   3.626
   10TYR    CD1  104   6.942   7.591   3.745
   10TYR    HD1  105   6.920   7.665   3.822
   10TYR    CD2  106   6.896   7.496   3.529
   10TYR    HD2  107   6.840   7.507   3.436
   10TYR    CE1  108   7.046   7.499   3.756
   10TYR    HE1  109   7.103   7.490   3.848
   10TYR    CE2  110   6.996   7.400   3.539
   10TYR    HE2  111   7.018   7.322   3.467
   10TYR     CZ  112   7.074   7.409   3.654
   10TYR     OH  113   7.160   7.306   3.678
   10TYR     HH  114   7.161   7.249   3.596
   10TYR      C  115   6.845   7.777   3.375
   10TYR      O  116   6.763   7.737   3.292
   11SER      N  117   6.975   7.772   3.347
   11SER      H  118   7.040   7.823   3.403
   11SER     CA  119   7.035   7.707   3.230
   11SER     CB  120   7.000   7.782   3.101
   11SER     OG  121   7.019   7.704   2.982
   11SER     HG  122   6.942   7.641   2.978
   11SER      C  123   7.187   7.721   3.234
   11SER      O  124   7.245   7.824   3.270
   12ARG      N  125   7.263   7.615   3.207
   12ARG      H  126   7.359   7.642   3.211
   12ARG     CA  127   7.226   7.477   3.171
   12ARG     CB  128   7.235   7.473   3.018
   12ARG     CG  129   7.340   7.550   2.937
   12ARG     CD  130   7.357   7.493   2.796
   12ARG     NE  131   7.378   7.348   2.794
   12ARG     HE  132   7.446   7.310   2.856
   12ARG     CZ  133   7.288   7.260   2.747
   12ARG    NH1  134   7.185   7.298   2.670
   12ARG   HH11  135   7.168   7.393   2.646
   12ARG   HH12  136   7.116   7.228   2.651
   12ARG    NH2  137   7.319   7.130   2.757
   12ARG   HH21  138   7.411   7.109   2.789
   12ARG   HH22  139   7.256   7.062   2.720
   12ARG      C  140   7.329   7.372   3.213
   12ARG      O  141   7.427   7.415   3.273
   13HI0      N  142   7.322   7.253   3.155
   13HI0      H  143   7.246   7.223   3.097
   13HI0     CA  144   7.432   7.158   3.178
   13HI0     CB  145   7.398   7.032   3.099
   13HI0     CG  146   7.447   6.896   3.150
   13HI0    ND1  147   7.569   6.856   3.115
   13HI0    HD1  148   7.616   6.865   3.027
   13HI0    CD2  149   7.418   6.829   3.261
   13HI0    HD2  150   7.316   6.815   3.297
   13HI0    CE1  151   7.615   6.776   3.211
   13HI0    HE1  152   7.721   6.751   3.218
   13HI0    NE2  153   7.519   6.751   3.299
   13HI0    HE2  154   7.502   6.674   3.360
   13HI0      C  155   7.563   7.216   3.124
   13HI0      O  156   7.569   7.290   3.026
   14PRO      N  157   7.671   7.203   3.201
   14PRO     CA  158   7.811   7.218   3.158
   14PRO     CB  159   7.877   7.282   3.280
   14PRO     CG  160   7.817   7.197   3.393
   14PRO     CD  161   7.673   7.176   3.345
   14PRO      C  162   7.872   7.088   3.106
   14PRO      O  163   7.794   7.011   3.049
   15ALA      N  164   8.004   7.093   3.107
   15ALA      H  165   8.049   7.182   3.113
   15ALA     CA  166   8.092   6.988   3.054
   15ALA     CB  167   8.232   7.046   3.032
   15ALA      C  168   8.071   6.858   3.131
   15ALA      O  169   8.009   6.857   3.238
   16GL4      N  170   8.147   6.757   3.089
   16GL4      H  171   8.225   6.780   3.031
   16GL4     CA  172   8.116   6.615   3.112
   16GL4     CB  173   8.169   6.516   3.009
   16GL4     CG  174   8.096   6.543   2.877
   16GL4     CD  175   8.113   6.441   2.764
   16GL4    OE1  176   8.089   6.320   2.784
   16GL4   HE11  177   8.166   6.266   2.750
   16GL4   HE12  178   7.991   6.319   2.805
   16GL4    OE2  179   8.128   6.480   2.646
   16GL4   HE21  180   8.162   6.405   2.590
   16GL4   HE22  181   8.083   6.569   2.634
   16GL4      C  182   8.138   6.562   3.254
   16GL4      O  183   8.046   6.503   3.310
   17ASN      N  184   8.243   6.610   3.320
   17ASN      H  185   8.302   6.681   3.280
   17ASN     CA  186   8.265   6.567   3.459
   17ASN     CB  187   8.410   6.521   3.477
   17ASN     CG  188   8.407   6.384   3.410
   17ASN    OD1  189   8.444   6.362   3.295
   17ASN    ND2  190   8.370   6.284   3.490
   17ASN   HD21  191   8.350   6.296   3.587
   17ASN   HD22  192   8.386   6.191   3.458
   17ASN      C  193   8.235   6.672   3.567
   17ASN      O  194   8.221   6.623   3.679
   18GLY      N  195   8.195   6.794   3.534
   18GLY      H  196   8.188   6.821   3.438
   18GLY     CA  197   8.168   6.902   3.631
   18GLY      C  198   8.134   7.035   3.564
   18GLY      O  199   8.167   7.047   3.446
   19LYSH     N  200   8.110   7.139   3.643
   19LYSH     H  201   8.113   7.234   3.614
   19LYSH    CA  202   8.079   7.131   3.787
   19LYSH    CB  203   8.110   7.267   3.850
   19LYSH    CG  204   8.261   7.295   3.854
   19LYSH    CD  205   8.295   7.437   3.897
   19LYSH    CE  206   8.442   7.480   3.906
   19LYSH    NZ  207   8.518   7.463   3.781
   19LYSH   HZ1  208   8.501   7.369   3.750
   19LYSH   HZ2  209   8.468   7.516   3.713
   19LYSH   HZ3  210   8.614   7.489   3.789
   19LYSH     C  211   7.930   7.101   3.802
   19LYSH     O  212   7.847   7.114   3.712
   20SER      N  213   7.895   7.066   3.926
   20SER      H  214   7.961   7.033   3.993
   20SER     CA  215   7.752   7.064   3.960
   20SER     CB  216   7.724   6.943   4.049
   20SER     OG  217   7.583   6.934   4.073
   20SER     HG  218   7.556   6.875   4.149
   20SER      C  219   7.698   7.199   4.007
   20SER      O  220   7.750   7.302   3.963
   21ASN      N  221   7.574   7.191   4.053
   21ASN      H  222   7.535   7.099   4.053
   21ASN     CA  223   7.504   7.304   4.115
   21ASN     CB  224   7.360   7.261   4.143
   21ASN     CG  225   7.285   7.228   4.014
   21ASN    OD1  226   7.226   7.120   4.011
   21ASN    ND2  227   7.279   7.315   3.914
   21ASN   HD21  228   7.326   7.404   3.912
   21ASN   HD22  229   7.251   7.269   3.829
   21ASN      C  230   7.560   7.359   4.247
   21ASN      O  231   7.618   7.286   4.327
   22PHE      N  232   7.559   7.489   4.271
   22PHE      H  233   7.582   7.519   4.364
   22PHE     CA  234   7.543   7.610   4.189
   22PHE     CB  235   7.668   7.637   4.104
   22PHE     CG  236   7.801   7.635   4.179
   22PHE    CD1  237   7.832   7.741   4.264
   22PHE    HD1  238   7.751   7.806   4.297
   22PHE    CD2  239   7.899   7.544   4.141
   22PHE    HD2  240   7.861   7.468   4.072
   22PHE    CE1  241   7.960   7.747   4.317
   22PHE    HE1  242   7.987   7.835   4.375
   22PHE    CE2  243   8.026   7.541   4.197
   22PHE    HE2  244   8.101   7.463   4.183
   22PHE     CZ  245   8.049   7.644   4.287
   22PHE     HZ  246   8.147   7.638   4.335
   22PHE      C  247   7.423   7.654   4.106
   22PHE      O  248   7.357   7.572   4.040
   23LEU      N  249   7.401   7.785   4.100
   23LEU      H  250   7.448   7.849   4.160
   23LEU     CA  251   7.297   7.852   4.020
   23LEU     CB  252   7.265   7.981   4.095
   23LEU     CG  253   7.146   8.064   4.045
   23LEU    CD1  254   7.014   7.996   4.079
   23LEU    CD2  255   7.153   8.212   4.085
   23LEU      C  256   7.354   7.872   3.879
   23LEU      O  257   7.448   7.949   3.860
   24ASN      N  258   7.324   7.777   3.791
   24ASN      H  259   7.291   7.687   3.818
   24ASN     CA  260   7.353   7.790   3.647
   24ASN     CB  261   7.333   7.654   3.580
   24ASN     CG  262   7.424   7.543   3.633
   24ASN    OD1  263   7.431   7.511   3.752
   24ASN    ND2  264   7.469   7.452   3.547
   24ASN   HD21  265   7.437   7.439   3.453
   24ASN   HD22  266   7.532   7.388   3.592
   24ASN      C  267   7.273   7.892   3.566
   24ASN      O  268   7.154   7.895   3.534
   25CYS2     N  269   7.345   7.998   3.530
   25CYS2     H  270   7.438   8.025   3.556
   25CYS2    CA  271   7.290   8.112   3.456
   25CYS2    CB  272   7.309   8.239   3.540
   25CYS2    SG  273   7.229   8.265   3.702
   25CYS2     C  274   7.372   8.120   3.326
   25CYS2     O  275   7.494   8.133   3.323
   26TYR      N  276   7.300   8.145   3.217
   26TYR      H  277   7.200   8.146   3.222
   26TYR     CA  278   7.365   8.143   3.085
   26TYR     CB  279   7.301   8.015   3.030
   26TYR     CG  280   7.368   7.972   2.899
   26TYR    CD1  281   7.490   7.906   2.893
   26TYR    HD1  282   7.558   7.916   2.977
   26TYR    CD2  283   7.283   7.946   2.792
   26TYR    HD2  284   7.182   7.987   2.793
   26TYR    CE1  285   7.523   7.820   2.789
   26TYR    HE1  286   7.626   7.782   2.786
   26TYR    CE2  287   7.317   7.866   2.683
   26TYR    HE2  288   7.248   7.834   2.605
   26TYR     CZ  289   7.441   7.803   2.678
   26TYR     OH  290   7.484   7.749   2.561
   26TYR     HH  291   7.582   7.728   2.560
   26TYR      C  292   7.340   8.272   3.006
   26TYR      O  293   7.229   8.325   3.011
   27VAL      N  294   7.428   8.299   2.910
   27VAL      H  295   7.513   8.247   2.904
   27VAL     CA  296   7.423   8.414   2.818
   27VAL     CB  297   7.562   8.452   2.768
   27VAL    CG1  298   7.648   8.489   2.889
   27VAL    CG2  299   7.633   8.359   2.670
   27VAL      C  300   7.332   8.397   2.696
   27VAL      O  301   7.280   8.287   2.676
   28SER      N  302   7.309   8.503   2.619
   28SER      H  303   7.341   8.594   2.645
   28SER     CA  304   7.238   8.494   2.491
   28SER     CB  305   7.134   8.606   2.478
   28SER     OG  306   7.171   8.741   2.507
   28SER     HG  307   7.239   8.775   2.442
   28SER      C  308   7.325   8.525   2.369
   28SER      O  309   7.375   8.637   2.353
   29GLY      N  310   7.280   8.468   2.258
   29GLY      H  311   7.199   8.409   2.262
   29GLY     CA  312   7.356   8.452   2.133
   29GLY      C  313   7.317   8.554   2.026
   29GLY      O  314   7.214   8.542   1.960
   30PHE      N  315   7.406   8.652   2.023
   30PHE      H  316   7.493   8.641   2.072
   30PHE     CA  317   7.398   8.782   1.953
   30PHE     CB  318   7.342   8.885   2.051
   30PHE     CG  319   7.191   8.896   2.074
   30PHE    CD1  320   7.113   8.978   1.993
   30PHE    HD1  321   7.140   9.012   1.893
   30PHE    CD2  322   7.143   8.829   2.186
   30PHE    HD2  323   7.208   8.754   2.230
   30PHE    CE1  324   6.981   8.980   2.037
   30PHE    HE1  325   6.899   9.034   1.991
   30PHE    CE2  326   7.011   8.838   2.230
   30PHE    HE2  327   6.970   8.759   2.292
   30PHE     CZ  328   6.930   8.918   2.150
   30PHE     HZ  329   6.822   8.908   2.153
   30PHE      C  330   7.539   8.836   1.926
   30PHE      O  331   7.632   8.758   1.944
   31HI0      N  332   7.555   8.959   1.878
   31HI0      H  333   7.482   9.000   1.824
   31HI0     CA  334   7.682   9.034   1.876
   31HI0     CB  335   7.695   9.069   1.728
   31HI0     CG  336   7.835   9.129   1.707
   31HI0    ND1  337   7.865   9.258   1.714
   31HI0    HD1  338   7.806   9.338   1.720
   31HI0    CD2  339   7.941   9.065   1.660
   31HI0    HD2  340   7.955   8.956   1.659
   31HI0    CE1  341   7.992   9.273   1.677
   31HI0    HE1  342   8.041   9.369   1.659
   31HI0    NE2  343   8.039   9.153   1.644
   31HI0    HE2  344   8.111   9.144   1.575
   31HI0      C  345   7.670   9.153   1.972
   31HI0      O  346   7.599   9.248   1.939
   32PRO      N  347   7.739   9.157   2.085
   32PRO     CA  348   7.822   9.048   2.138
   32PRO     CB  349   7.924   9.110   2.233
   32PRO     CG  350   7.859   9.237   2.288
   32PRO     CD  351   7.761   9.271   2.176
   32PRO      C  352   7.736   8.947   2.214
   32PRO      O  353   7.638   8.986   2.278
   33SER      N  354   7.776   8.820   2.216
   33SER      H  355   7.846   8.789   2.152
   33SER     CA  356   7.709   8.718   2.298
   33SER     CB  357   7.724   8.580   2.233
   33SER     OG  358   7.654   8.576   2.108
   33SER     HG  359   7.682   8.654   2.052
   33SER      C  360   7.753   8.708   2.444
   33SER      O  361   7.660   8.703   2.524
   34AS4      N  362   7.882   8.694   2.473
   34AS4      H  363   7.948   8.659   2.406
   34AS4     CA  364   7.943   8.680   2.606
   34AS4     CB  365   8.084   8.621   2.596
   34AS4     CG  366   8.082   8.489   2.518
   34AS4    OD1  367   8.058   8.382   2.579
   34AS4   HD11  368   8.076   8.308   2.514
   34AS4   HD12  369   8.032   8.399   2.674
   34AS4    OD2  370   8.088   8.498   2.394
   34AS4   HD21  371   8.067   8.412   2.348
   34AS4   HD22  372   8.087   8.597   2.381
   34AS4      C  373   7.934   8.801   2.700
   34AS4      O  374   8.031   8.835   2.767
   35ILE      N  375   7.818   8.865   2.701
   35ILE      H  376   7.747   8.851   2.632
   35ILE     CA  377   7.784   8.984   2.780
   35ILE     CB  378   7.643   9.032   2.743
   35ILE    CG1  379   7.542   8.918   2.753
   35ILE    CG2  380   7.651   9.114   2.614
   35ILE     CD  381   7.397   8.956   2.722
   35ILE      C  382   7.787   8.963   2.931
   35ILE      O  383   7.757   8.855   2.982
   36GL4      N  384   7.818   9.076   2.995
   36GL4      H  385   7.847   9.157   2.945
   36GL4     CA  386   7.829   9.081   3.141
   36GL4     CB  387   7.909   9.198   3.199
   36GL4     CG  388   8.057   9.188   3.163
   36GL4     CD  389   8.156   9.271   3.245
   36GL4    OE1  390   8.261   9.212   3.277
   36GL4   HE11  391   8.311   9.272   3.340
   36GL4   HE12  392   8.252   9.117   3.248
   36GL4    OE2  393   8.118   9.379   3.295
   36GL4   HE21  394   8.198   9.425   3.335
   36GL4   HE22  395   8.018   9.382   3.290
   36GL4      C  396   7.692   9.090   3.208
   36GL4      O  397   7.611   9.157   3.145
   37VAL      N  398   7.668   9.011   3.313
   37VAL      H  399   7.742   8.986   3.375
   37VAL     CA  400   7.534   8.989   3.369
   37VAL     CB  401   7.484   8.844   3.369
   37VAL    CG1  402   7.492   8.780   3.231
   37VAL    CG2  403   7.566   8.761   3.468
   37VAL      C  404   7.508   9.046   3.508
   37VAL      O  405   7.596   9.050   3.594
   38AS4      N  406   7.392   9.111   3.522
   38AS4      H  407   7.346   9.151   3.442
   38AS4     CA  408   7.342   9.143   3.656
   38AS4     CB  409   7.220   9.235   3.665
   38AS4     CG  410   7.208   9.362   3.581
   38AS4    OD1  411   7.089   9.396   3.562
   38AS4   HD11  412   7.086   9.475   3.500
   38AS4   HD12  413   7.034   9.341   3.625
   38AS4    OD2  414   7.308   9.422   3.537
   38AS4   HD21  415   7.281   9.509   3.497
   38AS4   HD22  416   7.389   9.370   3.564
   38AS4      C  417   7.294   9.018   3.730
   38AS4      O  418   7.215   8.940   3.676
   39LEU      N  419   7.359   8.989   3.842
   39LEU      H  420   7.429   9.048   3.884
   39LEU     CA  421   7.332   8.872   3.926
   39LEU     CB  422   7.461   8.810   3.980
   39LEU     CG  423   7.526   8.736   3.863
   39LEU    CD1  424   7.668   8.709   3.915
   39LEU    CD2  425   7.462   8.600   3.831
   39LEU      C  426   7.225   8.909   4.030
   39LEU      O  427   7.251   8.967   4.135
   40LEU      N  428   7.100   8.886   3.990
   40LEU      H  429   7.079   8.864   3.895
   40LEU     CA  430   6.977   8.917   4.065
   40LEU     CB  431   6.859   8.924   3.968
   40LEU     CG  432   6.803   9.061   3.931
   40LEU    CD1  433   6.900   9.167   3.880
   40LEU    CD2  434   6.675   9.047   3.848
   40LEU      C  435   6.951   8.826   4.185
   40LEU      O  436   6.874   8.730   4.183
   41LYSH     N  437   7.004   8.871   4.298
   41LYSH     H  438   7.051   8.959   4.300
   41LYSH    CA  439   6.999   8.797   4.425
   41LYSH    CB  440   7.144   8.801   4.474
   41LYSH    CG  441   7.234   8.690   4.420
   41LYSH    CD  442   7.378   8.719   4.463
   41LYSH    CE  443   7.463   8.601   4.418
   41LYSH    NZ  444   7.608   8.599   4.445
   41LYSH   HZ1  445   7.653   8.673   4.395
   41LYSH   HZ2  446   7.630   8.602   4.542
   41LYSH   HZ3  447   7.643   8.522   4.393
   41LYSH     C  448   6.910   8.871   4.526
   41LYSH     O  449   6.945   8.971   4.588
   42ASN      N  450   6.794   8.813   4.556
   42ASN      H  451   6.759   8.731   4.511
   42ASN     CA  452   6.691   8.866   4.646
   42ASN     CB  453   6.725   8.842   4.793
   42ASN     CG  454   6.732   8.692   4.822
   42ASN    OD1  455   6.656   8.607   4.776
   42ASN    ND2  456   6.789   8.658   4.938
   42ASN   HD21  457   6.824   8.731   4.996
   42ASN   HD22  458   6.789   8.564   4.970
   42ASN      C  459   6.640   9.009   4.625
   42ASN      O  460   6.620   9.089   4.716
   43GLY      N  461   6.623   9.044   4.498
   43GLY      H  462   6.618   8.975   4.426
   43GLY     CA  463   6.597   9.180   4.448
   43GLY      C  464   6.714   9.267   4.403
   43GLY      O  465   6.699   9.335   4.302
   44GL4      N  466   6.832   9.235   4.456
   44GL4      H  467   6.846   9.157   4.517
   44GL4     CA  468   6.954   9.312   4.431
   44GL4     CB  469   7.025   9.349   4.562
   44GL4     CG  470   6.937   9.421   4.664
   44GL4     CD  471   6.913   9.572   4.652
   44GL4    OE1  472   6.800   9.606   4.610
   44GL4   HE11  473   6.778   9.702   4.626
   44GL4   HE12  474   6.756   9.518   4.595
   44GL4    OE2  475   7.003   9.654   4.679
   44GL4   HE21  476   6.965   9.743   4.656
   44GL4   HE22  477   7.090   9.606   4.691
   44GL4      C  478   7.055   9.260   4.329
   44GL4      O  479   7.074   9.139   4.316
   45ARG      N  480   7.110   9.353   4.252
   45ARG      H  481   7.095   9.452   4.253
   45ARG     CA  482   7.231   9.320   4.175
   45ARG     CB  483   7.218   9.382   4.036
   45ARG     CG  484   7.216   9.535   4.037
   45ARG     CD  485   7.186   9.587   3.896
   45ARG     NE  486   7.186   9.733   3.909
   45ARG     HE  487   7.227   9.759   3.997
   45ARG     CZ  488   7.174   9.818   3.807
   45ARG    NH1  489   7.162   9.771   3.682
   45ARG   HH11  490   7.151   9.675   3.655
   45ARG   HH12  491   7.175   9.840   3.611
   45ARG    NH2  492   7.188   9.951   3.822
   45ARG   HH21  493   7.201   9.986   3.915
   45ARG   HH22  494   7.186  10.006   3.739
   45ARG      C  495   7.374   9.331   4.229
   45ARG      O  496   7.440   9.435   4.224
   46ILE      N  497   7.405   9.231   4.312
   46ILE      H  498   7.350   9.149   4.325
   46ILE     CA  499   7.528   9.211   4.388
   46ILE     CB  500   7.494   9.113   4.501
   46ILE    CG1  501   7.458   9.191   4.627
   46ILE    CG2  502   7.609   9.021   4.544
   46ILE     CD  503   7.329   9.134   4.687
   46ILE      C  504   7.646   9.177   4.297
   46ILE      O  505   7.630   9.096   4.205
   47GL4      N  506   7.760   9.243   4.313
   47GL4      H  507   7.766   9.311   4.386
   47GL4     CA  508   7.883   9.219   4.236
   47GL4     CB  509   7.969   9.343   4.262
   47GL4     CG  510   8.007   9.372   4.407
   47GL4     CD  511   7.902   9.429   4.503
   47GL4    OE1  512   7.900   9.553   4.522
   47GL4   HE11  513   7.837   9.577   4.596
   47GL4   HE12  514   7.957   9.593   4.450
   47GL4    OE2  515   7.842   9.342   4.569
   47GL4   HE21  516   7.797   9.385   4.647
   47GL4   HE22  517   7.848   9.253   4.523
   47GL4      C  518   7.966   9.096   4.273
   47GL4      O  519   7.916   9.020   4.355
   48LYSH     N  520   8.074   9.076   4.199
   48LYSH     H  521   8.098   9.130   4.118
   48LYSH    CA  522   8.163   8.959   4.209
   48LYSH    CB  523   8.202   8.946   4.356
   48LYSH    CG  524   8.324   8.868   4.405
   48LYSH    CD  525   8.309   8.716   4.399
   48LYSH    CE  526   8.431   8.648   4.461
   48LYSH    NZ  527   8.436   8.515   4.401
   48LYSH   HZ1  528   8.340   8.489   4.390
   48LYSH   HZ2  529   8.479   8.510   4.311
   48LYSH   HZ3  530   8.482   8.447   4.459
   48LYSH     C  531   8.108   8.825   4.158
   48LYSH     O  532   8.009   8.777   4.213
   49VAL      N  533   8.175   8.766   4.060
   49VAL      H  534   8.255   8.807   4.015
   49VAL     CA  535   8.130   8.633   4.017
   49VAL     CB  536   8.128   8.622   3.864
   49VAL    CG1  537   8.046   8.499   3.824
   49VAL    CG2  538   8.065   8.734   3.782
   49VAL      C  539   8.215   8.524   4.081
   49VAL      O  540   8.329   8.543   4.124
   50GL4      N  541   8.145   8.417   4.118
   50GL4      H  542   8.046   8.417   4.130
   50GL4     CA  543   8.203   8.291   4.167
   50GL4     CB  544   8.090   8.212   4.234
   50GL4     CG  545   8.061   8.258   4.377
   50GL4     CD  546   8.014   8.400   4.410
   50GL4    OE1  547   8.094   8.490   4.441
   50GL4   HE11  548   8.037   8.572   4.442
   50GL4   HE12  549   8.172   8.456   4.494
   50GL4    OE2  550   7.889   8.410   4.415
   50GL4   HE21  551   7.860   8.504   4.395
   50GL4   HE22  552   7.840   8.323   4.420
   50GL4      C  553   8.283   8.198   4.075
   50GL4      O  554   8.402   8.172   4.091
   51HI0      N  555   8.224   8.166   3.960
   51HI0      H  556   8.132   8.202   3.944
   51HI0     CA  557   8.277   8.076   3.857
   51HI0     CB  558   8.259   7.928   3.893
   51HI0     CG  559   8.376   7.889   3.984
   51HI0    ND1  560   8.504   7.875   3.954
   51HI0    HD1  561   8.544   7.907   3.868
   51HI0    CD2  562   8.363   7.856   4.113
   51HI0    HD2  563   8.266   7.854   4.163
   51HI0    CE1  564   8.567   7.840   4.066
   51HI0    HE1  565   8.675   7.848   4.075
   51HI0    NE2  566   8.481   7.828   4.167
   51HI0    HE2  567   8.500   7.813   4.264
   51HI0      C  568   8.220   8.100   3.717
   51HI0      O  569   8.105   8.144   3.714
   52SER      N  570   8.291   8.051   3.617
   52SER      H  571   8.378   8.002   3.625
   52SER     CA  572   8.243   8.074   3.480
   52SER     CB  573   8.274   8.210   3.416
   52SER     OG  574   8.414   8.236   3.417
   52SER     HG  575   8.450   8.237   3.323
   52SER      C  576   8.298   7.968   3.384
   52SER      O  577   8.418   7.940   3.391
   53AS4      N  578   8.223   7.939   3.278
   53AS4      H  579   8.136   7.983   3.258
   53AS4     CA  580   8.266   7.834   3.184
   53AS4     CB  581   8.246   7.698   3.251
   53AS4     CG  582   8.363   7.602   3.230
   53AS4    OD1  583   8.365   7.539   3.122
   53AS4   HD11  584   8.455   7.504   3.097
   53AS4   HD12  585   8.268   7.530   3.098
   53AS4    OD2  586   8.458   7.596   3.311
   53AS4   HD21  587   8.541   7.565   3.264
   53AS4   HD22  588   8.429   7.614   3.405
   53AS4      C  589   8.200   7.840   3.046
   53AS4      O  590   8.091   7.897   3.037
   54LEU      N  591   8.249   7.756   2.955
   54LEU      H  592   8.337   7.714   2.978
   54LEU     CA  593   8.197   7.750   2.818
   54LEU     CB  594   8.320   7.739   2.728
   54LEU     CG  595   8.385   7.865   2.670
   54LEU    CD1  596   8.291   7.949   2.584
   54LEU    CD2  597   8.436   7.959   2.780
   54LEU      C  598   8.107   7.627   2.807
   54LEU      O  599   8.154   7.514   2.818
   55SER      N  600   7.980   7.649   2.775
   55SER      H  601   7.940   7.739   2.759
   55SER     CA  602   7.885   7.540   2.747
   55SER     CB  603   7.780   7.519   2.856
   55SER     OG  604   7.726   7.390   2.826
   55SER     HG  605   7.651   7.363   2.886
   55SER      C  606   7.821   7.568   2.611
   55SER      O  607   7.794   7.680   2.568
   56PHE      N  608   7.783   7.453   2.556
   56PHE      H  609   7.754   7.378   2.615
   56PHE     CA  610   7.737   7.434   2.417
   56PHE     CB  611   7.801   7.304   2.368
   56PHE     CG  612   7.795   7.276   2.218
   56PHE    CD1  613   7.677   7.220   2.170
   56PHE    HD1  614   7.590   7.209   2.235
   56PHE    CD2  615   7.906   7.294   2.136
   56PHE    HD2  616   7.994   7.351   2.166
   56PHE    CE1  617   7.675   7.186   2.035
   56PHE    HE1  618   7.585   7.137   1.998
   56PHE    CE2  619   7.902   7.268   1.999
   56PHE    HE2  620   7.992   7.276   1.938
   56PHE     CZ  621   7.782   7.216   1.952
   56PHE     HZ  622   7.775   7.202   1.844
   56PHE      C  623   7.584   7.425   2.421
   56PHE      O  624   7.527   7.340   2.489
   57SER      N  625   7.535   7.502   2.324
   57SER      H  626   7.602   7.559   2.276
   57SER     CA  627   7.391   7.521   2.304
   57SER     CB  628   7.365   7.661   2.247
   57SER     OG  629   7.409   7.673   2.112
   57SER     HG  630   7.349   7.734   2.060
   57SER      C  631   7.325   7.421   2.208
   57SER      O  632   7.389   7.368   2.118
   58LYSH     N  633   7.193   7.403   2.207
   58LYSH     H  634   7.142   7.438   2.286
   58LYSH    CA  635   7.118   7.331   2.103
   58LYSH    CB  636   6.969   7.323   2.134
   58LYSH    CG  637   6.922   7.279   2.273
   58LYSH    CD  638   6.771   7.288   2.294
   58LYSH    CE  639   6.676   7.176   2.252
   58LYSH    NZ  640   6.535   7.216   2.260
   58LYSH   HZ1  641   6.515   7.287   2.192
   58LYSH   HZ2  642   6.477   7.139   2.231
   58LYSH   HZ3  643   6.506   7.242   2.352
   58LYSH     C  644   7.119   7.394   1.964
   58LYSH     O  645   7.097   7.325   1.864
   59AS4      N  646   7.127   7.527   1.959
   59AS4      H  647   7.114   7.589   2.036
   59AS4     CA  648   7.157   7.605   1.838
   59AS4     CB  649   7.126   7.754   1.848
   59AS4     CG  650   7.179   7.814   1.979
   59AS4    OD1  651   7.289   7.874   1.976
   59AS4   HD11  652   7.283   7.951   2.039
   59AS4   HD12  653   7.354   7.829   1.915
   59AS4    OD2  654   7.118   7.803   2.087
   59AS4   HD21  655   7.185   7.809   2.161
   59AS4   HD22  656   7.021   7.789   2.068
   59AS4      C  657   7.293   7.587   1.770
   59AS4      O  658   7.314   7.616   1.652
   60TRP      N  659   7.382   7.535   1.853
   60TRP      H  660   7.369   7.548   1.951
   60TRP     CA  661   7.500   7.453   1.820
   60TRP     CB  662   7.497   7.391   1.680
   60TRP     CG  663   7.392   7.281   1.666
   60TRP    CD1  664   7.393   7.165   1.730
   60TRP    HD1  665   7.413   7.150   1.836
   60TRP    CD2  666   7.319   7.265   1.548
   60TRP    NE1  667   7.331   7.073   1.657
   60TRP    HE1  668   7.332   6.977   1.685
   60TRP    CE2  669   7.285   7.130   1.546
   60TRP    CE3  670   7.286   7.346   1.440
   60TRP    HE3  671   7.328   7.446   1.428
   60TRP    CZ2  672   7.220   7.074   1.437
   60TRP    HZ2  673   7.198   6.967   1.442
   60TRP    CZ3  674   7.220   7.290   1.332
   60TRP    HZ3  675   7.195   7.345   1.241
   60TRP    CH2  676   7.185   7.155   1.330
   60TRP    HH2  677   7.154   7.107   1.237
   60TRP      C  678   7.635   7.522   1.842
   60TRP      O  679   7.733   7.482   1.780
   61SER      N  680   7.650   7.601   1.948
   61SER      H  681   7.576   7.633   2.007
   61SER     CA  682   7.781   7.665   1.968
   61SER     CB  683   7.796   7.795   1.888
   61SER     OG  684   7.931   7.838   1.873
   61SER     HG  685   7.938   7.917   1.812
   61SER      C  686   7.819   7.690   2.114
   61SER      O  687   7.726   7.696   2.194
   62PHE      N  688   7.948   7.716   2.135
   62PHE      H  689   8.014   7.715   2.059
   62PHE     CA  690   8.001   7.754   2.267
   62PHE     CB  691   8.148   7.720   2.292
   62PHE     CG  692   8.180   7.572   2.309
   62PHE    CD1  693   8.264   7.504   2.222
   62PHE    HD1  694   8.283   7.534   2.119
   62PHE    CD2  695   8.145   7.512   2.430
   62PHE    HD2  696   8.080   7.562   2.503
   62PHE    CE1  697   8.311   7.377   2.253
   62PHE    HE1  698   8.381   7.326   2.187
   62PHE    CE2  699   8.186   7.382   2.456
   62PHE    HE2  700   8.192   7.350   2.560
   62PHE     CZ  701   8.264   7.311   2.366
   62PHE     HZ  702   8.275   7.203   2.375
   62PHE      C  703   7.965   7.895   2.314
   62PHE      O  704   8.005   7.994   2.252
   63TYR      N  705   7.882   7.902   2.418
   63TYR      H  706   7.820   7.829   2.447
   63TYR     CA  707   7.858   8.030   2.485
   63TYR     CB  708   7.711   8.071   2.474
   63TYR     CG  709   7.659   8.083   2.330
   63TYR    CD1  710   7.599   7.976   2.265
   63TYR    HD1  711   7.594   7.876   2.307
   63TYR    CD2  712   7.679   8.206   2.269
   63TYR    HD2  713   7.715   8.289   2.330
   63TYR    CE1  714   7.563   7.993   2.131
   63TYR    HE1  715   7.518   7.901   2.094
   63TYR    CE2  716   7.646   8.221   2.135
   63TYR    HE2  717   7.680   8.307   2.078
   63TYR     CZ  718   7.595   8.111   2.066
   63TYR     OH  719   7.616   8.110   1.932
   63TYR     HH  720   7.593   8.201   1.897
   63TYR      C  721   7.889   8.024   2.635
   63TYR      O  722   7.907   7.912   2.682
   64LEU      N  723   7.903   8.140   2.698
   64LEU      H  724   7.924   8.219   2.639
   64LEU     CA  725   7.932   8.159   2.841
   64LEU     CB  726   7.979   8.302   2.869
   64LEU     CG  727   8.058   8.323   2.998
   64LEU    CD1  728   8.182   8.235   3.011
   64LEU    CD2  729   8.075   8.473   3.025
   64LEU      C  730   7.819   8.119   2.936
   64LEU      O  731   7.704   8.162   2.931
   65LEU      N  732   7.867   8.045   3.035
   65LEU      H  733   7.953   7.995   3.027
   65LEU     CA  734   7.789   7.998   3.150
   65LEU     CB  735   7.794   7.849   3.185
   65LEU     CG  736   7.687   7.802   3.283
   65LEU    CD1  737   7.548   7.799   3.220
   65LEU    CD2  738   7.719   7.660   3.332
   65LEU      C  739   7.842   8.069   3.275
   65LEU      O  740   7.964   8.079   3.285
   66TYR      N  741   7.753   8.130   3.353
   66TYR      H  742   7.654   8.119   3.349
   66TYR     CA  743   7.796   8.165   3.489
   66TYR     CB  744   7.747   8.307   3.518
   66TYR     CG  745   7.799   8.415   3.423
   66TYR    CD1  746   7.733   8.442   3.303
   66TYR    HD1  747   7.654   8.374   3.273
   66TYR    CD2  748   7.889   8.509   3.471
   66TYR    HD2  749   7.932   8.507   3.571
   66TYR    CE1  750   7.754   8.561   3.235
   66TYR    HE1  751   7.705   8.579   3.139
   66TYR    CE2  752   7.923   8.616   3.389
   66TYR    HE2  753   8.016   8.668   3.410
   66TYR     CZ  754   7.854   8.650   3.273
   66TYR     OH  755   7.886   8.764   3.206
   66TYR     HH  756   7.832   8.774   3.123
   66TYR      C  757   7.746   8.077   3.604
   66TYR      O  758   7.630   8.036   3.602
   67TYR      N  759   7.835   8.034   3.693
   67TYR      H  760   7.928   8.069   3.685
   67TYR     CA  761   7.792   7.959   3.812
   67TYR     CB  762   7.876   7.834   3.838
   67TYR     CG  763   7.900   7.736   3.723
   67TYR    CD1  764   8.020   7.745   3.654
   67TYR    HD1  765   8.087   7.827   3.679
   67TYR    CD2  766   7.827   7.618   3.719
   67TYR    HD2  767   7.726   7.607   3.759
   67TYR    CE1  768   8.069   7.638   3.581
   67TYR    HE1  769   8.158   7.648   3.518
   67TYR    CE2  770   7.885   7.507   3.658
   67TYR    HE2  771   7.838   7.410   3.672
   67TYR     CZ  772   8.002   7.516   3.584
   67TYR     OH  773   8.060   7.398   3.549
   67TYR     HH  774   8.133   7.423   3.485
   67TYR      C  775   7.809   8.052   3.932
   67TYR      O  776   7.918   8.103   3.957
   68THR      N  777   7.693   8.065   3.997
   68THR      H  778   7.604   8.023   3.978
   68THR     CA  779   7.691   8.149   4.117
   68THR     CB  780   7.639   8.288   4.082
   68THR    OG1  781   7.631   8.375   4.195
   68THR    HG1  782   7.709   8.437   4.186
   68THR    CG2  783   7.498   8.285   4.021
   68THR      C  784   7.617   8.088   4.236
   68THR      O  785   7.549   7.989   4.210
   69GL4      N  786   7.632   8.139   4.358
   69GL4      H  787   7.672   8.230   4.372
   69GL4     CA  788   7.608   8.077   4.489
   69GL4     CB  789   7.717   8.096   4.594
   69GL4     CG  790   7.857   8.035   4.592
   69GL4     CD  791   7.948   8.069   4.710
   69GL4    OE1  792   8.055   8.005   4.710
   69GL4   HE11  793   8.103   8.022   4.796
   69GL4   HE12  794   8.059   7.945   4.630
   69GL4    OE2  795   7.909   8.126   4.815
   69GL4   HE21  796   7.982   8.124   4.884
   69GL4   HE22  797   7.810   8.140   4.814
   69GL4      C  798   7.475   8.131   4.542
   69GL4      O  799   7.430   8.241   4.513
   70PHE      N  800   7.417   8.039   4.618
   70PHE      H  801   7.473   7.963   4.650
   70PHE     CA  802   7.279   8.050   4.669
   70PHE     CB  803   7.177   8.003   4.565
   70PHE     CG  804   7.164   7.853   4.536
   70PHE    CD1  805   7.259   7.783   4.462
   70PHE    HD1  806   7.362   7.818   4.456
   70PHE    CD2  807   7.049   7.791   4.583
   70PHE    HD2  808   6.959   7.848   4.606
   70PHE    CE1  809   7.235   7.648   4.440
   70PHE    HE1  810   7.314   7.591   4.390
   70PHE    CE2  811   7.035   7.654   4.566
   70PHE    HE2  812   6.968   7.594   4.627
   70PHE     CZ  813   7.127   7.579   4.494
   70PHE     HZ  814   7.105   7.474   4.472
   70PHE      C  815   7.254   7.992   4.808
   70PHE      O  816   7.288   7.876   4.830
   71THR      N  817   7.165   8.059   4.882
   71THR      H  818   7.130   8.140   4.836
   71THR     CA  819   7.100   8.005   5.002
   71THR     CB  820   7.090   8.114   5.110
   71THR    OG1  821   7.226   8.153   5.129
   71THR    HG1  822   7.236   8.206   5.213
   71THR    CG2  823   7.025   8.065   5.239
   71THR      C  824   6.975   7.920   4.980
   71THR      O  825   6.871   7.961   4.931
   72PRO      N  826   6.998   7.789   4.985
   72PRO     CA  827   6.894   7.693   4.944
   72PRO     CB  828   6.972   7.569   4.901
   72PRO     CG  829   7.067   7.567   5.021
   72PRO     CD  830   7.114   7.712   5.032
   72PRO      C  831   6.766   7.669   5.025
   72PRO      O  832   6.720   7.556   5.040
   73THR      N  833   6.707   7.774   5.081
   73THR      H  834   6.730   7.870   5.063
   73THR     CA  835   6.584   7.764   5.162
   73THR     CB  836   6.606   7.846   5.289
   73THR    OG1  837   6.695   7.957   5.272
   73THR    HG1  838   6.737   7.968   5.362
   73THR    CG2  839   6.658   7.750   5.396
   73THR      C  840   6.468   7.832   5.088
   73THR      O  841   6.488   7.928   5.014
   74GL4      N  842   6.347   7.799   5.132
   74GL4      H  843   6.334   7.756   5.222
   74GL4     CA  844   6.222   7.832   5.063
   74GL4     CB  845   6.107   7.770   5.141
   74GL4     CG  846   6.077   7.856   5.264
   74GL4     CD  847   6.191   7.870   5.365
   74GL4    OE1  848   6.229   7.771   5.432
   74GL4   HE11  849   6.297   7.805   5.497
   74GL4   HE12  850   6.174   7.692   5.408
   74GL4    OE2  851   6.243   7.984   5.374
   74GL4   HE21  852   6.325   7.965   5.427
   74GL4   HE22  853   6.190   8.053   5.326
   74GL4      C  854   6.188   7.971   5.008
   74GL4      O  855   6.118   7.977   4.908
   75LYSH     N  856   6.215   8.071   5.092
   75LYSH     H  857   6.234   8.052   5.189
   75LYSH    CA  858   6.174   8.210   5.069
   75LYSH    CB  859   6.179   8.282   5.203
   75LYSH    CG  860   6.310   8.258   5.278
   75LYSH    CD  861   6.315   8.335   5.410
   75LYSH    CE  862   6.450   8.312   5.478
   75LYSH    NZ  863   6.463   8.376   5.610
   75LYSH   HZ1  864   6.529   8.329   5.668
   75LYSH   HZ2  865   6.489   8.470   5.588
   75LYSH   HZ3  866   6.371   8.375   5.650
   75LYSH     C  867   6.258   8.284   4.964
   75LYSH     O  868   6.197   8.369   4.901
   76ASN      N  869   6.383   8.245   4.942
   76ASN      H  870   6.408   8.150   4.964
   76ASN     CA  871   6.486   8.312   4.862
   76ASN     CB  872   6.623   8.256   4.901
   76ASN     CG  873   6.684   8.308   5.031
   76ASN    OD1  874   6.743   8.416   5.039
   76ASN    ND2  875   6.666   8.229   5.136
   76ASN   HD21  876   6.615   8.143   5.131
   76ASN   HD22  877   6.707   8.250   5.225
   76ASN      C  878   6.467   8.308   4.710
   76ASN      O  879   6.457   8.199   4.654
   77GL4      N  880   6.480   8.430   4.659
   77GL4      H  881   6.520   8.509   4.706
   77GL4     CA  882   6.464   8.458   4.516
   77GL4     CB  883   6.354   8.564   4.516
   77GL4     CG  884   6.292   8.575   4.377
   77GL4     CD  885   6.169   8.667   4.378
   77GL4    OE1  886   6.072   8.629   4.447
   77GL4   HE11  887   5.985   8.670   4.421
   77GL4   HE12  888   6.105   8.577   4.526
   77GL4    OE2  889   6.157   8.759   4.294
   77GL4   HE21  890   6.069   8.806   4.304
   77GL4   HE22  891   6.229   8.748   4.226
   77GL4      C  892   6.590   8.488   4.434
   77GL4      O  893   6.659   8.589   4.448
   78TYR      N  894   6.598   8.415   4.323
   78TYR      H  895   6.518   8.373   4.280
   78TYR     CA  896   6.721   8.418   4.243
   78TYR     CB  897   6.812   8.301   4.283
   78TYR     CG  898   6.884   8.312   4.418
   78TYR    CD1  899   7.001   8.385   4.435
   78TYR    HD1  900   7.062   8.426   4.355
   78TYR    CD2  901   6.836   8.243   4.529
   78TYR    HD2  902   6.745   8.183   4.527
   78TYR    CE1  903   7.055   8.399   4.562
   78TYR    HE1  904   7.131   8.473   4.587
   78TYR    CE2  905   6.890   8.254   4.656
   78TYR    HE2  906   6.860   8.184   4.734
   78TYR     CZ  907   7.007   8.327   4.671
   78TYR     OH  908   7.083   8.306   4.783
   78TYR     HH  909   7.160   8.369   4.782
   78TYR      C  910   6.693   8.409   4.092
   78TYR      O  911   6.620   8.317   4.056
   79ALA      N  912   6.718   8.510   4.009
   79ALA      H  913   6.771   8.588   4.042
   79ALA     CA  914   6.688   8.512   3.866
   79ALA     CB  915   6.586   8.620   3.826
   79ALA      C  916   6.807   8.532   3.772
   79ALA      O  917   6.878   8.631   3.789
   80CYS2     N  918   6.822   8.446   3.671
   80CYS2     H  919   6.767   8.363   3.661
   80CYS2    CA  920   6.926   8.474   3.571
   80CYS2    CB  921   7.003   8.349   3.527
   80CYS2    SG  922   7.034   8.226   3.658
   80CYS2     C  923   6.877   8.558   3.453
   80CYS2     O  924   6.906   8.518   3.340
   81ARG      N  925   6.845   8.681   3.489
   81ARG      H  926   6.864   8.708   3.584
   81ARG     CA  927   6.804   8.786   3.395
   81ARG     CB  928   6.720   8.888   3.472
   81ARG     CG  929   6.575   8.839   3.477
   81ARG     CD  930   6.480   8.920   3.565
   81ARG     NE  931   6.341   8.877   3.542
   81ARG     HE  932   6.338   8.780   3.519
   81ARG     CZ  933   6.223   8.936   3.567
   81ARG    NH1  934   6.224   9.048   3.640
   81ARG   HH11  935   6.307   9.092   3.676
   81ARG   HH12  936   6.137   9.087   3.671
   81ARG    NH2  937   6.110   8.882   3.520
   81ARG   HH21  938   6.119   8.800   3.464
   81ARG   HH22  939   6.021   8.921   3.542
   81ARG      C  940   6.920   8.846   3.316
   81ARG      O  941   6.982   8.941   3.363
   82VAL      N  942   6.936   8.792   3.195
   82VAL      H  943   6.862   8.749   3.144
   82VAL     CA  944   7.043   8.829   3.102
   82VAL     CB  945   7.037   8.716   2.998
   82VAL    CG1  946   7.150   8.731   2.897
   82VAL    CG2  947   7.036   8.577   3.062
   82VAL      C  948   7.021   8.967   3.040
   82VAL      O  949   6.906   9.005   3.019
   83ASN      N  950   7.121   9.045   3.078
   83ASN      H  951   7.187   9.003   3.140
   83ASN     CA  952   7.149   9.185   3.043
   83ASN     CB  953   7.288   9.219   3.096
   83ASN     CG  954   7.264   9.262   3.241
   83ASN    OD1  955   7.220   9.185   3.326
   83ASN    ND2  956   7.253   9.392   3.266
   83ASN   HD21  957   7.251   9.460   3.193
   83ASN   HD22  958   7.260   9.417   3.362
   83ASN      C  959   7.128   9.218   2.895
   83ASN      O  960   7.156   9.134   2.810
   84HI0      N  961   7.117   9.347   2.865
   84HI0      H  962   7.129   9.422   2.930
   84HI0     CA  963   7.106   9.382   2.722
   84HI0     CB  964   7.003   9.493   2.702
   84HI0     CG  965   6.866   9.447   2.753
   84HI0    ND1  966   6.805   9.334   2.718
   84HI0    HD1  967   6.838   9.257   2.663
   84HI0    CD2  968   6.786   9.529   2.820
   84HI0    HD2  969   6.817   9.621   2.870
   84HI0    CE1  970   6.686   9.341   2.776
   84HI0    HE1  971   6.607   9.267   2.760
   84HI0    NE2  972   6.674   9.459   2.836
   84HI0    HE2  973   6.586   9.503   2.856
   84HI0      C  974   7.238   9.412   2.651
   84HI0      O  975   7.328   9.475   2.706
   85VAL      N  976   7.243   9.370   2.525
   85VAL      H  977   7.162   9.324   2.490
   85VAL     CA  978   7.367   9.377   2.446
   85VAL     CB  979   7.362   9.297   2.316
   85VAL    CG1  980   7.308   9.156   2.339
   85VAL    CG2  981   7.296   9.355   2.191
   85VAL      C  982   7.425   9.515   2.413
   85VAL      O  983   7.547   9.525   2.423
   86THR      N  984   7.332   9.609   2.399
   86THR      H  985   7.235   9.589   2.402
   86THR     CA  986   7.362   9.752   2.379
   86THR     CB  987   7.250   9.830   2.310
   86THR    OG1  988   7.124   9.770   2.343
   86THR    HG1  989   7.096   9.709   2.269
   86THR    CG2  990   7.268   9.844   2.159
   86THR      C  991   7.382   9.823   2.514
   86THR      O  992   7.388   9.946   2.519
   87LEU      N  993   7.342   9.756   2.621
   87LEU      H  994   7.273   9.684   2.619
   87LEU     CA  995   7.348   9.819   2.754
   87LEU     CB  996   7.219   9.795   2.833
   87LEU     CG  997   7.123   9.914   2.837
   87LEU    CD1  998   7.056   9.916   2.699
   87LEU    CD2  999   7.017   9.911   2.947
   87LEU      C 1000   7.477   9.775   2.824
   87LEU      O 1001   7.555   9.866   2.852
   88SER      N 1002   7.509   9.646   2.827
   88SER      H 1003   7.468   9.575   2.770
   88SER     CA 1004   7.630   9.596   2.893
   88SER     CB 1005   7.599   9.454   2.941
   88SER     OG 1006   7.688   9.399   3.039
   88SER     HG 1007   7.653   9.310   3.069
   88SER      C 1008   7.762   9.603   2.816
   88SER      O 1009   7.771   9.674   2.716
   89GLN      N 1010   7.867   9.544   2.873
   89GLN      H 1011   7.859   9.523   2.970
   89GLN     CA 1012   7.998   9.516   2.812
   89GLN     CB 1013   8.105   9.568   2.908
   89GLN     CG 1014   8.177   9.686   2.843
   89GLN     CD 1015   8.263   9.773   2.935
   89GLN    OE1 1016   8.311   9.732   3.041
   89GLN    NE2 1017   8.279   9.903   2.911
   89GLN   HE21 1018   8.234   9.946   2.832
   89GLN   HE22 1019   8.322   9.959   2.982
   89GLN      C 1020   8.006   9.368   2.777
   89GLN      O 1021   7.929   9.288   2.831
   90PRO      N 1022   8.094   9.324   2.687
   90PRO     CA 1023   8.134   9.182   2.679
   90PRO     CB 1024   8.215   9.172   2.550
   90PRO     CG 1025   8.168   9.288   2.462
   90PRO     CD 1026   8.131   9.396   2.565
   90PRO      C 1027   8.224   9.146   2.797
   90PRO      O 1028   8.288   9.233   2.856
   91LYSH     N 1029   8.221   9.019   2.835
   91LYSH     H 1030   8.159   8.950   2.797
   91LYSH    CA 1031   8.315   8.958   2.930
   91LYSH    CB 1032   8.257   8.829   2.987
   91LYSH    CG 1033   8.333   8.767   3.105
   91LYSH    CD 1034   8.247   8.786   3.230
   91LYSH    CE 1035   8.306   8.710   3.349
   91LYSH    NZ 1036   8.444   8.744   3.387
   91LYSH   HZ1 1037   8.501   8.768   3.308
   91LYSH   HZ2 1038   8.436   8.828   3.441
   91LYSH   HZ3 1039   8.480   8.665   3.437
   91LYSH     C 1040   8.443   8.931   2.851
   91LYSH     O 1041   8.444   8.865   2.747
   92ILE      N 1042   8.552   8.995   2.893
   92ILE      H 1043   8.558   9.065   2.964
   92ILE     CA 1044   8.689   8.967   2.848
   92ILE     CB 1045   8.775   9.093   2.855
   92ILE    CG1 1046   8.892   9.098   2.757
   92ILE    CG2 1047   8.821   9.102   3.001
   92ILE     CD 1048   8.900   9.242   2.704
   92ILE      C 1049   8.760   8.839   2.894
   92ILE      O 1050   8.846   8.789   2.822
   93VAL      N 1051   8.728   8.789   3.013
   93VAL      H 1052   8.655   8.828   3.070
   93VAL     CA 1053   8.778   8.665   3.073
   93VAL     CB 1054   8.857   8.688   3.202
   93VAL    CG1 1055   8.925   8.556   3.240
   93VAL    CG2 1056   8.968   8.793   3.187
   93VAL      C 1057   8.665   8.563   3.089
   93VAL      O 1058   8.574   8.584   3.169
   94LYSH     N 1059   8.661   8.477   2.988
   94LYSH     H 1060   8.726   8.489   2.912
   94LYSH    CA 1061   8.555   8.376   2.978
   94LYSH    CB 1062   8.552   8.308   2.841
   94LYSH    CG 1063   8.498   8.412   2.742
   94LYSH    CD 1064   8.474   8.349   2.605
   94LYSH    CE 1065   8.427   8.442   2.493
   94LYSH    NZ 1066   8.403   8.362   2.373
   94LYSH   HZ1 1067   8.421   8.416   2.291
   94LYSH   HZ2 1068   8.461   8.280   2.366
   94LYSH   HZ3 1069   8.310   8.329   2.359
   94LYSH     C 1070   8.585   8.266   3.080
   94LYSH     O 1071   8.500   8.254   3.168
   95TRP      N 1072   8.711   8.223   3.084
   95TRP      H 1073   8.780   8.240   3.014
   95TRP     CA 1074   8.737   8.122   3.187
   95TRP     CB 1075   8.825   8.007   3.138
   95TRP     CG 1076   8.748   7.893   3.070
   95TRP    CD1 1077   8.637   7.838   3.118
   95TRP    HD1 1078   8.579   7.872   3.204
   95TRP    CD2 1079   8.780   7.822   2.955
   95TRP    NE1 1080   8.602   7.734   3.044
   95TRP    HE1 1081   8.537   7.660   3.061
   95TRP    CE2 1082   8.677   7.731   2.934
   95TRP    CE3 1083   8.893   7.817   2.874
   95TRP    HE3 1084   8.975   7.879   2.911
   95TRP    CZ2 1085   8.680   7.647   2.824
   95TRP    HZ2 1086   8.591   7.590   2.796
   95TRP    CZ3 1087   8.894   7.732   2.764
   95TRP    HZ3 1088   8.981   7.732   2.698
   95TRP    CH2 1089   8.788   7.647   2.736
   95TRP    HH2 1090   8.774   7.594   2.642
   95TRP      C 1091   8.803   8.169   3.317
   95TRP      O 1092   8.910   8.230   3.312
   96AS4      N 1093   8.744   8.120   3.425
   96AS4      H 1094   8.678   8.046   3.413
   96AS4     CA 1095   8.778   8.146   3.566
   96AS4     CB 1096   8.670   8.117   3.671
   96AS4     CG 1097   8.637   7.969   3.689
   96AS4    OD1 1098   8.718   7.902   3.757
   96AS4   HD11 1099   8.686   7.807   3.762
   96AS4   HD12 1100   8.804   7.950   3.776
   96AS4    OD2 1101   8.528   7.927   3.645
   96AS4   HD21 1102   8.516   7.837   3.687
   96AS4   HD22 1103   8.494   7.987   3.572
   96AS4      C 1104   8.913   8.084   3.600
   96AS4      O 1105   8.993   8.148   3.668
   97ARG      N 1106   8.946   7.971   3.538
   97ARG      H 1107   8.891   7.926   3.468
   97ARG     CA 1108   9.062   7.891   3.581
   97ARG     CB 1109   9.059   7.747   3.528
   97ARG     CG 1110   9.068   7.726   3.377
   97ARG     CD 1111   9.062   7.575   3.351
   97ARG     NE 1112   9.047   7.548   3.207
   97ARG     HE 1113   9.131   7.556   3.154
   97ARG     CZ 1114   8.935   7.515   3.140
   97ARG    NH1 1115   8.818   7.513   3.204
   97ARG   HH11 1116   8.810   7.541   3.300
   97ARG   HH12 1117   8.742   7.466   3.159
   97ARG    NH2 1118   8.933   7.502   3.007
   97ARG   HH21 1119   9.018   7.508   2.955
   97ARG   HH22 1120   8.851   7.495   2.950
   97ARG      C 1121   9.197   7.960   3.564
   97ARG      O 1122   9.214   8.064   3.500
   98AS4      N 1123   9.291   7.888   3.625
   98AS4      H 1124   9.271   7.833   3.706
   98AS4     CA 1125   9.431   7.934   3.618
   98AS4     CB 1126   9.502   7.872   3.739
   98AS4     CG 1127   9.440   7.925   3.869
   98AS4    OD1 1128   9.490   8.032   3.910
   98AS4   HD11 1129   9.461   8.049   4.004
   98AS4   HD12 1130   9.552   8.076   3.845
   98AS4    OD2 1131   9.345   7.872   3.930
   98AS4   HD21 1132   9.314   7.941   3.995
   98AS4   HD22 1133   9.335   7.776   3.902
   98AS4      C 1134   9.495   7.910   3.481
   98AS4      O 1135   9.511   7.795   3.442
   99MET      N 1136   9.535   8.018   3.415
   99MET      H 1137   9.523   8.110   3.452
   99MET     CA 1138   9.612   8.011   3.290
   99MET     CB 1139   9.504   8.006   3.182
   99MET     CG 1140   9.426   8.137   3.171
   99MET     SD 1141   9.296   8.120   3.044
   99MET     CE 1142   9.177   8.035   3.145
   99MET      C 1143   9.707   8.131   3.281
   99MET     O1 1144   9.728   8.195   3.386
   99MET   HO11 1145   9.744   8.127   3.457
   99MET   HO12 1146   9.770   8.281   3.359
   99MET     O2 1147   9.767   8.142   3.171
   99MET   HO21 1148   9.804   8.051   3.154
   99MET   HO22 1149   9.802   8.235   3.169
  100ILE      N 1150   7.635   4.139   2.755
  100ILE     H1 1151   7.720   4.110   2.711
  100ILE     H2 1152   7.626   4.091   2.842
  100ILE     H3 1153   7.560   4.113   2.693
  100ILE     CA 1154   7.624   4.285   2.764
  100ILE     CB 1155   7.565   4.330   2.898
  100ILE    CG1 1156   7.626   4.260   3.020
  100ILE    CG2 1157   7.414   4.310   2.903
  100ILE     CD 1158   7.596   4.320   3.157
  100ILE      C 1159   7.750   4.367   2.735
  100ILE      O 1160   7.857   4.312   2.763
  101GLN      N 1161   7.739   4.485   2.677
  101GLN      H 1162   7.648   4.506   2.639
  101GLN     CA 1163   7.847   4.582   2.654
  101GLN     CB 1164   7.922   4.541   2.527
  101GLN     CG 1165   8.054   4.615   2.506
  101GLN     CD 1166   8.097   4.627   2.360
  101GLN    OE1 1167   8.068   4.559   2.261
  101GLN    NE2 1168   8.180   4.728   2.333
  101GLN   HE21 1169   8.205   4.794   2.403
  101GLN   HE22 1170   8.213   4.726   2.239
  101GLN      C 1171   7.818   4.732   2.647
  101GLN      O 1172   7.894   4.814   2.698
  102ARG      N 1173   7.702   4.757   2.587
  102ARG      H 1174   7.632   4.689   2.563
  102ARG     CA 1175   7.648   4.893   2.567
  102ARG     CB 1176   7.550   4.878   2.451
  102ARG     CG 1177   7.617   4.816   2.328
  102ARG     CD 1178   7.517   4.740   2.239
  102ARG     NE 1179   7.578   4.715   2.108
  102ARG     HE 1180   7.629   4.788   2.065
  102ARG     CZ 1181   7.557   4.609   2.029
  102ARG    NH1 1182   7.453   4.527   2.046
  102ARG   HH11 1183   7.395   4.536   2.127
  102ARG   HH12 1184   7.416   4.466   1.975
  102ARG    NH2 1185   7.638   4.568   1.930
  102ARG   HH21 1186   7.718   4.622   1.904
  102ARG   HH22 1187   7.638   4.476   1.892
  102ARG      C 1188   7.595   4.964   2.692
  102ARG      O 1189   7.588   5.087   2.701
  103THR      N 1190   7.531   4.885   2.777
  103THR      H 1191   7.520   4.786   2.766
  103THR     CA 1192   7.472   4.929   2.905
  103THR     CB 1193   7.367   4.834   2.961
  103THR    OG1 1194   7.417   4.701   2.952
  103THR    HG1 1195   7.426   4.659   2.861
  103THR    CG2 1196   7.237   4.844   2.881
  103THR      C 1197   7.570   4.975   3.013
  103THR      O 1198   7.634   4.896   3.082
  104PRO      N 1199   7.581   5.107   3.025
  104PRO     CA 1200   7.694   5.161   3.102
  104PRO     CB 1201   7.697   5.312   3.070
  104PRO     CG 1202   7.619   5.327   2.939
  104PRO     CD 1203   7.515   5.215   2.952
  104PRO      C 1204   7.672   5.148   3.252
  104PRO      O 1205   7.565   5.098   3.287
  105LYSH     N 1206   7.769   5.166   3.342
  105LYSH     H 1207   7.860   5.201   3.323
  105LYSH    CA 1208   7.755   5.149   3.487
  105LYSH    CB 1209   7.892   5.165   3.554
  105LYSH    CG 1210   7.982   5.043   3.537
  105LYSH    CD 1211   7.949   4.916   3.616
  105LYSH    CE 1212   8.043   4.801   3.579
  105LYSH    NZ 1213   8.185   4.827   3.603
  105LYSH   HZ1 1214   8.210   4.917   3.564
  105LYSH   HZ2 1215   8.220   4.820   3.696
  105LYSH   HZ3 1216   8.241   4.761   3.553
  105LYSH     C 1217   7.660   5.247   3.554
  105LYSH     O 1218   7.620   5.350   3.500
  106ILE      N 1219   7.617   5.206   3.673
  106ILE      H 1220   7.641   5.113   3.702
  106ILE     CA 1221   7.514   5.282   3.745
  106ILE     CB 1222   7.460   5.199   3.861
  106ILE    CG1 1223   7.403   5.065   3.813
  106ILE    CG2 1224   7.353   5.266   3.948
  106ILE     CD 1225   7.302   5.085   3.699
  106ILE      C 1226   7.557   5.426   3.774
  106ILE      O 1227   7.659   5.467   3.828
  107GLN      N 1228   7.462   5.513   3.739
  107GLN      H 1229   7.368   5.480   3.735
  107GLN     CA 1230   7.479   5.659   3.732
  107GLN     CB 1231   7.508   5.723   3.867
  107GLN     CG 1232   7.373   5.754   3.933
  107GLN     CD 1233   7.370   5.779   4.084
  107GLN    OE1 1234   7.276   5.838   4.138
  107GLN    NE2 1235   7.463   5.718   4.156
  107GLN   HE21 1236   7.542   5.678   4.110
  107GLN   HE22 1237   7.464   5.719   4.256
  107GLN      C 1238   7.582   5.726   3.641
  107GLN      O 1239   7.551   5.831   3.584
  108VAL      N 1240   7.697   5.662   3.624
  108VAL      H 1241   7.716   5.584   3.685
  108VAL     CA 1242   7.806   5.699   3.533
  108VAL     CB 1243   7.937   5.629   3.574
  108VAL    CG1 1244   8.057   5.697   3.505
  108VAL    CG2 1245   7.960   5.612   3.724
  108VAL      C 1246   7.766   5.671   3.388
  108VAL      O 1247   7.776   5.563   3.330
  109TYR      N 1248   7.751   5.784   3.320
  109TYR      H 1249   7.755   5.873   3.366
  109TYR     CA 1250   7.692   5.793   3.185
  109TYR     CB 1251   7.797   5.761   3.078
  109TYR     CG 1252   7.923   5.846   3.100
  109TYR    CD1 1253   7.917   5.979   3.061
  109TYR    HD1 1254   7.847   6.011   2.983
  109TYR    CD2 1255   8.037   5.794   3.161
  109TYR    HD2 1256   8.040   5.689   3.185
  109TYR    CE1 1257   8.016   6.069   3.097
  109TYR    HE1 1258   7.994   6.175   3.082
  109TYR    CE2 1259   8.143   5.881   3.188
  109TYR    HE2 1260   8.240   5.829   3.192
  109TYR     CZ 1261   8.129   6.016   3.158
  109TYR     OH 1262   8.235   6.098   3.176
  109TYR     HH 1263   8.250   6.129   3.082
  109TYR      C 1264   7.551   5.744   3.151
  109TYR      O 1265   7.494   5.788   3.052
  110SER      N 1266   7.502   5.638   3.215
  110SER      H 1267   7.556   5.595   3.287
  110SER     CA 1268   7.387   5.553   3.181
  110SER     CB 1269   7.387   5.425   3.264
  110SER     OG 1270   7.387   5.455   3.403
  110SER     HG 1271   7.480   5.438   3.435
  110SER      C 1272   7.240   5.586   3.152
  110SER      O 1273   7.172   5.508   3.085
  111ARG      N 1274   7.183   5.695   3.203
  111ARG      H 1275   7.098   5.732   3.166
  111ARG     CA 1276   7.207   5.767   3.329
  111ARG     CB 1277   7.192   5.918   3.307
  111ARG     CG 1278   7.316   5.993   3.259
  111ARG     CD 1279   7.413   6.010   3.377
  111ARG     NE 1280   7.362   6.105   3.476
  111ARG     HE 1281   7.263   6.121   3.475
  111ARG     CZ 1282   7.425   6.154   3.584
  111ARG    NH1 1283   7.544   6.112   3.629
  111ARG   HH11 1284   7.603   6.053   3.574
  111ARG   HH12 1285   7.579   6.152   3.714
  111ARG    NH2 1286   7.377   6.258   3.652
  111ARG   HH21 1287   7.300   6.315   3.623
  111ARG   HH22 1288   7.406   6.279   3.746
  111ARG      C 1289   7.128   5.708   3.446
  111ARG      O 1290   7.068   5.782   3.523
  112HI0      N 1291   7.132   5.576   3.458
  112HI0      H 1292   7.213   5.527   3.426
  112HI0     CA 1293   7.040   5.517   3.556
  112HI0     CB 1294   7.000   5.374   3.514
  112HI0     CG 1295   6.918   5.397   3.387
  112HI0    ND1 1296   6.793   5.442   3.379
  112HI0    HD1 1297   6.747   5.489   3.454
  112HI0    CD2 1298   6.946   5.332   3.274
  112HI0    HD2 1299   7.024   5.256   3.266
  112HI0    CE1 1300   6.751   5.405   3.258
  112HI0    HE1 1301   6.647   5.390   3.229
  112HI0    NE2 1302   6.845   5.342   3.188
  112HI0    HE2 1303   6.826   5.295   3.102
  112HI0      C 1304   7.084   5.514   3.703
  112HI0      O 1305   7.194   5.468   3.734
  113PRO      N 1306   7.005   5.556   3.801
  113PRO     CA 1307   7.030   5.535   3.945
  113PRO     CB 1308   6.947   5.648   4.006
  113PRO     CG 1309   6.827   5.666   3.913
  113PRO     CD 1310   6.899   5.655   3.779
  113PRO      C 1311   6.987   5.395   3.991
  113PRO      O 1312   6.909   5.336   3.917
  114ALA      N 1313   7.037   5.346   4.104
  114ALA      H 1314   7.118   5.390   4.143
  114ALA     CA 1315   6.984   5.223   4.165
  114ALA     CB 1316   7.090   5.168   4.261
  114ALA      C 1317   6.843   5.227   4.224
  114ALA      O 1318   6.760   5.139   4.206
  115GL4      N 1319   6.822   5.326   4.311
  115GL4      H 1320   6.901   5.381   4.338
  115GL4     CA 1321   6.696   5.348   4.384
  115GL4     CB 1322   6.719   5.445   4.500
  115GL4     CG 1323   6.794   5.574   4.467
  115GL4     CD 1324   6.944   5.546   4.482
  115GL4    OE1 1325   7.009   5.518   4.379
  115GL4   HE11 1326   7.100   5.491   4.409
  115GL4   HE12 1327   6.956   5.537   4.296
  115GL4    OE2 1328   6.997   5.541   4.595
  115GL4   HE21 1329   7.045   5.455   4.610
  115GL4   HE22 1330   6.991   5.631   4.636
  115GL4      C 1331   6.576   5.388   4.299
  115GL4      O 1332   6.575   5.459   4.198
  116ASN      N 1333   6.467   5.332   4.350
  116ASN      H 1334   6.476   5.284   4.437
  116ASN     CA 1335   6.335   5.370   4.297
  116ASN     CB 1336   6.234   5.276   4.363
  116ASN     CG 1337   6.259   5.139   4.300
  116ASN    OD1 1338   6.351   5.057   4.313
  116ASN    ND2 1339   6.179   5.115   4.197
  116ASN   HD21 1340   6.108   5.181   4.174
  116ASN   HD22 1341   6.178   5.025   4.151
  116ASN      C 1342   6.297   5.516   4.316
  116ASN      O 1343   6.368   5.588   4.386
  117GLY      N 1344   6.186   5.556   4.253
  117GLY      H 1345   6.130   5.488   4.206
  117GLY     CA 1346   6.123   5.685   4.284
  117GLY      C 1347   6.146   5.789   4.174
  117GLY      O 1348   6.252   5.782   4.112
  118LYSH     N 1349   6.054   5.885   4.165
  118LYSH     H 1350   6.077   5.959   4.102
  118LYSH    CA 1351   5.930   5.897   4.243
  118LYSH    CB 1352   5.882   6.041   4.236
  118LYSH    CG 1353   5.980   6.136   4.305
  118LYSH    CD 1354   5.924   6.277   4.326
  118LYSH    CE 1355   6.032   6.382   4.354
  118LYSH    NZ 1356   5.961   6.500   4.404
  118LYSH   HZ1 1357   6.025   6.571   4.432
  118LYSH   HZ2 1358   5.894   6.535   4.338
  118LYSH   HZ3 1359   5.910   6.478   4.487
  118LYSH     C 1360   5.822   5.799   4.196
  118LYSH     O 1361   5.749   5.737   4.272
  119SER      N 1362   5.812   5.787   4.064
  119SER      H 1363   5.865   5.845   4.001
  119SER     CA 1364   5.729   5.695   3.984
  119SER     CB 1365   5.684   5.768   3.857
  119SER     OG 1366   5.597   5.878   3.887
  119SER     HG 1367   5.572   5.925   3.802
  119SER      C 1368   5.810   5.577   3.931
  119SER      O 1369   5.924   5.598   3.890
  120ASN      N 1370   5.745   5.462   3.914
  120ASN      H 1371   5.645   5.468   3.922
  120ASN     CA 1372   5.798   5.334   3.866
  120ASN     CB 1373   5.846   5.254   3.987
  120ASN     CG 1374   5.984   5.305   4.029
  120ASN    OD1 1375   6.017   5.355   4.136
  120ASN    ND2 1376   6.077   5.286   3.936
  120ASN   HD21 1377   6.052   5.245   3.849
  120ASN   HD22 1378   6.172   5.309   3.957
  120ASN      C 1379   5.701   5.255   3.778
  120ASN      O 1380   5.597   5.218   3.832
  121PHE      N 1381   5.725   5.242   3.647
  121PHE      H 1382   5.645   5.214   3.595
  121PHE     CA 1383   5.832   5.290   3.558
  121PHE     CB 1384   5.820   5.438   3.523
  121PHE     CG 1385   5.699   5.483   3.441
  121PHE    CD1 1386   5.678   5.444   3.309
  121PHE    HD1 1387   5.707   5.342   3.284
  121PHE    CD2 1388   5.626   5.593   3.485
  121PHE    HD2 1389   5.614   5.633   3.586
  121PHE    CE1 1390   5.596   5.516   3.223
  121PHE    HE1 1391   5.578   5.483   3.120
  121PHE    CE2 1392   5.549   5.670   3.400
  121PHE    HE2 1393   5.493   5.754   3.438
  121PHE     CZ 1394   5.530   5.629   3.268
  121PHE     HZ 1395   5.474   5.685   3.194
  121PHE      C 1396   5.977   5.256   3.593
  121PHE      O 1397   6.005   5.172   3.678
  122LEU      N 1398   6.066   5.304   3.507
  122LEU      H 1399   6.040   5.314   3.411
  122LEU     CA 1400   6.211   5.294   3.530
  122LEU     CB 1401   6.271   5.206   3.421
  122LEU     CG 1402   6.408   5.147   3.455
  122LEU    CD1 1403   6.409   5.023   3.544
  122LEU    CD2 1404   6.465   5.108   3.318
  122LEU      C 1405   6.263   5.438   3.523
  122LEU      O 1406   6.256   5.498   3.416
  123ASN      N 1407   6.342   5.475   3.623
  123ASN      H 1408   6.376   5.404   3.683
  123ASN     CA 1409   6.393   5.613   3.634
  123ASN     CB 1410   6.383   5.671   3.776
  123ASN     CG 1411   6.461   5.588   3.878
  123ASN    OD1 1412   6.501   5.474   3.855
  123ASN    ND2 1413   6.460   5.622   4.006
  123ASN   HD21 1414   6.407   5.702   4.035
  123ASN   HD22 1415   6.521   5.567   4.063
  123ASN      C 1416   6.530   5.646   3.573
  123ASN      O 1417   6.608   5.554   3.551
  124CYS2     N 1418   6.554   5.772   3.538
  124CYS2     H 1419   6.481   5.841   3.537
  124CYS2    CA 1420   6.679   5.817   3.476
  124CYS2    CB 1421   6.665   5.841   3.325
  124CYS2    SG 1422   6.813   5.886   3.227
  124CYS2     C 1423   6.723   5.948   3.541
  124CYS2     O 1424   6.661   6.053   3.526
  125TYR      N 1425   6.848   5.947   3.586
  125TYR      H 1426   6.908   5.869   3.571
  125TYR     CA 1427   6.900   6.065   3.658
  125TYR     CB 1428   6.979   6.015   3.779
  125TYR     CG 1429   7.070   6.114   3.854
  125TYR    CD1 1430   7.182   6.065   3.919
  125TYR    HD1 1431   7.188   5.957   3.935
  125TYR    CD2 1432   7.050   6.251   3.868
  125TYR    HD2 1433   6.945   6.282   3.872
  125TYR    CE1 1434   7.281   6.142   3.980
  125TYR    HE1 1435   7.348   6.096   4.053
  125TYR    CE2 1436   7.149   6.334   3.919
  125TYR    HE2 1437   7.139   6.442   3.916
  125TYR     CZ 1438   7.264   6.280   3.976
  125TYR     OH 1439   7.351   6.366   4.035
  125TYR     HH 1440   7.315   6.457   4.023
  125TYR      C 1441   6.972   6.152   3.554
  125TYR      O 1442   7.089   6.135   3.523
  126VAL      N 1443   6.907   6.268   3.541
  126VAL      H 1444   6.809   6.274   3.559
  126VAL     CA 1445   6.963   6.383   3.471
  126VAL     CB 1446   6.870   6.426   3.358
  126VAL    CG1 1447   6.906   6.562   3.296
  126VAL    CG2 1448   6.848   6.318   3.253
  126VAL      C 1449   7.010   6.498   3.561
  126VAL      O 1450   6.933   6.532   3.651
  127SER      N 1451   7.131   6.549   3.541
  127SER      H 1452   7.193   6.515   3.470
  127SER     CA 1453   7.188   6.657   3.622
  127SER     CB 1454   7.339   6.674   3.610
  127SER     OG 1455   7.408   6.562   3.667
  127SER     HG 1456   7.469   6.534   3.593
  127SER      C 1457   7.119   6.794   3.605
  127SER      O 1458   7.107   6.850   3.496
  128GLY      N 1459   7.094   6.857   3.719
  128GLY      H 1460   7.106   6.807   3.805
  128GLY     CA 1461   7.057   6.997   3.741
  128GLY      C 1462   6.909   7.027   3.719
  128GLY      O 1463   6.820   6.944   3.702
  129PHE      N 1464   6.881   7.147   3.768
  129PHE      H 1465   6.955   7.214   3.774
  129PHE     CA 1466   6.745   7.199   3.788
  129PHE     CB 1467   6.753   7.329   3.868
  129PHE     CG 1468   6.617   7.380   3.915
  129PHE    CD1 1469   6.554   7.486   3.851
  129PHE    HD1 1470   6.574   7.502   3.745
  129PHE    CD2 1471   6.562   7.334   4.034
  129PHE    HD2 1472   6.596   7.244   4.088
  129PHE    CE1 1473   6.445   7.552   3.906
  129PHE    HE1 1474   6.389   7.633   3.860
  129PHE    CE2 1475   6.452   7.397   4.091
  129PHE    HE2 1476   6.388   7.345   4.163
  129PHE     CZ 1477   6.398   7.510   4.030
  129PHE     HZ 1478   6.310   7.559   4.073
  129PHE      C 1479   6.678   7.211   3.650
  129PHE      O 1480   6.743   7.209   3.546
  130HI0      N 1481   6.546   7.216   3.656
  130HI0      H 1482   6.500   7.197   3.742
  130HI0     CA 1483   6.467   7.244   3.534
  130HI0     CB 1484   6.323   7.234   3.586
  130HI0     CG 1485   6.211   7.250   3.484
  130HI0    ND1 1486   6.123   7.162   3.434
  130HI0    HD1 1487   6.119   7.066   3.460
  130HI0    CD2 1488   6.178   7.367   3.432
  130HI0    HD2 1489   6.220   7.457   3.478
  130HI0    CE1 1490   6.034   7.223   3.357
  130HI0    HE1 1491   5.950   7.173   3.309
  130HI0    NE2 1492   6.075   7.350   3.349
  130HI0    HE2 1493   6.050   7.423   3.286
  130HI0      C 1494   6.493   7.378   3.465
  130HI0      O 1495   6.481   7.485   3.523
  131PRO      N 1496   6.515   7.374   3.334
  131PRO     CA 1497   6.568   7.261   3.257
  131PRO     CB 1498   6.486   7.265   3.128
  131PRO     CG 1499   6.470   7.416   3.103
  131PRO     CD 1500   6.447   7.468   3.245
  131PRO      C 1501   6.718   7.270   3.228
  131PRO      O 1502   6.770   7.382   3.221
  132SER      N 1503   6.785   7.155   3.217
  132SER      H 1504   6.743   7.069   3.241
  132SER     CA 1505   6.925   7.144   3.172
  132SER     CB 1506   6.963   7.005   3.223
  132SER     OG 1507   7.100   6.992   3.262
  132SER     HG 1508   7.087   6.928   3.337
  132SER      C 1509   6.960   7.147   3.023
  132SER      O 1510   7.076   7.168   2.989
  133AS4      N 1511   6.868   7.086   2.949
  133AS4      H 1512   6.801   7.029   2.997
  133AS4     CA 1513   6.871   7.079   2.802
  133AS4     CB 1514   6.858   7.218   2.738
  133AS4     CG 1515   6.710   7.257   2.736
  133AS4    OD1 1516   6.630   7.181   2.676
  133AS4   HD11 1517   6.537   7.218   2.678
  133AS4   HD12 1518   6.681   7.100   2.647
  133AS4    OD2 1519   6.671   7.363   2.791
  133AS4   HD21 1520   6.571   7.365   2.782
  133AS4   HD22 1521   6.745   7.413   2.835
  133AS4      C 1522   6.981   6.997   2.734
  133AS4      O 1523   7.057   7.044   2.649
  134ILE      N 1524   6.977   6.870   2.769
  134ILE      H 1525   6.891   6.829   2.801
  134ILE     CA 1526   7.075   6.772   2.720
  134ILE     CB 1527   7.172   6.728   2.830
  134ILE    CG1 1528   7.103   6.712   2.966
  134ILE    CG2 1529   7.294   6.820   2.828
  134ILE     CD 1530   7.196   6.666   3.078
  134ILE      C 1531   7.009   6.655   2.644
  134ILE      O 1532   6.889   6.637   2.666
  135GL4      N 1533   7.091   6.584   2.568
  135GL4      H 1534   7.190   6.590   2.575
  135GL4     CA 1535   7.045   6.471   2.486
  135GL4     CB 1536   7.148   6.439   2.377
  135GL4     CG 1537   7.144   6.551   2.273
  135GL4     CD 1538   7.236   6.516   2.156
  135GL4    OE1 1539   7.360   6.513   2.171
  135GL4   HE11 1540   7.399   6.506   2.079
  135GL4   HE12 1541   7.397   6.502   2.263
  135GL4    OE2 1542   7.184   6.495   2.044
  135GL4   HE21 1543   7.243   6.435   1.990
  135GL4   HE22 1544   7.095   6.541   2.050
  135GL4      C 1545   7.005   6.346   2.565
  135GL4      O 1546   7.095   6.270   2.604
  136VAL      N 1547   6.877   6.343   2.601
  136VAL      H 1548   6.813   6.412   2.569
  136VAL     CA 1549   6.822   6.239   2.690
  136VAL     CB 1550   6.743   6.294   2.808
  136VAL    CG1 1551   6.695   6.181   2.897
  136VAL    CG2 1552   6.831   6.398   2.880
  136VAL      C 1553   6.753   6.132   2.605
  136VAL      O 1554   6.634   6.135   2.576
  137AS4      N 1555   6.834   6.048   2.542
  137AS4      H 1556   6.934   6.057   2.547
  137AS4     CA 1557   6.786   5.952   2.442
  137AS4     CB 1558   6.868   5.963   2.313
  137AS4     CG 1559   6.883   6.098   2.243
  137AS4    OD1 1560   6.786   6.158   2.192
  137AS4   HD11 1561   6.824   6.225   2.129
  137AS4   HD12 1562   6.699   6.146   2.240
  137AS4    OD2 1563   6.999   6.122   2.203
  137AS4   HD21 1564   7.008   6.209   2.155
  137AS4   HD22 1565   7.057   6.047   2.234
  137AS4      C 1566   6.785   5.808   2.495
  137AS4      O 1567   6.893   5.762   2.531
  138LEU      N 1568   6.672   5.743   2.471
  138LEU      H 1569   6.595   5.792   2.429
  138LEU     CA 1570   6.643   5.600   2.488
  138LEU     CB 1571   6.494   5.571   2.507
  138LEU     CG 1572   6.430   5.617   2.638
  138LEU    CD1 1573   6.277   5.608   2.632
  138LEU    CD2 1574   6.496   5.553   2.759
  138LEU      C 1575   6.704   5.503   2.387
  138LEU      O 1576   6.655   5.499   2.274
  139LEU      N 1577   6.828   5.464   2.415
  139LEU      H 1578   6.866   5.488   2.504
  139LEU     CA 1579   6.915   5.386   2.325
  139LEU     CB 1580   7.062   5.418   2.350
  139LEU     CG 1581   7.157   5.365   2.241
  139LEU    CD1 1582   7.171   5.468   2.129
  139LEU    CD2 1583   7.293   5.325   2.296
  139LEU      C 1584   6.883   5.237   2.341
  139LEU      O 1585   6.898   5.192   2.454
  140LYSH     N 1586   6.830   5.185   2.231
  140LYSH     H 1587   6.801   5.235   2.149
  140LYSH    CA 1588   6.798   5.042   2.223
  140LYSH    CB 1589   6.653   5.024   2.176
  140LYSH    CG 1590   6.619   4.875   2.166
  140LYSH    CD 1591   6.476   4.824   2.179
  140LYSH    CE 1592   6.381   4.869   2.068
  140LYSH    NZ 1593   6.239   4.849   2.103
  140LYSH   HZ1 1594   6.199   4.766   2.065
  140LYSH   HZ2 1595   6.232   4.847   2.203
  140LYSH   HZ3 1596   6.191   4.924   2.059
  140LYSH     C 1597   6.896   4.972   2.127
  140LYSH     O 1598   6.895   4.984   2.005
  141ASN      N 1599   6.999   4.911   2.184
  141ASN      H 1600   6.979   4.881   2.277
  141ASN     CA 1601   7.123   4.852   2.133
  141ASN     CB 1602   7.097   4.747   2.024
  141ASN     CG 1603   7.002   4.636   2.072
  141ASN    OD1 1604   7.041   4.551   2.151
  141ASN    ND2 1605   6.883   4.625   2.015
  141ASN   HD21 1606   6.864   4.682   1.935
  141ASN   HD22 1607   6.829   4.542   2.029
  141ASN      C 1608   7.213   4.952   2.061
  141ASN      O 1609   7.329   4.958   2.101
  142GLY      N 1610   7.170   5.015   1.951
  142GLY      H 1611   7.087   4.984   1.905
  142GLY     CA 1612   7.238   5.128   1.886
  142GLY      C 1613   7.143   5.236   1.834
  142GLY      O 1614   7.192   5.348   1.817
  143GL4      N 1615   7.017   5.203   1.807
  143GL4      H 1616   6.972   5.114   1.799
  143GL4     CA 1617   6.927   5.313   1.768
  143GL4     CB 1618   6.809   5.274   1.679
  143GL4     CG 1619   6.720   5.168   1.742
  143GL4     CD 1620   6.617   5.107   1.647
  143GL4    OE1 1621   6.614   4.982   1.642
  143GL4   HE11 1622   6.535   4.951   1.588
  143GL4   HE12 1623   6.687   4.938   1.694
  143GL4    OE2 1624   6.542   5.181   1.579
  143GL4   HE21 1625   6.493   5.130   1.509
  143GL4   HE22 1626   6.523   5.270   1.619
  143GL4      C 1627   6.868   5.386   1.889
  143GL4      O 1628   6.851   5.331   1.998
  144ARG      N 1629   6.842   5.515   1.873
  144ARG      H 1630   6.875   5.562   1.791
  144ARG     CA 1631   6.754   5.597   1.958
  144ARG     CB 1632   6.779   5.744   1.926
  144ARG     CG 1633   6.921   5.798   1.951
  144ARG     CD 1634   6.955   5.942   1.913
  144ARG     NE 1635   6.909   5.989   1.781
  144ARG     HE 1636   6.937   5.933   1.703
  144ARG     CZ 1637   6.819   6.085   1.757
  144ARG    NH1 1638   6.743   6.135   1.855
  144ARG   HH11 1639   6.758   6.103   1.949
  144ARG   HH12 1640   6.672   6.205   1.846
  144ARG    NH2 1641   6.821   6.141   1.635
  144ARG   HH21 1642   6.895   6.118   1.571
  144ARG   HH22 1643   6.754   6.215   1.630
  144ARG      C 1644   6.610   5.560   1.923
  144ARG      O 1645   6.567   5.544   1.809
  145ILE      N 1646   6.521   5.544   2.021
  145ILE      H 1647   6.560   5.536   2.113
  145ILE     CA 1648   6.379   5.513   2.003
  145ILE     CB 1649   6.351   5.375   2.062
  145ILE    CG1 1650   6.395   5.355   2.207
  145ILE    CG2 1651   6.417   5.265   1.977
  145ILE     CD 1652   6.315   5.234   2.257
  145ILE      C 1653   6.278   5.621   2.042
  145ILE      O 1654   6.319   5.736   2.023
  146GL4      N 1655   6.156   5.583   2.080
  146GL4      H 1656   6.116   5.503   2.035
  146GL4     CA 1657   6.062   5.669   2.153
  146GL4     CB 1658   5.934   5.596   2.195
  146GL4     CG 1659   5.972   5.483   2.291
  146GL4     CD 1660   5.850   5.438   2.372
  146GL4    OE1 1661   5.745   5.404   2.314
  146GL4   HE11 1662   5.662   5.413   2.369
  146GL4   HE12 1663   5.771   5.373   2.222
  146GL4    OE2 1664   5.860   5.451   2.496
  146GL4   HE21 1665   5.784   5.422   2.554
  146GL4   HE22 1666   5.952   5.486   2.513
  146GL4      C 1667   6.127   5.742   2.271
  146GL4      O 1668   6.228   5.699   2.327
  147LYSH     N 1669   6.053   5.842   2.317
  147LYSH     H 1670   5.964   5.865   2.277
  147LYSH    CA 1671   6.101   5.942   2.414
  147LYSH    CB 1672   6.059   6.084   2.379
  147LYSH    CG 1673   6.095   6.122   2.235
  147LYSH    CD 1674   6.015   6.239   2.176
  147LYSH    CE 1675   6.048   6.284   2.034
  147LYSH    NZ 1676   6.190   6.307   2.003
  147LYSH   HZ1 1677   6.223   6.379   2.063
  147LYSH   HZ2 1678   6.249   6.227   2.015
  147LYSH   HZ3 1679   6.189   6.341   1.909
  147LYSH     C 1680   6.044   5.929   2.555
  147LYSH     O 1681   5.939   5.873   2.589
  148VAL      N 1682   6.128   5.973   2.648
  148VAL      H 1683   6.207   6.027   2.618
  148VAL     CA 1684   6.101   5.974   2.793
  148VAL     CB 1685   6.223   6.029   2.866
  148VAL    CG1 1686   6.336   5.930   2.840
  148VAL    CG2 1687   6.275   6.169   2.830
  148VAL      C 1688   5.971   6.041   2.837
  148VAL      O 1689   5.919   6.123   2.760
  149GL4      N 1690   5.925   6.006   2.957
  149GL4      H 1691   5.973   5.939   3.012
  149GL4     CA 1692   5.810   6.074   3.018
  149GL4     CB 1693   5.712   5.972   3.074
  149GL4     CG 1694   5.615   5.952   2.958
  149GL4     CD 1695   5.465   5.979   2.970
  149GL4    OE1 1696   5.398   5.940   3.068
  149GL4   HE11 1697   5.301   5.959   3.052
  149GL4   HE12 1698   5.456   5.884   3.127
  149GL4    OE2 1699   5.415   6.039   2.872
  149GL4   HE21 1700   5.316   6.023   2.867
  149GL4   HE22 1701   5.480   6.096   2.824
  149GL4      C 1702   5.861   6.172   3.125
  149GL4      O 1703   5.977   6.162   3.163
  150HI0      N 1704   5.775   6.272   3.139
  150HI0      H 1705   5.678   6.249   3.150
  150HI0     CA 1706   5.801   6.398   3.211
  150HI0     CB 1707   5.669   6.475   3.220
  150HI0     CG 1708   5.698   6.621   3.257
  150HI0    ND1 1709   5.694   6.673   3.380
  150HI0    HD1 1710   5.672   6.628   3.466
  150HI0    CD2 1711   5.742   6.714   3.173
  150HI0    HD2 1712   5.740   6.703   3.065
  150HI0    CE1 1713   5.734   6.800   3.369
  150HI0    HE1 1714   5.720   6.865   3.455
  150HI0    NE2 1715   5.767   6.825   3.243
  150HI0    HE2 1716   5.820   6.903   3.209
  150HI0      C 1717   5.879   6.391   3.343
  150HI0      O 1718   5.840   6.327   3.439
  151SER      N 1719   5.982   6.475   3.338
  151SER      H 1720   6.000   6.533   3.258
  151SER     CA 1721   6.071   6.508   3.451
  151SER     CB 1722   6.191   6.598   3.422
  151SER     OG 1723   6.157   6.720   3.355
  151SER     HG 1724   6.122   6.699   3.264
  151SER      C 1725   6.008   6.576   3.573
  151SER      O 1726   5.925   6.666   3.570
  152AS4      N 1727   6.036   6.499   3.678
  152AS4      H 1728   6.059   6.403   3.674
  152AS4     CA 1729   6.022   6.555   3.814
  152AS4     CB 1730   5.992   6.429   3.897
  152AS4     CG 1731   5.847   6.382   3.901
  152AS4    OD1 1732   5.754   6.456   3.861
  152AS4   HD11 1733   5.675   6.447   3.922
  152AS4   HD12 1734   5.794   6.515   3.792
  152AS4    OD2 1735   5.822   6.267   3.943
  152AS4   HD21 1736   5.724   6.251   3.933
  152AS4   HD22 1737   5.909   6.221   3.961
  152AS4      C 1738   6.151   6.616   3.867
  152AS4      O 1739   6.259   6.563   3.838
  153LEU      N 1740   6.137   6.720   3.949
  153LEU      H 1741   6.048   6.765   3.953
  153LEU     CA 1742   6.246   6.785   4.023
  153LEU     CB 1743   6.199   6.926   4.058
  153LEU     CG 1744   6.256   7.018   3.950
  153LEU    CD1 1745   6.198   7.155   3.987
  153LEU    CD2 1746   6.408   7.033   3.947
  153LEU      C 1747   6.270   6.705   4.152
  153LEU      O 1748   6.170   6.683   4.219
  154SER      N 1749   6.396   6.667   4.169
  154SER      H 1750   6.461   6.666   4.092
  154SER     CA 1751   6.445   6.626   4.302
  154SER     CB 1752   6.445   6.473   4.306
  154SER     OG 1753   6.465   6.433   4.442
  154SER     HG 1754   6.464   6.334   4.446
  154SER      C 1755   6.575   6.699   4.337
  154SER      O 1756   6.623   6.787   4.268
  155PHE      N 1757   6.622   6.671   4.459
  155PHE      H 1758   6.580   6.605   4.521
  155PHE     CA 1759   6.747   6.735   4.503
  155PHE     CB 1760   6.718   6.877   4.552
  155PHE     CG 1761   6.587   6.898   4.628
  155PHE    CD1 1762   6.574   6.855   4.760
  155PHE    HD1 1763   6.659   6.801   4.802
  155PHE    CD2 1764   6.475   6.949   4.564
  155PHE    HD2 1765   6.484   6.971   4.458
  155PHE    CE1 1766   6.456   6.881   4.828
  155PHE    HE1 1767   6.454   6.861   4.935
  155PHE    CE2 1768   6.355   6.965   4.633
  155PHE    HE2 1769   6.268   6.967   4.567
  155PHE     CZ 1770   6.343   6.937   4.768
  155PHE     HZ 1771   6.264   6.975   4.833
  155PHE      C 1772   6.823   6.664   4.615
  155PHE      O 1773   6.767   6.579   4.684
  156SER      N 1774   6.956   6.671   4.618
  156SER      H 1775   6.998   6.698   4.532
  156SER     CA 1776   7.050   6.608   4.712
  156SER     CB 1777   7.197   6.607   4.670
  156SER     OG 1778   7.234   6.527   4.557
  156SER     HG 1779   7.328   6.550   4.532
  156SER      C 1780   7.045   6.676   4.848
  156SER      O 1781   6.985   6.781   4.872
  157LYSH     N 1782   7.103   6.596   4.937
  157LYSH     H 1783   7.083   6.497   4.929
  157LYSH    CA 1784   7.148   6.628   5.073
  157LYSH    CB 1785   7.230   6.514   5.133
  157LYSH    CG 1786   7.276   6.552   5.274
  157LYSH    CD 1787   7.356   6.433   5.330
  157LYSH    CE 1788   7.351   6.433   5.483
  157LYSH    NZ 1789   7.410   6.318   5.553
  157LYSH   HZ1 1790   7.506   6.304   5.531
  157LYSH   HZ2 1791   7.396   6.339   5.650
  157LYSH   HZ3 1792   7.363   6.232   5.532
  157LYSH     C 1793   7.237   6.752   5.063
  157LYSH     O 1794   7.194   6.850   5.124
  158AS4      N 1795   7.337   6.750   4.976
  158AS4      H 1796   7.357   6.673   4.915
  158AS4     CA 1797   7.418   6.867   4.939
  158AS4     CB 1798   7.555   6.817   4.893
  158AS4     CG 1799   7.561   6.740   4.761
  158AS4    OD1 1800   7.476   6.766   4.674
  158AS4   HD11 1801   7.506   6.723   4.589
  158AS4   HD12 1802   7.402   6.824   4.709
  158AS4    OD2 1803   7.650   6.652   4.751
  158AS4   HD21 1804   7.673   6.628   4.657
  158AS4   HD22 1805   7.678   6.635   4.846
  158AS4      C 1806   7.346   6.963   4.845
  158AS4      O 1807   7.228   6.939   4.817
  159TRP      N 1808   7.420   7.054   4.781
  159TRP      H 1809   7.519   7.044   4.785
  159TRP     CA 1810   7.372   7.143   4.675
  159TRP     CB 1811   7.485   7.239   4.637
  159TRP     CG 1812   7.470   7.385   4.681
  159TRP    CD1 1813   7.371   7.449   4.742
  159TRP    HD1 1814   7.275   7.398   4.747
  159TRP    CD2 1815   7.569   7.478   4.649
  159TRP    NE1 1816   7.401   7.577   4.751
  159TRP    HE1 1817   7.344   7.648   4.795
  159TRP    CE2 1818   7.525   7.596   4.705
  159TRP    CE3 1819   7.698   7.458   4.601
  159TRP    HE3 1820   7.722   7.367   4.547
  159TRP    CZ2 1821   7.620   7.697   4.713
  159TRP    HZ2 1822   7.606   7.786   4.775
  159TRP    CZ3 1823   7.793   7.559   4.606
  159TRP    HZ3 1824   7.895   7.554   4.568
  159TRP    CH2 1825   7.747   7.679   4.660
  159TRP    HH2 1826   7.805   7.770   4.643
  159TRP      C 1827   7.305   7.083   4.551
  159TRP      O 1828   7.230   7.159   4.491
  160SER      N 1829   7.333   6.961   4.507
  160SER      H 1830   7.408   6.907   4.545
  160SER     CA 1831   7.282   6.914   4.377
  160SER     CB 1832   7.358   6.794   4.322
  160SER     OG 1833   7.494   6.826   4.292
  160SER     HG 1834   7.563   6.783   4.350
  160SER      C 1835   7.130   6.902   4.357
  160SER      O 1836   7.072   6.799   4.390
  161PHE      N 1837   7.100   6.968   4.246
  161PHE      H 1838   7.160   7.032   4.200
  161PHE     CA 1839   6.968   6.940   4.187
  161PHE     CB 1840   6.889   7.054   4.123
  161PHE     CG 1841   6.835   7.155   4.224
  161PHE    CD1 1842   6.912   7.270   4.237
  161PHE    HD1 1843   7.018   7.265   4.212
  161PHE    CD2 1844   6.718   7.133   4.296
  161PHE    HD2 1845   6.650   7.053   4.271
  161PHE    CE1 1846   6.859   7.375   4.312
  161PHE    HE1 1847   6.907   7.471   4.322
  161PHE    CE2 1848   6.677   7.239   4.377
  161PHE    HE2 1849   6.608   7.218   4.459
  161PHE     CZ 1850   6.738   7.364   4.380
  161PHE     HZ 1851   6.696   7.447   4.435
  161PHE      C 1852   6.973   6.824   4.087
  161PHE      O 1853   7.076   6.806   4.022
  162TYR      N 1854   6.853   6.772   4.068
  162TYR      H 1855   6.777   6.778   4.133
  162TYR     CA 1856   6.837   6.671   3.962
  162TYR     CB 1857   6.909   6.537   3.980
  162TYR     CG 1858   6.880   6.468   4.113
  162TYR    CD1 1859   6.780   6.376   4.141
  162TYR    HD1 1860   6.715   6.339   4.061
  162TYR    CD2 1861   6.961   6.508   4.219
  162TYR    HD2 1862   7.044   6.578   4.214
  162TYR    CE1 1863   6.759   6.321   4.267
  162TYR    HE1 1864   6.664   6.275   4.292
  162TYR    CE2 1865   6.936   6.464   4.348
  162TYR    HE2 1866   6.994   6.504   4.430
  162TYR     CZ 1867   6.844   6.362   4.370
  162TYR     OH 1868   6.847   6.296   4.488
  162TYR     HH 1869   6.941   6.306   4.521
  162TYR      C 1870   6.698   6.639   3.906
  162TYR      O 1871   6.623   6.577   3.982
  163LEU      N 1872   6.700   6.603   3.778
  163LEU      H 1873   6.789   6.589   3.733
  163LEU     CA 1874   6.580   6.576   3.698
  163LEU     CB 1875   6.599   6.640   3.560
  163LEU     CG 1876   6.583   6.793   3.559
  163LEU    CD1 1877   6.627   6.833   3.419
  163LEU    CD2 1878   6.447   6.846   3.603
  163LEU      C 1879   6.546   6.428   3.672
  163LEU      O 1880   6.619   6.356   3.604
  164LEU      N 1881   6.449   6.388   3.752
  164LEU      H 1882   6.403   6.456   3.810
  164LEU     CA 1883   6.399   6.249   3.751
  164LEU     CB 1884   6.337   6.215   3.887
  164LEU     CG 1885   6.431   6.178   4.002
  164LEU    CD1 1886   6.333   6.147   4.115
  164LEU    CD2 1887   6.529   6.069   3.961
  164LEU      C 1888   6.302   6.218   3.637
  164LEU      O 1889   6.181   6.240   3.643
  165TYR      N 1890   6.367   6.172   3.531
  165TYR      H 1891   6.467   6.173   3.537
  165TYR     CA 1892   6.304   6.122   3.408
  165TYR     CB 1893   6.384   6.145   3.279
  165TYR     CG 1894   6.389   6.291   3.237
  165TYR    CD1 1895   6.493   6.372   3.280
  165TYR    HD1 1896   6.558   6.356   3.366
  165TYR    CD2 1897   6.300   6.336   3.139
  165TYR    HD2 1898   6.218   6.270   3.109
  165TYR    CE1 1899   6.515   6.492   3.211
  165TYR    HE1 1900   6.612   6.540   3.218
  165TYR    CE2 1901   6.312   6.460   3.078
  165TYR    HE2 1902   6.233   6.508   3.021
  165TYR     CZ 1903   6.423   6.535   3.117
  165TYR     OH 1904   6.449   6.660   3.069
  165TYR     HH 1905   6.431   6.664   2.971
  165TYR      C 1906   6.264   5.975   3.413
  165TYR      O 1907   6.343   5.890   3.455
  166TYR      N 1908   6.142   5.947   3.366
  166TYR      H 1909   6.072   6.006   3.327
  166TYR     CA 1910   6.089   5.810   3.366
  166TYR     CB 1911   5.965   5.794   3.454
  166TYR     CG 1912   5.973   5.853   3.595
  166TYR    CD1 1913   6.043   5.788   3.695
  166TYR    HD1 1914   6.038   5.678   3.697
  166TYR    CD2 1915   5.922   5.982   3.607
  166TYR    HD2 1916   5.856   6.023   3.530
  166TYR    CE1 1917   6.068   5.855   3.814
  166TYR    HE1 1918   6.121   5.808   3.897
  166TYR    CE2 1919   5.958   6.053   3.721
  166TYR    HE2 1920   5.936   6.159   3.721
  166TYR     CZ 1921   6.023   5.986   3.824
  166TYR     OH 1922   6.027   6.046   3.946
  166TYR     HH 1923   5.983   6.136   3.945
  166TYR      C 1924   6.053   5.747   3.231
  166TYR      O 1925   6.002   5.808   3.137
  167THR      N 1926   6.091   5.619   3.220
  167THR      H 1927   6.122   5.565   3.297
  167THR     CA 1928   6.059   5.536   3.104
  167THR     CB 1929   6.191   5.525   3.027
  167THR    OG1 1930   6.157   5.473   2.898
  167THR    HG1 1931   6.224   5.401   2.880
  167THR    CG2 1932   6.308   5.456   3.099
  167THR      C 1933   6.012   5.395   3.139
  167THR      O 1934   6.019   5.360   3.257
  168GL4      N 1935   5.959   5.317   3.046
  168GL4      H 1936   5.941   5.358   2.956
  168GL4     CA 1937   5.913   5.181   3.076
  168GL4     CB 1938   5.831   5.135   2.956
  168GL4     CG 1939   5.702   5.215   2.938
  168GL4     CD 1940   5.619   5.166   2.818
  168GL4    OE1 1941   5.624   5.047   2.781
  168GL4   HE11 1942   5.590   5.041   2.687
  168GL4   HE12 1943   5.668   4.987   2.848
  168GL4    OE2 1944   5.562   5.255   2.752
  168GL4   HE21 1945   5.488   5.222   2.693
  168GL4   HE22 1946   5.600   5.343   2.781
  168GL4      C 1947   6.034   5.091   3.106
  168GL4      O 1948   6.147   5.131   3.080
  169PHE      N 1949   6.005   4.979   3.171
  169PHE      H 1950   5.925   4.972   3.230
  169PHE     CA 1951   6.108   4.878   3.199
  169PHE     CB 1952   6.048   4.762   3.279
  169PHE     CG 1953   5.982   4.807   3.409
  169PHE    CD1 1954   5.854   4.861   3.411
  169PHE    HD1 1955   5.793   4.875   3.322
  169PHE    CD2 1956   6.048   4.791   3.531
  169PHE    HD2 1957   6.148   4.747   3.536
  169PHE    CE1 1958   5.791   4.896   3.530
  169PHE    HE1 1959   5.705   4.963   3.520
  169PHE    CE2 1960   5.979   4.819   3.648
  169PHE    HE2 1961   6.026   4.782   3.739
  169PHE     CZ 1962   5.854   4.880   3.653
  169PHE     HZ 1963   5.810   4.908   3.749
  169PHE      C 1964   6.171   4.815   3.075
  169PHE      O 1965   6.110   4.815   2.968
  170THR      N 1966   6.293   4.767   3.098
  170THR      H 1967   6.326   4.744   3.190
  170THR     CA 1968   6.370   4.718   2.983
  170THR     CB 1969   6.509   4.666   3.020
  170THR    OG1 1970   6.499   4.561   3.117
  170THR    HG1 1971   6.594   4.551   3.146
  170THR    CG2 1972   6.595   4.788   3.050
  170THR      C 1973   6.316   4.611   2.889
  170THR      O 1974   6.267   4.509   2.937
  171PRO      N 1975   6.341   4.629   2.760
  171PRO     CA 1976   6.305   4.530   2.657
  171PRO     CB 1977   6.343   4.600   2.525
  171PRO     CG 1978   6.451   4.699   2.569
  171PRO     CD 1979   6.391   4.753   2.698
  171PRO      C 1980   6.378   4.397   2.665
  171PRO      O 1981   6.484   4.385   2.726
  172THR      N 1982   6.320   4.306   2.587
  172THR      H 1983   6.231   4.324   2.544
  172THR     CA 1984   6.362   4.165   2.592
  172THR     CB 1985   6.286   4.092   2.481
  172THR    OG1 1986   6.291   3.950   2.501
  172THR    HG1 1987   6.243   3.931   2.586
  172THR    CG2 1988   6.316   4.121   2.334
  172THR      C 1989   6.512   4.140   2.578
  172THR      O 1990   6.577   4.195   2.489
  173GL4      N 1991   6.561   4.049   2.661
  173GL4      H 1992   6.501   3.980   2.703
  173GL4     CA 1993   6.698   4.028   2.708
  173GL4     CB 1994   6.719   3.891   2.773
  173GL4     CG 1995   6.655   3.891   2.911
  173GL4     CD 1996   6.661   3.745   2.957
  173GL4    OE1 1997   6.565   3.668   2.931
  173GL4   HE11 1998   6.588   3.576   2.959
  173GL4   HE12 1999   6.501   3.722   2.877
  173GL4    OE2 2000   6.757   3.708   3.028
  173GL4   HE21 2001   6.745   3.615   3.062
  173GL4   HE22 2002   6.825   3.781   3.024
  173GL4      C 2003   6.819   4.053   2.617
  173GL4      O 2004   6.918   4.117   2.650
  174LYSH     N 2005   6.804   4.005   2.494
  174LYSH     H 2006   6.725   3.948   2.472
  174LYSH    CA 2007   6.899   4.023   2.383
  174LYSH    CB 2008   6.867   3.948   2.254
  174LYSH    CG 2009   6.867   3.796   2.262
  174LYSH    CD 2010   6.859   3.741   2.119
  174LYSH    CE 2011   6.822   3.594   2.099
  174LYSH    NZ 2012   6.933   3.499   2.108
  174LYSH   HZ1 2013   6.956   3.470   2.201
  174LYSH   HZ2 2014   6.920   3.418   2.050
  174LYSH   HZ3 2015   7.015   3.548   2.077
  174LYSH     C 2016   6.914   4.172   2.350
  174LYSH     O 2017   7.020   4.208   2.299
  175ASN      N 2018   6.819   4.261   2.375
  175ASN      H 2019   6.728   4.226   2.399
  175ASN     CA 2020   6.821   4.403   2.344
  175ASN     CB 2021   6.687   4.452   2.287
  175ASN     CG 2022   6.645   4.401   2.149
  175ASN    OD1 2023   6.718   4.363   2.058
  175ASN    ND2 2024   6.515   4.405   2.124
  175ASN   HD21 2025   6.430   4.423   2.175
  175ASN   HD22 2026   6.504   4.352   2.040
  175ASN      C 2027   6.865   4.488   2.464
  175ASN      O 2028   6.810   4.485   2.574
  176GL4      N 2029   6.981   4.547   2.437
  176GL4      H 2030   7.025   4.534   2.348
  176GL4     CA 2031   7.046   4.635   2.535
  176GL4     CB 2032   7.197   4.655   2.521
  176GL4     CG 2033   7.278   4.543   2.584
  176GL4     CD 2034   7.430   4.562   2.596
  176GL4    OE1 2035   7.504   4.505   2.513
  176GL4   HE11 2036   7.596   4.543   2.515
  176GL4   HE12 2037   7.455   4.445   2.449
  176GL4    OE2 2038   7.477   4.621   2.694
  176GL4   HE21 2039   7.566   4.644   2.654
  176GL4   HE22 2040   7.404   4.618   2.762
  176GL4      C 2041   6.982   4.775   2.539
  176GL4      O 2042   6.959   4.835   2.434
  177TYR      N 2043   6.965   4.830   2.659
  177TYR      H 2044   6.973   4.775   2.742
  177TYR     CA 2045   6.896   4.959   2.677
  177TYR     CB 2046   6.748   4.924   2.700
  177TYR     CG 2047   6.645   5.036   2.715
  177TYR    CD1 2048   6.602   5.067   2.843
  177TYR    HD1 2049   6.661   5.055   2.934
  177TYR    CD2 2050   6.577   5.089   2.606
  177TYR    HD2 2051   6.607   5.067   2.503
  177TYR    CE1 2052   6.489   5.147   2.859
  177TYR    HE1 2053   6.460   5.168   2.962
  177TYR    CE2 2054   6.461   5.164   2.619
  177TYR    HE2 2055   6.397   5.189   2.535
  177TYR     CZ 2056   6.417   5.191   2.749
  177TYR     OH 2057   6.336   5.298   2.770
  177TYR     HH 2058   6.290   5.325   2.685
  177TYR      C 2059   6.956   5.046   2.787
  177TYR      O 2060   6.970   5.005   2.902
  178ALA      N 2061   6.949   5.174   2.756
  178ALA      H 2062   6.912   5.202   2.667
  178ALA     CA 2063   7.005   5.286   2.834
  178ALA     CB 2064   7.157   5.288   2.818
  178ALA      C 2065   6.953   5.424   2.795
  178ALA      O 2066   6.942   5.456   2.677
  179CYS2     N 2067   6.908   5.502   2.894
  179CYS2     H 2068   6.875   5.449   2.973
  179CYS2    CA 2069   6.884   5.647   2.888
  179CYS2    CB 2070   6.794   5.679   3.007
  179CYS2    SG 2071   6.753   5.855   3.034
  179CYS2     C 2072   7.012   5.729   2.868
  179CYS2     O 2073   7.058   5.782   2.969
  180ARG      N 2074   7.063   5.727   2.745
  180ARG      H 2075   7.010   5.692   2.668
  180ARG     CA 2076   7.194   5.786   2.715
  180ARG     CB 2077   7.249   5.728   2.584
  180ARG     CG 2078   7.291   5.584   2.605
  180ARG     CD 2079   7.435   5.561   2.650
  180ARG     NE 2080   7.523   5.568   2.533
  180ARG     HE 2081   7.531   5.659   2.492
  180ARG     CZ 2082   7.602   5.471   2.483
  180ARG    NH1 2083   7.599   5.347   2.531
  180ARG   HH11 2084   7.541   5.335   2.612
  180ARG   HH12 2085   7.646   5.265   2.500
  180ARG    NH2 2086   7.690   5.494   2.384
  180ARG   HH21 2087   7.694   5.583   2.337
  180ARG   HH22 2088   7.763   5.428   2.369
  180ARG      C 2089   7.199   5.939   2.711
  180ARG      O 2090   7.185   6.003   2.607
  181VAL      N 2091   7.237   6.002   2.822
  181VAL      H 2092   7.261   5.960   2.909
  181VAL     CA 2093   7.261   6.147   2.819
  181VAL     CB 2094   7.241   6.201   2.961
  181VAL    CG1 2095   7.262   6.353   2.967
  181VAL    CG2 2096   7.106   6.168   3.025
  181VAL      C 2097   7.401   6.166   2.759
  181VAL      O 2098   7.501   6.105   2.794
  182ASN      N 2099   7.399   6.253   2.658
  182ASN      H 2100   7.319   6.272   2.602
  182ASN     CA 2101   7.523   6.308   2.601
  182ASN     CB 2102   7.514   6.306   2.448
  182ASN     CG 2103   7.634   6.368   2.375
  182ASN    OD1 2104   7.749   6.329   2.390
  182ASN    ND2 2105   7.602   6.457   2.281
  182ASN   HD21 2106   7.505   6.474   2.264
  182ASN   HD22 2107   7.657   6.511   2.219
  182ASN      C 2108   7.534   6.452   2.653
  182ASN      O 2109   7.448   6.532   2.618
  183HI0      N 2110   7.635   6.471   2.738
  183HI0      H 2111   7.701   6.397   2.753
  183HI0     CA 2112   7.644   6.593   2.818
  183HI0     CB 2113   7.731   6.544   2.934
  183HI0     CG 2114   7.667   6.440   3.027
  183HI0    ND1 2115   7.715   6.317   3.034
  183HI0    HD1 2116   7.761   6.268   2.960
  183HI0    CD2 2117   7.591   6.462   3.135
  183HI0    HD2 2118   7.535   6.553   3.150
  183HI0    CE1 2119   7.666   6.257   3.142
  183HI0    HE1 2120   7.662   6.150   3.163
  183HI0    NE2 2121   7.587   6.346   3.200
  183HI0    HE2 2122   7.537   6.334   3.286
  183HI0      C 2123   7.677   6.737   2.779
  183HI0      O 2124   7.627   6.837   2.833
  184VAL      N 2125   7.769   6.747   2.684
  184VAL      H 2126   7.808   6.665   2.641
  184VAL     CA 2127   7.813   6.881   2.641
  184VAL     CB 2128   7.953   6.905   2.698
  184VAL    CG1 2129   8.056   6.802   2.650
  184VAL    CG2 2130   8.004   7.048   2.693
  184VAL      C 2131   7.797   6.908   2.491
  184VAL      O 2132   7.726   7.001   2.454
  185THR      N 2133   7.829   6.809   2.409
  185THR      H 2134   7.864   6.723   2.448
  185THR     CA 2135   7.831   6.823   2.263
  185THR     CB 2136   7.957   6.761   2.200
  185THR    OG1 2137   7.996   6.636   2.256
  185THR    HG1 2138   7.939   6.565   2.216
  185THR    CG2 2139   8.060   6.875   2.190
  185THR      C 2140   7.703   6.771   2.198
  185THR      O 2141   7.699   6.673   2.121
  186LEU      N 2142   7.606   6.862   2.203
  186LEU      H 2143   7.635   6.955   2.226
  186LEU     CA 2144   7.467   6.848   2.157
  186LEU     CB 2145   7.384   6.968   2.203
  186LEU     CG 2146   7.392   6.974   2.355
  186LEU    CD1 2147   7.302   7.088   2.404
  186LEU    CD2 2148   7.349   6.841   2.416
  186LEU      C 2149   7.463   6.838   2.005
  186LEU      O 2150   7.499   6.932   1.935
  187SER      N 2151   7.420   6.717   1.966
  187SER      H 2152   7.396   6.648   2.034
  187SER     CA 2153   7.408   6.687   1.822
  187SER     CB 2154   7.430   6.538   1.795
  187SER     OG 2155   7.406   6.496   1.661
  187SER     HG 2156   7.428   6.400   1.646
  187SER      C 2157   7.270   6.720   1.765
  187SER      O 2158   7.262   6.775   1.655
  188GLN      N 2159   7.167   6.684   1.842
  188GLN      H 2160   7.172   6.606   1.904
  188GLN     CA 2161   7.028   6.721   1.814
  188GLN     CB 2162   6.935   6.652   1.913
  188GLN     CG 2163   6.898   6.508   1.872
  188GLN     CD 2164   6.817   6.430   1.975
  188GLN    OE1 2165   6.694   6.432   1.978
  188GLN    NE2 2166   6.895   6.373   2.066
  188GLN   HE21 2167   6.994   6.381   2.074
  188GLN   HE22 2168   6.852   6.301   2.120
  188GLN      C 2169   7.002   6.871   1.792
  188GLN      O 2170   7.041   6.955   1.873
  189PRO      N 2171   6.941   6.909   1.680
  189PRO     CA 2172   6.908   7.050   1.650
  189PRO     CB 2173   6.866   7.040   1.503
  189PRO     CG 2174   6.796   6.905   1.488
  189PRO     CD 2175   6.882   6.819   1.581
  189PRO      C 2176   6.792   7.096   1.738
  189PRO      O 2177   6.715   7.023   1.798
  190LYSH     N 2178   6.785   7.230   1.742
  190LYSH     H 2179   6.855   7.291   1.706
  190LYSH    CA 2180   6.702   7.305   1.838
  190LYSH    CB 2181   6.719   7.456   1.816
  190LYSH    CG 2182   6.643   7.551   1.908
  190LYSH    CD 2183   6.687   7.695   1.880
  190LYSH    CE 2184   6.601   7.795   1.958
  190LYSH    NZ 2185   6.608   7.780   2.104
  190LYSH   HZ1 2186   6.573   7.692   2.136
  190LYSH   HZ2 2187   6.704   7.795   2.128
  190LYSH   HZ3 2188   6.549   7.848   2.147
  190LYSH     C 2189   6.554   7.268   1.851
  190LYSH     O 2190   6.500   7.259   1.961
  191ILE      N 2191   6.491   7.249   1.736
  191ILE      H 2192   6.531   7.244   1.645
  191ILE     CA 2193   6.347   7.218   1.732
  191ILE     CB 2194   6.299   7.209   1.587
  191ILE    CG1 2195   6.363   7.097   1.505
  191ILE    CG2 2196   6.322   7.339   1.510
  191ILE     CD 2197   6.280   7.045   1.388
  191ILE      C 2198   6.304   7.093   1.809
  191ILE      O 2199   6.185   7.068   1.826
  192VAL      N 2200   6.400   7.004   1.834
  192VAL      H 2201   6.496   7.018   1.808
  192VAL     CA 2202   6.366   6.886   1.913
  192VAL     CB 2203   6.467   6.771   1.905
  192VAL    CG1 2204   6.484   6.726   1.760
  192VAL    CG2 2205   6.594   6.797   1.987
  192VAL      C 2206   6.325   6.905   2.059
  192VAL      O 2207   6.384   6.981   2.136
  193LYSH     N 2208   6.238   6.811   2.093
  193LYSH     H 2209   6.204   6.743   2.026
  193LYSH    CA 2210   6.193   6.792   2.232
  193LYSH    CB 2211   6.043   6.820   2.229
  193LYSH    CG 2212   5.999   6.953   2.165
  193LYSH    CD 2213   6.048   7.072   2.247
  193LYSH    CE 2214   5.968   7.094   2.375
  193LYSH    NZ 2215   6.016   7.210   2.451
  193LYSH   HZ1 2216   6.116   7.211   2.460
  193LYSH   HZ2 2217   5.973   7.287   2.406
  193LYSH   HZ3 2218   5.983   7.209   2.545
  193LYSH     C 2219   6.222   6.647   2.276
  193LYSH     O 2220   6.190   6.550   2.209
  194TRP      N 2221   6.300   6.629   2.383
  194TRP      H 2222   6.330   6.707   2.438
  194TRP     CA 2223   6.335   6.495   2.431
  194TRP     CB 2224   6.451   6.504   2.529
  194TRP     CG 2225   6.576   6.537   2.447
  194TRP    CD1 2226   6.637   6.449   2.367
  194TRP    HD1 2227   6.653   6.347   2.399
  194TRP    CD2 2228   6.625   6.664   2.419
  194TRP    NE1 2229   6.723   6.518   2.291
  194TRP    HE1 2230   6.777   6.487   2.213
  194TRP    CE2 2231   6.725   6.647   2.323
  194TRP    CE3 2232   6.612   6.782   2.490
  194TRP    HE3 2233   6.517   6.812   2.536
  194TRP    CZ2 2234   6.804   6.756   2.289
  194TRP    HZ2 2235   6.874   6.742   2.206
  194TRP    CZ3 2236   6.702   6.888   2.473
  194TRP    HZ3 2237   6.703   6.972   2.542
  194TRP    CH2 2238   6.790   6.871   2.367
  194TRP    HH2 2239   6.877   6.937   2.367
  194TRP      C 2240   6.224   6.411   2.495
  194TRP      O 2241   6.235   6.289   2.485
  195AS4      N 2242   6.144   6.475   2.579
  195AS4      H 2243   6.145   6.574   2.584
  195AS4     CA 2244   6.028   6.404   2.635
  195AS4     CB 2245   6.013   6.447   2.781
  195AS4     CG 2246   5.972   6.593   2.784
  195AS4    OD1 2247   5.851   6.624   2.790
  195AS4   HD11 2248   5.848   6.718   2.828
  195AS4   HD12 2249   5.804   6.577   2.716
  195AS4    OD2 2250   6.067   6.671   2.807
  195AS4   HD21 2251   6.041   6.759   2.847
  195AS4   HD22 2252   6.154   6.626   2.785
  195AS4      C 2253   5.899   6.419   2.554
  195AS4      O 2254   5.890   6.481   2.448
  196ARG      N 2255   5.796   6.360   2.614
  196ARG      H 2256   5.798   6.310   2.701
  196ARG     CA 2257   5.658   6.359   2.563
  196ARG     CB 2258   5.578   6.243   2.621
  196ARG     CG 2259   5.630   6.121   2.544
  196ARG     CD 2260   5.536   6.000   2.542
  196ARG     NE 2261   5.588   5.896   2.453
  196ARG     HE 2262   5.593   5.926   2.358
  196ARG     CZ 2263   5.615   5.770   2.489
  196ARG    NH1 2264   5.577   5.713   2.604
  196ARG   HH11 2265   5.519   5.760   2.670
  196ARG   HH12 2266   5.614   5.622   2.622
  196ARG    NH2 2267   5.660   5.686   2.394
  196ARG   HH21 2268   5.658   5.698   2.295
  196ARG   HH22 2269   5.691   5.594   2.419
  196ARG      C 2270   5.580   6.491   2.563
  196ARG      O 2271   5.462   6.492   2.531
  197AS4      N 2272   5.638   6.596   2.621
  197AS4      H 2273   5.721   6.589   2.677
  197AS4     CA 2274   5.572   6.727   2.627
  197AS4     CB 2275   5.537   6.770   2.770
  197AS4     CG 2276   5.455   6.900   2.766
  197AS4    OD1 2277   5.486   7.003   2.830
  197AS4   HD11 2278   5.426   7.078   2.801
  197AS4   HD12 2279   5.552   6.985   2.903
  197AS4    OD2 2280   5.348   6.888   2.702
  197AS4   HD21 2281   5.330   6.972   2.651
  197AS4   HD22 2282   5.312   6.797   2.724
  197AS4      C 2283   5.639   6.838   2.545
  197AS4      O 2284   5.753   6.881   2.564
  198MET      N 2285   5.549   6.896   2.467
  198MET      H 2286   5.451   6.897   2.489
  198MET     CA 2287   5.583   6.987   2.357
  198MET     CB 2288   5.626   6.906   2.234
  198MET     CG 2289   5.531   6.801   2.174
  198MET     SD 2290   5.622   6.704   2.048
  198MET     CE 2291   5.657   6.832   1.929
  198MET      C 2292   5.479   7.093   2.321
  198MET     O1 2293   5.364   7.070   2.363
  198MET   HO11 2294   5.381   6.992   2.422
  198MET   HO12 2295   5.296   7.133   2.326
  198MET     O2 2296   5.514   7.189   2.248
  198MET   HO21 2297   5.443   7.254   2.272
  198MET   HO22 2298   5.593   7.170   2.189
   9.76639   9.76639   6.90588   0.00000   0.00000   0.00000   0.00000   4.88319   4.88319
