# Supplementary material for: Interfacial Dynamics and Growth Modes of β2-Microglobulin Dimers
Source: J Chem Inf Model. 2023 May 3;63(14):4447–57. doi: 10.1021/acs.jcim.3c00399 (PMC10369489; doi:10.1021/acs.jcim.3c00399)
Supplement: Supplementary file 2 — ci3c00399_si_002.zip [file ci3c00399_si_002.zip › Supporting-Information/confs_start/Start_conformation_BM-4_rep1.gro]

Protein in water t=   0.00000 step= 0
 2298
    1ILE      N    1   8.222   5.050   2.666
    1ILE     H1    2   8.268   4.966   2.695
    1ILE     H2    3   8.141   5.035   2.610
    1ILE     H3    4   8.285   5.088   2.598
    1ILE     CA    5   8.194   5.128   2.787
    1ILE     CB    6   8.164   5.277   2.765
    1ILE    CG1    7   8.039   5.308   2.682
    1ILE    CG2    8   8.285   5.344   2.699
    1ILE     CD    9   8.012   5.458   2.670
    1ILE      C   10   8.095   5.049   2.873
    1ILE      O   11   8.019   4.967   2.821
    2GLN      N   12   8.123   5.053   3.003
    2GLN      H   13   8.204   5.095   3.043
    2GLN     CA   14   8.034   4.980   3.095
    2GLN     CB   15   8.089   4.972   3.237
    2GLN     CG   16   8.178   4.851   3.266
    2GLN     CD   17   8.166   4.805   3.412
    2GLN    OE1   18   8.147   4.878   3.509
    2GLN    NE2   19   8.156   4.674   3.428
    2GLN   HE21   20   8.149   4.616   3.347
    2GLN   HE22   21   8.116   4.640   3.513
    2GLN      C   22   7.895   5.039   3.117
    2GLN      O   23   7.879   5.152   3.162
    3ARG      N   24   7.793   4.957   3.092
    3ARG      H   25   7.808   4.892   3.018
    3ARG     CA   26   7.655   4.971   3.140
    3ARG     CB   27   7.574   4.983   3.011
    3ARG     CG   28   7.422   4.979   3.030
    3ARG     CD   29   7.336   4.982   2.904
    3ARG     NE   30   7.381   5.055   2.785
    3ARG     HE   31   7.387   5.154   2.793
    3ARG     CZ   32   7.398   5.001   2.663
    3ARG    NH1   33   7.380   4.869   2.649
    3ARG   HH11   34   7.365   4.799   2.719
    3ARG   HH12   35   7.358   4.839   2.556
    3ARG    NH2   36   7.470   5.058   2.566
    3ARG   HH21   37   7.521   5.142   2.586
    3ARG   HH22   38   7.469   5.017   2.475
    3ARG      C   39   7.626   4.862   3.243
    3ARG      O   40   7.601   4.747   3.205
    4THR      N   41   7.654   4.896   3.368
    4THR      H   42   7.683   4.989   3.392
    4THR     CA   43   7.645   4.807   3.485
    4THR     CB   44   7.780   4.741   3.515
    4THR    OG1   45   7.868   4.854   3.518
    4THR    HG1   46   7.958   4.822   3.489
    4THR    CG2   47   7.814   4.638   3.407
    4THR      C   48   7.582   4.860   3.614
    4THR      O   49   7.642   4.847   3.720
    5PRO      N   50   7.466   4.925   3.617
    5PRO     CA   51   7.407   4.984   3.739
    5PRO     CB   52   7.319   5.099   3.689
    5PRO     CG   53   7.266   5.039   3.558
    5PRO     CD   54   7.375   4.947   3.504
    5PRO      C   55   7.340   4.883   3.832
    5PRO      O   56   7.331   4.764   3.806
    6LYSH     N   57   7.304   4.930   3.952
    6LYSH     H   58   7.325   5.024   3.979
    6LYSH    CA   59   7.258   4.849   4.065
    6LYSH    CB   60   7.303   4.924   4.190
    6LYSH    CG   61   7.447   4.899   4.234
    6LYSH    CD   62   7.485   4.959   4.369
    6LYSH    CE   63   7.618   4.906   4.424
    6LYSH    NZ   64   7.638   4.937   4.566
    6LYSH   HZ1   65   7.572   4.879   4.615
    6LYSH   HZ2   66   7.734   4.920   4.590
    6LYSH   HZ3   67   7.606   5.029   4.589
    6LYSH     C   68   7.106   4.836   4.065
    6LYSH     O   69   7.031   4.910   4.129
    7ILE      N   70   7.056   4.741   3.986
    7ILE      H   71   7.111   4.664   3.952
    7ILE     CA   72   6.912   4.722   3.963
    7ILE     CB   73   6.889   4.723   3.812
    7ILE    CG1   74   6.970   4.624   3.728
    7ILE    CG2   75   6.904   4.867   3.763
    7ILE     CD   76   6.880   4.577   3.613
    7ILE      C   77   6.848   4.594   4.018
    7ILE      O   78   6.905   4.486   4.023
    8GLN      N   79   6.719   4.606   4.050
    8GLN      H   80   6.675   4.692   4.025
    8GLN     CA   81   6.627   4.506   4.105
    8GLN     CB   82   6.498   4.576   4.149
    8GLN     CG   83   6.520   4.680   4.259
    8GLN     CD   84   6.407   4.782   4.279
    8GLN    OE1   85   6.427   4.902   4.261
    8GLN    NE2   86   6.311   4.747   4.364
    8GLN   HE21   87   6.335   4.665   4.416
    8GLN   HE22   88   6.226   4.799   4.368
    8GLN      C   89   6.598   4.387   4.013
    8GLN      O   90   6.507   4.311   4.046
    9VAL      N   91   6.693   4.353   3.927
    9VAL      H   92   6.789   4.368   3.952
    9VAL     CA   93   6.682   4.268   3.807
    9VAL     CB   94   6.661   4.121   3.843
    9VAL    CG1   95   6.649   4.020   3.728
    9VAL    CG2   96   6.774   4.068   3.931
    9VAL      C   97   6.581   4.324   3.706
    9VAL      O   98   6.464   4.333   3.740
   10TYR      N   99   6.628   4.354   3.585
   10TYR      H  100   6.720   4.330   3.555
   10TYR     CA  101   6.559   4.439   3.487
   10TYR     CB  102   6.437   4.371   3.426
   10TYR     CG  103   6.459   4.237   3.356
   10TYR    CD1  104   6.438   4.121   3.430
   10TYR    HD1  105   6.384   4.118   3.525
   10TYR    CD2  106   6.503   4.235   3.224
   10TYR    HD2  107   6.475   4.315   3.155
   10TYR    CE1  108   6.462   4.001   3.365
   10TYR    HE1  109   6.449   3.910   3.424
   10TYR    CE2  110   6.538   4.113   3.166
   10TYR    HE2  111   6.611   4.109   3.085
   10TYR     CZ  112   6.512   3.995   3.235
   10TYR     OH  113   6.539   3.875   3.179
   10TYR     HH  114   6.633   3.875   3.146
   10TYR      C  115   6.523   4.579   3.536
   10TYR      O  116   6.554   4.677   3.468
   11SER      N  117   6.438   4.594   3.637
   11SER      H  118   6.381   4.513   3.655
   11SER     CA  119   6.402   4.719   3.706
   11SER     CB  120   6.293   4.693   3.810
   11SER     OG  121   6.174   4.638   3.754
   11SER     HG  122   6.102   4.673   3.815
   11SER      C  123   6.519   4.795   3.769
   11SER      O  124   6.563   4.756   3.877
   12ARG      N  125   6.533   4.919   3.725
   12ARG      H  126   6.569   4.984   3.792
   12ARG     CA  127   6.480   4.977   3.600
   12ARG     CB  128   6.425   5.119   3.617
   12ARG     CG  129   6.276   5.127   3.649
   12ARG     CD  130   6.250   5.276   3.674
   12ARG     NE  131   6.213   5.345   3.550
   12ARG     HE  132   6.244   5.303   3.465
   12ARG     CZ  133   6.133   5.452   3.539
   12ARG    NH1  134   6.074   5.511   3.643
   12ARG   HH11  135   6.075   5.470   3.734
   12ARG   HH12  136   6.018   5.591   3.620
   12ARG    NH2  137   6.141   5.515   3.421
   12ARG   HH21  138   6.211   5.501   3.351
   12ARG   HH22  139   6.063   5.577   3.410
   12ARG      C  140   6.591   4.999   3.498
   12ARG      O  141   6.705   5.030   3.533
   13HI0      N  142   6.552   4.983   3.372
   13HI0      H  143   6.458   4.959   3.349
   13HI0     CA  144   6.645   4.989   3.258
   13HI0     CB  145   6.590   4.924   3.132
   13HI0     CG  146   6.649   4.785   3.112
   13HI0    ND1  147   6.657   4.688   3.203
   13HI0    HD1  148   6.620   4.682   3.296
   13HI0    CD2  149   6.693   4.737   2.996
   13HI0    HD2  150   6.688   4.798   2.906
   13HI0    CE1  151   6.694   4.579   3.136
   13HI0    HE1  152   6.721   4.481   3.176
   13HI0    NE2  153   6.731   4.610   3.012
   13HI0    HE2  154   6.786   4.551   2.954
   13HI0      C  155   6.715   5.120   3.221
   13HI0      O  156   6.650   5.224   3.211
   14PRO      N  157   6.846   5.132   3.238
   14PRO     CA  158   6.932   5.246   3.202
   14PRO     CB  159   7.080   5.210   3.213
   14PRO     CG  160   7.065   5.058   3.199
   14PRO     CD  161   6.930   5.012   3.253
   14PRO      C  162   6.916   5.284   3.055
   14PRO      O  163   6.873   5.205   2.971
   15ALA      N  164   6.965   5.402   3.019
   15ALA      H  165   6.977   5.474   3.088
   15ALA     CA  166   6.970   5.438   2.877
   15ALA     CB  167   6.992   5.589   2.863
   15ALA      C  168   7.077   5.359   2.800
   15ALA      O  169   7.186   5.323   2.844
   16GL4      N  170   7.038   5.346   2.673
   16GL4      H  171   6.949   5.379   2.641
   16GL4     CA  172   7.119   5.260   2.585
   16GL4     CB  173   7.059   5.125   2.548
   16GL4     CG  174   7.010   5.035   2.662
   16GL4     CD  175   6.961   4.906   2.596
   16GL4    OE1  176   6.841   4.898   2.561
   16GL4   HE11  177   6.817   4.813   2.513
   16GL4   HE12  178   6.805   4.988   2.586
   16GL4    OE2  179   7.050   4.821   2.574
   16GL4   HE21  180   7.012   4.741   2.528
   16GL4   HE22  181   7.132   4.858   2.617
   16GL4      C  182   7.171   5.322   2.455
   16GL4      O  183   7.288   5.299   2.425
   17ASN      N  184   7.084   5.383   2.376
   17ASN      H  185   6.990   5.399   2.405
   17ASN     CA  186   7.125   5.456   2.255
   17ASN     CB  187   7.090   5.377   2.129
   17ASN     CG  188   7.185   5.260   2.104
   17ASN    OD1  189   7.141   5.145   2.113
   17ASN    ND2  190   7.304   5.285   2.048
   17ASN   HD21  191   7.335   5.379   2.036
   17ASN   HD22  192   7.360   5.210   2.013
   17ASN      C  193   7.076   5.601   2.243
   17ASN      O  194   7.150   5.686   2.195
   18GLY      N  195   6.946   5.624   2.257
   18GLY      H  196   6.879   5.561   2.295
   18GLY     CA  197   6.879   5.753   2.233
   18GLY      C  198   6.740   5.724   2.176
   18GLY      O  199   6.699   5.608   2.181
   19LYSH     N  200   6.659   5.819   2.131
   19LYSH     H  201   6.563   5.792   2.128
   19LYSH    CA  202   6.678   5.965   2.128
   19LYSH    CB  203   6.639   6.018   1.990
   19LYSH    CG  204   6.759   5.991   1.900
   19LYSH    CD  205   6.755   6.048   1.758
   19LYSH    CE  206   6.865   5.988   1.672
   19LYSH    NZ  207   6.896   6.085   1.566
   19LYSH   HZ1  208   6.937   6.170   1.600
   19LYSH   HZ2  209   6.955   6.049   1.494
   19LYSH   HZ3  210   6.812   6.101   1.515
   19LYSH     C  211   6.610   6.040   2.243
   19LYSH     O  212   6.666   6.137   2.292
   20SER      N  213   6.492   5.987   2.277
   20SER      H  214   6.451   5.911   2.228
   20SER     CA  215   6.410   6.045   2.385
   20SER     CB  216   6.288   5.960   2.422
   20SER     OG  217   6.172   5.999   2.348
   20SER     HG  218   6.190   6.035   2.257
   20SER      C  219   6.484   6.095   2.509
   20SER      O  220   6.549   6.025   2.586
   21ASN      N  221   6.495   6.228   2.506
   21ASN      H  222   6.502   6.283   2.423
   21ASN     CA  223   6.559   6.307   2.612
   21ASN     CB  224   6.626   6.429   2.548
   21ASN     CG  225   6.541   6.514   2.454
   21ASN    OD1  226   6.473   6.467   2.363
   21ASN    ND2  227   6.567   6.644   2.454
   21ASN   HD21  228   6.626   6.686   2.522
   21ASN   HD22  229   6.510   6.699   2.393
   21ASN      C  230   6.455   6.356   2.712
   21ASN      O  231   6.346   6.404   2.680
   22PHE      N  232   6.483   6.338   2.840
   22PHE      H  233   6.417   6.357   2.913
   22PHE     CA  234   6.603   6.305   2.919
   22PHE     CB  235   6.596   6.362   3.061
   22PHE     CG  236   6.597   6.515   3.059
   22PHE    CD1  237   6.476   6.575   3.090
   22PHE    HD1  238   6.383   6.518   3.088
   22PHE    CD2  239   6.712   6.592   3.061
   22PHE    HD2  240   6.802   6.545   3.020
   22PHE    CE1  241   6.477   6.713   3.108
   22PHE    HE1  242   6.385   6.768   3.127
   22PHE    CE2  243   6.713   6.729   3.087
   22PHE    HE2  244   6.808   6.782   3.079
   22PHE     CZ  245   6.591   6.792   3.109
   22PHE     HZ  246   6.589   6.901   3.108
   22PHE      C  247   6.613   6.153   2.929
   22PHE      O  248   6.515   6.091   2.970
   23LEU      N  249   6.738   6.114   2.908
   23LEU      H  250   6.810   6.182   2.895
   23LEU     CA  251   6.784   5.974   2.911
   23LEU     CB  252   6.912   5.949   2.832
   23LEU     CG  253   6.894   5.980   2.684
   23LEU    CD1  254   6.963   6.115   2.658
   23LEU    CD2  255   6.969   5.880   2.596
   23LEU      C  256   6.811   5.941   3.058
   23LEU      O  257   6.869   6.023   3.129
   24ASN      N  258   6.774   5.820   3.099
   24ASN      H  259   6.747   5.751   3.032
   24ASN     CA  260   6.778   5.768   3.237
   24ASN     CB  261   6.640   5.742   3.298
   24ASN     CG  262   6.554   5.628   3.242
   24ASN    OD1  263   6.597   5.519   3.205
   24ASN    ND2  264   6.435   5.662   3.192
   24ASN   HD21  265   6.407   5.757   3.179
   24ASN   HD22  266   6.393   5.600   3.125
   24ASN      C  267   6.867   5.650   3.277
   24ASN      O  268   6.936   5.597   3.190
   25CYS2     N  269   6.892   5.644   3.407
   25CYS2     H  270   6.851   5.713   3.467
   25CYS2    CA  271   6.958   5.532   3.476
   25CYS2    CB  272   7.109   5.551   3.481
   25CYS2    SG  273   7.211   5.412   3.542
   25CYS2     C  274   6.913   5.524   3.622
   25CYS2     O  275   6.911   5.626   3.691
   26TYR      N  276   6.907   5.400   3.670
   26TYR      H  277   6.953   5.323   3.625
   26TYR     CA  278   6.860   5.362   3.804
   26TYR     CB  279   6.745   5.267   3.769
   26TYR     CG  280   6.660   5.230   3.891
   26TYR    CD1  281   6.562   5.322   3.926
   26TYR    HD1  282   6.535   5.409   3.866
   26TYR    CD2  283   6.678   5.114   3.965
   26TYR    HD2  284   6.762   5.047   3.944
   26TYR    CE1  285   6.479   5.291   4.033
   26TYR    HE1  286   6.401   5.361   4.063
   26TYR    CE2  287   6.586   5.076   4.063
   26TYR    HE2  288   6.593   4.971   4.093
   26TYR     CZ  289   6.487   5.167   4.095
   26TYR     OH  290   6.382   5.129   4.173
   26TYR     HH  291   6.387   5.032   4.199
   26TYR      C  292   6.961   5.295   3.897
   26TYR      O  293   7.052   5.225   3.854
   27VAL      N  294   6.944   5.323   4.026
   27VAL      H  295   6.869   5.382   4.056
   27VAL     CA  296   7.024   5.267   4.136
   27VAL     CB  297   7.146   5.353   4.171
   27VAL    CG1  298   7.113   5.491   4.228
   27VAL    CG2  299   7.242   5.279   4.265
   27VAL      C  300   6.939   5.230   4.258
   27VAL      O  301   6.854   5.314   4.286
   28SER      N  302   6.957   5.109   4.310
   28SER      H  303   7.002   5.035   4.261
   28SER     CA  304   6.892   5.068   4.436
   28SER     CB  305   6.818   4.935   4.419
   28SER     OG  306   6.923   4.840   4.397
   28SER     HG  307   6.890   4.749   4.373
   28SER      C  308   6.966   5.070   4.570
   28SER      O  309   6.924   5.142   4.660
   29GLY      N  310   7.073   4.992   4.584
   29GLY      H  311   7.088   4.911   4.527
   29GLY     CA  312   7.173   4.994   4.692
   29GLY      C  313   7.277   5.106   4.690
   29GLY      O  314   7.394   5.066   4.694
   30PHE      N  315   7.239   5.232   4.675
   30PHE      H  316   7.141   5.251   4.679
   30PHE     CA  317   7.328   5.348   4.663
   30PHE     CB  318   7.253   5.471   4.613
   30PHE     CG  319   7.117   5.500   4.676
   30PHE    CD1  320   7.107   5.547   4.806
   30PHE    HD1  321   7.194   5.575   4.865
   30PHE    CD2  322   6.997   5.484   4.607
   30PHE    HD2  323   6.997   5.431   4.512
   30PHE    CE1  324   6.987   5.579   4.869
   30PHE    HE1  325   6.975   5.585   4.977
   30PHE    CE2  326   6.871   5.513   4.659
   30PHE    HE2  327   6.788   5.471   4.602
   30PHE     CZ  328   6.874   5.550   4.793
   30PHE     HZ  329   6.781   5.545   4.849
   30PHE      C  330   7.413   5.395   4.782
   30PHE      O  331   7.362   5.389   4.894
   31HI0      N  332   7.531   5.446   4.747
   31HI0      H  333   7.563   5.429   4.654
   31HI0     CA  334   7.636   5.501   4.834
   31HI0     CB  335   7.694   5.395   4.928
   31HI0     CG  336   7.710   5.253   4.872
   31HI0    ND1  337   7.622   5.162   4.912
   31HI0    HD1  338   7.561   5.173   4.990
   31HI0    CD2  339   7.808   5.190   4.807
   31HI0    HD2  340   7.908   5.227   4.783
   31HI0    CE1  341   7.669   5.044   4.871
   31HI0    HE1  342   7.612   4.951   4.873
   31HI0    NE2  343   7.778   5.061   4.797
   31HI0    HE2  344   7.826   4.991   4.744
   31HI0      C  345   7.753   5.564   4.758
   31HI0      O  346   7.814   5.503   4.670
   32PRO      N  347   7.772   5.694   4.775
   32PRO     CA  348   7.686   5.789   4.846
   32PRO     CB  349   7.775   5.910   4.874
   32PRO     CG  350   7.882   5.911   4.765
   32PRO     CD  351   7.896   5.762   4.732
   32PRO      C  352   7.560   5.830   4.768
   32PRO      O  353   7.567   5.801   4.648
   33SER      N  354   7.452   5.872   4.833
   33SER      H  355   7.460   5.879   4.932
   33SER     CA  356   7.338   5.930   4.762
   33SER     CB  357   7.214   5.937   4.852
   33SER     OG  358   7.226   6.013   4.973
   33SER     HG  359   7.293   5.962   5.027
   33SER      C  360   7.348   6.072   4.706
   33SER      O  361   7.313   6.094   4.590
   34AS4      N  362   7.428   6.153   4.775
   34AS4      H  363   7.457   6.117   4.864
   34AS4     CA  364   7.476   6.290   4.751
   34AS4     CB  365   7.588   6.317   4.851
   34AS4     CG  366   7.547   6.308   4.998
   34AS4    OD1  367   7.507   6.194   5.033
   34AS4   HD11  368   7.504   6.191   5.133
   34AS4   HD12  369   7.525   6.134   4.955
   34AS4    OD2  370   7.543   6.415   5.062
   34AS4   HD21  371   7.532   6.395   5.159
   34AS4   HD22  372   7.569   6.485   4.996
   34AS4      C  373   7.518   6.322   4.608
   34AS4      O  374   7.477   6.428   4.561
   35ILE      N  375   7.569   6.225   4.533
   35ILE      H  376   7.545   6.130   4.553
   35ILE     CA  377   7.621   6.249   4.398
   35ILE     CB  378   7.773   6.232   4.392
   35ILE    CG1  379   7.826   6.121   4.484
   35ILE    CG2  380   7.850   6.363   4.412
   35ILE     CD  381   7.924   6.024   4.418
   35ILE      C  382   7.556   6.156   4.296
   35ILE      O  383   7.463   6.084   4.333
   36GL4      N  384   7.593   6.183   4.171
   36GL4      H  385   7.641   6.266   4.145
   36GL4     CA  386   7.540   6.109   4.055
   36GL4     CB  387   7.515   6.191   3.929
   36GL4     CG  388   7.625   6.294   3.902
   36GL4     CD  389   7.605   6.416   3.992
   36GL4    OE1  390   7.687   6.445   4.082
   36GL4   HE11  391   7.637   6.489   4.157
   36GL4   HE12  392   7.777   6.411   4.056
   36GL4    OE2  393   7.515   6.500   3.971
   36GL4   HE21  394   7.556   6.591   3.979
   36GL4   HE22  395   7.427   6.454   3.963
   36GL4      C  396   7.627   5.990   4.015
   36GL4      O  397   7.748   6.000   3.994
   37VAL      N  398   7.556   5.888   3.968
   37VAL      H  399   7.456   5.894   3.968
   37VAL     CA  400   7.607   5.769   3.898
   37VAL     CB  401   7.502   5.660   3.876
   37VAL    CG1  402   7.455   5.606   4.011
   37VAL    CG2  403   7.385   5.704   3.788
   37VAL      C  404   7.671   5.815   3.768
   37VAL      O  405   7.646   5.920   3.708
   38AS4      N  406   7.776   5.739   3.737
   38AS4      H  407   7.827   5.674   3.794
   38AS4     CA  408   7.861   5.757   3.619
   38AS4     CB  409   8.001   5.696   3.622
   38AS4     CG  410   8.101   5.709   3.737
   38AS4    OD1  411   8.052   5.701   3.852
   38AS4   HD11  412   8.131   5.677   3.909
   38AS4   HD12  413   7.953   5.711   3.847
   38AS4    OD2  414   8.220   5.740   3.717
   38AS4   HD21  415   8.248   5.774   3.807
   38AS4   HD22  416   8.259   5.693   3.637
   38AS4      C  417   7.790   5.724   3.487
   38AS4      O  418   7.808   5.615   3.432
   39LEU      N  419   7.691   5.805   3.453
   39LEU      H  420   7.658   5.862   3.528
   39LEU     CA  421   7.648   5.820   3.313
   39LEU     CB  422   7.526   5.911   3.300
   39LEU     CG  423   7.407   5.837   3.362
   39LEU    CD1  424   7.333   5.937   3.452
   39LEU    CD2  425   7.310   5.796   3.251
   39LEU      C  426   7.761   5.851   3.215
   39LEU      O  427   7.805   5.966   3.217
   40LEU      N  428   7.782   5.762   3.119
   40LEU      H  429   7.712   5.692   3.101
   40LEU     CA  430   7.891   5.775   3.021
   40LEU     CB  431   7.962   5.639   3.015
   40LEU     CG  432   8.044   5.607   3.140
   40LEU    CD1  433   8.100   5.467   3.116
   40LEU    CD2  434   8.152   5.708   3.181
   40LEU      C  435   7.827   5.789   2.883
   40LEU      O  436   7.746   5.708   2.838
   41LYSH     N  437   7.868   5.890   2.808
   41LYSH     H  438   7.947   5.949   2.825
   41LYSH    CA  439   7.815   5.918   2.673
   41LYSH    CB  440   7.774   6.065   2.661
   41LYSH    CG  441   7.690   6.118   2.778
   41LYSH    CD  442   7.662   6.268   2.770
   41LYSH    CE  443   7.545   6.305   2.862
   41LYSH    NZ  444   7.552   6.451   2.869
   41LYSH   HZ1  445   7.641   6.483   2.900
   41LYSH   HZ2  446   7.529   6.479   2.776
   41LYSH   HZ3  447   7.487   6.479   2.940
   41LYSH     C  448   7.929   5.885   2.577
   41LYSH     O  449   8.034   5.948   2.583
   42ASN      N  450   7.913   5.790   2.485
   42ASN      H  451   7.824   5.748   2.470
   42ASN     CA  452   8.010   5.741   2.385
   42ASN     CB  453   8.008   5.844   2.272
   42ASN     CG  454   7.879   5.862   2.192
   42ASN    OD1  455   7.793   5.774   2.191
   42ASN    ND2  456   7.887   5.948   2.090
   42ASN   HD21  457   7.970   5.992   2.057
   42ASN   HD22  458   7.803   5.973   2.042
   42ASN      C  459   8.152   5.698   2.421
   42ASN      O  460   8.179   5.581   2.396
   43GLY      N  461   8.200   5.756   2.530
   43GLY      H  462   8.145   5.835   2.558
   43GLY     CA  463   8.324   5.736   2.608
   43GLY      C  464   8.329   5.811   2.741
   43GLY      O  465   8.354   5.748   2.844
   44GL4      N  466   8.326   5.944   2.737
   44GL4      H  467   8.319   5.994   2.651
   44GL4     CA  468   8.329   6.027   2.858
   44GL4     CB  469   8.374   6.170   2.828
   44GL4     CG  470   8.507   6.179   2.754
   44GL4     CD  471   8.489   6.191   2.603
   44GL4    OE1  472   8.448   6.093   2.538
   44GL4   HE11  473   8.489   6.095   2.447
   44GL4   HE12  474   8.391   6.035   2.596
   44GL4    OE2  475   8.473   6.309   2.563
   44GL4   HE21  476   8.457   6.312   2.464
   44GL4   HE22  477   8.473   6.375   2.638
   44GL4      C  478   8.207   6.036   2.951
   44GL4      O  479   8.097   6.024   2.898
   45ARG      N  480   8.230   6.052   3.081
   45ARG      H  481   8.322   6.032   3.114
   45ARG     CA  482   8.134   6.093   3.184
   45ARG     CB  483   8.207   6.102   3.318
   45ARG     CG  484   8.121   6.033   3.424
   45ARG     CD  485   8.173   6.065   3.565
   45ARG     NE  486   8.145   6.206   3.595
   45ARG     HE  487   8.195   6.266   3.532
   45ARG     CZ  488   8.070   6.263   3.690
   45ARG    NH1  489   8.012   6.186   3.783
   45ARG   HH11  490   8.025   6.087   3.774
   45ARG   HH12  491   7.969   6.229   3.863
   45ARG    NH2  492   8.056   6.396   3.698
   45ARG   HH21  493   8.083   6.456   3.623
   45ARG   HH22  494   8.029   6.434   3.786
   45ARG      C  495   8.056   6.224   3.167
   45ARG      O  496   8.105   6.322   3.111
   46ILE      N  497   7.937   6.231   3.225
   46ILE      H  498   7.879   6.150   3.235
   46ILE     CA  499   7.872   6.359   3.255
   46ILE     CB  500   7.741   6.326   3.326
   46ILE    CG1  501   7.758   6.234   3.447
   46ILE    CG2  502   7.636   6.270   3.229
   46ILE     CD  503   7.650   6.282   3.544
   46ILE      C  504   7.949   6.455   3.346
   46ILE      O  505   8.046   6.422   3.414
   47GL4      N  506   7.935   6.587   3.332
   47GL4      H  507   7.906   6.622   3.243
   47GL4     CA  508   7.977   6.687   3.431
   47GL4     CB  509   7.967   6.827   3.370
   47GL4     CG  510   8.021   6.862   3.231
   47GL4     CD  511   7.927   6.835   3.113
   47GL4    OE1  512   7.923   6.721   3.063
   47GL4   HE11  513   7.847   6.710   2.999
   47GL4   HE12  514   7.994   6.663   3.104
   47GL4    OE2  515   7.856   6.925   3.063
   47GL4   HE21  516   7.863   6.917   2.964
   47GL4   HE22  517   7.815   6.992   3.125
   47GL4      C  518   7.900   6.685   3.563
   47GL4      O  519   7.961   6.692   3.669
   48LYSH     N  520   7.771   6.659   3.541
   48LYSH     H  521   7.735   6.632   3.452
   48LYSH    CA  522   7.666   6.653   3.644
   48LYSH    CB  523   7.639   6.801   3.676
   48LYSH    CG  524   7.558   6.816   3.804
   48LYSH    CD  525   7.641   6.789   3.930
   48LYSH    CE  526   7.558   6.806   4.058
   48LYSH    NZ  527   7.648   6.743   4.156
   48LYSH   HZ1  528   7.604   6.756   4.245
   48LYSH   HZ2  529   7.655   6.647   4.129
   48LYSH   HZ3  530   7.737   6.789   4.157
   48LYSH     C  531   7.542   6.589   3.582
   48LYSH     O  532   7.537   6.582   3.459
   49VAL      N  533   7.440   6.553   3.659
   49VAL      H  534   7.458   6.539   3.756
   49VAL     CA  535   7.307   6.537   3.598
   49VAL     CB  536   7.235   6.426   3.675
   49VAL    CG1  537   7.295   6.293   3.629
   49VAL    CG2  538   7.247   6.432   3.827
   49VAL      C  539   7.217   6.661   3.596
   49VAL      O  540   7.202   6.729   3.697
   50GL4      N  541   7.145   6.668   3.485
   50GL4      H  542   7.172   6.616   3.404
   50GL4     CA  543   7.038   6.767   3.463
   50GL4     CB  544   6.987   6.750   3.320
   50GL4     CG  545   7.049   6.826   3.203
   50GL4     CD  546   7.161   6.747   3.136
   50GL4    OE1  547   7.240   6.813   3.065
   50GL4   HE11  548   7.300   6.747   3.019
   50GL4   HE12  549   7.226   6.906   3.098
   50GL4    OE2  550   7.185   6.631   3.175
   50GL4   HE21  551   7.285   6.621   3.173
   50GL4   HE22  552   7.097   6.583   3.178
   50GL4      C  553   6.931   6.769   3.572
   50GL4      O  554   6.921   6.869   3.644
   51HI0      N  555   6.873   6.652   3.596
   51HI0      H  556   6.903   6.564   3.560
   51HI0     CA  557   6.772   6.629   3.701
   51HI0     CB  558   6.636   6.654   3.636
   51HI0     CG  559   6.607   6.782   3.557
   51HI0    ND1  560   6.602   6.902   3.613
   51HI0    HD1  561   6.614   6.918   3.711
   51HI0    CD2  562   6.607   6.796   3.424
   51HI0    HD2  563   6.597   6.718   3.349
   51HI0    CE1  564   6.589   6.991   3.515
   51HI0    HE1  565   6.577   7.098   3.533
   51HI0    NE2  566   6.588   6.925   3.399
   51HI0    HE2  567   6.578   6.979   3.315
   51HI0      C  568   6.774   6.491   3.767
   51HI0      O  569   6.843   6.403   3.717
   52SER      N  570   6.701   6.474   3.877
   52SER      H  571   6.656   6.549   3.926
   52SER     CA  572   6.698   6.351   3.957
   52SER     CB  573   6.823   6.331   4.043
   52SER     OG  574   6.805   6.395   4.169
   52SER     HG  575   6.894   6.384   4.214
   52SER      C  576   6.566   6.330   4.032
   52SER      O  577   6.492   6.426   4.052
   53AS4      N  578   6.538   6.202   4.052
   53AS4      H  579   6.596   6.127   4.021
   53AS4     CA  580   6.410   6.159   4.112
   53AS4     CB  581   6.310   6.151   3.997
   53AS4     CG  582   6.164   6.189   4.022
   53AS4    OD1  583   6.073   6.142   3.949
   53AS4   HD11  584   5.988   6.177   3.988
   53AS4   HD12  585   6.109   6.084   3.876
   53AS4    OD2  586   6.142   6.300   4.075
   53AS4   HD21  587   6.051   6.299   4.117
   53AS4   HD22  588   6.229   6.348   4.084
   53AS4      C  589   6.401   6.024   4.185
   53AS4      O  590   6.495   5.946   4.168
   54LEU      N  591   6.307   6.018   4.278
   54LEU      H  592   6.271   6.099   4.324
   54LEU     CA  593   6.274   5.888   4.339
   54LEU     CB  594   6.234   5.917   4.484
   54LEU     CG  595   6.358   5.951   4.566
   54LEU    CD1  596   6.305   5.999   4.701
   54LEU    CD2  597   6.444   5.829   4.600
   54LEU      C  598   6.161   5.810   4.272
   54LEU      O  599   6.044   5.847   4.276
   55SER      N  600   6.195   5.695   4.216
   55SER      H  601   6.289   5.664   4.233
   55SER     CA  602   6.105   5.614   4.133
   55SER     CB  603   6.184   5.575   4.008
   55SER     OG  604   6.121   5.477   3.925
   55SER     HG  605   6.136   5.388   3.967
   55SER      C  606   6.056   5.490   4.207
   55SER      O  607   6.132   5.414   4.267
   56PHE      N  608   5.924   5.475   4.206
   56PHE      H  609   5.864   5.545   4.167
   56PHE     CA  610   5.850   5.375   4.284
   56PHE     CB  611   5.698   5.394   4.278
   56PHE     CG  612   5.632   5.357   4.145
   56PHE    CD1  613   5.551   5.245   4.135
   56PHE    HD1  614   5.508   5.210   4.229
   56PHE    CD2  615   5.649   5.431   4.028
   56PHE    HD2  616   5.732   5.502   4.024
   56PHE    CE1  617   5.492   5.205   4.015
   56PHE    HE1  618   5.412   5.131   4.025
   56PHE    CE2  619   5.576   5.405   3.912
   56PHE    HE2  620   5.540   5.493   3.860
   56PHE     CZ  621   5.502   5.287   3.904
   56PHE     HZ  622   5.450   5.252   3.815
   56PHE      C  623   5.887   5.229   4.256
   56PHE      O  624   5.928   5.196   4.145
   57SER      N  625   5.902   5.158   4.367
   57SER      H  626   5.904   5.203   4.457
   57SER     CA  627   5.933   5.015   4.361
   57SER     CB  628   6.027   4.984   4.477
   57SER     OG  629   6.091   4.856   4.466
   57SER     HG  630   6.106   4.815   4.556
   57SER      C  631   5.808   4.928   4.375
   57SER      O  632   5.695   4.977   4.368
   58LYSH     N  633   5.828   4.800   4.346
   58LYSH     H  634   5.920   4.765   4.332
   58LYSH    CA  635   5.724   4.700   4.373
   58LYSH    CB  636   5.766   4.561   4.326
   58LYSH    CG  637   5.653   4.458   4.325
   58LYSH    CD  638   5.536   4.493   4.232
   58LYSH    CE  639   5.413   4.409   4.269
   58LYSH    NZ  640   5.360   4.452   4.400
   58LYSH   HZ1  641   5.436   4.443   4.464
   58LYSH   HZ2  642   5.356   4.552   4.401
   58LYSH   HZ3  643   5.275   4.411   4.434
   58LYSH     C  644   5.678   4.702   4.519
   58LYSH     O  645   5.558   4.703   4.547
   59AS4      N  646   5.777   4.710   4.607
   59AS4      H  647   5.872   4.691   4.582
   59AS4     CA  648   5.761   4.747   4.749
   59AS4     CB  649   5.887   4.724   4.832
   59AS4     CG  650   6.013   4.794   4.782
   59AS4    OD1  651   6.050   4.900   4.837
   59AS4   HD11  652   6.101   4.948   4.766
   59AS4   HD12  653   6.010   4.904   4.929
   59AS4    OD2  654   6.089   4.734   4.703
   59AS4   HD21  655   6.165   4.796   4.683
   59AS4   HD22  656   6.051   4.647   4.672
   59AS4      C  657   5.720   4.893   4.767
   59AS4      O  658   5.731   4.971   4.673
   60TRP      N  659   5.692   4.932   4.891
   60TRP      H  660   5.676   4.864   4.962
   60TRP     CA  661   5.643   5.066   4.928
   60TRP     CB  662   5.571   5.048   5.062
   60TRP     CG  663   5.654   4.970   5.165
   60TRP    CD1  664   5.759   5.010   5.237
   60TRP    HD1  665   5.791   5.114   5.236
   60TRP    CD2  666   5.641   4.837   5.201
   60TRP    NE1  667   5.816   4.914   5.309
   60TRP    HE1  668   5.885   4.921   5.381
   60TRP    CE2  669   5.744   4.804   5.289
   60TRP    CE3  670   5.545   4.741   5.171
   60TRP    HE3  671   5.473   4.770   5.096
   60TRP    CZ2  672   5.755   4.674   5.337
   60TRP    HZ2  673   5.817   4.650   5.423
   60TRP    CZ3  674   5.557   4.610   5.218
   60TRP    HZ3  675   5.475   4.539   5.209
   60TRP    CH2  676   5.664   4.575   5.300
   60TRP    HH2  677   5.654   4.491   5.369
   60TRP      C  678   5.740   5.184   4.944
   60TRP      O  679   5.718   5.289   5.005
   61SER      N  680   5.861   5.155   4.897
   61SER      H  681   5.886   5.066   4.859
   61SER     CA  682   5.968   5.256   4.899
   61SER     CB  683   6.091   5.200   4.970
   61SER     OG  684   6.185   5.305   4.995
   61SER     HG  685   6.276   5.266   5.011
   61SER      C  686   5.993   5.314   4.759
   61SER      O  687   5.935   5.267   4.662
   62PHE      N  688   6.096   5.397   4.745
   62PHE      H  689   6.152   5.411   4.827
   62PHE     CA  690   6.131   5.465   4.620
   62PHE     CB  691   6.096   5.614   4.624
   62PHE     CG  692   5.946   5.632   4.647
   62PHE    CD1  693   5.859   5.652   4.541
   62PHE    HD1  694   5.894   5.654   4.437
   62PHE    CD2  695   5.885   5.616   4.771
   62PHE    HD2  696   5.947   5.625   4.860
   62PHE    CE1  697   5.721   5.654   4.555
   62PHE    HE1  698   5.661   5.657   4.464
   62PHE    CE2  699   5.747   5.624   4.787
   62PHE    HE2  700   5.703   5.608   4.885
   62PHE     CZ  701   5.661   5.644   4.680
   62PHE     HZ  702   5.553   5.639   4.698
   62PHE      C  703   6.284   5.464   4.618
   62PHE      O  704   6.344   5.511   4.714
   63TYR      N  705   6.337   5.422   4.504
   63TYR      H  706   6.278   5.383   4.432
   63TYR     CA  707   6.481   5.428   4.474
   63TYR     CB  708   6.529   5.283   4.470
   63TYR     CG  709   6.507   5.210   4.602
   63TYR    CD1  710   6.394   5.131   4.617
   63TYR    HD1  711   6.324   5.117   4.534
   63TYR    CD2  712   6.601   5.225   4.704
   63TYR    HD2  713   6.695   5.278   4.688
   63TYR    CE1  714   6.376   5.067   4.739
   63TYR    HE1  715   6.275   5.030   4.754
   63TYR    CE2  716   6.586   5.155   4.824
   63TYR    HE2  717   6.677   5.144   4.884
   63TYR     CZ  718   6.472   5.078   4.839
   63TYR     OH  719   6.475   5.001   4.951
   63TYR     HH  720   6.400   4.935   4.947
   63TYR      C  721   6.507   5.509   4.347
   63TYR      O  722   6.423   5.539   4.262
   64LEU      N  723   6.638   5.533   4.345
   64LEU      H  724   6.699   5.454   4.346
   64LEU     CA  725   6.687   5.650   4.271
   64LEU     CB  726   6.821   5.676   4.340
   64LEU     CG  727   6.808   5.814   4.404
   64LEU    CD1  728   6.916   5.847   4.507
   64LEU    CD2  729   6.808   5.921   4.294
   64LEU      C  730   6.705   5.633   4.120
   64LEU      O  731   6.782   5.549   4.073
   65LEU      N  732   6.652   5.729   4.044
   65LEU      H  733   6.595   5.802   4.082
   65LEU     CA  734   6.671   5.749   3.900
   65LEU     CB  735   6.530   5.744   3.839
   65LEU     CG  736   6.523   5.729   3.687
   65LEU    CD1  737   6.562   5.587   3.647
   65LEU    CD2  738   6.375   5.745   3.653
   65LEU      C  739   6.719   5.893   3.882
   65LEU      O  740   6.683   5.981   3.960
   66TYR      N  741   6.816   5.893   3.791
   66TYR      H  742   6.845   5.810   3.743
   66TYR     CA  743   6.884   6.017   3.749
   66TYR     CB  744   7.034   6.017   3.779
   66TYR     CG  745   7.070   5.993   3.926
   66TYR    CD1  746   7.087   5.863   3.972
   66TYR    HD1  747   7.088   5.780   3.901
   66TYR    CD2  748   7.102   6.098   4.011
   66TYR    HD2  749   7.110   6.204   3.988
   66TYR    CE1  750   7.135   5.844   4.101
   66TYR    HE1  751   7.170   5.744   4.127
   66TYR    CE2  752   7.150   6.078   4.140
   66TYR    HE2  753   7.137   6.157   4.214
   66TYR     CZ  754   7.177   5.948   4.183
   66TYR     OH  755   7.245   5.905   4.293
   66TYR     HH  756   7.265   5.989   4.343
   66TYR      C  757   6.859   6.046   3.601
   66TYR      O  758   6.844   5.950   3.525
   67TYR      N  759   6.873   6.170   3.555
   67TYR      H  760   6.899   6.250   3.609
   67TYR     CA  761   6.849   6.209   3.415
   67TYR     CB  762   6.714   6.281   3.410
   67TYR     CG  763   6.599   6.195   3.463
   67TYR    CD1  764   6.558   6.225   3.592
   67TYR    HD1  765   6.615   6.305   3.639
   67TYR    CD2  766   6.523   6.107   3.386
   67TYR    HD2  767   6.561   6.059   3.296
   67TYR    CE1  768   6.438   6.177   3.642
   67TYR    HE1  769   6.406   6.205   3.743
   67TYR    CE2  770   6.405   6.056   3.440
   67TYR    HE2  771   6.341   5.991   3.380
   67TYR     CZ  772   6.357   6.095   3.564
   67TYR     OH  773   6.228   6.069   3.597
   67TYR     HH  774   6.202   6.146   3.656
   67TYR      C  775   6.958   6.300   3.358
   67TYR      O  776   6.995   6.406   3.409
   68THR      N  777   6.980   6.265   3.232
   68THR      H  778   6.915   6.200   3.193
   68THR     CA  779   7.080   6.323   3.141
   68THR     CB  780   7.205   6.236   3.127
   68THR    OG1  781   7.307   6.313   3.064
   68THR    HG1  782   7.341   6.396   3.109
   68THR    CG2  783   7.175   6.109   3.047
   68THR      C  784   7.030   6.359   3.001
   68THR      O  785   6.948   6.287   2.945
   69GL4      N  786   7.068   6.478   2.955
   69GL4      H  787   7.120   6.538   3.016
   69GL4     CA  788   7.042   6.529   2.820
   69GL4     CB  789   7.072   6.679   2.812
   69GL4     CG  790   6.943   6.759   2.791
   69GL4     CD  791   6.879   6.754   2.652
   69GL4    OE1  792   6.755   6.750   2.638
   69GL4   HE11  793   6.738   6.756   2.540
   69GL4   HE12  794   6.719   6.738   2.730
   69GL4    OE2  795   6.951   6.762   2.551
   69GL4   HE21  796   6.901   6.800   2.473
   69GL4   HE22  797   7.044   6.730   2.568
   69GL4      C  798   7.113   6.462   2.702
   69GL4      O  799   7.209   6.389   2.728
   70PHE      N  800   7.071   6.491   2.579
   70PHE      H  801   7.041   6.582   2.551
   70PHE     CA  802   7.108   6.405   2.466
   70PHE     CB  803   7.000   6.409   2.358
   70PHE     CG  804   7.022   6.304   2.248
   70PHE    CD1  805   7.064   6.175   2.278
   70PHE    HD1  806   7.078   6.147   2.382
   70PHE    CD2  807   7.012   6.347   2.116
   70PHE    HD2  808   7.021   6.454   2.097
   70PHE    CE1  809   7.108   6.085   2.181
   70PHE    HE1  810   7.139   5.984   2.208
   70PHE    CE2  811   7.064   6.260   2.020
   70PHE    HE2  812   7.064   6.284   1.914
   70PHE     CZ  813   7.111   6.133   2.051
   70PHE     HZ  814   7.144   6.073   1.966
   70PHE      C  815   7.237   6.461   2.404
   70PHE      O  816   7.280   6.572   2.434
   71THR      N  817   7.311   6.378   2.331
   71THR      H  818   7.283   6.288   2.299
   71THR     CA  819   7.440   6.416   2.271
   71THR     CB  820   7.521   6.287   2.251
   71THR    OG1  821   7.652   6.323   2.205
   71THR    HG1  822   7.669   6.280   2.116
   71THR    CG2  823   7.466   6.188   2.148
   71THR      C  824   7.424   6.491   2.139
   71THR      O  825   7.366   6.433   2.047
   72PRO      N  826   7.512   6.590   2.122
   72PRO     CA  827   7.519   6.655   1.991
   72PRO     CB  828   7.601   6.783   2.006
   72PRO     CG  829   7.568   6.817   2.152
   72PRO     CD  830   7.562   6.682   2.225
   72PRO      C  831   7.578   6.572   1.876
   72PRO      O  832   7.547   6.596   1.760
   73THR      N  833   7.659   6.472   1.908
   73THR      H  834   7.653   6.429   1.998
   73THR     CA  835   7.732   6.389   1.810
   73THR     CB  836   7.820   6.292   1.889
   73THR    OG1  837   7.740   6.201   1.965
   73THR    HG1  838   7.693   6.141   1.900
   73THR    CG2  839   7.927   6.362   1.973
   73THR      C  840   7.659   6.307   1.704
   73THR      O  841   7.550   6.257   1.733
   74GL4      N  842   7.719   6.269   1.591
   74GL4      H  843   7.808   6.309   1.569
   74GL4     CA  844   7.666   6.184   1.484
   74GL4     CB  845   7.763   6.190   1.366
   74GL4     CG  846   7.760   6.328   1.301
   74GL4     CD  847   7.829   6.329   1.164
   74GL4    OE1  848   7.930   6.400   1.147
   74GL4   HE11  849   7.925   6.449   1.060
   74GL4   HE12  850   7.985   6.382   1.228
   74GL4    OE2  851   7.788   6.248   1.078
   74GL4   HE21  852   7.846   6.247   0.996
   74GL4   HE22  853   7.709   6.203   1.119
   74GL4      C  854   7.633   6.041   1.527
   74GL4      O  855   7.538   5.978   1.481
   75LYSH     N  856   7.726   5.970   1.590
   75LYSH     H  857   7.819   6.005   1.581
   75LYSH    CA  858   7.703   5.847   1.668
   75LYSH    CB  859   7.830   5.765   1.691
   75LYSH    CG  860   7.901   5.754   1.556
   75LYSH    CD  861   8.031   5.679   1.586
   75LYSH    CE  862   8.117   5.641   1.464
   75LYSH    NZ  863   8.237   5.574   1.515
   75LYSH   HZ1  864   8.304   5.563   1.442
   75LYSH   HZ2  865   8.270   5.617   1.599
   75LYSH   HZ3  866   8.215   5.481   1.544
   75LYSH     C  867   7.636   5.864   1.805
   75LYSH     O  868   7.667   5.963   1.872
   76ASN      N  869   7.564   5.767   1.859
   76ASN      H  870   7.544   5.682   1.809
   76ASN     CA  871   7.491   5.783   1.985
   76ASN     CB  872   7.352   5.842   1.959
   76ASN     CG  873   7.242   5.778   1.874
   76ASN    OD1  874   7.252   5.754   1.754
   76ASN    ND2  875   7.129   5.736   1.930
   76ASN   HD21  876   7.117   5.745   2.029
   76ASN   HD22  877   7.064   5.699   1.863
   76ASN      C  878   7.474   5.649   2.058
   76ASN      O  879   7.414   5.554   2.008
   77GL4      N  880   7.559   5.625   2.157
   77GL4      H  881   7.624   5.697   2.179
   77GL4     CA  882   7.542   5.512   2.250
   77GL4     CB  883   7.640   5.404   2.202
   77GL4     CG  884   7.609   5.268   2.265
   77GL4     CD  885   7.735   5.182   2.273
   77GL4    OE1  886   7.815   5.191   2.177
   77GL4   HE11  887   7.903   5.166   2.216
   77GL4   HE12  888   7.765   5.221   2.096
   77GL4    OE2  889   7.750   5.124   2.383
   77GL4   HE21  890   7.847   5.112   2.402
   77GL4   HE22  891   7.661   5.124   2.429
   77GL4      C  892   7.565   5.563   2.393
   77GL4      O  893   7.641   5.658   2.405
   78TYR      N  894   7.500   5.503   2.492
   78TYR      H  895   7.444   5.421   2.482
   78TYR     CA  896   7.500   5.556   2.630
   78TYR     CB  897   7.360   5.610   2.660
   78TYR     CG  898   7.354   5.760   2.631
   78TYR    CD1  899   7.351   5.809   2.501
   78TYR    HD1  900   7.321   5.729   2.433
   78TYR    CD2  901   7.344   5.846   2.740
   78TYR    HD2  902   7.337   5.804   2.840
   78TYR    CE1  903   7.335   5.945   2.482
   78TYR    HE1  904   7.322   5.991   2.384
   78TYR    CE2  905   7.337   5.983   2.721
   78TYR    HE2  906   7.365   6.044   2.807
   78TYR     CZ  907   7.326   6.031   2.591
   78TYR     OH  908   7.337   6.162   2.556
   78TYR     HH  909   7.310   6.228   2.626
   78TYR      C  910   7.514   5.432   2.719
   78TYR      O  911   7.487   5.314   2.695
   79ALA      N  912   7.578   5.468   2.830
   79ALA      H  913   7.623   5.557   2.839
   79ALA     CA  914   7.603   5.372   2.939
   79ALA     CB  915   7.746   5.320   2.930
   79ALA      C  916   7.590   5.435   3.077
   79ALA      O  917   7.598   5.557   3.095
   80CYS2     N  918   7.582   5.347   3.176
   80CYS2     H  919   7.609   5.252   3.160
   80CYS2    CA  920   7.571   5.388   3.317
   80CYS2    CB  921   7.422   5.380   3.351
   80CYS2    SG  922   7.411   5.449   3.520
   80CYS2     C  923   7.652   5.297   3.409
   80CYS2     O  924   7.617   5.180   3.425
   81ARG      N  925   7.751   5.352   3.478
   81ARG      H  926   7.787   5.438   3.441
   81ARG     CA  927   7.834   5.285   3.579
   81ARG     CB  928   7.973   5.295   3.516
   81ARG     CG  929   8.073   5.199   3.582
   81ARG     CD  930   8.220   5.221   3.543
   81ARG     NE  931   8.302   5.138   3.632
   81ARG     HE  932   8.304   5.042   3.604
   81ARG     CZ  933   8.391   5.176   3.725
   81ARG    NH1  934   8.410   5.304   3.759
   81ARG   HH11  935   8.361   5.374   3.707
   81ARG   HH12  936   8.484   5.332   3.820
   81ARG    NH2  937   8.440   5.081   3.806
   81ARG   HH21  938   8.430   4.984   3.783
   81ARG   HH22  939   8.469   5.108   3.898
   81ARG      C  940   7.825   5.345   3.719
   81ARG      O  941   7.821   5.467   3.732
   82VAL      N  942   7.848   5.262   3.820
   82VAL      H  943   7.865   5.166   3.798
   82VAL     CA  944   7.874   5.305   3.958
   82VAL     CB  945   7.767   5.237   4.044
   82VAL    CG1  946   7.633   5.293   3.995
   82VAL    CG2  947   7.780   5.085   4.058
   82VAL      C  948   8.018   5.289   4.008
   82VAL      O  949   8.073   5.190   3.961
   83ASN      N  950   8.081   5.402   4.042
   83ASN      H  951   8.030   5.484   4.066
   83ASN     CA  952   8.220   5.419   4.085
   83ASN     CB  953   8.264   5.561   4.048
   83ASN     CG  954   8.414   5.565   4.020
   83ASN    OD1  955   8.505   5.529   4.094
   83ASN    ND2  956   8.442   5.614   3.899
   83ASN   HD21  957   8.372   5.642   3.834
   83ASN   HD22  958   8.539   5.635   3.886
   83ASN      C  959   8.236   5.386   4.234
   83ASN      O  960   8.139   5.382   4.310
   84HI0      N  961   8.359   5.398   4.283
   84HI0      H  962   8.436   5.422   4.224
   84HI0     CA  963   8.394   5.365   4.422
   84HI0     CB  964   8.532   5.300   4.427
   84HI0     CG  965   8.547   5.169   4.349
   84HI0    ND1  966   8.468   5.062   4.360
   84HI0    HD1  967   8.424   5.020   4.439
   84HI0    CD2  968   8.610   5.172   4.232
   84HI0    HD2  969   8.694   5.236   4.208
   84HI0    CE1  970   8.476   5.006   4.239
   84HI0    HE1  971   8.423   4.915   4.209
   84HI0    NE2  972   8.562   5.070   4.161
   84HI0    HE2  973   8.607   5.040   4.077
   84HI0      C  974   8.410   5.493   4.504
   84HI0      O  975   8.434   5.605   4.461
   85VAL      N  976   8.367   5.463   4.626
   85VAL      H  977   8.377   5.369   4.660
   85VAL     CA  978   8.343   5.573   4.720
   85VAL     CB  979   8.274   5.533   4.851
   85VAL    CG1  980   8.241   5.637   4.958
   85VAL    CG2  981   8.156   5.442   4.815
   85VAL      C  982   8.461   5.664   4.753
   85VAL      O  983   8.449   5.782   4.719
   86THR      N  984   8.576   5.599   4.764
   86THR      H  985   8.581   5.500   4.779
   86THR     CA  986   8.703   5.670   4.788
   86THR     CB  987   8.815   5.577   4.836
   86THR    OG1  988   8.837   5.471   4.743
   86THR    HG1  989   8.935   5.463   4.726
   86THR    CG2  990   8.757   5.521   4.966
   86THR      C  991   8.754   5.752   4.669
   86THR      O  992   8.845   5.834   4.685
   87LEU      N  993   8.700   5.722   4.551
   87LEU      H  994   8.644   5.642   4.533
   87LEU     CA  995   8.725   5.800   4.429
   87LEU     CB  996   8.726   5.715   4.302
   87LEU     CG  997   8.845   5.619   4.306
   87LEU    CD1  998   8.842   5.503   4.206
   87LEU    CD2  999   8.979   5.689   4.283
   87LEU      C 1000   8.608   5.898   4.414
   87LEU      O 1001   8.641   6.016   4.418
   88SER      N 1002   8.484   5.856   4.392
   88SER      H 1003   8.446   5.764   4.404
   88SER     CA 1004   8.375   5.952   4.368
   88SER     CB 1005   8.256   5.881   4.303
   88SER     OG 1006   8.235   5.933   4.172
   88SER     HG 1007   8.140   5.907   4.155
   88SER      C 1008   8.328   6.024   4.495
   88SER      O 1009   8.217   6.003   4.544
   89GLN      N 1010   8.410   6.115   4.546
   89GLN      H 1011   8.502   6.125   4.509
   89GLN     CA 1012   8.393   6.193   4.670
   89GLN     CB 1013   8.527   6.258   4.707
   89GLN     CG 1014   8.631   6.152   4.743
   89GLN     CD 1015   8.777   6.198   4.751
   89GLN    OE1 1016   8.815   6.310   4.784
   89GLN    NE2 1017   8.872   6.108   4.731
   89GLN   HE21 1018   8.860   6.010   4.715
   89GLN   HE22 1019   8.966   6.141   4.742
   89GLN      C 1020   8.294   6.305   4.640
   89GLN      O 1021   8.307   6.381   4.545
   90PRO      N 1022   8.192   6.327   4.723
   90PRO     CA 1023   8.102   6.443   4.715
   90PRO     CB 1024   7.990   6.420   4.817
   90PRO     CG 1025   8.045   6.307   4.905
   90PRO     CD 1026   8.132   6.225   4.810
   90PRO      C 1027   8.172   6.578   4.729
   90PRO      O 1028   8.275   6.584   4.795
   91LYSH     N 1029   8.109   6.679   4.670
   91LYSH     H 1030   8.019   6.669   4.627
   91LYSH    CA 1031   8.172   6.809   4.642
   91LYSH    CB 1032   8.310   6.797   4.577
   91LYSH    CG 1033   8.309   6.728   4.440
   91LYSH    CD 1034   8.436   6.751   4.358
   91LYSH    CE 1035   8.554   6.697   4.439
   91LYSH    NZ 1036   8.561   6.551   4.447
   91LYSH   HZ1 1037   8.526   6.523   4.537
   91LYSH   HZ2 1038   8.518   6.491   4.379
   91LYSH   HZ3 1039   8.654   6.514   4.452
   91LYSH     C 1040   8.083   6.905   4.563
   91LYSH     O 1041   8.024   6.853   4.469
   92ILE      N 1042   8.084   7.036   4.585
   92ILE      H 1043   8.161   7.079   4.633
   92ILE     CA 1044   8.009   7.135   4.507
   92ILE     CB 1045   7.982   7.267   4.579
   92ILE    CG1 1046   8.115   7.318   4.634
   92ILE    CG2 1047   7.894   7.246   4.703
   92ILE     CD 1048   8.104   7.461   4.686
   92ILE      C 1049   8.066   7.162   4.367
   92ILE      O 1050   8.005   7.243   4.297
   93VAL      N 1051   8.162   7.087   4.315
   93VAL      H 1052   8.207   7.008   4.357
   93VAL     CA 1053   8.209   7.121   4.180
   93VAL     CB 1054   8.342   7.195   4.183
   93VAL    CG1 1055   8.460   7.120   4.244
   93VAL    CG2 1056   8.378   7.233   4.039
   93VAL      C 1057   8.207   7.003   4.082
   93VAL      O 1058   8.234   6.893   4.128
   94LYSH     N 1059   8.147   7.017   3.964
   94LYSH     H 1060   8.112   7.102   3.924
   94LYSH    CA 1061   8.143   6.911   3.862
   94LYSH    CB 1062   8.075   6.959   3.733
   94LYSH    CG 1063   7.936   7.018   3.757
   94LYSH    CD 1064   7.888   7.096   3.635
   94LYSH    CE 1065   7.742   7.135   3.658
   94LYSH    NZ 1066   7.684   7.206   3.543
   94LYSH   HZ1 1067   7.587   7.228   3.554
   94LYSH   HZ2 1068   7.727   7.296   3.540
   94LYSH   HZ3 1069   7.704   7.161   3.456
   94LYSH     C 1070   8.282   6.866   3.816
   94LYSH     O 1071   8.368   6.953   3.797
   95TRP      N 1072   8.295   6.739   3.780
   95TRP      H 1073   8.228   6.668   3.799
   95TRP     CA 1074   8.410   6.676   3.713
   95TRP     CB 1075   8.482   6.577   3.804
   95TRP     CG 1076   8.407   6.454   3.855
   95TRP    CD1 1077   8.433   6.329   3.816
   95TRP    HD1 1078   8.494   6.302   3.730
   95TRP    CD2 1079   8.326   6.447   3.967
   95TRP    NE1 1080   8.365   6.247   3.896
   95TRP    HE1 1081   8.373   6.148   3.888
   95TRP    CE2 1082   8.300   6.313   3.992
   95TRP    CE3 1083   8.255   6.535   4.048
   95TRP    HE3 1084   8.282   6.641   4.048
   95TRP    CZ2 1085   8.222   6.272   4.099
   95TRP    HZ2 1086   8.194   6.167   4.104
   95TRP    CZ3 1087   8.178   6.496   4.157
   95TRP    HZ3 1088   8.124   6.566   4.221
   95TRP    CH2 1089   8.160   6.362   4.186
   95TRP    HH2 1090   8.134   6.330   4.287
   95TRP      C 1091   8.358   6.630   3.577
   95TRP      O 1092   8.249   6.575   3.560
   96AS4      N 1093   8.432   6.682   3.479
   96AS4      H 1094   8.485   6.764   3.503
   96AS4     CA 1095   8.412   6.661   3.335
   96AS4     CB 1096   8.488   6.764   3.252
   96AS4     CG 1097   8.636   6.776   3.290
   96AS4    OD1 1098   8.720   6.684   3.281
   96AS4   HD11 1099   8.736   6.653   3.375
   96AS4   HD12 1100   8.733   6.652   3.187
   96AS4    OD2 1101   8.681   6.890   3.317
   96AS4   HD21 1102   8.756   6.878   3.382
   96AS4   HD22 1103   8.622   6.959   3.277
   96AS4      C 1104   8.430   6.519   3.281
   96AS4      O 1105   8.366   6.485   3.182
   97ARG      N 1106   8.547   6.465   3.315
   97ARG      H 1107   8.629   6.519   3.334
   97ARG     CA 1108   8.569   6.325   3.277
   97ARG     CB 1109   8.700   6.328   3.197
   97ARG     CG 1110   8.715   6.408   3.067
   97ARG     CD 1111   8.856   6.389   3.012
   97ARG     NE 1112   8.881   6.457   2.884
   97ARG     HE 1113   8.823   6.422   2.811
   97ARG     CZ 1114   8.985   6.532   2.845
   97ARG    NH1 1115   9.084   6.557   2.932
   97ARG   HH11 1116   9.075   6.521   3.025
   97ARG   HH12 1117   9.154   6.627   2.918
   97ARG    NH2 1118   8.986   6.582   2.721
   97ARG   HH21 1119   8.906   6.568   2.662
   97ARG   HH22 1120   9.064   6.638   2.692
   97ARG      C 1121   8.577   6.221   3.389
   97ARG      O 1122   8.585   6.253   3.508
   98AS4      N 1123   8.564   6.097   3.345
   98AS4      H 1124   8.575   6.077   3.247
   98AS4     CA 1125   8.555   5.973   3.424
   98AS4     CB 1126   8.499   5.858   3.342
   98AS4     CG 1127   8.561   5.854   3.202
   98AS4    OD1 1128   8.510   5.928   3.115
   98AS4   HD11 1129   8.551   5.902   3.028
   98AS4   HD12 1130   8.452   5.988   3.170
   98AS4    OD2 1131   8.673   5.804   3.174
   98AS4   HD21 1132   8.668   5.783   3.077
   98AS4   HD22 1133   8.738   5.827   3.247
   98AS4      C 1134   8.680   5.935   3.504
   98AS4      O 1135   8.781   6.005   3.491
   99MET      N 1136   8.663   5.838   3.594
   99MET      H 1137   8.576   5.789   3.602
   99MET     CA 1138   8.757   5.773   3.686
   99MET     CB 1139   8.719   5.817   3.828
   99MET     CG 1140   8.785   5.950   3.864
   99MET     SD 1141   8.785   5.996   4.041
   99MET     CE 1142   8.608   6.001   4.057
   99MET      C 1143   8.739   5.621   3.683
   99MET     O1 1144   8.627   5.581   3.643
   99MET   HO11 1145   8.642   5.484   3.622
   99MET   HO12 1146   8.555   5.648   3.628
   99MET     O2 1147   8.823   5.544   3.733
   99MET   HO21 1148   8.808   5.446   3.717
   99MET   HO22 1149   8.898   5.597   3.773
  100ILE      N 1150   7.883   7.639   2.168
  100ILE     H1 1151   7.983   7.646   2.172
  100ILE     H2 1152   7.855   7.545   2.150
  100ILE     H3 1153   7.842   7.695   2.095
  100ILE     CA 1154   7.831   7.680   2.299
  100ILE     CB 1155   7.772   7.555   2.365
  100ILE    CG1 1156   7.691   7.604   2.485
  100ILE    CG2 1157   7.879   7.449   2.392
  100ILE     CD 1158   7.603   7.489   2.536
  100ILE      C 1159   7.949   7.740   2.375
  100ILE      O 1160   8.059   7.685   2.372
  101GLN      N 1161   7.930   7.862   2.423
  101GLN      H 1162   7.842   7.909   2.427
  101GLN     CA 1163   8.035   7.928   2.502
  101GLN     CB 1164   7.984   8.072   2.511
  101GLN     CG 1165   7.956   8.149   2.382
  101GLN     CD 1166   7.849   8.256   2.406
  101GLN    OE1 1167   7.839   8.317   2.512
  101GLN    NE2 1168   7.747   8.247   2.321
  101GLN   HE21 1169   7.725   8.169   2.262
  101GLN   HE22 1170   7.695   8.332   2.312
  101GLN      C 1171   8.053   7.881   2.647
  101GLN      O 1172   8.016   7.766   2.671
  102ARG      N 1173   8.143   7.950   2.716
  102ARG      H 1174   8.213   8.010   2.675
  102ARG     CA 1175   8.174   7.917   2.855
  102ARG     CB 1176   8.325   7.904   2.876
  102ARG     CG 1177   8.397   7.796   2.795
  102ARG     CD 1178   8.350   7.652   2.812
  102ARG     NE 1179   8.411   7.561   2.714
  102ARG     HE 1180   8.510   7.565   2.725
  102ARG     CZ 1181   8.349   7.474   2.632
  102ARG    NH1 1182   8.216   7.464   2.619
  102ARG   HH11 1183   8.150   7.533   2.651
  102ARG   HH12 1184   8.184   7.371   2.600
  102ARG    NH2 1185   8.427   7.397   2.555
  102ARG   HH21 1186   8.526   7.409   2.546
  102ARG   HH22 1187   8.375   7.333   2.498
  102ARG      C 1188   8.133   8.022   2.959
  102ARG      O 1189   8.109   7.979   3.072
  103THR      N 1190   8.104   8.144   2.915
  103THR      H 1191   8.115   8.164   2.818
  103THR     CA 1192   8.056   8.255   2.999
  103THR     CB 1193   8.039   8.382   2.916
  103THR    OG1 1194   8.023   8.495   3.002
  103THR    HG1 1195   8.061   8.580   2.965
  103THR    CG2 1196   7.917   8.383   2.825
  103THR      C 1197   7.925   8.229   3.073
  103THR      O 1198   7.835   8.164   3.021
  104PRO      N 1199   7.906   8.285   3.192
  104PRO     CA 1200   7.780   8.292   3.269
  104PRO     CB 1201   7.817   8.363   3.399
  104PRO     CG 1202   7.959   8.314   3.431
  104PRO     CD 1203   8.014   8.308   3.289
  104PRO      C 1204   7.659   8.356   3.202
  104PRO      O 1205   7.541   8.336   3.231
  105LYSH     N 1206   7.687   8.453   3.116
  105LYSH     H 1207   7.775   8.499   3.127
  105LYSH    CA 1208   7.582   8.525   3.042
  105LYSH    CB 1209   7.648   8.660   3.012
  105LYSH    CG 1210   7.573   8.753   2.917
  105LYSH    CD 1211   7.676   8.840   2.846
  105LYSH    CE 1212   7.629   8.908   2.717
  105LYSH    NZ 1213   7.593   8.806   2.618
  105LYSH   HZ1 1214   7.523   8.742   2.650
  105LYSH   HZ2 1215   7.553   8.856   2.541
  105LYSH   HZ3 1216   7.672   8.759   2.579
  105LYSH     C 1217   7.534   8.441   2.923
  105LYSH     O 1218   7.588   8.442   2.813
  106ILE      N 1219   7.423   8.372   2.947
  106ILE      H 1220   7.371   8.372   3.032
  106ILE     CA 1221   7.379   8.279   2.842
  106ILE     CB 1222   7.306   8.163   2.911
  106ILE    CG1 1223   7.190   8.202   3.003
  106ILE    CG2 1224   7.402   8.060   2.970
  106ILE     CD 1225   7.090   8.088   3.021
  106ILE      C 1226   7.311   8.349   2.724
  106ILE      O 1227   7.243   8.449   2.744
  107GLN      N 1228   7.341   8.298   2.605
  107GLN      H 1229   7.420   8.237   2.603
  107GLN     CA 1230   7.262   8.324   2.484
  107GLN     CB 1231   7.342   8.282   2.361
  107GLN     CG 1232   7.298   8.351   2.232
  107GLN     CD 1233   7.359   8.290   2.106
  107GLN    OE1 1234   7.325   8.182   2.057
  107GLN    NE2 1235   7.483   8.325   2.076
  107GLN   HE21 1236   7.533   8.375   2.147
  107GLN   HE22 1237   7.538   8.280   2.005
  107GLN      C 1238   7.113   8.291   2.488
  107GLN      O 1239   7.067   8.186   2.444
  108VAL      N 1240   7.042   8.384   2.551
  108VAL      H 1241   7.093   8.447   2.610
  108VAL     CA 1242   6.895   8.384   2.555
  108VAL     CB 1243   6.844   8.469   2.672
  108VAL    CG1 1244   6.848   8.394   2.805
  108VAL    CG2 1245   6.921   8.599   2.697
  108VAL      C 1246   6.821   8.438   2.433
  108VAL      O 1247   6.885   8.510   2.356
  109TYR      N 1248   6.699   8.391   2.409
  109TYR      H 1249   6.678   8.298   2.440
  109TYR     CA 1250   6.603   8.455   2.318
  109TYR     CB 1251   6.484   8.361   2.299
  109TYR     CG 1252   6.405   8.394   2.172
  109TYR    CD1 1253   6.296   8.479   2.191
  109TYR    HD1 1254   6.259   8.505   2.290
  109TYR    CD2 1255   6.459   8.359   2.049
  109TYR    HD2 1256   6.519   8.269   2.045
  109TYR    CE1 1257   6.244   8.537   2.076
  109TYR    HE1 1258   6.162   8.606   2.096
  109TYR    CE2 1259   6.401   8.413   1.934
  109TYR    HE2 1260   6.441   8.380   1.839
  109TYR     CZ 1261   6.295   8.502   1.952
  109TYR     OH 1262   6.254   8.563   1.838
  109TYR     HH 1263   6.297   8.510   1.764
  109TYR      C 1264   6.551   8.590   2.370
  109TYR      O 1265   6.558   8.680   2.287
  110SER      N 1266   6.498   8.598   2.491
  110SER      H 1267   6.486   8.515   2.546
  110SER     CA 1268   6.448   8.723   2.550
  110SER     CB 1269   6.345   8.695   2.659
  110SER     OG 1270   6.262   8.810   2.674
  110SER     HG 1271   6.171   8.786   2.639
  110SER      C 1272   6.550   8.828   2.593
  110SER      O 1273   6.669   8.797   2.603
  111ARG      N 1274   6.504   8.944   2.641
  111ARG      H 1275   6.416   8.937   2.687
  111ARG     CA 1276   6.575   9.071   2.660
  111ARG     CB 1277   6.485   9.176   2.726
  111ARG     CG 1278   6.362   9.219   2.645
  111ARG     CD 1279   6.272   9.308   2.730
  111ARG     NE 1280   6.175   9.367   2.637
  111ARG     HE 1281   6.181   9.328   2.545
  111ARG     CZ 1282   6.084   9.464   2.655
  111ARG    NH1 1283   6.055   9.520   2.774
  111ARG   HH11 1284   6.110   9.494   2.853
  111ARG   HH12 1285   5.985   9.590   2.786
  111ARG    NH2 1286   6.022   9.505   2.544
  111ARG   HH21 1287   6.046   9.457   2.460
  111ARG   HH22 1288   5.962   9.585   2.538
  111ARG      C 1289   6.714   9.081   2.724
  111ARG      O 1290   6.730   9.057   2.843
  112HI0      N 1291   6.808   9.059   2.632
  112HI0      H 1292   6.792   9.045   2.534
  112HI0     CA 1293   6.951   9.043   2.661
  112HI0     CB 1294   7.017   9.002   2.529
  112HI0     CG 1295   7.006   9.095   2.408
  112HI0    ND1 1296   6.956   9.075   2.286
  112HI0    HD1 1297   6.913   8.990   2.255
  112HI0    CD2 1298   7.054   9.219   2.402
  112HI0    HD2 1299   7.067   9.286   2.487
  112HI0    CE1 1300   6.973   9.178   2.204
  112HI0    HE1 1301   6.947   9.179   2.099
  112HI0    NE2 1302   7.041   9.266   2.279
  112HI0    HE2 1303   7.068   9.358   2.250
  112HI0      C 1304   7.027   9.149   2.741
  112HI0      O 1305   6.987   9.265   2.746
  113PRO      N 1306   7.147   9.114   2.788
  113PRO     CA 1307   7.246   9.211   2.837
  113PRO     CB 1308   7.369   9.136   2.888
  113PRO     CG 1309   7.316   8.996   2.920
  113PRO     CD 1310   7.190   8.981   2.834
  113PRO      C 1311   7.287   9.302   2.720
  113PRO      O 1312   7.331   9.241   2.623
  114ALA      N 1313   7.291   9.435   2.726
  114ALA      H 1314   7.267   9.480   2.812
  114ALA     CA 1315   7.328   9.526   2.617
  114ALA     CB 1316   7.204   9.599   2.565
  114ALA      C 1317   7.437   9.623   2.662
  114ALA      O 1318   7.532   9.648   2.588
  115GL4      N 1319   7.449   9.657   2.790
  115GL4      H 1320   7.384   9.624   2.859
  115GL4     CA 1321   7.556   9.741   2.846
  115GL4     CB 1322   7.493   9.803   2.971
  115GL4     CG 1323   7.412   9.708   3.059
  115GL4     CD 1324   7.265   9.689   3.018
  115GL4    OE1 1325   7.181   9.780   3.001
  115GL4   HE11 1326   7.095   9.729   2.996
  115GL4   HE12 1327   7.223   9.870   2.994
  115GL4    OE2 1328   7.237   9.574   2.980
  115GL4   HE21 1329   7.137   9.567   2.981
  115GL4   HE22 1330   7.314   9.511   2.988
  115GL4      C 1331   7.691   9.672   2.866
  115GL4      O 1332   7.768   9.701   2.957
  116ASN      N 1333   7.735   9.596   2.766
  116ASN      H 1334   7.706   9.612   2.672
  116ASN     CA 1335   7.835   9.488   2.775
  116ASN     CB 1336   7.808   9.376   2.675
  116ASN     CG 1337   7.671   9.317   2.710
  116ASN    OD1 1338   7.620   9.326   2.822
  116ASN    ND2 1339   7.616   9.248   2.610
  116ASN   HD21 1340   7.657   9.240   2.519
  116ASN   HD22 1341   7.522   9.216   2.619
  116ASN      C 1342   7.979   9.535   2.756
  116ASN      O 1343   8.028   9.569   2.648
  117GLY      N 1344   8.023   9.575   2.875
  117GLY      H 1345   7.958   9.612   2.941
  117GLY     CA 1346   8.160   9.621   2.902
  117GLY      C 1347   8.192   9.608   3.051
  117GLY      O 1348   8.106   9.628   3.136
  118LYSH     N 1349   8.313   9.566   3.088
  118LYSH     H 1350   8.329   9.589   3.184
  118LYSH    CA 1351   8.414   9.493   3.010
  118LYSH    CB 1352   8.539   9.483   3.097
  118LYSH    CG 1353   8.627   9.608   3.103
  118LYSH    CD 1354   8.764   9.583   3.168
  118LYSH    CE 1355   8.857   9.703   3.151
  118LYSH    NZ 1356   8.874   9.721   3.006
  118LYSH   HZ1 1357   8.938   9.647   2.985
  118LYSH   HZ2 1358   8.789   9.721   2.954
  118LYSH   HZ3 1359   8.923   9.808   3.002
  118LYSH     C 1360   8.363   9.357   2.961
  118LYSH     O 1361   8.267   9.307   3.021
  119SER      N 1362   8.420   9.294   2.859
  119SER      H 1363   8.479   9.339   2.792
  119SER     CA 1364   8.359   9.178   2.792
  119SER     CB 1365   8.272   9.229   2.677
  119SER     OG 1366   8.231   9.120   2.594
  119SER     HG 1367   8.258   9.132   2.498
  119SER      C 1368   8.462   9.075   2.745
  119SER      O 1369   8.553   9.115   2.672
  120ASN      N 1370   8.415   8.951   2.748
  120ASN      H 1371   8.315   8.943   2.751
  120ASN     CA 1372   8.479   8.824   2.709
  120ASN     CB 1373   8.453   8.794   2.562
  120ASN     CG 1374   8.325   8.712   2.550
  120ASN    OD1 1375   8.222   8.744   2.609
  120ASN    ND2 1376   8.339   8.609   2.467
  120ASN   HD21 1377   8.428   8.579   2.433
  120ASN   HD22 1378   8.253   8.579   2.426
  120ASN      C 1379   8.618   8.795   2.766
  120ASN      O 1380   8.713   8.779   2.689
  121PHE      N 1381   8.641   8.780   2.896
  121PHE      H 1382   8.737   8.758   2.912
  121PHE     CA 1383   8.561   8.777   3.019
  121PHE     CB 1384   8.528   8.917   3.072
  121PHE     CG 1385   8.655   8.995   3.109
  121PHE    CD1 1386   8.722   9.054   3.003
  121PHE    HD1 1387   8.671   9.047   2.907
  121PHE    CD2 1388   8.664   9.050   3.237
  121PHE    HD2 1389   8.590   9.019   3.311
  121PHE    CE1 1390   8.821   9.150   3.024
  121PHE    HE1 1391   8.903   9.171   2.956
  121PHE    CE2 1392   8.747   9.159   3.257
  121PHE    HE2 1393   8.722   9.229   3.337
  121PHE     CZ 1394   8.825   9.204   3.151
  121PHE     HZ 1395   8.887   9.293   3.168
  121PHE      C 1396   8.444   8.682   3.046
  121PHE      O 1397   8.371   8.650   2.953
  122LEU      N 1398   8.439   8.633   3.169
  122LEU      H 1399   8.504   8.668   3.237
  122LEU     CA 1400   8.323   8.561   3.225
  122LEU     CB 1401   8.369   8.463   3.333
  122LEU     CG 1402   8.467   8.355   3.286
  122LEU    CD1 1403   8.516   8.273   3.406
  122LEU    CD2 1404   8.393   8.267   3.185
  122LEU      C 1405   8.227   8.659   3.293
  122LEU      O 1406   8.249   8.691   3.410
  123ASN      N 1407   8.134   8.720   3.220
  123ASN      H 1408   8.149   8.737   3.123
  123ASN     CA 1409   8.031   8.812   3.271
  123ASN     CB 1410   7.970   8.904   3.165
  123ASN     CG 1411   8.086   8.982   3.103
  123ASN    OD1 1412   8.152   8.946   3.006
  123ASN    ND2 1413   8.107   9.101   3.160
  123ASN   HD21 1414   8.063   9.136   3.242
  123ASN   HD22 1415   8.176   9.154   3.111
  123ASN      C 1416   7.909   8.736   3.324
  123ASN      O 1417   7.849   8.652   3.257
  124CYS2     N 1418   7.879   8.781   3.445
  124CYS2     H 1419   7.927   8.858   3.488
  124CYS2    CA 1420   7.745   8.772   3.507
  124CYS2    CB 1421   7.734   8.729   3.653
  124CYS2    SG 1422   7.569   8.660   3.692
  124CYS2     C 1423   7.666   8.902   3.497
  124CYS2     O 1424   7.714   9.009   3.536
  125TYR      N 1425   7.547   8.895   3.438
  125TYR      H 1426   7.510   8.810   3.401
  125TYR     CA 1427   7.451   9.006   3.449
  125TYR     CB 1428   7.392   9.019   3.308
  125TYR     CG 1429   7.308   9.145   3.287
  125TYR    CD1 1430   7.358   9.274   3.275
  125TYR    HD1 1431   7.460   9.290   3.311
  125TYR    CD2 1432   7.170   9.127   3.284
  125TYR    HD2 1433   7.131   9.028   3.308
  125TYR    CE1 1434   7.271   9.382   3.266
  125TYR    HE1 1435   7.315   9.480   3.283
  125TYR    CE2 1436   7.085   9.235   3.264
  125TYR    HE2 1437   6.979   9.210   3.252
  125TYR     CZ 1438   7.134   9.364   3.250
  125TYR     OH 1439   7.077   9.451   3.162
  125TYR     HH 1440   7.151   9.496   3.111
  125TYR      C 1441   7.336   8.977   3.545
  125TYR      O 1442   7.289   8.864   3.559
  126VAL      N 1443   7.277   9.086   3.593
  126VAL      H 1444   7.325   9.174   3.587
  126VAL     CA 1445   7.170   9.099   3.693
  126VAL     CB 1446   7.212   9.057   3.834
  126VAL    CG1 1447   7.217   8.907   3.862
  126VAL    CG2 1448   7.344   9.125   3.871
  126VAL      C 1449   7.105   9.237   3.689
  126VAL      O 1450   7.159   9.338   3.645
  127SER      N 1451   6.982   9.237   3.740
  127SER      H 1452   6.944   9.147   3.760
  127SER     CA 1453   6.888   9.349   3.759
  127SER     CB 1454   6.759   9.332   3.679
  127SER     OG 1455   6.708   9.205   3.722
  127SER     HG 1456   6.726   9.136   3.652
  127SER      C 1457   6.851   9.355   3.908
  127SER      O 1458   6.883   9.266   3.987
  128GLY      N 1459   6.807   9.475   3.944
  128GLY      H 1460   6.782   9.540   3.872
  128GLY     CA 1461   6.743   9.497   4.074
  128GLY      C 1462   6.833   9.562   4.179
  128GLY      O 1463   6.798   9.568   4.297
  129PHE      N 1464   6.943   9.615   4.128
  129PHE      H 1465   6.956   9.626   4.029
  129PHE     CA 1466   7.053   9.667   4.210
  129PHE     CB 1467   7.184   9.652   4.132
  129PHE     CG 1468   7.257   9.531   4.192
  129PHE    CD1 1469   7.231   9.404   4.144
  129PHE    HD1 1470   7.158   9.381   4.066
  129PHE    CD2 1471   7.352   9.555   4.291
  129PHE    HD2 1472   7.365   9.656   4.330
  129PHE    CE1 1473   7.310   9.303   4.197
  129PHE    HE1 1474   7.300   9.205   4.150
  129PHE    CE2 1475   7.431   9.453   4.342
  129PHE    HE2 1476   7.498   9.463   4.427
  129PHE     CZ 1477   7.413   9.326   4.287
  129PHE     HZ 1478   7.462   9.238   4.328
  129PHE      C 1479   7.043   9.807   4.271
  129PHE      O 1480   7.139   9.863   4.324
  130HI0      N 1481   6.921   9.848   4.303
  130HI0      H 1482   6.838   9.794   4.290
  130HI0     CA 1483   6.893   9.984   4.352
  130HI0     CB 1484   6.925  10.080   4.237
  130HI0     CG 1485   6.976  10.214   4.291
  130HI0    ND1 1486   7.060  10.242   4.390
  130HI0    HD1 1487   7.103  10.172   4.447
  130HI0    CD2 1488   6.934  10.330   4.241
  130HI0    HD2 1489   6.879  10.342   4.148
  130HI0    CE1 1490   7.070  10.374   4.400
  130HI0    HE1 1491   7.148  10.414   4.465
  130HI0    NE2 1492   6.989  10.430   4.310
  130HI0    HE2 1493   6.976  10.528   4.303
  130HI0      C 1494   6.756   9.995   4.418
  130HI0      O 1495   6.654   9.960   4.358
  131PRO      N 1496   6.761   9.989   4.551
  131PRO     CA 1497   6.879   9.966   4.636
  131PRO     CB 1498   6.858  10.069   4.747
  131PRO     CG 1499   6.707  10.085   4.759
  131PRO     CD 1500   6.650  10.056   4.620
  131PRO      C 1501   6.886   9.822   4.687
  131PRO      O 1502   6.812   9.779   4.776
  132SER      N 1503   7.004   9.769   4.657
  132SER      H 1504   7.088   9.823   4.652
  132SER     CA 1505   7.026   9.624   4.645
  132SER     CB 1506   7.160   9.589   4.580
  132SER     OG 1507   7.259   9.643   4.668
  132SER     HG 1508   7.268   9.734   4.628
  132SER      C 1509   7.015   9.537   4.770
  132SER      O 1510   7.084   9.546   4.871
  133AS4      N 1511   6.918   9.447   4.758
  133AS4      H 1512   6.848   9.452   4.687
  133AS4     CA 1513   6.895   9.336   4.852
  133AS4     CB 1514   6.748   9.334   4.894
  133AS4     CG 1515   6.725   9.227   5.001
  133AS4    OD1 1516   6.734   9.253   5.123
  133AS4   HD11 1517   6.721   9.162   5.162
  133AS4   HD12 1518   6.775   9.344   5.132
  133AS4    OD2 1519   6.698   9.111   4.961
  133AS4   HD21 1520   6.671   9.057   5.040
  133AS4   HD22 1521   6.702   9.101   4.862
  133AS4      C 1522   6.942   9.199   4.801
  133AS4      O 1523   6.980   9.113   4.880
  134ILE      N 1524   6.949   9.178   4.670
  134ILE      H 1525   6.919   9.252   4.611
  134ILE     CA 1526   7.006   9.064   4.596
  134ILE     CB 1527   6.988   9.092   4.446
  134ILE    CG1 1528   6.990   8.964   4.363
  134ILE    CG2 1529   7.081   9.204   4.401
  134ILE     CD 1530   6.975   8.982   4.212
  134ILE      C 1531   7.151   9.028   4.624
  134ILE      O 1532   7.235   9.116   4.644
  135GL4      N 1533   7.179   8.898   4.623
  135GL4      H 1534   7.109   8.838   4.584
  135GL4     CA 1535   7.309   8.829   4.633
  135GL4     CB 1536   7.299   8.707   4.725
  135GL4     CG 1537   7.434   8.660   4.781
  135GL4     CD 1538   7.405   8.569   4.901
  135GL4    OE1 1539   7.405   8.446   4.879
  135GL4   HE11 1540   7.401   8.393   4.964
  135GL4   HE12 1541   7.418   8.434   4.781
  135GL4    OE2 1542   7.407   8.626   5.012
  135GL4   HE21 1543   7.392   8.557   5.082
  135GL4   HE22 1544   7.441   8.720   5.006
  135GL4      C 1545   7.358   8.784   4.496
  135GL4      O 1546   7.280   8.709   4.437
  136VAL      N 1547   7.475   8.820   4.444
  136VAL      H 1548   7.528   8.897   4.478
  136VAL     CA 1549   7.522   8.766   4.315
  136VAL     CB 1550   7.525   8.880   4.214
  136VAL    CG1 1551   7.571   8.831   4.076
  136VAL    CG2 1552   7.390   8.948   4.196
  136VAL      C 1553   7.646   8.678   4.328
  136VAL      O 1554   7.758   8.727   4.337
  137AS4      N 1555   7.627   8.546   4.319
  137AS4      H 1556   7.545   8.506   4.278
  137AS4     CA 1557   7.741   8.456   4.341
  137AS4     CB 1558   7.709   8.327   4.418
  137AS4     CG 1559   7.756   8.324   4.564
  137AS4    OD1 1560   7.715   8.226   4.629
  137AS4   HD11 1561   7.654   8.263   4.699
  137AS4   HD12 1562   7.744   8.141   4.585
  137AS4    OD2 1563   7.808   8.426   4.613
  137AS4   HD21 1564   7.818   8.399   4.709
  137AS4   HD22 1565   7.822   8.499   4.546
  137AS4      C 1566   7.782   8.403   4.204
  137AS4      O 1567   7.696   8.348   4.135
  138LEU      N 1568   7.912   8.409   4.175
  138LEU      H 1569   7.969   8.463   4.237
  138LEU     CA 1570   7.986   8.365   4.056
  138LEU     CB 1571   8.085   8.476   4.021
  138LEU     CG 1572   8.033   8.579   3.920
  138LEU    CD1 1573   7.990   8.512   3.790
  138LEU    CD2 1574   7.926   8.673   3.976
  138LEU      C 1575   8.042   8.224   4.068
  138LEU      O 1576   8.140   8.191   4.135
  139LEU      N 1577   7.981   8.127   4.000
  139LEU      H 1578   7.945   8.144   3.908
  139LEU     CA 1579   7.989   7.984   4.034
  139LEU     CB 1580   7.848   7.936   4.066
  139LEU     CG 1581   7.779   7.987   4.193
  139LEU    CD1 1582   7.645   7.914   4.197
  139LEU    CD2 1583   7.860   7.991   4.323
  139LEU      C 1584   8.046   7.882   3.935
  139LEU      O 1585   8.038   7.893   3.813
  140LYSH     N 1586   8.122   7.787   3.990
  140LYSH     H 1587   8.172   7.805   4.075
  140LYSH    CA 1588   8.165   7.664   3.923
  140LYSH    CB 1589   8.311   7.629   3.953
  140LYSH    CG 1590   8.394   7.736   3.882
  140LYSH    CD 1591   8.540   7.715   3.922
  140LYSH    CE 1592   8.574   7.783   4.055
  140LYSH    NZ 1593   8.716   7.764   4.090
  140LYSH   HZ1 1594   8.745   7.810   4.174
  140LYSH   HZ2 1595   8.734   7.667   4.106
  140LYSH   HZ3 1596   8.776   7.801   4.019
  140LYSH     C 1597   8.080   7.555   3.988
  140LYSH     O 1598   8.116   7.499   4.092
  141ASN      N 1599   7.957   7.543   3.940
  141ASN      H 1600   7.939   7.598   3.859
  141ASN     CA 1601   7.845   7.462   3.989
  141ASN     CB 1602   7.873   7.312   4.006
  141ASN     CG 1603   7.762   7.218   4.051
  141ASN    OD1 1604   7.705   7.152   3.964
  141ASN    ND2 1605   7.740   7.190   4.179
  141ASN   HD21 1606   7.804   7.224   4.248
  141ASN   HD22 1607   7.671   7.123   4.205
  141ASN      C 1608   7.808   7.520   4.126
  141ASN      O 1609   7.701   7.581   4.131
  142GLY      N 1610   7.879   7.489   4.234
  142GLY      H 1611   7.937   7.408   4.246
  142GLY     CA 1612   7.874   7.573   4.354
  142GLY      C 1613   8.004   7.637   4.403
  142GLY      O 1614   7.995   7.727   4.486
  143GL4      N 1615   8.126   7.600   4.366
  143GL4      H 1616   8.139   7.518   4.311
  143GL4     CA 1617   8.245   7.673   4.414
  143GL4     CB 1618   8.377   7.606   4.377
  143GL4     CG 1619   8.394   7.482   4.465
  143GL4     CD 1620   8.537   7.429   4.447
  143GL4    OE1 1621   8.556   7.313   4.489
  143GL4   HE11 1622   8.643   7.277   4.455
  143GL4   HE12 1623   8.479   7.300   4.551
  143GL4    OE2 1624   8.636   7.502   4.425
  143GL4   HE21 1625   8.713   7.447   4.393
  143GL4   HE22 1626   8.629   7.583   4.483
  143GL4      C 1627   8.254   7.811   4.348
  143GL4      O 1628   8.253   7.830   4.227
  144ARG      N 1629   8.266   7.908   4.438
  144ARG      H 1630   8.223   7.898   4.527
  144ARG     CA 1631   8.303   8.046   4.401
  144ARG     CB 1632   8.288   8.131   4.527
  144ARG     CG 1633   8.143   8.144   4.573
  144ARG     CD 1634   8.139   8.226   4.702
  144ARG     NE 1635   8.003   8.213   4.756
  144ARG     HE 1636   7.935   8.266   4.706
  144ARG     CZ 1637   7.974   8.158   4.874
  144ARG    NH1 1638   8.064   8.081   4.937
  144ARG   HH11 1639   8.154   8.068   4.894
  144ARG   HH12 1640   8.049   8.079   5.036
  144ARG    NH2 1641   7.869   8.200   4.945
  144ARG   HH21 1642   7.811   8.275   4.913
  144ARG   HH22 1643   7.835   8.138   5.015
  144ARG      C 1644   8.435   8.073   4.328
  144ARG      O 1645   8.535   8.006   4.355
  145ILE      N 1646   8.413   8.145   4.219
  145ILE      H 1647   8.325   8.168   4.177
  145ILE     CA 1648   8.522   8.211   4.145
  145ILE     CB 1649   8.486   8.242   4.000
  145ILE    CG1 1650   8.471   8.116   3.915
  145ILE    CG2 1651   8.570   8.351   3.932
  145ILE     CD 1652   8.368   8.126   3.802
  145ILE      C 1653   8.560   8.339   4.219
  145ILE      O 1654   8.470   8.418   4.248
  146GL4      N 1655   8.687   8.363   4.250
  146GL4      H 1656   8.759   8.307   4.209
  146GL4     CA 1657   8.719   8.465   4.351
  146GL4     CB 1658   8.850   8.435   4.423
  146GL4     CG 1659   8.840   8.308   4.508
  146GL4     CD 1660   8.961   8.295   4.601
  146GL4    OE1 1661   9.061   8.246   4.544
  146GL4   HE11 1662   9.143   8.258   4.600
  146GL4   HE12 1663   9.023   8.197   4.466
  146GL4    OE2 1664   8.954   8.340   4.718
  146GL4   HE21 1665   9.046   8.359   4.752
  146GL4   HE22 1666   8.864   8.324   4.759
  146GL4      C 1667   8.744   8.600   4.285
  146GL4      O 1668   8.772   8.603   4.165
  147LYSH     N 1669   8.719   8.705   4.364
  147LYSH     H 1670   8.702   8.694   4.462
  147LYSH    CA 1671   8.739   8.846   4.329
  147LYSH    CB 1672   8.888   8.881   4.331
  147LYSH    CG 1673   8.926   8.871   4.478
  147LYSH    CD 1674   9.075   8.896   4.506
  147LYSH    CE 1675   9.078   8.963   4.644
  147LYSH    NZ 1676   9.029   9.102   4.639
  147LYSH   HZ1 1677   9.005   9.122   4.544
  147LYSH   HZ2 1678   8.948   9.118   4.695
  147LYSH   HZ3 1679   9.099   9.166   4.670
  147LYSH     C 1680   8.686   8.902   4.197
  147LYSH     O 1681   8.762   8.929   4.104
  148VAL      N 1682   8.554   8.914   4.185
  148VAL      H 1683   8.501   8.911   4.269
  148VAL     CA 1684   8.482   8.951   4.062
  148VAL     CB 1685   8.351   8.873   4.055
  148VAL    CG1 1686   8.281   8.880   3.919
  148VAL    CG2 1687   8.376   8.723   4.075
  148VAL      C 1688   8.449   9.101   4.069
  148VAL      O 1689   8.393   9.164   4.158
  149GL4      N 1690   8.491   9.167   3.962
  149GL4      H 1691   8.539   9.121   3.887
  149GL4     CA 1692   8.476   9.313   3.950
  149GL4     CB 1693   8.590   9.370   3.865
  149GL4     CG 1694   8.731   9.341   3.917
  149GL4     CD 1695   8.836   9.380   3.814
  149GL4    OE1 1696   8.836   9.498   3.773
  149GL4   HE11 1697   8.925   9.526   3.736
  149GL4   HE12 1698   8.756   9.543   3.812
  149GL4    OE2 1699   8.904   9.288   3.763
  149GL4   HE21 1700   8.920   9.323   3.671
  149GL4   HE22 1701   8.937   9.223   3.832
  149GL4      C 1702   8.342   9.347   3.885
  149GL4      O 1703   8.269   9.266   3.828
  150HI0      N 1704   8.292   9.466   3.919
  150HI0      H 1705   8.344   9.539   3.962
  150HI0     CA 1706   8.167   9.517   3.860
  150HI0     CB 1707   8.052   9.515   3.960
  150HI0     CG 1708   8.081   9.615   4.072
  150HI0    ND1 1709   8.143   9.591   4.188
  150HI0    HD1 1710   8.175   9.498   4.207
  150HI0    CD2 1711   8.009   9.724   4.094
  150HI0    HD2 1712   7.940   9.770   4.024
  150HI0    CE1 1713   8.107   9.682   4.278
  150HI0    HE1 1714   8.146   9.693   4.380
  150HI0    NE2 1715   8.029   9.770   4.218
  150HI0    HE2 1716   8.016   9.866   4.243
  150HI0      C 1717   8.178   9.653   3.791
  150HI0      O 1718   8.254   9.741   3.832
  151SER      N 1719   8.104   9.663   3.682
  151SER      H 1720   8.053   9.581   3.653
  151SER     CA 1721   8.071   9.787   3.610
  151SER     CB 1722   8.001   9.745   3.481
  151SER     OG 1723   8.017   9.843   3.378
  151SER     HG 1724   7.964   9.812   3.299
  151SER      C 1725   8.004   9.902   3.686
  151SER      O 1726   7.962   9.897   3.801
  152AS4      N 1727   7.977  10.007   3.608
  152AS4      H 1728   8.009  10.006   3.513
  152AS4     CA 1729   7.881  10.109   3.650
  152AS4     CB 1730   7.905  10.222   3.549
  152AS4     CG 1731   7.836  10.352   3.591
  152AS4    OD1 1732   7.818  10.438   3.502
  152AS4   HD11 1733   7.782  10.519   3.548
  152AS4   HD12 1734   7.874  10.424   3.420
  152AS4    OD2 1735   7.802  10.374   3.709
  152AS4   HD21 1736   7.724  10.436   3.715
  152AS4   HD22 1737   7.845  10.318   3.779
  152AS4      C 1738   7.736  10.064   3.633
  152AS4      O 1739   7.704   9.970   3.561
  153LEU      N 1740   7.642  10.127   3.704
  153LEU      H 1741   7.678  10.205   3.755
  153LEU     CA 1742   7.497  10.104   3.717
  153LEU     CB 1743   7.444  10.179   3.839
  153LEU     CG 1744   7.302  10.143   3.884
  153LEU    CD1 1745   7.301   9.997   3.928
  153LEU    CD2 1746   7.248  10.237   3.993
  153LEU      C 1747   7.416  10.155   3.598
  153LEU      O 1748   7.408  10.274   3.566
  154SER      N 1749   7.359  10.057   3.528
  154SER      H 1750   7.355   9.965   3.568
  154SER     CA 1751   7.281  10.078   3.406
  154SER     CB 1752   7.288   9.959   3.310
  154SER     OG 1753   7.229   9.996   3.185
  154SER     HG 1754   7.232   9.916   3.124
  154SER      C 1755   7.135  10.109   3.437
  154SER      O 1756   7.059  10.035   3.500
  155PHE      N 1757   7.094  10.215   3.368
  155PHE      H 1758   7.163  10.252   3.305
  155PHE     CA 1759   6.971  10.296   3.378
  155PHE     CB 1760   7.001  10.431   3.313
  155PHE     CG 1761   6.892  10.534   3.342
  155PHE    CD1 1762   6.884  10.597   3.466
  155PHE    HD1 1763   6.963  10.597   3.541
  155PHE    CD2 1764   6.790  10.543   3.248
  155PHE    HD2 1765   6.791  10.468   3.169
  155PHE    CE1 1766   6.773  10.678   3.488
  155PHE    HE1 1767   6.756  10.732   3.581
  155PHE    CE2 1768   6.685  10.631   3.269
  155PHE    HE2 1769   6.604  10.642   3.197
  155PHE     CZ 1770   6.672  10.692   3.393
  155PHE     HZ 1771   6.573  10.716   3.432
  155PHE      C 1772   6.842  10.220   3.347
  155PHE      O 1773   6.840  10.156   3.241
  156SER      N 1774   6.748  10.237   3.439
  156SER      H 1775   6.746  10.321   3.494
  156SER     CA 1776   6.624  10.159   3.442
  156SER     CB 1777   6.646  10.016   3.493
  156SER     OG 1778   6.551   9.930   3.431
  156SER     HG 1779   6.504   9.872   3.498
  156SER      C 1780   6.529  10.218   3.546
  156SER      O 1781   6.546  10.334   3.585
  157LYSH     N 1782   6.418  10.147   3.563
  157LYSH     H 1783   6.407  10.069   3.501
  157LYSH    CA 1784   6.309  10.181   3.656
  157LYSH    CB 1785   6.185  10.093   3.641
  157LYSH    CG 1786   6.133  10.086   3.498
  157LYSH    CD 1787   6.066  10.219   3.462
  157LYSH    CE 1788   5.917  10.198   3.490
  157LYSH    NZ 1789   5.837  10.306   3.432
  157LYSH   HZ1 1790   5.880  10.394   3.454
  157LYSH   HZ2 1791   5.838  10.299   3.332
  157LYSH   HZ3 1792   5.746  10.307   3.473
  157LYSH     C 1793   6.357  10.176   3.801
  157LYSH     O 1794   6.462  10.117   3.829
  158AS4      N 1795   6.276  10.233   3.889
  158AS4      H 1796   6.193  10.284   3.864
  158AS4     CA 1797   6.316  10.255   4.028
  158AS4     CB 1798   6.193  10.293   4.110
  158AS4     CG 1799   6.141  10.434   4.082
  158AS4    OD1 1800   6.221  10.530   4.083
  158AS4   HD11 1801   6.170  10.616   4.084
  158AS4   HD12 1802   6.314  10.494   4.083
  158AS4    OD2 1803   6.016  10.443   4.083
  158AS4   HD21 1804   5.978  10.521   4.033
  158AS4   HD22 1805   5.986  10.367   4.141
  158AS4      C 1806   6.395  10.150   4.107
  158AS4      O 1807   6.478  10.182   4.192
  159TRP      N 1808   6.350  10.025   4.100
  159TRP      H 1809   6.260  10.013   4.059
  159TRP     CA 1810   6.420   9.906   4.150
  159TRP     CB 1811   6.317   9.811   4.212
  159TRP     CG 1812   6.382   9.703   4.298
  159TRP    CD1 1813   6.420   9.582   4.257
  159TRP    HD1 1814   6.398   9.547   4.156
  159TRP    CD2 1815   6.409   9.706   4.435
  159TRP    NE1 1816   6.479   9.517   4.357
  159TRP    HE1 1817   6.529   9.432   4.339
  159TRP    CE2 1818   6.476   9.589   4.469
  159TRP    CE3 1819   6.387   9.794   4.540
  159TRP    HE3 1820   6.338   9.890   4.527
  159TRP    CZ2 1821   6.518   9.562   4.598
  159TRP    HZ2 1822   6.554   9.460   4.609
  159TRP    CZ3 1823   6.423   9.764   4.671
  159TRP    HZ3 1824   6.408   9.839   4.749
  159TRP    CH2 1825   6.496   9.650   4.704
  159TRP    HH2 1826   6.532   9.622   4.803
  159TRP      C 1827   6.499   9.829   4.044
  159TRP      O 1828   6.615   9.800   4.072
  160SER      N 1829   6.462   9.828   3.916
  160SER      H 1830   6.413   9.909   3.884
  160SER     CA 1831   6.532   9.746   3.817
  160SER     CB 1832   6.437   9.707   3.704
  160SER     OG 1833   6.382   9.821   3.636
  160SER     HG 1834   6.290   9.803   3.601
  160SER      C 1835   6.674   9.766   3.764
  160SER      O 1836   6.715   9.666   3.706
  161PHE      N 1837   6.748   9.864   3.816
  161PHE      H 1838   6.708   9.935   3.873
  161PHE     CA 1839   6.885   9.898   3.774
  161PHE     CB 1840   6.940  10.007   3.866
  161PHE     CG 1841   6.889  10.151   3.875
  161PHE    CD1 1842   6.942  10.243   3.786
  161PHE    HD1 1843   7.035  10.226   3.732
  161PHE    CD2 1844   6.774  10.178   3.949
  161PHE    HD2 1845   6.748  10.099   4.020
  161PHE    CE1 1846   6.870  10.361   3.768
  161PHE    HE1 1847   6.906  10.424   3.687
  161PHE    CE2 1848   6.708  10.298   3.927
  161PHE    HE2 1849   6.612  10.320   3.974
  161PHE     CZ 1850   6.751  10.391   3.832
  161PHE     HZ 1851   6.683  10.467   3.794
  161PHE      C 1852   6.971   9.775   3.747
  161PHE      O 1853   7.004   9.705   3.843
  162TYR      N 1854   7.038   9.777   3.633
  162TYR      H 1855   7.007   9.838   3.560
  162TYR     CA 1856   7.127   9.668   3.588
  162TYR     CB 1857   7.116   9.655   3.436
  162TYR     CG 1858   6.975   9.659   3.376
  162TYR    CD1 1859   6.918   9.780   3.340
  162TYR    HD1 1860   6.955   9.881   3.358
  162TYR    CD2 1861   6.903   9.540   3.376
  162TYR    HD2 1862   6.951   9.455   3.424
  162TYR    CE1 1863   6.792   9.778   3.282
  162TYR    HE1 1864   6.748   9.871   3.248
  162TYR    CE2 1865   6.771   9.544   3.333
  162TYR    HE2 1866   6.731   9.443   3.326
  162TYR     CZ 1867   6.719   9.659   3.275
  162TYR     OH 1868   6.633   9.636   3.173
  162TYR     HH 1869   6.545   9.608   3.211
  162TYR      C 1870   7.274   9.684   3.626
  162TYR      O 1871   7.321   9.795   3.649
  163LEU      N 1872   7.334   9.568   3.651
  163LEU      H 1873   7.281   9.483   3.648
  163LEU     CA 1874   7.476   9.546   3.680
  163LEU     CB 1875   7.513   9.525   3.827
  163LEU     CG 1876   7.578   9.641   3.903
  163LEU    CD1 1877   7.623   9.587   4.038
  163LEU    CD2 1878   7.703   9.701   3.837
  163LEU      C 1879   7.535   9.426   3.605
  163LEU      O 1880   7.459   9.333   3.582
  164LEU      N 1881   7.649   9.456   3.544
  164LEU      H 1882   7.678   9.551   3.530
  164LEU     CA 1883   7.743   9.356   3.491
  164LEU     CB 1884   7.795   9.419   3.362
  164LEU     CG 1885   7.873   9.322   3.273
  164LEU    CD1 1886   7.778   9.214   3.222
  164LEU    CD2 1887   7.932   9.396   3.152
  164LEU      C 1888   7.861   9.339   3.587
  164LEU      O 1889   7.934   9.436   3.608
  165TYR      N 1890   7.865   9.217   3.640
  165TYR      H 1891   7.783   9.161   3.629
  165TYR     CA 1892   7.977   9.158   3.714
  165TYR     CB 1893   7.912   9.060   3.811
  165TYR     CG 1894   7.871   9.117   3.947
  165TYR    CD1 1895   7.953   9.098   4.058
  165TYR    HD1 1896   8.056   9.070   4.034
  165TYR    CD2 1897   7.747   9.175   3.972
  165TYR    HD2 1898   7.662   9.166   3.904
  165TYR    CE1 1899   7.924   9.155   4.181
  165TYR    HE1 1900   8.000   9.147   4.258
  165TYR    CE2 1901   7.713   9.227   4.096
  165TYR    HE2 1902   7.619   9.277   4.121
  165TYR     CZ 1903   7.803   9.221   4.201
  165TYR     OH 1904   7.771   9.273   4.323
  165TYR     HH 1905   7.819   9.222   4.395
  165TYR      C 1906   8.067   9.085   3.614
  165TYR      O 1907   8.019   9.010   3.528
  166TYR      N 1908   8.198   9.085   3.636
  166TYR      H 1909   8.231   9.151   3.703
  166TYR     CA 1910   8.298   9.026   3.546
  166TYR     CB 1911   8.324   9.110   3.420
  166TYR     CG 1912   8.358   9.258   3.439
  166TYR    CD1 1913   8.259   9.353   3.415
  166TYR    HD1 1914   8.158   9.329   3.381
  166TYR    CD2 1915   8.487   9.299   3.469
  166TYR    HD2 1916   8.564   9.227   3.495
  166TYR    CE1 1917   8.289   9.488   3.427
  166TYR    HE1 1918   8.218   9.553   3.376
  166TYR    CE2 1919   8.516   9.434   3.482
  166TYR    HE2 1920   8.613   9.469   3.518
  166TYR     CZ 1921   8.417   9.529   3.460
  166TYR     OH 1922   8.460   9.646   3.404
  166TYR     HH 1923   8.388   9.697   3.358
  166TYR      C 1924   8.434   8.989   3.605
  166TYR      O 1925   8.481   9.054   3.698
  167THR      N 1926   8.484   8.871   3.568
  167THR      H 1927   8.428   8.811   3.511
  167THR     CA 1928   8.619   8.821   3.596
  167THR     CB 1929   8.613   8.720   3.711
  167THR    OG1 1930   8.751   8.691   3.734
  167THR    HG1 1931   8.799   8.769   3.775
  167THR    CG2 1932   8.528   8.598   3.674
  167THR      C 1933   8.673   8.751   3.471
  167THR      O 1934   8.596   8.726   3.378
  168GL4      N 1935   8.804   8.764   3.457
  168GL4      H 1936   8.860   8.810   3.527
  168GL4     CA 1937   8.889   8.713   3.348
  168GL4     CB 1938   9.031   8.708   3.404
  168GL4     CG 1939   9.094   8.840   3.448
  168GL4     CD 1940   9.225   8.844   3.527
  168GL4    OE1 1941   9.218   8.881   3.646
  168GL4   HE11 1942   9.310   8.875   3.685
  168GL4   HE12 1943   9.137   8.937   3.661
  168GL4    OE2 1944   9.326   8.786   3.480
  168GL4   HE21 1945   9.406   8.845   3.483
  168GL4   HE22 1946   9.295   8.691   3.481
  168GL4      C 1947   8.850   8.574   3.298
  168GL4      O 1948   8.803   8.491   3.376
  169PHE      N 1949   8.869   8.556   3.167
  169PHE      H 1950   8.910   8.622   3.105
  169PHE     CA 1951   8.834   8.436   3.090
  169PHE     CB 1952   8.824   8.468   2.941
  169PHE     CG 1953   8.747   8.362   2.862
  169PHE    CD1 1954   8.820   8.257   2.805
  169PHE    HD1 1955   8.929   8.257   2.806
  169PHE    CD2 1956   8.609   8.354   2.871
  169PHE    HD2 1957   8.560   8.446   2.905
  169PHE    CE1 1958   8.751   8.142   2.771
  169PHE    HE1 1959   8.814   8.056   2.751
  169PHE    CE2 1960   8.543   8.235   2.846
  169PHE    HE2 1961   8.435   8.230   2.860
  169PHE     CZ 1962   8.614   8.128   2.793
  169PHE     HZ 1963   8.556   8.043   2.758
  169PHE      C 1964   8.927   8.315   3.105
  169PHE      O 1965   9.042   8.327   3.064
  170THR      N 1966   8.883   8.218   3.184
  170THR      H 1967   8.794   8.215   3.229
  170THR     CA 1968   8.974   8.109   3.222
  170THR     CB 1969   8.972   8.096   3.374
  170THR    OG1 1970   8.837   8.086   3.420
  170THR    HG1 1971   8.818   7.990   3.400
  170THR    CG2 1972   9.071   8.193   3.439
  170THR      C 1973   8.947   7.980   3.145
  170THR      O 1974   8.853   7.910   3.182
  171PRO      N 1975   9.029   7.944   3.047
  171PRO     CA 1976   9.005   7.838   2.948
  171PRO     CB 1977   9.102   7.865   2.832
  171PRO     CG 1978   9.221   7.934   2.898
  171PRO     CD 1979   9.163   8.000   3.023
  171PRO      C 1980   9.012   7.700   3.015
  171PRO      O 1981   9.117   7.648   3.050
  172THR      N 1982   8.893   7.643   3.033
  172THR      H 1983   8.810   7.685   2.998
  172THR     CA 1984   8.869   7.505   3.078
  172THR     CB 1985   8.818   7.489   3.221
  172THR    OG1 1986   8.818   7.348   3.244
  172THR    HG1 1987   8.912   7.326   3.271
  172THR    CG2 1988   8.683   7.553   3.255
  172THR      C 1989   8.779   7.440   2.973
  172THR      O 1990   8.674   7.492   2.937
  173GL4      N 1991   8.820   7.317   2.945
  173GL4      H 1992   8.872   7.262   3.011
  173GL4     CA 1993   8.780   7.233   2.830
  173GL4     CB 1994   8.835   7.091   2.840
  173GL4     CG 1995   8.985   7.086   2.873
  173GL4     CD 1996   9.004   7.071   3.024
  173GL4    OE1 1997   9.038   7.170   3.093
  173GL4   HE11 1998   9.031   7.146   3.190
  173GL4   HE12 1999   9.090   7.226   3.028
  173GL4    OE2 2000   8.981   6.963   3.083
  173GL4   HE21 2001   9.011   6.954   3.178
  173GL4   HE22 2002   8.918   6.908   3.028
  173GL4      C 2003   8.630   7.217   2.807
  173GL4      O 2004   8.594   7.213   2.690
  174LYSH     N 2005   8.549   7.171   2.903
  174LYSH     H 2006   8.589   7.149   2.992
  174LYSH    CA 2007   8.403   7.158   2.887
  174LYSH    CB 2008   8.374   7.014   2.928
  174LYSH    CG 2009   8.257   6.959   2.847
  174LYSH    CD 2010   8.251   6.808   2.828
  174LYSH    CE 2011   8.226   6.723   2.953
  174LYSH    NZ 2012   8.216   6.580   2.923
  174LYSH   HZ1 2013   8.293   6.559   2.863
  174LYSH   HZ2 2014   8.223   6.517   3.000
  174LYSH   HZ3 2015   8.129   6.556   2.881
  174LYSH     C 2016   8.317   7.253   2.971
  174LYSH     O 2017   8.225   7.311   2.915
  175ASN      N 2018   8.345   7.274   3.099
  175ASN      H 2019   8.422   7.231   3.146
  175ASN     CA 2020   8.259   7.352   3.189
  175ASN     CB 2021   8.330   7.345   3.324
  175ASN     CG 2022   8.240   7.408   3.430
  175ASN    OD1 2023   8.134   7.355   3.464
  175ASN    ND2 2024   8.275   7.528   3.476
  175ASN   HD21 2025   8.359   7.570   3.440
  175ASN   HD22 2026   8.213   7.583   3.531
  175ASN      C 2027   8.217   7.494   3.149
  175ASN      O 2028   8.305   7.579   3.137
  176GL4      N 2029   8.091   7.501   3.107
  176GL4      H 2030   8.030   7.425   3.084
  176GL4     CA 2031   8.026   7.633   3.109
  176GL4     CB 2032   7.883   7.616   3.058
  176GL4     CG 2033   7.820   7.747   3.012
  176GL4     CD 2034   7.687   7.757   2.938
  176GL4    OE1 2035   7.581   7.745   3.003
  176GL4   HE11 2036   7.508   7.760   2.937
  176GL4   HE12 2037   7.600   7.678   3.075
  176GL4    OE2 2038   7.695   7.757   2.813
  176GL4   HE21 2039   7.607   7.735   2.772
  176GL4   HE22 2040   7.785   7.794   2.788
  176GL4      C 2041   8.022   7.687   3.252
  176GL4      O 2042   7.975   7.614   3.339
  177TYR      N 2043   8.070   7.809   3.274
  177TYR      H 2044   8.085   7.873   3.198
  177TYR     CA 2045   8.040   7.873   3.403
  177TYR     CB 2046   8.136   7.992   3.417
  177TYR     CG 2047   8.278   7.935   3.425
  177TYR    CD1 2048   8.361   7.943   3.314
  177TYR    HD1 2049   8.312   7.972   3.221
  177TYR    CD2 2050   8.345   7.903   3.542
  177TYR    HD2 2051   8.287   7.876   3.630
  177TYR    CE1 2052   8.498   7.917   3.319
  177TYR    HE1 2053   8.564   7.921   3.232
  177TYR    CE2 2054   8.482   7.879   3.549
  177TYR    HE2 2055   8.533   7.864   3.644
  177TYR     CZ 2056   8.564   7.884   3.437
  177TYR     OH 2057   8.689   7.834   3.452
  177TYR     HH 2058   8.690   7.772   3.530
  177TYR      C 2059   7.893   7.909   3.430
  177TYR      O 2060   7.805   7.923   3.346
  178ALA      N 2061   7.866   7.906   3.561
  178ALA      H 2062   7.939   7.880   3.624
  178ALA     CA 2063   7.737   7.941   3.621
  178ALA     CB 2064   7.697   7.814   3.698
  178ALA      C 2065   7.737   8.066   3.710
  178ALA      O 2066   7.841   8.117   3.750
  179CYS2     N 2067   7.617   8.111   3.748
  179CYS2     H 2068   7.538   8.060   3.714
  179CYS2    CA 2069   7.588   8.227   3.833
  179CYS2    CB 2070   7.593   8.359   3.754
  179CYS2    SG 2071   7.598   8.521   3.839
  179CYS2     C 2072   7.451   8.211   3.899
  179CYS2     O 2073   7.347   8.203   3.835
  180ARG      N 2074   7.452   8.238   4.029
  180ARG      H 2075   7.533   8.286   4.064
  180ARG     CA 2076   7.337   8.241   4.120
  180ARG     CB 2077   7.375   8.161   4.244
  180ARG     CG 2078   7.251   8.140   4.332
  180ARG     CD 2079   7.258   8.011   4.413
  180ARG     NE 2080   7.336   8.041   4.533
  180ARG     HE 2081   7.399   8.119   4.529
  180ARG     CZ 2082   7.311   7.993   4.656
  180ARG    NH1 2083   7.201   7.922   4.685
  180ARG   HH11 2084   7.133   7.899   4.615
  180ARG   HH12 2085   7.197   7.884   4.777
  180ARG    NH2 2086   7.412   8.000   4.744
  180ARG   HH21 2087   7.496   8.050   4.724
  180ARG   HH22 2088   7.407   7.944   4.827
  180ARG      C 2089   7.283   8.383   4.141
  180ARG      O 2090   7.366   8.465   4.180
  181VAL      N 2091   7.163   8.408   4.091
  181VAL      H 2092   7.112   8.350   4.027
  181VAL     CA 2093   7.087   8.533   4.111
  181VAL     CB 2094   7.025   8.589   3.983
  181VAL    CG1 2095   6.961   8.477   3.901
  181VAL    CG2 2096   6.926   8.700   4.019
  181VAL      C 2097   6.993   8.505   4.228
  181VAL      O 2098   6.891   8.438   4.211
  182ASN      N 2099   7.060   8.513   4.343
  182ASN      H 2100   7.149   8.559   4.348
  182ASN     CA 2101   7.005   8.472   4.473
  182ASN     CB 2102   7.123   8.422   4.556
  182ASN     CG 2103   7.077   8.321   4.661
  182ASN    OD1 2104   7.012   8.220   4.634
  182ASN    ND2 2105   7.146   8.322   4.775
  182ASN   HD21 2106   7.231   8.375   4.780
  182ASN   HD22 2107   7.110   8.284   4.860
  182ASN      C 2108   6.918   8.573   4.547
  182ASN      O 2109   6.960   8.668   4.613
  183HI0      N 2110   6.794   8.576   4.499
  183HI0      H 2111   6.762   8.505   4.436
  183HI0     CA 2112   6.687   8.662   4.549
  183HI0     CB 2113   6.674   8.786   4.460
  183HI0     CG 2114   6.593   8.905   4.512
  183HI0    ND1 2115   6.618   8.967   4.627
  183HI0    HD1 2116   6.669   8.937   4.708
  183HI0    CD2 2117   6.492   8.967   4.452
  183HI0    HD2 2118   6.466   8.957   4.347
  183HI0    CE1 2119   6.541   9.075   4.632
  183HI0    HE1 2120   6.515   9.118   4.729
  183HI0    NE2 2121   6.467   9.078   4.521
  183HI0    HE2 2122   6.413   9.151   4.481
  183HI0      C 2123   6.558   8.580   4.550
  183HI0      O 2124   6.519   8.522   4.448
  184VAL      N 2125   6.488   8.600   4.662
  184VAL      H 2126   6.532   8.634   4.745
  184VAL     CA 2127   6.360   8.535   4.689
  184VAL     CB 2128   6.371   8.449   4.815
  184VAL    CG1 2129   6.250   8.403   4.897
  184VAL    CG2 2130   6.469   8.333   4.790
  184VAL      C 2131   6.242   8.633   4.697
  184VAL      O 2132   6.137   8.606   4.639
  185THR      N 2133   6.259   8.737   4.778
  185THR      H 2134   6.344   8.766   4.821
  185THR     CA 2135   6.155   8.840   4.788
  185THR     CB 2136   6.178   8.948   4.894
  185THR    OG1 2137   6.310   9.002   4.880
  185THR    HG1 2138   6.350   9.011   4.971
  185THR    CG2 2139   6.155   8.894   5.035
  185THR      C 2140   6.100   8.910   4.664
  185THR      O 2141   5.980   8.930   4.650
  186LEU      N 2142   6.181   8.924   4.559
  186LEU      H 2143   6.281   8.935   4.560
  186LEU     CA 2144   6.126   8.938   4.424
  186LEU     CB 2145   6.175   9.063   4.351
  186LEU     CG 2146   6.124   9.183   4.431
  186LEU    CD1 2147   6.193   9.315   4.395
  186LEU    CD2 2148   5.976   9.197   4.395
  186LEU      C 2149   6.163   8.813   4.343
  186LEU      O 2150   6.251   8.733   4.376
  187SER      N 2151   6.081   8.774   4.246
  187SER      H 2152   5.988   8.808   4.232
  187SER     CA 2153   6.109   8.662   4.155
  187SER     CB 2154   5.977   8.607   4.099
  187SER     OG 2155   5.907   8.556   4.213
  187SER     HG 2156   5.829   8.610   4.244
  187SER      C 2157   6.193   8.705   4.035
  187SER      O 2158   6.142   8.740   3.928
  188GLN      N 2159   6.322   8.707   4.067
  188GLN      H 2160   6.353   8.712   4.162
  188GLN     CA 2161   6.430   8.735   3.971
  188GLN     CB 2162   6.543   8.808   4.044
  188GLN     CG 2163   6.504   8.955   4.064
  188GLN     CD 2164   6.628   9.039   4.098
  188GLN    OE1 2165   6.658   9.095   4.203
  188GLN    NE2 2166   6.711   9.075   4.001
  188GLN   HE21 2167   6.703   9.047   3.905
  188GLN   HE22 2168   6.775   9.147   4.027
  188GLN      C 2169   6.482   8.609   3.903
  188GLN      O 2170   6.516   8.510   3.968
  189PRO      N 2171   6.439   8.590   3.778
  189PRO     CA 2172   6.495   8.484   3.694
  189PRO     CB 2173   6.396   8.469   3.578
  189PRO     CG 2174   6.342   8.612   3.565
  189PRO     CD 2175   6.332   8.663   3.709
  189PRO      C 2176   6.634   8.530   3.649
  189PRO      O 2177   6.672   8.646   3.664
  190LYSH     N 2178   6.706   8.439   3.584
  190LYSH     H 2179   6.675   8.344   3.582
  190LYSH    CA 2180   6.835   8.456   3.515
  190LYSH    CB 2181   6.910   8.323   3.501
  190LYSH    CG 2182   6.963   8.256   3.628
  190LYSH    CD 2183   7.030   8.121   3.602
  190LYSH    CE 2184   7.071   8.060   3.736
  190LYSH    NZ 2185   6.958   8.012   3.816
  190LYSH   HZ1 2186   6.992   8.003   3.910
  190LYSH   HZ2 2187   6.886   8.082   3.815
  190LYSH   HZ3 2188   6.924   7.924   3.782
  190LYSH     C 2189   6.843   8.534   3.384
  190LYSH     O 2190   6.765   8.510   3.291
  191ILE      N 2191   6.943   8.621   3.380
  191ILE      H 2192   6.989   8.635   3.468
  191ILE     CA 2193   7.003   8.683   3.260
  191ILE     CB 2194   7.070   8.590   3.159
  191ILE    CG1 2195   7.177   8.504   3.226
  191ILE    CG2 2196   7.136   8.672   3.048
  191ILE     CD 2197   7.299   8.578   3.283
  191ILE      C 2198   6.912   8.785   3.192
  191ILE      O 2199   6.950   8.899   3.169
  192VAL      N 2200   6.787   8.746   3.168
  192VAL      H 2201   6.752   8.657   3.197
  192VAL     CA 2202   6.677   8.832   3.122
  192VAL     CB 2203   6.546   8.755   3.105
  192VAL    CG1 2204   6.568   8.639   3.008
  192VAL    CG2 2205   6.476   8.705   3.232
  192VAL      C 2206   6.659   8.959   3.206
  192VAL      O 2207   6.661   8.961   3.329
  193LYSH     N 2208   6.623   9.062   3.131
  193LYSH     H 2209   6.649   9.061   3.034
  193LYSH    CA 2210   6.584   9.194   3.184
  193LYSH    CB 2211   6.595   9.301   3.076
  193LYSH    CG 2212   6.734   9.362   3.055
  193LYSH    CD 2213   6.747   9.442   2.925
  193LYSH    CE 2214   6.885   9.506   2.908
  193LYSH    NZ 2215   6.903   9.623   2.994
  193LYSH   HZ1 2216   6.881   9.601   3.089
  193LYSH   HZ2 2217   6.998   9.654   2.984
  193LYSH   HZ3 2218   6.837   9.693   2.968
  193LYSH     C 2219   6.445   9.207   3.246
  193LYSH     O 2220   6.348   9.241   3.179
  194TRP      N 2221   6.441   9.161   3.371
  194TRP      H 2222   6.511   9.094   3.397
  194TRP     CA 2223   6.323   9.169   3.458
  194TRP     CB 2224   6.350   9.074   3.575
  194TRP     CG 2225   6.246   9.082   3.687
  194TRP    CD1 2226   6.122   9.035   3.689
  194TRP    HD1 2227   6.071   8.982   3.608
  194TRP    CD2 2228   6.258   9.148   3.809
  194TRP    NE1 2229   6.056   9.066   3.800
  194TRP    HE1 2230   5.973   9.021   3.835
  194TRP    CE2 2231   6.137   9.137   3.877
  194TRP    CE3 2232   6.360   9.229   3.858
  194TRP    HE3 2233   6.443   9.261   3.796
  194TRP    CZ2 2234   6.122   9.210   3.994
  194TRP    HZ2 2235   6.034   9.190   4.055
  194TRP    CZ3 2236   6.346   9.299   3.977
  194TRP    HZ3 2237   6.424   9.359   4.025
  194TRP    CH2 2238   6.223   9.292   4.043
  194TRP    HH2 2239   6.195   9.374   4.109
  194TRP      C 2240   6.302   9.313   3.506
  194TRP      O 2241   6.389   9.400   3.508
  195AS4      N 2242   6.176   9.329   3.546
  195AS4      H 2243   6.122   9.249   3.572
  195AS4     CA 2244   6.119   9.459   3.581
  195AS4     CB 2245   6.085   9.536   3.453
  195AS4     CG 2246   6.055   9.681   3.491
  195AS4    OD1 2247   6.143   9.769   3.487
  195AS4   HD11 2248   6.113   9.853   3.532
  195AS4   HD12 2249   6.227   9.718   3.469
  195AS4    OD2 2250   5.936   9.711   3.513
  195AS4   HD21 2251   5.924   9.786   3.578
  195AS4   HD22 2252   5.884   9.637   3.470
  195AS4      C 2253   5.990   9.431   3.659
  195AS4      O 2254   5.915   9.343   3.617
  196ARG      N 2255   5.953   9.513   3.757
  196ARG      H 2256   5.985   9.607   3.755
  196ARG     CA 2257   5.827   9.494   3.831
  196ARG     CB 2258   5.824   9.586   3.953
  196ARG     CG 2259   5.936   9.569   4.056
  196ARG     CD 2260   5.914   9.667   4.172
  196ARG     NE 2261   6.017   9.641   4.273
  196ARG     HE 2262   6.113   9.632   4.246
  196ARG     CZ 2263   6.001   9.639   4.406
  196ARG    NH1 2264   5.882   9.661   4.465
  196ARG   HH11 2265   5.814   9.700   4.403
  196ARG   HH12 2266   5.843   9.634   4.553
  196ARG    NH2 2267   6.109   9.632   4.484
  196ARG   HH21 2268   6.203   9.627   4.451
  196ARG   HH22 2269   6.098   9.650   4.582
  196ARG      C 2270   5.699   9.524   3.753
  196ARG      O 2271   5.590   9.469   3.770
  197AS4      N 2272   5.704   9.635   3.680
  197AS4      H 2273   5.792   9.682   3.670
  197AS4     CA 2274   5.593   9.692   3.602
  197AS4     CB 2275   5.618   9.843   3.595
  197AS4     CG 2276   5.617   9.930   3.721
  197AS4    OD1 2277   5.517   9.953   3.793
  197AS4   HD11 2278   5.523  10.047   3.825
  197AS4   HD12 2279   5.451   9.880   3.778
  197AS4    OD2 2280   5.731   9.953   3.767
  197AS4   HD21 2281   5.715   9.968   3.865
  197AS4   HD22 2282   5.802   9.971   3.699
  197AS4      C 2283   5.566   9.630   3.466
  197AS4      O 2284   5.448   9.610   3.434
  198MET      N 2285   5.672   9.615   3.387
  198MET      H 2286   5.763   9.634   3.423
  198MET     CA 2287   5.670   9.569   3.247
  198MET     CB 2288   5.665   9.416   3.245
  198MET     CG 2289   5.736   9.368   3.118
  198MET     SD 2290   5.842   9.219   3.130
  198MET     CE 2291   5.970   9.316   3.206
  198MET      C 2292   5.577   9.632   3.143
  198MET     O1 2293   5.490   9.560   3.090
  198MET   HO11 2294   5.417   9.627   3.076
  198MET   HO12 2295   5.515   9.465   3.108
  198MET     O2 2296   5.602   9.748   3.103
  198MET   HO21 2297   5.515   9.791   3.078
  198MET   HO22 2298   5.688   9.781   3.141
   9.07712   9.07712   6.41851   0.00000   0.00000   0.00000   0.00000   4.53856   4.53856
