# Supplementary material for: Interfacial Dynamics and Growth Modes of β2-Microglobulin Dimers
Source: J Chem Inf Model. 2023 May 3;63(14):4447–57. doi: 10.1021/acs.jcim.3c00399 (PMC10369489; doi:10.1021/acs.jcim.3c00399)
Supplement: Supplementary file 2 — ci3c00399_si_002.zip [file ci3c00399_si_002.zip › Supporting-Information/confs_start/Start_conformation_BM-4_rep2-3.gro]

Protein in water t=   0.00000 step= 0
 2298
    1ILE      N    1   5.366   7.597   4.606
    1ILE     H1    2   5.435   7.590   4.678
    1ILE     H2    3   5.409   7.580   4.517
    1ILE     H3    4   5.327   7.688   4.621
    1ILE     CA    5   5.262   7.498   4.637
    1ILE     CB    6   5.132   7.545   4.573
    1ILE    CG1    7   5.000   7.477   4.611
    1ILE    CG2    8   5.146   7.552   4.420
    1ILE     CD    9   4.954   7.522   4.750
    1ILE      C   10   5.303   7.360   4.584
    1ILE      O   11   5.376   7.357   4.486
    2GLN      N   12   5.242   7.251   4.632
    2GLN      H   13   5.169   7.251   4.699
    2GLN     CA   14   5.262   7.118   4.573
    2GLN     CB   15   5.187   7.012   4.653
    2GLN     CG   16   5.211   6.867   4.609
    2GLN     CD   17   5.106   6.772   4.668
    2GLN    OE1   18   5.017   6.727   4.596
    2GLN    NE2   19   5.116   6.746   4.798
    2GLN   HE21   20   5.181   6.793   4.858
    2GLN   HE22   21   5.062   6.672   4.837
    2GLN      C   22   5.214   7.131   4.428
    2GLN      O   23   5.095   7.155   4.409
    3ARG      N   24   5.298   7.084   4.336
    3ARG      H   25   5.396   7.078   4.356
    3ARG     CA   26   5.262   7.077   4.194
    3ARG     CB   27   5.343   7.163   4.096
    3ARG     CG   28   5.335   7.313   4.122
    3ARG     CD   29   5.400   7.373   3.996
    3ARG     NE   30   5.313   7.354   3.880
    3ARG     HE   31   5.237   7.290   3.895
    3ARG     CZ   32   5.331   7.404   3.757
    3ARG    NH1   33   5.419   7.503   3.747
    3ARG   HH11   34   5.461   7.529   3.834
    3ARG   HH12   35   5.442   7.534   3.654
    3ARG    NH2   36   5.247   7.385   3.654
    3ARG   HH21   37   5.161   7.335   3.669
    3ARG   HH22   38   5.280   7.407   3.562
    3ARG      C   39   5.266   6.929   4.153
    3ARG      O   40   5.377   6.878   4.172
    4THR      N   41   5.150   6.874   4.118
    4THR      H   42   5.070   6.932   4.105
    4THR     CA   43   5.128   6.732   4.087
    4THR     CB   44   4.987   6.681   4.121
    4THR    OG1   45   4.889   6.766   4.062
    4THR    HG1   46   4.799   6.740   4.101
    4THR    CG2   47   4.969   6.676   4.273
    4THR      C   48   5.168   6.694   3.944
    4THR      O   49   5.095   6.731   3.852
    5PRO      N   50   5.271   6.611   3.931
    5PRO     CA   51   5.310   6.533   3.813
    5PRO     CB   52   5.433   6.458   3.866
    5PRO     CG   53   5.423   6.443   4.017
    5PRO     CD   54   5.357   6.578   4.046
    5PRO      C   55   5.201   6.438   3.765
    5PRO      O   56   5.097   6.422   3.829
    6LYSH     N   57   5.218   6.375   3.649
    6LYSH     H   58   5.306   6.384   3.601
    6LYSH    CA   59   5.121   6.274   3.603
    6LYSH    CB   60   5.152   6.237   3.457
    6LYSH    CG   61   5.139   6.358   3.365
    6LYSH    CD   62   4.992   6.397   3.349
    6LYSH    CE   63   4.968   6.521   3.263
    6LYSH    NZ   64   4.828   6.523   3.217
    6LYSH   HZ1   65   4.811   6.606   3.164
    6LYSH   HZ2   66   4.801   6.441   3.165
    6LYSH   HZ3   67   4.766   6.531   3.295
    6LYSH     C   68   5.128   6.145   3.683
    6LYSH     O   69   5.231   6.077   3.683
    7ILE      N   70   5.009   6.093   3.712
    7ILE      H   71   4.922   6.131   3.681
    7ILE     CA   72   4.998   5.975   3.798
    7ILE     CB   73   4.873   5.971   3.886
    7ILE    CG1   74   4.862   6.096   3.974
    7ILE    CG2   75   4.874   5.849   3.979
    7ILE     CD   76   4.714   6.107   4.012
    7ILE      C   77   5.007   5.843   3.721
    7ILE      O   78   4.906   5.807   3.661
    8GLN      N   79   5.106   5.759   3.749
    8GLN      H   80   5.186   5.787   3.802
    8GLN     CA   81   5.108   5.625   3.688
    8GLN     CB   82   5.251   5.584   3.653
    8GLN     CG   83   5.264   5.461   3.563
    8GLN     CD   84   5.407   5.414   3.536
    8GLN    OE1   85   5.483   5.386   3.629
    8GLN    NE2   86   5.439   5.382   3.411
    8GLN   HE21   87   5.361   5.375   3.349
    8GLN   HE22   88   5.527   5.348   3.380
    8GLN      C   89   5.032   5.528   3.780
    8GLN      O   90   5.088   5.467   3.871
    9VAL      N   91   4.920   5.483   3.726
    9VAL      H   92   4.896   5.515   3.634
    9VAL     CA   93   4.821   5.412   3.808
    9VAL     CB   94   4.693   5.394   3.727
    9VAL    CG1   95   4.577   5.334   3.806
    9VAL    CG2   96   4.638   5.532   3.689
    9VAL      C   97   4.875   5.278   3.858
    9VAL      O   98   4.933   5.205   3.778
   10TYR      N   99   4.889   5.273   3.990
   10TYR      H  100   4.885   5.360   4.040
   10TYR     CA  101   4.914   5.157   4.077
   10TYR     CB  102   4.849   5.023   4.042
   10TYR     CG  103   4.696   5.027   4.035
   10TYR    CD1  104   4.633   5.019   4.160
   10TYR    HD1  105   4.698   5.027   4.247
   10TYR    CD2  106   4.622   5.010   3.919
   10TYR    HD2  107   4.675   5.002   3.824
   10TYR    CE1  108   4.495   5.002   4.172
   10TYR    HE1  109   4.455   4.984   4.272
   10TYR    CE2  110   4.485   4.990   3.925
   10TYR    HE2  111   4.431   4.994   3.831
   10TYR     CZ  112   4.427   4.990   4.052
   10TYR     OH  113   4.293   4.968   4.061
   10TYR     HH  114   4.269   5.022   4.142
   10TYR      C  115   5.062   5.128   4.097
   10TYR      O  116   5.112   5.134   4.209
   11SER      N  117   5.129   5.137   3.981
   11SER      H  118   5.088   5.151   3.891
   11SER     CA  119   5.275   5.127   3.964
   11SER     CB  120   5.313   4.981   3.939
   11SER     OG  121   5.456   4.980   3.928
   11SER     HG  122   5.467   4.895   3.876
   11SER      C  123   5.321   5.212   3.845
   11SER      O  124   5.288   5.184   3.730
   12ARG      N  125   5.397   5.319   3.868
   12ARG      H  126   5.418   5.368   3.783
   12ARG     CA  127   5.436   5.380   3.995
   12ARG     CB  128   5.588   5.400   4.002
   12ARG     CG  129   5.663   5.267   3.995
   12ARG     CD  130   5.816   5.277   4.000
   12ARG     NE  131   5.884   5.153   3.961
   12ARG     HE  132   5.828   5.073   3.937
   12ARG     CZ  133   6.009   5.112   3.986
   12ARG    NH1  134   6.098   5.188   4.052
   12ARG   HH11  135   6.073   5.281   4.079
   12ARG   HH12  136   6.188   5.146   4.058
   12ARG    NH2  137   6.066   5.006   3.927
   12ARG   HH21  138   6.017   4.943   3.867
   12ARG   HH22  139   6.162   4.991   3.946
   12ARG      C  140   5.374   5.519   4.011
   12ARG      O  141   5.383   5.612   3.932
   13HI0      N  142   5.324   5.535   4.134
   13HI0      H  143   5.343   5.461   4.198
   13HI0     CA  144   5.278   5.660   4.198
   13HI0     CB  145   5.194   5.639   4.324
   13HI0     CG  146   5.052   5.599   4.284
   13HI0    ND1  147   4.958   5.690   4.261
   13HI0    HD1  148   4.957   5.787   4.287
   13HI0    CD2  149   5.006   5.477   4.260
   13HI0    HD2  150   5.062   5.384   4.267
   13HI0    CE1  151   4.850   5.626   4.217
   13HI0    HE1  152   4.766   5.674   4.166
   13HI0    NE2  153   4.883   5.497   4.214
   13HI0    HE2  154   4.823   5.423   4.183
   13HI0      C  155   5.395   5.749   4.240
   13HI0      O  156   5.489   5.715   4.311
   14PRO      N  157   5.405   5.868   4.182
   14PRO     CA  158   5.483   5.981   4.236
   14PRO     CB  159   5.464   6.099   4.140
   14PRO     CG  160   5.343   6.059   4.057
   14PRO     CD  161   5.347   5.906   4.052
   14PRO      C  162   5.430   6.023   4.374
   14PRO      O  163   5.310   6.034   4.398
   15ALA      N  164   5.522   6.039   4.469
   15ALA      H  165   5.615   6.005   4.459
   15ALA     CA  166   5.492   6.100   4.599
   15ALA     CB  167   5.546   6.022   4.719
   15ALA      C  168   5.539   6.246   4.599
   15ALA      O  169   5.626   6.276   4.517
   16GL4      N  170   5.480   6.314   4.697
   16GL4      H  171   5.401   6.274   4.743
   16GL4     CA  172   5.516   6.449   4.743
   16GL4     CB  173   5.401   6.540   4.787
   16GL4     CG  174   5.313   6.489   4.901
   16GL4     CD  175   5.270   6.342   4.899
   16GL4    OE1  176   5.162   6.315   4.842
   16GL4   HE11  177   5.131   6.224   4.870
   16GL4   HE12  178   5.130   6.378   4.771
   16GL4    OE2  179   5.344   6.249   4.936
   16GL4   HE21  180   5.297   6.174   4.983
   16GL4   HE22  181   5.424   6.264   4.877
   16GL4      C  182   5.631   6.450   4.844
   16GL4      O  183   5.731   6.520   4.831
   17ASN      N  184   5.616   6.372   4.951
   17ASN      H  185   5.543   6.305   4.944
   17ASN     CA  186   5.703   6.386   5.069
   17ASN     CB  187   5.622   6.363   5.196
   17ASN     CG  188   5.665   6.455   5.310
   17ASN    OD1  189   5.759   6.441   5.389
   17ASN    ND2  190   5.576   6.547   5.344
   17ASN   HD21  191   5.489   6.555   5.296
   17ASN   HD22  192   5.604   6.622   5.404
   17ASN      C  193   5.822   6.291   5.055
   17ASN      O  194   5.800   6.174   5.022
   18GLY      N  195   5.942   6.349   5.056
   18GLY      H  196   5.957   6.448   5.058
   18GLY     CA  197   6.074   6.284   5.059
   18GLY      C  198   6.102   6.213   5.192
   18GLY      O  199   6.092   6.274   5.299
   19LYSH     N  200   6.126   6.083   5.201
   19LYSH     H  201   6.145   6.056   5.295
   19LYSH    CA  202   6.112   5.980   5.097
   19LYSH    CB  203   6.241   5.904   5.067
   19LYSH    CG  204   6.361   5.989   5.026
   19LYSH    CD  205   6.479   5.903   4.981
   19LYSH    CE  206   6.525   5.819   5.101
   19LYSH    NZ  207   6.630   5.879   5.184
   19LYSH   HZ1  208   6.635   5.979   5.178
   19LYSH   HZ2  209   6.612   5.847   5.277
   19LYSH   HZ3  210   6.721   5.848   5.155
   19LYSH     C  211   5.997   5.884   5.128
   19LYSH     O  212   5.997   5.816   5.231
   20SER      N  213   5.889   5.919   5.058
   20SER      H  214   5.856   6.006   5.023
   20SER     CA  215   5.780   5.821   5.046
   20SER     CB  216   5.653   5.878   5.109
   20SER     OG  217   5.566   5.766   5.126
   20SER     HG  218   5.494   5.779   5.057
   20SER      C  219   5.772   5.776   4.900
   20SER      O  220   5.805   5.850   4.807
   21ASN      N  221   5.755   5.645   4.884
   21ASN      H  222   5.748   5.590   4.967
   21ASN     CA  223   5.740   5.581   4.753
   21ASN     CB  224   5.712   5.433   4.777
   21ASN     CG  225   5.839   5.374   4.841
   21ASN    OD1  226   5.900   5.407   4.942
   21ASN    ND2  227   5.882   5.282   4.755
   21ASN   HD21  228   5.835   5.266   4.668
   21ASN   HD22  229   5.958   5.222   4.778
   21ASN      C  230   5.632   5.638   4.661
   21ASN      O  231   5.513   5.648   4.692
   22PHE      N  232   5.676   5.679   4.542
   22PHE      H  233   5.614   5.702   4.467
   22PHE     CA  234   5.812   5.703   4.493
   22PHE     CB  235   5.830   5.640   4.354
   22PHE     CG  236   5.828   5.488   4.336
   22PHE    CD1  237   5.948   5.424   4.366
   22PHE    HD1  238   6.033   5.491   4.379
   22PHE    CD2  239   5.710   5.415   4.332
   22PHE    HD2  240   5.619   5.466   4.302
   22PHE    CE1  241   5.946   5.296   4.419
   22PHE    HE1  242   6.033   5.247   4.462
   22PHE    CE2  243   5.705   5.284   4.378
   22PHE    HE2  244   5.611   5.229   4.382
   22PHE     CZ  245   5.824   5.231   4.427
   22PHE     HZ  246   5.813   5.140   4.487
   22PHE      C  247   5.856   5.849   4.485
   22PHE      O  248   5.774   5.923   4.430
   23LEU      N  249   5.983   5.881   4.508
   23LEU      H  250   6.055   5.811   4.506
   23LEU     CA  251   6.030   6.020   4.501
   23LEU     CB  252   6.115   6.060   4.622
   23LEU     CG  253   6.129   6.211   4.642
   23LEU    CD1  254   6.013   6.288   4.706
   23LEU    CD2  255   6.260   6.243   4.716
   23LEU      C  256   6.110   6.039   4.372
   23LEU      O  257   6.231   6.022   4.356
   24ASN      N  258   6.024   6.061   4.273
   24ASN      H  259   5.934   6.019   4.276
   24ASN     CA  260   6.056   6.100   4.135
   24ASN     CB  261   6.128   5.990   4.055
   24ASN     CG  262   6.086   5.844   4.072
   24ASN    OD1  263   5.982   5.809   4.017
   24ASN    ND2  264   6.151   5.771   4.162
   24ASN   HD21  265   6.236   5.800   4.206
   24ASN   HD22  266   6.121   5.676   4.171
   24ASN      C  267   5.939   6.145   4.047
   24ASN      O  268   5.830   6.090   4.058
   25CYS2     N  269   5.963   6.251   3.971
   25CYS2     H  270   6.043   6.310   3.981
   25CYS2    CA  271   5.859   6.316   3.890
   25CYS2    CB  272   5.916   6.451   3.845
   25CYS2    SG  273   5.950   6.591   3.958
   25CYS2     C  274   5.835   6.235   3.762
   25CYS2     O  275   5.905   6.244   3.662
   26TYR      N  276   5.731   6.152   3.773
   26TYR      H  277   5.697   6.128   3.863
   26TYR     CA  278   5.663   6.093   3.656
   26TYR     CB  279   5.567   5.981   3.699
   26TYR     CG  280   5.642   5.848   3.696
   26TYR    CD1  281   5.695   5.818   3.821
   26TYR    HD1  282   5.719   5.898   3.890
   26TYR    CD2  283   5.645   5.763   3.586
   26TYR    HD2  284   5.609   5.793   3.488
   26TYR    CE1  285   5.764   5.697   3.827
   26TYR    HE1  286   5.792   5.670   3.928
   26TYR    CE2  287   5.697   5.636   3.607
   26TYR    HE2  288   5.671   5.554   3.540
   26TYR     CZ  289   5.759   5.601   3.727
   26TYR     OH  290   5.858   5.508   3.729
   26TYR     HH  291   5.930   5.537   3.792
   26TYR      C  292   5.589   6.197   3.571
   26TYR      O  293   5.471   6.223   3.591
   27VAL      N  294   5.655   6.244   3.466
   27VAL      H  295   5.728   6.189   3.426
   27VAL     CA  296   5.607   6.354   3.380
   27VAL     CB  297   5.695   6.476   3.407
   27VAL    CG1  298   5.686   6.520   3.554
   27VAL    CG2  299   5.843   6.451   3.379
   27VAL      C  300   5.585   6.327   3.231
   27VAL      O  301   5.639   6.229   3.180
   28SER      N  302   5.507   6.415   3.169
   28SER      H  303   5.473   6.492   3.223
   28SER     CA  304   5.440   6.397   3.040
   28SER     CB  305   5.332   6.289   3.043
   28SER     OG  306   5.335   6.230   2.913
   28SER     HG  307   5.428   6.197   2.899
   28SER      C  308   5.372   6.529   3.001
   28SER      O  309   5.340   6.606   3.091
   29GLY      N  310   5.346   6.532   2.871
   29GLY      H  311   5.374   6.453   2.817
   29GLY     CA  312   5.258   6.634   2.812
   29GLY      C  313   5.212   6.590   2.673
   29GLY      O  314   5.238   6.476   2.633
   30PHE      N  315   5.141   6.680   2.606
   30PHE      H  316   5.124   6.774   2.636
   30PHE     CA  317   5.098   6.666   2.465
   30PHE     CB  318   4.984   6.763   2.431
   30PHE     CG  319   4.870   6.739   2.530
   30PHE    CD1  320   4.797   6.621   2.533
   30PHE    HD1  321   4.809   6.556   2.446
   30PHE    CD2  322   4.822   6.846   2.606
   30PHE    HD2  323   4.879   6.939   2.611
   30PHE    CE1  324   4.681   6.609   2.608
   30PHE    HE1  325   4.622   6.517   2.612
   30PHE    CE2  326   4.709   6.837   2.685
   30PHE    HE2  327   4.674   6.915   2.752
   30PHE     CZ  328   4.642   6.715   2.689
   30PHE     HZ  329   4.545   6.700   2.738
   30PHE      C  330   5.213   6.655   2.365
   30PHE      O  331   5.316   6.722   2.374
   31HI0      N  332   5.168   6.603   2.251
   31HI0      H  333   5.077   6.628   2.218
   31HI0     CA  334   5.263   6.551   2.152
   31HI0     CB  335   5.204   6.442   2.062
   31HI0     CG  336   5.053   6.450   2.036
   31HI0    ND1  337   4.960   6.366   2.079
   31HI0    HD1  338   4.970   6.311   2.162
   31HI0    CD2  339   4.996   6.540   1.956
   31HI0    HD2  340   5.047   6.613   1.893
   31HI0    CE1  341   4.847   6.403   2.019
   31HI0    HE1  342   4.750   6.358   2.044
   31HI0    NE2  343   4.866   6.512   1.946
   31HI0    HE2  344   4.797   6.554   1.888
   31HI0      C  345   5.326   6.665   2.072
   31HI0      O  346   5.249   6.752   2.030
   32PRO      N  347   5.457   6.680   2.063
   32PRO     CA  348   5.555   6.587   2.122
   32PRO     CB  349   5.674   6.598   2.026
   32PRO     CG  350   5.672   6.745   1.985
   32PRO     CD  351   5.523   6.780   1.977
   32PRO      C  352   5.577   6.626   2.268
   32PRO      O  353   5.619   6.738   2.298
   33SER      N  354   5.573   6.524   2.353
   33SER      H  355   5.567   6.431   2.316
   33SER     CA  356   5.590   6.519   2.498
   33SER     CB  357   5.618   6.374   2.537
   33SER     OG  358   5.498   6.297   2.526
   33SER     HG  359   5.474   6.308   2.429
   33SER      C  360   5.699   6.595   2.574
   33SER      O  361   5.689   6.612   2.696
   34AS4      N  362   5.807   6.638   2.510
   34AS4      H  363   5.809   6.625   2.411
   34AS4     CA  364   5.923   6.686   2.586
   34AS4     CB  365   6.056   6.649   2.521
   34AS4     CG  366   6.183   6.704   2.588
   34AS4    OD1  367   6.245   6.784   2.515
   34AS4   HD11  368   6.325   6.821   2.563
   34AS4   HD12  369   6.183   6.803   2.439
   34AS4    OD2  370   6.209   6.680   2.708
   34AS4   HD21  371   6.305   6.694   2.731
   34AS4   HD22  372   6.127   6.648   2.755
   34AS4      C  373   5.916   6.832   2.630
   34AS4      O  374   5.881   6.920   2.551
   35ILE      N  375   5.973   6.858   2.747
   35ILE      H  376   6.046   6.795   2.774
   35ILE     CA  377   5.940   6.967   2.839
   35ILE     CB  378   5.797   6.954   2.891
   35ILE    CG1  379   5.742   7.071   2.973
   35ILE    CG2  380   5.758   6.817   2.945
   35ILE     CD  381   5.691   7.180   2.879
   35ILE      C  382   6.044   6.970   2.952
   35ILE      O  383   6.053   6.871   3.024
   36GL4      N  384   6.126   7.072   2.969
   36GL4      H  385   6.107   7.159   2.924
   36GL4     CA  386   6.227   7.073   3.077
   36GL4     CB  387   6.349   7.151   3.028
   36GL4     CG  388   6.304   7.286   2.970
   36GL4     CD  389   6.408   7.394   2.942
   36GL4    OE1  390   6.530   7.364   2.946
   36GL4   HE11  391   6.575   7.453   2.946
   36GL4   HE12  392   6.545   7.267   2.925
   36GL4    OE2  393   6.367   7.510   2.922
   36GL4   HE21  394   6.419   7.555   2.849
   36GL4   HE22  395   6.289   7.519   2.983
   36GL4      C  396   6.171   7.097   3.217
   36GL4      O  397   6.167   7.215   3.252
   37VAL      N  398   6.110   6.994   3.277
   37VAL      H  399   6.098   6.918   3.215
   37VAL     CA  400   6.053   6.989   3.413
   37VAL     CB  401   6.005   6.847   3.436
   37VAL    CG1  402   5.978   6.815   3.584
   37VAL    CG2  403   5.869   6.833   3.368
   37VAL      C  404   6.153   7.039   3.517
   37VAL      O  405   6.262   6.987   3.541
   38AS4      N  406   6.136   7.168   3.547
   38AS4      H  407   6.117   7.243   3.482
   38AS4     CA  408   6.186   7.227   3.672
   38AS4     CB  409   6.145   7.374   3.676
   38AS4     CG  410   6.215   7.454   3.566
   38AS4    OD1  411   6.151   7.503   3.471
   38AS4   HD11  412   6.210   7.553   3.407
   38AS4   HD12  413   6.055   7.475   3.482
   38AS4    OD2  414   6.337   7.477   3.582
   38AS4   HD21  415   6.367   7.536   3.506
   38AS4   HD22  416   6.370   7.437   3.667
   38AS4      C  417   6.142   7.156   3.801
   38AS4      O  418   6.025   7.130   3.827
   39LEU      N  419   6.235   7.102   3.879
   39LEU      H  420   6.331   7.130   3.872
   39LEU     CA  421   6.212   7.055   4.017
   39LEU     CB  422   6.334   6.977   4.065
   39LEU     CG  423   6.358   6.854   3.976
   39LEU    CD1  424   6.479   6.778   4.031
   39LEU    CD2  425   6.242   6.755   3.983
   39LEU      C  426   6.189   7.174   4.112
   39LEU      O  427   6.275   7.258   4.138
   40LEU      N  428   6.076   7.165   4.182
   40LEU      H  429   6.022   7.081   4.184
   40LEU     CA  430   6.046   7.263   4.287
   40LEU     CB  431   5.908   7.330   4.281
   40LEU     CG  432   5.870   7.390   4.145
   40LEU    CD1  433   5.729   7.449   4.146
   40LEU    CD2  434   5.962   7.509   4.119
   40LEU      C  435   6.053   7.199   4.426
   40LEU      O  436   6.017   7.083   4.446
   41LYSH     N  437   6.059   7.282   4.529
   41LYSH     H  438   6.088   7.376   4.512
   41LYSH    CA  439   6.051   7.231   4.666
   41LYSH    CB  440   6.187   7.194   4.726
   41LYSH    CG  441   6.151   7.131   4.861
   41LYSH    CD  442   6.268   7.130   4.959
   41LYSH    CE  443   6.229   7.038   5.075
   41LYSH    NZ  444   6.340   7.026   5.171
   41LYSH   HZ1  445   6.307   6.978   5.252
   41LYSH   HZ2  446   6.413   6.972   5.130
   41LYSH   HZ3  447   6.370   7.115   5.205
   41LYSH     C  448   5.981   7.340   4.748
   41LYSH     O  449   6.034   7.449   4.769
   42ASN      N  450   5.859   7.311   4.792
   42ASN      H  451   5.842   7.213   4.778
   42ASN     CA  452   5.771   7.402   4.866
   42ASN     CB  453   5.812   7.455   5.004
   42ASN     CG  454   5.822   7.335   5.099
   42ASN    OD1  455   5.721   7.269   5.122
   42ASN    ND2  456   5.930   7.319   5.175
   42ASN   HD21  457   6.004   7.385   5.186
   42ASN   HD22  458   5.922   7.239   5.235
   42ASN      C  459   5.720   7.506   4.766
   42ASN      O  460   5.606   7.506   4.720
   43GLY      N  461   5.806   7.602   4.732
   43GLY      H  462   5.897   7.589   4.772
   43GLY     CA  463   5.789   7.710   4.634
   43GLY      C  464   5.915   7.707   4.548
   43GLY      O  465   5.914   7.662   4.434
   44GL4      N  466   6.019   7.774   4.595
   44GL4      H  467   6.015   7.810   4.688
   44GL4     CA  468   6.148   7.785   4.525
   44GL4     CB  469   6.251   7.850   4.618
   44GL4     CG  470   6.379   7.900   4.551
   44GL4     CD  471   6.375   8.014   4.449
   44GL4    OE1  472   6.373   7.985   4.327
   44GL4   HE11  473   6.406   8.064   4.276
   44GL4   HE12  474   6.352   7.889   4.310
   44GL4    OE2  475   6.368   8.131   4.493
   44GL4   HE21  476   6.381   8.199   4.421
   44GL4   HE22  477   6.351   8.128   4.591
   44GL4      C  478   6.202   7.656   4.464
   44GL4      O  479   6.206   7.543   4.514
   45ARG      N  480   6.275   7.687   4.357
   45ARG      H  481   6.275   7.784   4.332
   45ARG     CA  482   6.341   7.594   4.264
   45ARG     CB  483   6.348   7.659   4.126
   45ARG     CG  484   6.375   7.552   4.019
   45ARG     CD  485   6.369   7.630   3.888
   45ARG     NE  486   6.466   7.741   3.880
   45ARG     HE  487   6.476   7.796   3.962
   45ARG     CZ  488   6.532   7.781   3.770
   45ARG    NH1  489   6.538   7.705   3.660
   45ARG   HH11  490   6.491   7.618   3.652
   45ARG   HH12  491   6.573   7.737   3.572
   45ARG    NH2  492   6.586   7.904   3.772
   45ARG   HH21  493   6.569   7.965   3.849
   45ARG   HH22  494   6.655   7.930   3.704
   45ARG      C  495   6.468   7.532   4.321
   45ARG      O  496   6.555   7.606   4.368
   46ILE      N  497   6.488   7.400   4.315
   46ILE      H  498   6.412   7.348   4.276
   46ILE     CA  499   6.609   7.327   4.354
   46ILE     CB  500   6.580   7.178   4.375
   46ILE    CG1  501   6.446   7.132   4.433
   46ILE    CG2  502   6.695   7.124   4.461
   46ILE     CD  503   6.430   6.980   4.432
   46ILE      C  504   6.723   7.355   4.256
   46ILE      O  505   6.703   7.338   4.136
   47GL4      N  506   6.841   7.390   4.308
   47GL4      H  507   6.843   7.403   4.407
   47GL4     CA  508   6.959   7.424   4.228
   47GL4     CB  509   7.062   7.493   4.318
   47GL4     CG  510   7.015   7.638   4.333
   47GL4     CD  511   7.112   7.739   4.395
   47GL4    OE1  512   7.174   7.826   4.330
   47GL4   HE11  513   7.213   7.892   4.395
   47GL4   HE12  514   7.167   7.810   4.232
   47GL4    OE2  515   7.110   7.739   4.520
   47GL4   HE21  516   7.196   7.774   4.556
   47GL4   HE22  517   7.012   7.732   4.541
   47GL4      C  518   7.022   7.323   4.132
   47GL4      O  519   7.081   7.359   4.029
   48LYSH     N  520   7.000   7.196   4.162
   48LYSH     H  521   6.987   7.163   4.256
   48LYSH    CA  522   7.024   7.088   4.064
   48LYSH    CB  523   7.028   6.955   4.140
   48LYSH    CG  524   7.088   6.843   4.054
   48LYSH    CD  525   7.105   6.717   4.139
   48LYSH    CE  526   7.184   6.611   4.060
   48LYSH    NZ  527   7.172   6.474   4.112
   48LYSH   HZ1  528   7.212   6.470   4.203
   48LYSH   HZ2  529   7.076   6.447   4.114
   48LYSH   HZ3  530   7.212   6.409   4.046
   48LYSH     C  531   6.921   7.085   3.951
   48LYSH     O  532   6.804   7.052   3.973
   49VAL      N  533   6.979   7.081   3.832
   49VAL      H  534   7.077   7.095   3.820
   49VAL     CA  535   6.904   7.046   3.710
   49VAL     CB  536   6.935   7.140   3.593
   49VAL    CG1  537   6.898   7.286   3.627
   49VAL    CG2  538   7.078   7.135   3.539
   49VAL      C  539   6.900   6.897   3.678
   49VAL      O  540   6.998   6.828   3.704
   50GL4      N  541   6.821   6.866   3.575
   50GL4      H  542   6.748   6.930   3.550
   50GL4     CA  543   6.800   6.727   3.533
   50GL4     CB  544   6.686   6.645   3.593
   50GL4     CG  545   6.724   6.610   3.737
   50GL4     CD  546   6.771   6.464   3.738
   50GL4    OE1  547   6.696   6.378   3.689
   50GL4   HE11  548   6.749   6.294   3.700
   50GL4   HE12  549   6.603   6.411   3.671
   50GL4    OE2  550   6.888   6.426   3.761
   50GL4   HE21  551   6.892   6.326   3.767
   50GL4   HE22  552   6.956   6.497   3.744
   50GL4      C  553   6.773   6.723   3.382
   50GL4      O  554   6.746   6.828   3.325
   51HI0      N  555   6.769   6.604   3.323
   51HI0      H  556   6.779   6.525   3.384
   51HI0     CA  557   6.739   6.583   3.181
   51HI0     CB  558   6.875   6.547   3.120
   51HI0     CG  559   6.885   6.527   2.969
   51HI0    ND1  560   6.932   6.414   2.918
   51HI0    HD1  561   6.962   6.331   2.966
   51HI0    CD2  562   6.848   6.604   2.867
   51HI0    HD2  563   6.817   6.708   2.876
   51HI0    CE1  564   6.928   6.432   2.786
   51HI0    HE1  565   6.945   6.350   2.716
   51HI0    NE2  566   6.873   6.547   2.749
   51HI0    HE2  567   6.852   6.576   2.656
   51HI0      C  568   6.634   6.474   3.159
   51HI0      O  569   6.616   6.385   3.242
   52SER      N  570   6.594   6.470   3.033
   52SER      H  571   6.624   6.540   2.969
   52SER     CA  572   6.480   6.383   2.998
   52SER     CB  573   6.401   6.429   2.875
   52SER     OG  574   6.372   6.569   2.880
   52SER     HG  575   6.301   6.593   2.813
   52SER      C  576   6.496   6.233   2.973
   52SER      O  577   6.493   6.180   2.862
   53AS4      N  578   6.508   6.173   3.091
   53AS4      H  579   6.533   6.223   3.173
   53AS4     CA  580   6.496   6.027   3.106
   53AS4     CB  581   6.539   5.976   3.243
   53AS4     CG  582   6.591   5.832   3.245
   53AS4    OD1  583   6.524   5.744   3.188
   53AS4   HD11  584   6.568   5.654   3.194
   53AS4   HD12  585   6.441   5.785   3.151
   53AS4    OD2  586   6.677   5.805   3.331
   53AS4   HD21  587   6.672   5.705   3.333
   53AS4   HD22  588   6.728   5.887   3.357
   53AS4      C  589   6.362   5.973   3.055
   53AS4      O  590   6.263   6.021   3.110
   54LEU      N  591   6.361   5.885   2.956
   54LEU      H  592   6.445   5.853   2.913
   54LEU     CA  593   6.236   5.827   2.905
   54LEU     CB  594   6.242   5.801   2.755
   54LEU     CG  595   6.276   5.924   2.670
   54LEU    CD1  596   6.378   5.901   2.559
   54LEU    CD2  597   6.148   5.976   2.605
   54LEU      C  598   6.193   5.697   2.974
   54LEU      O  599   6.272   5.605   2.997
   55SER      N  600   6.062   5.674   2.983
   55SER      H  601   5.998   5.744   2.953
   55SER     CA  602   5.996   5.550   3.026
   55SER     CB  603   5.935   5.569   3.164
   55SER     OG  604   5.871   5.451   3.214
   55SER     HG  605   5.907   5.439   3.307
   55SER      C  606   5.888   5.526   2.921
   55SER      O  607   5.820   5.622   2.883
   56PHE      N  608   5.864   5.399   2.892
   56PHE      H  609   5.921   5.336   2.945
   56PHE     CA  610   5.769   5.347   2.792
   56PHE     CB  611   5.801   5.203   2.753
   56PHE     CG  612   5.742   5.155   2.620
   56PHE    CD1  613   5.627   5.079   2.639
   56PHE    HD1  614   5.624   5.031   2.736
   56PHE    CD2  615   5.773   5.210   2.496
   56PHE    HD2  616   5.870   5.259   2.488
   56PHE    CE1  617   5.560   5.032   2.526
   56PHE    HE1  618   5.482   4.956   2.531
   56PHE    CE2  619   5.690   5.183   2.388
   56PHE    HE2  620   5.705   5.229   2.290
   56PHE     CZ  621   5.590   5.088   2.403
   56PHE     HZ  622   5.550   5.038   2.314
   56PHE      C  623   5.619   5.374   2.811
   56PHE      O  624   5.577   5.369   2.927
   57SER      N  625   5.556   5.403   2.698
   57SER      H  626   5.589   5.408   2.604
   57SER     CA  627   5.413   5.438   2.705
   57SER     CB  628   5.397   5.590   2.705
   57SER     OG  629   5.260   5.632   2.700
   57SER     HG  630   5.265   5.725   2.664
   57SER      C  631   5.341   5.381   2.583
   57SER      O  632   5.398   5.388   2.474
   58LYSH     N  633   5.223   5.323   2.602
   58LYSH     H  634   5.191   5.304   2.694
   58LYSH    CA  635   5.132   5.282   2.493
   58LYSH    CB  636   5.051   5.161   2.540
   58LYSH    CG  637   5.133   5.032   2.529
   58LYSH    CD  638   5.072   4.898   2.570
   58LYSH    CE  639   4.947   4.859   2.492
   58LYSH    NZ  640   4.910   4.719   2.518
   58LYSH   HZ1  641   4.910   4.696   2.616
   58LYSH   HZ2  642   4.815   4.703   2.490
   58LYSH   HZ3  643   4.974   4.659   2.470
   58LYSH     C  644   5.045   5.392   2.433
   58LYSH     O  645   4.962   5.368   2.345
   59AS4      N  646   5.091   5.515   2.454
   59AS4      H  647   5.179   5.523   2.501
   59AS4     CA  648   5.019   5.639   2.420
   59AS4     CB  649   4.952   5.686   2.550
   59AS4     CG  650   4.853   5.800   2.526
   59AS4    OD1  651   4.734   5.772   2.498
   59AS4   HD11  652   4.706   5.841   2.432
   59AS4   HD12  653   4.698   5.694   2.549
   59AS4    OD2  654   4.903   5.915   2.527
   59AS4   HD21  655   4.825   5.969   2.495
   59AS4   HD22  656   5.003   5.918   2.526
   59AS4      C  657   5.117   5.741   2.362
   59AS4      O  658   5.237   5.741   2.390
   60TRP      N  659   5.061   5.851   2.312
   60TRP      H  660   4.966   5.863   2.342
   60TRP     CA  661   5.116   5.968   2.241
   60TRP     CB  662   5.014   6.055   2.168
   60TRP     CG  663   4.971   5.990   2.036
   60TRP    CD1  664   5.034   5.987   1.919
   60TRP    HD1  665   5.134   6.024   1.897
   60TRP    CD2  666   4.863   5.904   2.020
   60TRP    NE1  667   4.967   5.916   1.829
   60TRP    HE1  668   4.978   5.915   1.730
   60TRP    CE2  669   4.860   5.862   1.888
   60TRP    CE3  670   4.762   5.860   2.105
   60TRP    HE3  671   4.761   5.866   2.214
   60TRP    CZ2  672   4.760   5.779   1.839
   60TRP    HZ2  673   4.777   5.739   1.738
   60TRP    CZ3  674   4.657   5.784   2.055
   60TRP    HZ3  675   4.560   5.773   2.103
   60TRP    CH2  676   4.652   5.749   1.920
   60TRP    HH2  677   4.557   5.742   1.868
   60TRP      C  678   5.183   6.054   2.348
   60TRP      O  679   5.297   6.096   2.327
   61SER      N  680   5.107   6.089   2.452
   61SER      H  681   5.011   6.061   2.449
   61SER     CA  682   5.163   6.145   2.576
   61SER     CB  683   5.055   6.191   2.674
   61SER     OG  684   5.023   6.327   2.641
   61SER     HG  685   5.110   6.372   2.662
   61SER      C  686   5.253   6.041   2.642
   61SER      O  687   5.209   5.942   2.700
   62PHE      N  688   5.383   6.069   2.630
   62PHE      H  689   5.418   6.154   2.590
   62PHE     CA  690   5.491   5.974   2.660
   62PHE     CB  691   5.583   5.970   2.538
   62PHE     CG  692   5.663   5.840   2.525
   62PHE    CD1  693   5.791   5.839   2.579
   62PHE    HD1  694   5.828   5.918   2.644
   62PHE    CD2  695   5.601   5.731   2.465
   62PHE    HD2  696   5.530   5.739   2.382
   62PHE    CE1  697   5.865   5.721   2.575
   62PHE    HE1  698   5.968   5.725   2.609
   62PHE    CE2  699   5.681   5.617   2.459
   62PHE    HE2  700   5.641   5.535   2.399
   62PHE     CZ  701   5.809   5.610   2.512
   62PHE     HZ  702   5.865   5.517   2.508
   62PHE      C  703   5.568   6.013   2.786
   62PHE      O  704   5.565   6.127   2.834
   63TYR      N  705   5.615   5.913   2.859
   63TYR      H  706   5.594   5.823   2.822
   63TYR     CA  707   5.677   5.938   2.990
   63TYR     CB  708   5.650   5.828   3.093
   63TYR     CG  709   5.526   5.850   3.179
   63TYR    CD1  710   5.410   5.775   3.159
   63TYR    HD1  711   5.421   5.691   3.090
   63TYR    CD2  712   5.520   5.947   3.279
   63TYR    HD2  713   5.607   6.011   3.290
   63TYR    CE1  714   5.292   5.797   3.229
   63TYR    HE1  715   5.195   5.760   3.195
   63TYR    CE2  716   5.402   5.975   3.348
   63TYR    HE2  717   5.407   6.043   3.433
   63TYR     CZ  718   5.287   5.903   3.318
   63TYR     OH  719   5.174   5.924   3.391
   63TYR     HH  720   5.192   5.985   3.467
   63TYR      C  721   5.826   5.970   2.985
   63TYR      O  722   5.914   5.934   2.907
   64LEU      N  723   5.848   6.054   3.086
   64LEU      H  724   5.771   6.075   3.147
   64LEU     CA  725   5.969   6.125   3.130
   64LEU     CB  726   5.988   6.271   3.087
   64LEU     CG  727   5.952   6.300   2.941
   64LEU    CD1  728   5.920   6.445   2.904
   64LEU    CD2  729   6.063   6.253   2.847
   64LEU      C  730   5.990   6.117   3.281
   64LEU      O  731   5.887   6.122   3.349
   65LEU      N  732   6.115   6.109   3.325
   65LEU      H  733   6.185   6.107   3.253
   65LEU     CA  734   6.169   6.093   3.461
   65LEU     CB  735   6.196   5.946   3.491
   65LEU     CG  736   6.087   5.865   3.562
   65LEU    CD1  737   5.991   5.819   3.452
   65LEU    CD2  738   6.140   5.739   3.631
   65LEU      C  739   6.282   6.190   3.498
   65LEU      O  740   6.396   6.180   3.453
   66TYR      N  741   6.256   6.269   3.601
   66TYR      H  742   6.162   6.274   3.637
   66TYR     CA  743   6.339   6.371   3.667
   66TYR     CB  744   6.278   6.508   3.639
   66TYR     CG  745   6.293   6.567   3.498
   66TYR    CD1  746   6.346   6.694   3.478
   66TYR    HD1  747   6.382   6.759   3.557
   66TYR    CD2  748   6.239   6.506   3.386
   66TYR    HD2  749   6.163   6.430   3.402
   66TYR    CE1  750   6.356   6.751   3.351
   66TYR    HE1  751   6.367   6.859   3.356
   66TYR    CE2  752   6.241   6.564   3.259
   66TYR    HE2  753   6.178   6.522   3.181
   66TYR     CZ  754   6.304   6.686   3.240
   66TYR     OH  755   6.319   6.742   3.117
   66TYR     HH  756   6.288   6.680   3.044
   66TYR      C  757   6.349   6.353   3.819
   66TYR      O  758   6.253   6.347   3.896
   67TYR      N  759   6.472   6.319   3.856
   67TYR      H  760   6.547   6.330   3.792
   67TYR     CA  761   6.505   6.255   3.985
   67TYR     CB  762   6.628   6.166   3.966
   67TYR     CG  763   6.595   6.027   3.911
   67TYR    CD1  764   6.582   6.011   3.773
   67TYR    HD1  765   6.611   6.088   3.702
   67TYR    CD2  766   6.551   5.926   3.995
   67TYR    HD2  767   6.587   5.925   4.098
   67TYR    CE1  768   6.523   5.896   3.721
   67TYR    HE1  769   6.544   5.873   3.616
   67TYR    CE2  770   6.496   5.809   3.942
   67TYR    HE2  771   6.469   5.728   4.010
   67TYR     CZ  772   6.486   5.792   3.805
   67TYR     OH  773   6.462   5.670   3.751
   67TYR     HH  774   6.481   5.672   3.652
   67TYR      C  775   6.524   6.352   4.101
   67TYR      O  776   6.635   6.384   4.144
   68THR      N  777   6.406   6.384   4.154
   68THR      H  778   6.320   6.359   4.111
   68THR     CA  779   6.387   6.480   4.264
   68THR     CB  780   6.250   6.468   4.330
   68THR    OG1  781   6.147   6.462   4.231
   68THR    HG1  782   6.059   6.454   4.278
   68THR    CG2  783   6.230   6.582   4.431
   68THR      C  784   6.489   6.457   4.377
   68THR      O  785   6.479   6.355   4.444
   69GL4      N  786   6.590   6.543   4.384
   69GL4      H  787   6.622   6.594   4.304
   69GL4     CA  788   6.683   6.541   4.497
   69GL4     CB  789   6.819   6.608   4.472
   69GL4     CG  790   6.898   6.537   4.363
   69GL4     CD  791   7.023   6.491   4.440
   69GL4    OE1  792   7.021   6.375   4.485
   69GL4   HE11  793   7.060   6.376   4.577
   69GL4   HE12  794   6.970   6.317   4.421
   69GL4    OE2  795   7.124   6.565   4.438
   69GL4   HE21  796   7.166   6.571   4.528
   69GL4   HE22  797   7.153   6.584   4.344
   69GL4      C  798   6.628   6.593   4.630
   69GL4      O  799   6.558   6.693   4.644
   70PHE      N  800   6.682   6.528   4.733
   70PHE      H  801   6.755   6.461   4.724
   70PHE     CA  802   6.655   6.554   4.875
   70PHE     CB  803   6.684   6.426   4.954
   70PHE     CG  804   6.614   6.442   5.089
   70PHE    CD1  805   6.671   6.505   5.199
   70PHE    HD1  806   6.762   6.565   5.191
   70PHE    CD2  807   6.489   6.384   5.109
   70PHE    HD2  808   6.449   6.327   5.025
   70PHE    CE1  809   6.610   6.515   5.323
   70PHE    HE1  810   6.664   6.569   5.401
   70PHE    CE2  811   6.427   6.392   5.233
   70PHE    HE2  812   6.334   6.336   5.241
   70PHE     CZ  813   6.485   6.458   5.341
   70PHE     HZ  814   6.426   6.466   5.432
   70PHE      C  815   6.739   6.670   4.928
   70PHE      O  816   6.862   6.672   4.920
   71THR      N  817   6.679   6.781   4.971
   71THR      H  818   6.579   6.788   4.964
   71THR     CA  819   6.752   6.892   5.033
   71THR     CB  820   6.717   7.030   4.977
   71THR    OG1  821   6.599   7.085   5.038
   71THR    HG1  822   6.595   7.180   5.007
   71THR    CG2  823   6.699   7.028   4.825
   71THR      C  824   6.720   6.901   5.182
   71THR      O  825   6.604   6.886   5.219
   72PRO      N  826   6.820   6.913   5.269
   72PRO     CA  827   6.802   6.923   5.415
   72PRO     CB  828   6.946   6.938   5.465
   72PRO     CG  829   7.023   6.849   5.368
   72PRO     CD  830   6.961   6.891   5.234
   72PRO      C  831   6.716   7.037   5.470
   72PRO      O  832   6.716   7.052   5.592
   73THR      N  833   6.647   7.120   5.393
   73THR      H  834   6.666   7.123   5.295
   73THR     CA  835   6.564   7.229   5.447
   73THR     CB  836   6.529   7.336   5.343
   73THR    OG1  837   6.471   7.265   5.233
   73THR    HG1  838   6.450   7.334   5.164
   73THR    CG2  839   6.643   7.421   5.286
   73THR      C  840   6.429   7.177   5.498
   73THR      O  841   6.393   7.062   5.473
   74GL4      N  842   6.370   7.251   5.591
   74GL4      H  843   6.415   7.336   5.619
   74GL4     CA  844   6.236   7.231   5.649
   74GL4     CB  845   6.202   7.348   5.741
   74GL4     CG  846   6.231   7.315   5.887
   74GL4     CD  847   6.230   7.431   5.988
   74GL4    OE1  848   6.319   7.517   5.971
   74GL4   HE11  849   6.312   7.574   6.053
   74GL4   HE12  850   6.338   7.525   5.873
   74GL4    OE2  851   6.134   7.456   6.063
   74GL4   HE21  852   6.170   7.511   6.138
   74GL4   HE22  853   6.051   7.433   6.012
   74GL4      C  854   6.122   7.205   5.550
   74GL4      O  855   6.112   7.263   5.441
   75LYSH     N  856   6.043   7.107   5.591
   75LYSH     H  857   6.056   7.079   5.686
   75LYSH    CA  858   5.932   7.046   5.516
   75LYSH    CB  859   5.814   7.141   5.497
   75LYSH    CG  860   5.684   7.061   5.487
   75LYSH    CD  861   5.569   7.157   5.456
   75LYSH    CE  862   5.440   7.085   5.496
   75LYSH    NZ  863   5.325   7.175   5.504
   75LYSH   HZ1  864   5.355   7.251   5.562
   75LYSH   HZ2  865   5.290   7.204   5.415
   75LYSH   HZ3  866   5.248   7.135   5.555
   75LYSH     C  867   5.965   6.982   5.380
   75LYSH     O  868   5.984   7.048   5.278
   76ASN      N  869   5.954   6.850   5.373
   76ASN      H  870   5.945   6.800   5.459
   76ASN     CA  871   5.988   6.777   5.250
   76ASN     CB  872   6.077   6.659   5.287
   76ASN     CG  873   6.221   6.705   5.307
   76ASN    OD1  874   6.302   6.723   5.216
   76ASN    ND2  875   6.270   6.722   5.429
   76ASN   HD21  876   6.216   6.710   5.512
   76ASN   HD22  877   6.369   6.712   5.434
   76ASN      C  878   5.880   6.742   5.147
   76ASN      O  879   5.895   6.643   5.076
   77GL4      N  880   5.802   6.846   5.119
   77GL4      H  881   5.828   6.933   5.161
   77GL4     CA  882   5.702   6.840   5.012
   77GL4     CB  883   5.566   6.904   5.044
   77GL4     CG  884   5.455   6.886   4.941
   77GL4     CD  885   5.313   6.910   4.993
   77GL4    OE1  886   5.264   6.819   5.063
   77GL4   HE11  887   5.183   6.857   5.108
   77GL4   HE12  888   5.302   6.728   5.045
   77GL4    OE2  889   5.256   7.017   4.962
   77GL4   HE21  890   5.175   7.027   5.019
   77GL4   HE22  891   5.308   7.065   4.891
   77GL4      C  892   5.751   6.909   4.884
   77GL4      O  893   5.787   7.027   4.883
   78TYR      N  894   5.796   6.815   4.801
   78TYR      H  895   5.787   6.717   4.816
   78TYR     CA  896   5.851   6.841   4.668
   78TYR     CB  897   5.950   6.730   4.633
   78TYR     CG  898   6.077   6.734   4.718
   78TYR    CD1  899   6.087   6.658   4.835
   78TYR    HD1  900   6.011   6.584   4.859
   78TYR    CD2  901   6.181   6.818   4.680
   78TYR    HD2  902   6.165   6.907   4.619
   78TYR    CE1  903   6.203   6.663   4.912
   78TYR    HE1  904   6.205   6.604   5.004
   78TYR    CE2  905   6.298   6.818   4.754
   78TYR    HE2  906   6.383   6.875   4.717
   78TYR     CZ  907   6.306   6.747   4.874
   78TYR     OH  908   6.386   6.781   4.978
   78TYR     HH  909   6.350   6.736   5.060
   78TYR      C  910   5.747   6.854   4.556
   78TYR      O  911   5.633   6.805   4.554
   79ALA      N  912   5.779   6.933   4.455
   79ALA      H  913   5.865   6.984   4.454
   79ALA     CA  914   5.695   6.957   4.336
   79ALA     CB  915   5.622   7.091   4.339
   79ALA      C  916   5.772   6.953   4.204
   79ALA      O  917   5.894   6.943   4.190
   80CYS2     N  918   5.699   6.942   4.093
   80CYS2     H  919   5.600   6.954   4.102
   80CYS2    CA  920   5.740   6.907   3.956
   80CYS2    CB  921   5.713   6.762   3.919
   80CYS2    SG  922   5.762   6.625   4.030
   80CYS2     C  923   5.670   6.996   3.852
   80CYS2     O  924   5.548   6.989   3.857
   81ARG      N  925   5.745   7.081   3.783
   81ARG      H  926   5.840   7.102   3.810
   81ARG     CA  927   5.688   7.180   3.691
   81ARG     CB  928   5.783   7.300   3.679
   81ARG     CG  929   5.724   7.425   3.616
   81ARG     CD  930   5.817   7.545   3.643
   81ARG     NE  931   5.759   7.666   3.584
   81ARG     HE  932   5.669   7.689   3.620
   81ARG     CZ  933   5.807   7.736   3.480
   81ARG    NH1  934   5.922   7.704   3.419
   81ARG   HH11  935   5.984   7.631   3.447
   81ARG   HH12  936   5.938   7.755   3.333
   81ARG    NH2  937   5.713   7.812   3.424
   81ARG   HH21  938   5.624   7.816   3.470
   81ARG   HH22  939   5.735   7.866   3.342
   81ARG      C  940   5.647   7.126   3.554
   81ARG      O  941   5.731   7.128   3.463
   82VAL      N  942   5.519   7.095   3.538
   82VAL      H  943   5.446   7.105   3.606
   82VAL     CA  944   5.481   7.043   3.407
   82VAL     CB  945   5.429   6.900   3.427
   82VAL    CG1  946   5.281   6.894   3.464
   82VAL    CG2  947   5.484   6.818   3.310
   82VAL      C  948   5.384   7.137   3.334
   82VAL      O  949   5.312   7.217   3.391
   83ASN      N  950   5.408   7.137   3.203
   83ASN      H  951   5.485   7.088   3.162
   83ASN     CA  952   5.338   7.224   3.108
   83ASN     CB  953   5.433   7.328   3.045
   83ASN     CG  954   5.362   7.411   2.939
   83ASN    OD1  955   5.240   7.420   2.930
   83ASN    ND2  956   5.436   7.515   2.902
   83ASN   HD21  957   5.532   7.529   2.927
   83ASN   HD22  958   5.383   7.583   2.848
   83ASN      C  959   5.296   7.124   3.000
   83ASN      O  960   5.384   7.052   2.955
   84HI0      N  961   5.169   7.142   2.965
   84HI0      H  962   5.114   7.184   3.036
   84HI0     CA  963   5.113   7.064   2.853
   84HI0     CB  964   4.962   7.052   2.876
   84HI0     CG  965   4.910   6.960   2.987
   84HI0    ND1  966   4.904   6.986   3.117
   84HI0    HD1  967   4.895   7.079   3.154
   84HI0    CD2  968   4.866   6.836   2.967
   84HI0    HD2  969   4.887   6.780   2.876
   84HI0    CE1  970   4.863   6.874   3.175
   84HI0    HE1  971   4.813   6.881   3.272
   84HI0    NE2  972   4.836   6.781   3.085
   84HI0    HE2  973   4.781   6.698   3.083
   84HI0      C  974   5.134   7.112   2.710
   84HI0      O  975   5.153   7.025   2.624
   85VAL      N  976   5.127   7.243   2.688
   85VAL      H  977   5.140   7.307   2.764
   85VAL     CA  978   5.161   7.286   2.551
   85VAL     CB  979   5.080   7.413   2.520
   85VAL    CG1  980   5.129   7.468   2.386
   85VAL    CG2  981   4.935   7.371   2.493
   85VAL      C  982   5.313   7.298   2.536
   85VAL      O  983   5.385   7.397   2.544
   86THR      N  984   5.370   7.180   2.512
   86THR      H  985   5.308   7.112   2.472
   86THR     CA  986   5.514   7.156   2.497
   86THR     CB  987   5.545   7.006   2.477
   86THR    OG1  988   5.500   6.973   2.346
   86THR    HG1  989   5.523   6.878   2.326
   86THR    CG2  990   5.495   6.925   2.597
   86THR      C  991   5.581   7.224   2.379
   86THR      O  992   5.695   7.270   2.389
   87LEU      N  993   5.515   7.236   2.264
   87LEU      H  994   5.462   7.156   2.236
   87LEU     CA  995   5.538   7.329   2.152
   87LEU     CB  996   5.421   7.309   2.055
   87LEU     CG  997   5.402   7.172   1.989
   87LEU    CD1  998   5.262   7.163   1.928
   87LEU    CD2  999   5.514   7.157   1.887
   87LEU      C 1000   5.565   7.475   2.190
   87LEU      O 1001   5.610   7.545   2.100
   88SER      N 1002   5.534   7.519   2.311
   88SER      H 1003   5.467   7.470   2.368
   88SER     CA 1004   5.566   7.657   2.350
   88SER     CB 1005   5.469   7.729   2.445
   88SER     OG 1006   5.354   7.762   2.366
   88SER     HG 1007   5.275   7.770   2.428
   88SER      C 1008   5.704   7.694   2.405
   88SER      O 1009   5.732   7.814   2.400
   89GLN      N 1010   5.788   7.598   2.442
   89GLN      H 1011   5.782   7.503   2.415
   89GLN     CA 1012   5.907   7.630   2.522
   89GLN     CB 1013   5.984   7.503   2.562
   89GLN     CG 1014   5.929   7.381   2.637
   89GLN     CD 1015   5.997   7.250   2.598
   89GLN    OE1 1016   6.095   7.206   2.658
   89GLN    NE2 1017   5.943   7.184   2.495
   89GLN   HE21 1018   5.882   7.213   2.421
   89GLN   HE22 1019   5.949   7.086   2.510
   89GLN      C 1020   5.999   7.718   2.439
   89GLN      O 1021   6.012   7.689   2.320
   90PRO      N 1022   6.030   7.838   2.490
   90PRO     CA 1023   6.128   7.930   2.433
   90PRO     CB 1024   6.093   8.064   2.499
   90PRO     CG 1025   6.044   8.025   2.639
   90PRO     CD 1026   5.966   7.897   2.607
   90PRO      C 1027   6.276   7.897   2.458
   90PRO      O 1028   6.315   7.814   2.540
   91LYSH     N 1029   6.357   7.951   2.367
   91LYSH     H 1030   6.321   8.012   2.296
   91LYSH    CA 1031   6.503   7.930   2.364
   91LYSH    CB 1032   6.557   7.996   2.238
   91LYSH    CG 1033   6.700   7.954   2.204
   91LYSH    CD 1034   6.748   8.043   2.090
   91LYSH    CE 1035   6.879   7.996   2.027
   91LYSH    NZ 1036   6.885   8.036   1.886
   91LYSH   HZ1 1037   6.857   8.128   1.859
   91LYSH   HZ2 1038   6.982   8.027   1.863
   91LYSH   HZ3 1039   6.831   7.972   1.830
   91LYSH     C 1040   6.578   7.987   2.485
   91LYSH     O 1041   6.556   8.105   2.511
   92ILE      N 1042   6.638   7.896   2.562
   92ILE      H 1043   6.623   7.800   2.541
   92ILE     CA 1044   6.727   7.909   2.677
   92ILE     CB 1045   6.844   8.001   2.642
   92ILE    CG1 1046   6.935   7.966   2.524
   92ILE    CG2 1047   6.930   8.041   2.762
   92ILE     CD 1048   6.971   8.090   2.442
   92ILE      C 1049   6.646   7.942   2.802
   92ILE      O 1050   6.681   7.909   2.916
   93VAL      N 1051   6.541   8.021   2.780
   93VAL      H 1052   6.531   8.083   2.702
   93VAL     CA 1053   6.465   8.071   2.896
   93VAL     CB 1054   6.430   8.220   2.895
   93VAL    CG1 1055   6.558   8.303   2.906
   93VAL    CG2 1056   6.352   8.255   2.769
   93VAL      C 1057   6.344   7.980   2.922
   93VAL      O 1058   6.323   7.888   2.844
   94LYSH     N 1059   6.283   7.984   3.041
   94LYSH     H 1060   6.298   8.062   3.101
   94LYSH    CA 1061   6.171   7.895   3.077
   94LYSH    CB 1062   6.165   7.883   3.230
   94LYSH    CG 1063   6.280   7.791   3.271
   94LYSH    CD 1064   6.285   7.645   3.224
   94LYSH    CE 1065   6.416   7.585   3.274
   94LYSH    NZ 1066   6.410   7.439   3.261
   94LYSH   HZ1 1067   6.414   7.402   3.167
   94LYSH   HZ2 1068   6.484   7.402   3.318
   94LYSH   HZ3 1069   6.329   7.413   3.315
   94LYSH     C 1070   6.035   7.944   3.025
   94LYSH     O 1071   6.027   8.057   2.977
   95TRP      N 1072   5.934   7.857   3.020
   95TRP      H 1073   5.935   7.772   3.070
   95TRP     CA 1074   5.803   7.900   2.969
   95TRP     CB 1075   5.722   7.781   2.917
   95TRP     CG 1076   5.693   7.677   3.025
   95TRP    CD1 1077   5.591   7.690   3.110
   95TRP    HD1 1078   5.523   7.775   3.113
   95TRP    CD2 1079   5.773   7.573   3.070
   95TRP    NE1 1080   5.602   7.599   3.206
   95TRP    HE1 1081   5.532   7.585   3.277
   95TRP    CE2 1082   5.704   7.519   3.178
   95TRP    CE3 1083   5.898   7.526   3.032
   95TRP    HE3 1084   5.943   7.562   2.939
   95TRP    CZ2 1085   5.766   7.420   3.252
   95TRP    HZ2 1086   5.731   7.415   3.356
   95TRP    CZ3 1087   5.956   7.427   3.109
   95TRP    HZ3 1088   6.058   7.397   3.082
   95TRP    CH2 1089   5.891   7.371   3.218
   95TRP    HH2 1090   5.927   7.295   3.288
   95TRP      C 1091   5.710   7.979   3.062
   95TRP      O 1092   5.741   7.984   3.181
   96AS4      N 1093   5.617   8.060   3.010
   96AS4      H 1094   5.602   8.053   2.911
   96AS4     CA 1095   5.518   8.135   3.088
   96AS4     CB 1096   5.468   8.267   3.026
   96AS4     CG 1097   5.418   8.263   2.882
   96AS4    OD1 1098   5.302   8.225   2.858
   96AS4   HD11 1099   5.292   8.197   2.762
   96AS4   HD12 1100   5.248   8.237   2.941
   96AS4    OD2 1101   5.502   8.281   2.790
   96AS4   HD21 1102   5.449   8.321   2.715
   96AS4   HD22 1103   5.591   8.239   2.807
   96AS4      C 1104   5.404   8.041   3.125
   96AS4      O 1105   5.418   7.977   3.229
   97ARG      N 1106   5.298   8.032   3.044
   97ARG      H 1107   5.307   8.086   2.961
   97ARG     CA 1108   5.178   7.953   3.077
   97ARG     CB 1109   5.072   7.975   2.969
   97ARG     CG 1110   5.014   8.114   2.993
   97ARG     CD 1111   4.889   8.140   2.910
   97ARG     NE 1112   4.780   8.046   2.942
   97ARG     HE 1113   4.784   8.005   3.032
   97ARG     CZ 1114   4.687   8.005   2.855
   97ARG    NH1 1115   4.679   8.055   2.731
   97ARG   HH11 1116   4.746   8.116   2.687
   97ARG   HH12 1117   4.599   8.034   2.675
   97ARG    NH2 1118   4.607   7.901   2.883
   97ARG   HH21 1119   4.630   7.835   2.954
   97ARG   HH22 1120   4.513   7.885   2.850
   97ARG      C 1121   5.201   7.805   3.099
   97ARG      O 1122   5.207   7.729   3.002
   98AS4      N 1123   5.188   7.762   3.225
   98AS4      H 1124   5.185   7.833   3.295
   98AS4     CA 1125   5.183   7.621   3.263
   98AS4     CB 1126   5.228   7.621   3.410
   98AS4     CG 1127   5.378   7.633   3.437
   98AS4    OD1 1128   5.415   7.743   3.483
   98AS4   HD11 1129   5.492   7.727   3.544
   98AS4   HD12 1130   5.350   7.816   3.463
   98AS4    OD2 1131   5.446   7.529   3.426
   98AS4   HD21 1132   5.542   7.550   3.441
   98AS4   HD22 1133   5.379   7.454   3.430
   98AS4      C 1134   5.040   7.569   3.253
   98AS4      O 1135   4.952   7.600   3.333
   99MET      N 1136   5.007   7.538   3.127
   99MET      H 1137   5.077   7.536   3.056
   99MET     CA 1138   4.873   7.486   3.098
   99MET     CB 1139   4.837   7.496   2.949
   99MET     CG 1140   4.850   7.638   2.894
   99MET     SD 1141   4.810   7.649   2.715
   99MET     CE 1142   4.644   7.583   2.717
   99MET      C 1143   4.860   7.341   3.149
   99MET     O1 1144   4.747   7.288   3.152
   99MET   HO11 1145   4.749   7.192   3.177
   99MET   HO12 1146   4.689   7.355   3.105
   99MET     O2 1147   4.964   7.272   3.158
   99MET   HO21 1148   4.938   7.180   3.185
   99MET   HO22 1149   5.030   7.333   3.114
  100ILE      N 1150   7.503   5.142   2.574
  100ILE     H1 1151   7.473   5.094   2.656
  100ILE     H2 1152   7.420   5.181   2.534
  100ILE     H3 1153   7.550   5.071   2.520
  100ILE     CA 1154   7.590   5.247   2.628
  100ILE     CB 1155   7.666   5.334   2.528
  100ILE    CG1 1156   7.574   5.394   2.422
  100ILE    CG2 1157   7.783   5.251   2.474
  100ILE     CD 1158   7.576   5.547   2.410
  100ILE      C 1159   7.517   5.331   2.733
  100ILE      O 1160   7.402   5.290   2.753
  101GLN      N 1161   7.590   5.386   2.830
  101GLN      H 1162   7.684   5.355   2.845
  101GLN     CA 1163   7.536   5.484   2.925
  101GLN     CB 1164   7.631   5.502   3.043
  101GLN     CG 1165   7.643   5.387   3.144
  101GLN     CD 1166   7.720   5.262   3.103
  101GLN    OE1 1167   7.842   5.266   3.088
  101GLN    NE2 1168   7.644   5.153   3.093
  101GLN   HE21 1169   7.549   5.145   3.122
  101GLN   HE22 1170   7.685   5.086   3.031
  101GLN      C 1171   7.498   5.620   2.867
  101GLN      O 1172   7.503   5.632   2.744
  102ARG      N 1173   7.459   5.717   2.950
  102ARG      H 1174   7.435   5.694   3.044
  102ARG     CA 1175   7.466   5.860   2.917
  102ARG     CB 1176   7.595   5.930   2.958
  102ARG     CG 1177   7.621   5.934   3.109
  102ARG     CD 1178   7.510   6.016   3.174
  102ARG     NE 1179   7.540   5.998   3.317
  102ARG     HE 1180   7.589   5.913   3.337
  102ARG     CZ 1181   7.512   6.071   3.425
  102ARG    NH1 1182   7.441   6.184   3.419
  102ARG   HH11 1183   7.395   6.205   3.332
  102ARG   HH12 1184   7.428   6.245   3.497
  102ARG    NH2 1185   7.553   6.036   3.548
  102ARG   HH21 1186   7.591   5.947   3.573
  102ARG   HH22 1187   7.551   6.106   3.620
  102ARG      C 1188   7.396   5.920   2.795
  102ARG      O 1189   7.421   6.033   2.752
  103THR      N 1190   7.330   5.827   2.727
  103THR      H 1191   7.350   5.729   2.733
  103THR     CA 1192   7.258   5.862   2.603
  103THR     CB 1193   7.243   5.743   2.508
  103THR    OG1 1194   7.209   5.784   2.375
  103THR    HG1 1195   7.233   5.713   2.309
  103THR    CG2 1196   7.136   5.651   2.565
  103THR      C 1197   7.131   5.946   2.610
  103THR      O 1198   7.053   5.931   2.704
  104PRO      N 1199   7.110   6.036   2.514
  104PRO     CA 1200   6.979   6.103   2.506
  104PRO     CB 1201   7.004   6.228   2.420
  104PRO     CG 1202   7.150   6.257   2.451
  104PRO     CD 1203   7.218   6.120   2.460
  104PRO      C 1204   6.878   6.003   2.450
  104PRO      O 1205   6.771   5.976   2.503
  105LYSH     N 1206   6.912   5.947   2.335
  105LYSH     H 1207   6.982   5.993   2.281
  105LYSH    CA 1208   6.827   5.851   2.262
  105LYSH    CB 1209   6.855   5.852   2.111
  105LYSH    CG 1210   6.766   5.751   2.039
  105LYSH    CD 1211   6.848   5.690   1.925
  105LYSH    CE 1212   6.944   5.583   1.978
  105LYSH    NZ 1213   7.003   5.501   1.870
  105LYSH   HZ1 1214   7.006   5.409   1.908
  105LYSH   HZ2 1215   6.957   5.506   1.782
  105LYSH   HZ3 1216   7.099   5.525   1.858
  105LYSH     C 1217   6.823   5.712   2.325
  105LYSH     O 1218   6.904   5.624   2.297
  106ILE      N 1219   6.749   5.707   2.435
  106ILE      H 1220   6.723   5.790   2.485
  106ILE     CA 1221   6.718   5.584   2.510
  106ILE     CB 1222   6.660   5.630   2.644
  106ILE    CG1 1223   6.751   5.736   2.707
  106ILE    CG2 1224   6.654   5.507   2.735
  106ILE     CD 1225   6.667   5.837   2.787
  106ILE      C 1226   6.611   5.498   2.442
  106ILE      O 1227   6.507   5.557   2.411
  107GLN      N 1228   6.645   5.378   2.396
  107GLN      H 1229   6.715   5.319   2.435
  107GLN     CA 1230   6.567   5.303   2.297
  107GLN     CB 1231   6.650   5.203   2.216
  107GLN     CG 1232   6.591   5.157   2.082
  107GLN     CD 1233   6.628   5.264   1.980
  107GLN    OE1 1234   6.744   5.302   1.965
  107GLN    NE2 1235   6.535   5.298   1.891
  107GLN   HE21 1236   6.448   5.250   1.886
  107GLN   HE22 1237   6.534   5.390   1.852
  107GLN      C 1238   6.436   5.241   2.347
  107GLN      O 1239   6.436   5.123   2.379
  108VAL      N 1240   6.342   5.330   2.376
  108VAL      H 1241   6.367   5.427   2.377
  108VAL     CA 1242   6.199   5.315   2.408
  108VAL     CB 1243   6.156   5.413   2.517
  108VAL    CG1 1244   6.225   5.375   2.648
  108VAL    CG2 1245   6.171   5.559   2.474
  108VAL      C 1246   6.110   5.316   2.284
  108VAL      O 1247   6.003   5.255   2.288
  109TYR      N 1248   6.132   5.395   2.179
  109TYR      H 1249   6.225   5.430   2.172
  109TYR     CA 1250   6.056   5.380   2.054
  109TYR     CB 1251   6.028   5.521   2.002
  109TYR     CG 1252   5.942   5.612   2.090
  109TYR    CD1 1253   5.995   5.709   2.173
  109TYR    HD1 1254   6.096   5.690   2.209
  109TYR    CD2 1255   5.808   5.617   2.055
  109TYR    HD2 1256   5.770   5.554   1.974
  109TYR    CE1 1257   5.913   5.811   2.221
  109TYR    HE1 1258   5.957   5.875   2.298
  109TYR    CE2 1259   5.723   5.718   2.098
  109TYR    HE2 1260   5.620   5.722   2.064
  109TYR     CZ 1261   5.782   5.817   2.176
  109TYR     OH 1262   5.723   5.940   2.177
  109TYR     HH 1263   5.627   5.942   2.150
  109TYR      C 1264   6.134   5.296   1.952
  109TYR      O 1265   6.254   5.315   1.930
  110SER      N 1266   6.057   5.199   1.905
  110SER      H 1267   5.959   5.193   1.922
  110SER     CA 1268   6.103   5.091   1.817
  110SER     CB 1269   6.150   5.147   1.683
  110SER     OG 1270   6.046   5.206   1.604
  110SER     HG 1271   5.952   5.177   1.624
  110SER      C 1272   6.223   5.019   1.879
  110SER      O 1273   6.337   5.063   1.862
  111ARG      N 1274   6.199   4.899   1.931
  111ARG      H 1275   6.107   4.867   1.954
  111ARG     CA 1276   6.309   4.820   1.989
  111ARG     CB 1277   6.261   4.682   2.032
  111ARG     CG 1278   6.149   4.681   2.137
  111ARG     CD 1279   6.074   4.550   2.112
  111ARG     NE 1280   5.953   4.532   2.194
  111ARG     HE 1281   5.906   4.612   2.231
  111ARG     CZ 1282   5.907   4.410   2.226
  111ARG    NH1 1283   5.975   4.299   2.194
  111ARG   HH11 1284   6.066   4.304   2.154
  111ARG   HH12 1285   5.937   4.210   2.217
  111ARG    NH2 1286   5.802   4.392   2.307
  111ARG   HH21 1287   5.759   4.460   2.366
  111ARG   HH22 1288   5.763   4.300   2.308
  111ARG      C 1289   6.429   4.792   1.898
  111ARG      O 1290   6.525   4.727   1.939
  112HI0      N 1291   6.407   4.814   1.768
  112HI0      H 1292   6.312   4.821   1.738
  112HI0     CA 1293   6.520   4.818   1.674
  112HI0     CB 1294   6.521   4.693   1.587
  112HI0     CG 1295   6.528   4.557   1.657
  112HI0    ND1 1296   6.643   4.497   1.689
  112HI0    HD1 1297   6.735   4.535   1.690
  112HI0    CD2 1298   6.423   4.478   1.679
  112HI0    HD2 1299   6.319   4.492   1.649
  112HI0    CE1 1300   6.608   4.375   1.728
  112HI0    HE1 1301   6.683   4.297   1.744
  112HI0    NE2 1302   6.476   4.364   1.722
  112HI0    HE2 1303   6.424   4.283   1.751
  112HI0      C 1304   6.518   4.949   1.595
  112HI0      O 1305   6.416   4.999   1.547
  113PRO      N 1306   6.633   5.015   1.595
  113PRO     CA 1307   6.658   5.140   1.521
  113PRO     CB 1308   6.798   5.188   1.560
  113PRO     CG 1309   6.871   5.064   1.613
  113PRO     CD 1310   6.757   4.975   1.663
  113PRO      C 1311   6.631   5.124   1.371
  113PRO      O 1312   6.684   5.033   1.307
  114ALA      N 1313   6.547   5.219   1.331
  114ALA      H 1314   6.495   5.281   1.389
  114ALA     CA 1315   6.487   5.237   1.198
  114ALA     CB 1316   6.346   5.298   1.204
  114ALA      C 1317   6.565   5.320   1.096
  114ALA      O 1318   6.572   5.267   0.985
  115GL4      N 1319   6.594   5.445   1.129
  115GL4      H 1320   6.580   5.470   1.225
  115GL4     CA 1321   6.668   5.547   1.054
  115GL4     CB 1322   6.659   5.681   1.128
  115GL4     CG 1323   6.712   5.707   1.269
  115GL4     CD 1324   6.623   5.636   1.371
  115GL4    OE1 1325   6.525   5.703   1.411
  115GL4   HE11 1326   6.468   5.646   1.470
  115GL4   HE12 1327   6.522   5.791   1.365
  115GL4    OE2 1328   6.636   5.513   1.391
  115GL4   HE21 1329   6.603   5.489   1.482
  115GL4   HE22 1330   6.668   5.464   1.310
  115GL4      C 1331   6.816   5.515   1.029
  115GL4      O 1332   6.864   5.415   1.081
  116ASN      N 1333   6.879   5.579   0.930
  116ASN      H 1334   6.830   5.646   0.875
  116ASN     CA 1335   7.021   5.558   0.901
  116ASN     CB 1336   7.069   5.614   0.767
  116ASN     CG 1337   6.976   5.581   0.649
  116ASN    OD1 1338   6.925   5.470   0.642
  116ASN    ND2 1339   6.948   5.673   0.557
  116ASN   HD21 1340   6.961   5.771   0.571
  116ASN   HD22 1341   6.914   5.641   0.468
  116ASN      C 1342   7.111   5.618   1.010
  116ASN      O 1343   7.080   5.724   1.064
  117GLY      N 1344   7.239   5.581   1.013
  117GLY      H 1345   7.287   5.543   0.934
  117GLY     CA 1346   7.324   5.603   1.131
  117GLY      C 1347   7.360   5.747   1.170
  117GLY      O 1348   7.312   5.840   1.106
  118LYSH     N 1349   7.447   5.770   1.268
  118LYSH     H 1350   7.455   5.863   1.304
  118LYSH    CA 1351   7.510   5.657   1.337
  118LYSH    CB 1352   7.662   5.672   1.353
  118LYSH    CG 1353   7.739   5.684   1.222
  118LYSH    CD 1354   7.887   5.705   1.255
  118LYSH    CE 1355   7.980   5.722   1.135
  118LYSH    NZ 1356   8.111   5.779   1.171
  118LYSH   HZ1 1357   8.085   5.858   1.226
  118LYSH   HZ2 1358   8.176   5.725   1.223
  118LYSH   HZ3 1359   8.155   5.812   1.087
  118LYSH     C 1360   7.454   5.633   1.477
  118LYSH     O 1361   7.435   5.722   1.560
  119SER      N 1362   7.418   5.507   1.500
  119SER      H 1363   7.437   5.439   1.428
  119SER     CA 1364   7.355   5.460   1.624
  119SER     CB 1365   7.237   5.367   1.598
  119SER     OG 1366   7.111   5.435   1.589
  119SER     HG 1367   7.085   5.434   1.492
  119SER      C 1368   7.444   5.392   1.728
  119SER      O 1369   7.539   5.323   1.692
  120ASN      N 1370   7.436   5.461   1.842
  120ASN      H 1371   7.376   5.541   1.833
  120ASN     CA 1372   7.492   5.425   1.973
  120ASN     CB 1373   7.432   5.292   2.021
  120ASN     CG 1374   7.296   5.313   2.087
  120ASN    OD1 1375   7.224   5.404   2.046
  120ASN    ND2 1376   7.255   5.232   2.184
  120ASN   HD21 1377   7.303   5.146   2.201
  120ASN   HD22 1378   7.177   5.260   2.241
  120ASN      C 1379   7.644   5.417   1.969
  120ASN      O 1380   7.704   5.309   1.971
  121PHE      N 1381   7.726   5.520   1.950
  121PHE      H 1382   7.820   5.491   1.931
  121PHE     CA 1383   7.712   5.666   1.942
  121PHE     CB 1384   7.685   5.727   1.804
  121PHE     CG 1385   7.800   5.681   1.714
  121PHE    CD1 1386   7.906   5.766   1.688
  121PHE    HD1 1387   7.900   5.870   1.721
  121PHE    CD2 1388   7.790   5.558   1.649
  121PHE    HD2 1389   7.703   5.493   1.655
  121PHE    CE1 1390   8.012   5.731   1.606
  121PHE    HE1 1391   8.083   5.806   1.570
  121PHE    CE2 1392   7.894   5.523   1.564
  121PHE    HE2 1393   7.893   5.426   1.515
  121PHE     CZ 1394   8.007   5.603   1.551
  121PHE     HZ 1395   8.093   5.566   1.496
  121PHE      C 1396   7.633   5.748   2.045
  121PHE      O 1397   7.531   5.704   2.097
  122LEU      N 1398   7.692   5.858   2.091
  122LEU      H 1399   7.774   5.901   2.054
  122LEU     CA 1400   7.613   5.953   2.170
  122LEU     CB 1401   7.700   6.059   2.239
  122LEU     CG 1402   7.613   6.135   2.338
  122LEU    CD1 1403   7.602   6.056   2.469
  122LEU    CD2 1404   7.675   6.272   2.367
  122LEU      C 1405   7.518   6.016   2.068
  122LEU      O 1406   7.567   6.082   1.976
  123ASN      N 1407   7.391   5.982   2.083
  123ASN      H 1408   7.363   5.930   2.164
  123ASN     CA 1409   7.277   6.004   1.993
  123ASN     CB 1410   7.211   5.869   1.965
  123ASN     CG 1411   7.285   5.793   1.854
  123ASN    OD1 1412   7.267   5.672   1.839
  123ASN    ND2 1413   7.354   5.863   1.765
  123ASN   HD21 1414   7.369   5.960   1.786
  123ASN   HD22 1415   7.402   5.816   1.690
  123ASN      C 1416   7.176   6.097   2.061
  123ASN      O 1417   7.119   6.068   2.166
  124CYS2     N 1418   7.122   6.186   1.978
  124CYS2     H 1419   7.161   6.201   1.887
  124CYS2    CA 1420   7.011   6.276   2.015
  124CYS2    CB 1421   7.043   6.424   2.036
  124CYS2    SG 1422   6.902   6.523   2.099
  124CYS2     C 1423   6.909   6.267   1.902
  124CYS2     O 1424   6.951   6.259   1.786
  125TYR      N 1425   6.784   6.298   1.935
  125TYR      H 1426   6.765   6.340   2.023
  125TYR     CA 1427   6.679   6.299   1.832
  125TYR     CB 1428   6.602   6.167   1.830
  125TYR     CG 1429   6.496   6.157   1.720
  125TYR    CD1 1430   6.364   6.180   1.758
  125TYR    HD1 1431   6.321   6.205   1.855
  125TYR    CD2 1432   6.532   6.093   1.602
  125TYR    HD2 1433   6.633   6.082   1.562
  125TYR    CE1 1434   6.262   6.135   1.674
  125TYR    HE1 1435   6.162   6.155   1.711
  125TYR    CE2 1436   6.427   6.051   1.521
  125TYR    HE2 1437   6.443   5.980   1.440
  125TYR     CZ 1438   6.294   6.062   1.560
  125TYR     OH 1439   6.204   5.966   1.527
  125TYR     HH 1440   6.244   5.897   1.466
  125TYR      C 1441   6.589   6.423   1.826
  125TYR      O 1442   6.530   6.452   1.929
  126VAL      N 1443   6.577   6.473   1.703
  126VAL      H 1444   6.596   6.418   1.621
  126VAL     CA 1445   6.491   6.586   1.667
  126VAL     CB 1446   6.546   6.669   1.551
  126VAL    CG1 1447   6.456   6.778   1.493
  126VAL    CG2 1448   6.675   6.729   1.607
  126VAL      C 1449   6.354   6.529   1.631
  126VAL      O 1450   6.342   6.437   1.550
  127SER      N 1451   6.254   6.584   1.699
  127SER      H 1452   6.265   6.632   1.786
  127SER     CA 1453   6.113   6.549   1.678
  127SER     CB 1454   6.019   6.586   1.792
  127SER     OG 1455   6.026   6.720   1.843
  127SER     HG 1456   6.103   6.721   1.907
  127SER      C 1457   6.057   6.602   1.546
  127SER      O 1458   5.962   6.541   1.496
  128GLY      N 1459   6.111   6.708   1.487
  128GLY      H 1460   6.159   6.778   1.539
  128GLY     CA 1461   6.073   6.750   1.351
  128GLY      C 1462   6.145   6.876   1.304
  128GLY      O 1463   6.122   6.994   1.328
  129PHE      N 1464   6.230   6.848   1.205
  129PHE      H 1465   6.232   6.753   1.173
  129PHE     CA 1466   6.296   6.944   1.117
  129PHE     CB 1467   6.410   6.870   1.047
  129PHE     CG 1468   6.485   6.942   0.935
  129PHE    CD1 1469   6.574   7.046   0.956
  129PHE    HD1 1470   6.594   7.078   1.058
  129PHE    CD2 1471   6.469   6.898   0.804
  129PHE    HD2 1472   6.388   6.835   0.767
  129PHE    CE1 1473   6.644   7.099   0.848
  129PHE    HE1 1474   6.708   7.187   0.858
  129PHE    CE2 1475   6.541   6.953   0.699
  129PHE    HE2 1476   6.514   6.928   0.596
  129PHE     CZ 1477   6.632   7.057   0.716
  129PHE     HZ 1478   6.708   7.086   0.644
  129PHE      C 1479   6.208   7.024   1.021
  129PHE      O 1480   6.200   6.996   0.901
  130HI0      N 1481   6.133   7.112   1.088
  130HI0      H 1482   6.139   7.111   1.188
  130HI0     CA 1483   6.037   7.207   1.029
  130HI0     CB 1484   5.913   7.123   0.999
  130HI0     CG 1485   5.824   7.190   0.894
  130HI0    ND1 1486   5.851   7.238   0.773
  130HI0    HD1 1487   5.938   7.214   0.730
  130HI0    CD2 1488   5.692   7.184   0.905
  130HI0    HD2 1489   5.632   7.174   0.996
  130HI0    CE1 1490   5.735   7.260   0.712
  130HI0    HE1 1491   5.726   7.311   0.616
  130HI0    NE2 1492   5.635   7.222   0.791
  130HI0    HE2 1493   5.538   7.231   0.770
  130HI0      C 1494   6.003   7.326   1.119
  130HI0      O 1495   5.971   7.302   1.235
  131PRO      N 1496   6.059   7.440   1.079
  131PRO     CA 1497   6.153   7.471   0.970
  131PRO     CB 1498   6.116   7.612   0.926
  131PRO     CG 1499   6.065   7.676   1.056
  131PRO     CD 1500   5.994   7.562   1.129
  131PRO      C 1501   6.303   7.445   0.984
  131PRO      O 1502   6.342   7.403   1.093
  132SER      N 1503   6.372   7.478   0.875
  132SER      H 1504   6.320   7.500   0.793
  132SER     CA 1505   6.516   7.458   0.857
  132SER     CB 1506   6.575   7.515   0.728
  132SER     OG 1507   6.534   7.652   0.728
  132SER     HG 1508   6.596   7.698   0.665
  132SER      C 1509   6.602   7.520   0.969
  132SER      O 1510   6.717   7.479   0.981
  133AS4      N 1511   6.551   7.622   1.037
  133AS4      H 1512   6.481   7.682   0.999
  133AS4     CA 1513   6.617   7.689   1.150
  133AS4     CB 1514   6.550   7.825   1.167
  133AS4     CG 1515   6.402   7.806   1.199
  133AS4    OD1 1516   6.316   7.803   1.109
  133AS4   HD11 1517   6.232   7.847   1.142
  133AS4   HD12 1518   6.360   7.749   1.037
  133AS4    OD2 1519   6.368   7.816   1.319
  133AS4   HD21 1520   6.269   7.824   1.312
  133AS4   HD22 1521   6.445   7.826   1.383
  133AS4      C 1522   6.633   7.610   1.280
  133AS4      O 1523   6.663   7.671   1.382
  134ILE      N 1524   6.647   7.477   1.275
  134ILE      H 1525   6.612   7.426   1.197
  134ILE     CA 1526   6.691   7.394   1.388
  134ILE     CB 1527   6.653   7.246   1.388
  134ILE    CG1 1528   6.729   7.172   1.277
  134ILE    CG2 1529   6.503   7.232   1.361
  134ILE     CD 1530   6.740   7.024   1.316
  134ILE      C 1531   6.840   7.409   1.420
  134ILE      O 1532   6.923   7.413   1.329
  135GL4      N 1533   6.870   7.408   1.550
  135GL4      H 1534   6.801   7.419   1.622
  135GL4     CA 1535   7.010   7.406   1.596
  135GL4     CB 1536   7.045   7.531   1.676
  135GL4     CG 1537   7.016   7.662   1.602
  135GL4     CD 1538   7.049   7.790   1.679
  135GL4    OE1 1539   7.143   7.786   1.762
  135GL4   HE11 1540   7.123   7.835   1.847
  135GL4   HE12 1541   7.221   7.745   1.715
  135GL4    OE2 1542   6.996   7.899   1.649
  135GL4   HE21 1543   6.980   7.959   1.727
  135GL4   HE22 1544   7.013   7.916   1.552
  135GL4      C 1545   7.025   7.294   1.700
  135GL4      O 1546   6.955   7.299   1.801
  136VAL      N 1547   7.121   7.204   1.681
  136VAL      H 1548   7.200   7.229   1.625
  136VAL     CA 1549   7.127   7.089   1.773
  136VAL     CB 1550   7.087   6.956   1.710
  136VAL    CG1 1551   7.043   6.849   1.810
  136VAL    CG2 1552   6.974   6.961   1.607
  136VAL      C 1553   7.253   7.064   1.855
  136VAL      O 1554   7.368   7.056   1.812
  137AS4      N 1555   7.238   7.073   1.987
  137AS4      H 1556   7.146   7.069   2.026
  137AS4     CA 1557   7.355   7.059   2.075
  137AS4     CB 1558   7.370   7.184   2.162
  137AS4     CG 1559   7.419   7.303   2.080
  137AS4    OD1 1560   7.527   7.294   2.017
  137AS4   HD11 1561   7.542   7.376   1.962
  137AS4   HD12 1562   7.566   7.203   2.035
  137AS4    OD2 1563   7.345   7.404   2.081
  137AS4   HD21 1564   7.388   7.479   2.032
  137AS4   HD22 1565   7.256   7.384   2.122
  137AS4      C 1566   7.350   6.940   2.172
  137AS4      O 1567   7.270   6.930   2.265
  138LEU      N 1568   7.459   6.866   2.155
  138LEU      H 1569   7.521   6.870   2.077
  138LEU     CA 1570   7.494   6.764   2.255
  138LEU     CB 1571   7.551   6.644   2.178
  138LEU     CG 1572   7.443   6.556   2.115
  138LEU    CD1 1573   7.489   6.459   2.006
  138LEU    CD2 1574   7.374   6.486   2.232
  138LEU      C 1575   7.590   6.822   2.359
  138LEU      O 1576   7.701   6.867   2.330
  139LEU      N 1577   7.536   6.830   2.481
  139LEU      H 1578   7.449   6.786   2.501
  139LEU     CA 1579   7.604   6.883   2.600
  139LEU     CB 1580   7.497   6.948   2.688
  139LEU     CG 1581   7.430   7.063   2.611
  139LEU    CD1 1582   7.293   7.075   2.678
  139LEU    CD2 1583   7.506   7.194   2.626
  139LEU      C 1584   7.671   6.768   2.673
  139LEU      O 1585   7.617   6.657   2.677
  140LYSH     N 1586   7.791   6.804   2.719
  140LYSH     H 1587   7.832   6.887   2.682
  140LYSH    CA 1588   7.881   6.724   2.803
  140LYSH    CB 1589   7.980   6.663   2.703
  140LYSH    CG 1590   8.075   6.555   2.756
  140LYSH    CD 1591   8.170   6.524   2.640
  140LYSH    CE 1592   8.277   6.424   2.684
  140LYSH    NZ 1593   8.409   6.488   2.700
  140LYSH   HZ1 1594   8.405   6.557   2.772
  140LYSH   HZ2 1595   8.478   6.421   2.726
  140LYSH   HZ3 1596   8.435   6.532   2.614
  140LYSH     C 1597   7.945   6.811   2.911
  140LYSH     O 1598   8.028   6.896   2.879
  141ASN      N 1599   7.894   6.800   3.033
  141ASN      H 1600   7.840   6.719   3.056
  141ASN     CA 1601   7.937   6.876   3.152
  141ASN     CB 1602   8.074   6.830   3.202
  141ASN     CG 1603   8.077   6.692   3.268
  141ASN    OD1 1604   7.969   6.634   3.284
  141ASN    ND2 1605   8.193   6.634   3.297
  141ASN   HD21 1606   8.275   6.689   3.282
  141ASN   HD22 1607   8.205   6.549   3.349
  141ASN      C 1608   7.915   7.027   3.142
  141ASN      O 1609   8.008   7.105   3.158
  142GLY      N 1610   7.799   7.055   3.083
  142GLY      H 1611   7.724   6.990   3.073
  142GLY     CA 1612   7.752   7.192   3.055
  142GLY      C 1613   7.839   7.254   2.945
  142GLY      O 1614   7.797   7.362   2.904
  143GL4      N 1615   7.919   7.179   2.870
  143GL4      H 1616   7.940   7.090   2.912
  143GL4     CA 1617   7.984   7.225   2.747
  143GL4     CB 1618   8.130   7.182   2.763
  143GL4     CG 1619   8.228   7.264   2.678
  143GL4     CD 1620   8.368   7.205   2.659
  143GL4    OE1 1621   8.395   7.083   2.655
  143GL4   HE11 1622   8.495   7.079   2.659
  143GL4   HE12 1623   8.321   7.016   2.657
  143GL4    OE2 1624   8.456   7.293   2.652
  143GL4   HE21 1625   8.542   7.245   2.633
  143GL4   HE22 1626   8.424   7.387   2.646
  143GL4      C 1627   7.931   7.154   2.622
  143GL4      O 1628   7.903   7.035   2.621
  144ARG      N 1629   7.904   7.233   2.518
  144ARG      H 1630   7.927   7.330   2.526
  144ARG     CA 1631   7.844   7.190   2.391
  144ARG     CB 1632   7.786   7.313   2.322
  144ARG     CG 1633   7.670   7.397   2.377
  144ARG     CD 1634   7.669   7.539   2.320
  144ARG     NE 1635   7.647   7.530   2.175
  144ARG     HE 1636   7.609   7.441   2.148
  144ARG     CZ 1637   7.699   7.609   2.080
  144ARG    NH1 1638   7.775   7.716   2.105
  144ARG   HH11 1639   7.801   7.743   2.198
  144ARG   HH12 1640   7.831   7.747   2.028
  144ARG    NH2 1641   7.691   7.570   1.952
  144ARG   HH21 1642   7.633   7.491   1.930
  144ARG   HH22 1643   7.734   7.625   1.881
  144ARG      C 1644   7.948   7.134   2.294
  144ARG      O 1645   8.043   7.202   2.254
  145ILE      N 1646   7.922   7.009   2.257
  145ILE      H 1647   7.843   6.956   2.287
  145ILE     CA 1648   8.017   6.941   2.168
  145ILE     CB 1649   7.997   6.790   2.168
  145ILE    CG1 1650   8.017   6.719   2.302
  145ILE    CG2 1651   8.081   6.726   2.057
  145ILE     CD 1652   7.917   6.607   2.331
  145ILE      C 1653   8.019   6.996   2.025
  145ILE      O 1654   7.918   7.025   1.961
  146GL4      N 1655   8.132   7.065   2.013
  146GL4      H 1656   8.178   7.108   2.091
  146GL4     CA 1657   8.195   7.101   1.885
  146GL4     CB 1658   8.325   7.180   1.901
  146GL4     CG 1659   8.289   7.320   1.953
  146GL4     CD 1660   8.414   7.398   1.993
  146GL4    OE1 1661   8.519   7.334   2.017
  146GL4   HE11 1662   8.594   7.397   2.039
  146GL4   HE12 1663   8.516   7.236   2.000
  146GL4    OE2 1664   8.418   7.523   1.992
  146GL4   HE21 1665   8.509   7.550   1.961
  146GL4   HE22 1666   8.328   7.562   2.011
  146GL4      C 1667   8.228   6.989   1.786
  146GL4      O 1668   8.230   6.874   1.828
  147LYSH     N 1669   8.180   7.019   1.666
  147LYSH     H 1670   8.163   7.115   1.641
  147LYSH    CA 1671   8.183   6.934   1.546
  147LYSH    CB 1672   8.323   6.889   1.505
  147LYSH    CG 1673   8.404   7.016   1.474
  147LYSH    CD 1674   8.543   6.971   1.429
  147LYSH    CE 1675   8.624   6.933   1.553
  147LYSH    NZ 1676   8.768   6.912   1.533
  147LYSH   HZ1 1677   8.778   6.839   1.466
  147LYSH   HZ2 1678   8.806   6.994   1.492
  147LYSH   HZ3 1679   8.817   6.886   1.616
  147LYSH     C 1680   8.088   6.816   1.567
  147LYSH     O 1681   8.118   6.700   1.539
  148VAL      N 1682   7.965   6.842   1.610
  148VAL      H 1683   7.933   6.936   1.609
  148VAL     CA 1684   7.859   6.739   1.613
  148VAL     CB 1685   7.761   6.770   1.727
  148VAL    CG1 1686   7.711   6.913   1.714
  148VAL    CG2 1687   7.661   6.659   1.760
  148VAL      C 1688   7.794   6.718   1.477
  148VAL      O 1689   7.756   6.812   1.406
  149GL4      N 1690   7.760   6.591   1.457
  149GL4      H 1691   7.764   6.517   1.523
  149GL4     CA 1692   7.730   6.540   1.322
  149GL4     CB 1693   7.836   6.437   1.284
  149GL4     CG 1694   7.975   6.501   1.283
  149GL4     CD 1695   8.083   6.407   1.229
  149GL4    OE1 1696   8.200   6.435   1.261
  149GL4   HE11 1697   8.254   6.358   1.227
  149GL4   HE12 1698   8.208   6.526   1.303
  149GL4    OE2 1699   8.058   6.319   1.144
  149GL4   HE21 1700   8.128   6.247   1.145
  149GL4   HE22 1701   7.973   6.343   1.098
  149GL4      C 1702   7.592   6.475   1.305
  149GL4      O 1703   7.520   6.445   1.400
  150HI0      N 1704   7.546   6.488   1.181
  150HI0      H 1705   7.609   6.502   1.105
  150HI0     CA 1706   7.403   6.473   1.151
  150HI0     CB 1707   7.333   6.609   1.141
  150HI0     CG 1708   7.341   6.681   1.006
  150HI0    ND1 1709   7.432   6.770   0.971
  150HI0    HD1 1710   7.513   6.794   1.024
  150HI0    CD2 1711   7.250   6.680   0.910
  150HI0    HD2 1712   7.176   6.599   0.905
  150HI0    CE1 1713   7.391   6.827   0.857
  150HI0    HE1 1714   7.451   6.898   0.801
  150HI0    NE2 1715   7.279   6.770   0.816
  150HI0    HE2 1716   7.220   6.800   0.741
  150HI0      C 1717   7.354   6.376   1.044
  150HI0      O 1718   7.430   6.367   0.947
  151SER      N 1719   7.248   6.298   1.063
  151SER      H 1720   7.199   6.308   1.149
  151SER     CA 1721   7.203   6.202   0.961
  151SER     CB 1722   7.132   6.085   1.031
  151SER     OG 1723   7.108   5.974   0.945
  151SER     HG 1724   7.108   5.891   1.001
  151SER      C 1725   7.130   6.273   0.847
  151SER      O 1726   7.131   6.395   0.827
  152AS4      N 1727   7.063   6.191   0.767
  152AS4      H 1728   7.070   6.092   0.783
  152AS4     CA 1729   6.975   6.238   0.659
  152AS4     CB 1730   7.013   6.170   0.528
  152AS4     CG 1731   7.017   6.019   0.550
  152AS4    OD1 1732   7.125   5.958   0.561
  152AS4   HD11 1733   7.109   5.884   0.626
  152AS4   HD12 1734   7.191   5.983   0.490
  152AS4    OD2 1735   6.908   5.957   0.550
  152AS4   HD21 1736   6.892   5.902   0.632
  152AS4   HD22 1737   6.862   5.973   0.463
  152AS4      C 1738   6.834   6.201   0.706
  152AS4      O 1739   6.814   6.135   0.808
  153LEU      N 1740   6.735   6.275   0.658
  153LEU      H 1741   6.751   6.351   0.595
  153LEU     CA 1742   6.600   6.281   0.717
  153LEU     CB 1743   6.504   6.371   0.639
  153LEU     CG 1744   6.541   6.518   0.656
  153LEU    CD1 1745   6.474   6.596   0.543
  153LEU    CD2 1746   6.497   6.566   0.795
  153LEU      C 1747   6.531   6.147   0.736
  153LEU      O 1748   6.537   6.072   0.639
  154SER      N 1749   6.434   6.142   0.827
  154SER      H 1750   6.440   6.208   0.902
  154SER     CA 1751   6.342   6.027   0.832
  154SER     CB 1752   6.373   5.945   0.957
  154SER     OG 1753   6.278   5.845   0.996
  154SER     HG 1754   6.305   5.761   0.949
  154SER      C 1755   6.198   6.079   0.836
  154SER      O 1756   6.150   6.139   0.932
  155PHE      N 1757   6.150   6.107   0.715
  155PHE      H 1758   6.199   6.091   0.629
  155PHE     CA 1759   6.012   6.155   0.694
  155PHE     CB 1760   5.999   6.220   0.556
  155PHE     CG 1761   5.862   6.270   0.510
  155PHE    CD1 1762   5.805   6.197   0.406
  155PHE    HD1 1763   5.860   6.114   0.363
  155PHE    CD2 1764   5.795   6.372   0.576
  155PHE    HD2 1765   5.840   6.403   0.670
  155PHE    CE1 1766   5.673   6.225   0.375
  155PHE    HE1 1767   5.645   6.187   0.277
  155PHE    CE2 1768   5.666   6.400   0.534
  155PHE    HE2 1769   5.617   6.484   0.583
  155PHE     CZ 1770   5.597   6.320   0.443
  155PHE     HZ 1771   5.492   6.337   0.419
  155PHE      C 1772   5.894   6.065   0.730
  155PHE      O 1773   5.882   5.962   0.664
  156SER      N 1774   5.813   6.115   0.823
  156SER      H 1775   5.834   6.199   0.873
  156SER     CA 1776   5.695   6.046   0.876
  156SER     CB 1777   5.695   6.042   1.029
  156SER     OG 1778   5.598   5.944   1.069
  156SER     HG 1779   5.589   5.947   1.169
  156SER      C 1780   5.559   6.088   0.822
  156SER      O 1781   5.503   6.026   0.731
  157LYSH     N 1782   5.516   6.207   0.862
  157LYSH     H 1783   5.543   6.241   0.952
  157LYSH    CA 1784   5.399   6.273   0.802
  157LYSH    CB 1785   5.272   6.194   0.833
  157LYSH    CG 1786   5.258   6.132   0.973
  157LYSH    CD 1787   5.122   6.065   0.985
  157LYSH    CE 1788   5.090   6.046   1.134
  157LYSH    NZ 1789   4.954   5.991   1.144
  157LYSH   HZ1 1790   4.881   6.050   1.110
  157LYSH   HZ2 1791   4.942   5.910   1.086
  157LYSH   HZ3 1792   4.940   5.957   1.237
  157LYSH     C 1793   5.375   6.422   0.828
  157LYSH     O 1794   5.362   6.457   0.945
  158AS4      N 1795   5.357   6.494   0.718
  158AS4      H 1796   5.306   6.441   0.650
  158AS4     CA 1797   5.340   6.640   0.715
  158AS4     CB 1798   5.203   6.689   0.762
  158AS4     CG 1799   5.094   6.695   0.654
  158AS4    OD1 1800   4.985   6.645   0.688
  158AS4   HD11 1801   4.909   6.659   0.624
  158AS4   HD12 1802   5.022   6.605   0.772
  158AS4    OD2 1803   5.135   6.731   0.541
  158AS4   HD21 1804   5.072   6.790   0.492
  158AS4   HD22 1805   5.233   6.711   0.545
  158AS4      C 1806   5.452   6.731   0.767
  158AS4      O 1807   5.544   6.764   0.692
  159TRP      N 1808   5.470   6.746   0.898
  159TRP      H 1809   5.399   6.739   0.967
  159TRP     CA 1810   5.583   6.820   0.955
  159TRP     CB 1811   5.542   6.901   1.078
  159TRP     CG 1812   5.454   6.840   1.187
  159TRP    CD1 1813   5.483   6.767   1.293
  159TRP    HD1 1814   5.577   6.762   1.349
  159TRP    CD2 1815   5.316   6.838   1.171
  159TRP    NE1 1816   5.371   6.713   1.340
  159TRP    HE1 1817   5.367   6.651   1.418
  159TRP    CE2 1818   5.265   6.763   1.277
  159TRP    CE3 1819   5.234   6.906   1.082
  159TRP    HE3 1820   5.286   6.944   0.994
  159TRP    CZ2 1821   5.127   6.745   1.285
  159TRP    HZ2 1822   5.074   6.691   1.364
  159TRP    CZ3 1823   5.096   6.888   1.087
  159TRP    HZ3 1824   5.034   6.917   1.003
  159TRP    CH2 1825   5.048   6.812   1.193
  159TRP    HH2 1826   4.945   6.777   1.189
  159TRP      C 1827   5.691   6.725   1.009
  159TRP      O 1828   5.806   6.766   1.024
  160SER      N 1829   5.665   6.598   1.040
  160SER      H 1830   5.572   6.561   1.037
  160SER     CA 1831   5.752   6.507   1.116
  160SER     CB 1832   5.669   6.405   1.194
  160SER     OG 1833   5.564   6.342   1.122
  160SER     HG 1834   5.515   6.275   1.178
  160SER      C 1835   5.872   6.454   1.037
  160SER      O 1836   5.879   6.335   1.007
  161PHE      N 1837   5.951   6.544   0.981
  161PHE      H 1838   5.912   6.636   0.976
  161PHE     CA 1839   6.085   6.520   0.924
  161PHE     CB 1840   6.118   6.648   0.847
  161PHE     CG 1841   6.037   6.669   0.719
  161PHE    CD1 1842   5.947   6.775   0.729
  161PHE    HD1 1843   5.943   6.846   0.811
  161PHE    CD2 1844   6.060   6.593   0.605
  161PHE    HD2 1845   6.110   6.496   0.607
  161PHE    CE1 1846   5.881   6.797   0.608
  161PHE    HE1 1847   5.811   6.881   0.607
  161PHE    CE2 1848   5.994   6.620   0.486
  161PHE    HE2 1849   6.025   6.581   0.389
  161PHE     CZ 1850   5.906   6.728   0.490
  161PHE     HZ 1851   5.848   6.754   0.402
  161PHE      C 1852   6.180   6.496   1.041
  161PHE      O 1853   6.240   6.591   1.092
  162TYR      N 1854   6.178   6.372   1.089
  162TYR      H 1855   6.140   6.295   1.039
  162TYR     CA 1856   6.264   6.332   1.202
  162TYR     CB 1857   6.223   6.194   1.254
  162TYR     CG 1858   6.080   6.172   1.303
  162TYR    CD1 1859   6.029   6.246   1.408
  162TYR    HD1 1860   6.098   6.286   1.483
  162TYR    CD2 1861   6.001   6.069   1.252
  162TYR    HD2 1862   6.023   6.028   1.154
  162TYR    CE1 1863   5.903   6.221   1.461
  162TYR    HE1 1864   5.855   6.301   1.517
  162TYR    CE2 1865   5.875   6.041   1.304
  162TYR    HE2 1866   5.829   5.944   1.285
  162TYR     CZ 1867   5.825   6.119   1.407
  162TYR     OH 1868   5.697   6.096   1.447
  162TYR     HH 1869   5.656   6.026   1.388
  162TYR      C 1870   6.413   6.333   1.166
  162TYR      O 1871   6.445   6.295   1.053
  163LEU      N 1872   6.498   6.352   1.266
  163LEU      H 1873   6.455   6.344   1.356
  163LEU     CA 1874   6.642   6.377   1.251
  163LEU     CB 1875   6.677   6.523   1.221
  163LEU     CG 1876   6.809   6.532   1.144
  163LEU    CD1 1877   6.812   6.443   1.019
  163LEU    CD2 1878   6.845   6.679   1.120
  163LEU      C 1879   6.727   6.317   1.363
  163LEU      O 1880   6.691   6.340   1.478
  164LEU      N 1881   6.806   6.212   1.341
  164LEU      H 1882   6.822   6.168   1.253
  164LEU     CA 1883   6.904   6.166   1.440
  164LEU     CB 1884   6.941   6.019   1.423
  164LEU     CG 1885   6.998   5.937   1.539
  164LEU    CD1 1886   6.881   5.897   1.628
  164LEU    CD2 1887   7.077   5.816   1.487
  164LEU      C 1888   7.032   6.250   1.437
  164LEU      O 1889   7.096   6.265   1.333
  165TYR      N 1890   7.078   6.295   1.554
  165TYR      H 1891   7.036   6.265   1.639
  165TYR     CA 1892   7.199   6.378   1.567
  165TYR     CB 1893   7.162   6.516   1.623
  165TYR     CG 1894   7.170   6.617   1.508
  165TYR    CD1 1895   7.063   6.661   1.431
  165TYR    HD1 1896   6.985   6.589   1.407
  165TYR    CD2 1897   7.290   6.686   1.507
  165TYR    HD2 1898   7.369   6.664   1.579
  165TYR    CE1 1899   7.082   6.780   1.360
  165TYR    HE1 1900   6.990   6.822   1.320
  165TYR    CE2 1901   7.311   6.797   1.426
  165TYR    HE2 1902   7.404   6.853   1.433
  165TYR     CZ 1903   7.204   6.846   1.352
  165TYR     OH 1904   7.226   6.940   1.257
  165TYR     HH 1905   7.140   6.969   1.215
  165TYR      C 1906   7.303   6.311   1.656
  165TYR      O 1907   7.275   6.249   1.759
  166TYR      N 1908   7.422   6.294   1.599
  166TYR      H 1909   7.437   6.326   1.506
  166TYR     CA 1910   7.521   6.205   1.662
  166TYR     CB 1911   7.530   6.071   1.588
  166TYR     CG 1912   7.569   6.078   1.441
  166TYR    CD1 1913   7.471   6.089   1.343
  166TYR    HD1 1914   7.367   6.063   1.360
  166TYR    CD2 1915   7.704   6.073   1.409
  166TYR    HD2 1916   7.768   6.034   1.488
  166TYR    CE1 1917   7.507   6.089   1.208
  166TYR    HE1 1918   7.434   6.055   1.135
  166TYR    CE2 1919   7.745   6.083   1.277
  166TYR    HE2 1920   7.845   6.124   1.264
  166TYR     CZ 1921   7.644   6.084   1.181
  166TYR     OH 1922   7.675   6.052   1.053
  166TYR     HH 1923   7.774   6.058   1.038
  166TYR      C 1924   7.663   6.254   1.690
  166TYR      O 1925   7.697   6.349   1.621
  167THR      N 1926   7.729   6.212   1.798
  167THR      H 1927   7.688   6.152   1.866
  167THR     CA 1928   7.875   6.225   1.804
  167THR     CB 1929   7.908   6.339   1.901
  167THR    OG1 1930   8.051   6.345   1.908
  167THR    HG1 1931   8.079   6.414   1.841
  167THR    CG2 1932   7.838   6.342   2.037
  167THR      C 1933   7.935   6.096   1.861
  167THR      O 1934   7.857   6.017   1.915
  168GL4      N 1935   8.066   6.085   1.876
  168GL4      H 1936   8.123   6.164   1.901
  168GL4     CA 1937   8.126   5.962   1.930
  168GL4     CB 1938   8.259   5.939   1.858
  168GL4     CG 1939   8.349   6.063   1.867
  168GL4     CD 1940   8.450   6.069   1.752
  168GL4    OE1 1941   8.423   6.137   1.650
  168GL4   HE11 1942   8.513   6.149   1.609
  168GL4   HE12 1943   8.330   6.174   1.653
  168GL4    OE2 1944   8.567   6.028   1.764
  168GL4   HE21 1945   8.627   6.071   1.696
  168GL4   HE22 1946   8.567   5.954   1.831
  168GL4      C 1947   8.128   5.977   2.082
  168GL4      O 1948   8.133   6.082   2.146
  169PHE      N 1949   8.119   5.856   2.136
  169PHE      H 1950   8.180   5.781   2.113
  169PHE     CA 1951   8.096   5.845   2.281
  169PHE     CB 1952   8.000   5.726   2.291
  169PHE     CG 1953   7.956   5.710   2.437
  169PHE    CD1 1954   7.978   5.592   2.506
  169PHE    HD1 1955   8.034   5.517   2.450
  169PHE    CD2 1956   7.887   5.817   2.492
  169PHE    HD2 1957   7.882   5.913   2.440
  169PHE    CE1 1958   7.930   5.573   2.635
  169PHE    HE1 1959   7.923   5.473   2.678
  169PHE    CE2 1960   7.845   5.802   2.624
  169PHE    HE2 1961   7.821   5.894   2.677
  169PHE     CZ 1962   7.861   5.681   2.690
  169PHE     HZ 1963   7.828   5.672   2.793
  169PHE      C 1964   8.227   5.831   2.360
  169PHE      O 1965   8.309   5.747   2.325
  170THR      N 1966   8.234   5.913   2.465
  170THR      H 1967   8.155   5.965   2.499
  170THR     CA 1968   8.349   5.899   2.555
  170THR     CB 1969   8.391   6.028   2.624
  170THR    OG1 1970   8.295   6.070   2.722
  170THR    HG1 1971   8.205   6.095   2.686
  170THR    CG2 1972   8.417   6.138   2.521
  170THR      C 1973   8.324   5.796   2.666
  170THR      O 1974   8.209   5.775   2.703
  171PRO      N 1975   8.427   5.721   2.704
  171PRO     CA 1976   8.415   5.624   2.814
  171PRO     CB 1977   8.546   5.546   2.814
  171PRO     CG 1978   8.578   5.540   2.665
  171PRO     CD 1979   8.543   5.683   2.622
  171PRO      C 1980   8.386   5.666   2.958
  171PRO      O 1981   8.478   5.702   3.031
  172THR      N 1982   8.259   5.683   2.994
  172THR      H 1983   8.177   5.665   2.940
  172THR     CA 1984   8.208   5.728   3.125
  172THR     CB 1985   8.247   5.873   3.155
  172THR    OG1 1986   8.211   5.913   3.288
  172THR    HG1 1987   8.298   5.943   3.327
  172THR    CG2 1988   8.185   5.963   3.049
  172THR      C 1989   8.059   5.700   3.142
  172THR      O 1990   7.985   5.676   3.047
  173GL4      N 1991   8.030   5.689   3.271
  173GL4      H 1992   8.104   5.653   3.328
  173GL4     CA 1993   7.892   5.693   3.322
  173GL4     CB 1994   7.859   5.554   3.377
  173GL4     CG 1995   7.933   5.515   3.506
  173GL4     CD 1996   8.081   5.495   3.475
  173GL4    OE1 1997   8.167   5.582   3.502
  173GL4   HE11 1998   8.248   5.565   3.446
  173GL4   HE12 1999   8.121   5.649   3.560
  173GL4    OE2 2000   8.105   5.379   3.436
  173GL4   HE21 2001   8.196   5.353   3.468
  173GL4   HE22 2002   8.018   5.342   3.404
  173GL4      C 2003   7.872   5.803   3.426
  173GL4      O 2004   7.757   5.845   3.432
  174LYSH     N 2005   7.975   5.854   3.493
  174LYSH     H 2006   8.062   5.805   3.485
  174LYSH    CA 2007   7.980   5.965   3.590
  174LYSH    CB 2008   8.119   5.964   3.654
  174LYSH    CG 2009   8.129   6.064   3.770
  174LYSH    CD 2010   8.193   6.199   3.738
  174LYSH    CE 2011   8.329   6.184   3.669
  174LYSH    NZ 2012   8.390   6.318   3.658
  174LYSH   HZ1 2013   8.485   6.327   3.630
  174LYSH   HZ2 2014   8.345   6.360   3.579
  174LYSH   HZ3 2015   8.380   6.373   3.741
  174LYSH     C 2016   7.939   6.098   3.527
  174LYSH     O 2017   7.857   6.171   3.582
  175ASN      N 2018   8.000   6.139   3.416
  175ASN      H 2019   8.072   6.088   3.369
  175ASN     CA 2020   7.980   6.272   3.357
  175ASN     CB 2021   8.083   6.302   3.249
  175ASN     CG 2022   8.224   6.320   3.306
  175ASN    OD1 2023   8.246   6.373   3.414
  175ASN    ND2 2024   8.327   6.296   3.225
  175ASN   HD21 2025   8.310   6.263   3.132
  175ASN   HD22 2026   8.416   6.327   3.260
  175ASN      C 2027   7.836   6.305   3.316
  175ASN      O 2028   7.766   6.226   3.253
  176GL4      N 2029   7.798   6.433   3.318
  176GL4      H 2030   7.871   6.497   3.341
  176GL4     CA 2031   7.665   6.487   3.289
  176GL4     CB 2032   7.639   6.615   3.369
  176GL4     CG 2033   7.658   6.595   3.520
  176GL4     CD 2034   7.656   6.726   3.599
  176GL4    OE1 2035   7.619   6.833   3.547
  176GL4   HE11 2036   7.642   6.898   3.619
  176GL4   HE12 2037   7.565   6.817   3.465
  176GL4    OE2 2038   7.688   6.711   3.719
  176GL4   HE21 2039   7.715   6.801   3.753
  176GL4   HE22 2040   7.670   6.620   3.757
  176GL4      C 2041   7.649   6.515   3.140
  176GL4      O 2042   7.693   6.616   3.085
  177TYR      N 2043   7.604   6.416   3.063
  177TYR      H 2044   7.609   6.324   3.102
  177TYR     CA 2045   7.558   6.428   2.924
  177TYR     CB 2046   7.603   6.302   2.851
  177TYR     CG 2047   7.750   6.305   2.809
  177TYR    CD1 2048   7.782   6.353   2.683
  177TYR    HD1 2049   7.734   6.441   2.640
  177TYR    CD2 2050   7.833   6.209   2.866
  177TYR    HD2 2051   7.802   6.155   2.955
  177TYR    CE1 2052   7.887   6.301   2.609
  177TYR    HE1 2053   7.912   6.350   2.515
  177TYR    CE2 2054   7.934   6.150   2.791
  177TYR    HE2 2055   7.995   6.070   2.834
  177TYR     CZ 2056   7.961   6.195   2.662
  177TYR     OH 2057   8.063   6.140   2.592
  177TYR     HH 2058   8.066   6.185   2.503
  177TYR      C 2059   7.411   6.468   2.908
  177TYR      O 2060   7.329   6.455   3.000
  178ALA      N 2061   7.386   6.529   2.793
  178ALA      H 2062   7.456   6.563   2.730
  178ALA     CA 2063   7.254   6.591   2.769
  178ALA     CB 2064   7.235   6.713   2.860
  178ALA      C 2065   7.228   6.652   2.631
  178ALA      O 2066   7.326   6.680   2.563
  179CYS2     N 2067   7.104   6.684   2.596
  179CYS2     H 2068   7.025   6.666   2.655
  179CYS2    CA 2069   7.070   6.733   2.462
  179CYS2    CB 2070   7.011   6.629   2.366
  179CYS2    SG 2071   7.009   6.672   2.188
  179CYS2     C 2072   6.984   6.859   2.451
  179CYS2     O 2073   6.894   6.887   2.530
  180ARG      N 2074   7.023   6.945   2.358
  180ARG      H 2075   7.118   6.956   2.330
  180ARG     CA 2076   6.934   7.058   2.326
  180ARG     CB 2077   6.986   7.191   2.380
  180ARG     CG 2078   6.966   7.200   2.531
  180ARG     CD 2079   6.985   7.335   2.600
  180ARG     NE 2080   6.961   7.333   2.745
  180ARG     HE 2081   7.035   7.294   2.800
  180ARG     CZ 2082   6.861   7.385   2.817
  180ARG    NH1 2083   6.766   7.464   2.764
  180ARG   HH11 2084   6.783   7.496   2.671
  180ARG   HH12 2085   6.673   7.478   2.798
  180ARG    NH2 2086   6.865   7.364   2.949
  180ARG   HH21 2087   6.937   7.301   2.978
  180ARG   HH22 2088   6.790   7.383   3.013
  180ARG      C 2089   6.893   7.061   2.179
  180ARG      O 2090   6.980   7.034   2.096
  181VAL      N 2091   6.773   7.109   2.148
  181VAL      H 2092   6.706   7.144   2.213
  181VAL     CA 2093   6.735   7.149   2.012
  181VAL     CB 2094   6.644   7.052   1.936
  181VAL    CG1 2095   6.640   7.083   1.786
  181VAL    CG2 2096   6.683   6.904   1.945
  181VAL      C 2097   6.660   7.282   2.026
  181VAL      O 2098   6.546   7.286   2.073
  182ASN      N 2099   6.731   7.372   1.960
  182ASN      H 2100   6.821   7.345   1.925
  182ASN     CA 2101   6.692   7.514   1.947
  182ASN     CB 2102   6.801   7.603   2.006
  182ASN     CG 2103   6.817   7.596   2.158
  182ASN    OD1 2104   6.722   7.564   2.229
  182ASN    ND2 2105   6.942   7.618   2.198
  182ASN   HD21 2106   7.018   7.627   2.134
  182ASN   HD22 2107   6.954   7.625   2.297
  182ASN      C 2108   6.647   7.555   1.807
  182ASN      O 2109   6.693   7.497   1.709
  183HI0      N 2110   6.547   7.643   1.806
  183HI0      H 2111   6.510   7.673   1.894
  183HI0     CA 2112   6.498   7.711   1.686
  183HI0     CB 2113   6.346   7.706   1.668
  183HI0     CG 2114   6.312   7.580   1.587
  183HI0    ND1 2115   6.305   7.581   1.454
  183HI0    HD1 2116   6.337   7.654   1.394
  183HI0    CD2 2117   6.238   7.477   1.626
  183HI0    HD2 2118   6.224   7.464   1.733
  183HI0    CE1 2119   6.236   7.473   1.417
  183HI0    HE1 2120   6.196   7.462   1.316
  183HI0    NE2 2121   6.185   7.411   1.523
  183HI0    HE2 2122   6.119   7.336   1.518
  183HI0      C 2123   6.551   7.854   1.692
  183HI0      O 2124   6.622   7.895   1.784
  184VAL      N 2125   6.509   7.933   1.594
  184VAL      H 2126   6.478   7.891   1.509
  184VAL     CA 2127   6.541   8.077   1.593
  184VAL     CB 2128   6.486   8.157   1.475
  184VAL    CG1 2129   6.582   8.138   1.357
  184VAL    CG2 2130   6.340   8.126   1.442
  184VAL      C 2131   6.498   8.149   1.721
  184VAL      O 2132   6.578   8.225   1.776
  185THR      N 2133   6.376   8.122   1.767
  185THR      H 2134   6.308   8.067   1.719
  185THR     CA 2135   6.324   8.178   1.893
  185THR     CB 2136   6.226   8.296   1.890
  185THR    OG1 2137   6.134   8.259   1.787
  185THR    HG1 2138   6.066   8.326   1.756
  185THR    CG2 2139   6.289   8.430   1.853
  185THR      C 2140   6.246   8.087   1.987
  185THR      O 2141   6.227   8.115   2.105
  186LEU      N 2142   6.189   7.977   1.937
  186LEU      H 2143   6.166   7.971   1.840
  186LEU     CA 2144   6.143   7.862   2.016
  186LEU     CB 2145   6.019   7.800   1.952
  186LEU     CG 2146   5.919   7.910   1.917
  186LEU    CD1 2147   5.832   7.867   1.799
  186LEU    CD2 2148   5.831   7.941   2.038
  186LEU      C 2149   6.248   7.753   2.036
  186LEU      O 2150   6.360   7.757   1.986
  187SER      N 2151   6.221   7.660   2.127
  187SER      H 2152   6.142   7.674   2.187
  187SER     CA 2153   6.287   7.530   2.151
  187SER     CB 2154   6.285   7.506   2.302
  187SER     OG 2155   6.370   7.401   2.347
  187SER     HG 2156   6.357   7.390   2.446
  187SER      C 2157   6.201   7.424   2.083
  187SER      O 2158   6.080   7.435   2.065
  188GLN      N 2159   6.270   7.310   2.070
  188GLN      H 2160   6.363   7.300   2.104
  188GLN     CA 2161   6.199   7.197   2.010
  188GLN     CB 2162   6.260   7.161   1.874
  188GLN     CG 2163   6.152   7.109   1.779
  188GLN     CD 2164   6.215   7.046   1.654
  188GLN    OE1 2165   6.220   6.926   1.632
  188GLN    NE2 2166   6.233   7.134   1.556
  188GLN   HE21 2167   6.209   7.230   1.567
  188GLN   HE22 2168   6.222   7.093   1.465
  188GLN      C 2169   6.218   7.078   2.105
  188GLN      O 2170   6.331   7.045   2.140
  189PRO      N 2171   6.110   7.006   2.133
  189PRO     CA 2172   6.115   6.886   2.218
  189PRO     CB 2173   5.969   6.841   2.225
  189PRO     CG 2174   5.898   6.976   2.232
  189PRO     CD 2175   5.969   7.045   2.116
  189PRO      C 2176   6.208   6.781   2.159
  189PRO      O 2177   6.182   6.729   2.050
  190LYSH     N 2178   6.309   6.742   2.236
  190LYSH     H 2179   6.315   6.769   2.332
  190LYSH    CA 2180   6.404   6.639   2.191
  190LYSH    CB 2181   6.545   6.690   2.222
  190LYSH    CG 2182   6.596   6.689   2.367
  190LYSH    CD 2183   6.526   6.795   2.452
  190LYSH    CE 2184   6.572   6.772   2.596
  190LYSH    NZ 2185   6.484   6.817   2.704
  190LYSH   HZ1 2186   6.530   6.788   2.788
  190LYSH   HZ2 2187   6.469   6.915   2.700
  190LYSH   HZ3 2188   6.394   6.775   2.694
  190LYSH     C 2189   6.365   6.501   2.243
  190LYSH     O 2190   6.273   6.488   2.323
  191ILE      N 2191   6.416   6.403   2.169
  191ILE      H 2192   6.462   6.427   2.084
  191ILE     CA 2193   6.405   6.258   2.189
  191ILE     CB 2194   6.493   6.198   2.299
  191ILE    CG1 2195   6.501   6.274   2.432
  191ILE    CG2 2196   6.632   6.183   2.236
  191ILE     CD 2197   6.546   6.193   2.553
  191ILE      C 2198   6.271   6.184   2.189
  191ILE      O 2199   6.269   6.070   2.145
  192VAL      N 2200   6.164   6.257   2.222
  192VAL      H 2201   6.177   6.344   2.270
  192VAL     CA 2202   6.027   6.221   2.186
  192VAL     CB 2203   5.920   6.300   2.262
  192VAL    CG1 2204   5.899   6.250   2.405
  192VAL    CG2 2205   5.927   6.449   2.231
  192VAL      C 2206   5.995   6.208   2.037
  192VAL      O 2207   6.043   6.290   1.958
  193LYSH     N 2208   5.887   6.135   2.015
  193LYSH     H 2209   5.854   6.065   2.078
  193LYSH    CA 2210   5.827   6.130   1.880
  193LYSH    CB 2211   5.832   5.987   1.827
  193LYSH    CG 2212   5.974   5.934   1.810
  193LYSH    CD 2213   5.974   5.792   1.751
  193LYSH    CE 2214   5.957   5.770   1.601
  193LYSH    NZ 2215   5.931   5.634   1.552
  193LYSH   HZ1 2216   6.019   5.588   1.544
  193LYSH   HZ2 2217   5.879   5.585   1.622
  193LYSH   HZ3 2218   5.873   5.645   1.471
  193LYSH     C 2219   5.684   6.183   1.868
  193LYSH     O 2220   5.612   6.190   1.967
  194TRP      N 2221   5.652   6.241   1.753
  194TRP      H 2222   5.724   6.275   1.693
  194TRP     CA 2223   5.514   6.278   1.719
  194TRP     CB 2224   5.523   6.362   1.591
  194TRP     CG 2225   5.542   6.511   1.620
  194TRP    CD1 2226   5.658   6.574   1.608
  194TRP    HD1 2227   5.755   6.523   1.608
  194TRP    CD2 2228   5.446   6.608   1.647
  194TRP    NE1 2229   5.645   6.705   1.626
  194TRP    HE1 2230   5.716   6.770   1.599
  194TRP    CE2 2231   5.515   6.728   1.641
  194TRP    CE3 2232   5.308   6.607   1.662
  194TRP    HE3 2233   5.245   6.518   1.653
  194TRP    CZ2 2234   5.445   6.849   1.638
  194TRP    HZ2 2235   5.507   6.938   1.640
  194TRP    CZ3 2236   5.236   6.726   1.668
  194TRP    HZ3 2237   5.128   6.733   1.671
  194TRP    CH2 2238   5.307   6.845   1.652
  194TRP    HH2 2239   5.257   6.937   1.679
  194TRP      C 2240   5.426   6.155   1.693
  194TRP      O 2241   5.304   6.159   1.707
  195AS4      N 2242   5.487   6.042   1.657
  195AS4      H 2243   5.575   6.044   1.609
  195AS4     CA 2244   5.423   5.910   1.655
  195AS4     CB 2245   5.477   5.823   1.542
  195AS4     CG 2246   5.456   5.885   1.404
  195AS4    OD1 2247   5.554   5.906   1.328
  195AS4   HD11 2248   5.531   5.983   1.269
  195AS4   HD12 2249   5.610   5.824   1.328
  195AS4    OD2 2250   5.339   5.925   1.387
  195AS4   HD21 2251   5.329   5.992   1.313
  195AS4   HD22 2252   5.290   5.879   1.461
  195AS4      C 2253   5.427   5.832   1.786
  195AS4      O 2254   5.508   5.862   1.873
  196ARG      N 2255   5.342   5.730   1.794
  196ARG      H 2256   5.263   5.725   1.733
  196ARG     CA 2257   5.362   5.627   1.898
  196ARG     CB 2258   5.240   5.632   1.990
  196ARG     CG 2259   5.121   5.577   1.911
  196ARG     CD 2260   5.014   5.524   2.007
  196ARG     NE 2261   4.900   5.482   1.923
  196ARG     HE 2262   4.908   5.502   1.826
  196ARG     CZ 2263   4.782   5.440   1.970
  196ARG    NH1 2264   4.772   5.387   2.093
  196ARG   HH11 2265   4.859   5.371   2.140
  196ARG   HH12 2266   4.690   5.391   2.150
  196ARG    NH2 2267   4.676   5.416   1.892
  196ARG   HH21 2268   4.690   5.430   1.794
  196ARG   HH22 2269   4.589   5.376   1.923
  196ARG      C 2270   5.392   5.485   1.850
  196ARG      O 2271   5.386   5.451   1.732
  197AS4      N 2272   5.469   5.425   1.940
  197AS4      H 2273   5.485   5.460   2.032
  197AS4     CA 2274   5.516   5.286   1.931
  197AS4     CB 2275   5.661   5.292   1.979
  197AS4     CG 2276   5.743   5.184   1.908
  197AS4    OD1 2277   5.787   5.230   1.800
  197AS4   HD11 2278   5.862   5.170   1.771
  197AS4   HD12 2279   5.759   5.323   1.778
  197AS4    OD2 2280   5.783   5.077   1.958
  197AS4   HD21 2281   5.827   5.018   1.890
  197AS4   HD22 2282   5.771   5.094   2.056
  197AS4      C 2283   5.432   5.191   2.017
  197AS4      O 2284   5.376   5.237   2.117
  198MET      N 2285   5.411   5.073   1.960
  198MET      H 2286   5.470   5.054   1.882
  198MET     CA 2287   5.336   4.962   2.021
  198MET     CB 2288   5.189   4.958   1.981
  198MET     CG 2289   5.104   5.079   2.022
  198MET     SD 2290   4.929   5.088   1.970
  198MET     CE 2291   4.950   5.078   1.793
  198MET      C 2292   5.397   4.825   1.992
  198MET     O1 2293   5.341   4.719   2.027
  198MET   HO11 2294   5.406   4.656   2.069
  198MET   HO12 2295   5.242   4.736   2.027
  198MET     O2 2296   5.521   4.815   1.973
  198MET   HO21 2297   5.533   4.727   1.928
  198MET   HO22 2298   5.570   4.901   1.986
   9.07150   9.07150   6.41453   0.00000   0.00000   0.00000   0.00000   4.53575   4.53575
