# Supplementary material for: Interfacial Dynamics and Growth Modes of β2-Microglobulin Dimers
Source: J Chem Inf Model. 2023 May 3;63(14):4447–57. doi: 10.1021/acs.jcim.3c00399 (PMC10369489; doi:10.1021/acs.jcim.3c00399)
Supplement: Supplementary file 2 — ci3c00399_si_002.zip [file ci3c00399_si_002.zip › Supporting-Information/confs_start/Start_conformation_BM-5_rep1.gro]

Protein in water t=   0.00000 step= 0
 2298
    1ILE      N    1   6.958   5.999   5.176
    1ILE     H1    2   6.909   5.912   5.183
    1ILE     H2    3   7.017   6.014   5.256
    1ILE     H3    4   6.888   6.070   5.165
    1ILE     CA    5   7.047   6.007   5.059
    1ILE     CB    6   7.048   5.878   4.977
    1ILE    CG1    7   7.088   5.758   5.062
    1ILE    CG2    8   7.150   5.888   4.862
    1ILE     CD    9   7.092   5.620   4.994
    1ILE      C   10   6.992   6.120   4.971
    1ILE      O   11   6.870   6.125   4.953
    2GLN      N   12   7.075   6.203   4.908
    2GLN      H   13   7.167   6.224   4.940
    2GLN     CA   14   7.030   6.305   4.812
    2GLN     CB   15   7.121   6.425   4.789
    2GLN     CG   16   7.119   6.518   4.911
    2GLN     CD   17   7.221   6.633   4.905
    2GLN    OE1   18   7.308   6.642   4.991
    2GLN    NE2   19   7.170   6.738   4.841
    2GLN   HE21   20   7.077   6.741   4.805
    2GLN   HE22   21   7.219   6.823   4.857
    2GLN      C   22   6.970   6.254   4.680
    2GLN      O   23   7.025   6.265   4.571
    3ARG      N   24   6.856   6.186   4.671
    3ARG      H   25   6.799   6.164   4.750
    3ARG     CA   26   6.787   6.155   4.545
    3ARG     CB   27   6.700   6.035   4.582
    3ARG     CG   28   6.770   5.898   4.585
    3ARG     CD   29   6.678   5.787   4.635
    3ARG     NE   30   6.739   5.656   4.606
    3ARG     HE   31   6.826   5.664   4.557
    3ARG     CZ   32   6.684   5.534   4.610
    3ARG    NH1   33   6.553   5.507   4.614
    3ARG   HH11   34   6.494   5.587   4.606
    3ARG   HH12   35   6.517   5.421   4.650
    3ARG    NH2   36   6.777   5.438   4.621
    3ARG   HH21   37   6.874   5.458   4.635
    3ARG   HH22   38   6.758   5.343   4.596
    3ARG      C   39   6.714   6.282   4.501
    3ARG      O   40   6.597   6.300   4.533
    4THR      N   41   6.790   6.377   4.447
    4THR      H   42   6.888   6.383   4.463
    4THR     CA   43   6.732   6.508   4.411
    4THR     CB   44   6.840   6.595   4.347
    4THR    OG1   45   6.946   6.609   4.442
    4THR    HG1   46   7.030   6.557   4.431
    4THR    CG2   47   6.794   6.739   4.322
    4THR      C   48   6.630   6.489   4.298
    4THR      O   49   6.673   6.468   4.185
    5PRO      N   50   6.503   6.520   4.319
    5PRO     CA   51   6.398   6.507   4.217
    5PRO     CB   52   6.269   6.535   4.294
    5PRO     CG   53   6.305   6.502   4.439
    5PRO     CD   54   6.448   6.556   4.450
    5PRO      C   55   6.407   6.597   4.093
    5PRO      O   56   6.457   6.709   4.099
    6LYSH     N   57   6.360   6.533   3.986
    6LYSH     H   58   6.310   6.447   3.993
    6LYSH    CA   59   6.348   6.603   3.857
    6LYSH    CB   60   6.364   6.511   3.735
    6LYSH    CG   61   6.502   6.445   3.732
    6LYSH    CD   62   6.521   6.323   3.642
    6LYSH    CE   63   6.667   6.287   3.616
    6LYSH    NZ   64   6.698   6.172   3.530
    6LYSH   HZ1   65   6.797   6.161   3.520
    6LYSH   HZ2   66   6.679   6.085   3.575
    6LYSH   HZ3   67   6.642   6.175   3.447
    6LYSH     C   68   6.226   6.694   3.844
    6LYSH     O   69   6.240   6.814   3.869
    7ILE      N   70   6.112   6.627   3.828
    7ILE      H   71   6.109   6.527   3.821
    7ILE     CA   72   5.982   6.694   3.832
    7ILE     CB   73   5.905   6.674   3.701
    7ILE    CG1   74   5.907   6.531   3.647
    7ILE    CG2   75   5.960   6.770   3.596
    7ILE     CD   76   5.805   6.439   3.715
    7ILE      C   77   5.899   6.682   3.960
    7ILE      O   78   5.947   6.631   4.062
    8GLN      N   79   5.785   6.750   3.957
    8GLN      H   80   5.770   6.815   3.882
    8GLN     CA   81   5.681   6.750   4.061
    8GLN     CB   82   5.665   6.885   4.133
    8GLN     CG   83   5.775   6.934   4.227
    8GLN     CD   84   5.738   7.079   4.260
    8GLN    OE1   85   5.684   7.110   4.366
    8GLN    NE2   86   5.811   7.175   4.204
    8GLN   HE21   87   5.886   7.151   4.142
    8GLN   HE22   88   5.778   7.268   4.220
    8GLN      C   89   5.551   6.714   3.990
    8GLN      O   90   5.492   6.794   3.917
    9VAL      N   91   5.505   6.595   4.028
    9VAL      H   92   5.548   6.551   4.107
    9VAL     CA   93   5.393   6.516   3.977
    9VAL     CB   94   5.413   6.366   4.001
    9VAL    CG1   95   5.550   6.331   3.942
    9VAL    CG2   96   5.408   6.332   4.150
    9VAL      C   97   5.252   6.562   4.014
    9VAL      O   98   5.246   6.637   4.112
   10TYR      N   99   5.144   6.500   3.967
   10TYR      H  100   5.156   6.443   3.886
   10TYR     CA  101   5.003   6.531   3.997
   10TYR     CB  102   4.945   6.471   4.125
   10TYR     CG  103   4.982   6.526   4.263
   10TYR    CD1  104   5.096   6.490   4.335
   10TYR    HD1  105   5.141   6.394   4.312
   10TYR    CD2  106   4.921   6.644   4.304
   10TYR    HD2  107   4.842   6.685   4.240
   10TYR    CE1  108   5.135   6.560   4.448
   10TYR    HE1  109   5.233   6.543   4.493
   10TYR    CE2  110   4.954   6.721   4.415
   10TYR    HE2  111   4.897   6.812   4.435
   10TYR     CZ  112   5.064   6.674   4.485
   10TYR     OH  113   5.119   6.746   4.586
   10TYR     HH  114   5.050   6.811   4.619
   10TYR      C  115   4.968   6.678   3.975
   10TYR      O  116   5.040   6.773   4.005
   11SER      N  117   4.850   6.702   3.918
   11SER      H  118   4.797   6.639   3.862
   11SER     CA  119   4.802   6.841   3.905
   11SER     CB  120   4.713   6.851   3.781
   11SER     OG  121   4.651   6.976   3.751
   11SER     HG  122   4.582   6.997   3.821
   11SER      C  123   4.754   6.931   4.019
   11SER      O  124   4.643   6.908   4.067
   12ARG      N  125   4.819   7.046   4.035
   12ARG      H  126   4.852   7.102   3.959
   12ARG     CA  127   4.812   7.113   4.165
   12ARG     CB  128   4.955   7.132   4.217
   12ARG     CG  129   5.032   7.001   4.230
   12ARG     CD  130   5.181   7.017   4.260
   12ARG     NE  131   5.245   6.885   4.266
   12ARG     HE  132   5.199   6.816   4.210
   12ARG     CZ  133   5.334   6.849   4.360
   12ARG    NH1  134   5.395   6.934   4.443
   12ARG   HH11  135   5.374   7.032   4.442
   12ARG   HH12  136   5.444   6.899   4.523
   12ARG    NH2  137   5.389   6.728   4.349
   12ARG   HH21  138   5.356   6.673   4.272
   12ARG   HH22  139   5.463   6.685   4.400
   12ARG      C  140   4.729   7.241   4.176
   12ARG      O  141   4.673   7.292   4.079
   13HI0      N  142   4.699   7.266   4.303
   13HI0      H  143   4.724   7.209   4.382
   13HI0     CA  144   4.628   7.388   4.343
   13HI0     CB  145   4.583   7.353   4.484
   13HI0     CG  146   4.474   7.451   4.527
   13HI0    ND1  147   4.491   7.546   4.618
   13HI0    HD1  148   4.575   7.551   4.672
   13HI0    CD2  149   4.349   7.463   4.482
   13HI0    HD2  150   4.318   7.422   4.386
   13HI0    CE1  151   4.379   7.616   4.635
   13HI0    HE1  152   4.366   7.718   4.672
   13HI0    NE2  153   4.293   7.563   4.549
   13HI0    HE2  154   4.203   7.595   4.519
   13HI0      C  155   4.714   7.514   4.336
   13HI0      O  156   4.803   7.508   4.421
   14PRO      N  157   4.675   7.626   4.275
   14PRO     CA  158   4.758   7.747   4.271
   14PRO     CB  159   4.693   7.831   4.161
   14PRO     CG  160   4.559   7.770   4.119
   14PRO     CD  161   4.547   7.643   4.204
   14PRO      C  162   4.771   7.820   4.405
   14PRO      O  163   4.679   7.897   4.431
   15ALA      N  164   4.880   7.793   4.477
   15ALA      H  165   4.938   7.715   4.454
   15ALA     CA  166   4.926   7.852   4.603
   15ALA     CB  167   4.839   7.815   4.723
   15ALA      C  168   5.074   7.824   4.629
   15ALA      O  169   5.146   7.924   4.636
   16GL4      N  170   5.106   7.707   4.683
   16GL4      H  171   5.042   7.653   4.738
   16GL4     CA  172   5.248   7.667   4.690
   16GL4     CB  173   5.246   7.549   4.788
   16GL4     CG  174   5.197   7.581   4.929
   16GL4     CD  175   5.052   7.537   4.950
   16GL4    OE1  176   5.024   7.472   5.053
   16GL4   HE11  177   4.926   7.454   5.048
   16GL4   HE12  178   5.107   7.427   5.087
   16GL4    OE2  179   4.964   7.572   4.868
   16GL4   HE21  180   4.913   7.486   4.861
   16GL4   HE22  181   4.969   7.665   4.832
   16GL4      C  182   5.326   7.630   4.564
   16GL4      O  183   5.447   7.651   4.555
   17ASN      N  184   5.260   7.546   4.485
   17ASN      H  185   5.172   7.502   4.503
   17ASN     CA  186   5.279   7.532   4.340
   17ASN     CB  187   5.273   7.386   4.294
   17ASN     CG  188   5.382   7.299   4.357
   17ASN    OD1  189   5.350   7.219   4.445
   17ASN    ND2  190   5.509   7.337   4.343
   17ASN   HD21  191   5.554   7.418   4.306
   17ASN   HD22  192   5.572   7.262   4.363
   17ASN      C  193   5.169   7.619   4.278
   17ASN      O  194   5.075   7.659   4.346
   18GLY      N  195   5.198   7.671   4.159
   18GLY      H  196   5.291   7.705   4.145
   18GLY     CA  197   5.105   7.725   4.059
   18GLY      C  198   5.159   7.803   3.939
   18GLY      O  199   5.280   7.824   3.938
   19LYSH     N  200   5.079   7.857   3.848
   19LYSH     H  201   5.124   7.896   3.767
   19LYSH    CA  202   4.932   7.845   3.838
   19LYSH    CB  203   4.876   7.967   3.765
   19LYSH    CG  204   4.725   7.987   3.769
   19LYSH    CD  205   4.681   8.114   3.695
   19LYSH    CE  206   4.539   8.102   3.641
   19LYSH    NZ  207   4.491   8.230   3.586
   19LYSH   HZ1  208   4.500   8.306   3.651
   19LYSH   HZ2  209   4.536   8.254   3.500
   19LYSH   HZ3  210   4.393   8.227   3.567
   19LYSH     C  211   4.886   7.723   3.758
   19LYSH     O  212   4.804   7.648   3.811
   20SER      N  213   4.910   7.723   3.628
   20SER      H  214   4.961   7.794   3.580
   20SER     CA  215   4.855   7.613   3.547
   20SER     CB  216   4.841   7.660   3.402
   20SER     OG  217   4.763   7.778   3.388
   20SER     HG  218   4.668   7.767   3.357
   20SER      C  219   4.925   7.477   3.544
   20SER      O  220   5.044   7.470   3.574
   21ASN      N  221   4.849   7.374   3.508
   21ASN      H  222   4.749   7.371   3.511
   21ASN     CA  223   4.912   7.243   3.483
   21ASN     CB  224   4.873   7.140   3.589
   21ASN     CG  225   4.914   7.186   3.729
   21ASN    OD1  226   4.836   7.227   3.814
   21ASN    ND2  227   5.040   7.157   3.761
   21ASN   HD21  228   5.097   7.114   3.692
   21ASN   HD22  229   5.087   7.197   3.840
   21ASN      C  230   4.900   7.181   3.344
   21ASN      O  231   4.794   7.190   3.282
   22PHE      N  232   5.006   7.134   3.278
   22PHE      H  233   4.973   7.082   3.199
   22PHE     CA  234   5.150   7.132   3.307
   22PHE     CB  235   5.222   7.266   3.294
   22PHE     CG  236   5.208   7.345   3.163
   22PHE    CD1  237   5.269   7.291   3.050
   22PHE    HD1  238   5.343   7.211   3.054
   22PHE    CD2  239   5.141   7.466   3.154
   22PHE    HD2  240   5.107   7.513   3.246
   22PHE    CE1  241   5.261   7.365   2.932
   22PHE    HE1  242   5.297   7.313   2.844
   22PHE    CE2  243   5.133   7.538   3.035
   22PHE    HE2  244   5.077   7.631   3.041
   22PHE     CZ  245   5.195   7.487   2.922
   22PHE     HZ  246   5.183   7.526   2.821
   22PHE      C  247   5.211   7.057   3.425
   22PHE      O  248   5.138   7.019   3.517
   23LEU      N  249   5.324   6.995   3.390
   23LEU      H  250   5.352   6.986   3.294
   23LEU     CA  251   5.407   6.922   3.486
   23LEU     CB  252   5.453   6.792   3.420
   23LEU     CG  253   5.521   6.706   3.527
   23LEU    CD1  254   5.418   6.627   3.609
   23LEU    CD2  255   5.591   6.604   3.438
   23LEU      C  256   5.520   7.007   3.545
   23LEU      O  257   5.590   7.071   3.466
   24ASN      N  258   5.505   7.034   3.674
   24ASN      H  259   5.433   6.985   3.723
   24ASN     CA  260   5.588   7.133   3.744
   24ASN     CB  261   5.516   7.163   3.876
   24ASN     CG  262   5.552   7.301   3.933
   24ASN    OD1  263   5.668   7.336   3.956
   24ASN    ND2  264   5.447   7.378   3.959
   24ASN   HD21  265   5.353   7.350   3.941
   24ASN   HD22  266   5.462   7.466   4.004
   24ASN      C  267   5.730   7.081   3.769
   24ASN      O  268   5.739   6.959   3.787
   25CYS2     N  269   5.833   7.156   3.732
   25CYS2     H  270   5.827   7.240   3.678
   25CYS2    CA  271   5.970   7.117   3.767
   25CYS2    CB  272   6.063   7.186   3.667
   25CYS2    SG  273   6.225   7.104   3.644
   25CYS2     C  274   6.009   7.153   3.911
   25CYS2     O  275   5.953   7.236   3.982
   26TYR      N  276   6.097   7.067   3.962
   26TYR      H  277   6.125   6.987   3.910
   26TYR     CA  278   6.157   7.085   4.095
   26TYR     CB  279   6.216   6.949   4.134
   26TYR     CG  280   6.265   6.946   4.279
   26TYR    CD1  281   6.399   6.971   4.306
   26TYR    HD1  282   6.465   6.986   4.221
   26TYR    CD2  283   6.180   6.902   4.380
   26TYR    HD2  284   6.072   6.894   4.369
   26TYR    CE1  285   6.454   6.949   4.432
   26TYR    HE1  286   6.562   6.952   4.447
   26TYR    CE2  287   6.231   6.882   4.507
   26TYR    HE2  288   6.175   6.817   4.574
   26TYR     CZ  289   6.366   6.906   4.531
   26TYR     OH  290   6.408   6.922   4.659
   26TYR     HH  291   6.485   6.983   4.680
   26TYR      C  292   6.279   7.177   4.082
   26TYR      O  293   6.381   7.154   4.018
   27VAL      N  294   6.259   7.304   4.116
   27VAL      H  295   6.168   7.332   4.148
   27VAL     CA  296   6.368   7.402   4.123
   27VAL     CB  297   6.313   7.542   4.095
   27VAL    CG1  298   6.429   7.642   4.080
   27VAL    CG2  299   6.234   7.561   3.966
   27VAL      C  300   6.467   7.380   4.238
   27VAL      O  301   6.429   7.378   4.355
   28SER      N  302   6.586   7.338   4.196
   28SER      H  303   6.604   7.323   4.099
   28SER     CA  304   6.690   7.286   4.286
   28SER     CB  305   6.817   7.241   4.214
   28SER     OG  306   6.891   7.345   4.149
   28SER     HG  307   6.988   7.323   4.161
   28SER      C  308   6.729   7.376   4.404
   28SER      O  309   6.783   7.317   4.498
   29GLY      N  310   6.718   7.508   4.404
   29GLY      H  311   6.685   7.554   4.321
   29GLY     CA  312   6.759   7.593   4.517
   29GLY      C  313   6.723   7.740   4.498
   29GLY      O  314   6.738   7.809   4.397
   30PHE      N  315   6.682   7.790   4.614
   30PHE      H  316   6.689   7.744   4.703
   30PHE     CA  317   6.625   7.926   4.616
   30PHE     CB  318   6.484   7.904   4.670
   30PHE     CG  319   6.377   7.857   4.571
   30PHE    CD1  320   6.342   7.722   4.575
   30PHE    HD1  321   6.378   7.647   4.646
   30PHE    CD2  322   6.322   7.941   4.475
   30PHE    HD2  323   6.371   8.034   4.445
   30PHE    CE1  324   6.251   7.672   4.484
   30PHE    HE1  325   6.229   7.565   4.485
   30PHE    CE2  326   6.230   7.892   4.384
   30PHE    HE2  327   6.173   7.955   4.315
   30PHE     CZ  328   6.199   7.757   4.387
   30PHE     HZ  329   6.119   7.725   4.319
   30PHE      C  330   6.700   8.029   4.700
   30PHE      O  331   6.814   7.999   4.734
   31HI0      N  332   6.647   8.146   4.734
   31HI0      H  333   6.548   8.158   4.735
   31HI0     CA  334   6.725   8.252   4.800
   31HI0     CB  335   6.751   8.236   4.950
   31HI0     CG  336   6.624   8.221   5.035
   31HI0    ND1  337   6.573   8.106   5.076
   31HI0    HD1  338   6.623   8.019   5.076
   31HI0    CD2  339   6.539   8.317   5.071
   31HI0    HD2  340   6.536   8.423   5.044
   31HI0    CE1  341   6.469   8.135   5.154
   31HI0    HE1  342   6.406   8.055   5.194
   31HI0    NE2  343   6.445   8.265   5.148
   31HI0    HE2  344   6.373   8.311   5.201
   31HI0      C  345   6.850   8.309   4.732
   31HI0      O  346   6.960   8.276   4.775
   32PRO      N  347   6.834   8.413   4.651
   32PRO     CA  348   6.709   8.478   4.610
   32PRO     CB  349   6.745   8.616   4.555
   32PRO     CG  350   6.880   8.585   4.491
   32PRO     CD  351   6.945   8.488   4.590
   32PRO      C  352   6.623   8.417   4.498
   32PRO      O  353   6.682   8.330   4.434
   33SER      N  354   6.492   8.426   4.518
   33SER      H  355   6.445   8.486   4.582
   33SER     CA  356   6.403   8.354   4.426
   33SER     CB  357   6.255   8.390   4.448
   33SER     OG  358   6.227   8.366   4.586
   33SER     HG  359   6.146   8.417   4.614
   33SER      C  360   6.429   8.377   4.277
   33SER      O  361   6.417   8.284   4.197
   34AS4      N  362   6.462   8.498   4.233
   34AS4      H  363   6.449   8.583   4.284
   34AS4     CA  364   6.495   8.546   4.098
   34AS4     CB  365   6.542   8.690   4.119
   34AS4     CG  366   6.445   8.779   4.198
   34AS4    OD1  367   6.438   8.760   4.321
   34AS4   HD11  368   6.387   8.839   4.356
   34AS4   HD12  369   6.456   8.664   4.340
   34AS4    OD2  370   6.386   8.870   4.136
   34AS4   HD21  371   6.301   8.891   4.185
   34AS4   HD22  372   6.425   8.857   4.045
   34AS4      C  373   6.598   8.466   4.018
   34AS4      O  374   6.629   8.512   3.909
   35ILE      N  375   6.638   8.347   4.063
   35ILE      H  376   6.594   8.305   4.143
   35ILE     CA  377   6.744   8.264   4.004
   35ILE     CB  378   6.777   8.141   4.088
   35ILE    CG1  379   6.651   8.074   4.145
   35ILE    CG2  380   6.882   8.176   4.194
   35ILE     CD  381   6.568   7.988   4.049
   35ILE      C  382   6.702   8.234   3.860
   35ILE      O  383   6.584   8.233   3.825
   36GL4      N  384   6.798   8.180   3.786
   36GL4      H  385   6.891   8.161   3.816
   36GL4     CA  386   6.782   8.139   3.645
   36GL4     CB  387   6.899   8.209   3.575
   36GL4     CG  388   6.892   8.362   3.575
   36GL4     CD  389   6.807   8.418   3.461
   36GL4    OE1  390   6.693   8.465   3.480
   36GL4   HE11  391   6.649   8.513   3.404
   36GL4   HE12  392   6.669   8.451   3.576
   36GL4    OE2  393   6.849   8.416   3.343
   36GL4   HE21  394   6.792   8.482   3.295
   36GL4   HE22  395   6.933   8.365   3.325
   36GL4      C  396   6.792   7.987   3.641
   36GL4      O  397   6.893   7.933   3.688
   37VAL      N  398   6.681   7.926   3.600
   37VAL      H  399   6.595   7.975   3.587
   37VAL     CA  400   6.691   7.781   3.582
   37VAL     CB  401   6.562   7.702   3.604
   37VAL    CG1  402   6.498   7.736   3.739
   37VAL    CG2  403   6.466   7.715   3.485
   37VAL      C  404   6.767   7.732   3.458
   37VAL      O  405   6.742   7.782   3.349
   38AS4      N  406   6.835   7.619   3.470
   38AS4      H  407   6.875   7.590   3.557
   38AS4     CA  408   6.894   7.544   3.358
   38AS4     CB  409   7.044   7.524   3.379
   38AS4     CG  410   7.123   7.538   3.249
   38AS4    OD1  411   7.146   7.649   3.196
   38AS4   HD11  412   7.206   7.644   3.116
   38AS4   HD12  413   7.098   7.724   3.241
   38AS4    OD2  414   7.142   7.435   3.180
   38AS4   HD21  415   7.175   7.463   3.090
   38AS4   HD22  416   7.108   7.357   3.233
   38AS4      C  417   6.819   7.412   3.346
   38AS4      O  418   6.796   7.344   3.446
   39LEU      N  419   6.801   7.374   3.220
   39LEU      H  420   6.846   7.425   3.147
   39LEU     CA  421   6.721   7.257   3.181
   39LEU     CB  422   6.622   7.306   3.075
   39LEU     CG  423   6.508   7.207   3.050
   39LEU    CD1  424   6.426   7.199   3.179
   39LEU    CD2  425   6.422   7.247   2.930
   39LEU      C  426   6.805   7.136   3.142
   39LEU      O  427   6.873   7.139   3.040
   40LEU      N  428   6.812   7.034   3.228
   40LEU      H  429   6.766   7.042   3.316
   40LEU     CA  430   6.892   6.913   3.209
   40LEU     CB  431   7.015   6.915   3.300
   40LEU     CG  432   7.135   6.972   3.224
   40LEU    CD1  433   7.263   6.978   3.307
   40LEU    CD2  434   7.166   6.897   3.094
   40LEU      C  435   6.814   6.785   3.239
   40LEU      O  436   6.707   6.799   3.298
   41LYSH     N  437   6.858   6.671   3.187
   41LYSH     H  438   6.932   6.666   3.119
   41LYSH    CA  439   6.802   6.546   3.241
   41LYSH    CB  440   6.778   6.445   3.129
   41LYSH    CG  441   6.679   6.502   3.026
   41LYSH    CD  442   6.642   6.388   2.931
   41LYSH    CE  443   6.535   6.434   2.832
   41LYSH    NZ  444   6.519   6.333   2.725
   41LYSH   HZ1  445   6.455   6.359   2.653
   41LYSH   HZ2  446   6.604   6.319   2.674
   41LYSH   HZ3  447   6.497   6.242   2.760
   41LYSH     C  448   6.897   6.486   3.345
   41LYSH     O  449   6.865   6.466   3.462
   42ASN      N  450   7.024   6.484   3.304
   42ASN      H  451   7.058   6.488   3.210
   42ASN     CA  452   7.132   6.439   3.393
   42ASN     CB  453   7.161   6.291   3.368
   42ASN     CG  454   7.059   6.201   3.437
   42ASN    OD1  455   6.953   6.170   3.383
   42ASN    ND2  456   7.085   6.165   3.563
   42ASN   HD21  457   7.162   6.202   3.614
   42ASN   HD22  458   7.010   6.111   3.601
   42ASN      C  459   7.264   6.513   3.369
   42ASN      O  460   7.319   6.571   3.463
   43GLY      N  461   7.300   6.532   3.243
   43GLY      H  462   7.240   6.500   3.170
   43GLY     CA  463   7.423   6.610   3.219
   43GLY      C  464   7.475   6.625   3.076
   43GLY      O  465   7.584   6.678   3.055
   44GL4      N  466   7.380   6.625   2.983
   44GL4      H  467   7.284   6.627   3.010
   44GL4     CA  468   7.402   6.599   2.840
   44GL4     CB  469   7.304   6.488   2.802
   44GL4     CG  470   7.157   6.512   2.837
   44GL4     CD  471   7.123   6.518   2.986
   44GL4    OE1  472   7.113   6.405   3.038
   44GL4   HE11  473   7.081   6.398   3.133
   44GL4   HE12  474   7.151   6.343   2.969
   44GL4    OE2  475   7.106   6.625   3.047
   44GL4   HE21  476   7.050   6.608   3.128
   44GL4   HE22  477   7.139   6.705   2.996
   44GL4      C  478   7.366   6.724   2.760
   44GL4      O  479   7.318   6.826   2.810
   45ARG      N  480   7.400   6.719   2.631
   45ARG      H  481   7.458   6.647   2.595
   45ARG     CA  482   7.358   6.830   2.544
   45ARG     CB  483   7.440   6.824   2.415
   45ARG     CG  484   7.424   6.949   2.328
   45ARG     CD  485   7.508   6.926   2.203
   45ARG     NE  486   7.504   7.047   2.120
   45ARG     HE  487   7.438   7.116   2.148
   45ARG     CZ  488   7.566   7.063   2.002
   45ARG    NH1  489   7.640   6.965   1.948
   45ARG   HH11  490   7.686   6.894   2.002
   45ARG   HH12  491   7.657   6.979   1.851
   45ARG    NH2  492   7.550   7.176   1.932
   45ARG   HH21  493   7.507   7.249   1.986
   45ARG   HH22  494   7.567   7.172   1.834
   45ARG      C  495   7.208   6.847   2.518
   45ARG      O  496   7.149   6.773   2.440
   46ILE      N  497   7.144   6.932   2.597
   46ILE      H  498   7.197   6.994   2.654
   46ILE     CA  499   7.003   6.966   2.573
   46ILE     CB  500   6.938   7.018   2.701
   46ILE    CG1  501   6.948   6.907   2.805
   46ILE    CG2  502   6.793   7.064   2.690
   46ILE     CD  503   6.856   6.786   2.784
   46ILE      C  504   6.992   7.057   2.450
   46ILE      O  505   7.081   7.135   2.418
   47GL4      N  506   6.894   7.016   2.370
   47GL4      H  507   6.816   6.958   2.395
   47GL4     CA  508   6.882   7.070   2.234
   47GL4     CB  509   6.878   6.971   2.117
   47GL4     CG  510   7.014   6.906   2.096
   47GL4     CD  511   7.002   6.807   1.979
   47GL4    OE1  512   7.017   6.688   2.016
   47GL4   HE11  513   6.995   6.627   1.940
   47GL4   HE12  514   7.041   6.690   2.113
   47GL4    OE2  515   7.017   6.847   1.862
   47GL4   HE21  516   7.033   6.763   1.810
   47GL4   HE22  517   7.001   6.946   1.862
   47GL4      C  518   6.770   7.174   2.220
   47GL4      O  519   6.801   7.279   2.164
   48LYSH     N  520   6.655   7.146   2.279
   48LYSH     H  521   6.627   7.054   2.308
   48LYSH    CA  522   6.547   7.246   2.280
   48LYSH    CB  523   6.446   7.219   2.169
   48LYSH    CG  524   6.449   7.309   2.045
   48LYSH    CD  525   6.537   7.249   1.936
   48LYSH    CE  526   6.517   7.330   1.807
   48LYSH    NZ  527   6.379   7.356   1.764
   48LYSH   HZ1  528   6.340   7.271   1.729
   48LYSH   HZ2  529   6.325   7.403   1.834
   48LYSH   HZ3  530   6.382   7.434   1.702
   48LYSH     C  531   6.477   7.248   2.416
   48LYSH     O  532   6.448   7.146   2.478
   49VAL      N  533   6.447   7.368   2.466
   49VAL      H  534   6.482   7.449   2.418
   49VAL     CA  535   6.371   7.397   2.588
   49VAL     CB  536   6.389   7.543   2.628
   49VAL    CG1  537   6.531   7.574   2.676
   49VAL    CG2  538   6.352   7.648   2.523
   49VAL      C  539   6.221   7.368   2.575
   49VAL      O  540   6.164   7.388   2.468
   50GL4      N  541   6.158   7.321   2.682
   50GL4      H  542   6.215   7.299   2.761
   50GL4     CA  543   6.015   7.290   2.694
   50GL4     CB  544   5.999   7.202   2.818
   50GL4     CG  545   6.078   7.072   2.798
   50GL4     CD  546   5.996   6.972   2.716
   50GL4    OE1  547   6.049   6.913   2.619
   50GL4   HE11  548   6.022   6.817   2.626
   50GL4   HE12  549   6.111   6.973   2.569
   50GL4    OE2  550   5.876   6.949   2.741
   50GL4   HE21  551   5.827   6.926   2.657
   50GL4   HE22  552   5.870   6.955   2.841
   50GL4      C  553   5.944   7.425   2.706
   50GL4      O  554   5.993   7.527   2.658
   51HI0      N  555   5.824   7.424   2.764
   51HI0      H  556   5.776   7.338   2.784
   51HI0     CA  557   5.743   7.543   2.789
   51HI0     CB  558   5.593   7.513   2.804
   51HI0     CG  559   5.529   7.620   2.716
   51HI0    ND1  560   5.525   7.612   2.583
   51HI0    HD1  561   5.560   7.539   2.524
   51HI0    CD2  562   5.473   7.736   2.748
   51HI0    HD2  563   5.471   7.780   2.848
   51HI0    CE1  564   5.473   7.724   2.533
   51HI0    HE1  565   5.446   7.742   2.429
   51HI0    NE2  566   5.447   7.803   2.636
   51HI0    HE2  567   5.419   7.899   2.647
   51HI0      C  568   5.779   7.651   2.892
   51HI0      O  569   5.765   7.625   3.011
   52SER      N  570   5.849   7.756   2.848
   52SER      H  571   5.884   7.747   2.755
   52SER     CA  572   5.875   7.876   2.929
   52SER     CB  573   5.977   7.970   2.865
   52SER     OG  574   5.947   7.996   2.727
   52SER     HG  575   5.990   8.086   2.715
   52SER      C  576   5.759   7.965   2.973
   52SER      O  577   5.675   8.004   2.893
   53AS4      N  578   5.750   7.977   3.105
   53AS4      H  579   5.810   7.919   3.161
   53AS4     CA  580   5.643   8.046   3.178
   53AS4     CB  581   5.516   7.961   3.182
   53AS4     CG  582   5.392   8.051   3.179
   53AS4    OD1  583   5.394   8.168   3.137
   53AS4   HD11  584   5.304   8.210   3.121
   53AS4   HD12  585   5.490   8.191   3.122
   53AS4    OD2  586   5.292   8.011   3.243
   53AS4   HD21  587   5.204   8.022   3.198
   53AS4   HD22  588   5.324   7.975   3.331
   53AS4      C  589   5.665   8.074   3.327
   53AS4      O  590   5.757   8.029   3.395
   54LEU      N  591   5.583   8.168   3.373
   54LEU      H  592   5.503   8.198   3.321
   54LEU     CA  593   5.603   8.221   3.508
   54LEU     CB  594   5.550   8.364   3.524
   54LEU     CG  595   5.631   8.462   3.439
   54LEU    CD1  596   5.556   8.593   3.416
   54LEU    CD2  597   5.762   8.488   3.514
   54LEU      C  598   5.532   8.135   3.613
   54LEU      O  599   5.409   8.130   3.620
   55SER      N  600   5.616   8.072   3.696
   55SER      H  601   5.710   8.105   3.691
   55SER     CA  602   5.575   7.976   3.799
   55SER     CB  603   5.675   7.861   3.804
   55SER     OG  604   5.603   7.746   3.849
   55SER     HG  605   5.534   7.711   3.785
   55SER      C  606   5.580   8.036   3.940
   55SER      O  607   5.671   8.110   3.979
   56PHE      N  608   5.483   7.989   4.017
   56PHE      H  609   5.443   7.899   3.999
   56PHE     CA  610   5.451   8.043   4.150
   56PHE     CB  611   5.302   8.080   4.153
   56PHE     CG  612   5.271   8.218   4.094
   56PHE    CD1  613   5.258   8.243   3.958
   56PHE    HD1  614   5.325   8.195   3.886
   56PHE    CD2  615   5.219   8.306   4.188
   56PHE    HD2  616   5.246   8.283   4.291
   56PHE    CE1  617   5.182   8.351   3.915
   56PHE    HE1  618   5.175   8.374   3.808
   56PHE    CE2  619   5.151   8.419   4.143
   56PHE    HE2  620   5.123   8.494   4.216
   56PHE     CZ  621   5.134   8.443   4.007
   56PHE     HZ  622   5.104   8.544   3.981
   56PHE      C  623   5.502   7.956   4.265
   56PHE      O  624   5.472   7.837   4.271
   57SER      N  625   5.581   8.021   4.350
   57SER      H  626   5.632   8.102   4.322
   57SER     CA  627   5.628   7.975   4.481
   57SER     CB  628   5.779   7.948   4.489
   57SER     OG  629   5.822   7.871   4.601
   57SER     HG  630   5.917   7.898   4.617
   57SER      C  631   5.595   8.079   4.589
   57SER      O  632   5.582   8.197   4.557
   58LYSH     N  633   5.587   8.037   4.715
   58LYSH     H  634   5.609   7.941   4.729
   58LYSH    CA  635   5.544   8.128   4.823
   58LYSH    CB  636   5.499   8.040   4.940
   58LYSH    CG  637   5.351   8.001   4.943
   58LYSH    CD  638   5.304   7.974   5.086
   58LYSH    CE  639   5.155   7.943   5.082
   58LYSH    NZ  640   5.089   7.915   5.211
   58LYSH   HZ1  641   4.991   7.899   5.218
   58LYSH   HZ2  642   5.135   7.842   5.261
   58LYSH   HZ3  643   5.094   8.004   5.257
   58LYSH     C  644   5.639   8.242   4.858
   58LYSH     O  645   5.651   8.278   4.975
   59AS4      N  646   5.694   8.307   4.756
   59AS4      H  647   5.661   8.280   4.665
   59AS4     CA  648   5.771   8.432   4.764
   59AS4     CB  649   5.921   8.406   4.747
   59AS4     CG  650   6.009   8.531   4.755
   59AS4    OD1  651   6.062   8.574   4.651
   59AS4   HD11  652   6.152   8.613   4.670
   59AS4   HD12  653   5.993   8.551   4.583
   59AS4    OD2  654   5.991   8.611   4.849
   59AS4   HD21  655   6.027   8.697   4.812
   59AS4   HD22  656   5.971   8.561   4.933
   59AS4      C  657   5.736   8.512   4.639
   59AS4      O  658   5.715   8.451   4.534
   60TRP      N  659   5.738   8.644   4.660
   60TRP      H  660   5.779   8.692   4.737
   60TRP     CA  661   5.685   8.740   4.563
   60TRP     CB  662   5.665   8.870   4.642
   60TRP     CG  663   5.562   8.859   4.754
   60TRP    CD1  664   5.431   8.840   4.742
   60TRP    HD1  665   5.388   8.797   4.652
   60TRP    CD2  666   5.585   8.916   4.879
   60TRP    NE1  667   5.372   8.886   4.852
   60TRP    HE1  668   5.274   8.887   4.870
   60TRP    CE2  669   5.460   8.942   4.935
   60TRP    CE3  670   5.704   8.961   4.935
   60TRP    HE3  671   5.796   8.961   4.876
   60TRP    CZ2  672   5.458   9.010   5.056
   60TRP    HZ2  673   5.368   9.021   5.116
   60TRP    CZ3  674   5.699   9.039   5.050
   60TRP    HZ3  675   5.783   9.105   5.075
   60TRP    CH2  676   5.576   9.062   5.109
   60TRP    HH2  677   5.563   9.133   5.191
   60TRP      C  678   5.756   8.762   4.429
   60TRP      O  679   5.703   8.830   4.341
   61SER      N  680   5.872   8.698   4.418
   61SER      H  681   5.908   8.648   4.497
   61SER     CA  682   5.951   8.699   4.294
   61SER     CB  683   6.100   8.688   4.326
   61SER     OG  684   6.143   8.821   4.354
   61SER     HG  685   6.242   8.828   4.342
   61SER      C  686   5.908   8.574   4.218
   61SER      O  687   5.967   8.467   4.227
   62PHE      N  688   5.832   8.598   4.111
   62PHE      H  689   5.800   8.686   4.076
   62PHE     CA  690   5.790   8.487   4.023
   62PHE     CB  691   5.655   8.507   3.954
   62PHE     CG  692   5.540   8.551   4.044
   62PHE    CD1  693   5.438   8.627   3.988
   62PHE    HD1  694   5.420   8.618   3.881
   62PHE    CD2  695   5.543   8.545   4.183
   62PHE    HD2  696   5.618   8.480   4.227
   62PHE    CE1  697   5.347   8.702   4.061
   62PHE    HE1  698   5.263   8.757   4.019
   62PHE    CE2  699   5.453   8.613   4.265
   62PHE    HE2  700   5.446   8.608   4.374
   62PHE     CZ  701   5.358   8.689   4.199
   62PHE     HZ  702   5.270   8.724   4.253
   62PHE      C  703   5.888   8.455   3.910
   62PHE      O  704   5.914   8.543   3.827
   63TYR      N  705   5.932   8.330   3.905
   63TYR      H  706   5.884   8.261   3.960
   63TYR     CA  707   6.039   8.286   3.814
   63TYR     CB  708   6.142   8.201   3.889
   63TYR     CG  709   6.085   8.080   3.963
   63TYR    CD1  710   6.052   8.095   4.097
   63TYR    HD1  711   6.104   8.171   4.155
   63TYR    CD2  712   6.054   7.966   3.890
   63TYR    HD2  713   6.079   7.964   3.784
   63TYR    CE1  714   5.975   8.000   4.163
   63TYR    HE1  715   5.924   8.031   4.255
   63TYR    CE2  716   5.984   7.868   3.959
   63TYR    HE2  717   5.954   7.777   3.906
   63TYR     CZ  718   5.947   7.884   4.092
   63TYR     OH  719   5.835   7.816   4.127
   63TYR     HH  720   5.835   7.732   4.073
   63TYR      C  721   5.995   8.212   3.687
   63TYR      O  722   5.899   8.136   3.690
   64LEU      N  723   6.084   8.222   3.589
   64LEU      H  724   6.156   8.291   3.592
   64LEU     CA  725   6.066   8.159   3.457
   64LEU     CB  726   6.155   8.233   3.357
   64LEU     CG  727   6.117   8.207   3.211
   64LEU    CD1  728   5.992   8.287   3.174
   64LEU    CD2  729   6.237   8.226   3.117
   64LEU      C  730   6.109   8.013   3.464
   64LEU      O  731   6.225   7.976   3.448
   65LEU      N  732   6.007   7.929   3.456
   65LEU      H  733   5.912   7.960   3.446
   65LEU     CA  734   6.027   7.783   3.453
   65LEU     CB  735   5.956   7.736   3.580
   65LEU     CG  736   5.963   7.583   3.588
   65LEU    CD1  737   6.109   7.540   3.603
   65LEU    CD2  738   5.871   7.543   3.704
   65LEU      C  739   5.980   7.731   3.317
   65LEU      O  740   5.883   7.785   3.263
   66TYR      N  741   6.060   7.635   3.272
   66TYR      H  742   6.148   7.618   3.316
   66TYR     CA  743   6.035   7.537   3.165
   66TYR     CB  744   6.170   7.502   3.103
   66TYR     CG  745   6.262   7.618   3.063
   66TYR    CD1  746   6.390   7.619   3.118
   66TYR    HD1  747   6.432   7.535   3.173
   66TYR    CD2  748   6.225   7.727   2.986
   66TYR    HD2  749   6.134   7.721   2.926
   66TYR    CE1  750   6.474   7.727   3.094
   66TYR    HE1  751   6.562   7.733   3.157
   66TYR    CE2  752   6.312   7.830   2.951
   66TYR    HE2  753   6.295   7.901   2.870
   66TYR     CZ  754   6.438   7.831   3.009
   66TYR     OH  755   6.507   7.948   3.019
   66TYR     HH  756   6.564   7.937   3.100
   66TYR      C  757   5.953   7.418   3.216
   66TYR      O  758   5.998   7.340   3.300
   67TYR      N  759   5.822   7.431   3.196
   67TYR      H  760   5.790   7.515   3.152
   67TYR     CA  761   5.728   7.326   3.236
   67TYR     CB  762   5.598   7.405   3.252
   67TYR     CG  763   5.608   7.494   3.376
   67TYR    CD1  764   5.592   7.434   3.500
   67TYR    HD1  765   5.615   7.329   3.516
   67TYR    CD2  766   5.570   7.627   3.362
   67TYR    HD2  767   5.618   7.679   3.279
   67TYR    CE1  768   5.528   7.497   3.606
   67TYR    HE1  769   5.524   7.445   3.702
   67TYR    CE2  770   5.497   7.689   3.462
   67TYR    HE2  771   5.478   7.796   3.449
   67TYR     CZ  772   5.474   7.623   3.582
   67TYR     OH  773   5.394   7.677   3.678
   67TYR     HH  774   5.346   7.758   3.643
   67TYR      C  775   5.713   7.230   3.118
   67TYR      O  776   5.744   7.257   3.002
   68THR      N  777   5.689   7.104   3.154
   68THR      H  778   5.688   7.079   3.251
   68THR     CA  779   5.702   6.994   3.057
   68THR     CB  780   5.814   6.897   3.096
   68THR    OG1  781   5.837   6.798   2.996
   68THR    HG1  782   5.883   6.841   2.918
   68THR    CG2  783   5.792   6.838   3.235
   68THR      C  784   5.576   6.917   3.020
   68THR      O  785   5.517   6.856   3.109
   69GL4      N  786   5.518   6.965   2.910
   69GL4      H  787   5.555   7.050   2.874
   69GL4     CA  788   5.395   6.913   2.848
   69GL4     CB  789   5.407   6.772   2.792
   69GL4     CG  790   5.478   6.783   2.658
   69GL4     CD  791   5.503   6.642   2.603
   69GL4    OE1  792   5.463   6.626   2.486
   69GL4   HE11  793   5.486   6.534   2.455
   69GL4   HE12  794   5.425   6.711   2.450
   69GL4    OE2  795   5.534   6.551   2.683
   69GL4   HE21  796   5.508   6.465   2.639
   69GL4   HE22  797   5.553   6.588   2.774
   69GL4      C  798   5.267   6.929   2.931
   69GL4      O  799   5.265   6.930   3.054
   70PHE      N  800   5.158   6.948   2.857
   70PHE      H  801   5.169   6.956   2.758
   70PHE     CA  802   5.019   6.982   2.891
   70PHE     CB  803   4.945   7.015   2.761
   70PHE     CG  804   4.801   7.061   2.785
   70PHE    CD1  805   4.692   6.974   2.784
   70PHE    HD1  806   4.716   6.873   2.816
   70PHE    CD2  807   4.772   7.196   2.797
   70PHE    HD2  808   4.854   7.266   2.784
   70PHE    CE1  809   4.563   7.025   2.796
   70PHE    HE1  810   4.472   6.967   2.786
   70PHE    CE2  811   4.644   7.247   2.816
   70PHE    HE2  812   4.627   7.355   2.817
   70PHE     CZ  813   4.536   7.160   2.817
   70PHE     HZ  814   4.445   7.197   2.865
   70PHE      C  815   4.936   6.885   2.975
   70PHE      O  816   4.882   6.922   3.080
   71THR      N  817   4.938   6.757   2.939
   71THR      H  818   4.991   6.717   2.864
   71THR     CA  819   4.874   6.653   3.021
   71THR     CB  820   4.791   6.557   2.935
   71THR    OG1  821   4.683   6.631   2.876
   71THR    HG1  822   4.615   6.660   2.943
   71THR    CG2  823   4.746   6.430   3.006
   71THR      C  824   4.992   6.592   3.095
   71THR      O  825   5.046   6.491   3.050
   72PRO      N  826   4.993   6.620   3.225
   72PRO     CA  827   5.098   6.588   3.323
   72PRO     CB  828   5.055   6.618   3.467
   72PRO     CG  829   4.903   6.622   3.449
   72PRO     CD  830   4.882   6.672   3.306
   72PRO      C  831   5.142   6.442   3.322
   72PRO      O  832   5.055   6.355   3.325
   73THR      N  833   5.255   6.419   3.256
   73THR      H  834   5.310   6.497   3.225
   73THR     CA  835   5.298   6.283   3.223
   73THR     CB  836   5.317   6.253   3.074
   73THR    OG1  837   5.263   6.348   2.982
   73THR    HG1  838   5.163   6.349   2.987
   73THR    CG2  839   5.278   6.107   3.049
   73THR      C  840   5.427   6.252   3.300
   73THR      O  841   5.528   6.309   3.261
   74GL4      N  842   5.422   6.155   3.391
   74GL4      H  843   5.339   6.102   3.409
   74GL4     CA  844   5.536   6.131   3.480
   74GL4     CB  845   5.497   6.036   3.594
   74GL4     CG  846   5.373   6.075   3.675
   74GL4     CD  847   5.233   6.044   3.622
   74GL4    OE1  848   5.213   5.970   3.524
   74GL4   HE11  849   5.125   5.988   3.480
   74GL4   HE12  850   5.279   5.895   3.529
   74GL4    OE2  851   5.138   6.107   3.674
   74GL4   HE21  852   5.048   6.082   3.639
   74GL4   HE22  853   5.180   6.156   3.750
   74GL4      C  854   5.667   6.087   3.414
   74GL4      O  855   5.767   6.107   3.483
   75LYSH     N  856   5.660   6.052   3.286
   75LYSH     H  857   5.568   6.035   3.251
   75LYSH    CA  858   5.769   6.027   3.190
   75LYSH    CB  859   5.719   5.952   3.066
   75LYSH    CG  860   5.658   5.818   3.105
   75LYSH    CD  861   5.602   5.734   2.990
   75LYSH    CE  862   5.707   5.656   2.911
   75LYSH    NZ  863   5.781   5.563   2.996
   75LYSH   HZ1  864   5.820   5.617   3.071
   75LYSH   HZ2  865   5.722   5.494   3.038
   75LYSH   HZ3  866   5.849   5.515   2.940
   75LYSH     C  867   5.878   6.130   3.161
   75LYSH     O  868   5.996   6.100   3.143
   76ASN      N  869   5.827   6.252   3.164
   76ASN      H  870   5.728   6.261   3.173
   76ASN     CA  871   5.902   6.369   3.116
   76ASN     CB  872   5.792   6.470   3.081
   76ASN     CG  873   5.710   6.462   2.952
   76ASN    OD1  874   5.679   6.353   2.905
   76ASN    ND2  875   5.699   6.579   2.891
   76ASN   HD21  876   5.737   6.661   2.935
   76ASN   HD22  877   5.651   6.583   2.803
   76ASN      C  878   6.002   6.430   3.214
   76ASN      O  879   6.020   6.550   3.236
   77GL4      N  880   6.093   6.340   3.250
   77GL4      H  881   6.097   6.257   3.195
   77GL4     CA  882   6.188   6.365   3.359
   77GL4     CB  883   6.234   6.237   3.430
   77GL4     CG  884   6.120   6.197   3.524
   77GL4     CD  885   6.171   6.108   3.638
   77GL4    OE1  886   6.222   6.163   3.738
   77GL4   HE11  887   6.279   6.100   3.790
   77GL4   HE12  888   6.196   6.260   3.741
   77GL4    OE2  889   6.162   5.983   3.629
   77GL4   HE21  890   6.167   5.933   3.715
   77GL4   HE22  891   6.145   5.954   3.535
   77GL4      C  892   6.305   6.454   3.317
   77GL4      O  893   6.419   6.413   3.295
   78TYR      N  894   6.286   6.581   3.351
   78TYR      H  895   6.216   6.626   3.407
   78TYR     CA  896   6.386   6.686   3.328
   78TYR     CB  897   6.328   6.793   3.236
   78TYR     CG  898   6.326   6.772   3.084
   78TYR    CD1  899   6.207   6.740   3.019
   78TYR    HD1  900   6.122   6.715   3.081
   78TYR    CD2  901   6.436   6.790   3.002
   78TYR    HD2  902   6.524   6.837   3.047
   78TYR    CE1  903   6.200   6.715   2.882
   78TYR    HE1  904   6.107   6.674   2.843
   78TYR    CE2  905   6.430   6.784   2.863
   78TYR    HE2  906   6.515   6.823   2.806
   78TYR     CZ  907   6.309   6.749   2.804
   78TYR     OH  908   6.282   6.807   2.684
   78TYR     HH  909   6.189   6.844   2.687
   78TYR      C  910   6.406   6.751   3.466
   78TYR      O  911   6.315   6.766   3.547
   79ALA      N  912   6.531   6.793   3.487
   79ALA      H  913   6.602   6.800   3.417
   79ALA     CA  914   6.583   6.851   3.611
   79ALA     CB  915   6.717   6.792   3.655
   79ALA      C  916   6.602   7.001   3.592
   79ALA      O  917   6.647   7.043   3.485
   80CYS2     N  918   6.567   7.082   3.691
   80CYS2     H  919   6.548   7.047   3.783
   80CYS2    CA  920   6.582   7.228   3.685
   80CYS2    CB  921   6.448   7.300   3.697
   80CYS2    SG  922   6.336   7.253   3.560
   80CYS2     C  923   6.687   7.273   3.787
   80CYS2     O  924   6.660   7.302   3.903
   81ARG      N  925   6.812   7.272   3.742
   81ARG      H  926   6.821   7.260   3.643
   81ARG     CA  927   6.939   7.313   3.805
   81ARG     CB  928   7.046   7.251   3.715
   81ARG     CG  929   7.027   7.101   3.690
   81ARG     CD  930   7.071   7.011   3.805
   81ARG     NE  931   7.034   6.870   3.788
   81ARG     HE  932   6.948   6.849   3.835
   81ARG     CZ  933   7.114   6.766   3.759
   81ARG    NH1  934   7.246   6.777   3.735
   81ARG   HH11  935   7.279   6.871   3.731
   81ARG   HH12  936   7.306   6.699   3.751
   81ARG    NH2  937   7.071   6.640   3.747
   81ARG   HH21  938   6.979   6.610   3.771
   81ARG   HH22  939   7.143   6.570   3.749
   81ARG      C  940   6.959   7.465   3.805
   81ARG      O  941   6.945   7.521   3.696
   82VAL      N  942   6.967   7.525   3.923
   82VAL      H  943   6.976   7.474   4.009
   82VAL     CA  944   6.986   7.671   3.934
   82VAL     CB  945   6.921   7.725   4.062
   82VAL    CG1  946   6.778   7.672   4.074
   82VAL    CG2  947   7.012   7.689   4.180
   82VAL      C  948   7.120   7.734   3.899
   82VAL      O  949   7.226   7.705   3.954
   83ASN      N  950   7.107   7.856   3.846
   83ASN      H  951   7.017   7.889   3.817
   83ASN     CA  952   7.215   7.952   3.820
   83ASN     CB  953   7.234   7.935   3.669
   83ASN     CG  954   7.376   7.982   3.636
   83ASN    OD1  955   7.460   7.998   3.723
   83ASN    ND2  956   7.386   8.047   3.520
   83ASN   HD21  957   7.303   8.073   3.471
   83ASN   HD22  958   7.482   8.054   3.493
   83ASN      C  959   7.190   8.098   3.859
   83ASN      O  960   7.074   8.139   3.861
   84HI0      N  961   7.292   8.183   3.870
   84HI0      H  962   7.384   8.151   3.846
   84HI0     CA  963   7.289   8.313   3.938
   84HI0     CB  964   7.430   8.360   3.971
   84HI0     CG  965   7.497   8.279   4.082
   84HI0    ND1  966   7.441   8.243   4.197
   84HI0    HD1  967   7.358   8.283   4.235
   84HI0    CD2  968   7.611   8.211   4.072
   84HI0    HD2  969   7.696   8.236   4.008
   84HI0    CE1  970   7.512   8.146   4.253
   84HI0    HE1  971   7.494   8.101   4.351
   84HI0    NE2  972   7.621   8.132   4.179
   84HI0    HE2  973   7.678   8.050   4.170
   84HI0      C  974   7.223   8.423   3.854
   84HI0      O  975   7.264   8.437   3.739
   85VAL      N  976   7.164   8.515   3.931
   85VAL      H  977   7.192   8.532   4.025
   85VAL     CA  978   7.069   8.612   3.875
   85VAL     CB  979   7.006   8.690   3.991
   85VAL    CG1  980   6.883   8.769   3.947
   85VAL    CG2  981   6.967   8.592   4.102
   85VAL      C  982   7.116   8.707   3.765
   85VAL      O  983   7.048   8.744   3.670
   86THR      N  984   7.245   8.739   3.775
   86THR      H  985   7.294   8.719   3.860
   86THR     CA  986   7.324   8.810   3.674
   86THR     CB  987   7.454   8.876   3.721
   86THR    OG1  988   7.536   8.769   3.769
   86THR    HG1  989   7.631   8.799   3.773
   86THR    CG2  990   7.455   8.993   3.820
   86THR      C  991   7.370   8.727   3.554
   86THR      O  992   7.391   8.786   3.448
   87LEU      N  993   7.402   8.599   3.569
   87LEU      H  994   7.404   8.556   3.659
   87LEU     CA  995   7.452   8.502   3.470
   87LEU     CB  996   7.513   8.381   3.542
   87LEU     CG  997   7.662   8.386   3.574
   87LEU    CD1  998   7.704   8.494   3.674
   87LEU    CD2  999   7.701   8.247   3.624
   87LEU      C 1000   7.366   8.474   3.347
   87LEU      O 1001   7.351   8.356   3.316
   88SER      N 1002   7.341   8.580   3.270
   88SER      H 1003   7.379   8.669   3.295
   88SER     CA 1004   7.275   8.572   3.139
   88SER     CB 1005   7.250   8.710   3.078
   88SER     OG 1006   7.361   8.800   3.091
   88SER     HG 1007   7.312   8.885   3.113
   88SER      C 1008   7.339   8.473   3.042
   88SER      O 1009   7.455   8.475   3.000
   89GLN      N 1010   7.251   8.396   2.978
   89GLN      H 1011   7.155   8.398   3.004
   89GLN     CA 1012   7.274   8.294   2.875
   89GLN     CB 1013   7.191   8.169   2.908
   89GLN     CG 1014   7.254   8.102   3.030
   89GLN     CD 1015   7.225   7.954   3.055
   89GLN    OE1 1016   7.266   7.871   2.974
   89GLN    NE2 1017   7.165   7.925   3.170
   89GLN   HE21 1018   7.154   8.006   3.227
   89GLN   HE22 1019   7.142   7.829   3.186
   89GLN      C 1020   7.276   8.335   2.727
   89GLN      O 1021   7.171   8.352   2.667
   90PRO      N 1022   7.392   8.327   2.662
   90PRO     CA 1023   7.416   8.345   2.518
   90PRO     CB 1024   7.566   8.357   2.490
   90PRO     CG 1025   7.624   8.290   2.614
   90PRO     CD 1026   7.523   8.313   2.727
   90PRO      C 1027   7.347   8.235   2.438
   90PRO      O 1028   7.261   8.161   2.486
   91LYSH     N 1029   7.377   8.228   2.308
   91LYSH     H 1030   7.424   8.304   2.265
   91LYSH    CA 1031   7.338   8.115   2.222
   91LYSH    CB 1032   7.315   8.178   2.085
   91LYSH    CG 1033   7.183   8.254   2.079
   91LYSH    CD 1034   7.162   8.306   1.936
   91LYSH    CE 1035   7.022   8.367   1.932
   91LYSH    NZ 1036   6.983   8.391   1.793
   91LYSH   HZ1 1037   6.964   8.307   1.742
   91LYSH   HZ2 1038   6.906   8.455   1.785
   91LYSH   HZ3 1039   7.057   8.433   1.740
   91LYSH     C 1040   7.443   8.004   2.224
   91LYSH     O 1041   7.527   7.996   2.314
   92ILE      N 1042   7.405   7.898   2.153
   92ILE      H 1043   7.324   7.900   2.095
   92ILE     CA 1044   7.475   7.771   2.126
   92ILE     CB 1045   7.588   7.770   2.023
   92ILE    CG1 1046   7.702   7.865   2.062
   92ILE    CG2 1047   7.528   7.789   1.884
   92ILE     CD 1048   7.822   7.847   1.969
   92ILE      C 1049   7.515   7.696   2.253
   92ILE      O 1050   7.459   7.720   2.360
   93VAL      N 1051   7.580   7.581   2.234
   93VAL      H 1052   7.561   7.538   2.146
   93VAL     CA 1053   7.636   7.486   2.331
   93VAL     CB 1054   7.754   7.538   2.413
   93VAL    CG1 1055   7.877   7.549   2.323
   93VAL    CG2 1056   7.733   7.659   2.504
   93VAL      C 1057   7.544   7.408   2.426
   93VAL      O 1058   7.574   7.293   2.459
   94LYSH     N 1059   7.442   7.472   2.482
   94LYSH     H 1060   7.444   7.571   2.467
   94LYSH    CA 1061   7.333   7.417   2.564
   94LYSH    CB 1062   7.348   7.490   2.697
   94LYSH    CG 1063   7.464   7.451   2.788
   94LYSH    CD 1064   7.436   7.492   2.933
   94LYSH    CE 1065   7.519   7.420   3.040
   94LYSH    NZ 1066   7.458   7.468   3.165
   94LYSH   HZ1 1067   7.358   7.464   3.166
   94LYSH   HZ2 1068   7.491   7.406   3.236
   94LYSH   HZ3 1069   7.497   7.557   3.190
   94LYSH     C 1070   7.208   7.448   2.481
   94LYSH     O 1071   7.208   7.476   2.361
   95TRP      N 1072   7.100   7.447   2.558
   95TRP      H 1073   7.094   7.417   2.653
   95TRP     CA 1074   6.961   7.468   2.515
   95TRP     CB 1075   6.874   7.480   2.640
   95TRP     CG 1076   6.927   7.572   2.750
   95TRP    CD1 1077   6.984   7.531   2.863
   95TRP    HD1 1078   7.030   7.433   2.872
   95TRP    CD2 1079   6.892   7.704   2.777
   95TRP    NE1 1080   6.988   7.626   2.956
   95TRP    HE1 1081   7.029   7.617   3.047
   95TRP    CE2 1082   6.919   7.731   2.911
   95TRP    CE3 1083   6.841   7.806   2.698
   95TRP    HE3 1084   6.805   7.778   2.599
   95TRP    CZ2 1085   6.893   7.856   2.965
   95TRP    HZ2 1086   6.866   7.852   3.070
   95TRP    CZ3 1087   6.812   7.928   2.757
   95TRP    HZ3 1088   6.771   8.000   2.686
   95TRP    CH2 1089   6.843   7.961   2.888
   95TRP    HH2 1090   6.847   8.067   2.913
   95TRP      C 1091   6.932   7.586   2.422
   95TRP      O 1092   6.990   7.695   2.430
   96AS4      N 1093   6.852   7.549   2.323
   96AS4      H 1094   6.840   7.451   2.305
   96AS4     CA 1095   6.779   7.643   2.237
   96AS4     CB 1096   6.799   7.596   2.093
   96AS4     CG 1097   6.881   7.684   1.999
   96AS4    OD1 1098   7.005   7.671   1.992
   96AS4   HD11 1099   7.037   7.719   1.911
   96AS4   HD12 1100   7.041   7.609   2.062
   96AS4    OD2 1101   6.823   7.786   1.956
   96AS4   HD21 1102   6.898   7.842   1.920
   96AS4   HD22 1103   6.728   7.795   1.985
   96AS4      C 1104   6.631   7.669   2.266
   96AS4      O 1105   6.564   7.577   2.313
   97ARG      N 1106   6.589   7.777   2.200
   97ARG      H 1107   6.630   7.802   2.112
   97ARG     CA 1108   6.464   7.850   2.225
   97ARG     CB 1109   6.502   7.997   2.234
   97ARG     CG 1110   6.598   8.028   2.349
   97ARG     CD 1111   6.650   8.172   2.349
   97ARG     NE 1112   6.534   8.262   2.362
   97ARG     HE 1113   6.459   8.225   2.418
   97ARG     CZ 1114   6.515   8.387   2.318
   97ARG    NH1 1115   6.610   8.459   2.258
   97ARG   HH11 1116   6.690   8.402   2.238
   97ARG   HH12 1117   6.591   8.545   2.211
   97ARG    NH2 1118   6.388   8.431   2.317
   97ARG   HH21 1119   6.305   8.378   2.332
   97ARG   HH22 1120   6.386   8.527   2.291
   97ARG      C 1121   6.357   7.818   2.120
   97ARG      O 1122   6.378   7.743   2.025
   98AS4      N 1123   6.248   7.893   2.125
   98AS4      H 1124   6.237   7.970   2.188
   98AS4     CA 1125   6.130   7.876   2.039
   98AS4     CB 1126   6.012   7.926   2.124
   98AS4     CG 1127   6.036   8.069   2.174
   98AS4    OD1 1128   6.042   8.156   2.085
   98AS4   HD11 1129   6.073   8.240   2.130
   98AS4   HD12 1130   6.003   8.125   1.998
   98AS4    OD2 1131   6.082   8.095   2.287
   98AS4   HD21 1132   6.037   8.168   2.338
   98AS4   HD22 1133   6.157   8.029   2.300
   98AS4      C 1134   6.116   7.925   1.895
   98AS4      O 1135   6.029   7.876   1.823
   99MET      N 1136   6.217   8.004   1.859
   99MET      H 1137   6.276   8.043   1.930
   99MET     CA 1138   6.264   8.058   1.731
   99MET     CB 1139   6.148   8.126   1.657
   99MET     CG 1140   6.177   8.133   1.507
   99MET     SD 1141   6.035   8.195   1.410
   99MET     CE 1142   6.080   8.120   1.255
   99MET      C 1143   6.382   8.155   1.747
   99MET     O1 1144   6.368   8.263   1.807
   99MET   HO11 1145   6.459   8.304   1.796
   99MET   HO12 1146   6.279   8.281   1.849
   99MET     O2 1147   6.495   8.118   1.707
   99MET   HO21 1148   6.528   8.185   1.641
   99MET   HO22 1149   6.509   8.019   1.716
  100ILE      N 1150   8.375   7.828   2.849
  100ILE     H1 1151   8.289   7.781   2.868
  100ILE     H2 1152   8.406   7.806   2.757
  100ILE     H3 1153   8.447   7.801   2.913
  100ILE     CA 1154   8.370   7.975   2.854
  100ILE     CB 1155   8.504   8.035   2.811
  100ILE    CG1 1156   8.564   7.987   2.679
  100ILE    CG2 1157   8.599   8.051   2.930
  100ILE     CD 1158   8.693   8.060   2.639
  100ILE      C 1159   8.264   8.043   2.768
  100ILE      O 1160   8.249   8.165   2.770
  101GLN      N 1161   8.173   7.970   2.703
  101GLN      H 1162   8.163   7.871   2.715
  101GLN     CA 1163   8.063   8.024   2.622
  101GLN     CB 1164   8.019   7.917   2.522
  101GLN     CG 1165   8.131   7.896   2.419
  101GLN     CD 1166   8.093   7.970   2.291
  101GLN    OE1 1167   8.021   8.069   2.296
  101GLN    NE2 1168   8.161   7.926   2.185
  101GLN   HE21 1169   8.233   7.857   2.189
  101GLN   HE22 1170   8.165   7.989   2.108
  101GLN      C 1171   7.940   8.071   2.700
  101GLN      O 1172   7.912   8.188   2.725
  102ARG      N 1173   7.878   7.978   2.772
  102ARG      H 1174   7.916   7.885   2.768
  102ARG     CA 1175   7.760   8.005   2.855
  102ARG     CB 1176   7.667   7.885   2.876
  102ARG     CG 1177   7.581   7.850   2.755
  102ARG     CD 1178   7.479   7.956   2.712
  102ARG     NE 1179   7.415   7.885   2.600
  102ARG     HE 1180   7.455   7.882   2.509
  102ARG     CZ 1181   7.286   7.850   2.594
  102ARG    NH1 1182   7.204   7.864   2.699
  102ARG   HH11 1183   7.240   7.891   2.788
  102ARG   HH12 1184   7.105   7.860   2.687
  102ARG    NH2 1185   7.225   7.824   2.477
  102ARG   HH21 1186   7.277   7.821   2.392
  102ARG   HH22 1187   7.134   7.784   2.477
  102ARG      C 1188   7.803   8.064   2.990
  102ARG      O 1189   7.729   8.142   3.051
  103THR      N 1190   7.907   8.003   3.046
  103THR      H 1191   7.937   7.919   3.001
  103THR     CA 1192   7.969   8.054   3.169
  103THR     CB 1193   8.052   7.946   3.238
  103THR    OG1 1194   8.144   7.894   3.142
  103THR    HG1 1195   8.104   7.831   3.075
  103THR    CG2 1196   7.957   7.844   3.301
  103THR      C 1197   8.062   8.171   3.136
  103THR      O 1198   8.115   8.178   3.025
  104PRO      N 1199   8.072   8.273   3.221
  104PRO     CA 1200   8.177   8.374   3.205
  104PRO     CB 1201   8.137   8.493   3.293
  104PRO     CG 1202   8.074   8.414   3.408
  104PRO     CD 1203   7.982   8.324   3.325
  104PRO      C 1204   8.325   8.338   3.216
  104PRO      O 1205   8.360   8.226   3.254
  105LYSH     N 1206   8.406   8.425   3.159
  105LYSH     H 1207   8.363   8.502   3.112
  105LYSH    CA 1208   8.553   8.415   3.151
  105LYSH    CB 1209   8.615   8.516   3.055
  105LYSH    CG 1210   8.554   8.482   2.919
  105LYSH    CD 1211   8.627   8.564   2.812
  105LYSH    CE 1212   8.550   8.553   2.681
  105LYSH    NZ 1213   8.607   8.631   2.570
  105LYSH   HZ1 1214   8.700   8.603   2.546
  105LYSH   HZ2 1215   8.557   8.619   2.484
  105LYSH   HZ3 1216   8.610   8.727   2.597
  105LYSH     C 1217   8.627   8.440   3.283
  105LYSH     O 1218   8.703   8.357   3.333
  106ILE      N 1219   8.591   8.550   3.348
  106ILE      H 1220   8.514   8.608   3.323
  106ILE     CA 1221   8.659   8.591   3.472
  106ILE     CB 1222   8.626   8.738   3.499
  106ILE    CG1 1223   8.485   8.780   3.458
  106ILE    CG2 1224   8.728   8.826   3.427
  106ILE     CD 1225   8.459   8.913   3.530
  106ILE      C 1226   8.620   8.506   3.593
  106ILE      O 1227   8.509   8.512   3.646
  107GLN      N 1228   8.696   8.398   3.612
  107GLN      H 1229   8.753   8.366   3.537
  107GLN     CA 1230   8.702   8.317   3.735
  107GLN     CB 1231   8.777   8.392   3.846
  107GLN     CG 1232   8.917   8.439   3.807
  107GLN     CD 1233   8.977   8.535   3.910
  107GLN    OE1 1234   9.083   8.513   3.968
  107GLN    NE2 1235   8.915   8.651   3.929
  107GLN   HE21 1236   8.835   8.677   3.876
  107GLN   HE22 1237   8.933   8.709   4.008
  107GLN      C 1238   8.581   8.246   3.795
  107GLN      O 1239   8.614   8.151   3.866
  108VAL      N 1240   8.456   8.289   3.794
  108VAL      H 1241   8.447   8.385   3.766
  108VAL     CA 1242   8.339   8.208   3.832
  108VAL     CB 1243   8.240   8.308   3.893
  108VAL    CG1 1244   8.193   8.414   3.793
  108VAL    CG2 1245   8.124   8.233   3.958
  108VAL      C 1246   8.299   8.116   3.717
  108VAL      O 1247   8.310   8.144   3.598
  109TYR      N 1248   8.267   7.996   3.764
  109TYR      H 1249   8.268   7.980   3.863
  109TYR     CA 1250   8.227   7.880   3.683
  109TYR     CB 1251   8.082   7.887   3.633
  109TYR     CG 1252   7.983   7.879   3.749
  109TYR    CD1 1253   7.979   7.767   3.832
  109TYR    HD1 1254   8.028   7.674   3.805
  109TYR    CD2 1255   7.896   7.984   3.778
  109TYR    HD2 1256   7.900   8.083   3.732
  109TYR    CE1 1257   7.896   7.765   3.943
  109TYR    HE1 1258   7.903   7.671   3.997
  109TYR    CE2 1259   7.813   7.978   3.889
  109TYR    HE2 1260   7.733   8.052   3.895
  109TYR     CZ 1261   7.811   7.870   3.977
  109TYR     OH 1262   7.759   7.891   4.100
  109TYR     HH 1263   7.732   7.985   4.124
  109TYR      C 1264   8.319   7.820   3.577
  109TYR      O 1265   8.292   7.706   3.542
  110SER      N 1266   8.417   7.896   3.526
  110SER      H 1267   8.447   7.982   3.566
  110SER     CA 1268   8.494   7.860   3.407
  110SER     CB 1269   8.520   7.978   3.313
  110SER     OG 1270   8.594   8.082   3.376
  110SER     HG 1271   8.573   8.160   3.316
  110SER      C 1272   8.611   7.761   3.411
  110SER      O 1273   8.618   7.675   3.323
  111ARG      N 1274   8.705   7.767   3.505
  111ARG      H 1275   8.776   7.697   3.502
  111ARG     CA 1276   8.746   7.876   3.594
  111ARG     CB 1277   8.768   7.812   3.732
  111ARG     CG 1278   8.641   7.763   3.802
  111ARG     CD 1279   8.654   7.773   3.954
  111ARG     NE 1280   8.682   7.908   4.003
  111ARG     HE 1281   8.680   7.977   3.931
  111ARG     CZ 1282   8.699   7.950   4.129
  111ARG    NH1 1283   8.707   7.861   4.229
  111ARG   HH11 1284   8.706   7.765   4.202
  111ARG   HH12 1285   8.703   7.887   4.326
  111ARG    NH2 1286   8.722   8.081   4.142
  111ARG   HH21 1287   8.706   8.126   4.054
  111ARG   HH22 1288   8.738   8.120   4.233
  111ARG      C 1289   8.876   7.942   3.549
  111ARG      O 1290   8.983   7.930   3.610
  112HI0      N 1291   8.860   8.023   3.445
  112HI0      H 1292   8.772   8.070   3.439
  112HI0     CA 1293   8.974   8.084   3.375
  112HI0     CB 1294   8.938   8.108   3.228
  112HI0     CG 1295   8.979   7.990   3.139
  112HI0    ND1 1296   8.997   7.998   3.008
  112HI0    HD1 1297   9.052   8.064   2.957
  112HI0    CD2 1298   8.921   7.872   3.161
  112HI0    HD2 1299   8.877   7.834   3.253
  112HI0    CE1 1300   8.948   7.888   2.952
  112HI0    HE1 1301   8.923   7.873   2.847
  112HI0    NE2 1302   8.902   7.807   3.047
  112HI0    HE2 1303   8.861   7.717   3.034
  112HI0      C 1304   9.013   8.216   3.443
  112HI0      O 1305   8.918   8.285   3.478
  113PRO      N 1306   9.144   8.236   3.455
  113PRO     CA 1307   9.197   8.361   3.511
  113PRO     CB 1308   9.346   8.339   3.536
  113PRO     CG 1309   9.383   8.219   3.448
  113PRO     CD 1310   9.253   8.143   3.419
  113PRO      C 1311   9.161   8.478   3.420
  113PRO      O 1312   9.169   8.460   3.299
  114ALA      N 1313   9.125   8.590   3.482
  114ALA      H 1314   9.133   8.584   3.582
  114ALA     CA 1315   9.089   8.717   3.417
  114ALA     CB 1316   9.059   8.815   3.531
  114ALA      C 1317   9.192   8.777   3.322
  114ALA      O 1318   9.151   8.844   3.227
  115GL4      N 1319   9.318   8.775   3.363
  115GL4      H 1320   9.342   8.740   3.453
  115GL4     CA 1321   9.423   8.828   3.274
  115GL4     CB 1322   9.483   8.959   3.325
  115GL4     CG 1323   9.387   9.078   3.322
  115GL4     CD 1324   9.454   9.202   3.380
  115GL4    OE1 1325   9.541   9.261   3.312
  115GL4   HE11 1326   9.546   9.356   3.342
  115GL4   HE12 1327   9.573   9.201   3.239
  115GL4    OE2 1328   9.421   9.231   3.497
  115GL4   HE21 1329   9.505   9.267   3.537
  115GL4   HE22 1330   9.323   9.215   3.512
  115GL4      C 1331   9.535   8.727   3.251
  115GL4      O 1332   9.570   8.721   3.133
  116ASN      N 1333   9.575   8.636   3.340
  116ASN      H 1334   9.535   8.645   3.431
  116ASN     CA 1335   9.679   8.536   3.314
  116ASN     CB 1336   9.764   8.510   3.438
  116ASN     CG 1337   9.688   8.521   3.571
  116ASN    OD1 1338   9.664   8.630   3.622
  116ASN    ND2 1339   9.650   8.412   3.637
  116ASN   HD21 1340   9.669   8.319   3.606
  116ASN   HD22 1341   9.622   8.422   3.733
  116ASN      C 1342   9.637   8.409   3.239
  116ASN      O 1343   9.519   8.391   3.207
  117GLY      N 1344   9.736   8.345   3.179
  117GLY      H 1345   9.824   8.388   3.160
  117GLY     CA 1346   9.726   8.218   3.106
  117GLY      C 1347   9.677   8.097   3.186
  117GLY      O 1348   9.665   8.100   3.308
  118LYSH     N 1349   9.660   7.988   3.112
  118LYSH     H 1350   9.603   7.916   3.151
  118LYSH    CA 1351   9.687   7.971   2.968
  118LYSH    CB 1352   9.718   7.821   2.958
  118LYSH    CG 1353   9.863   7.779   2.982
  118LYSH    CD 1354   9.931   7.773   2.845
  118LYSH    CE 1355  10.071   7.712   2.849
  118LYSH    NZ 1356  10.141   7.758   2.728
  118LYSH   HZ1 1357  10.228   7.713   2.707
  118LYSH   HZ2 1358  10.075   7.751   2.653
  118LYSH   HZ3 1359  10.151   7.857   2.736
  118LYSH     C 1360   9.579   8.013   2.869
  118LYSH     O 1361   9.459   7.989   2.886
  119SER      N 1362   9.620   8.065   2.754
  119SER      H 1363   9.713   8.055   2.719
  119SER     CA 1364   9.530   8.129   2.657
  119SER     CB 1365   9.597   8.212   2.548
  119SER     OG 1366   9.660   8.328   2.605
  119SER     HG 1367   9.586   8.393   2.624
  119SER      C 1368   9.439   8.028   2.586
  119SER      O 1369   9.486   7.953   2.501
  120ASN      N 1370   9.321   8.007   2.644
  120ASN      H 1371   9.302   8.046   2.734
  120ASN     CA 1372   9.215   7.921   2.589
  120ASN     CB 1373   9.098   7.993   2.521
  120ASN     CG 1374   9.136   8.115   2.436
  120ASN    OD1 1375   9.131   8.226   2.488
  120ASN    ND2 1376   9.196   8.102   2.319
  120ASN   HD21 1377   9.211   8.012   2.277
  120ASN   HD22 1378   9.213   8.189   2.272
  120ASN      C 1379   9.252   7.799   2.505
  120ASN      O 1380   9.259   7.814   2.383
  121PHE      N 1381   9.290   7.680   2.551
  121PHE      H 1382   9.339   7.629   2.480
  121PHE     CA 1383   9.311   7.631   2.688
  121PHE     CB 1384   9.448   7.660   2.749
  121PHE     CG 1385   9.564   7.599   2.670
  121PHE    CD1 1386   9.638   7.671   2.577
  121PHE    HD1 1387   9.611   7.773   2.549
  121PHE    CD2 1388   9.613   7.476   2.713
  121PHE    HD2 1389   9.555   7.428   2.792
  121PHE    CE1 1390   9.757   7.614   2.532
  121PHE    HE1 1391   9.807   7.638   2.438
  121PHE    CE2 1392   9.736   7.424   2.675
  121PHE    HE2 1393   9.762   7.320   2.694
  121PHE     CZ 1394   9.809   7.495   2.581
  121PHE     HZ 1395   9.896   7.446   2.538
  121PHE      C 1396   9.190   7.632   2.781
  121PHE      O 1397   9.163   7.735   2.843
  122LEU      N 1398   9.156   7.511   2.825
  122LEU      H 1399   9.217   7.434   2.806
  122LEU     CA 1400   9.072   7.491   2.943
  122LEU     CB 1401   8.983   7.368   2.926
  122LEU     CG 1402   8.878   7.344   3.035
  122LEU    CD1 1403   8.797   7.471   3.060
  122LEU    CD2 1404   8.776   7.238   2.995
  122LEU      C 1405   9.139   7.491   3.081
  122LEU      O 1406   9.217   7.402   3.111
  123ASN      N 1407   9.111   7.597   3.157
  123ASN      H 1408   9.070   7.677   3.114
  123ASN     CA 1409   9.181   7.619   3.285
  123ASN     CB 1410   9.259   7.750   3.280
  123ASN     CG 1411   9.359   7.775   3.167
  123ASN    OD1 1412   9.481   7.777   3.184
  123ASN    ND2 1413   9.295   7.834   3.067
  123ASN   HD21 1414   9.196   7.846   3.057
  123ASN   HD22 1415   9.353   7.881   3.001
  123ASN      C 1416   9.088   7.630   3.406
  123ASN      O 1417   8.979   7.686   3.416
  124CYS2     N 1418   9.133   7.563   3.512
  124CYS2     H 1419   9.202   7.494   3.492
  124CYS2    CA 1420   9.074   7.566   3.646
  124CYS2    CB 1421   9.023   7.428   3.687
  124CYS2    SG 1422   8.939   7.342   3.549
  124CYS2     C 1423   9.162   7.629   3.755
  124CYS2     O 1424   9.233   7.569   3.835
  125TYR      N 1425   9.154   7.762   3.757
  125TYR      H 1426   9.089   7.810   3.697
  125TYR     CA 1427   9.214   7.847   3.860
  125TYR     CB 1428   9.197   7.985   3.796
  125TYR     CG 1429   9.302   8.077   3.859
  125TYR    CD1 1430   9.430   8.076   3.805
  125TYR    HD1 1431   9.458   7.996   3.737
  125TYR    CD2 1432   9.260   8.176   3.947
  125TYR    HD2 1433   9.156   8.185   3.980
  125TYR    CE1 1434   9.521   8.175   3.839
  125TYR    HE1 1435   9.628   8.172   3.820
  125TYR    CE2 1436   9.346   8.283   3.969
  125TYR    HE2 1437   9.309   8.367   4.028
  125TYR     CZ 1438   9.475   8.280   3.918
  125TYR     OH 1439   9.538   8.400   3.908
  125TYR     HH 1440   9.470   8.473   3.915
  125TYR      C 1441   9.152   7.842   4.000
  125TYR      O 1442   9.036   7.872   4.025
  126VAL      N 1443   9.217   7.765   4.087
  126VAL      H 1444   9.297   7.714   4.054
  126VAL     CA 1445   9.155   7.722   4.213
  126VAL     CB 1446   9.098   7.580   4.203
  126VAL    CG1 1447   8.966   7.567   4.127
  126VAL    CG2 1448   9.196   7.477   4.147
  126VAL      C 1449   9.257   7.726   4.327
  126VAL      O 1450   9.377   7.712   4.302
  127SER      N 1451   9.200   7.780   4.434
  127SER      H 1452   9.100   7.776   4.440
  127SER     CA 1453   9.274   7.824   4.553
  127SER     CB 1454   9.178   7.888   4.652
  127SER     OG 1455   9.243   7.929   4.773
  127SER     HG 1456   9.280   8.020   4.754
  127SER      C 1457   9.334   7.701   4.621
  127SER      O 1458   9.265   7.632   4.696
  128GLY      N 1459   9.466   7.694   4.602
  128GLY      H 1460   9.528   7.765   4.569
  128GLY     CA 1461   9.546   7.580   4.647
  128GLY      C 1462   9.693   7.611   4.623
  128GLY      O 1463   9.735   7.690   4.537
  129PHE      N 1464   9.769   7.519   4.681
  129PHE      H 1465   9.721   7.457   4.744
  129PHE     CA 1466   9.916   7.512   4.679
  129PHE     CB 1467   9.989   7.524   4.812
  129PHE     CG 1468  10.142   7.526   4.807
  129PHE    CD1 1469  10.189   7.655   4.783
  129PHE    HD1 1470  10.119   7.731   4.750
  129PHE    CD2 1471  10.222   7.414   4.822
  129PHE    HD2 1472  10.186   7.311   4.817
  129PHE    CE1 1473  10.327   7.672   4.794
  129PHE    HE1 1474  10.376   7.769   4.786
  129PHE    CE2 1475  10.360   7.432   4.831
  129PHE    HE2 1476  10.434   7.353   4.825
  129PHE     CZ 1477  10.408   7.562   4.816
  129PHE     HZ 1478  10.512   7.575   4.846
  129PHE      C 1479   9.960   7.386   4.604
  129PHE      O 1480   9.923   7.276   4.643
  130HI0      N 1481  10.062   7.398   4.520
  130HI0      H 1482  10.108   7.483   4.496
  130HI0     CA 1483  10.106   7.284   4.438
  130HI0     CB 1484  10.188   7.347   4.325
  130HI0     CG 1485  10.226   7.265   4.202
  130HI0    ND1 1486  10.335   7.285   4.129
  130HI0    HD1 1487  10.390   7.366   4.111
  130HI0    CD2 1488  10.153   7.166   4.151
  130HI0    HD2 1489  10.081   7.112   4.213
  130HI0    CE1 1490  10.323   7.197   4.030
  130HI0    HE1 1491  10.390   7.179   3.946
  130HI0    NE2 1492  10.213   7.123   4.040
  130HI0    HE2 1493  10.173   7.058   3.976
  130HI0      C 1494  10.197   7.190   4.517
  130HI0      O 1495  10.303   7.234   4.562
  131PRO      N 1496  10.156   7.063   4.512
  131PRO     CA 1497  10.027   7.006   4.471
  131PRO     CB 1498  10.073   6.873   4.411
  131PRO     CG 1499  10.195   6.827   4.491
  131PRO     CD 1500  10.261   6.961   4.524
  131PRO      C 1501   9.935   6.991   4.591
  131PRO      O 1502   9.979   6.942   4.695
  132SER      N 1503   9.806   6.994   4.560
  132SER      H 1504   9.781   7.020   4.467
  132SER     CA 1505   9.706   6.961   4.663
  132SER     CB 1506   9.672   7.084   4.746
  132SER     OG 1507   9.624   7.041   4.874
  132SER     HG 1508   9.568   7.108   4.923
  132SER      C 1509   9.569   6.911   4.617
  132SER      O 1510   9.508   6.969   4.527
  133AS4      N 1511   9.506   6.830   4.701
  133AS4      H 1512   9.563   6.800   4.778
  133AS4     CA 1513   9.381   6.758   4.673
  133AS4     CB 1514   9.339   6.653   4.776
  133AS4     CG 1515   9.450   6.549   4.796
  133AS4    OD1 1516   9.500   6.530   4.909
  133AS4   HD11 1517   9.557   6.448   4.910
  133AS4   HD12 1518   9.481   6.609   4.968
  133AS4    OD2 1519   9.499   6.489   4.698
  133AS4   HD21 1520   9.577   6.433   4.725
  133AS4   HD22 1521   9.458   6.515   4.610
  133AS4      C 1522   9.265   6.857   4.656
  133AS4      O 1523   9.213   6.906   4.756
  134ILE      N 1524   9.231   6.873   4.529
  134ILE      H 1525   9.281   6.833   4.452
  134ILE     CA 1526   9.122   6.960   4.483
  134ILE     CB 1527   9.158   7.101   4.436
  134ILE    CG1 1528   9.248   7.181   4.530
  134ILE    CG2 1529   9.027   7.174   4.405
  134ILE     CD 1530   9.275   7.325   4.486
  134ILE      C 1531   9.039   6.877   4.384
  134ILE      O 1532   9.102   6.813   4.300
  135GL4      N 1533   8.908   6.884   4.405
  135GL4      H 1534   8.876   6.928   4.489
  135GL4     CA 1535   8.806   6.817   4.322
  135GL4     CB 1536   8.691   6.788   4.418
  135GL4     CG 1537   8.581   6.700   4.359
  135GL4     CD 1538   8.488   6.655   4.472
  135GL4    OE1 1539   8.388   6.714   4.517
  135GL4   HE11 1540   8.334   6.650   4.572
  135GL4   HE12 1541   8.404   6.807   4.483
  135GL4    OE2 1542   8.518   6.545   4.523
  135GL4   HE21 1543   8.454   6.481   4.480
  135GL4   HE22 1544   8.607   6.553   4.568
  135GL4      C 1545   8.782   6.889   4.189
  135GL4      O 1546   8.670   6.936   4.168
  136VAL      N 1547   8.885   6.881   4.105
  136VAL      H 1548   8.966   6.834   4.139
  136VAL     CA 1549   8.885   6.951   3.976
  136VAL     CB 1550   9.013   7.033   3.956
  136VAL    CG1 1551   9.016   7.155   4.048
  136VAL    CG2 1552   9.143   6.952   3.962
  136VAL      C 1553   8.832   6.876   3.854
  136VAL      O 1554   8.905   6.835   3.764
  137AS4      N 1555   8.716   6.814   3.875
  137AS4      H 1556   8.692   6.818   3.972
  137AS4     CA 1557   8.652   6.728   3.774
  137AS4     CB 1558   8.524   6.655   3.814
  137AS4     CG 1559   8.533   6.546   3.921
  137AS4    OD1 1560   8.504   6.573   4.039
  137AS4   HD11 1561   8.496   6.483   4.082
  137AS4   HD12 1562   8.498   6.672   4.053
  137AS4    OD2 1563   8.584   6.435   3.893
  137AS4   HD21 1564   8.519   6.367   3.928
  137AS4   HD22 1565   8.670   6.440   3.842
  137AS4      C 1566   8.616   6.819   3.656
  137AS4      O 1567   8.581   6.936   3.673
  138LEU      N 1568   8.635   6.757   3.540
  138LEU      H 1569   8.681   6.668   3.541
  138LEU     CA 1570   8.599   6.822   3.413
  138LEU     CB 1571   8.687   6.784   3.294
  138LEU     CG 1572   8.815   6.868   3.283
  138LEU    CD1 1573   8.905   6.819   3.169
  138LEU    CD2 1574   8.777   7.014   3.262
  138LEU      C 1575   8.451   6.790   3.388
  138LEU      O 1576   8.415   6.674   3.368
  139LEU      N 1577   8.378   6.898   3.364
  139LEU      H 1578   8.411   6.992   3.358
  139LEU     CA 1579   8.238   6.900   3.320
  139LEU     CB 1580   8.160   7.000   3.406
  139LEU     CG 1581   8.139   6.966   3.554
  139LEU    CD1 1582   8.064   7.078   3.628
  139LEU    CD2 1583   8.066   6.833   3.570
  139LEU      C 1584   8.217   6.943   3.175
  139LEU      O 1585   8.300   7.012   3.116
  140LYSH     N 1586   8.118   6.872   3.120
  140LYSH     H 1587   8.079   6.795   3.171
  140LYSH    CA 1588   8.085   6.885   2.978
  140LYSH    CB 1589   8.160   6.774   2.903
  140LYSH    CG 1590   8.133   6.764   2.753
  140LYSH    CD 1591   8.205   6.657   2.671
  140LYSH    CE 1592   8.161   6.658   2.525
  140LYSH    NZ 1593   8.271   6.647   2.428
  140LYSH   HZ1 1594   8.223   6.634   2.341
  140LYSH   HZ2 1595   8.323   6.731   2.411
  140LYSH   HZ3 1596   8.334   6.571   2.445
  140LYSH     C 1597   7.933   6.895   2.964
  140LYSH     O 1598   7.861   6.795   2.969
  141ASN      N 1599   7.883   7.018   2.966
  141ASN      H 1600   7.947   7.085   2.930
  141ASN     CA 1601   7.746   7.068   2.989
  141ASN     CB 1602   7.641   7.017   2.890
  141ASN     CG 1603   7.659   7.086   2.754
  141ASN    OD1 1604   7.761   7.079   2.686
  141ASN    ND2 1605   7.555   7.155   2.707
  141ASN   HD21 1606   7.470   7.166   2.757
  141ASN   HD22 1607   7.562   7.194   2.615
  141ASN      C 1608   7.709   7.039   3.134
  141ASN      O 1609   7.693   7.135   3.210
  142GLY      N 1610   7.693   6.912   3.168
  142GLY      H 1611   7.663   6.842   3.103
  142GLY     CA 1612   7.705   6.860   3.305
  142GLY      C 1613   7.754   6.719   3.339
  142GLY      O 1614   7.782   6.684   3.453
  143GL4      N 1615   7.776   6.638   3.236
  143GL4      H 1616   7.769   6.680   3.145
  143GL4     CA 1617   7.830   6.503   3.255
  143GL4     CB 1618   7.800   6.411   3.136
  143GL4     CG 1619   7.864   6.275   3.107
  143GL4     CD 1620   7.806   6.175   3.207
  143GL4    OE1 1621   7.875   6.147   3.308
  143GL4   HE11 1622   7.816   6.113   3.382
  143GL4   HE12 1623   7.971   6.154   3.281
  143GL4    OE2 1624   7.698   6.121   3.179
  143GL4   HE21 1625   7.668   6.072   3.261
  143GL4   HE22 1626   7.684   6.121   3.080
  143GL4      C 1627   7.982   6.507   3.275
  143GL4      O 1628   8.045   6.607   3.242
  144ARG      N 1629   8.041   6.404   3.336
  144ARG      H 1630   7.984   6.322   3.343
  144ARG     CA 1631   8.184   6.400   3.370
  144ARG     CB 1632   8.203   6.283   3.467
  144ARG     CG 1633   8.311   6.314   3.570
  144ARG     CD 1634   8.316   6.185   3.653
  144ARG     NE 1635   8.419   6.204   3.756
  144ARG     HE 1636   8.475   6.286   3.751
  144ARG     CZ 1637   8.447   6.113   3.851
  144ARG    NH1 1638   8.396   5.989   3.841
  144ARG   HH11 1639   8.343   5.991   3.756
  144ARG   HH12 1640   8.436   5.905   3.877
  144ARG    NH2 1641   8.532   6.127   3.954
  144ARG   HH21 1642   8.583   6.211   3.970
  144ARG   HH22 1643   8.534   6.061   4.028
  144ARG      C 1644   8.265   6.352   3.250
  144ARG      O 1645   8.221   6.269   3.170
  145ILE      N 1646   8.380   6.412   3.220
  145ILE      H 1647   8.409   6.480   3.288
  145ILE     CA 1648   8.474   6.365   3.117
  145ILE     CB 1649   8.472   6.464   3.000
  145ILE    CG1 1650   8.493   6.609   3.046
  145ILE    CG2 1651   8.348   6.454   2.911
  145ILE     CD 1652   8.550   6.702   2.939
  145ILE      C 1653   8.616   6.346   3.172
  145ILE      O 1654   8.630   6.344   3.294
  146GL4      N 1655   8.716   6.324   3.087
  146GL4      H 1656   8.710   6.325   2.987
  146GL4     CA 1657   8.855   6.294   3.123
  146GL4     CB 1658   8.928   6.249   2.996
  146GL4     CG 1659   8.876   6.133   2.910
  146GL4     CD 1660   8.801   6.191   2.789
  146GL4    OE1 1661   8.807   6.131   2.680
  146GL4   HE11 1662   8.744   6.168   2.612
  146GL4   HE12 1663   8.882   6.065   2.693
  146GL4    OE2 1664   8.735   6.296   2.802
  146GL4   HE21 1665   8.679   6.310   2.721
  146GL4   HE22 1666   8.758   6.339   2.890
  146GL4      C 1667   8.926   6.398   3.210
  146GL4      O 1668   8.883   6.513   3.212
  147LYSH     N 1669   9.034   6.354   3.274
  147LYSH     H 1670   9.060   6.258   3.277
  147LYSH    CA 1671   9.113   6.433   3.370
  147LYSH    CB 1672   9.213   6.333   3.427
  147LYSH    CG 1673   9.153   6.238   3.531
  147LYSH    CD 1674   9.238   6.111   3.540
  147LYSH    CE 1675   9.167   5.998   3.616
  147LYSH    NZ 1676   9.234   5.870   3.586
  147LYSH   HZ1 1677   9.228   5.847   3.489
  147LYSH   HZ2 1678   9.330   5.876   3.612
  147LYSH   HZ3 1679   9.192   5.799   3.642
  147LYSH     C 1680   9.185   6.555   3.311
  147LYSH     O 1681   9.212   6.569   3.192
  148VAL      N 1682   9.213   6.650   3.400
  148VAL      H 1683   9.155   6.661   3.481
  148VAL     CA 1684   9.304   6.761   3.369
  148VAL     CB 1685   9.290   6.873   3.472
  148VAL    CG1 1686   9.397   6.983   3.472
  148VAL    CG2 1687   9.161   6.951   3.445
  148VAL      C 1688   9.448   6.713   3.351
  148VAL      O 1689   9.489   6.609   3.403
  149GL4      N 1690   9.516   6.782   3.260
  149GL4      H 1691   9.479   6.862   3.212
  149GL4     CA 1692   9.654   6.752   3.218
  149GL4     CB 1693   9.684   6.793   3.073
  149GL4     CG 1694   9.619   6.710   2.962
  149GL4     CD 1695   9.639   6.777   2.826
  149GL4    OE1 1696   9.543   6.836   2.772
  149GL4   HE11 1697   9.576   6.892   2.696
  149GL4   HE12 1698   9.465   6.810   2.829
  149GL4    OE2 1699   9.745   6.760   2.763
  149GL4   HE21 1700   9.726   6.752   2.665
  149GL4   HE22 1701   9.823   6.741   2.822
  149GL4      C 1702   9.769   6.803   3.305
  149GL4      O 1703   9.852   6.729   3.356
  150HI0      N 1704   9.778   6.934   3.324
  150HI0      H 1705   9.699   6.995   3.313
  150HI0     CA 1706   9.886   6.996   3.402
  150HI0     CB 1707   9.980   7.064   3.303
  150HI0     CG 1708  10.048   6.982   3.193
  150HI0    ND1 1709  10.171   6.934   3.198
  150HI0    HD1 1710  10.234   6.970   3.267
  150HI0    CD2 1711  10.005   6.958   3.069
  150HI0    HD2 1712   9.903   6.974   3.037
  150HI0    CE1 1713  10.207   6.884   3.080
  150HI0    HE1 1714  10.308   6.866   3.042
  150HI0    NE2 1715  10.103   6.902   2.999
  150HI0    HE2 1716  10.109   6.878   2.902
  150HI0      C 1717   9.841   7.089   3.515
  150HI0      O 1718   9.722   7.114   3.530
  151SER      N 1719   9.938   7.084   3.606
  151SER      H 1720   9.996   7.004   3.620
  151SER     CA 1721   9.931   7.170   3.725
  151SER     CB 1722   9.929   7.089   3.855
  151SER     OG 1723  10.046   7.010   3.870
  151SER     HG 1724  10.126   7.059   3.905
  151SER      C 1725  10.039   7.274   3.749
  151SER      O 1726  10.150   7.249   3.702
  152AS4      N 1727  10.002   7.391   3.801
  152AS4      H 1728   9.904   7.405   3.796
  152AS4     CA 1729  10.096   7.504   3.805
  152AS4     CB 1730  10.086   7.567   3.666
  152AS4     CG 1731  10.202   7.663   3.640
  152AS4    OD1 1732  10.174   7.785   3.644
  152AS4   HD11 1733  10.251   7.842   3.616
  152AS4   HD12 1734  10.083   7.788   3.684
  152AS4    OD2 1735  10.316   7.624   3.607
  152AS4   HD21 1736  10.374   7.704   3.590
  152AS4   HD22 1737  10.309   7.524   3.613
  152AS4      C 1738  10.069   7.602   3.919
  152AS4      O 1739   9.954   7.642   3.933
  153LEU      N 1740  10.177   7.656   3.974
  153LEU      H 1741  10.273   7.641   3.949
  153LEU     CA 1742  10.155   7.744   4.090
  153LEU     CB 1743  10.248   7.714   4.207
  153LEU     CG 1744  10.214   7.803   4.327
  153LEU    CD1 1745  10.069   7.798   4.375
  153LEU    CD2 1746  10.309   7.757   4.438
  153LEU      C 1747  10.168   7.886   4.034
  153LEU      O 1748  10.278   7.938   4.018
  154SER      N 1749  10.053   7.945   4.003
  154SER      H 1750   9.969   7.916   4.048
  154SER     CA 1751  10.042   8.081   3.950
  154SER     CB 1752   9.965   8.070   3.818
  154SER     OG 1753  10.051   8.027   3.712
  154SER     HG 1754  10.060   7.927   3.712
  154SER      C 1755   9.994   8.187   4.050
  154SER      O 1756   9.876   8.180   4.083
  155PHE      N 1757  10.081   8.281   4.085
  155PHE      H 1758  10.173   8.295   4.048
  155PHE     CA 1759  10.048   8.382   4.187
  155PHE     CB 1760  10.173   8.438   4.255
  155PHE     CG 1761  10.245   8.336   4.343
  155PHE    CD1 1762  10.357   8.268   4.296
  155PHE    HD1 1763  10.364   8.267   4.187
  155PHE    CD2 1764  10.200   8.310   4.472
  155PHE    HD2 1765  10.106   8.354   4.505
  155PHE    CE1 1766  10.420   8.173   4.376
  155PHE    HE1 1767  10.504   8.116   4.335
  155PHE    CE2 1768  10.262   8.215   4.552
  155PHE    HE2 1769  10.216   8.188   4.647
  155PHE     CZ 1770  10.372   8.145   4.503
  155PHE     HZ 1771  10.427   8.082   4.573
  155PHE      C 1772   9.975   8.501   4.124
  155PHE      O 1773  10.023   8.557   4.026
  156SER      N 1774   9.868   8.540   4.190
  156SER      H 1775   9.844   8.505   4.281
  156SER     CA 1776   9.783   8.651   4.144
  156SER     CB 1777   9.650   8.672   4.217
  156SER     OG 1778   9.666   8.681   4.358
  156SER     HG 1779   9.594   8.739   4.396
  156SER      C 1780   9.857   8.779   4.183
  156SER      O 1781   9.974   8.785   4.218
  157LYSH     N 1782   9.802   8.896   4.150
  157LYSH     H 1783   9.723   8.909   4.090
  157LYSH    CA 1784   9.857   9.030   4.175
  157LYSH    CB 1785   9.768   9.146   4.130
  157LYSH    CG 1786   9.809   9.209   3.996
  157LYSH    CD 1787   9.941   9.286   4.006
  157LYSH    CE 1788   9.968   9.357   3.873
  157LYSH    NZ 1789  10.083   9.448   3.862
  157LYSH   HZ1 1790  10.125   9.424   3.775
  157LYSH   HZ2 1791  10.047   9.541   3.859
  157LYSH   HZ3 1792  10.155   9.427   3.929
  157LYSH     C 1793   9.878   9.048   4.325
  157LYSH     O 1794   9.927   9.157   4.356
  158AS4      N 1795   9.802   8.978   4.408
  158AS4      H 1796   9.719   8.927   4.383
  158AS4     CA 1797   9.820   8.982   4.554
  158AS4     CB 1798   9.677   8.996   4.607
  158AS4     CG 1799   9.578   8.889   4.560
  158AS4    OD1 1800   9.536   8.888   4.443
  158AS4   HD11 1801   9.512   8.792   4.431
  158AS4   HD12 1802   9.562   8.977   4.406
  158AS4    OD2 1803   9.562   8.783   4.625
  158AS4   HD21 1804   9.523   8.710   4.569
  158AS4   HD22 1805   9.567   8.818   4.719
  158AS4      C 1806   9.898   8.869   4.621
  158AS4      O 1807   9.911   8.864   4.743
  159TRP      N 1808   9.972   8.801   4.533
  159TRP      H 1809   9.984   8.840   4.442
  159TRP     CA 1810  10.053   8.680   4.554
  159TRP     CB 1811  10.190   8.714   4.612
  159TRP     CG 1812  10.276   8.784   4.507
  159TRP    CD1 1813  10.319   8.736   4.390
  159TRP    HD1 1814  10.345   8.632   4.371
  159TRP    CD2 1815  10.280   8.923   4.504
  159TRP    NE1 1816  10.352   8.840   4.314
  159TRP    HE1 1817  10.396   8.832   4.224
  159TRP    CE2 1818  10.330   8.954   4.378
  159TRP    CE3 1819  10.240   9.028   4.586
  159TRP    HE3 1820  10.184   9.006   4.677
  159TRP    CZ2 1821  10.335   9.087   4.337
  159TRP    HZ2 1822  10.358   9.108   4.232
  159TRP    CZ3 1823  10.246   9.160   4.544
  159TRP    HZ3 1824  10.245   9.240   4.619
  159TRP    CH2 1825  10.293   9.192   4.417
  159TRP    HH2 1826  10.306   9.298   4.395
  159TRP      C 1827   9.986   8.574   4.641
  159TRP      O 1828  10.044   8.513   4.731
  160SER      N 1829   9.857   8.553   4.627
  160SER      H 1830   9.793   8.622   4.592
  160SER     CA 1831   9.785   8.433   4.674
  160SER     CB 1832   9.635   8.459   4.685
  160SER     OG 1833   9.571   8.353   4.757
  160SER     HG 1834   9.620   8.327   4.840
  160SER      C 1835   9.814   8.311   4.587
  160SER      O 1836   9.828   8.325   4.466
  161PHE      N 1837   9.829   8.196   4.652
  161PHE      H 1838   9.841   8.197   4.751
  161PHE     CA 1839   9.836   8.058   4.600
  161PHE     CB 1840   9.903   7.967   4.703
  161PHE     CG 1841   9.823   7.953   4.832
  161PHE    CD1 1842   9.714   7.867   4.840
  161PHE    HD1 1843   9.651   7.870   4.751
  161PHE    CD2 1844   9.901   7.971   4.946
  161PHE    HD2 1845   9.964   8.060   4.952
  161PHE    CE1 1846   9.681   7.805   4.960
  161PHE    HE1 1847   9.586   7.752   4.969
  161PHE    CE2 1848   9.870   7.903   5.063
  161PHE    HE2 1849   9.935   7.914   5.150
  161PHE     CZ 1850   9.756   7.824   5.075
  161PHE     HZ 1851   9.721   7.776   5.166
  161PHE      C 1852   9.710   8.013   4.527
  161PHE      O 1853   9.601   8.008   4.585
  162TYR      N 1854   9.725   8.023   4.395
  162TYR      H 1855   9.797   8.082   4.357
  162TYR     CA 1856   9.631   7.961   4.300
  162TYR     CB 1857   9.580   8.076   4.213
  162TYR     CG 1858   9.487   8.178   4.279
  162TYR    CD1 1859   9.351   8.152   4.294
  162TYR    HD1 1860   9.314   8.050   4.284
  162TYR    CD2 1861   9.540   8.302   4.313
  162TYR    HD2 1862   9.648   8.314   4.323
  162TYR    CE1 1863   9.262   8.245   4.343
  162TYR    HE1 1864   9.157   8.232   4.315
  162TYR    CE2 1865   9.453   8.396   4.368
  162TYR    HE2 1866   9.484   8.497   4.394
  162TYR     CZ 1867   9.317   8.368   4.377
  162TYR     OH 1868   9.227   8.468   4.401
  162TYR     HH 1869   9.279   8.545   4.438
  162TYR      C 1870   9.703   7.853   4.219
  162TYR      O 1871   9.800   7.879   4.149
  163LEU      N 1872   9.638   7.737   4.219
  163LEU      H 1873   9.559   7.719   4.277
  163LEU     CA 1874   9.682   7.613   4.154
  163LEU     CB 1875   9.640   7.502   4.251
  163LEU     CG 1876   9.744   7.395   4.285
  163LEU    CD1 1877   9.687   7.296   4.386
  163LEU    CD2 1878   9.790   7.327   4.156
  163LEU      C 1879   9.614   7.607   4.017
  163LEU      O 1880   9.494   7.580   4.010
  164LEU      N 1881   9.685   7.649   3.914
  164LEU      H 1882   9.780   7.677   3.928
  164LEU     CA 1883   9.631   7.654   3.777
  164LEU     CB 1884   9.713   7.742   3.682
  164LEU     CG 1885   9.647   7.754   3.545
  164LEU    CD1 1886   9.513   7.827   3.536
  164LEU    CD2 1887   9.754   7.823   3.460
  164LEU      C 1888   9.630   7.510   3.725
  164LEU      O 1889   9.737   7.451   3.712
  165TYR      N 1890   9.510   7.452   3.726
  165TYR      H 1891   9.431   7.488   3.776
  165TYR     CA 1892   9.484   7.328   3.653
  165TYR     CB 1893   9.393   7.224   3.718
  165TYR     CG 1894   9.444   7.165   3.850
  165TYR    CD1 1895   9.409   7.241   3.961
  165TYR    HD1 1896   9.421   7.348   3.950
  165TYR    CD2 1897   9.493   7.035   3.849
  165TYR    HD2 1898   9.511   6.976   3.759
  165TYR    CE1 1899   9.428   7.178   4.084
  165TYR    HE1 1900   9.390   7.227   4.173
  165TYR    CE2 1901   9.524   6.985   3.975
  165TYR    HE2 1902   9.586   6.895   3.977
  165TYR     CZ 1903   9.488   7.053   4.091
  165TYR     OH 1904   9.483   6.986   4.209
  165TYR     HH 1905   9.444   7.046   4.279
  165TYR      C 1906   9.446   7.343   3.505
  165TYR      O 1907   9.330   7.370   3.477
  166TYR      N 1908   9.546   7.323   3.420
  166TYR      H 1909   9.633   7.276   3.432
  166TYR     CA 1910   9.522   7.340   3.276
  166TYR     CB 1911   9.614   7.441   3.207
  166TYR     CG 1912   9.764   7.418   3.226
  166TYR    CD1 1913   9.833   7.480   3.330
  166TYR    HD1 1914   9.785   7.516   3.421
  166TYR    CD2 1915   9.833   7.363   3.119
  166TYR    HD2 1916   9.780   7.299   3.049
  166TYR    CE1 1917   9.970   7.494   3.320
  166TYR    HE1 1918  10.024   7.541   3.402
  166TYR    CE2 1919   9.968   7.388   3.105
  166TYR    HE2 1920  10.013   7.373   3.007
  166TYR     CZ 1921  10.038   7.456   3.204
  166TYR     OH 1922  10.142   7.538   3.172
  166TYR     HH 1923  10.145   7.614   3.236
  166TYR      C 1924   9.517   7.208   3.199
  166TYR      O 1925   9.578   7.108   3.237
  167THR      N 1926   9.424   7.208   3.104
  167THR      H 1927   9.366   7.288   3.088
  167THR     CA 1928   9.406   7.107   2.998
  167THR     CB 1929   9.298   7.005   3.036
  167THR    OG1 1930   9.303   6.890   2.952
  167THR    HG1 1931   9.390   6.879   2.904
  167THR    CG2 1932   9.159   7.068   3.020
  167THR      C 1933   9.383   7.182   2.867
  167THR      O 1934   9.322   7.288   2.857
  168GL4      N 1935   9.432   7.119   2.760
  168GL4      H 1936   9.495   7.045   2.785
  168GL4     CA 1937   9.405   7.164   2.623
  168GL4     CB 1938   9.490   7.075   2.532
  168GL4     CG 1939   9.617   7.152   2.492
  168GL4     CD 1940   9.701   7.083   2.385
  168GL4    OE1 1941   9.800   7.009   2.403
  168GL4   HE11 1942   9.837   6.986   2.313
  168GL4   HE12 1943   9.827   7.001   2.499
  168GL4    OE2 1944   9.667   7.115   2.269
  168GL4   HE21 1945   9.661   7.031   2.215
  168GL4   HE22 1946   9.657   7.214   2.259
  168GL4      C 1947   9.259   7.173   2.579
  168GL4      O 1948   9.179   7.101   2.640
  169PHE      N 1949   9.237   7.236   2.464
  169PHE      H 1950   9.308   7.250   2.396
  169PHE     CA 1951   9.105   7.268   2.406
  169PHE     CB 1952   9.127   7.404   2.340
  169PHE     CG 1953   8.996   7.480   2.314
  169PHE    CD1 1954   8.941   7.568   2.406
  169PHE    HD1 1955   8.996   7.587   2.498
  169PHE    CD2 1956   8.938   7.466   2.189
  169PHE    HD2 1957   8.995   7.408   2.116
  169PHE    CE1 1958   8.836   7.650   2.367
  169PHE    HE1 1959   8.790   7.720   2.436
  169PHE    CE2 1960   8.831   7.545   2.149
  169PHE    HE2 1961   8.803   7.557   2.044
  169PHE     CZ 1962   8.780   7.636   2.240
  169PHE     HZ 1963   8.685   7.685   2.218
  169PHE      C 1964   9.060   7.173   2.295
  169PHE      O 1965   9.139   7.141   2.206
  170THR      N 1966   8.948   7.109   2.328
  170THR      H 1967   8.880   7.136   2.396
  170THR     CA 1968   8.895   7.010   2.233
  170THR     CB 1969   8.788   6.916   2.289
  170THR    OG1 1970   8.689   6.993   2.357
  170THR    HG1 1971   8.620   6.937   2.404
  170THR    CG2 1972   8.844   6.811   2.385
  170THR      C 1973   8.842   7.076   2.105
  170THR      O 1974   8.762   7.170   2.108
  171PRO      N 1975   8.910   7.045   1.996
  171PRO     CA 1976   8.877   7.109   1.868
  171PRO     CB 1977   8.978   7.059   1.765
  171PRO     CG 1978   8.996   6.914   1.809
  171PRO     CD 1979   8.996   6.930   1.961
  171PRO      C 1980   8.734   7.091   1.815
  171PRO      O 1981   8.666   7.002   1.863
  172THR      N 1982   8.683   7.183   1.733
  172THR      H 1983   8.726   7.273   1.732
  172THR     CA 1984   8.543   7.193   1.689
  172THR     CB 1985   8.507   7.125   1.557
  172THR    OG1 1986   8.371   7.150   1.522
  172THR    HG1 1987   8.354   7.235   1.472
  172THR    CG2 1988   8.529   6.974   1.570
  172THR      C 1989   8.434   7.210   1.795
  172THR      O 1990   8.381   7.117   1.855
  173GL4      N 1991   8.414   7.336   1.834
  173GL4      H 1992   8.464   7.407   1.785
  173GL4     CA 1993   8.325   7.387   1.939
  173GL4     CB 1994   8.334   7.539   1.949
  173GL4     CG 1995   8.442   7.582   2.049
  173GL4     CD 1996   8.488   7.717   1.993
  173GL4    OE1 1997   8.603   7.712   1.945
  173GL4   HE11 1998   8.648   7.800   1.930
  173GL4   HE12 1999   8.632   7.619   1.924
  173GL4    OE2 2000   8.427   7.818   2.035
  173GL4   HE21 2001   8.456   7.900   1.985
  173GL4   HE22 2002   8.365   7.786   2.106
  173GL4      C 2003   8.178   7.348   1.919
  173GL4      O 2004   8.135   7.373   1.807
  174LYSH     N 2005   8.123   7.288   2.024
  174LYSH     H 2006   8.184   7.263   2.100
  174LYSH    CA 2007   7.981   7.251   2.036
  174LYSH    CB 2008   7.951   7.146   1.930
  174LYSH    CG 2009   8.046   7.026   1.940
  174LYSH    CD 2010   8.044   6.955   1.804
  174LYSH    CE 2011   8.120   7.030   1.694
  174LYSH    NZ 2012   8.179   6.947   1.588
  174LYSH   HZ1 2013   8.232   6.991   1.515
  174LYSH   HZ2 2014   8.252   6.892   1.629
  174LYSH   HZ3 2015   8.115   6.884   1.545
  174LYSH     C 2016   7.920   7.211   2.170
  174LYSH     O 2017   7.799   7.189   2.173
  175ASN      N 2018   7.998   7.186   2.275
  175ASN      H 2019   8.098   7.185   2.268
  175ASN     CA 2020   7.947   7.170   2.412
  175ASN     CB 2021   8.009   7.040   2.463
  175ASN     CG 2022   7.939   6.909   2.425
  175ASN    OD1 2023   7.990   6.836   2.340
  175ASN    ND2 2024   7.841   6.869   2.505
  175ASN   HD21 2025   7.808   6.933   2.575
  175ASN   HD22 2026   7.784   6.788   2.491
  175ASN      C 2027   7.989   7.280   2.509
  175ASN      O 2028   8.096   7.336   2.486
  176GL4      N 2029   7.931   7.294   2.628
  176GL4      H 2030   7.867   7.224   2.660
  176GL4     CA 2031   7.984   7.386   2.730
  176GL4     CB 2032   7.879   7.444   2.825
  176GL4     CG 2033   7.927   7.554   2.920
  176GL4     CD 2034   7.986   7.684   2.864
  176GL4    OE1 2035   7.981   7.707   2.742
  176GL4   HE11 2036   7.994   7.805   2.728
  176GL4   HE12 2037   7.959   7.621   2.695
  176GL4    OE2 2038   8.052   7.761   2.936
  176GL4   HE21 2039   8.082   7.840   2.882
  176GL4   HE22 2040   8.059   7.732   3.032
  176GL4      C 2041   8.084   7.306   2.813
  176GL4      O 2042   8.051   7.221   2.896
  177TYR      N 2043   8.211   7.340   2.796
  177TYR      H 2044   8.245   7.417   2.742
  177TYR     CA 2045   8.325   7.284   2.871
  177TYR     CB 2046   8.448   7.262   2.782
  177TYR     CG 2047   8.456   7.121   2.724
  177TYR    CD1 2048   8.376   7.106   2.611
  177TYR    HD1 2049   8.319   7.189   2.568
  177TYR    CD2 2050   8.557   7.031   2.755
  177TYR    HD2 2051   8.626   7.049   2.837
  177TYR    CE1 2052   8.386   6.993   2.530
  177TYR    HE1 2053   8.310   6.966   2.457
  177TYR    CE2 2054   8.573   6.920   2.672
  177TYR    HE2 2055   8.644   6.842   2.701
  177TYR     CZ 2056   8.490   6.906   2.561
  177TYR     OH 2057   8.514   6.805   2.474
  177TYR     HH 2058   8.575   6.743   2.524
  177TYR      C 2059   8.354   7.369   2.994
  177TYR      O 2060   8.367   7.490   2.975
  178ALA      N 2061   8.385   7.303   3.105
  178ALA      H 2062   8.387   7.203   3.111
  178ALA     CA 2063   8.405   7.371   3.234
  178ALA     CB 2064   8.263   7.415   3.269
  178ALA      C 2065   8.465   7.284   3.344
  178ALA      O 2066   8.458   7.162   3.335
  179CYS2     N 2067   8.500   7.356   3.451
  179CYS2     H 2068   8.492   7.454   3.434
  179CYS2    CA 2069   8.552   7.297   3.575
  179CYS2    CB 2070   8.654   7.396   3.634
  179CYS2    SG 2071   8.775   7.457   3.512
  179CYS2     C 2072   8.444   7.272   3.680
  179CYS2     O 2073   8.335   7.324   3.661
  180ARG      N 2074   8.455   7.164   3.757
  180ARG      H 2075   8.502   7.081   3.727
  180ARG     CA 2076   8.390   7.154   3.889
  180ARG     CB 2077   8.408   7.010   3.938
  180ARG     CG 2078   8.351   6.988   4.078
  180ARG     CD 2079   8.318   6.839   4.093
  180ARG     NE 2080   8.233   6.829   4.213
  180ARG     HE 2081   8.218   6.913   4.264
  180ARG     CZ 2082   8.177   6.714   4.254
  180ARG    NH1 2083   8.202   6.600   4.188
  180ARG   HH11 2084   8.256   6.597   4.104
  180ARG   HH12 2085   8.187   6.514   4.237
  180ARG    NH2 2086   8.083   6.721   4.349
  180ARG   HH21 2087   8.062   6.812   4.384
  180ARG   HH22 2088   8.026   6.643   4.375
  180ARG      C 2089   8.440   7.260   3.987
  180ARG      O 2090   8.558   7.289   4.009
  181VAL      N 2091   8.337   7.311   4.055
  181VAL      H 2092   8.240   7.297   4.039
  181VAL     CA 2093   8.359   7.421   4.150
  181VAL     CB 2094   8.257   7.531   4.119
  181VAL    CG1 2095   8.276   7.651   4.213
  181VAL    CG2 2096   8.294   7.591   3.984
  181VAL      C 2097   8.364   7.363   4.291
  181VAL      O 2098   8.262   7.358   4.360
  182ASN      N 2099   8.482   7.318   4.333
  182ASN      H 2100   8.552   7.313   4.262
  182ASN     CA 2101   8.518   7.279   4.470
  182ASN     CB 2102   8.517   7.126   4.483
  182ASN     CG 2103   8.487   7.090   4.628
  182ASN    OD1 2104   8.471   7.176   4.714
  182ASN    ND2 2105   8.433   6.969   4.644
  182ASN   HD21 2106   8.438   6.906   4.566
  182ASN   HD22 2107   8.404   6.939   4.735
  182ASN      C 2108   8.653   7.333   4.516
  182ASN      O 2109   8.753   7.345   4.445
  183HI0      N 2110   8.668   7.338   4.649
  183HI0      H 2111   8.605   7.287   4.708
  183HI0     CA 2112   8.787   7.381   4.723
  183HI0     CB 2113   8.795   7.529   4.762
  183HI0     CG 2114   8.813   7.627   4.646
  183HI0    ND1 2115   8.744   7.740   4.634
  183HI0    HD1 2116   8.662   7.754   4.689
  183HI0    CD2 2117   8.907   7.626   4.552
  183HI0    HD2 2118   8.933   7.527   4.516
  183HI0    CE1 2119   8.803   7.811   4.538
  183HI0    HE1 2120   8.767   7.905   4.496
  183HI0    NE2 2121   8.900   7.739   4.482
  183HI0    HE2 2122   8.962   7.759   4.407
  183HI0      C 2123   8.812   7.308   4.855
  183HI0      O 2124   8.901   7.224   4.863
  184VAL      N 2125   8.724   7.338   4.950
  184VAL      H 2126   8.644   7.396   4.933
  184VAL     CA 2127   8.746   7.302   5.091
  184VAL     CB 2128   8.690   7.404   5.191
  184VAL    CG1 2129   8.549   7.454   5.160
  184VAL    CG2 2130   8.705   7.364   5.338
  184VAL      C 2131   8.696   7.164   5.133
  184VAL      O 2132   8.769   7.096   5.205
  185THR      N 2133   8.569   7.136   5.103
  185THR      H 2134   8.517   7.184   5.033
  185THR     CA 2135   8.498   7.011   5.131
  185THR     CB 2136   8.363   7.044   5.197
  185THR    OG1 2137   8.284   7.119   5.105
  185THR    HG1 2138   8.267   7.069   5.020
  185THR    CG2 2139   8.387   7.109   5.333
  185THR      C 2140   8.485   6.922   5.007
  185THR      O 2141   8.397   6.941   4.923
  186LEU      N 2142   8.577   6.827   4.992
  186LEU      H 2143   8.645   6.817   5.065
  186LEU     CA 2144   8.583   6.731   4.882
  186LEU     CB 2145   8.723   6.668   4.884
  186LEU     CG 2146   8.824   6.747   4.800
  186LEU    CD1 2147   8.857   6.889   4.844
  186LEU    CD2 2148   8.946   6.655   4.790
  186LEU      C 2149   8.477   6.624   4.906
  186LEU      O 2150   8.459   6.575   5.017
  187SER      N 2151   8.414   6.576   4.799
  187SER      H 2152   8.430   6.608   4.705
  187SER     CA 2153   8.300   6.485   4.811
  187SER     CB 2154   8.189   6.518   4.710
  187SER     OG 2155   8.237   6.501   4.576
  187SER     HG 2156   8.289   6.586   4.563
  187SER      C 2157   8.344   6.340   4.788
  187SER      O 2158   8.296   6.248   4.853
  188GLN      N 2159   8.445   6.321   4.703
  188GLN      H 2160   8.474   6.402   4.651
  188GLN     CA 2161   8.494   6.193   4.650
  188GLN     CB 2162   8.549   6.229   4.512
  188GLN     CG 2163   8.437   6.194   4.413
  188GLN     CD 2164   8.442   6.271   4.281
  188GLN    OE1 2165   8.394   6.221   4.180
  188GLN    NE2 2166   8.484   6.397   4.274
  188GLN   HE21 2167   8.492   6.448   4.359
  188GLN   HE22 2168   8.496   6.445   4.187
  188GLN      C 2169   8.610   6.136   4.732
  188GLN      O 2170   8.701   6.210   4.770
  189PRO      N 2171   8.603   6.008   4.769
  189PRO     CA 2172   8.702   5.929   4.844
  189PRO     CB 2173   8.637   5.801   4.895
  189PRO     CG 2174   8.521   5.789   4.796
  189PRO     CD 2175   8.477   5.933   4.773
  189PRO      C 2176   8.828   5.896   4.763
  189PRO      O 2177   8.823   5.850   4.649
  190LYSH     N 2178   8.931   5.875   4.844
  190LYSH     H 2179   8.915   5.860   4.942
  190LYSH    CA 2180   9.075   5.876   4.813
  190LYSH    CB 2181   9.144   5.830   4.941
  190LYSH    CG 2182   9.113   5.923   5.059
  190LYSH    CD 2183   9.220   6.032   5.060
  190LYSH    CE 2184   9.231   6.083   5.204
  190LYSH    NZ 2185   9.299   6.213   5.201
  190LYSH   HZ1 2186   9.242   6.287   5.165
  190LYSH   HZ2 2187   9.339   6.226   5.292
  190LYSH   HZ3 2188   9.379   6.212   5.142
  190LYSH     C 2189   9.133   5.807   4.689
  190LYSH     O 2190   9.253   5.816   4.665
  191ILE      N 2191   9.072   5.698   4.644
  191ILE      H 2192   9.008   5.646   4.701
  191ILE     CA 2193   9.104   5.628   4.518
  191ILE     CB 2194   9.037   5.491   4.520
  191ILE    CG1 2195   8.885   5.495   4.539
  191ILE    CG2 2196   9.101   5.380   4.604
  191ILE     CD 2197   8.824   5.359   4.505
  191ILE      C 2198   9.084   5.703   4.387
  191ILE      O 2199   9.155   5.673   4.291
  192VAL      N 2200   8.993   5.800   4.393
  192VAL      H 2201   8.941   5.808   4.478
  192VAL     CA 2202   8.958   5.896   4.288
  192VAL     CB 2203   8.847   5.990   4.335
  192VAL    CG1 2204   8.802   6.089   4.227
  192VAL    CG2 2205   8.714   5.921   4.365
  192VAL      C 2206   9.081   5.980   4.252
  192VAL      O 2207   9.156   6.028   4.337
  193LYSH     N 2208   9.111   5.999   4.123
  193LYSH     H 2209   9.073   5.946   4.047
  193LYSH    CA 2210   9.217   6.090   4.080
  193LYSH    CB 2211   9.318   6.021   3.989
  193LYSH    CG 2212   9.434   5.948   4.058
  193LYSH    CD 2213   9.538   6.040   4.122
  193LYSH    CE 2214   9.623   6.099   4.010
  193LYSH    NZ 2215   9.718   6.203   4.052
  193LYSH   HZ1 2216   9.770   6.167   4.129
  193LYSH   HZ2 2217   9.789   6.210   3.981
  193LYSH   HZ3 2218   9.679   6.293   4.071
  193LYSH     C 2219   9.159   6.210   4.005
  193LYSH     O 2220   9.066   6.184   3.928
  194TRP      N 2221   9.229   6.323   4.012
  194TRP      H 2222   9.283   6.340   4.095
  194TRP     CA 2223   9.191   6.441   3.934
  194TRP     CB 2224   9.156   6.564   4.019
  194TRP     CG 2225   9.023   6.544   4.091
  194TRP    CD1 2226   8.909   6.520   4.026
  194TRP    HD1 2227   8.906   6.535   3.918
  194TRP    CD2 2228   9.011   6.505   4.223
  194TRP    NE1 2229   8.826   6.470   4.117
  194TRP    HE1 2230   8.730   6.449   4.095
  194TRP    CE2 2231   8.879   6.466   4.238
  194TRP    CE3 2232   9.108   6.470   4.317
  194TRP    HE3 2233   9.213   6.501   4.315
  194TRP    CZ2 2234   8.842   6.417   4.363
  194TRP    HZ2 2235   8.739   6.420   4.398
  194TRP    CZ3 2236   9.073   6.409   4.437
  194TRP    HZ3 2237   9.147   6.388   4.514
  194TRP    CH2 2238   8.938   6.389   4.460
  194TRP    HH2 2239   8.903   6.333   4.547
  194TRP      C 2240   9.283   6.491   3.822
  194TRP      O 2241   9.249   6.543   3.716
  195AS4      N 2242   9.412   6.470   3.850
  195AS4      H 2243   9.442   6.474   3.945
  195AS4     CA 2244   9.517   6.505   3.753
  195AS4     CB 2245   9.615   6.609   3.805
  195AS4     CG 2246   9.676   6.567   3.939
  195AS4    OD1 2247   9.607   6.586   4.042
  195AS4   HD11 2248   9.653   6.551   4.124
  195AS4   HD12 2249   9.534   6.650   4.019
  195AS4    OD2 2250   9.793   6.525   3.953
  195AS4   HD21 2251   9.832   6.542   4.043
  195AS4   HD22 2252   9.823   6.469   3.876
  195AS4      C 2253   9.588   6.383   3.693
  195AS4      O 2254   9.584   6.277   3.756
  196ARG      N 2255   9.650   6.393   3.576
  196ARG      H 2256   9.637   6.472   3.516
  196ARG     CA 2257   9.725   6.281   3.518
  196ARG     CB 2258   9.720   6.268   3.365
  196ARG     CG 2259   9.576   6.251   3.315
  196ARG     CD 2260   9.565   6.215   3.167
  196ARG     NE 2261   9.432   6.247   3.114
  196ARG     HE 2262   9.353   6.200   3.154
  196ARG     CZ 2263   9.410   6.328   3.009
  196ARG    NH1 2264   9.507   6.394   2.943
  196ARG   HH11 2265   9.603   6.375   2.963
  196ARG   HH12 2266   9.497   6.442   2.856
  196ARG    NH2 2267   9.286   6.349   2.964
  196ARG   HH21 2268   9.199   6.306   2.989
  196ARG   HH22 2269   9.286   6.405   2.881
  196ARG      C 2270   9.875   6.275   3.548
  196ARG      O 2271   9.938   6.380   3.559
  197AS4      N 2272   9.930   6.155   3.568
  197AS4      H 2273   9.868   6.077   3.579
  197AS4     CA 2274  10.072   6.127   3.590
  197AS4     CB 2275  10.086   5.976   3.573
  197AS4     CG 2276  10.012   5.888   3.674
  197AS4    OD1 2277   9.949   5.789   3.633
  197AS4   HD11 2278   9.940   5.729   3.713
  197AS4   HD12 2279   9.909   5.796   3.542
  197AS4    OD2 2280  10.024   5.922   3.794
  197AS4   HD21 2281   9.974   5.857   3.851
  197AS4   HD22 2282  10.088   5.998   3.804
  197AS4      C 2283  10.173   6.210   3.511
  197AS4      O 2284  10.149   6.242   3.395
  198MET      N 2285  10.298   6.217   3.556
  198MET      H 2286  10.329   6.149   3.623
  198MET     CA 2287  10.409   6.291   3.494
  198MET     CB 2288  10.442   6.405   3.591
  198MET     CG 2289  10.515   6.519   3.519
  198MET     SD 2290  10.548   6.660   3.631
  198MET     CE 2291  10.623   6.796   3.544
  198MET      C 2292  10.526   6.193   3.484
  198MET     O1 2293  10.526   6.084   3.546
  198MET   HO11 2294  10.586   6.012   3.511
  198MET   HO12 2295  10.450   6.093   3.610
  198MET     O2 2296  10.626   6.227   3.418
  198MET   HO21 2297  10.645   6.151   3.355
  198MET   HO22 2298  10.613   6.326   3.420
   9.32267   9.32267   6.59213   0.00000   0.00000   0.00000   0.00000   4.66134   4.66134
