# Supplementary material for: Interfacial Dynamics and Growth Modes of β2-Microglobulin Dimers
Source: J Chem Inf Model. 2023 May 3;63(14):4447–57. doi: 10.1021/acs.jcim.3c00399 (PMC10369489; doi:10.1021/acs.jcim.3c00399)
Supplement: Supplementary file 2 — ci3c00399_si_002.zip [file ci3c00399_si_002.zip › Supporting-Information/confs_start/Start_conformation_BM-5_rep2-3.gro]

Protein in water t=   0.00000 step= 0
 2298
    1ILE      N    1   8.009   8.100   2.997
    1ILE     H1    2   7.960   8.184   2.975
    1ILE     H2    3   8.087   8.123   3.055
    1ILE     H3    4   8.045   8.055   2.915
    1ILE     CA    5   7.911   8.018   3.069
    1ILE     CB    6   7.863   8.088   3.195
    1ILE    CG1    7   7.765   8.205   3.184
    1ILE    CG2    8   7.981   8.113   3.289
    1ILE     CD    9   7.700   8.253   3.312
    1ILE      C   10   7.789   7.991   2.981
    1ILE      O   11   7.760   8.069   2.891
    2GLN      N   12   7.719   7.879   2.996
    2GLN      H   13   7.756   7.811   3.060
    2GLN     CA   14   7.599   7.836   2.922
    2GLN     CB   15   7.642   7.746   2.806
    2GLN     CG   16   7.730   7.801   2.693
    2GLN     CD   17   7.770   7.700   2.585
    2GLN    OE1   18   7.707   7.603   2.542
    2GLN    NE2   19   7.872   7.749   2.516
    2GLN   HE21   20   7.915   7.837   2.535
    2GLN   HE22   21   7.911   7.684   2.451
    2GLN      C   22   7.496   7.765   3.009
    2GLN      O   23   7.529   7.666   3.073
    3ARG      N   24   7.376   7.822   3.011
    3ARG      H   25   7.354   7.915   2.980
    3ARG     CA   26   7.259   7.767   3.082
    3ARG     CB   27   7.149   7.871   3.063
    3ARG     CG   28   7.185   8.007   3.123
    3ARG     CD   29   7.053   8.083   3.109
    3ARG     NE   30   7.071   8.224   3.073
    3ARG     HE   31   7.161   8.259   3.044
    3ARG     CZ   32   6.971   8.313   3.085
    3ARG    NH1   33   6.847   8.268   3.103
    3ARG   HH11   34   6.829   8.169   3.102
    3ARG   HH12   35   6.774   8.336   3.095
    3ARG    NH2   36   6.986   8.446   3.092
    3ARG   HH21   37   7.073   8.494   3.081
    3ARG   HH22   38   6.910   8.494   3.135
    3ARG      C   39   7.217   7.629   3.030
    3ARG      O   40   7.180   7.621   2.912
    4THR      N   41   7.187   7.539   3.123
    4THR      H   42   7.168   7.561   3.219
    4THR     CA   43   7.174   7.394   3.102
    4THR     CB   44   7.089   7.330   3.213
    4THR    OG1   45   6.965   7.392   3.246
    4THR    HG1   46   6.902   7.367   3.172
    4THR    CG2   47   7.180   7.312   3.335
    4THR      C   48   7.106   7.356   2.970
    4THR      O   49   6.984   7.357   2.957
    5PRO      N   50   7.189   7.305   2.880
    5PRO     CA   51   7.159   7.238   2.753
    5PRO     CB   52   7.294   7.240   2.681
    5PRO     CG   53   7.391   7.222   2.799
    5PRO     CD   54   7.334   7.327   2.893
    5PRO      C   55   7.102   7.096   2.760
    5PRO      O   56   7.139   7.022   2.852
    6LYSH     N   57   7.024   7.061   2.658
    6LYSH     H   58   7.023   7.111   2.572
    6LYSH    CA   59   6.947   6.936   2.661
    6LYSH    CB   60   6.812   6.939   2.589
    6LYSH    CG   61   6.710   6.987   2.693
    6LYSH    CD   62   6.573   7.007   2.628
    6LYSH    CE   63   6.572   7.133   2.542
    6LYSH    NZ   64   6.445   7.161   2.472
    6LYSH   HZ1   65   6.455   7.129   2.378
    6LYSH   HZ2   66   6.374   7.116   2.526
    6LYSH   HZ3   67   6.429   7.259   2.464
    6LYSH     C   68   7.026   6.813   2.615
    6LYSH     O   69   7.077   6.809   2.503
    7ILE      N   70   7.006   6.704   2.688
    7ILE      H   71   6.957   6.695   2.774
    7ILE     CA   72   7.069   6.577   2.648
    7ILE     CB   73   7.128   6.499   2.766
    7ILE    CG1   74   7.224   6.584   2.851
    7ILE    CG2   75   7.192   6.369   2.717
    7ILE     CD   76   7.278   6.513   2.975
    7ILE      C   77   6.953   6.496   2.589
    7ILE      O   78   6.847   6.476   2.648
    8GLN      N   79   6.980   6.469   2.463
    8GLN      H   80   7.057   6.515   2.418
    8GLN     CA   81   6.888   6.394   2.375
    8GLN     CB   82   6.832   6.483   2.265
    8GLN     CG   83   6.757   6.607   2.312
    8GLN     CD   84   6.693   6.672   2.188
    8GLN    OE1   85   6.718   6.792   2.180
    8GLN    NE2   86   6.607   6.601   2.115
    8GLN   HE21   87   6.591   6.508   2.148
    8GLN   HE22   88   6.573   6.642   2.032
    8GLN      C   89   6.930   6.267   2.301
    8GLN      O   90   7.045   6.242   2.263
    9VAL      N   91   6.830   6.180   2.289
    9VAL      H   92   6.749   6.181   2.348
    9VAL     CA   93   6.828   6.063   2.200
    9VAL     CB   94   6.749   5.943   2.253
    9VAL    CG1   95   6.810   5.890   2.382
    9VAL    CG2   96   6.601   5.974   2.276
    9VAL      C   97   6.800   6.094   2.053
    9VAL      O   98   6.846   6.016   1.970
   10TYR      N   99   6.725   6.201   2.030
   10TYR      H  100   6.665   6.238   2.101
   10TYR     CA  101   6.702   6.240   1.890
   10TYR     CB  102   6.581   6.333   1.878
   10TYR     CG  103   6.561   6.396   1.740
   10TYR    CD1  104   6.622   6.515   1.704
   10TYR    HD1  105   6.712   6.542   1.760
   10TYR    CD2  106   6.467   6.339   1.655
   10TYR    HD2  107   6.431   6.237   1.671
   10TYR    CE1  108   6.580   6.583   1.591
   10TYR    HE1  109   6.653   6.647   1.539
   10TYR    CE2  110   6.413   6.409   1.549
   10TYR    HE2  111   6.317   6.375   1.509
   10TYR     CZ  112   6.476   6.529   1.516
   10TYR     OH  113   6.435   6.605   1.411
   10TYR     HH  114   6.414   6.546   1.333
   10TYR      C  115   6.828   6.300   1.826
   10TYR      O  116   6.892   6.389   1.879
   11SER      N  117   6.869   6.245   1.711
   11SER      H  118   6.829   6.154   1.697
   11SER     CA  119   6.987   6.288   1.635
   11SER     CB  120   7.043   6.172   1.553
   11SER     OG  121   7.180   6.207   1.533
   11SER     HG  122   7.226   6.184   1.618
   11SER      C  123   6.948   6.410   1.550
   11SER      O  124   6.847   6.422   1.483
   12ARG      N  125   7.041   6.504   1.560
   12ARG      H  126   7.126   6.504   1.614
   12ARG     CA  127   7.027   6.628   1.481
   12ARG     CB  128   7.051   6.747   1.575
   12ARG     CG  129   6.933   6.777   1.668
   12ARG     CD  130   6.976   6.910   1.730
   12ARG     NE  131   6.890   6.940   1.845
   12ARG     HE  132   6.813   6.880   1.868
   12ARG     CZ  133   6.871   7.047   1.924
   12ARG    NH1  134   6.958   7.149   1.924
   12ARG   HH11  135   7.042   7.142   1.869
   12ARG   HH12  136   6.953   7.216   1.997
   12ARG    NH2  137   6.750   7.069   1.977
   12ARG   HH21  138   6.674   7.004   1.970
   12ARG   HH22  139   6.736   7.151   2.032
   12ARG      C  140   7.083   6.636   1.339
   12ARG      O  141   7.170   6.553   1.315
   13HI0      N  142   7.068   6.746   1.266
   13HI0      H  143   7.022   6.829   1.296
   13HI0     CA  144   7.110   6.756   1.125
   13HI0     CB  145   7.049   6.888   1.078
   13HI0     CG  146   7.065   6.915   0.928
   13HI0    ND1  147   7.134   7.019   0.882
   13HI0    HD1  148   7.184   7.084   0.938
   13HI0    CD2  149   7.014   6.845   0.826
   13HI0    HD2  150   6.976   6.743   0.827
   13HI0    CE1  151   7.119   7.010   0.750
   13HI0    HE1  152   7.170   7.088   0.693
   13HI0    NE2  153   7.051   6.902   0.711
   13HI0    HE2  154   7.027   6.861   0.623
   13HI0      C  155   7.261   6.746   1.101
   13HI0      O  156   7.341   6.824   1.151
   14PRO      N  157   7.303   6.653   1.014
   14PRO     CA  158   7.443   6.614   0.993
   14PRO     CB  159   7.430   6.516   0.876
   14PRO     CG  160   7.298   6.445   0.908
   14PRO     CD  161   7.214   6.571   0.931
   14PRO      C  162   7.543   6.727   0.964
   14PRO      O  163   7.655   6.708   1.011
   15ALA      N  164   7.512   6.823   0.878
   15ALA      H  165   7.434   6.807   0.817
   15ALA     CA  166   7.596   6.942   0.859
   15ALA     CB  167   7.517   7.041   0.773
   15ALA      C  168   7.627   7.008   0.993
   15ALA      O  169   7.740   7.031   1.036
   16GL4      N  170   7.526   7.036   1.076
   16GL4      H  171   7.432   7.025   1.043
   16GL4     CA  172   7.526   7.099   1.207
   16GL4     CB  173   7.391   7.157   1.250
   16GL4     CG  174   7.345   7.279   1.171
   16GL4     CD  175   7.258   7.246   1.049
   16GL4    OE1  176   7.138   7.225   1.075
   16GL4   HE11  177   7.086   7.259   0.996
   16GL4   HE12  178   7.134   7.183   1.165
   16GL4    OE2  179   7.312   7.215   0.941
   16GL4   HE21  180   7.256   7.157   0.881
   16GL4   HE22  181   7.404   7.253   0.934
   16GL4      C  182   7.576   7.006   1.319
   16GL4      O  183   7.633   7.054   1.415
   17ASN      N  184   7.519   6.886   1.329
   17ASN      H  185   7.464   6.847   1.254
   17ASN     CA  186   7.556   6.802   1.443
   17ASN     CB  187   7.431   6.762   1.520
   17ASN     CG  188   7.357   6.887   1.570
   17ASN    OD1  189   7.271   6.949   1.509
   17ASN    ND2  190   7.402   6.923   1.690
   17ASN   HD21  191   7.481   6.880   1.734
   17ASN   HD22  192   7.358   7.001   1.734
   17ASN      C  193   7.638   6.676   1.410
   17ASN      O  194   7.585   6.598   1.330
   18GLY      N  195   7.713   6.644   1.513
   18GLY      H  196   7.729   6.701   1.595
   18GLY     CA  197   7.782   6.515   1.503
   18GLY      C  198   7.875   6.464   1.615
   18GLY      O  199   7.946   6.537   1.684
   19LYSH     N  200   7.887   6.334   1.635
   19LYSH     H  201   7.940   6.305   1.716
   19LYSH    CA  202   7.835   6.220   1.558
   19LYSH    CB  203   7.937   6.169   1.456
   19LYSH    CG  204   8.061   6.116   1.527
   19LYSH    CD  205   8.132   6.034   1.421
   19LYSH    CE  206   8.259   5.964   1.470
   19LYSH    NZ  207   8.376   6.053   1.463
   19LYSH   HZ1  208   8.355   6.131   1.522
   19LYSH   HZ2  209   8.455   6.005   1.500
   19LYSH   HZ3  210   8.395   6.087   1.371
   19LYSH     C  211   7.772   6.101   1.628
   19LYSH     O  212   7.675   6.048   1.573
   20SER      N  213   7.802   6.076   1.756
   20SER      H  214   7.886   6.112   1.796
   20SER     CA  215   7.744   5.963   1.829
   20SER     CB  216   7.841   5.905   1.933
   20SER     OG  217   7.929   5.809   1.872
   20SER     HG  218   7.886   5.719   1.865
   20SER      C  219   7.608   5.973   1.901
   20SER      O  220   7.572   6.078   1.953
   21ASN      N  221   7.516   5.882   1.869
   21ASN      H  222   7.533   5.826   1.789
   21ASN     CA  223   7.397   5.858   1.951
   21ASN     CB  224   7.272   5.910   1.878
   21ASN     CG  225   7.271   6.061   1.851
   21ASN    OD1  226   7.307   6.097   1.739
   21ASN    ND2  227   7.272   6.145   1.954
   21ASN   HD21  228   7.265   6.113   2.048
   21ASN   HD22  229   7.289   6.243   1.941
   21ASN      C  230   7.372   5.720   2.012
   21ASN      O  231   7.366   5.619   1.943
   22PHE      N  232   7.382   5.697   2.142
   22PHE      H  233   7.373   5.599   2.161
   22PHE     CA  234   7.414   5.774   2.263
   22PHE     CB  235   7.560   5.819   2.273
   22PHE     CG  236   7.672   5.715   2.269
   22PHE    CD1  237   7.725   5.666   2.388
   22PHE    HD1  238   7.695   5.709   2.483
   22PHE    CD2  239   7.735   5.674   2.151
   22PHE    HD2  240   7.679   5.669   2.059
   22PHE    CE1  241   7.828   5.573   2.385
   22PHE    HE1  242   7.874   5.557   2.484
   22PHE    CE2  243   7.840   5.584   2.147
   22PHE    HE2  244   7.890   5.587   2.049
   22PHE     CZ  245   7.887   5.533   2.266
   22PHE     HZ  246   7.986   5.486   2.269
   22PHE      C  247   7.325   5.893   2.299
   22PHE      O  248   7.259   5.965   2.224
   23LEU      N  249   7.327   5.908   2.431
   23LEU      H  250   7.347   5.834   2.495
   23LEU     CA  251   7.273   6.029   2.495
   23LEU     CB  252   7.240   6.009   2.643
   23LEU     CG  253   7.104   5.947   2.674
   23LEU    CD1  254   7.112   5.915   2.824
   23LEU    CD2  255   6.991   6.046   2.648
   23LEU      C  256   7.381   6.137   2.486
   23LEU      O  257   7.490   6.125   2.542
   24ASN      N  258   7.353   6.216   2.382
   24ASN      H  259   7.267   6.209   2.332
   24ASN     CA  260   7.439   6.331   2.352
   24ASN     CB  261   7.439   6.343   2.200
   24ASN     CG  262   7.552   6.435   2.153
   24ASN    OD1  263   7.663   6.387   2.132
   24ASN    ND2  264   7.518   6.561   2.125
   24ASN   HD21  265   7.421   6.584   2.132
   24ASN   HD22  266   7.585   6.621   2.082
   24ASN      C  267   7.394   6.458   2.424
   24ASN      O  268   7.280   6.499   2.401
   25CYS2     N  269   7.477   6.528   2.500
   25CYS2     H  270   7.559   6.486   2.538
   25CYS2    CA  271   7.465   6.671   2.536
   25CYS2    CB  272   7.558   6.684   2.657
   25CYS2    SG  273   7.584   6.854   2.720
   25CYS2     C  274   7.487   6.759   2.413
   25CYS2     O  275   7.593   6.768   2.352
   26TYR      N  276   7.374   6.817   2.374
   26TYR      H  277   7.284   6.782   2.403
   26TYR     CA  278   7.371   6.915   2.265
   26TYR     CB  279   7.243   6.888   2.186
   26TYR     CG  280   7.239   6.762   2.099
   26TYR    CD1  281   7.184   6.646   2.154
   26TYR    HD1  282   7.119   6.664   2.239
   26TYR    CD2  283   7.286   6.761   1.969
   26TYR    HD2  284   7.350   6.844   1.938
   26TYR    CE1  285   7.163   6.531   2.079
   26TYR    HE1  286   7.102   6.450   2.118
   26TYR    CE2  287   7.272   6.645   1.894
   26TYR    HE2  288   7.291   6.653   1.786
   26TYR     CZ  289   7.220   6.530   1.951
   26TYR     OH  290   7.230   6.417   1.877
   26TYR     HH  291   7.308   6.426   1.815
   26TYR      C  292   7.396   7.064   2.289
   26TYR      O  293   7.307   7.150   2.286
   27VAL      N  294   7.525   7.094   2.292
   27VAL      H  295   7.593   7.030   2.253
   27VAL     CA  296   7.587   7.222   2.329
   27VAL     CB  297   7.715   7.192   2.407
   27VAL    CG1  298   7.817   7.306   2.420
   27VAL    CG2  299   7.668   7.159   2.548
   27VAL      C  300   7.607   7.312   2.207
   27VAL      O  301   7.671   7.271   2.109
   28SER      N  302   7.583   7.441   2.227
   28SER      H  303   7.552   7.469   2.319
   28SER     CA  304   7.598   7.540   2.121
   28SER     CB  305   7.498   7.654   2.142
   28SER     OG  306   7.503   7.705   2.276
   28SER     HG  307   7.487   7.627   2.337
   28SER      C  308   7.741   7.584   2.089
   28SER      O  309   7.764   7.704   2.075
   29GLY      N  310   7.830   7.485   2.081
   29GLY      H  311   7.791   7.393   2.071
   29GLY     CA  312   7.976   7.500   2.084
   29GLY      C  313   8.036   7.552   2.214
   29GLY      O  314   7.965   7.612   2.296
   30PHE      N  315   8.168   7.539   2.224
   30PHE      H  316   8.218   7.488   2.154
   30PHE     CA  317   8.241   7.570   2.348
   30PHE     CB  318   8.244   7.442   2.431
   30PHE     CG  319   8.217   7.481   2.577
   30PHE    CD1  320   8.093   7.489   2.638
   30PHE    HD1  321   8.007   7.490   2.571
   30PHE    CD2  322   8.327   7.530   2.647
   30PHE    HD2  323   8.429   7.505   2.618
   30PHE    CE1  324   8.073   7.542   2.765
   30PHE    HE1  325   7.981   7.537   2.824
   30PHE    CE2  326   8.304   7.591   2.768
   30PHE    HE2  327   8.386   7.617   2.836
   30PHE     CZ  328   8.180   7.600   2.832
   30PHE     HZ  329   8.165   7.655   2.924
   30PHE      C  330   8.384   7.614   2.316
   30PHE      O  331   8.443   7.564   2.220
   31HI0      N  332   8.446   7.699   2.397
   31HI0      H  333   8.410   7.733   2.484
   31HI0     CA  334   8.586   7.741   2.385
   31HI0     CB  335   8.591   7.871   2.306
   31HI0     CG  336   8.729   7.932   2.279
   31HI0    ND1  337   8.817   7.906   2.183
   31HI0    HD1  338   8.805   7.832   2.117
   31HI0    CD2  339   8.774   8.038   2.345
   31HI0    HD2  340   8.725   8.088   2.430
   31HI0    CE1  341   8.908   8.003   2.184
   31HI0    HE1  342   8.995   7.988   2.119
   31HI0    NE2  343   8.884   8.084   2.286
   31HI0    HE2  344   8.940   8.161   2.316
   31HI0      C  345   8.652   7.753   2.523
   31HI0      O  346   8.582   7.808   2.610
   32PRO      N  347   8.764   7.685   2.546
   32PRO     CA  348   8.820   7.580   2.459
   32PRO     CB  349   8.963   7.562   2.512
   32PRO     CG  350   8.958   7.611   2.657
   32PRO     CD  351   8.854   7.722   2.656
   32PRO      C  352   8.743   7.448   2.454
   32PRO      O  353   8.642   7.430   2.523
   33SER      N  354   8.776   7.365   2.355
   33SER      H  355   8.854   7.389   2.298
   33SER     CA  356   8.713   7.238   2.319
   33SER     CB  357   8.774   7.171   2.196
   33SER     OG  358   8.772   7.267   2.089
   33SER     HG  359   8.817   7.216   2.016
   33SER      C  360   8.701   7.133   2.431
   33SER      O  361   8.602   7.060   2.431
   34AS4      N  362   8.800   7.134   2.519
   34AS4      H  363   8.892   7.157   2.487
   34AS4     CA  364   8.788   7.057   2.644
   34AS4     CB  365   8.928   7.055   2.706
   34AS4     CG  366   9.045   7.008   2.620
   34AS4    OD1  367   9.092   7.094   2.542
   34AS4   HD11  368   9.184   7.070   2.510
   34AS4   HD12  369   9.030   7.172   2.549
   34AS4    OD2  370   9.086   6.890   2.628
   34AS4   HD21  371   9.078   6.848   2.539
   34AS4   HD22  372   9.126   6.877   2.720
   34AS4      C  373   8.687   7.107   2.747
   34AS4      O  374   8.698   7.218   2.798
   35ILE      N  375   8.602   7.017   2.798
   35ILE      H  376   8.627   6.921   2.812
   35ILE     CA  377   8.484   7.054   2.877
   35ILE     CB  378   8.357   7.090   2.799
   35ILE    CG1  379   8.324   6.992   2.687
   35ILE    CG2  380   8.369   7.238   2.764
   35ILE     CD  381   8.184   7.030   2.637
   35ILE      C  382   8.444   6.958   2.989
   35ILE      O  383   8.445   6.837   2.964
   36GL4      N  384   8.420   7.020   3.103
   36GL4      H  385   8.419   7.119   3.119
   36GL4     CA  386   8.396   6.942   3.226
   36GL4     CB  387   8.444   7.022   3.346
   36GL4     CG  388   8.465   6.930   3.467
   36GL4     CD  389   8.337   6.921   3.549
   36GL4    OE1  390   8.245   6.837   3.535
   36GL4   HE11  391   8.185   6.845   3.614
   36GL4   HE12  392   8.254   6.784   3.451
   36GL4    OE2  393   8.326   7.004   3.642
   36GL4   HE21  394   8.231   7.022   3.667
   36GL4   HE22  395   8.418   7.025   3.675
   36GL4      C  396   8.247   6.907   3.234
   36GL4      O  397   8.164   6.986   3.278
   37VAL      N  398   8.208   6.801   3.162
   37VAL      H  399   8.266   6.757   3.094
   37VAL     CA  400   8.066   6.765   3.159
   37VAL     CB  401   8.040   6.702   3.022
   37VAL    CG1  402   7.903   6.636   3.006
   37VAL    CG2  403   8.051   6.807   2.911
   37VAL      C  404   8.024   6.676   3.277
   37VAL      O  405   8.071   6.564   3.296
   38AS4      N  406   7.918   6.727   3.338
   38AS4      H  407   7.879   6.816   3.312
   38AS4     CA  408   7.843   6.656   3.443
   38AS4     CB  409   7.853   6.752   3.562
   38AS4     CG  410   7.807   6.692   3.694
   38AS4    OD1  411   7.886   6.632   3.771
   38AS4   HD11  412   7.835   6.611   3.853
   38AS4   HD12  413   7.977   6.626   3.730
   38AS4    OD2  414   7.690   6.722   3.725
   38AS4   HD21  415   7.646   6.656   3.786
   38AS4   HD22  416   7.665   6.811   3.686
   38AS4      C  417   7.699   6.638   3.396
   38AS4      O  418   7.628   6.730   3.358
   39LEU      N  419   7.663   6.511   3.378
   39LEU      H  420   7.714   6.435   3.418
   39LEU     CA  421   7.534   6.466   3.323
   39LEU     CB  422   7.547   6.336   3.244
   39LEU     CG  423   7.642   6.353   3.126
   39LEU    CD1  424   7.784   6.300   3.145
   39LEU    CD2  425   7.588   6.279   3.003
   39LEU      C  426   7.421   6.446   3.424
   39LEU      O  427   7.445   6.389   3.530
   40LEU      N  428   7.315   6.523   3.405
   40LEU      H  429   7.297   6.565   3.317
   40LEU     CA  430   7.221   6.546   3.516
   40LEU     CB  431   7.223   6.697   3.542
   40LEU     CG  432   7.120   6.746   3.644
   40LEU    CD1  433   7.157   6.709   3.787
   40LEU    CD2  434   7.099   6.896   3.622
   40LEU      C  435   7.083   6.493   3.478
   40LEU      O  436   7.009   6.551   3.399
   41LYSH     N  437   7.059   6.368   3.519
   41LYSH     H  438   7.129   6.320   3.570
   41LYSH    CA  439   6.927   6.310   3.490
   41LYSH    CB  440   6.928   6.157   3.504
   41LYSH    CG  441   7.032   6.093   3.412
   41LYSH    CD  442   7.007   5.942   3.411
   41LYSH    CE  443   7.049   5.869   3.540
   41LYSH    NZ  444   7.005   5.729   3.532
   41LYSH   HZ1  445   7.016   5.680   3.619
   41LYSH   HZ2  446   6.908   5.722   3.510
   41LYSH   HZ3  447   7.062   5.688   3.461
   41LYSH     C  448   6.808   6.365   3.567
   41LYSH     O  449   6.702   6.403   3.516
   42ASN      N  450   6.830   6.363   3.698
   42ASN      H  451   6.890   6.299   3.747
   42ASN     CA  452   6.752   6.441   3.795
   42ASN     CB  453   6.625   6.363   3.830
   42ASN     CG  454   6.527   6.430   3.927
   42ASN    OD1  455   6.549   6.423   4.048
   42ASN    ND2  456   6.436   6.515   3.881
   42ASN   HD21  457   6.429   6.522   3.780
   42ASN   HD22  458   6.376   6.559   3.947
   42ASN      C  459   6.829   6.488   3.918
   42ASN      O  460   6.831   6.607   3.951
   43GLY      N  461   6.897   6.391   3.980
   43GLY      H  462   6.900   6.300   3.938
   43GLY     CA  463   6.971   6.402   4.106
   43GLY      C  464   6.995   6.266   4.172
   43GLY      O  465   6.929   6.224   4.266
   44GL4      N  466   7.077   6.191   4.099
   44GL4      H  467   7.111   6.221   4.010
   44GL4     CA  468   7.121   6.054   4.128
   44GL4     CB  469   7.044   5.956   4.039
   44GL4     CG  470   7.047   5.977   3.888
   44GL4     CD  471   6.987   6.107   3.833
   44GL4    OE1  472   6.868   6.125   3.869
   44GL4   HE11  473   6.842   6.211   3.825
   44GL4   HE12  474   6.856   6.069   3.951
   44GL4    OE2  475   7.061   6.200   3.795
   44GL4   HE21  476   7.006   6.253   3.731
   44GL4   HE22  477   7.155   6.177   3.819
   44GL4      C  478   7.269   6.040   4.092
   44GL4      O  479   7.332   6.116   4.019
   45ARG      N  480   7.322   5.938   4.159
   45ARG      H  481   7.281   5.906   4.244
   45ARG     CA  482   7.466   5.916   4.141
   45ARG     CB  483   7.528   5.899   4.280
   45ARG     CG  484   7.677   5.867   4.276
   45ARG     CD  485   7.740   5.845   4.414
   45ARG     NE  486   7.671   5.746   4.497
   45ARG     HE  487   7.655   5.662   4.446
   45ARG     CZ  488   7.647   5.753   4.630
   45ARG    NH1  489   7.672   5.855   4.714
   45ARG   HH11  490   7.709   5.943   4.686
   45ARG   HH12  491   7.663   5.841   4.812
   45ARG    NH2  492   7.583   5.652   4.688
   45ARG   HH21  493   7.556   5.568   4.641
   45ARG   HH22  494   7.569   5.656   4.788
   45ARG      C  495   7.508   5.823   4.027
   45ARG      O  496   7.523   5.702   4.046
   46ILE      N  497   7.534   5.886   3.912
   46ILE      H  498   7.537   5.986   3.918
   46ILE     CA  499   7.586   5.825   3.790
   46ILE     CB  500   7.569   5.912   3.666
   46ILE    CG1  501   7.422   5.954   3.668
   46ILE    CG2  502   7.608   5.840   3.536
   46ILE     CD  503   7.383   6.063   3.568
   46ILE      C  504   7.730   5.774   3.805
   46ILE      O  505   7.822   5.854   3.786
   47GL4      N  506   7.743   5.660   3.872
   47GL4      H  507   7.662   5.613   3.907
   47GL4     CA  508   7.875   5.602   3.903
   47GL4     CB  509   7.872   5.490   4.006
   47GL4     CG  510   7.803   5.525   4.138
   47GL4     CD  511   7.798   5.406   4.234
   47GL4    OE1  512   7.899   5.389   4.306
   47GL4   HE11  513   7.908   5.296   4.342
   47GL4   HE12  514   7.954   5.473   4.306
   47GL4    OE2  515   7.694   5.338   4.242
   47GL4   HE21  516   7.716   5.258   4.297
   47GL4   HE22  517   7.631   5.384   4.179
   47GL4      C  518   7.960   5.567   3.780
   47GL4      O  519   8.082   5.557   3.795
   48LYSH     N  520   7.907   5.571   3.659
   48LYSH     H  521   7.809   5.573   3.641
   48LYSH    CA  522   7.986   5.547   3.536
   48LYSH    CB  523   8.001   5.395   3.534
   48LYSH    CG  524   8.069   5.335   3.411
   48LYSH    CD  525   8.062   5.182   3.418
   48LYSH    CE  526   8.129   5.110   3.300
   48LYSH    NZ  527   8.273   5.141   3.303
   48LYSH   HZ1  528   8.274   5.240   3.290
   48LYSH   HZ2  529   8.316   5.112   3.389
   48LYSH   HZ3  530   8.326   5.094   3.232
   48LYSH     C  531   7.920   5.605   3.411
   48LYSH     O  532   7.812   5.564   3.371
   49VAL      N  533   7.999   5.685   3.339
   49VAL      H  534   8.089   5.706   3.378
   49VAL     CA  535   7.962   5.742   3.210
   49VAL     CB  536   7.962   5.894   3.191
   49VAL    CG1  537   7.860   5.950   3.291
   49VAL    CG2  538   8.097   5.964   3.201
   49VAL      C  539   8.070   5.687   3.115
   49VAL      O  540   8.158   5.610   3.152
   50GL4      N  541   8.039   5.704   2.988
   50GL4      H  542   7.957   5.756   2.964
   50GL4     CA  543   8.131   5.677   2.876
   50GL4     CB  544   8.039   5.643   2.759
   50GL4     CG  545   7.950   5.521   2.783
   50GL4     CD  546   8.034   5.393   2.793
   50GL4    OE1  547   8.001   5.302   2.871
   50GL4   HE11  548   8.081   5.254   2.906
   50GL4   HE12  549   7.902   5.311   2.878
   50GL4    OE2  550   8.113   5.367   2.700
   50GL4   HE21  551   8.181   5.302   2.734
   50GL4   HE22  552   8.105   5.428   2.621
   50GL4      C  553   8.227   5.794   2.852
   50GL4      O  554   8.203   5.908   2.891
   51HI0      N  555   8.327   5.766   2.768
   51HI0      H  556   8.322   5.691   2.704
   51HI0     CA  557   8.440   5.858   2.750
   51HI0     CB  558   8.567   5.776   2.725
   51HI0     CG  559   8.624   5.700   2.845
   51HI0    ND1  560   8.707   5.755   2.932
   51HI0    HD1  561   8.742   5.848   2.925
   51HI0    CD2  562   8.571   5.593   2.903
   51HI0    HD2  563   8.498   5.530   2.851
   51HI0    CE1  564   8.708   5.677   3.041
   51HI0    HE1  565   8.778   5.701   3.121
   51HI0    NE2  566   8.619   5.579   3.026
   51HI0    HE2  567   8.594   5.512   3.095
   51HI0      C  568   8.424   5.984   2.664
   51HI0      O  569   8.321   6.000   2.599
   52SER      N  570   8.514   6.081   2.679
   52SER      H  571   8.601   6.058   2.721
   52SER     CA  572   8.508   6.209   2.608
   52SER     CB  573   8.575   6.323   2.684
   52SER     OG  574   8.716   6.300   2.694
   52SER     HG  575   8.732   6.230   2.764
   52SER      C  576   8.557   6.214   2.463
   52SER      O  577   8.673   6.238   2.431
   53AS4      N  578   8.460   6.200   2.372
   53AS4      H  579   8.364   6.196   2.398
   53AS4     CA  580   8.488   6.196   2.227
   53AS4     CB  581   8.395   6.092   2.164
   53AS4     CG  582   8.454   6.022   2.042
   53AS4    OD1  583   8.535   6.080   1.967
   53AS4   HD11  584   8.574   6.025   1.892
   53AS4   HD12  585   8.537   6.178   1.987
   53AS4    OD2  586   8.417   5.908   2.005
   53AS4   HD21  587   8.477   5.884   1.928
   53AS4   HD22  588   8.343   5.878   2.065
   53AS4      C  589   8.472   6.333   2.163
   53AS4      O  590   8.423   6.427   2.224
   54LEU      N  591   8.507   6.343   2.035
   54LEU      H  592   8.531   6.260   1.984
   54LEU     CA  593   8.502   6.473   1.966
   54LEU     CB  594   8.601   6.480   1.849
   54LEU     CG  595   8.619   6.625   1.803
   54LEU    CD1  596   8.715   6.693   1.901
   54LEU    CD2  597   8.685   6.628   1.664
   54LEU      C  598   8.358   6.485   1.914
   54LEU      O  599   8.311   6.392   1.851
   55SER      N  600   8.289   6.584   1.971
   55SER      H  601   8.326   6.637   2.048
   55SER     CA  602   8.153   6.621   1.930
   55SER     CB  603   8.050   6.593   2.039
   55SER     OG  604   7.940   6.536   1.967
   55SER     HG  605   7.970   6.444   1.941
   55SER      C  606   8.138   6.758   1.862
   55SER      O  607   8.207   6.849   1.907
   56PHE      N  608   8.023   6.778   1.799
   56PHE      H  609   7.971   6.697   1.770
   56PHE     CA  610   7.996   6.901   1.723
   56PHE     CB  611   8.045   6.859   1.583
   56PHE     CG  612   8.033   6.963   1.473
   56PHE    CD1  613   7.928   6.982   1.385
   56PHE    HD1  614   7.850   6.905   1.385
   56PHE    CD2  615   8.128   7.065   1.476
   56PHE    HD2  616   8.215   7.061   1.540
   56PHE    CE1  617   7.914   7.097   1.309
   56PHE    HE1  618   7.815   7.131   1.277
   56PHE    CE2  619   8.121   7.177   1.392
   56PHE    HE2  620   8.172   7.269   1.421
   56PHE     CZ  621   8.019   7.187   1.299
   56PHE     HZ  622   8.008   7.269   1.227
   56PHE      C  623   7.844   6.920   1.730
   56PHE      O  624   7.768   6.826   1.711
   57SER      N  625   7.808   7.048   1.737
   57SER      H  626   7.874   7.111   1.779
   57SER     CA  627   7.670   7.100   1.737
   57SER     CB  628   7.601   7.083   1.874
   57SER     OG  629   7.579   6.948   1.914
   57SER     HG  630   7.637   6.935   1.996
   57SER      C  631   7.649   7.248   1.706
   57SER      O  632   7.702   7.334   1.776
   58LYSH     N  633   7.612   7.279   1.582
   58LYSH     H  634   7.614   7.206   1.513
   58LYSH    CA  635   7.571   7.411   1.532
   58LYSH    CB  636   7.450   7.467   1.606
   58LYSH    CG  637   7.364   7.565   1.526
   58LYSH    CD  638   7.258   7.625   1.618
   58LYSH    CE  639   7.188   7.740   1.545
   58LYSH    NZ  640   7.261   7.868   1.546
   58LYSH   HZ1  641   7.209   7.929   1.487
   58LYSH   HZ2  642   7.264   7.907   1.638
   58LYSH   HZ3  643   7.356   7.859   1.514
   58LYSH     C  644   7.677   7.517   1.499
   58LYSH     O  645   7.677   7.566   1.385
   59AS4      N  646   7.765   7.531   1.596
   59AS4      H  647   7.778   7.457   1.662
   59AS4     CA  648   7.878   7.625   1.592
   59AS4     CB  649   7.869   7.730   1.704
   59AS4     CG  650   7.987   7.826   1.691
   59AS4    OD1  651   8.095   7.793   1.746
   59AS4   HD11  652   8.162   7.809   1.674
   59AS4   HD12  653   8.083   7.753   1.836
   59AS4    OD2  654   7.970   7.927   1.619
   59AS4   HD21  655   7.990   8.013   1.667
   59AS4   HD22  656   7.961   7.894   1.526
   59AS4      C  657   8.010   7.548   1.588
   59AS4      O  658   8.028   7.432   1.624
   60TRP      N  659   8.091   7.601   1.496
   60TRP      H  660   8.081   7.697   1.470
   60TRP     CA  661   8.226   7.550   1.467
   60TRP     CB  662   8.283   7.614   1.341
   60TRP     CG  663   8.226   7.552   1.214
   60TRP    CD1  664   8.130   7.602   1.136
   60TRP    HD1  665   8.082   7.699   1.151
   60TRP    CD2  666   8.258   7.428   1.159
   60TRP    NE1  667   8.092   7.513   1.046
   60TRP    HE1  668   8.026   7.537   0.974
   60TRP    CE2  669   8.169   7.405   1.055
   60TRP    CE3  670   8.375   7.353   1.171
   60TRP    HE3  671   8.443   7.378   1.251
   60TRP    CZ2  672   8.190   7.304   0.961
   60TRP    HZ2  673   8.116   7.261   0.895
   60TRP    CZ3  674   8.403   7.257   1.073
   60TRP    HZ3  675   8.482   7.182   1.085
   60TRP    CH2  676   8.312   7.238   0.970
   60TRP    HH2  677   8.348   7.193   0.878
   60TRP      C  678   8.336   7.538   1.573
   60TRP      O  679   8.455   7.516   1.553
   61SER      N  680   8.299   7.588   1.691
   61SER      H  681   8.223   7.652   1.703
   61SER     CA  682   8.372   7.560   1.816
   61SER     CB  683   8.340   7.650   1.936
   61SER     OG  684   8.329   7.789   1.904
   61SER     HG  685   8.242   7.795   1.855
   61SER      C  686   8.330   7.418   1.855
   61SER      O  687   8.222   7.398   1.910
   62PHE      N  688   8.430   7.331   1.849
   62PHE      H  689   8.527   7.356   1.851
   62PHE     CA  690   8.413   7.189   1.885
   62PHE     CB  691   8.533   7.113   1.826
   62PHE     CG  692   8.532   7.109   1.674
   62PHE    CD1  693   8.587   7.202   1.586
   62PHE    HD1  694   8.612   7.299   1.631
   62PHE    CD2  695   8.468   6.996   1.622
   62PHE    HD2  696   8.414   6.931   1.690
   62PHE    CE1  697   8.577   7.181   1.450
   62PHE    HE1  698   8.622   7.256   1.385
   62PHE    CE2  699   8.457   6.981   1.484
   62PHE    HE2  700   8.391   6.903   1.447
   62PHE     CZ  701   8.509   7.073   1.394
   62PHE     HZ  702   8.507   7.053   1.286
   62PHE      C  703   8.390   7.161   2.033
   62PHE      O  704   8.395   7.242   2.125
   63TYR      N  705   8.365   7.033   2.061
   63TYR      H  706   8.334   6.963   1.997
   63TYR     CA  707   8.371   6.984   2.199
   63TYR     CB  708   8.249   7.016   2.285
   63TYR     CG  709   8.119   6.962   2.224
   63TYR    CD1  710   8.056   7.036   2.125
   63TYR    HD1  711   8.119   7.096   2.059
   63TYR    CD2  712   8.040   6.883   2.306
   63TYR    HD2  713   8.100   6.818   2.370
   63TYR    CE1  714   7.919   7.029   2.102
   63TYR    HE1  715   7.877   7.095   2.026
   63TYR    CE2  716   7.903   6.875   2.283
   63TYR    HE2  717   7.845   6.847   2.371
   63TYR     CZ  718   7.841   6.948   2.183
   63TYR     OH  719   7.707   6.932   2.163
   63TYR     HH  720   7.685   6.852   2.219
   63TYR      C  721   8.413   6.840   2.229
   63TYR      O  722   8.364   6.748   2.164
   64LEU      N  723   8.473   6.821   2.345
   64LEU      H  724   8.504   6.903   2.394
   64LEU     CA  725   8.518   6.690   2.393
   64LEU     CB  726   8.660   6.706   2.447
   64LEU     CG  727   8.769   6.716   2.339
   64LEU    CD1  728   8.907   6.728   2.404
   64LEU    CD2  729   8.773   6.593   2.250
   64LEU      C  730   8.420   6.633   2.496
   64LEU      O  731   8.434   6.657   2.615
   65LEU      N  732   8.311   6.577   2.443
   65LEU      H  733   8.318   6.531   2.355
   65LEU     CA  734   8.192   6.534   2.518
   65LEU     CB  735   8.071   6.545   2.424
   65LEU     CG  736   7.943   6.512   2.500
   65LEU    CD1  737   7.911   6.613   2.611
   65LEU    CD2  738   7.829   6.506   2.398
   65LEU      C  739   8.198   6.401   2.592
   65LEU      O  740   8.204   6.298   2.523
   66TYR      N  741   8.169   6.401   2.721
   66TYR      H  742   8.165   6.487   2.772
   66TYR     CA  743   8.137   6.285   2.806
   66TYR     CB  744   8.157   6.316   2.955
   66TYR     CG  745   8.307   6.315   2.987
   66TYR    CD1  746   8.364   6.193   3.020
   66TYR    HD1  747   8.295   6.109   3.017
   66TYR    CD2  748   8.374   6.436   2.997
   66TYR    HD2  749   8.324   6.529   2.969
   66TYR    CE1  750   8.495   6.191   3.067
   66TYR    HE1  751   8.546   6.095   3.076
   66TYR    CE2  752   8.503   6.433   3.050
   66TYR    HE2  753   8.567   6.521   3.054
   66TYR     CZ  754   8.564   6.311   3.077
   66TYR     OH  755   8.667   6.320   3.167
   66TYR     HH  756   8.712   6.407   3.148
   66TYR      C  757   7.995   6.230   2.793
   66TYR      O  758   7.896   6.299   2.818
   67TYR      N  759   7.986   6.101   2.761
   67TYR      H  760   8.070   6.047   2.758
   67TYR     CA  761   7.863   6.037   2.713
   67TYR     CB  762   7.909   5.964   2.587
   67TYR     CG  763   7.907   6.043   2.456
   67TYR    CD1  764   7.788   6.069   2.388
   67TYR    HD1  765   7.696   6.020   2.420
   67TYR    CD2  766   8.028   6.080   2.400
   67TYR    HD2  767   8.119   6.074   2.460
   67TYR    CE1  768   7.794   6.134   2.266
   67TYR    HE1  769   7.698   6.142   2.214
   67TYR    CE2  770   8.031   6.148   2.279
   67TYR    HE2  771   8.119   6.205   2.247
   67TYR     CZ  772   7.914   6.179   2.211
   67TYR     OH  773   7.912   6.276   2.115
   67TYR     HH  774   7.827   6.329   2.118
   67TYR      C  775   7.804   5.927   2.800
   67TYR      O  776   7.873   5.870   2.885
   68THR      N  777   7.672   5.915   2.789
   68THR      H  778   7.625   5.969   2.719
   68THR     CA  779   7.603   5.804   2.856
   68THR     CB  780   7.545   5.843   2.991
   68THR    OG1  781   7.482   5.732   3.056
   68THR    HG1  782   7.386   5.754   3.075
   68THR    CG2  783   7.445   5.957   2.977
   68THR      C  784   7.507   5.737   2.757
   68THR      O  785   7.479   5.781   2.646
   69GL4      N  786   7.486   5.610   2.789
   69GL4      H  787   7.536   5.574   2.868
   69GL4     CA  788   7.392   5.513   2.731
   69GL4     CB  789   7.255   5.534   2.797
   69GL4     CG  790   7.244   5.472   2.936
   69GL4     CD  791   7.104   5.500   2.990
   69GL4    OE1  792   7.029   5.581   2.931
   69GL4   HE11  793   6.965   5.613   3.001
   69GL4   HE12  794   7.048   5.581   2.833
   69GL4    OE2  795   7.080   5.459   3.106
   69GL4   HE21  796   7.112   5.530   3.168
   69GL4   HE22  797   7.044   5.366   3.102
   69GL4      C  798   7.397   5.501   2.578
   69GL4      O  799   7.340   5.585   2.508
   70PHE      N  800   7.429   5.377   2.541
   70PHE      H  801   7.444   5.304   2.608
   70PHE     CA  802   7.456   5.331   2.404
   70PHE     CB  803   7.513   5.189   2.408
   70PHE     CG  804   7.593   5.153   2.282
   70PHE    CD1  805   7.559   5.036   2.214
   70PHE    HD1  806   7.455   5.010   2.230
   70PHE    CD2  807   7.706   5.224   2.243
   70PHE    HD2  808   7.747   5.300   2.309
   70PHE    CE1  809   7.640   4.984   2.115
   70PHE    HE1  810   7.632   4.877   2.095
   70PHE    CE2  811   7.785   5.178   2.138
   70PHE    HE2  812   7.846   5.249   2.082
   70PHE     CZ  813   7.751   5.059   2.076
   70PHE     HZ  814   7.804   5.020   1.989
   70PHE      C  815   7.349   5.345   2.296
   70PHE      O  816   7.356   5.425   2.201
   71THR      N  817   7.244   5.268   2.322
   71THR      H  818   7.229   5.222   2.411
   71THR     CA  819   7.131   5.240   2.234
   71THR     CB  820   7.051   5.114   2.270
   71THR    OG1  821   7.037   5.112   2.411
   71THR    HG1  822   6.942   5.096   2.439
   71THR    CG2  823   7.099   4.986   2.201
   71THR      C  824   7.027   5.352   2.223
   71THR      O  825   6.973   5.403   2.321
   72PRO      N  826   7.018   5.418   2.108
   72PRO     CA  827   6.942   5.543   2.091
   72PRO     CB  828   6.996   5.598   1.959
   72PRO     CG  829   7.031   5.472   1.878
   72PRO     CD  830   7.081   5.372   1.983
   72PRO      C  831   6.791   5.520   2.092
   72PRO      O  832   6.719   5.570   2.007
   73THR      N  833   6.736   5.453   2.194
   73THR      H  834   6.794   5.410   2.263
   73THR     CA  835   6.593   5.421   2.206
   73THR     CB  836   6.584   5.286   2.276
   73THR    OG1  837   6.685   5.276   2.378
   73THR    HG1  838   6.703   5.184   2.413
   73THR    CG2  839   6.599   5.173   2.174
   73THR      C  840   6.526   5.534   2.285
   73THR      O  841   6.590   5.633   2.319
   74GL4      N  842   6.396   5.525   2.311
   74GL4      H  843   6.338   5.451   2.278
   74GL4     CA  844   6.306   5.621   2.375
   74GL4     CB  845   6.161   5.582   2.349
   74GL4     CG  846   6.113   5.570   2.204
   74GL4     CD  847   6.126   5.424   2.161
   74GL4    OE1  848   6.220   5.352   2.203
   74GL4   HE11  849   6.217   5.260   2.164
   74GL4   HE12  850   6.255   5.406   2.280
   74GL4    OE2  851   6.075   5.383   2.053
   74GL4   HE21  852   6.075   5.283   2.059
   74GL4   HE22  853   6.078   5.457   1.987
   74GL4      C  854   6.324   5.656   2.523
   74GL4      O  855   6.235   5.625   2.602
   75LYSH     N  856   6.410   5.755   2.548
   75LYSH     H  857   6.479   5.776   2.477
   75LYSH    CA  858   6.443   5.806   2.681
   75LYSH    CB  859   6.590   5.775   2.713
   75LYSH    CG  860   6.617   5.624   2.704
   75LYSH    CD  861   6.766   5.608   2.734
   75LYSH    CE  862   6.802   5.470   2.679
   75LYSH    NZ  863   6.947   5.445   2.684
   75LYSH   HZ1  864   6.971   5.348   2.687
   75LYSH   HZ2  865   6.987   5.477   2.598
   75LYSH   HZ3  866   6.979   5.489   2.767
   75LYSH     C  867   6.407   5.954   2.697
   75LYSH     O  868   6.418   6.038   2.608
   76ASN      N  869   6.387   5.998   2.820
   76ASN      H  870   6.393   5.930   2.893
   76ASN     CA  871   6.345   6.133   2.859
   76ASN     CB  872   6.283   6.134   2.998
   76ASN     CG  873   6.136   6.090   3.003
   76ASN    OD1  874   6.048   6.173   3.023
   76ASN    ND2  875   6.121   5.958   2.993
   76ASN   HD21  876   6.205   5.903   2.990
   76ASN   HD22  877   6.026   5.928   2.987
   76ASN      C  878   6.445   6.248   2.839
   76ASN      O  879   6.555   6.221   2.793
   77GL4      N  880   6.399   6.372   2.842
   77GL4      H  881   6.302   6.391   2.858
   77GL4     CA  882   6.487   6.487   2.816
   77GL4     CB  883   6.413   6.583   2.720
   77GL4     CG  884   6.420   6.544   2.572
   77GL4     CD  885   6.308   6.616   2.497
   77GL4    OE1  886   6.220   6.535   2.459
   77GL4   HE11  887   6.164   6.570   2.384
   77GL4   HE12  888   6.235   6.452   2.513
   77GL4    OE2  889   6.300   6.740   2.487
   77GL4   HE21  890   6.206   6.773   2.499
   77GL4   HE22  891   6.389   6.781   2.508
   77GL4      C  892   6.547   6.557   2.938
   77GL4      O  893   6.496   6.655   2.991
   78TYR      N  894   6.675   6.522   2.949
   78TYR      H  895   6.719   6.477   2.871
   78TYR     CA  896   6.764   6.547   3.062
   78TYR     CB  897   6.856   6.426   3.087
   78TYR     CG  898   6.788   6.289   3.089
   78TYR    CD1  899   6.688   6.266   3.184
   78TYR    HD1  900   6.672   6.341   3.261
   78TYR    CD2  901   6.842   6.183   3.016
   78TYR    HD2  902   6.943   6.171   2.980
   78TYR    CE1  903   6.631   6.141   3.199
   78TYR    HE1  904   6.553   6.125   3.273
   78TYR    CE2  905   6.783   6.059   3.037
   78TYR    HE2  906   6.819   5.983   2.969
   78TYR     CZ  907   6.684   6.032   3.132
   78TYR     OH  908   6.656   5.905   3.172
   78TYR     HH  909   6.712   5.846   3.114
   78TYR      C  910   6.850   6.671   3.037
   78TYR      O  911   6.870   6.714   2.924
   79ALA      N  912   6.922   6.706   3.143
   79ALA      H  913   6.902   6.670   3.234
   79ALA     CA  914   7.009   6.825   3.153
   79ALA     CB  915   6.972   6.911   3.273
   79ALA      C  916   7.159   6.797   3.156
   79ALA      O  917   7.205   6.694   3.206
   80CYS2     N  918   7.245   6.884   3.106
   80CYS2     H  919   7.212   6.945   3.034
   80CYS2    CA  920   7.391   6.875   3.119
   80CYS2    CB  921   7.459   6.813   2.997
   80CYS2    SG  922   7.416   6.882   2.832
   80CYS2     C  923   7.465   6.998   3.171
   80CYS2     O  924   7.477   7.103   3.107
   81ARG      N  925   7.536   6.974   3.280
   81ARG      H  926   7.560   6.878   3.298
   81ARG     CA  927   7.601   7.082   3.356
   81ARG     CB  928   7.593   7.048   3.504
   81ARG     CG  929   7.452   7.074   3.559
   81ARG     CD  930   7.452   7.030   3.705
   81ARG     NE  931   7.513   7.127   3.797
   81ARG     HE  932   7.450   7.192   3.841
   81ARG     CZ  933   7.631   7.109   3.858
   81ARG    NH1  934   7.710   7.004   3.831
   81ARG   HH11  935   7.696   6.932   3.764
   81ARG   HH12  936   7.787   6.986   3.891
   81ARG    NH2  937   7.663   7.199   3.951
   81ARG   HH21  938   7.603   7.277   3.970
   81ARG   HH22  939   7.741   7.188   4.014
   81ARG      C  940   7.748   7.098   3.313
   81ARG      O  941   7.837   7.035   3.370
   82VAL      N  942   7.755   7.171   3.202
   82VAL      H  943   7.668   7.175   3.153
   82VAL     CA  944   7.882   7.202   3.135
   82VAL     CB  945   7.859   7.248   2.991
   82VAL    CG1  946   7.992   7.239   2.917
   82VAL    CG2  947   7.755   7.162   2.919
   82VAL      C  948   7.970   7.306   3.205
   82VAL      O  949   7.933   7.423   3.219
   83ASN      N  950   8.078   7.255   3.263
   83ASN      H  951   8.100   7.157   3.261
   83ASN     CA  952   8.178   7.349   3.313
   83ASN     CB  953   8.208   7.284   3.449
   83ASN     CG  954   8.299   7.363   3.543
   83ASN    OD1  955   8.305   7.486   3.542
   83ASN    ND2  956   8.385   7.296   3.620
   83ASN   HD21  957   8.392   7.196   3.621
   83ASN   HD22  958   8.454   7.353   3.665
   83ASN      C  959   8.305   7.380   3.234
   83ASN      O  960   8.352   7.293   3.160
   84HI0      N  961   8.362   7.496   3.263
   84HI0      H  962   8.327   7.547   3.342
   84HI0     CA  963   8.486   7.547   3.202
   84HI0     CB  964   8.504   7.699   3.207
   84HI0     CG  965   8.395   7.771   3.128
   84HI0    ND1  966   8.409   7.832   3.010
   84HI0    HD1  967   8.495   7.855   2.967
   84HI0    CD2  968   8.276   7.797   3.180
   84HI0    HD2  969   8.232   7.760   3.272
   84HI0    CE1  970   8.294   7.895   2.984
   84HI0    HE1  971   8.299   7.981   2.918
   84HI0    NE2  972   8.216   7.875   3.089
   84HI0    HE2  973   8.128   7.920   3.103
   84HI0      C  974   8.598   7.486   3.287
   84HI0      O  975   8.609   7.519   3.405
   85VAL      N  976   8.692   7.419   3.221
   85VAL      H  977   8.700   7.421   3.122
   85VAL     CA  978   8.806   7.355   3.289
   85VAL     CB  979   8.880   7.258   3.197
   85VAL    CG1  980   8.781   7.152   3.147
   85VAL    CG2  981   8.946   7.330   3.080
   85VAL      C  982   8.910   7.435   3.366
   85VAL      O  983   8.997   7.381   3.435
   86THR      N  984   8.888   7.566   3.373
   86THR      H  985   8.843   7.599   3.291
   86THR     CA  986   8.966   7.662   3.452
   86THR     CB  987   8.903   7.801   3.448
   86THR    OG1  988   8.765   7.814   3.484
   86THR    HG1  989   8.743   7.911   3.476
   86THR    CG2  990   8.917   7.862   3.309
   86THR      C  991   8.976   7.623   3.601
   86THR      O  992   9.085   7.622   3.659
   87LEU      N  993   8.861   7.582   3.654
   87LEU      H  994   8.781   7.599   3.596
   87LEU     CA  995   8.846   7.513   3.782
   87LEU     CB  996   8.815   7.613   3.894
   87LEU     CG  997   8.871   7.565   4.028
   87LEU    CD1  998   9.023   7.562   4.015
   87LEU    CD2  999   8.844   7.675   4.131
   87LEU      C 1000   8.733   7.411   3.769
   87LEU      O 1001   8.617   7.442   3.741
   88SER      N 1002   8.779   7.286   3.760
   88SER      H 1003   8.873   7.264   3.786
   88SER     CA 1004   8.695   7.168   3.737
   88SER     CB 1005   8.756   7.090   3.620
   88SER     OG 1006   8.873   7.017   3.657
   88SER     HG 1007   8.957   7.070   3.646
   88SER      C 1008   8.673   7.065   3.846
   88SER      O 1009   8.753   7.066   3.941
   89GLN      N 1010   8.572   6.979   3.842
   89GLN      H 1011   8.512   6.990   3.763
   89GLN     CA 1012   8.557   6.860   3.927
   89GLN     CB 1013   8.413   6.811   3.908
   89GLN     CG 1014   8.317   6.918   3.958
   89GLN     CD 1015   8.170   6.881   3.943
   89GLN    OE1 1016   8.103   6.846   4.041
   89GLN    NE2 1017   8.124   6.897   3.819
   89GLN   HE21 1018   8.175   6.930   3.740
   89GLN   HE22 1019   8.038   6.848   3.802
   89GLN      C 1020   8.663   6.752   3.904
   89GLN      O 1021   8.682   6.720   3.786
   90PRO      N 1022   8.728   6.702   4.009
   90PRO     CA 1023   8.801   6.575   4.001
   90PRO     CB 1024   8.914   6.588   4.102
   90PRO     CG 1025   8.916   6.737   4.139
   90PRO     CD 1026   8.768   6.778   4.128
   90PRO      C 1027   8.705   6.462   4.043
   90PRO      O 1028   8.583   6.478   4.040
   91LYSH     N 1029   8.751   6.346   4.089
   91LYSH     H 1030   8.848   6.331   4.104
   91LYSH    CA 1031   8.665   6.236   4.135
   91LYSH    CB 1032   8.721   6.094   4.139
   91LYSH    CG 1033   8.769   6.040   4.003
   91LYSH    CD 1034   8.810   5.893   4.000
   91LYSH    CE 1035   8.697   5.792   4.022
   91LYSH    NZ 1036   8.732   5.651   4.042
   91LYSH   HZ1 1037   8.798   5.657   4.116
   91LYSH   HZ2 1038   8.644   5.617   4.074
   91LYSH   HZ3 1039   8.763   5.604   3.960
   91LYSH     C 1040   8.578   6.265   4.259
   91LYSH     O 1041   8.627   6.278   4.371
   92ILE      N 1042   8.450   6.287   4.232
   92ILE      H 1043   8.423   6.317   4.140
   92ILE     CA 1044   8.359   6.313   4.344
   92ILE     CB 1045   8.276   6.439   4.317
   92ILE    CG1 1046   8.343   6.574   4.295
   92ILE    CG2 1047   8.160   6.451   4.416
   92ILE     CD 1048   8.442   6.603   4.408
   92ILE      C 1049   8.282   6.183   4.369
   92ILE      O 1050   8.167   6.171   4.328
   93VAL      N 1051   8.353   6.075   4.401
   93VAL      H 1052   8.439   6.094   4.449
   93VAL     CA 1053   8.314   5.933   4.403
   93VAL     CB 1054   8.228   5.896   4.523
   93VAL    CG1 1055   8.322   5.861   4.640
   93VAL    CG2 1056   8.125   5.999   4.569
   93VAL      C 1057   8.262   5.867   4.275
   93VAL      O 1058   8.261   5.745   4.260
   94LYSH     N 1059   8.197   5.944   4.188
   94LYSH     H 1060   8.147   6.027   4.212
   94LYSH    CA 1061   8.166   5.901   4.050
   94LYSH    CB 1062   8.095   6.019   3.984
   94LYSH    CG 1063   7.956   6.041   4.043
   94LYSH    CD 1064   7.896   6.171   3.989
   94LYSH    CE 1065   7.886   6.284   4.092
   94LYSH    NZ 1066   7.859   6.414   4.030
   94LYSH   HZ1 1067   7.785   6.407   3.963
   94LYSH   HZ2 1068   7.830   6.477   4.102
   94LYSH   HZ3 1069   7.933   6.458   3.980
   94LYSH     C 1070   8.285   5.861   3.963
   94LYSH     O 1071   8.393   5.844   4.020
   95TRP      N 1072   8.254   5.828   3.838
   95TRP      H 1073   8.160   5.831   3.805
   95TRP     CA 1074   8.342   5.785   3.728
   95TRP     CB 1075   8.265   5.794   3.596
   95TRP     CG 1076   8.212   5.937   3.576
   95TRP    CD1 1077   8.087   5.969   3.608
   95TRP    HD1 1078   8.023   5.903   3.666
   95TRP    CD2 1079   8.269   6.045   3.510
   95TRP    NE1 1080   8.056   6.089   3.559
   95TRP    HE1 1081   7.973   6.139   3.582
   95TRP    CE2 1082   8.163   6.134   3.493
   95TRP    CE3 1083   8.393   6.068   3.451
   95TRP    HE3 1084   8.479   6.005   3.475
   95TRP    CZ2 1085   8.188   6.243   3.411
   95TRP    HZ2 1086   8.111   6.319   3.402
   95TRP    CZ3 1087   8.417   6.184   3.379
   95TRP    HZ3 1088   8.516   6.210   3.342
   95TRP    CH2 1089   8.312   6.272   3.355
   95TRP    HH2 1090   8.305   6.356   3.286
   95TRP      C 1091   8.482   5.842   3.703
   95TRP      O 1092   8.526   5.933   3.773
   96AS4      N 1093   8.564   5.749   3.655
   96AS4      H 1094   8.519   5.660   3.655
   96AS4     CA 1095   8.706   5.769   3.622
   96AS4     CB 1096   8.784   5.638   3.607
   96AS4     CG 1097   8.815   5.571   3.740
   96AS4    OD1 1098   8.753   5.467   3.773
   96AS4   HD11 1099   8.736   5.451   3.870
   96AS4   HD12 1100   8.736   5.419   3.687
   96AS4    OD2 1101   8.926   5.596   3.792
   96AS4   HD21 1102   8.947   5.515   3.846
   96AS4   HD22 1103   8.959   5.682   3.753
   96AS4      C 1104   8.720   5.863   3.502
   96AS4      O 1105   8.670   5.834   3.394
   97ARG      N 1106   8.798   5.970   3.517
   97ARG      H 1107   8.845   5.988   3.605
   97ARG     CA 1108   8.797   6.083   3.424
   97ARG     CB 1109   8.781   6.211   3.507
   97ARG     CG 1110   8.679   6.224   3.620
   97ARG     CD 1111   8.638   6.369   3.645
   97ARG     NE 1112   8.550   6.433   3.546
   97ARG     HE 1113   8.451   6.417   3.550
   97ARG     CZ 1114   8.588   6.529   3.461
   97ARG    NH1 1115   8.710   6.584   3.469
   97ARG   HH11 1116   8.775   6.550   3.536
   97ARG   HH12 1117   8.715   6.669   3.416
   97ARG    NH2 1118   8.512   6.570   3.358
   97ARG   HH21 1119   8.426   6.521   3.343
   97ARG   HH22 1120   8.541   6.646   3.299
   97ARG      C 1121   8.915   6.104   3.329
   97ARG      O 1122   9.028   6.064   3.352
   98AS4      N 1123   8.884   6.158   3.211
   98AS4      H 1124   8.792   6.194   3.195
   98AS4     CA 1125   8.986   6.175   3.107
   98AS4     CB 1126   8.915   6.192   2.972
   98AS4     CG 1127   8.851   6.062   2.924
   98AS4    OD1 1128   8.726   6.063   2.922
   98AS4   HD11 1129   8.689   5.973   2.898
   98AS4   HD12 1130   8.699   6.157   2.942
   98AS4    OD2 1131   8.919   5.977   2.865
   98AS4   HD21 1132   8.867   5.893   2.849
   98AS4   HD22 1133   9.017   5.998   2.869
   98AS4      C 1134   9.073   6.298   3.139
   98AS4      O 1135   9.046   6.403   3.197
   99MET      N 1136   9.198   6.274   3.102
   99MET      H 1137   9.224   6.227   3.017
   99MET     CA 1138   9.312   6.353   3.153
   99MET     CB 1139   9.360   6.303   3.289
   99MET     CG 1140   9.396   6.154   3.298
   99MET     SD 1141   9.464   6.125   3.464
   99MET     CE 1142   9.336   6.186   3.573
   99MET      C 1143   9.429   6.355   3.055
   99MET     O1 1144   9.515   6.446   3.057
   99MET   HO11 1145   9.573   6.452   2.976
   99MET   HO12 1146   9.500   6.494   3.143
   99MET     O2 1147   9.430   6.271   2.963
   99MET   HO21 1148   9.504   6.306   2.905
   99MET   HO22 1149   9.356   6.203   2.965
  100ILE      N 1150   8.271   6.922   5.277
  100ILE     H1 1151   8.229   7.011   5.295
  100ILE     H2 1152   8.203   6.851   5.294
  100ILE     H3 1153   8.344   6.907   5.343
  100ILE     CA 1154   8.335   6.907   5.146
  100ILE     CB 1155   8.323   7.022   5.046
  100ILE    CG1 1156   8.176   7.054   5.019
  100ILE    CG2 1157   8.398   7.000   4.915
  100ILE     CD 1158   8.148   7.182   4.940
  100ILE      C 1159   8.478   6.874   5.189
  100ILE      O 1160   8.516   6.878   5.306
  101GLN      N 1161   8.532   6.786   5.106
  101GLN      H 1162   8.475   6.722   5.054
  101GLN     CA 1163   8.676   6.755   5.108
  101GLN     CB 1164   8.697   6.618   5.172
  101GLN     CG 1165   8.822   6.589   5.256
  101GLN     CD 1166   8.826   6.441   5.292
  101GLN    OE1 1167   8.808   6.400   5.407
  101GLN    NE2 1168   8.896   6.369   5.205
  101GLN   HE21 1169   8.949   6.398   5.126
  101GLN   HE22 1170   8.873   6.272   5.214
  101GLN      C 1171   8.752   6.773   4.976
  101GLN      O 1172   8.853   6.843   4.970
  102ARG      N 1173   8.685   6.730   4.869
  102ARG      H 1174   8.597   6.686   4.885
  102ARG     CA 1175   8.744   6.722   4.734
  102ARG     CB 1176   8.728   6.578   4.686
  102ARG     CG 1177   8.864   6.538   4.628
  102ARG     CD 1178   8.850   6.396   4.573
  102ARG     NE 1179   8.982   6.332   4.582
  102ARG     HE 1180   9.055   6.398   4.565
  102ARG     CZ 1181   9.012   6.202   4.594
  102ARG    NH1 1182   8.915   6.110   4.588
  102ARG   HH11 1183   8.819   6.126   4.565
  102ARG   HH12 1184   8.949   6.017   4.576
  102ARG    NH2 1185   9.130   6.160   4.641
  102ARG   HH21 1186   9.197   6.228   4.673
  102ARG   HH22 1187   9.149   6.062   4.647
  102ARG      C 1188   8.713   6.827   4.628
  102ARG      O 1189   8.795   6.877   4.552
  103THR      N 1190   8.590   6.877   4.638
  103THR      H 1191   8.537   6.839   4.714
  103THR     CA 1192   8.525   6.973   4.548
  103THR     CB 1193   8.375   7.001   4.560
  103THR    OG1 1194   8.313   6.872   4.558
  103THR    HG1 1195   8.347   6.829   4.641
  103THR    CG2 1196   8.309   7.077   4.444
  103THR      C 1197   8.596   7.107   4.572
  103THR      O 1198   8.604   7.154   4.685
  104PRO      N 1199   8.666   7.162   4.473
  104PRO     CA 1200   8.731   7.293   4.480
  104PRO     CB 1201   8.800   7.312   4.344
  104PRO     CG 1202   8.785   7.179   4.269
  104PRO     CD 1203   8.665   7.111   4.335
  104PRO      C 1204   8.628   7.406   4.487
  104PRO      O 1205   8.508   7.392   4.461
  105LYSH     N 1206   8.680   7.523   4.523
  105LYSH     H 1207   8.769   7.536   4.568
  105LYSH    CA 1208   8.599   7.645   4.523
  105LYSH    CB 1209   8.673   7.739   4.618
  105LYSH    CG 1210   8.622   7.744   4.762
  105LYSH    CD 1211   8.703   7.854   4.832
  105LYSH    CE 1212   8.853   7.822   4.832
  105LYSH    NZ 1213   8.936   7.938   4.865
  105LYSH   HZ1 1214   8.921   7.971   4.957
  105LYSH   HZ2 1215   9.033   7.915   4.859
  105LYSH   HZ3 1216   8.916   8.012   4.799
  105LYSH     C 1217   8.554   7.706   4.390
  105LYSH     O 1218   8.560   7.827   4.367
  106ILE      N 1219   8.475   7.627   4.318
  106ILE      H 1220   8.449   7.540   4.359
  106ILE     CA 1221   8.416   7.645   4.184
  106ILE     CB 1222   8.366   7.510   4.133
  106ILE    CG1 1223   8.282   7.423   4.226
  106ILE    CG2 1224   8.476   7.433   4.058
  106ILE     CD 1225   8.189   7.330   4.148
  106ILE      C 1226   8.312   7.757   4.186
  106ILE      O 1227   8.232   7.775   4.278
  107GLN      N 1228   8.313   7.824   4.072
  107GLN      H 1229   8.367   7.795   3.993
  107GLN     CA 1230   8.231   7.945   4.056
  107GLN     CB 1231   8.316   8.068   4.021
  107GLN     CG 1232   8.245   8.203   4.016
  107GLN     CD 1233   8.343   8.313   3.971
  107GLN    OE1 1234   8.336   8.357   3.857
  107GLN    NE2 1235   8.430   8.358   4.062
  107GLN   HE21 1236   8.428   8.334   4.159
  107GLN   HE22 1237   8.509   8.405   4.023
  107GLN      C 1238   8.123   7.926   3.951
  107GLN      O 1239   8.009   7.972   3.961
  108VAL      N 1240   8.165   7.853   3.848
  108VAL      H 1241   8.247   7.796   3.851
  108VAL     CA 1242   8.071   7.811   3.743
  108VAL     CB 1243   8.119   7.779   3.601
  108VAL    CG1 1244   8.011   7.777   3.494
  108VAL    CG2 1245   8.233   7.865   3.546
  108VAL      C 1246   7.998   7.683   3.784
  108VAL      O 1247   8.062   7.595   3.842
  109TYR      N 1248   7.870   7.676   3.747
  109TYR      H 1249   7.829   7.748   3.692
  109TYR     CA 1250   7.770   7.575   3.784
  109TYR     CB 1251   7.782   7.451   3.694
  109TYR     CG 1252   7.688   7.477   3.578
  109TYR    CD1 1253   7.552   7.464   3.602
  109TYR    HD1 1254   7.524   7.420   3.699
  109TYR    CD2 1255   7.733   7.504   3.449
  109TYR    HD2 1256   7.838   7.508   3.421
  109TYR    CE1 1257   7.460   7.468   3.497
  109TYR    HE1 1258   7.360   7.434   3.523
  109TYR    CE2 1259   7.645   7.519   3.342
  109TYR    HE2 1260   7.686   7.554   3.247
  109TYR     CZ 1261   7.510   7.502   3.372
  109TYR     OH 1262   7.418   7.534   3.278
  109TYR     HH 1263   7.456   7.567   3.192
  109TYR      C 1264   7.748   7.532   3.929
  109TYR      O 1265   7.639   7.495   3.971
  110SER      N 1266   7.835   7.571   4.023
  110SER      H 1267   7.925   7.599   3.989
  110SER     CA 1268   7.824   7.560   4.168
  110SER     CB 1269   7.957   7.600   4.234
  110SER     OG 1270   7.992   7.734   4.196
  110SER     HG 1271   8.080   7.765   4.231
  110SER      C 1272   7.708   7.608   4.256
  110SER      O 1273   7.655   7.530   4.335
  111ARG      N 1274   7.662   7.733   4.251
  111ARG      H 1275   7.592   7.762   4.316
  111ARG     CA 1276   7.687   7.845   4.160
  111ARG     CB 1277   7.565   7.866   4.069
  111ARG     CG 1278   7.576   7.989   3.980
  111ARG     CD 1279   7.693   7.992   3.882
  111ARG     NE 1280   7.680   8.110   3.795
  111ARG     HE 1281   7.627   8.096   3.712
  111ARG     CZ 1282   7.753   8.223   3.800
  111ARG    NH1 1283   7.853   8.246   3.885
  111ARG   HH11 1284   7.900   8.174   3.938
  111ARG   HH12 1285   7.866   8.341   3.912
  111ARG    NH2 1286   7.737   8.325   3.714
  111ARG   HH21 1287   7.676   8.327   3.635
  111ARG   HH22 1288   7.766   8.418   3.736
  111ARG      C 1289   7.712   7.972   4.242
  111ARG      O 1290   7.617   8.024   4.299
  112HI0      N 1291   7.837   8.018   4.246
  112HI0      H 1292   7.903   7.997   4.174
  112HI0     CA 1293   7.882   8.120   4.342
  112HI0     CB 1294   8.006   8.096   4.428
  112HI0     CG 1295   7.995   7.999   4.546
  112HI0    ND1 1296   8.060   8.039   4.655
  112HI0    HD1 1297   8.126   8.113   4.670
  112HI0    CD2 1298   7.948   7.874   4.549
  112HI0    HD2 1299   7.917   7.819   4.461
  112HI0    CE1 1300   8.045   7.933   4.733
  112HI0    HE1 1301   8.064   7.938   4.839
  112HI0    NE2 1302   7.978   7.835   4.673
  112HI0    HE2 1303   7.960   7.752   4.725
  112HI0      C 1304   7.903   8.254   4.271
  112HI0      O 1305   7.956   8.248   4.161
  113PRO      N 1306   7.842   8.362   4.321
  113PRO     CA 1307   7.860   8.498   4.267
  113PRO     CB 1308   7.773   8.581   4.364
  113PRO     CG 1309   7.757   8.501   4.493
  113PRO     CD 1310   7.746   8.361   4.431
  113PRO      C 1311   8.006   8.543   4.272
  113PRO      O 1312   8.098   8.483   4.328
  114ALA      N 1313   8.030   8.645   4.190
  114ALA      H 1314   7.958   8.692   4.140
  114ALA     CA 1315   8.163   8.708   4.191
  114ALA     CB 1316   8.187   8.779   4.058
  114ALA      C 1317   8.175   8.812   4.303
  114ALA      O 1318   8.257   8.805   4.395
  115GL4      N 1319   8.085   8.909   4.299
  115GL4      H 1320   8.033   8.917   4.214
  115GL4     CA 1321   8.078   9.025   4.390
  115GL4     CB 1322   8.068   9.150   4.303
  115GL4     CG 1323   8.184   9.240   4.345
  115GL4     CD 1324   8.236   9.333   4.236
  115GL4    OE1 1325   8.272   9.287   4.126
  115GL4   HE11 1326   8.316   9.362   4.076
  115GL4   HE12 1327   8.275   9.187   4.126
  115GL4    OE2 1328   8.282   9.443   4.276
  115GL4   HE21 1329   8.254   9.517   4.214
  115GL4   HE22 1330   8.330   9.434   4.363
  115GL4      C 1331   7.963   9.023   4.490
  115GL4      O 1332   7.970   9.083   4.596
  116ASN      N 1333   7.851   8.958   4.457
  116ASN      H 1334   7.848   8.908   4.371
  116ASN     CA 1335   7.730   8.956   4.540
  116ASN     CB 1336   7.614   8.901   4.457
  116ASN     CG 1337   7.581   8.974   4.326
  116ASN    OD1 1338   7.666   8.983   4.238
  116ASN    ND2 1339   7.458   9.024   4.312
  116ASN   HD21 1340   7.391   9.023   4.387
  116ASN   HD22 1341   7.426   9.093   4.247
  116ASN      C 1342   7.725   8.891   4.679
  116ASN      O 1343   7.715   8.768   4.685
  117GLY      N 1344   7.727   8.963   4.790
  117GLY      H 1345   7.731   9.063   4.788
  117GLY     CA 1346   7.714   8.905   4.924
  117GLY      C 1347   7.572   8.885   4.979
  117GLY      O 1348   7.479   8.957   4.944
  118LYSH     N 1349   7.552   8.786   5.066
  118LYSH     H 1350   7.458   8.764   5.093
  118LYSH    CA 1351   7.651   8.705   5.138
  118LYSH    CB 1352   7.603   8.663   5.277
  118LYSH    CG 1353   7.554   8.788   5.352
  118LYSH    CD 1354   7.473   8.739   5.472
  118LYSH    CE 1355   7.332   8.701   5.428
  118LYSH    NZ 1356   7.235   8.747   5.529
  118LYSH   HZ1 1357   7.183   8.827   5.500
  118LYSH   HZ2 1358   7.162   8.679   5.531
  118LYSH   HZ3 1359   7.281   8.753   5.618
  118LYSH     C 1360   7.713   8.584   5.068
  118LYSH     O 1361   7.645   8.482   5.058
  119SER      N 1362   7.841   8.585   5.034
  119SER      H 1363   7.904   8.659   5.056
  119SER     CA 1364   7.912   8.475   4.967
  119SER     CB 1365   8.001   8.516   4.849
  119SER     OG 1366   8.102   8.606   4.893
  119SER     HG 1367   8.188   8.576   4.851
  119SER      C 1368   8.000   8.393   5.061
  119SER      O 1369   8.057   8.444   5.157
  120ASN      N 1370   8.013   8.264   5.031
  120ASN      H 1371   7.947   8.237   4.961
  120ASN     CA 1372   8.099   8.169   5.102
  120ASN     CB 1373   8.248   8.202   5.089
  120ASN     CG 1374   8.293   8.161   4.948
  120ASN    OD1 1375   8.223   8.173   4.848
  120ASN    ND2 1376   8.394   8.076   4.931
  120ASN   HD21 1377   8.439   8.034   5.010
  120ASN   HD22 1378   8.435   8.067   4.841
  120ASN      C 1379   8.065   8.144   5.250
  120ASN      O 1380   8.126   8.213   5.331
  121PHE      N 1381   7.976   8.057   5.296
  121PHE      H 1382   7.975   8.064   5.396
  121PHE     CA 1383   7.887   7.960   5.231
  121PHE     CB 1384   7.760   8.029   5.181
  121PHE     CG 1385   7.684   8.114   5.282
  121PHE    CD1 1386   7.591   8.047   5.362
  121PHE    HD1 1387   7.561   7.948   5.330
  121PHE    CD2 1388   7.727   8.243   5.314
  121PHE    HD2 1389   7.804   8.292   5.253
  121PHE    CE1 1390   7.549   8.103   5.482
  121PHE    HE1 1391   7.458   8.063   5.529
  121PHE    CE2 1392   7.672   8.307   5.424
  121PHE    HE2 1393   7.718   8.391   5.476
  121PHE     CZ 1394   7.591   8.233   5.509
  121PHE     HZ 1395   7.548   8.283   5.595
  121PHE      C 1396   7.924   7.862   5.119
  121PHE      O 1397   8.038   7.840   5.080
  122LEU      N 1398   7.821   7.790   5.075
  122LEU      H 1399   7.755   7.746   5.135
  122LEU     CA 1400   7.792   7.741   4.939
  122LEU     CB 1401   7.761   7.591   4.946
  122LEU     CG 1402   7.750   7.521   4.810
  122LEU    CD1 1403   7.889   7.471   4.770
  122LEU    CD2 1404   7.651   7.404   4.810
  122LEU      C 1405   7.671   7.811   4.876
  122LEU      O 1406   7.564   7.799   4.935
  123ASN      N 1407   7.685   7.895   4.773
  123ASN      H 1408   7.765   7.907   4.714
  123ASN     CA 1409   7.570   7.968   4.716
  123ASN     CB 1410   7.619   8.109   4.684
  123ASN     CG 1411   7.691   8.197   4.786
  123ASN    OD1 1412   7.800   8.169   4.836
  123ASN    ND2 1413   7.613   8.293   4.835
  123ASN   HD21 1414   7.523   8.317   4.798
  123ASN   HD22 1415   7.659   8.336   4.911
  123ASN      C 1416   7.512   7.898   4.594
  123ASN      O 1417   7.580   7.850   4.503
  124CYS2     N 1418   7.385   7.937   4.579
  124CYS2     H 1419   7.335   7.966   4.661
  124CYS2    CA 1420   7.302   7.906   4.462
  124CYS2    CB 1421   7.188   7.808   4.488
  124CYS2    SG 1422   7.216   7.659   4.591
  124CYS2     C 1423   7.248   8.035   4.401
  124CYS2     O 1424   7.139   8.079   4.438
  125TYR      N 1425   7.328   8.105   4.322
  125TYR      H 1426   7.426   8.085   4.329
  125TYR     CA 1427   7.297   8.236   4.263
  125TYR     CB 1428   7.431   8.306   4.239
  125TYR     CG 1429   7.425   8.443   4.171
  125TYR    CD1 1430   7.462   8.453   4.036
  125TYR    HD1 1431   7.453   8.367   3.970
  125TYR    CD2 1432   7.419   8.561   4.244
  125TYR    HD2 1433   7.391   8.558   4.349
  125TYR    CE1 1434   7.488   8.575   3.976
  125TYR    HE1 1435   7.545   8.571   3.883
  125TYR    CE2 1436   7.453   8.684   4.188
  125TYR    HE2 1437   7.426   8.771   4.247
  125TYR     CZ 1438   7.490   8.690   4.054
  125TYR     OH 1439   7.533   8.807   4.000
  125TYR     HH 1440   7.524   8.809   3.901
  125TYR      C 1441   7.209   8.214   4.140
  125TYR      O 1442   7.254   8.214   4.024
  126VAL      N 1443   7.078   8.211   4.161
  126VAL      H 1444   7.041   8.197   4.253
  126VAL     CA 1445   6.981   8.196   4.052
  126VAL     CB 1446   6.875   8.090   4.082
  126VAL    CG1 1447   6.961   7.964   4.095
  126VAL    CG2 1448   6.789   8.117   4.206
  126VAL      C 1449   6.922   8.329   4.004
  126VAL      O 1450   6.923   8.430   4.075
  127SER      N 1451   6.865   8.333   3.885
  127SER      H 1452   6.859   8.247   3.833
  127SER     CA 1453   6.795   8.452   3.832
  127SER     CB 1454   6.816   8.468   3.682
  127SER     OG 1455   6.783   8.345   3.618
  127SER     HG 1456   6.709   8.359   3.553
  127SER      C 1457   6.647   8.458   3.872
  127SER      O 1458   6.583   8.354   3.884
  128GLY      N 1459   6.598   8.580   3.895
  128GLY      H 1460   6.660   8.656   3.912
  128GLY     CA 1461   6.456   8.616   3.912
  128GLY      C 1462   6.409   8.677   4.045
  128GLY      O 1463   6.479   8.666   4.146
  129PHE      N 1464   6.294   8.743   4.042
  129PHE      H 1465   6.250   8.771   3.957
  129PHE     CA 1466   6.220   8.771   4.166
  129PHE     CB 1467   6.120   8.885   4.147
  129PHE     CG 1468   6.108   8.967   4.276
  129PHE    CD1 1469   6.199   9.068   4.305
  129PHE    HD1 1470   6.286   9.087   4.242
  129PHE    CD2 1471   6.002   8.934   4.359
  129PHE    HD2 1472   5.956   8.835   4.356
  129PHE    CE1 1473   6.185   9.135   4.425
  129PHE    HE1 1474   6.241   9.228   4.440
  129PHE    CE2 1475   6.002   8.997   4.483
  129PHE    HE2 1476   5.943   8.954   4.563
  129PHE     CZ 1477   6.087   9.101   4.517
  129PHE     HZ 1478   6.081   9.151   4.615
  129PHE      C 1479   6.163   8.644   4.229
  129PHE      O 1480   6.145   8.542   4.162
  130HI0      N 1481   6.140   8.645   4.359
  130HI0      H 1482   6.155   8.725   4.418
  130HI0     CA 1483   6.073   8.540   4.438
  130HI0     CB 1484   6.044   8.587   4.581
  130HI0     CG 1485   6.174   8.581   4.661
  130HI0    ND1 1486   6.211   8.469   4.722
  130HI0    HD1 1487   6.190   8.375   4.696
  130HI0    CD2 1488   6.249   8.680   4.707
  130HI0    HD2 1489   6.265   8.780   4.668
  130HI0    CE1 1490   6.305   8.496   4.812
  130HI0    HE1 1491   6.354   8.419   4.872
  130HI0    NE2 1492   6.318   8.628   4.810
  130HI0    HE2 1493   6.363   8.678   4.884
  130HI0      C 1494   5.935   8.495   4.390
  130HI0      O 1495   5.859   8.584   4.352
  131PRO      N 1496   5.912   8.364   4.389
  131PRO     CA 1497   6.016   8.264   4.362
  131PRO     CB 1498   5.959   8.139   4.429
  131PRO     CG 1499   5.808   8.145   4.402
  131PRO     CD 1500   5.784   8.296   4.411
  131PRO      C 1501   6.042   8.248   4.212
  131PRO      O 1502   5.957   8.284   4.131
  132SER      N 1503   6.145   8.169   4.181
  132SER      H 1504   6.192   8.119   4.253
  132SER     CA 1505   6.196   8.146   4.046
  132SER     CB 1506   6.348   8.164   4.047
  132SER     OG 1507   6.392   8.164   3.911
  132SER     HG 1508   6.478   8.215   3.910
  132SER      C 1509   6.161   8.002   4.008
  132SER      O 1510   6.164   7.911   4.091
  133AS4      N 1511   6.143   7.986   3.877
  133AS4      H 1512   6.156   8.067   3.819
  133AS4     CA 1513   6.103   7.866   3.803
  133AS4     CB 1514   6.041   7.892   3.666
  133AS4     CG 1515   6.087   8.013   3.585
  133AS4    OD1 1516   6.183   8.000   3.506
  133AS4   HD11 1517   6.181   8.077   3.442
  133AS4   HD12 1518   6.240   7.923   3.534
  133AS4    OD2 1519   6.024   8.121   3.592
  133AS4   HD21 1520   6.087   8.191   3.625
  133AS4   HD22 1521   5.928   8.102   3.569
  133AS4      C 1522   6.217   7.765   3.790
  133AS4      O 1523   6.201   7.643   3.777
  134ILE      N 1524   6.337   7.818   3.811
  134ILE      H 1525   6.342   7.917   3.823
  134ILE     CA 1526   6.467   7.752   3.793
  134ILE     CB 1527   6.574   7.858   3.767
  134ILE    CG1 1528   6.541   7.953   3.653
  134ILE    CG2 1529   6.715   7.803   3.746
  134ILE     CD 1530   6.594   8.095   3.671
  134ILE      C 1531   6.514   7.657   3.905
  134ILE      O 1532   6.503   7.694   4.021
  135GL4      N 1533   6.537   7.532   3.866
  135GL4      H 1534   6.515   7.509   3.772
  135GL4     CA 1535   6.559   7.426   3.966
  135GL4     CB 1536   6.520   7.293   3.902
  135GL4     CG 1537   6.370   7.265   3.883
  135GL4     CD 1538   6.335   7.117   3.868
  135GL4    OE1 1539   6.272   7.055   3.956
  135GL4   HE11 1540   6.186   7.022   3.916
  135GL4   HE12 1541   6.325   7.062   4.041
  135GL4    OE2 1542   6.360   7.063   3.758
  135GL4   HE21 1543   6.342   6.965   3.766
  135GL4   HE22 1544   6.417   7.123   3.701
  135GL4      C 1545   6.693   7.433   4.040
  135GL4      O 1546   6.801   7.400   3.990
  136VAL      N 1547   6.690   7.516   4.144
  136VAL      H 1548   6.603   7.565   4.148
  136VAL     CA 1549   6.795   7.535   4.246
  136VAL     CB 1550   6.753   7.632   4.357
  136VAL    CG1 1551   6.857   7.647   4.468
  136VAL    CG2 1552   6.704   7.763   4.296
  136VAL      C 1553   6.854   7.402   4.293
  136VAL      O 1554   6.973   7.390   4.264
  137AS4      N 1555   6.782   7.316   4.364
  137AS4      H 1556   6.682   7.322   4.362
  137AS4     CA 1557   6.818   7.188   4.425
  137AS4     CB 1558   6.765   7.074   4.338
  137AS4     CG 1559   6.613   7.083   4.322
  137AS4    OD1 1560   6.563   7.154   4.231
  137AS4   HD11 1561   6.465   7.151   4.252
  137AS4   HD12 1562   6.622   7.199   4.164
  137AS4    OD2 1563   6.537   7.031   4.407
  137AS4   HD21 1564   6.442   7.062   4.400
  137AS4   HD22 1565   6.596   6.966   4.455
  137AS4      C 1566   6.959   7.163   4.481
  137AS4      O 1567   7.053   7.138   4.405
  138LEU      N 1568   6.963   7.143   4.612
  138LEU      H 1569   6.880   7.145   4.668
  138LEU     CA 1570   7.093   7.106   4.668
  138LEU     CB 1571   7.088   7.152   4.815
  138LEU     CG 1572   7.221   7.202   4.872
  138LEU    CD1 1573   7.267   7.329   4.802
  138LEU    CD2 1574   7.206   7.219   5.023
  138LEU      C 1575   7.129   6.959   4.646
  138LEU      O 1576   7.048   6.868   4.660
  139LEU      N 1577   7.256   6.938   4.612
  139LEU      H 1578   7.318   7.016   4.613
  139LEU     CA 1579   7.319   6.809   4.582
  139LEU     CB 1580   7.392   6.808   4.447
  139LEU     CG 1581   7.313   6.863   4.328
  139LEU    CD1 1582   7.411   6.879   4.211
  139LEU    CD2 1583   7.195   6.778   4.282
  139LEU      C 1584   7.421   6.767   4.688
  139LEU      O 1585   7.484   6.847   4.757
  140LYSH     N 1586   7.414   6.638   4.720
  140LYSH     H 1587   7.348   6.572   4.684
  140LYSH    CA 1588   7.512   6.583   4.815
  140LYSH    CB 1589   7.432   6.558   4.943
  140LYSH    CG 1590   7.517   6.527   5.066
  140LYSH    CD 1591   7.426   6.505   5.187
  140LYSH    CE 1592   7.491   6.483   5.323
  140LYSH    NZ 1593   7.384   6.476   5.424
  140LYSH   HZ1 1594   7.311   6.416   5.393
  140LYSH   HZ2 1595   7.406   6.428   5.509
  140LYSH   HZ3 1596   7.338   6.563   5.441
  140LYSH     C 1597   7.564   6.447   4.766
  140LYSH     O 1598   7.484   6.364   4.723
  141ASN      N 1599   7.693   6.447   4.732
  141ASN      H 1600   7.755   6.517   4.766
  141ASN     CA 1601   7.762   6.333   4.670
  141ASN     CB 1602   7.786   6.230   4.782
  141ASN     CG 1603   7.896   6.280   4.875
  141ASN    OD1 1604   8.008   6.316   4.838
  141ASN    ND2 1605   7.883   6.269   5.007
  141ASN   HD21 1606   7.802   6.224   5.043
  141ASN   HD22 1607   7.966   6.275   5.062
  141ASN      C 1608   7.696   6.280   4.543
  141ASN      O 1609   7.697   6.162   4.508
  142GLY      N 1610   7.646   6.377   4.467
  142GLY      H 1611   7.671   6.472   4.486
  142GLY     CA 1612   7.573   6.363   4.339
  142GLY      C 1613   7.421   6.355   4.354
  142GLY      O 1614   7.353   6.407   4.265
  143GL4      N 1615   7.378   6.296   4.466
  143GL4      H 1616   7.436   6.289   4.546
  143GL4     CA 1617   7.235   6.271   4.490
  143GL4     CB 1618   7.205   6.158   4.588
  143GL4     CG 1619   7.260   6.027   4.530
  143GL4     CD 1620   7.255   5.914   4.635
  143GL4    OE1 1621   7.299   5.940   4.749
  143GL4   HE11 1622   7.288   5.849   4.788
  143GL4   HE12 1623   7.337   6.033   4.747
  143GL4    OE2 1624   7.231   5.799   4.594
  143GL4   HE21 1625   7.281   5.744   4.660
  143GL4   HE22 1626   7.174   5.813   4.513
  143GL4      C 1627   7.156   6.394   4.534
  143GL4      O 1628   7.206   6.476   4.612
  144ARG      N 1629   7.041   6.421   4.473
  144ARG      H 1630   7.025   6.381   4.383
  144ARG     CA 1631   6.937   6.509   4.529
  144ARG     CB 1632   6.817   6.497   4.435
  144ARG     CG 1633   6.804   6.614   4.337
  144ARG     CD 1634   6.669   6.625   4.266
  144ARG     NE 1635   6.572   6.683   4.359
  144ARG     HE 1636   6.604   6.748   4.428
  144ARG     CZ 1637   6.445   6.643   4.372
  144ARG    NH1 1638   6.400   6.539   4.299
  144ARG   HH11 1639   6.448   6.516   4.214
  144ARG   HH12 1640   6.307   6.502   4.298
  144ARG    NH2 1641   6.350   6.712   4.437
  144ARG   HH21 1642   6.374   6.795   4.488
  144ARG   HH22 1643   6.255   6.683   4.447
  144ARG      C 1644   6.899   6.494   4.677
  144ARG      O 1645   6.895   6.386   4.734
  145ILE      N 1646   6.902   6.608   4.745
  145ILE      H 1647   6.946   6.693   4.714
  145ILE     CA 1648   6.863   6.616   4.885
  145ILE     CB 1649   6.981   6.616   4.984
  145ILE    CG1 1650   7.084   6.729   4.972
  145ILE    CG2 1651   7.029   6.472   5.001
  145ILE     CD 1652   7.170   6.741   5.098
  145ILE      C 1653   6.757   6.722   4.916
  145ILE      O 1654   6.698   6.781   4.825
  146GL4      N 1655   6.719   6.731   5.043
  146GL4      H 1656   6.760   6.673   5.114
  146GL4     CA 1657   6.617   6.822   5.097
  146GL4     CB 1658   6.598   6.788   5.245
  146GL4     CG 1659   6.562   6.647   5.292
  146GL4     CD 1660   6.661   6.532   5.270
  146GL4    OE1 1661   6.779   6.572   5.277
  146GL4   HE11 1662   6.848   6.505   5.249
  146GL4   HE12 1663   6.770   6.649   5.341
  146GL4    OE2 1664   6.615   6.421   5.235
  146GL4   HE21 1665   6.690   6.356   5.224
  146GL4   HE22 1666   6.519   6.425   5.207
  146GL4      C 1667   6.650   6.970   5.074
  146GL4      O 1668   6.763   7.005   5.041
  147LYSH     N 1669   6.559   7.059   5.114
  147LYSH     H 1670   6.472   7.024   5.148
  147LYSH    CA 1671   6.571   7.202   5.084
  147LYSH    CB 1672   6.434   7.264   5.108
  147LYSH    CG 1673   6.323   7.206   5.020
  147LYSH    CD 1674   6.184   7.252   5.065
  147LYSH    CE 1675   6.072   7.215   4.967
  147LYSH    NZ 1676   6.068   7.070   4.942
  147LYSH   HZ1 1677   6.062   7.022   5.030
  147LYSH   HZ2 1678   5.989   7.044   4.887
  147LYSH   HZ3 1679   6.155   7.049   4.898
  147LYSH     C 1680   6.691   7.283   5.135
  147LYSH     O 1681   6.726   7.260   5.250
  148VAL      N 1682   6.721   7.396   5.073
  148VAL      H 1683   6.669   7.425   4.992
  148VAL     CA 1684   6.823   7.492   5.118
  148VAL     CB 1685   6.863   7.586   5.005
  148VAL    CG1 1686   6.966   7.692   5.043
  148VAL    CG2 1687   6.895   7.521   4.870
  148VAL      C 1688   6.776   7.566   5.243
  148VAL      O 1689   6.657   7.594   5.252
  149GL4      N 1690   6.866   7.608   5.332
  149GL4      H 1691   6.962   7.580   5.328
  149GL4     CA 1692   6.842   7.686   5.454
  149GL4     CB 1693   6.939   7.699   5.571
  149GL4     CG 1694   6.999   7.571   5.628
  149GL4     CD 1695   7.126   7.540   5.549
  149GL4    OE1 1696   7.239   7.578   5.586
  149GL4   HE11 1697   7.310   7.552   5.521
  149GL4   HE12 1698   7.236   7.596   5.684
  149GL4    OE2 1699   7.124   7.455   5.458
  149GL4   HE21 1700   7.205   7.475   5.402
  149GL4   HE22 1701   7.039   7.402   5.452
  149GL4      C 1702   6.800   7.831   5.435
  149GL4      O 1703   6.681   7.858   5.457
  150HI0      N 1704   6.876   7.913   5.363
  150HI0      H 1705   6.959   7.895   5.310
  150HI0     CA 1706   6.839   8.055   5.349
  150HI0     CB 1707   6.925   8.145   5.437
  150HI0     CG 1708   6.974   8.093   5.572
  150HI0    ND1 1709   6.913   8.077   5.689
  150HI0    HD1 1710   6.821   8.103   5.716
  150HI0    CD2 1711   7.093   8.032   5.579
  150HI0    HD2 1712   7.174   8.016   5.508
  150HI0    CE1 1713   6.998   8.019   5.773
  150HI0    HE1 1714   6.978   8.002   5.878
  150HI0    NE2 1715   7.109   7.990   5.704
  150HI0    HE2 1716   7.192   7.951   5.743
  150HI0      C 1717   6.824   8.104   5.205
  150HI0      O 1718   6.883   8.055   5.108
  151SER      N 1719   6.733   8.200   5.190
  151SER      H 1720   6.669   8.219   5.264
  151SER     CA 1721   6.728   8.281   5.068
  151SER     CB 1722   6.606   8.251   4.980
  151SER     OG 1723   6.481   8.274   5.045
  151SER     HG 1724   6.424   8.197   5.015
  151SER      C 1725   6.733   8.433   5.087
  151SER      O 1726   6.650   8.483   5.161
  152AS4      N 1727   6.825   8.496   5.014
  152AS4      H 1728   6.882   8.432   4.962
  152AS4     CA 1729   6.810   8.641   4.995
  152AS4     CB 1730   6.925   8.715   5.064
  152AS4     CG 1731   6.921   8.736   5.214
  152AS4    OD1 1732   7.034   8.732   5.269
  152AS4   HD11 1733   7.032   8.728   5.369
  152AS4   HD12 1734   7.098   8.725   5.192
  152AS4    OD2 1735   6.814   8.746   5.279
  152AS4   HD21 1736   6.833   8.750   5.377
  152AS4   HD22 1737   6.738   8.739   5.214
  152AS4      C 1738   6.790   8.682   4.849
  152AS4      O 1739   6.810   8.599   4.760
  153LEU      N 1740   6.780   8.813   4.826
  153LEU      H 1741   6.769   8.884   4.896
  153LEU     CA 1742   6.772   8.862   4.688
  153LEU     CB 1743   6.633   8.918   4.659
  153LEU     CG 1744   6.587   8.971   4.522
  153LEU    CD1 1745   6.521   8.853   4.451
  153LEU    CD2 1746   6.480   9.076   4.551
  153LEU      C 1747   6.880   8.970   4.678
  153LEU      O 1748   6.900   9.051   4.768
  154SER      N 1749   6.959   8.953   4.572
  154SER      H 1750   6.921   8.892   4.502
  154SER     CA 1751   7.071   9.039   4.533
  154SER     CB 1752   7.203   8.963   4.546
  154SER     OG 1753   7.313   9.055   4.540
  154SER     HG 1754   7.310   9.107   4.625
  154SER      C 1755   7.060   9.094   4.390
  154SER      O 1756   7.063   9.020   4.292
  155PHE      N 1757   7.058   9.227   4.385
  155PHE      H 1758   7.021   9.277   4.464
  155PHE     CA 1759   7.074   9.300   4.260
  155PHE     CB 1760   7.071   9.451   4.280
  155PHE     CG 1761   7.009   9.520   4.159
  155PHE    CD1 1762   6.878   9.564   4.170
  155PHE    HD1 1763   6.836   9.556   4.271
  155PHE    CD2 1764   7.078   9.547   4.042
  155PHE    HD2 1765   7.187   9.541   4.043
  155PHE    CE1 1766   6.812   9.627   4.066
  155PHE    HE1 1767   6.713   9.671   4.080
  155PHE    CE2 1768   7.011   9.605   3.935
  155PHE    HE2 1769   7.057   9.614   3.837
  155PHE     CZ 1770   6.879   9.648   3.945
  155PHE     HZ 1771   6.832   9.709   3.869
  155PHE      C 1772   7.215   9.278   4.204
  155PHE      O 1773   7.314   9.257   4.275
  156SER      N 1774   7.220   9.259   4.073
  156SER      H 1775   7.134   9.254   4.021
  156SER     CA 1776   7.345   9.252   3.996
  156SER     CB 1777   7.365   9.106   3.954
  156SER     OG 1778   7.505   9.082   3.967
  156SER     HG 1779   7.524   8.987   3.990
  156SER      C 1780   7.364   9.339   3.872
  156SER      O 1781   7.263   9.368   3.806
  157LYSH     N 1782   7.493   9.360   3.850
  157LYSH     H 1783   7.574   9.310   3.882
  157LYSH    CA 1784   7.529   9.453   3.741
  157LYSH    CB 1785   7.680   9.476   3.740
  157LYSH    CG 1786   7.738   9.573   3.844
  157LYSH    CD 1787   7.708   9.717   3.799
  157LYSH    CE 1788   7.755   9.815   3.908
  157LYSH    NZ 1789   7.692   9.947   3.891
  157LYSH   HZ1 1790   7.745   9.999   3.825
  157LYSH   HZ2 1791   7.597   9.937   3.864
  157LYSH   HZ3 1792   7.700   9.984   3.984
  157LYSH     C 1793   7.493   9.409   3.600
  157LYSH     O 1794   7.472   9.498   3.517
  158AS4      N 1795   7.490   9.281   3.562
  158AS4      H 1796   7.501   9.207   3.628
  158AS4     CA 1797   7.455   9.227   3.430
  158AS4     CB 1798   7.545   9.104   3.416
  158AS4     CG 1799   7.534   8.990   3.516
  158AS4    OD1 1800   7.509   9.014   3.638
  158AS4   HD11 1801   7.448   8.945   3.677
  158AS4   HD12 1802   7.553   9.101   3.659
  158AS4    OD2 1803   7.554   8.876   3.469
  158AS4   HD21 1804   7.557   8.805   3.539
  158AS4   HD22 1805   7.522   8.871   3.373
  158AS4      C 1806   7.308   9.205   3.392
  158AS4      O 1807   7.266   9.185   3.279
  159TRP      N 1808   7.233   9.182   3.500
  159TRP      H 1809   7.276   9.147   3.582
  159TRP     CA 1810   7.087   9.163   3.503
  159TRP     CB 1811   7.049   9.022   3.460
  159TRP     CG 1812   6.897   9.010   3.475
  159TRP    CD1 1813   6.837   8.933   3.566
  159TRP    HD1 1814   6.873   8.907   3.665
  159TRP    CD2 1815   6.803   9.027   3.373
  159TRP    NE1 1816   6.721   8.886   3.520
  159TRP    HE1 1817   6.676   8.804   3.553
  159TRP    CE2 1818   6.692   8.951   3.406
  159TRP    CE3 1819   6.785   9.138   3.292
  159TRP    HE3 1820   6.875   9.181   3.247
  159TRP    CZ2 1821   6.566   8.975   3.352
  159TRP    HZ2 1822   6.477   8.912   3.359
  159TRP    CZ3 1823   6.660   9.170   3.240
  159TRP    HZ3 1824   6.652   9.278   3.227
  159TRP    CH2 1825   6.553   9.090   3.276
  159TRP    HH2 1826   6.455   9.120   3.240
  159TRP      C 1827   7.048   9.181   3.649
  159TRP      O 1828   7.108   9.122   3.740
  160SER      N 1829   6.933   9.245   3.670
  160SER      H 1830   6.861   9.249   3.601
  160SER     CA 1831   6.883   9.292   3.799
  160SER     CB 1832   6.755   9.374   3.786
  160SER     OG 1833   6.661   9.305   3.704
  160SER     HG 1834   6.589   9.365   3.670
  160SER      C 1835   6.866   9.189   3.911
  160SER      O 1836   6.962   9.157   3.982
  161PHE      N 1837   6.753   9.120   3.915
  161PHE      H 1838   6.687   9.137   3.842
  161PHE     CA 1839   6.718   9.034   4.030
  161PHE     CB 1840   6.570   9.029   4.069
  161PHE     CG 1841   6.511   9.164   4.113
  161PHE    CD1 1842   6.423   9.230   4.029
  161PHE    HD1 1843   6.376   9.181   3.944
  161PHE    CD2 1844   6.553   9.226   4.230
  161PHE    HD2 1845   6.633   9.180   4.287
  161PHE    CE1 1846   6.382   9.361   4.054
  161PHE    HE1 1847   6.294   9.397   4.001
  161PHE    CE2 1848   6.509   9.355   4.259
  161PHE    HE2 1849   6.536   9.399   4.355
  161PHE     CZ 1850   6.427   9.423   4.170
  161PHE     HZ 1851   6.412   9.530   4.185
  161PHE      C 1852   6.774   8.892   4.036
  161PHE      O 1853   6.710   8.796   3.993
  162TYR      N 1854   6.889   8.872   4.099
  162TYR      H 1855   6.946   8.946   4.135
  162TYR     CA 1856   6.950   8.743   4.135
  162TYR     CB 1857   7.101   8.759   4.118
  162TYR     CG 1858   7.145   8.732   3.974
  162TYR    CD1 1859   7.152   8.600   3.930
  162TYR    HD1 1860   7.166   8.516   3.997
  162TYR    CD2 1861   7.150   8.835   3.882
  162TYR    HD2 1862   7.115   8.936   3.904
  162TYR    CE1 1863   7.168   8.571   3.795
  162TYR    HE1 1864   7.173   8.470   3.753
  162TYR    CE2 1865   7.183   8.809   3.750
  162TYR    HE2 1866   7.209   8.894   3.688
  162TYR     CZ 1867   7.195   8.676   3.707
  162TYR     OH 1868   7.200   8.642   3.576
  162TYR     HH 1869   7.231   8.722   3.526
  162TYR      C 1870   6.909   8.701   4.276
  162TYR      O 1871   6.900   8.784   4.365
  163LEU      N 1872   6.873   8.574   4.293
  163LEU      H 1873   6.889   8.511   4.216
  163LEU     CA 1874   6.820   8.518   4.418
  163LEU     CB 1875   6.690   8.445   4.385
  163LEU     CG 1876   6.604   8.396   4.501
  163LEU    CD1 1877   6.572   8.498   4.609
  163LEU    CD2 1878   6.474   8.334   4.449
  163LEU      C 1879   6.929   8.427   4.476
  163LEU      O 1880   6.948   8.309   4.447
  164LEU      N 1881   6.983   8.474   4.588
  164LEU      H 1882   6.943   8.553   4.634
  164LEU     CA 1883   7.092   8.408   4.661
  164LEU     CB 1884   7.166   8.521   4.733
  164LEU     CG 1885   7.311   8.498   4.773
  164LEU    CD1 1886   7.386   8.460   4.646
  164LEU    CD2 1887   7.379   8.624   4.826
  164LEU      C 1888   7.041   8.300   4.756
  164LEU      O 1889   7.014   8.323   4.874
  165TYR      N 1890   7.024   8.179   4.703
  165TYR      H 1891   7.006   8.170   4.605
  165TYR     CA 1892   7.017   8.065   4.795
  165TYR     CB 1893   6.975   7.936   4.724
  165TYR     CG 1894   6.824   7.928   4.703
  165TYR    CD1 1895   6.773   7.970   4.580
  165TYR    HD1 1896   6.840   7.975   4.495
  165TYR    CD2 1897   6.738   7.913   4.812
  165TYR    HD2 1898   6.782   7.906   4.911
  165TYR    CE1 1899   6.640   8.003   4.559
  165TYR    HE1 1900   6.609   8.059   4.470
  165TYR    CE2 1901   6.604   7.942   4.791
  165TYR    HE2 1902   6.542   7.965   4.878
  165TYR     CZ 1903   6.555   7.981   4.667
  165TYR     OH 1904   6.423   8.011   4.655
  165TYR     HH 1905   6.370   7.952   4.717
  165TYR      C 1906   7.152   8.040   4.863
  165TYR      O 1907   7.249   8.054   4.789
  166TYR      N 1908   7.152   8.026   4.995
  166TYR      H 1909   7.092   8.085   5.049
  166TYR     CA 1910   7.274   7.992   5.069
  166TYR     CB 1911   7.343   8.120   5.119
  166TYR     CG 1912   7.269   8.208   5.220
  166TYR    CD1 1913   7.207   8.327   5.184
  166TYR    HD1 1914   7.197   8.356   5.079
  166TYR    CD2 1915   7.293   8.187   5.355
  166TYR    HD2 1916   7.322   8.086   5.385
  166TYR    CE1 1917   7.180   8.426   5.278
  166TYR    HE1 1918   7.160   8.522   5.231
  166TYR    CE2 1919   7.258   8.278   5.453
  166TYR    HE2 1920   7.276   8.239   5.553
  166TYR     CZ 1921   7.197   8.397   5.412
  166TYR     OH 1922   7.109   8.451   5.500
  166TYR     HH 1923   7.120   8.411   5.591
  166TYR      C 1924   7.263   7.887   5.180
  166TYR      O 1925   7.173   7.887   5.264
  167THR      N 1926   7.349   7.787   5.166
  167THR      H 1927   7.423   7.787   5.098
  167THR     CA 1928   7.358   7.676   5.262
  167THR     CB 1929   7.326   7.541   5.197
  167THR    OG1 1930   7.332   7.449   5.306
  167THR    HG1 1931   7.255   7.462   5.369
  167THR    CG2 1932   7.418   7.501   5.081
  167THR      C 1933   7.496   7.674   5.327
  167THR      O 1934   7.599   7.701   5.264
  168GL4      N 1935   7.489   7.640   5.455
  168GL4      H 1936   7.413   7.595   5.502
  168GL4     CA 1937   7.612   7.640   5.535
  168GL4     CB 1938   7.580   7.608   5.681
  168GL4     CG 1939   7.701   7.602   5.775
  168GL4     CD 1940   7.765   7.737   5.807
  168GL4    OE1 1941   7.833   7.807   5.728
  168GL4   HE11 1942   7.852   7.897   5.767
  168GL4   HE12 1943   7.851   7.757   5.643
  168GL4    OE2 1944   7.723   7.782   5.916
  168GL4   HE21 1945   7.794   7.824   5.972
  168GL4   HE22 1946   7.624   7.771   5.921
  168GL4      C 1947   7.718   7.545   5.479
  168GL4      O 1948   7.691   7.434   5.433
  169PHE      N 1949   7.841   7.592   5.490
  169PHE      H 1950   7.846   7.672   5.550
  169PHE     CA 1951   7.960   7.527   5.433
  169PHE     CB 1952   8.067   7.633   5.412
  169PHE     CG 1953   8.179   7.554   5.344
  169PHE    CD1 1954   8.173   7.512   5.212
  169PHE    HD1 1955   8.108   7.574   5.150
  169PHE    CD2 1956   8.299   7.541   5.413
  169PHE    HD2 1957   8.297   7.529   5.521
  169PHE    CE1 1958   8.281   7.457   5.144
  169PHE    HE1 1959   8.267   7.404   5.049
  169PHE    CE2 1960   8.410   7.500   5.339
  169PHE    HE2 1961   8.507   7.527   5.379
  169PHE     CZ 1962   8.404   7.451   5.209
  169PHE     HZ 1963   8.488   7.396   5.168
  169PHE      C 1964   8.000   7.424   5.539
  169PHE      O 1965   8.024   7.458   5.655
  170THR      N 1966   7.987   7.297   5.505
  170THR      H 1967   7.936   7.278   5.421
  170THR     CA 1968   8.032   7.181   5.584
  170THR     CB 1969   7.994   7.054   5.508
  170THR    OG1 1970   8.019   7.062   5.368
  170THR    HG1 1971   7.948   7.109   5.317
  170THR    CG2 1972   7.845   7.028   5.535
  170THR      C 1973   8.183   7.173   5.608
  170THR      O 1974   8.252   7.249   5.539
  171PRO      N 1975   8.227   7.109   5.716
  171PRO     CA 1976   8.365   7.063   5.738
  171PRO     CB 1977   8.368   7.019   5.885
  171PRO     CG 1978   8.260   7.107   5.950
  171PRO     CD 1979   8.152   7.105   5.842
  171PRO      C 1980   8.433   6.957   5.653
  171PRO      O 1981   8.378   6.918   5.550
  172THR      N 1982   8.556   6.924   5.694
  172THR      H 1983   8.597   6.976   5.768
  172THR     CA 1984   8.635   6.830   5.614
  172THR     CB 1985   8.786   6.843   5.639
  172THR    OG1 1986   8.803   6.859   5.780
  172THR    HG1 1987   8.895   6.848   5.818
  172THR    CG2 1988   8.842   6.969   5.575
  172THR      C 1989   8.598   6.684   5.643
  172THR      O 1990   8.672   6.605   5.702
  173GL4      N 1991   8.497   6.648   5.564
  173GL4      H 1992   8.482   6.695   5.477
  173GL4     CA 1993   8.422   6.521   5.556
  173GL4     CB 1994   8.296   6.533   5.641
  173GL4     CG 1995   8.272   6.424   5.745
  173GL4     CD 1996   8.236   6.296   5.668
  173GL4    OE1 1997   8.321   6.206   5.653
  173GL4   HE11 1998   8.268   6.122   5.643
  173GL4   HE12 1999   8.412   6.246   5.665
  173GL4    OE2 2000   8.130   6.300   5.603
  173GL4   HE21 2001   8.139   6.242   5.522
  173GL4   HE22 2002   8.059   6.359   5.643
  173GL4      C 2003   8.389   6.493   5.409
  173GL4      O 2004   8.372   6.595   5.341
  174LYSH     N 2005   8.354   6.368   5.383
  174LYSH     H 2006   8.366   6.295   5.451
  174LYSH    CA 2007   8.315   6.321   5.249
  174LYSH    CB 2008   8.368   6.179   5.226
  174LYSH    CG 2009   8.518   6.179   5.201
  174LYSH    CD 2010   8.564   6.043   5.148
  174LYSH    CE 2011   8.564   5.951   5.270
  174LYSH    NZ 2012   8.610   5.817   5.232
  174LYSH   HZ1 2013   8.665   5.821   5.148
  174LYSH   HZ2 2014   8.669   5.784   5.305
  174LYSH   HZ3 2015   8.536   5.753   5.210
  174LYSH     C 2016   8.165   6.331   5.222
  174LYSH     O 2017   8.094   6.238   5.186
  175ASN      N 2018   8.114   6.453   5.240
  175ASN      H 2019   8.176   6.517   5.286
  175ASN     CA 2020   7.984   6.509   5.201
  175ASN     CB 2021   7.907   6.572   5.318
  175ASN     CG 2022   7.993   6.642   5.424
  175ASN    OD1 2023   8.091   6.710   5.398
  175ASN    ND2 2024   7.941   6.641   5.547
  175ASN   HD21 2025   7.867   6.577   5.569
  175ASN   HD22 2026   7.974   6.696   5.624
  175ASN      C 2027   8.005   6.624   5.102
  175ASN      O 2028   8.056   6.730   5.140
  176GL4      N 2029   7.995   6.583   4.977
  176GL4      H 2030   7.998   6.486   4.953
  176GL4     CA 2031   8.030   6.675   4.868
  176GL4     CB 2032   8.108   6.609   4.753
  176GL4     CG 2033   8.235   6.536   4.796
  176GL4     CD 2034   8.339   6.635   4.848
  176GL4    OE1 2035   8.418   6.592   4.935
  176GL4   HE11 2036   8.498   6.652   4.928
  176GL4   HE12 2037   8.384   6.507   4.974
  176GL4    OE2 2038   8.371   6.731   4.775
  176GL4   HE21 2039   8.413   6.800   4.832
  176GL4   HE22 2040   8.328   6.717   4.686
  176GL4      C 2041   7.910   6.758   4.821
  176GL4      O 2042   7.808   6.704   4.778
  177TYR      N 2043   7.932   6.889   4.814
  177TYR      H 2044   8.020   6.926   4.785
  177TYR     CA 2045   7.815   6.973   4.786
  177TYR     CB 2046   7.795   7.077   4.898
  177TYR     CG 2047   7.714   7.005   5.006
  177TYR    CD1 2048   7.575   7.007   4.995
  177TYR    HD1 2049   7.534   7.053   4.905
  177TYR    CD2 2050   7.776   6.944   5.115
  177TYR    HD2 2051   7.884   6.936   5.104
  177TYR    CE1 2052   7.498   6.947   5.094
  177TYR    HE1 2053   7.391   6.938   5.075
  177TYR    CE2 2054   7.699   6.891   5.217
  177TYR    HE2 2055   7.752   6.866   5.309
  177TYR     CZ 2056   7.560   6.893   5.205
  177TYR     OH 2057   7.495   6.825   5.303
  177TYR     HH 2058   7.559   6.794   5.373
  177TYR      C 2059   7.814   7.057   4.659
  177TYR      O 2060   7.911   7.120   4.618
  178ALA      N 2061   7.694   7.091   4.611
  178ALA      H 2062   7.608   7.062   4.652
  178ALA     CA 2063   7.669   7.173   4.492
  178ALA     CB 2064   7.706   7.092   4.367
  178ALA      C 2065   7.519   7.201   4.477
  178ALA      O 2066   7.443   7.140   4.551
  179CYS2     N 2067   7.485   7.315   4.417
  179CYS2     H 2068   7.547   7.393   4.405
  179CYS2    CA 2069   7.349   7.337   4.367
  179CYS2    CB 2070   7.320   7.487   4.361
  179CYS2    SG 2071   7.384   7.581   4.505
  179CYS2     C 2072   7.343   7.278   4.226
  179CYS2     O 2073   7.441   7.257   4.154
  180ARG      N 2074   7.217   7.254   4.192
  180ARG      H 2075   7.150   7.249   4.266
  180ARG     CA 2076   7.179   7.187   4.066
  180ARG     CB 2077   7.044   7.119   4.089
  180ARG     CG 2078   7.013   7.011   3.984
  180ARG     CD 2079   6.875   6.953   4.012
  180ARG     NE 2080   6.804   6.914   3.889
  180ARG     HE 2081   6.858   6.850   3.833
  180ARG     CZ 2082   6.672   6.925   3.872
  180ARG    NH1 2083   6.600   6.983   3.969
  180ARG   HH11 2084   6.642   7.025   4.049
  180ARG   HH12 2085   6.510   7.025   3.953
  180ARG    NH2 2086   6.606   6.848   3.785
  180ARG   HH21 2087   6.648   6.786   3.718
  180ARG   HH22 2088   6.509   6.869   3.774
  180ARG      C 2089   7.179   7.292   3.955
  180ARG      O 2090   7.234   7.260   3.849
  181VAL      N 2091   7.102   7.398   3.974
  181VAL      H 2092   7.046   7.413   4.055
  181VAL     CA 2093   7.093   7.511   3.879
  181VAL     CB 2094   7.201   7.619   3.888
  181VAL    CG1 2095   7.224   7.648   4.036
  181VAL    CG2 2096   7.336   7.571   3.836
  181VAL      C 2097   7.036   7.488   3.740
  181VAL      O 2098   7.088   7.533   3.636
  182ASN      N 2099   6.934   7.404   3.730
  182ASN      H 2100   6.884   7.380   3.813
  182ASN     CA 2101   6.864   7.359   3.609
  182ASN     CB 2102   6.834   7.210   3.631
  182ASN     CG 2103   6.729   7.159   3.532
  182ASN    OD1 2104   6.761   7.132   3.417
  182ASN    ND2 2105   6.598   7.158   3.556
  182ASN   HD21 2106   6.555   7.174   3.646
  182ASN   HD22 2107   6.547   7.140   3.473
  182ASN      C 2108   6.752   7.453   3.565
  182ASN      O 2109   6.647   7.443   3.627
  183HI0      N 2110   6.761   7.493   3.438
  183HI0      H 2111   6.833   7.450   3.384
  183HI0     CA 2112   6.662   7.583   3.377
  183HI0     CB 2113   6.733   7.682   3.284
  183HI0     CG 2114   6.788   7.808   3.351
  183HI0    ND1 2115   6.731   7.928   3.344
  183HI0    HD1 2116   6.659   7.955   3.280
  183HI0    CD2 2117   6.885   7.819   3.442
  183HI0    HD2 2118   6.946   7.735   3.474
  183HI0    CE1 2119   6.795   8.011   3.425
  183HI0    HE1 2120   6.761   8.114   3.435
  183HI0    NE2 2121   6.884   7.941   3.496
  183HI0    HE2 2122   6.948   7.978   3.563
  183HI0      C 2123   6.552   7.503   3.306
  183HI0      O 2124   6.443   7.557   3.286
  184VAL      N 2125   6.581   7.384   3.254
  184VAL      H 2126   6.660   7.333   3.290
  184VAL     CA 2127   6.505   7.312   3.152
  184VAL     CB 2128   6.599   7.266   3.040
  184VAL    CG1 2129   6.643   7.381   2.950
  184VAL    CG2 2130   6.717   7.177   3.080
  184VAL      C 2131   6.421   7.202   3.215
  184VAL      O 2132   6.446   7.168   3.331
  185THR      N 2133   6.317   7.147   3.154
  185THR      H 2134   6.262   7.191   3.082
  185THR     CA 2135   6.243   7.026   3.192
  185THR     CB 2136   6.299   6.895   3.136
  185THR    OG1 2137   6.442   6.893   3.143
  185THR    HG1 2138   6.478   6.808   3.103
  185THR    CG2 2139   6.240   6.862   3.000
  185THR      C 2140   6.206   7.019   3.340
  185THR      O 2141   6.227   6.923   3.414
  186LEU      N 2142   6.147   7.129   3.386
  186LEU      H 2143   6.105   7.189   3.319
  186LEU     CA 2144   6.128   7.165   3.528
  186LEU     CB 2145   6.077   7.307   3.554
  186LEU     CG 2146   6.162   7.398   3.464
  186LEU    CD1 2147   6.097   7.536   3.456
  186LEU    CD2 2148   6.296   7.403   3.539
  186LEU      C 2149   6.031   7.068   3.596
  186LEU      O 2150   5.912   7.053   3.569
  187SER      N 2151   6.095   6.982   3.675
  187SER      H 2152   6.184   7.014   3.707
  187SER     CA 2153   6.027   6.871   3.744
  187SER     CB 2154   6.131   6.759   3.753
  187SER     OG 2155   6.211   6.769   3.872
  187SER     HG 2156   6.238   6.862   3.895
  187SER      C 2157   5.941   6.916   3.862
  187SER      O 2158   5.840   6.852   3.892
  188GLN      N 2159   5.995   7.011   3.938
  188GLN      H 2160   6.089   7.042   3.928
  188GLN     CA 2161   5.912   7.077   4.040
  188GLN     CB 2162   6.007   7.107   4.155
  188GLN     CG 2163   6.037   6.979   4.234
  188GLN     CD 2164   6.159   7.002   4.324
  188GLN    OE1 2165   6.154   6.999   4.447
  188GLN    NE2 2166   6.279   7.016   4.269
  188GLN   HE21 2167   6.289   7.027   4.170
  188GLN   HE22 2168   6.365   7.031   4.318
  188GLN      C 2169   5.854   7.213   4.000
  188GLN      O 2170   5.934   7.294   3.953
  189PRO      N 2171   5.729   7.244   4.034
  189PRO     CA 2172   5.678   7.380   4.009
  189PRO     CB 2173   5.527   7.374   4.035
  189PRO     CG 2174   5.489   7.230   4.003
  189PRO     CD 2175   5.613   7.155   4.049
  189PRO      C 2176   5.738   7.480   4.108
  189PRO      O 2177   5.757   7.445   4.224
  190LYSH     N 2178   5.754   7.602   4.056
  190LYSH     H 2179   5.732   7.623   3.962
  190LYSH    CA 2180   5.816   7.708   4.138
  190LYSH    CB 2181   5.827   7.841   4.065
  190LYSH    CG 2182   5.726   7.904   3.968
  190LYSH    CD 2183   5.744   8.055   3.964
  190LYSH    CE 2184   5.647   8.120   4.062
  190LYSH    NZ 2185   5.620   8.264   4.047
  190LYSH   HZ1 2186   5.597   8.278   3.951
  190LYSH   HZ2 2187   5.543   8.303   4.096
  190LYSH   HZ3 2188   5.701   8.319   4.067
  190LYSH     C 2189   5.754   7.733   4.276
  190LYSH     O 2190   5.823   7.795   4.357
  191ILE      N 2191   5.630   7.696   4.305
  191ILE      H 2192   5.563   7.696   4.230
  191ILE     CA 2193   5.575   7.679   4.440
  191ILE     CB 2194   5.426   7.645   4.438
  191ILE    CG1 2195   5.386   7.530   4.346
  191ILE    CG2 2196   5.348   7.770   4.396
  191ILE     CD 2197   5.428   7.388   4.384
  191ILE      C 2198   5.644   7.594   4.547
  191ILE      O 2199   5.628   7.605   4.668
  192VAL      N 2200   5.730   7.504   4.500
  192VAL      H 2201   5.760   7.502   4.405
  192VAL     CA 2202   5.819   7.432   4.592
  192VAL     CB 2203   5.869   7.300   4.533
  192VAL    CG1 2204   5.755   7.210   4.483
  192VAL    CG2 2205   5.974   7.333   4.428
  192VAL      C 2206   5.924   7.520   4.660
  192VAL      O 2207   5.964   7.494   4.773
  193LYSH     N 2208   5.943   7.638   4.601
  193LYSH     H 2209   5.925   7.662   4.506
  193LYSH    CA 2210   6.013   7.752   4.663
  193LYSH    CB 2211   5.930   7.802   4.780
  193LYSH    CG 2212   5.813   7.888   4.733
  193LYSH    CD 2213   5.765   8.002   4.823
  193LYSH    CE 2214   5.860   8.122   4.815
  193LYSH    NZ 2215   5.833   8.238   4.902
  193LYSH   HZ1 2216   5.739   8.273   4.900
  193LYSH   HZ2 2217   5.861   8.219   4.996
  193LYSH   HZ3 2218   5.882   8.318   4.868
  193LYSH     C 2219   6.160   7.739   4.703
  193LYSH     O 2220   6.217   7.845   4.730
  194TRP      N 2221   6.198   7.615   4.731
  194TRP      H 2222   6.126   7.550   4.756
  194TRP     CA 2223   6.336   7.576   4.762
  194TRP     CB 2224   6.434   7.617   4.652
  194TRP     CG 2225   6.431   7.524   4.530
  194TRP    CD1 2226   6.487   7.404   4.523
  194TRP    HD1 2227   6.547   7.364   4.605
  194TRP    CD2 2228   6.347   7.530   4.420
  194TRP    NE1 2229   6.444   7.342   4.414
  194TRP    HE1 2230   6.463   7.248   4.387
  194TRP    CE2 2231   6.352   7.412   4.346
  194TRP    CE3 2232   6.269   7.634   4.370
  194TRP    HE3 2233   6.281   7.735   4.408
  194TRP    CZ2 2234   6.277   7.395   4.231
  194TRP    HZ2 2235   6.275   7.297   4.183
  194TRP    CZ3 2236   6.195   7.614   4.253
  194TRP    HZ3 2237   6.153   7.704   4.208
  194TRP    CH2 2238   6.194   7.495   4.181
  194TRP    HH2 2239   6.145   7.485   4.085
  194TRP      C 2240   6.386   7.608   4.903
  194TRP      O 2241   6.448   7.526   4.970
  195AS4      N 2242   6.378   7.734   4.944
  195AS4      H 2243   6.325   7.802   4.895
  195AS4     CA 2244   6.411   7.777   5.082
  195AS4     CB 2245   6.415   7.928   5.102
  195AS4     CG 2246   6.306   8.021   5.049
  195AS4    OD1 2247   6.325   8.077   4.939
  195AS4   HD11 2248   6.268   8.159   4.937
  195AS4   HD12 2249   6.375   8.014   4.880
  195AS4    OD2 2250   6.205   8.045   5.119
  195AS4   HD21 2251   6.138   8.098   5.067
  195AS4   HD22 2252   6.214   8.009   5.212
  195AS4      C 2253   6.323   7.706   5.185
  195AS4      O 2254   6.203   7.690   5.166
  196ARG      N 2255   6.385   7.655   5.292
  196ARG      H 2256   6.483   7.639   5.284
  196ARG     CA 2257   6.316   7.603   5.411
  196ARG     CB 2258   6.415   7.561   5.520
  196ARG     CG 2259   6.475   7.424   5.489
  196ARG     CD 2260   6.578   7.383   5.595
  196ARG     NE 2261   6.644   7.262   5.545
  196ARG     HE 2262   6.738   7.273   5.512
  196ARG     CZ 2263   6.611   7.134   5.564
  196ARG    NH1 2264   6.505   7.092   5.636
  196ARG   HH11 2265   6.438   7.161   5.666
  196ARG   HH12 2266   6.495   6.996   5.659
  196ARG    NH2 2267   6.663   7.058   5.467
  196ARG   HH21 2268   6.717   7.102   5.395
  196ARG   HH22 2269   6.636   6.962   5.456
  196ARG      C 2270   6.231   7.712   5.478
  196ARG      O 2271   6.273   7.814   5.531
  197AS4      N 2272   6.101   7.690   5.467
  197AS4      H 2273   6.066   7.603   5.434
  197AS4     CA 2274   5.986   7.780   5.489
  197AS4     CB 2275   5.857   7.700   5.469
  197AS4     CG 2276   5.728   7.778   5.491
  197AS4    OD1 2277   5.712   7.886   5.429
  197AS4   HD11 2278   5.620   7.922   5.422
  197AS4   HD12 2279   5.805   7.909   5.400
  197AS4    OD2 2280   5.630   7.714   5.536
  197AS4   HD21 2281   5.549   7.771   5.527
  197AS4   HD22 2282   5.640   7.615   5.546
  197AS4      C 2283   5.990   7.845   5.627
  197AS4      O 2284   6.037   7.786   5.724
  198MET      N 2285   5.948   7.972   5.631
  198MET      H 2286   5.897   8.019   5.560
  198MET     CA 2287   5.955   8.061   5.748
  198MET     CB 2288   6.084   8.143   5.754
  198MET     CG 2289   6.109   8.222   5.883
  198MET     SD 2290   6.260   8.323   5.874
  198MET     CE 2291   6.228   8.434   5.738
  198MET      C 2292   5.835   8.155   5.743
  198MET     O1 2293   5.777   8.187   5.849
  198MET   HO11 2294   5.730   8.275   5.840
  198MET   HO12 2295   5.797   8.119   5.919
  198MET     O2 2296   5.812   8.224   5.642
  198MET   HO21 2297   5.713   8.241   5.645
  198MET   HO22 2298   5.899   8.230   5.594
   9.32695   9.32695   6.59515   0.00000   0.00000   0.00000   0.00000   4.66347   4.66347
