# Supplementary material for: Interfacial Dynamics and Growth Modes of β2-Microglobulin Dimers
Source: J Chem Inf Model. 2023 May 3;63(14):4447–57. doi: 10.1021/acs.jcim.3c00399 (PMC10369489; doi:10.1021/acs.jcim.3c00399)
Supplement: Supplementary file 2 — ci3c00399_si_002.zip [file ci3c00399_si_002.zip › Supporting-Information/confs_start/Start_conformation_BM-6_rep1.gro]

Protein in water t=   0.00000 step= 0
 2298
    1ILE      N    1   5.844   6.099   5.850
    1ILE     H1    2   5.761   6.149   5.876
    1ILE     H2    3   5.812   6.013   5.810
    1ILE     H3    4   5.900   6.079   5.931
    1ILE     CA    5   5.928   6.169   5.752
    1ILE     CB    6   6.060   6.099   5.720
    1ILE    CG1    7   6.036   5.954   5.677
    1ILE    CG2    8   6.157   6.115   5.837
    1ILE     CD    9   6.154   5.858   5.666
    1ILE      C   10   5.858   6.196   5.619
    1ILE      O   11   5.779   6.108   5.585
    2GLN      N   12   5.895   6.295   5.538
    2GLN      H   13   5.944   6.377   5.567
    2GLN     CA   14   5.839   6.311   5.403
    2GLN     CB   15   5.730   6.418   5.412
    2GLN     CG   16   5.783   6.547   5.475
    2GLN     CD   17   5.695   6.672   5.463
    2GLN    OE1   18   5.702   6.739   5.360
    2GLN    NE2   19   5.596   6.686   5.550
    2GLN   HE21   20   5.600   6.624   5.628
    2GLN   HE22   21   5.529   6.758   5.535
    2GLN      C   22   5.941   6.341   5.292
    2GLN      O   23   6.053   6.387   5.315
    3ARG      N   24   5.901   6.308   5.170
    3ARG      H   25   5.826   6.244   5.157
    3ARG     CA   26   5.963   6.370   5.051
    3ARG     CB   27   5.904   6.509   5.027
    3ARG     CG   28   5.754   6.503   4.998
    3ARG     CD   29   5.691   6.639   5.026
    3ARG     NE   30   5.546   6.645   5.004
    3ARG     HE   31   5.526   6.608   4.913
    3ARG     CZ   32   5.445   6.678   5.085
    3ARG    NH1   33   5.468   6.731   5.206
    3ARG   HH11   34   5.563   6.748   5.233
    3ARG   HH12   35   5.393   6.737   5.272
    3ARG    NH2   36   5.321   6.659   5.038
    3ARG   HH21   37   5.294   6.645   4.943
    3ARG   HH22   38   5.248   6.689   5.099
    3ARG      C   39   6.115   6.362   5.038
    3ARG      O   40   6.196   6.451   5.062
    4THR      N   41   6.147   6.238   5.000
    4THR      H   42   6.084   6.161   5.007
    4THR     CA   43   6.282   6.183   4.980
    4THR     CB   44   6.296   6.052   5.059
    4THR    OG1   45   6.265   6.102   5.189
    4THR    HG1   46   6.261   6.202   5.186
    4THR    CG2   47   6.425   5.970   5.059
    4THR      C   48   6.327   6.169   4.835
    4THR      O   49   6.272   6.086   4.763
    5PRO      N   50   6.413   6.259   4.789
    5PRO     CA   51   6.478   6.249   4.657
    5PRO     CB   52   6.527   6.391   4.631
    5PRO     CG   53   6.443   6.481   4.722
    5PRO     CD   54   6.441   6.392   4.846
    5PRO      C   55   6.578   6.134   4.644
    5PRO      O   56   6.593   6.072   4.749
    6LYSH     N   57   6.653   6.137   4.534
    6LYSH     H   58   6.677   6.221   4.485
    6LYSH    CA   59   6.735   6.023   4.491
    6LYSH    CB   60   6.776   6.024   4.343
    6LYSH    CG   61   6.652   6.026   4.254
    6LYSH    CD   62   6.699   6.055   4.111
    6LYSH    CE   63   6.571   6.039   4.029
    6LYSH    NZ   64   6.570   6.110   3.900
    6LYSH   HZ1   65   6.561   6.209   3.912
    6LYSH   HZ2   66   6.657   6.092   3.854
    6LYSH   HZ3   67   6.491   6.088   3.843
    6LYSH     C   68   6.859   5.990   4.575
    6LYSH     O   69   6.974   6.007   4.534
    7ILE      N   70   6.832   5.926   4.688
    7ILE      H   71   6.740   5.892   4.709
    7ILE     CA   72   6.932   5.910   4.795
    7ILE     CB   73   6.875   5.884   4.934
    7ILE    CG1   74   6.768   5.776   4.929
    7ILE    CG2   75   6.818   6.019   4.980
    7ILE     CD   76   6.712   5.749   5.069
    7ILE      C   77   7.040   5.808   4.761
    7ILE      O   78   7.024   5.718   4.678
    8GLN      N   79   7.163   5.837   4.803
    8GLN      H   80   7.186   5.916   4.860
    8GLN     CA   81   7.282   5.759   4.768
    8GLN     CB   82   7.383   5.855   4.706
    8GLN     CG   83   7.501   5.775   4.650
    8GLN     CD   84   7.623   5.864   4.625
    8GLN    OE1   85   7.685   5.872   4.519
    8GLN    NE2   86   7.672   5.945   4.719
    8GLN   HE21   87   7.632   5.944   4.811
    8GLN   HE22   88   7.735   6.019   4.697
    8GLN      C   89   7.341   5.702   4.898
    8GLN      O   90   7.363   5.770   4.998
    9VAL      N   91   7.337   5.570   4.893
    9VAL      H   92   7.297   5.519   4.817
    9VAL     CA   93   7.358   5.486   5.012
    9VAL     CB   94   7.493   5.414   5.016
    9VAL    CG1   95   7.509   5.325   4.892
    9VAL    CG2   96   7.606   5.516   5.003
    9VAL      C   97   7.296   5.526   5.146
    9VAL      O   98   7.359   5.550   5.248
   10TYR      N   99   7.163   5.540   5.143
   10TYR      H  100   7.118   5.537   5.054
   10TYR     CA  101   7.077   5.601   5.245
   10TYR     CB  102   7.083   5.515   5.372
   10TYR     CG  103   6.963   5.545   5.462
   10TYR    CD1  104   6.838   5.498   5.423
   10TYR    HD1  105   6.827   5.450   5.326
   10TYR    CD2  106   6.985   5.578   5.595
   10TYR    HD2  107   7.086   5.589   5.634
   10TYR    CE1  108   6.742   5.486   5.523
   10TYR    HE1  109   6.651   5.433   5.494
   10TYR    CE2  110   6.885   5.576   5.692
   10TYR    HE2  111   6.897   5.618   5.792
   10TYR     CZ  112   6.761   5.525   5.655
   10TYR     OH  113   6.672   5.480   5.747
   10TYR     HH  114   6.659   5.554   5.813
   10TYR      C  115   7.092   5.752   5.262
   10TYR      O  116   7.000   5.828   5.294
   11SER      N  117   7.217   5.797   5.258
   11SER      H  118   7.292   5.733   5.243
   11SER     CA  119   7.257   5.938   5.273
   11SER     CB  120   7.407   5.959   5.293
   11SER     OG  121   7.448   5.872   5.398
   11SER     HG  122   7.484   5.785   5.363
   11SER      C  123   7.209   6.026   5.157
   11SER      O  124   7.245   6.010   5.040
   12ARG      N  125   7.148   6.138   5.194
   12ARG      H  126   7.127   6.203   5.121
   12ARG     CA  127   7.101   6.178   5.327
   12ARG     CB  128   7.162   6.315   5.359
   12ARG     CG  129   7.146   6.350   5.507
   12ARG     CD  130   7.190   6.495   5.531
   12ARG     NE  131   7.274   6.482   5.651
   12ARG     HE  132   7.234   6.439   5.732
   12ARG     CZ  133   7.400   6.523   5.670
   12ARG    NH1  134   7.473   6.569   5.567
   12ARG   HH11  135   7.430   6.572   5.477
   12ARG   HH12  136   7.561   6.615   5.574
   12ARG    NH2  137   7.449   6.536   5.793
   12ARG   HH21  138   7.392   6.534   5.876
   12ARG   HH22  139   7.548   6.524   5.805
   12ARG      C  140   6.948   6.189   5.319
   12ARG      O  141   6.911   6.287   5.254
   13HI0      N  142   6.882   6.096   5.386
   13HI0      H  143   6.934   6.018   5.422
   13HI0     CA  144   6.736   6.096   5.403
   13HI0     CB  145   6.682   5.976   5.481
   13HI0     CG  146   6.717   5.976   5.630
   13HI0    ND1  147   6.827   5.916   5.676
   13HI0    HD1  148   6.916   5.914   5.631
   13HI0    CD2  149   6.634   5.986   5.733
   13HI0    HD2  150   6.532   6.022   5.742
   13HI0    CE1  151   6.811   5.887   5.805
   13HI0    HE1  152   6.880   5.820   5.857
   13HI0    NE2  153   6.690   5.930   5.840
   13HI0    HE2  154   6.652   5.925   5.932
   13HI0      C  155   6.686   6.223   5.472
   13HI0      O  156   6.735   6.259   5.579
   14PRO      N  157   6.581   6.287   5.422
   14PRO     CA  158   6.507   6.395   5.490
   14PRO     CB  159   6.395   6.435   5.393
   14PRO     CG  160   6.456   6.408   5.256
   14PRO     CD  161   6.556   6.294   5.277
   14PRO      C  162   6.468   6.358   5.633
   14PRO      O  163   6.425   6.247   5.664
   15ALA      N  164   6.461   6.458   5.720
   15ALA      H  165   6.410   6.540   5.693
   15ALA     CA  166   6.483   6.443   5.865
   15ALA     CB  167   6.630   6.467   5.900
   15ALA      C  168   6.397   6.539   5.947
   15ALA      O  169   6.406   6.659   5.922
   16GL4      N  170   6.333   6.475   6.045
   16GL4      H  171   6.337   6.376   6.054
   16GL4     CA  172   6.247   6.552   6.136
   16GL4     CB  173   6.140   6.463   6.200
   16GL4     CG  174   6.060   6.401   6.085
   16GL4     CD  175   5.957   6.302   6.140
   16GL4    OE1  176   5.845   6.339   6.180
   16GL4   HE11  177   5.804   6.259   6.225
   16GL4   HE12  178   5.821   6.425   6.136
   16GL4    OE2  179   5.983   6.180   6.137
   16GL4   HE21  180   5.900   6.138   6.173
   16GL4   HE22  181   6.078   6.165   6.110
   16GL4      C  182   6.325   6.602   6.257
   16GL4      O  183   6.312   6.720   6.287
   17ASN      N  184   6.417   6.522   6.311
   17ASN      H  185   6.441   6.430   6.281
   17ASN     CA  186   6.479   6.548   6.442
   17ASN     CB  187   6.529   6.412   6.490
   17ASN     CG  188   6.589   6.415   6.631
   17ASN    OD1  189   6.552   6.486   6.724
   17ASN    ND2  190   6.691   6.330   6.640
   17ASN   HD21  191   6.733   6.284   6.561
   17ASN   HD22  192   6.715   6.311   6.735
   17ASN      C  193   6.591   6.652   6.450
   17ASN      O  194   6.678   6.665   6.364
   18GLY      N  195   6.581   6.721   6.563
   18GLY      H  196   6.493   6.716   6.610
   18GLY     CA  197   6.677   6.823   6.607
   18GLY      C  198   6.788   6.756   6.688
   18GLY      O  199   6.776   6.709   6.801
   19LYSH     N  200   6.905   6.758   6.625
   19LYSH     H  201   6.973   6.689   6.649
   19LYSH    CA  202   6.942   6.822   6.498
   19LYSH    CB  203   7.020   6.951   6.517
   19LYSH    CG  204   6.936   7.076   6.544
   19LYSH    CD  205   7.003   7.206   6.499
   19LYSH    CE  206   6.966   7.327   6.585
   19LYSH    NZ  207   7.012   7.447   6.514
   19LYSH   HZ1  208   7.112   7.449   6.514
   19LYSH   HZ2  209   6.979   7.457   6.420
   19LYSH   HZ3  210   6.991   7.528   6.570
   19LYSH     C  211   7.009   6.730   6.396
   19LYSH     O  212   7.104   6.657   6.425
   20SER      N  213   6.968   6.763   6.274
   20SER      H  214   6.912   6.845   6.266
   20SER     CA  215   7.005   6.696   6.148
   20SER     CB  216   6.883   6.645   6.070
   20SER     OG  217   6.798   6.557   6.143
   20SER     HG  218   6.737   6.611   6.201
   20SER      C  219   7.086   6.789   6.058
   20SER      O  220   7.082   6.787   5.935
   21ASN      N  221   7.173   6.874   6.113
   21ASN      H  222   7.205   6.860   6.206
   21ASN     CA  223   7.248   6.985   6.052
   21ASN     CB  224   7.277   7.086   6.163
   21ASN     CG  225   7.310   7.224   6.106
   21ASN    OD1  226   7.231   7.294   6.043
   21ASN    ND2  227   7.435   7.264   6.126
   21ASN   HD21  228   7.510   7.205   6.156
   21ASN   HD22  229   7.461   7.353   6.089
   21ASN      C  230   7.376   6.936   5.984
   21ASN      O  231   7.467   6.892   6.054
   22PHE      N  232   7.390   6.946   5.852
   22PHE      H  233   7.473   6.912   5.807
   22PHE     CA  234   7.298   7.020   5.765
   22PHE     CB  235   7.370   7.113   5.667
   22PHE     CG  236   7.451   7.229   5.725
   22PHE    CD1  237   7.382   7.346   5.754
   22PHE    HD1  238   7.278   7.345   5.722
   22PHE    CD2  239   7.585   7.213   5.758
   22PHE    HD2  240   7.639   7.122   5.733
   22PHE    CE1  241   7.446   7.455   5.811
   22PHE    HE1  242   7.385   7.542   5.836
   22PHE    CE2  243   7.646   7.324   5.815
   22PHE    HE2  244   7.753   7.333   5.833
   22PHE     CZ  245   7.581   7.443   5.845
   22PHE     HZ  246   7.635   7.527   5.889
   22PHE      C  247   7.199   6.932   5.688
   22PHE      O  248   7.249   6.847   5.615
   23LEU      N  249   7.080   6.983   5.660
   23LEU      H  250   7.054   7.075   5.691
   23LEU     CA  251   6.989   6.925   5.560
   23LEU     CB  252   6.840   6.928   5.597
   23LEU     CG  253   6.752   6.808   5.562
   23LEU    CD1  254   6.722   6.799   5.413
   23LEU    CD2  255   6.802   6.674   5.618
   23LEU      C  256   7.021   6.969   5.417
   23LEU      O  257   6.994   7.085   5.387
   24ASN      N  258   7.066   6.875   5.335
   24ASN      H  259   7.090   6.785   5.371
   24ASN     CA  260   7.075   6.896   5.190
   24ASN     CB  261   7.210   6.842   5.141
   24ASN     CG  262   7.246   6.704   5.197
   24ASN    OD1  263   7.170   6.611   5.221
   24ASN    ND2  264   7.374   6.679   5.222
   24ASN   HD21  265   7.445   6.750   5.217
   24ASN   HD22  266   7.411   6.586   5.217
   24ASN      C  267   6.961   6.828   5.114
   24ASN      O  268   6.903   6.736   5.172
   25CYS2     N  269   6.929   6.883   4.998
   25CYS2     H  270   6.963   6.971   4.966
   25CYS2    CA  271   6.838   6.817   4.902
   25CYS2    CB  272   6.752   6.914   4.822
   25CYS2    SG  273   6.612   6.857   4.720
   25CYS2     C  274   6.914   6.731   4.801
   25CYS2     O  275   6.992   6.781   4.719
   26TYR      N  276   6.896   6.601   4.821
   26TYR      H  277   6.833   6.567   4.890
   26TYR     CA  278   6.955   6.495   4.737
   26TYR     CB  279   6.945   6.365   4.817
   26TYR     CG  280   7.081   6.295   4.828
   26TYR    CD1  281   7.156   6.321   4.942
   26TYR    HD1  282   7.119   6.396   5.012
   26TYR    CD2  283   7.143   6.236   4.719
   26TYR    HD2  284   7.091   6.199   4.630
   26TYR    CE1  285   7.289   6.284   4.960
   26TYR    HE1  286   7.349   6.352   5.020
   26TYR    CE2  287   7.275   6.198   4.739
   26TYR    HE2  288   7.324   6.163   4.648
   26TYR     CZ  289   7.347   6.210   4.857
   26TYR     OH  290   7.475   6.165   4.865
   26TYR     HH  291   7.516   6.182   4.955
   26TYR      C  292   6.909   6.474   4.593
   26TYR      O  293   6.865   6.368   4.548
   27VAL      N  294   6.902   6.588   4.525
   27VAL      H  295   6.953   6.665   4.565
   27VAL     CA  296   6.862   6.589   4.384
   27VAL     CB  297   6.791   6.716   4.336
   27VAL    CG1  298   6.656   6.725   4.407
   27VAL    CG2  299   6.877   6.842   4.348
   27VAL      C  300   6.975   6.549   4.289
   27VAL      O  301   7.088   6.593   4.309
   28SER      N  302   6.929   6.484   4.183
   28SER      H  303   6.841   6.519   4.151
   28SER     CA  304   7.028   6.458   4.077
   28SER     CB  305   7.027   6.318   4.015
   28SER     OG  306   7.159   6.270   3.988
   28SER     HG  307   7.182   6.275   3.891
   28SER      C  308   7.008   6.546   3.953
   28SER      O  309   6.900   6.581   3.907
   29GLY      N  310   7.122   6.589   3.900
   29GLY      H  311   7.211   6.574   3.944
   29GLY     CA  312   7.133   6.679   3.785
   29GLY      C  313   7.273   6.681   3.724
   29GLY      O  314   7.336   6.576   3.721
   30PHE      N  315   7.309   6.789   3.655
   30PHE      H  316   7.245   6.852   3.612
   30PHE     CA  317   7.451   6.820   3.628
   30PHE     CB  318   7.476   6.809   3.478
   30PHE     CG  319   7.416   6.684   3.413
   30PHE    CD1  320   7.477   6.561   3.435
   30PHE    HD1  321   7.538   6.535   3.522
   30PHE    CD2  322   7.320   6.704   3.314
   30PHE    HD2  323   7.265   6.796   3.298
   30PHE    CE1  324   7.438   6.456   3.354
   30PHE    HE1  325   7.485   6.358   3.366
   30PHE    CE2  326   7.290   6.596   3.232
   30PHE    HE2  327   7.206   6.609   3.163
   30PHE     CZ  328   7.349   6.472   3.249
   30PHE     HZ  329   7.333   6.391   3.178
   30PHE      C  330   7.493   6.958   3.678
   30PHE      O  331   7.416   7.025   3.745
   31HI0      N  332   7.622   6.986   3.663
   31HI0      H  333   7.682   6.912   3.631
   31HI0     CA  334   7.681   7.120   3.673
   31HI0     CB  335   7.808   7.088   3.752
   31HI0     CG  336   7.838   7.181   3.869
   31HI0    ND1  337   7.926   7.280   3.869
   31HI0    HD1  338   7.978   7.313   3.790
   31HI0    CD2  339   7.767   7.189   3.982
   31HI0    HD2  340   7.713   7.104   4.024
   31HI0    CE1  341   7.922   7.335   3.990
   31HI0    HE1  342   7.997   7.402   4.031
   31HI0    NE2  343   7.826   7.277   4.062
   31HI0    HE2  344   7.790   7.300   4.152
   31HI0      C  345   7.694   7.190   3.537
   31HI0      O  346   7.725   7.119   3.442
   32PRO      N  347   7.682   7.322   3.526
   32PRO     CA  348   7.643   7.415   3.633
   32PRO     CB  349   7.686   7.551   3.579
   32PRO     CG  350   7.676   7.528   3.429
   32PRO     CD  351   7.730   7.387   3.404
   32PRO      C  352   7.495   7.413   3.673
   32PRO      O  353   7.411   7.382   3.588
   33SER      N  354   7.466   7.420   3.802
   33SER      H  355   7.526   7.472   3.863
   33SER     CA  356   7.338   7.397   3.870
   33SER     CB  357   7.357   7.348   4.014
   33SER     OG  358   7.421   7.452   4.088
   33SER     HG  359   7.406   7.433   4.185
   33SER      C  360   7.236   7.511   3.876
   33SER      O  361   7.260   7.625   3.917
   34AS4      N  362   7.111   7.487   3.838
   34AS4      H  363   7.091   7.399   3.795
   34AS4     CA  364   7.002   7.585   3.830
   34AS4     CB  365   6.893   7.521   3.743
   34AS4     CG  366   6.932   7.503   3.596
   34AS4    OD1  367   6.871   7.585   3.524
   34AS4   HD11  368   6.873   7.544   3.433
   34AS4   HD12  369   6.808   7.652   3.564
   34AS4    OD2  370   7.015   7.414   3.570
   34AS4   HD21  371   7.026   7.406   3.471
   34AS4   HD22  372   7.060   7.378   3.652
   34AS4      C  373   6.947   7.638   3.962
   34AS4      O  374   6.997   7.616   4.073
   35ILE      N  375   6.860   7.737   3.942
   35ILE      H  376   6.852   7.787   3.856
   35ILE     CA  377   6.792   7.801   4.056
   35ILE     CB  378   6.685   7.902   4.014
   35ILE    CG1  379   6.597   7.864   3.895
   35ILE    CG2  380   6.743   8.041   3.988
   35ILE     CD  381   6.480   7.786   3.956
   35ILE      C  382   6.734   7.702   4.157
   35ILE      O  383   6.677   7.595   4.133
   36GL4      N  384   6.748   7.750   4.280
   36GL4      H  385   6.783   7.843   4.295
   36GL4     CA  386   6.740   7.669   4.402
   36GL4     CB  387   6.755   7.759   4.525
   36GL4     CG  388   6.897   7.809   4.552
   36GL4     CD  389   6.975   7.897   4.455
   36GL4    OE1  390   6.920   7.958   4.360
   36GL4   HE11  391   6.995   8.006   4.315
   36GL4   HE12  392   6.820   7.963   4.364
   36GL4    OE2  393   7.097   7.868   4.458
   36GL4   HE21  394   7.149   7.935   4.406
   36GL4   HE22  395   7.099   7.782   4.509
   36GL4      C  396   6.607   7.596   4.414
   36GL4      O  397   6.503   7.648   4.373
   37VAL      N  398   6.619   7.465   4.431
   37VAL      H  399   6.709   7.421   4.422
   37VAL     CA  400   6.501   7.378   4.446
   37VAL     CB  401   6.540   7.231   4.432
   37VAL    CG1  402   6.602   7.200   4.296
   37VAL    CG2  403   6.617   7.171   4.550
   37VAL      C  404   6.413   7.401   4.569
   37VAL      O  405   6.454   7.473   4.660
   38AS4      N  406   6.288   7.358   4.553
   38AS4      H  407   6.242   7.328   4.469
   38AS4     CA  408   6.190   7.352   4.661
   38AS4     CB  409   6.048   7.311   4.621
   38AS4     CG  410   6.005   7.390   4.497
   38AS4    OD1  411   6.068   7.367   4.391
   38AS4   HD11  412   6.046   7.433   4.319
   38AS4   HD12  413   6.115   7.279   4.398
   38AS4    OD2  414   5.904   7.462   4.492
   38AS4   HD21  415   5.903   7.508   4.403
   38AS4   HD22  416   5.875   7.470   4.588
   38AS4      C  417   6.223   7.270   4.786
   38AS4      O  418   6.156   7.176   4.830
   39LEU      N  419   6.331   7.302   4.856
   39LEU      H  420   6.408   7.352   4.817
   39LEU     CA  421   6.343   7.264   4.998
   39LEU     CB  422   6.474   7.312   5.060
   39LEU     CG  423   6.585   7.207   5.056
   39LEU    CD1  424   6.724   7.261   5.092
   39LEU    CD2  425   6.560   7.102   5.165
   39LEU      C  426   6.232   7.319   5.088
   39LEU      O  427   6.200   7.438   5.085
   40LEU      N  428   6.178   7.230   5.170
   40LEU      H  429   6.219   7.143   5.197
   40LEU     CA  430   6.059   7.269   5.248
   40LEU     CB  431   5.934   7.224   5.172
   40LEU     CG  432   5.920   7.077   5.135
   40LEU    CD1  433   5.860   6.990   5.246
   40LEU    CD2  434   5.836   7.054   5.009
   40LEU      C  435   6.061   7.232   5.396
   40LEU      O  436   6.158   7.178   5.449
   41LYSH     N  437   5.955   7.275   5.464
   41LYSH     H  438   5.899   7.349   5.429
   41LYSH    CA  439   5.922   7.234   5.602
   41LYSH    CB  440   5.957   7.348   5.698
   41LYSH    CG  441   5.985   7.297   5.839
   41LYSH    CD  442   6.042   7.401   5.935
   41LYSH    CE  443   6.165   7.472   5.877
   41LYSH    NZ  444   6.229   7.567   5.969
   41LYSH   HZ1  445   6.242   7.520   6.056
   41LYSH   HZ2  446   6.319   7.593   5.933
   41LYSH   HZ3  447   6.165   7.641   5.987
   41LYSH     C  448   5.770   7.216   5.602
   41LYSH     O  449   5.701   7.313   5.571
   42ASN      N  450   5.744   7.086   5.601
   42ASN      H  451   5.822   7.024   5.610
   42ASN     CA  452   5.610   7.026   5.593
   42ASN     CB  453   5.518   7.058   5.711
   42ASN     CG  454   5.544   6.973   5.836
   42ASN    OD1  455   5.622   7.006   5.926
   42ASN    ND2  456   5.473   6.861   5.833
   42ASN   HD21  457   5.396   6.848   5.771
   42ASN   HD22  458   5.500   6.795   5.903
   42ASN      C  459   5.516   7.039   5.473
   42ASN      O  460   5.441   6.947   5.441
   43GLY      N  461   5.549   7.143   5.396
   43GLY      H  462   5.628   7.198   5.423
   43GLY     CA  463   5.453   7.193   5.296
   43GLY      C  464   5.507   7.315   5.221
   43GLY      O  465   5.588   7.293   5.130
   44GL4      N  466   5.479   7.438   5.264
   44GL4      H  467   5.414   7.456   5.337
   44GL4     CA  468   5.546   7.559   5.214
   44GL4     CB  469   5.482   7.685   5.273
   44GL4     CG  470   5.449   7.690   5.422
   44GL4     CD  471   5.325   7.611   5.463
   44GL4    OE1  472   5.349   7.517   5.542
   44GL4   HE11  473   5.286   7.440   5.532
   44GL4   HE12  474   5.435   7.552   5.579
   44GL4    OE2  475   5.212   7.655   5.432
   44GL4   HE21  476   5.145   7.594   5.475
   44GL4   HE22  477   5.227   7.749   5.402
   44GL4      C  478   5.699   7.559   5.210
   44GL4      O  479   5.763   7.522   5.308
   45ARG      N  480   5.749   7.601   5.094
   45ARG      H  481   5.689   7.632   5.020
   45ARG     CA  482   5.891   7.620   5.062
   45ARG     CB  483   5.900   7.634   4.910
   45ARG     CG  484   6.047   7.628   4.869
   45ARG     CD  485   6.076   7.761   4.800
   45ARG     NE  486   6.218   7.772   4.764
   45ARG     HE  487   6.281   7.780   4.841
   45ARG     CZ  488   6.268   7.741   4.643
   45ARG    NH1  489   6.192   7.693   4.543
   45ARG   HH11  490   6.093   7.688   4.554
   45ARG   HH12  491   6.230   7.671   4.453
   45ARG    NH2  492   6.391   7.790   4.624
   45ARG   HH21  493   6.432   7.848   4.695
   45ARG   HH22  494   6.433   7.797   4.534
   45ARG      C  495   5.963   7.733   5.136
   45ARG      O  496   5.908   7.843   5.134
   46ILE      N  497   6.079   7.699   5.192
   46ILE      H  498   6.115   7.606   5.192
   46ILE     CA  499   6.164   7.795   5.264
   46ILE     CB  500   6.238   7.727   5.379
   46ILE    CG1  501   6.341   7.621   5.338
   46ILE    CG2  502   6.140   7.654   5.471
   46ILE     CD  503   6.471   7.680   5.391
   46ILE      C  504   6.248   7.881   5.168
   46ILE      O  505   6.282   7.831   5.061
   47GL4      N  506   6.306   7.981   5.233
   47GL4      H  507   6.277   7.997   5.327
   47GL4     CA  508   6.391   8.086   5.174
   47GL4     CB  509   6.360   8.227   5.226
   47GL4     CG  510   6.399   8.252   5.372
   47GL4     CD  511   6.296   8.204   5.473
   47GL4    OE1  512   6.209   8.286   5.510
   47GL4   HE11  513   6.158   8.241   5.583
   47GL4   HE12  514   6.222   8.372   5.460
   47GL4    OE2  515   6.295   8.085   5.513
   47GL4   HE21  516   6.209   8.062   5.559
   47GL4   HE22  517   6.385   8.046   5.497
   47GL4      C  518   6.540   8.055   5.186
   47GL4      O  519   6.610   8.059   5.085
   48LYSH     N  520   6.585   8.005   5.301
   48LYSH     H  521   6.522   7.985   5.375
   48LYSH    CA  522   6.728   7.988   5.333
   48LYSH    CB  523   6.736   7.976   5.485
   48LYSH    CG  524   6.688   8.092   5.572
   48LYSH    CD  525   6.729   8.059   5.716
   48LYSH    CE  526   6.638   8.131   5.816
   48LYSH    NZ  527   6.684   8.106   5.954
   48LYSH   HZ1  528   6.775   8.146   5.958
   48LYSH   HZ2  529   6.624   8.152   6.019
   48LYSH   HZ3  530   6.698   8.011   5.980
   48LYSH     C  531   6.799   7.869   5.268
   48LYSH     O  532   6.883   7.804   5.330
   49VAL      N  533   6.771   7.844   5.140
   49VAL      H  534   6.719   7.918   5.096
   49VAL     CA  535   6.853   7.751   5.063
   49VAL     CB  536   6.783   7.703   4.936
   49VAL    CG1  537   6.848   7.579   4.874
   49VAL    CG2  538   6.632   7.680   4.946
   49VAL      C  539   6.991   7.813   5.038
   49VAL      O  540   6.997   7.925   4.989
   50GL4      N  541   7.101   7.738   5.034
   50GL4      H  542   7.094   7.640   5.054
   50GL4     CA  543   7.236   7.790   5.006
   50GL4     CB  544   7.311   7.797   5.139
   50GL4     CG  545   7.325   7.937   5.199
   50GL4     CD  546   7.425   8.016   5.115
   50GL4    OE1  547   7.416   8.140   5.125
   50GL4   HE11  548   7.466   8.184   5.050
   50GL4   HE12  549   7.342   8.164   5.188
   50GL4    OE2  550   7.525   7.958   5.067
   50GL4   HE21  551   7.571   8.017   5.000
   50GL4   HE22  552   7.530   7.862   5.094
   50GL4      C  553   7.312   7.721   4.893
   50GL4      O  554   7.240   7.692   4.798
   51HI0      N  555   7.445   7.729   4.894
   51HI0      H  556   7.494   7.801   4.943
   51HI0     CA  557   7.527   7.681   4.782
   51HI0     CB  558   7.669   7.732   4.808
   51HI0     CG  559   7.767   7.689   4.698
   51HI0    ND1  560   7.765   7.732   4.572
   51HI0    HD1  561   7.722   7.819   4.547
   51HI0    CD2  562   7.850   7.586   4.704
   51HI0    HD2  563   7.867   7.519   4.789
   51HI0    CE1  564   7.854   7.659   4.505
   51HI0    HE1  565   7.872   7.674   4.399
   51HI0    NE2  566   7.906   7.566   4.585
   51HI0    HE2  567   7.982   7.507   4.559
   51HI0      C  568   7.509   7.533   4.747
   51HI0      O  569   7.509   7.444   4.832
   52SER      N  570   7.488   7.502   4.619
   52SER      H  571   7.465   7.577   4.557
   52SER     CA  572   7.471   7.367   4.565
   52SER     CB  573   7.376   7.351   4.446
   52SER     OG  574   7.401   7.444   4.340
   52SER     HG  575   7.343   7.522   4.361
   52SER      C  576   7.599   7.283   4.552
   52SER      O  577   7.664   7.282   4.447
   53AS4      N  578   7.647   7.218   4.657
   53AS4      H  579   7.616   7.228   4.752
   53AS4     CA  580   7.766   7.132   4.652
   53AS4     CB  581   7.791   7.083   4.795
   53AS4     CG  582   7.921   7.011   4.831
   53AS4    OD1  583   8.006   7.065   4.905
   53AS4   HD11  584   8.078   6.999   4.925
   53AS4   HD12  585   7.966   7.155   4.923
   53AS4    OD2  586   7.938   6.894   4.790
   53AS4   HD21  587   8.027   6.865   4.825
   53AS4   HD22  588   7.856   6.861   4.743
   53AS4      C  589   7.754   7.012   4.558
   53AS4      O  590   7.651   6.945   4.553
   54LEU      N  591   7.856   6.999   4.473
   54LEU      H  592   7.940   7.052   4.489
   54LEU     CA  593   7.854   6.892   4.373
   54LEU     CB  594   7.922   6.946   4.247
   54LEU     CG  595   7.895   6.839   4.141
   54LEU    CD1  596   7.746   6.839   4.104
   54LEU    CD2  597   7.996   6.873   4.031
   54LEU      C  598   7.927   6.769   4.429
   54LEU      O  599   8.049   6.756   4.431
   55SER      N  600   7.843   6.676   4.474
   55SER      H  601   7.746   6.688   4.451
   55SER     CA  602   7.896   6.551   4.530
   55SER     CB  603   7.811   6.485   4.639
   55SER     OG  604   7.881   6.406   4.736
   55SER     HG  605   7.957   6.463   4.767
   55SER      C  606   7.926   6.449   4.420
   55SER      O  607   7.836   6.427   4.338
   56PHE      N  608   8.044   6.388   4.415
   56PHE      H  609   8.123   6.398   4.475
   56PHE     CA  610   8.082   6.298   4.305
   56PHE     CB  611   8.225   6.246   4.312
   56PHE     CG  612   8.289   6.210   4.178
   56PHE    CD1  613   8.285   6.076   4.142
   56PHE    HD1  614   8.217   6.005   4.188
   56PHE    CD2  615   8.350   6.310   4.102
   56PHE    HD2  616   8.385   6.401   4.151
   56PHE    CE1  617   8.342   6.044   4.019
   56PHE    HE1  618   8.320   5.947   3.973
   56PHE    CE2  619   8.397   6.277   3.976
   56PHE    HE2  620   8.422   6.352   3.900
   56PHE     CZ  621   8.392   6.144   3.937
   56PHE     HZ  622   8.430   6.116   3.839
   56PHE      C  623   7.981   6.185   4.328
   56PHE      O  624   7.997   6.101   4.416
   57SER      N  625   7.920   6.152   4.214
   57SER      H  626   7.956   6.181   4.125
   57SER     CA  627   7.810   6.055   4.213
   57SER     CB  628   7.731   6.092   4.088
   57SER     OG  629   7.623   6.005   4.054
   57SER     HG  630   7.564   6.075   4.014
   57SER      C  631   7.853   5.908   4.206
   57SER      O  632   7.959   5.868   4.158
   58LYSH     N  633   7.761   5.822   4.250
   58LYSH     H  634   7.709   5.834   4.334
   58LYSH    CA  635   7.758   5.685   4.197
   58LYSH    CB  636   7.655   5.601   4.272
   58LYSH    CG  637   7.510   5.641   4.244
   58LYSH    CD  638   7.417   5.544   4.318
   58LYSH    CE  639   7.267   5.573   4.310
   58LYSH    NZ  640   7.178   5.469   4.363
   58LYSH   HZ1  641   7.182   5.393   4.299
   58LYSH   HZ2  642   7.207   5.434   4.452
   58LYSH   HZ3  643   7.086   5.507   4.355
   58LYSH     C  644   7.736   5.662   4.048
   58LYSH     O  645   7.765   5.554   3.998
   59AS4      N  646   7.680   5.755   3.971
   59AS4      H  647   7.667   5.845   4.013
   59AS4     CA  648   7.649   5.745   3.827
   59AS4     CB  649   7.496   5.745   3.818
   59AS4     CG  650   7.450   5.653   3.705
   59AS4    OD1  651   7.429   5.706   3.594
   59AS4   HD11  652   7.408   5.633   3.528
   59AS4   HD12  653   7.432   5.806   3.603
   59AS4    OD2  654   7.438   5.529   3.717
   59AS4   HD21  655   7.428   5.505   3.620
   59AS4   HD22  656   7.405   5.505   3.808
   59AS4      C  657   7.718   5.852   3.744
   59AS4      O  658   7.815   5.914   3.789
   60TRP      N  659   7.664   5.876   3.625
   60TRP      H  660   7.604   5.806   3.586
   60TRP     CA  661   7.712   5.990   3.546
   60TRP     CB  662   7.701   5.959   3.397
   60TRP     CG  663   7.834   5.905   3.344
   60TRP    CD1  664   7.914   5.804   3.377
   60TRP    HD1  665   7.894   5.737   3.461
   60TRP    CD2  666   7.897   5.980   3.245
   60TRP    NE1  667   8.024   5.812   3.303
   60TRP    HE1  668   8.102   5.750   3.316
   60TRP    CE2  669   8.017   5.915   3.220
   60TRP    CE3  670   7.866   6.102   3.186
   60TRP    HE3  671   7.774   6.159   3.196
   60TRP    CZ2  672   8.109   5.968   3.129
   60TRP    HZ2  673   8.201   5.916   3.103
   60TRP    CZ3  674   7.963   6.159   3.104
   60TRP    HZ3  675   7.947   6.264   3.081
   60TRP    CH2  676   8.077   6.089   3.069
   60TRP    HH2  677   8.133   6.117   2.979
   60TRP      C  678   7.626   6.115   3.569
   60TRP      O  679   7.655   6.224   3.520
   61SER      N  680   7.502   6.086   3.606
   61SER      H  681   7.479   5.990   3.619
   61SER     CA  682   7.417   6.187   3.672
   61SER     CB  683   7.274   6.135   3.677
   61SER     OG  684   7.184   6.243   3.706
   61SER     HG  685   7.135   6.266   3.622
   61SER      C  686   7.465   6.229   3.811
   61SER      O  687   7.477   6.141   3.896
   62PHE      N  688   7.475   6.361   3.825
   62PHE      H  689   7.420   6.423   3.769
   62PHE     CA  690   7.550   6.413   3.940
   62PHE     CB  691   7.644   6.519   3.881
   62PHE     CG  692   7.781   6.452   3.863
   62PHE    CD1  693   7.815   6.398   3.739
   62PHE    HD1  694   7.753   6.410   3.650
   62PHE    CD2  695   7.877   6.444   3.963
   62PHE    HD2  696   7.846   6.487   4.058
   62PHE    CE1  697   7.936   6.335   3.718
   62PHE    HE1  698   7.945   6.273   3.629
   62PHE    CE2  699   8.006   6.400   3.938
   62PHE    HE2  700   8.078   6.414   4.019
   62PHE     CZ  701   8.035   6.341   3.816
   62PHE     HZ  702   8.138   6.314   3.791
   62PHE      C  703   7.458   6.473   4.047
   62PHE      O  704   7.369   6.554   4.024
   63TYR      N  705   7.514   6.467   4.167
   63TYR      H  706   7.601   6.426   4.193
   63TYR     CA  707   7.439   6.508   4.287
   63TYR     CB  708   7.461   6.415   4.407
   63TYR     CG  709   7.394   6.278   4.394
   63TYR    CD1  710   7.469   6.161   4.388
   63TYR    HD1  711   7.576   6.168   4.408
   63TYR    CD2  712   7.256   6.275   4.385
   63TYR    HD2  713   7.199   6.368   4.383
   63TYR    CE1  714   7.401   6.041   4.384
   63TYR    HE1  715   7.459   5.957   4.421
   63TYR    CE2  716   7.187   6.155   4.370
   63TYR    HE2  717   7.081   6.157   4.346
   63TYR     CZ  718   7.262   6.038   4.376
   63TYR     OH  719   7.195   5.925   4.412
   63TYR     HH  720   7.115   5.953   4.465
   63TYR      C  721   7.452   6.653   4.333
   63TYR      O  722   7.552   6.703   4.384
   64LEU      N  723   7.348   6.733   4.309
   64LEU      H  724   7.259   6.690   4.294
   64LEU     CA  725   7.348   6.877   4.339
   64LEU     CB  726   7.270   6.959   4.236
   64LEU     CG  727   7.316   6.929   4.093
   64LEU    CD1  728   7.205   6.966   3.994
   64LEU    CD2  729   7.451   6.994   4.063
   64LEU      C  730   7.291   6.905   4.478
   64LEU      O  731   7.170   6.913   4.499
   65LEU      N  732   7.384   6.892   4.572
   65LEU      H  733   7.482   6.891   4.550
   65LEU     CA  734   7.345   6.907   4.713
   65LEU     CB  735   7.467   6.859   4.793
   65LEU     CG  736   7.478   6.708   4.771
   65LEU    CD1  737   7.585   6.664   4.871
   65LEU    CD2  738   7.358   6.627   4.820
   65LEU      C  739   7.311   7.051   4.751
   65LEU      O  740   7.392   7.125   4.807
   66TYR      N  741   7.186   7.094   4.741
   66TYR      H  742   7.125   7.037   4.687
   66TYR     CA  743   7.135   7.226   4.782
   66TYR     CB  744   7.001   7.264   4.719
   66TYR     CG  745   7.000   7.296   4.569
   66TYR    CD1  746   6.966   7.194   4.480
   66TYR    HD1  747   6.948   7.091   4.511
   66TYR    CD2  748   7.036   7.422   4.523
   66TYR    HD2  749   7.075   7.498   4.590
   66TYR    CE1  750   6.969   7.218   4.343
   66TYR    HE1  751   6.962   7.130   4.278
   66TYR    CE2  752   7.029   7.446   4.386
   66TYR    HE2  753   7.058   7.544   4.349
   66TYR     CZ  754   7.000   7.344   4.296
   66TYR     OH  755   6.998   7.376   4.163
   66TYR     HH  756   7.008   7.475   4.151
   66TYR      C  757   7.105   7.224   4.932
   66TYR      O  758   7.014   7.157   4.980
   67TYR      N  759   7.205   7.269   5.007
   67TYR      H  760   7.296   7.281   4.968
   67TYR     CA  761   7.204   7.273   5.154
   67TYR     CB  762   7.353   7.273   5.188
   67TYR     CG  763   7.415   7.134   5.200
   67TYR    CD1  764   7.498   7.091   5.097
   67TYR    HD1  765   7.518   7.162   5.017
   67TYR    CD2  766   7.406   7.064   5.319
   67TYR    HD2  767   7.319   7.068   5.384
   67TYR    CE1  768   7.579   6.979   5.117
   67TYR    HE1  769   7.649   6.949   5.040
   67TYR    CE2  770   7.485   6.951   5.335
   67TYR    HE2  771   7.476   6.895   5.428
   67TYR     CZ  772   7.575   6.910   5.237
   67TYR     OH  773   7.661   6.805   5.252
   67TYR     HH  774   7.738   6.808   5.189
   67TYR      C  775   7.130   7.386   5.227
   67TYR      O  776   7.114   7.498   5.179
   68THR      N  777   7.070   7.353   5.341
   68THR      H  778   7.048   7.257   5.359
   68THR     CA  779   6.993   7.451   5.419
   68THR     CB  780   6.845   7.437   5.383
   68THR    OG1  781   6.777   7.558   5.419
   68THR    HG1  782   6.820   7.641   5.383
   68THR    CG2  783   6.769   7.323   5.450
   68THR      C  784   7.024   7.425   5.567
   68THR      O  785   7.033   7.308   5.602
   69GL4      N  786   7.038   7.529   5.649
   69GL4      H  787   7.047   7.621   5.610
   69GL4     CA  788   7.055   7.513   5.794
   69GL4     CB  789   7.067   7.648   5.864
   69GL4     CG  790   7.158   7.622   5.984
   69GL4     CD  791   7.152   7.742   6.078
   69GL4    OE1  792   7.137   7.855   6.026
   69GL4   HE11  793   7.156   7.924   6.096
   69GL4   HE12  794   7.110   7.842   5.931
   69GL4    OE2  795   7.153   7.720   6.201
   69GL4   HE21  796   7.205   7.791   6.249
   69GL4   HE22  797   7.088   7.646   6.218
   69GL4      C  798   6.932   7.446   5.856
   69GL4      O  799   6.818   7.491   5.842
   70PHE      N  800   6.962   7.351   5.944
   70PHE      H  801   7.052   7.349   5.988
   70PHE     CA  802   6.858   7.279   6.019
   70PHE     CB  803   6.895   7.137   6.061
   70PHE     CG  804   6.773   7.045   6.078
   70PHE    CD1  805   6.739   6.972   5.965
   70PHE    HD1  806   6.792   6.997   5.873
   70PHE    CD2  807   6.714   7.016   6.201
   70PHE    HD2  808   6.746   7.079   6.285
   70PHE    CE1  809   6.637   6.878   5.977
   70PHE    HE1  810   6.616   6.804   5.900
   70PHE    CE2  811   6.611   6.925   6.212
   70PHE    HE2  812   6.584   6.884   6.310
   70PHE     CZ  813   6.570   6.858   6.097
   70PHE     HZ  814   6.480   6.796   6.097
   70PHE      C  815   6.804   7.353   6.142
   70PHE      O  816   6.837   7.340   6.260
   71THR      N  817   6.694   7.423   6.118
   71THR      H  818   6.666   7.442   6.024
   71THR     CA  819   6.635   7.492   6.233
   71THR     CB  820   6.636   7.644   6.222
   71THR    OG1  821   6.619   7.677   6.084
   71THR    HG1  822   6.543   7.743   6.083
   71THR    CG2  823   6.754   7.712   6.292
   71THR      C  824   6.492   7.444   6.260
   71THR      O  825   6.405   7.507   6.199
   72PRO      N  826   6.464   7.353   6.353
   72PRO     CA  827   6.331   7.303   6.388
   72PRO     CB  828   6.364   7.176   6.467
   72PRO     CG  829   6.499   7.197   6.535
   72PRO     CD  830   6.569   7.286   6.432
   72PRO      C  831   6.251   7.411   6.462
   72PRO      O  832   6.269   7.438   6.580
   73THR      N  833   6.160   7.473   6.387
   73THR      H  834   6.135   7.429   6.301
   73THR     CA  835   6.069   7.577   6.438
   73THR     CB  836   6.052   7.687   6.333
   73THR    OG1  837   6.005   7.636   6.208
   73THR    HG1  838   5.911   7.662   6.186
   73THR    CG2  839   6.173   7.779   6.314
   73THR      C  840   5.935   7.523   6.490
   73THR      O  841   5.938   7.442   6.583
   74GL4      N  842   5.818   7.570   6.449
   74GL4      H  843   5.817   7.641   6.378
   74GL4     CA  844   5.689   7.504   6.473
   74GL4     CB  845   5.577   7.606   6.450
   74GL4     CG  846   5.559   7.656   6.307
   74GL4     CD  847   5.681   7.714   6.235
   74GL4    OE1  848   5.744   7.641   6.156
   74GL4   HE11  849   5.802   7.694   6.094
   74GL4   HE12  850   5.701   7.551   6.164
   74GL4    OE2  851   5.719   7.829   6.268
   74GL4   HE21  852   5.789   7.867   6.208
   74GL4   HE22  853   5.670   7.860   6.350
   74GL4      C  854   5.674   7.365   6.410
   74GL4      O  855   5.645   7.270   6.482
   75LYSH     N  856   5.700   7.367   6.280
   75LYSH     H  857   5.699   7.452   6.226
   75LYSH    CA  858   5.707   7.247   6.196
   75LYSH    CB  859   5.664   7.280   6.053
   75LYSH    CG  860   5.539   7.368   6.048
   75LYSH    CD  861   5.498   7.423   5.911
   75LYSH    CE  862   5.597   7.528   5.859
   75LYSH    NZ  863   5.540   7.618   5.758
   75LYSH   HZ1  864   5.502   7.703   5.796
   75LYSH   HZ2  865   5.620   7.635   5.700
   75LYSH   HZ3  866   5.470   7.573   5.703
   75LYSH     C  867   5.843   7.177   6.203
   75LYSH     O  868   5.944   7.242   6.230
   76ASN      N  869   5.856   7.045   6.194
   76ASN      H  870   5.789   6.985   6.237
   76ASN     CA  871   5.989   6.984   6.192
   76ASN     CB  872   5.991   6.891   6.314
   76ASN     CG  873   6.021   6.958   6.448
   76ASN    OD1  874   5.938   7.023   6.513
   76ASN    ND2  875   6.143   6.944   6.499
   76ASN   HD21  876   6.203   6.912   6.425
   76ASN   HD22  877   6.171   6.959   6.594
   76ASN      C  878   6.030   6.908   6.065
   76ASN      O  879   6.147   6.877   6.043
   77GL4      N  880   5.927   6.882   5.986
   77GL4      H  881   5.835   6.917   6.004
   77GL4     CA  882   5.950   6.795   5.870
   77GL4     CB  883   5.815   6.727   5.840
   77GL4     CG  884   5.797   6.626   5.953
   77GL4     CD  885   5.647   6.603   5.935
   77GL4    OE1  886   5.606   6.531   5.841
   77GL4   HE11  887   5.510   6.543   5.816
   77GL4   HE12  888   5.681   6.476   5.806
   77GL4    OE2  889   5.571   6.663   6.014
   77GL4   HE21  890   5.497   6.716   5.973
   77GL4   HE22  891   5.602   6.643   6.107
   77GL4      C  892   6.027   6.856   5.753
   77GL4      O  893   5.967   6.930   5.675
   78TYR      N  894   6.159   6.859   5.767
   78TYR      H  895   6.196   6.877   5.858
   78TYR     CA  896   6.241   6.888   5.649
   78TYR     CB  897   6.383   6.917   5.698
   78TYR     CG  898   6.393   7.062   5.747
   78TYR    CD1  899   6.359   7.096   5.877
   78TYR    HD1  900   6.289   7.039   5.938
   78TYR    CD2  901   6.472   7.151   5.675
   78TYR    HD2  902   6.490   7.138   5.568
   78TYR    CE1  903   6.403   7.216   5.933
   78TYR    HE1  904   6.394   7.235   6.040
   78TYR    CE2  905   6.526   7.264   5.735
   78TYR    HE2  906   6.617   7.302   5.688
   78TYR     CZ  907   6.482   7.304   5.861
   78TYR     OH  908   6.478   7.433   5.904
   78TYR     HH  909   6.530   7.486   5.836
   78TYR      C  910   6.252   6.781   5.540
   78TYR      O  911   6.295   6.669   5.571
   79ALA      N  912   6.211   6.834   5.425
   79ALA      H  913   6.150   6.913   5.427
   79ALA     CA  914   6.207   6.751   5.304
   79ALA     CB  915   6.075   6.676   5.322
   79ALA      C  916   6.215   6.834   5.176
   79ALA      O  917   6.233   6.956   5.184
   80CYS2     N  918   6.215   6.769   5.060
   80CYS2     H  919   6.204   6.670   5.056
   80CYS2    CA  920   6.236   6.842   4.933
   80CYS2    CB  921   6.387   6.831   4.907
   80CYS2    SG  922   6.453   6.960   4.796
   80CYS2     C  923   6.152   6.789   4.817
   80CYS2     O  924   6.134   6.671   4.785
   81ARG      N  925   6.116   6.888   4.737
   81ARG      H  926   6.133   6.984   4.760
   81ARG     CA  927   6.051   6.881   4.605
   81ARG     CB  928   5.904   6.919   4.623
   81ARG     CG  929   5.824   6.798   4.672
   81ARG     CD  930   5.673   6.825   4.673
   81ARG     NE  931   5.604   6.887   4.559
   81ARG     HE  932   5.652   6.875   4.472
   81ARG     CZ  933   5.478   6.933   4.556
   81ARG    NH1  934   5.401   6.938   4.666
   81ARG   HH11  935   5.439   6.906   4.753
   81ARG   HH12  936   5.313   6.985   4.671
   81ARG    NH2  937   5.446   7.006   4.449
   81ARG   HH21  938   5.499   7.025   4.366
   81ARG   HH22  939   5.349   7.032   4.446
   81ARG      C  940   6.120   6.976   4.507
   81ARG      O  941   6.222   7.032   4.546
   82VAL      N  942   6.098   6.938   4.381
   82VAL      H  943   6.064   6.846   4.360
   82VAL     CA  944   6.122   7.027   4.267
   82VAL     CB  945   6.217   6.973   4.160
   82VAL    CG1  946   6.257   7.087   4.067
   82VAL    CG2  947   6.345   6.925   4.229
   82VAL      C  948   5.987   7.038   4.196
   82VAL      O  949   5.925   6.940   4.155
   83ASN      N  950   5.935   7.159   4.215
   83ASN      H  951   5.977   7.235   4.264
   83ASN     CA  952   5.820   7.196   4.132
   83ASN     CB  953   5.749   7.314   4.200
   83ASN     CG  954   5.656   7.264   4.310
   83ASN    OD1  955   5.580   7.170   4.288
   83ASN    ND2  956   5.674   7.302   4.436
   83ASN   HD21  957   5.758   7.354   4.454
   83ASN   HD22  958   5.636   7.258   4.518
   83ASN      C  959   5.865   7.247   3.995
   83ASN      O  960   5.979   7.292   3.985
   84HI0      N  961   5.776   7.246   3.895
   84HI0      H  962   5.701   7.181   3.894
   84HI0     CA  963   5.800   7.311   3.766
   84HI0     CB  964   5.686   7.271   3.672
   84HI0     CG  965   5.704   7.309   3.525
   84HI0    ND1  966   5.808   7.268   3.453
   84HI0    HD1  967   5.860   7.184   3.469
   84HI0    CD2  968   5.668   7.424   3.470
   84HI0    HD2  969   5.595   7.494   3.511
   84HI0    CE1  970   5.850   7.364   3.371
   84HI0    HE1  971   5.931   7.360   3.298
   84HI0    NE2  972   5.757   7.458   3.377
   84HI0    HE2  973   5.739   7.525   3.304
   84HI0      C  974   5.826   7.461   3.785
   84HI0      O  975   5.771   7.517   3.879
   85VAL      N  976   5.916   7.519   3.706
   85VAL      H  977   5.966   7.465   3.639
   85VAL     CA  978   5.963   7.656   3.730
   85VAL     CB  979   6.079   7.682   3.634
   85VAL    CG1  980   6.028   7.673   3.490
   85VAL    CG2  981   6.152   7.814   3.657
   85VAL      C  982   5.859   7.768   3.736
   85VAL      O  983   5.864   7.858   3.820
   86THR      N  984   5.743   7.754   3.673
   86THR      H  985   5.732   7.679   3.607
   86THR     CA  986   5.630   7.847   3.666
   86THR     CB  987   5.534   7.805   3.554
   86THR    OG1  988   5.499   7.667   3.572
   86THR    HG1  989   5.443   7.634   3.497
   86THR    CG2  990   5.601   7.827   3.418
   86THR      C  991   5.554   7.857   3.798
   86THR      O  992   5.553   7.965   3.856
   87LEU      N  993   5.508   7.741   3.845
   87LEU      H  994   5.500   7.665   3.781
   87LEU     CA  995   5.470   7.718   3.985
   87LEU     CB  996   5.407   7.580   4.005
   87LEU     CG  997   5.263   7.591   3.954
   87LEU    CD1  998   5.203   7.457   3.911
   87LEU    CD2  999   5.171   7.651   4.061
   87LEU      C 1000   5.574   7.747   4.094
   87LEU      O 1001   5.536   7.804   4.196
   88SER      N 1002   5.703   7.722   4.073
   88SER      H 1003   5.727   7.644   4.015
   88SER     CA 1004   5.804   7.756   4.174
   88SER     CB 1005   5.933   7.680   4.143
   88SER     OG 1006   6.019   7.702   4.256
   88SER     HG 1007   6.105   7.654   4.237
   88SER      C 1008   5.833   7.904   4.198
   88SER      O 1009   5.841   7.938   4.316
   89GLN      N 1010   5.809   7.978   4.090
   89GLN      H 1011   5.788   7.933   4.003
   89GLN     CA 1012   5.825   8.123   4.074
   89GLN     CB 1013   5.720   8.198   4.156
   89GLN     CG 1014   5.584   8.187   4.087
   89GLN     CD 1015   5.476   8.269   4.158
   89GLN    OE1 1016   5.487   8.288   4.279
   89GLN    NE2 1017   5.355   8.285   4.105
   89GLN   HE21 1018   5.340   8.254   4.011
   89GLN   HE22 1019   5.293   8.335   4.166
   89GLN      C 1020   5.968   8.174   4.093
   89GLN      O 1021   6.001   8.223   4.201
   90PRO      N 1022   6.048   8.168   3.987
   90PRO     CA 1023   6.191   8.198   3.998
   90PRO     CB 1024   6.252   8.186   3.858
   90PRO     CG 1025   6.135   8.224   3.768
   90PRO     CD 1026   6.014   8.168   3.844
   90PRO      C 1027   6.225   8.340   4.042
   90PRO      O 1028   6.151   8.433   4.011
   91LYSH     N 1029   6.333   8.349   4.120
   91LYSH     H 1030   6.364   8.269   4.172
   91LYSH    CA 1031   6.405   8.471   4.156
   91LYSH    CB 1032   6.375   8.509   4.301
   91LYSH    CG 1033   6.229   8.546   4.327
   91LYSH    CD 1034   6.213   8.626   4.457
   91LYSH    CE 1035   6.065   8.648   4.489
   91LYSH    NZ 1036   6.072   8.676   4.633
   91LYSH   HZ1 1037   6.114   8.595   4.675
   91LYSH   HZ2 1038   6.121   8.763   4.643
   91LYSH   HZ3 1039   5.981   8.681   4.673
   91LYSH     C 1040   6.556   8.445   4.153
   91LYSH     O 1041   6.605   8.334   4.174
   92ILE      N 1042   6.633   8.553   4.145
   92ILE      H 1043   6.605   8.640   4.103
   92ILE     CA 1044   6.779   8.539   4.154
   92ILE     CB 1045   6.856   8.656   4.092
   92ILE    CG1 1046   6.788   8.789   4.124
   92ILE    CG2 1047   6.849   8.625   3.942
   92ILE     CD 1048   6.853   8.898   4.040
   92ILE      C 1049   6.827   8.519   4.298
   92ILE      O 1050   6.936   8.462   4.312
   93VAL      N 1051   6.746   8.568   4.391
   93VAL      H 1052   6.651   8.585   4.364
   93VAL     CA 1053   6.772   8.556   4.535
   93VAL     CB 1054   6.783   8.683   4.619
   93VAL    CG1 1055   6.889   8.777   4.561
   93VAL    CG2 1056   6.652   8.763   4.621
   93VAL      C 1057   6.673   8.464   4.607
   93VAL      O 1058   6.578   8.423   4.540
   94LYSH     N 1059   6.722   8.409   4.717
   94LYSH     H 1060   6.819   8.417   4.742
   94LYSH    CA 1061   6.639   8.317   4.797
   94LYSH    CB 1062   6.703   8.308   4.936
   94LYSH    CG 1063   6.851   8.269   4.933
   94LYSH    CD 1064   6.915   8.254   5.072
   94LYSH    CE 1065   7.063   8.224   5.053
   94LYSH    NZ 1066   7.148   8.315   5.131
   94LYSH   HZ1 1067   7.241   8.287   5.107
   94LYSH   HZ2 1068   7.141   8.410   5.100
   94LYSH   HZ3 1069   7.133   8.308   5.230
   94LYSH     C 1070   6.491   8.352   4.806
   94LYSH     O 1071   6.461   8.444   4.881
   95TRP      N 1072   6.405   8.262   4.758
   95TRP      H 1073   6.436   8.185   4.702
   95TRP     CA 1074   6.260   8.285   4.764
   95TRP     CB 1075   6.203   8.301   4.623
   95TRP     CG 1076   6.184   8.167   4.552
   95TRP    CD1 1077   6.068   8.103   4.539
   95TRP    HD1 1078   5.979   8.117   4.601
   95TRP    CD2 1079   6.278   8.106   4.470
   95TRP    NE1 1080   6.075   8.019   4.436
   95TRP    HE1 1081   5.998   7.974   4.391
   95TRP    CE2 1082   6.202   8.014   4.397
   95TRP    CE3 1083   6.416   8.112   4.454
   95TRP    HE3 1084   6.467   8.205   4.479
   95TRP    CZ2 1085   6.261   7.928   4.306
   95TRP    HZ2 1086   6.196   7.856   4.257
   95TRP    CZ3 1087   6.473   8.023   4.364
   95TRP    HZ3 1088   6.582   8.027   4.357
   95TRP    CH2 1089   6.399   7.933   4.288
   95TRP    HH2 1090   6.443   7.855   4.227
   95TRP      C 1091   6.181   8.181   4.844
   95TRP      O 1092   6.236   8.075   4.873
   96AS4      N 1093   6.072   8.224   4.907
   96AS4      H 1094   6.086   8.318   4.940
   96AS4     CA 1095   5.965   8.147   4.972
   96AS4     CB 1096   5.956   8.196   5.117
   96AS4     CG 1097   5.932   8.347   5.119
   96AS4    OD1 1098   5.815   8.387   5.135
   96AS4   HD11 1099   5.794   8.463   5.074
   96AS4   HD12 1100   5.767   8.313   5.182
   96AS4    OD2 1101   6.031   8.423   5.108
   96AS4   HD21 1102   5.989   8.514   5.106
   96AS4   HD22 1103   6.115   8.369   5.105
   96AS4      C 1104   5.827   8.138   4.907
   96AS4      O 1105   5.772   8.227   4.843
   97ARG      N 1106   5.765   8.021   4.923
   97ARG      H 1107   5.802   7.950   4.982
   97ARG     CA 1108   5.637   7.993   4.857
   97ARG     CB 1109   5.664   7.977   4.707
   97ARG     CG 1110   5.538   8.041   4.646
   97ARG     CD 1111   5.519   8.041   4.495
   97ARG     NE 1112   5.384   8.098   4.482
   97ARG     HE 1113   5.337   8.127   4.565
   97ARG     CZ 1114   5.301   8.077   4.379
   97ARG    NH1 1115   5.310   7.969   4.300
   97ARG   HH11 1116   5.382   7.900   4.306
   97ARG   HH12 1117   5.227   7.953   4.247
   97ARG    NH2 1118   5.196   8.159   4.366
   97ARG   HH21 1119   5.180   8.228   4.436
   97ARG   HH22 1120   5.140   8.134   4.287
   97ARG      C 1121   5.544   7.886   4.916
   97ARG      O 1122   5.594   7.779   4.949
   98AS4      N 1123   5.417   7.923   4.902
   98AS4      H 1124   5.384   8.017   4.894
   98AS4     CA 1125   5.316   7.818   4.921
   98AS4     CB 1126   5.175   7.878   4.918
   98AS4     CG 1127   5.162   7.999   5.010
   98AS4    OD1 1128   5.097   7.982   5.115
   98AS4   HD11 1129   5.096   8.066   5.169
   98AS4   HD12 1130   5.055   7.891   5.114
   98AS4    OD2 1131   5.211   8.105   4.966
   98AS4   HD21 1132   5.177   8.182   5.020
   98AS4   HD22 1133   5.292   8.078   4.914
   98AS4      C 1134   5.321   7.705   4.819
   98AS4      O 1135   5.385   7.708   4.714
   99MET      N 1136   5.264   7.592   4.861
   99MET      H 1137   5.244   7.576   4.958
   99MET     CA 1138   5.252   7.470   4.781
   99MET     CB 1139   5.384   7.393   4.789
   99MET     CG 1140   5.428   7.308   4.670
   99MET     SD 1141   5.582   7.212   4.693
   99MET     CE 1142   5.684   7.337   4.767
   99MET      C 1143   5.144   7.394   4.858
   99MET     O1 1144   5.146   7.402   4.983
   99MET   HO11 1145   5.073   7.339   5.011
   99MET   HO12 1146   5.226   7.443   5.026
   99MET     O2 1147   5.061   7.324   4.796
   99MET   HO21 1148   4.992   7.310   4.866
   99MET   HO22 1149   5.076   7.322   4.697
  100ILE      N 1150   7.887   7.566   0.682
  100ILE     H1 1151   7.956   7.569   0.609
  100ILE     H2 1152   7.834   7.484   0.662
  100ILE     H3 1153   7.836   7.652   0.685
  100ILE     CA 1154   7.960   7.540   0.807
  100ILE     CB 1155   7.860   7.513   0.919
  100ILE    CG1 1156   7.752   7.411   0.880
  100ILE    CG2 1157   7.800   7.637   0.985
  100ILE     CD 1158   7.690   7.359   1.010
  100ILE      C 1159   8.049   7.417   0.792
  100ILE      O 1160   8.019   7.335   0.705
  101GLN      N 1161   8.170   7.423   0.847
  101GLN      H 1162   8.207   7.492   0.909
  101GLN     CA 1163   8.269   7.314   0.843
  101GLN     CB 1164   8.406   7.374   0.811
  101GLN     CG 1165   8.408   7.436   0.672
  101GLN     CD 1166   8.540   7.506   0.637
  101GLN    OE1 1167   8.636   7.520   0.712
  101GLN    NE2 1168   8.550   7.537   0.508
  101GLN   HE21 1169   8.487   7.501   0.440
  101GLN   HE22 1170   8.594   7.624   0.486
  101GLN      C 1171   8.288   7.236   0.973
  101GLN      O 1172   8.306   7.114   0.968
  102ARG      N 1173   8.293   7.310   1.083
  102ARG      H 1174   8.238   7.393   1.080
  102ARG     CA 1175   8.335   7.261   1.215
  102ARG     CB 1176   8.472   7.308   1.264
  102ARG     CG 1177   8.588   7.262   1.175
  102ARG     CD 1178   8.698   7.198   1.260
  102ARG     NE 1179   8.808   7.154   1.173
  102ARG     HE 1180   8.786   7.069   1.125
  102ARG     CZ 1181   8.918   7.226   1.148
  102ARG    NH1 1182   8.945   7.347   1.201
  102ARG   HH11 1183   8.878   7.370   1.272
  102ARG   HH12 1184   9.028   7.395   1.174
  102ARG    NH2 1185   8.999   7.192   1.047
  102ARG   HH21 1186   8.977   7.104   1.006
  102ARG   HH22 1187   9.063   7.257   1.005
  102ARG      C 1188   8.249   7.262   1.342
  102ARG      O 1189   8.266   7.178   1.430
  103THR      N 1190   8.173   7.370   1.357
  103THR      H 1191   8.160   7.437   1.284
  103THR     CA 1192   8.090   7.393   1.476
  103THR     CB 1193   8.040   7.537   1.469
  103THR    OG1 1194   7.966   7.571   1.351
  103THR    HG1 1195   7.926   7.660   1.372
  103THR    CG2 1196   8.153   7.637   1.494
  103THR      C 1197   7.969   7.302   1.497
  103THR      O 1198   7.905   7.260   1.401
  104PRO      N 1199   7.935   7.271   1.622
  104PRO     CA 1200   7.808   7.200   1.643
  104PRO     CB 1201   7.826   7.123   1.774
  104PRO     CG 1202   7.976   7.110   1.800
  104PRO     CD 1203   8.032   7.232   1.725
  104PRO      C 1204   7.676   7.270   1.612
  104PRO      O 1205   7.591   7.275   1.700
  105LYSH     N 1206   7.657   7.315   1.488
  105LYSH     H 1207   7.733   7.307   1.423
  105LYSH    CA 1208   7.529   7.363   1.435
  105LYSH    CB 1209   7.543   7.473   1.330
  105LYSH    CG 1210   7.589   7.606   1.391
  105LYSH    CD 1211   7.539   7.718   1.299
  105LYSH    CE 1212   7.590   7.844   1.368
  105LYSH    NZ 1213   7.565   7.973   1.302
  105LYSH   HZ1 1214   7.467   7.990   1.315
  105LYSH   HZ2 1215   7.618   8.052   1.333
  105LYSH   HZ3 1216   7.569   7.967   1.202
  105LYSH     C 1217   7.443   7.244   1.395
  105LYSH     O 1218   7.392   7.178   1.485
  106ILE      N 1219   7.421   7.216   1.267
  106ILE      H 1220   7.436   7.285   1.195
  106ILE     CA 1221   7.377   7.083   1.222
  106ILE     CB 1222   7.283   7.087   1.101
  106ILE    CG1 1223   7.347   7.170   0.990
  106ILE    CG2 1224   7.148   7.142   1.148
  106ILE     CD 1225   7.280   7.180   0.853
  106ILE      C 1226   7.490   6.980   1.211
  106ILE      O 1227   7.598   7.015   1.258
  107GLN      N 1228   7.463   6.856   1.171
  107GLN      H 1229   7.368   6.826   1.175
  107GLN     CA 1230   7.562   6.748   1.152
  107GLN     CB 1231   7.495   6.620   1.103
  107GLN     CG 1232   7.412   6.562   1.218
  107GLN     CD 1233   7.383   6.413   1.200
  107GLN    OE1 1234   7.285   6.359   1.251
  107GLN    NE2 1235   7.485   6.338   1.159
  107GLN   HE21 1236   7.574   6.377   1.138
  107GLN   HE22 1237   7.459   6.253   1.112
  107GLN      C 1238   7.670   6.791   1.053
  107GLN      O 1239   7.638   6.813   0.936
  108VAL      N 1240   7.781   6.846   1.102
  108VAL      H 1241   7.794   6.873   1.197
  108VAL     CA 1242   7.905   6.880   1.032
  108VAL     CB 1243   8.015   6.940   1.120
  108VAL    CG1 1244   7.968   7.081   1.157
  108VAL    CG2 1245   8.045   6.854   1.243
  108VAL      C 1246   7.962   6.772   0.939
  108VAL      O 1247   7.985   6.656   0.972
  109TYR      N 1248   7.919   6.788   0.814
  109TYR      H 1249   7.854   6.863   0.802
  109TYR     CA 1250   7.940   6.714   0.689
  109TYR     CB 1251   8.087   6.731   0.651
  109TYR     CG 1252   8.190   6.653   0.734
  109TYR    CD1 1253   8.264   6.717   0.832
  109TYR    HD1 1254   8.249   6.823   0.849
  109TYR    CD2 1255   8.210   6.518   0.706
  109TYR    HD2 1256   8.145   6.467   0.635
  109TYR    CE1 1257   8.344   6.638   0.914
  109TYR    HE1 1258   8.385   6.677   1.007
  109TYR    CE2 1259   8.302   6.445   0.780
  109TYR    HE2 1260   8.327   6.344   0.749
  109TYR     CZ 1261   8.365   6.502   0.890
  109TYR     OH 1262   8.409   6.415   0.985
  109TYR     HH 1263   8.440   6.458   1.070
  109TYR      C 1264   7.896   6.568   0.674
  109TYR      O 1265   7.858   6.518   0.568
  110SER      N 1266   7.885   6.503   0.790
  110SER      H 1267   7.910   6.547   0.876
  110SER     CA 1268   7.843   6.365   0.815
  110SER     CB 1269   7.846   6.329   0.963
  110SER     OG 1270   7.758   6.399   1.052
  110SER     HG 1271   7.814   6.445   1.121
  110SER      C 1272   7.703   6.337   0.758
  110SER      O 1273   7.633   6.430   0.718
  111ARG      N 1274   7.677   6.207   0.752
  111ARG      H 1275   7.743   6.133   0.767
  111ARG     CA 1276   7.546   6.164   0.699
  111ARG     CB 1277   7.567   6.095   0.564
  111ARG     CG 1278   7.565   6.197   0.450
  111ARG     CD 1279   7.453   6.301   0.453
  111ARG     NE 1280   7.463   6.394   0.339
  111ARG     HE 1281   7.414   6.363   0.258
  111ARG     CZ 1282   7.511   6.519   0.338
  111ARG    NH1 1283   7.559   6.587   0.443
  111ARG   HH11 1284   7.571   6.543   0.532
  111ARG   HH12 1285   7.586   6.680   0.419
  111ARG    NH2 1286   7.494   6.588   0.225
  111ARG   HH21 1287   7.435   6.544   0.156
  111ARG   HH22 1288   7.538   6.676   0.208
  111ARG      C 1289   7.464   6.072   0.789
  111ARG      O 1290   7.343   6.072   0.766
  112HI0      N 1291   7.529   5.990   0.872
  112HI0      H 1292   7.624   6.009   0.898
  112HI0     CA 1293   7.465   5.883   0.949
  112HI0     CB 1294   7.580   5.810   1.020
  112HI0     CG 1295   7.647   5.872   1.142
  112HI0    ND1 1296   7.654   5.820   1.264
  112HI0    HD1 1297   7.616   5.735   1.302
  112HI0    CD2 1298   7.713   5.988   1.144
  112HI0    HD2 1299   7.740   6.041   1.053
  112HI0    CE1 1300   7.724   5.903   1.341
  112HI0    HE1 1301   7.713   5.910   1.449
  112HI0    NE2 1302   7.756   6.010   1.268
  112HI0    HE2 1303   7.770   6.101   1.306
  112HI0      C 1304   7.370   5.946   1.051
  112HI0      O 1305   7.394   6.062   1.084
  113PRO      N 1306   7.266   5.870   1.085
  113PRO     CA 1307   7.194   5.886   1.212
  113PRO     CB 1308   7.071   5.796   1.208
  113PRO     CG 1309   7.049   5.779   1.058
  113PRO     CD 1310   7.186   5.789   0.992
  113PRO      C 1311   7.284   5.847   1.329
  113PRO      O 1312   7.333   5.734   1.333
  114ALA      N 1313   7.315   5.942   1.416
  114ALA      H 1314   7.278   6.034   1.400
  114ALA     CA 1315   7.390   5.935   1.542
  114ALA     CB 1316   7.408   6.080   1.585
  114ALA      C 1317   7.322   5.841   1.643
  114ALA      O 1318   7.217   5.781   1.621
  115GL4      N 1319   7.377   5.844   1.764
  115GL4      H 1320   7.453   5.908   1.779
  115GL4     CA 1321   7.350   5.750   1.873
  115GL4     CB 1322   7.430   5.789   1.997
  115GL4     CG 1323   7.579   5.821   1.985
  115GL4     CD 1324   7.619   5.952   1.916
  115GL4    OE1 1325   7.676   5.927   1.807
  115GL4   HE11 1326   7.685   6.015   1.760
  115GL4   HE12 1327   7.710   5.834   1.817
  115GL4    OE2 1328   7.597   6.061   1.972
  115GL4   HE21 1329   7.645   6.130   1.917
  115GL4   HE22 1330   7.543   6.055   2.056
  115GL4      C 1331   7.206   5.743   1.923
  115GL4      O 1332   7.145   5.637   1.938
  116ASN      N 1333   7.134   5.854   1.906
  116ASN      H 1334   7.167   5.943   1.876
  116ASN     CA 1335   6.988   5.855   1.924
  116ASN     CB 1336   6.925   5.982   1.981
  116ASN     CG 1337   6.990   6.019   2.115
  116ASN    OD1 1338   6.950   5.992   2.228
  116ASN    ND2 1339   7.106   6.084   2.107
  116ASN   HD21 1340   7.153   6.111   2.023
  116ASN   HD22 1341   7.150   6.117   2.190
  116ASN      C 1342   6.903   5.813   1.804
  116ASN      O 1343   6.798   5.750   1.821
  117GLY      N 1344   6.966   5.833   1.689
  117GLY      H 1345   7.065   5.820   1.681
  117GLY     CA 1346   6.889   5.828   1.564
  117GLY      C 1347   6.784   5.939   1.557
  117GLY      O 1348   6.820   6.055   1.577
  118LYSH     N 1349   6.665   5.914   1.504
  118LYSH     H 1350   6.603   5.992   1.503
  118LYSH    CA 1351   6.621   5.787   1.444
  118LYSH    CB 1352   6.494   5.733   1.508
  118LYSH    CG 1353   6.492   5.710   1.659
  118LYSH    CD 1354   6.381   5.804   1.706
  118LYSH    CE 1355   6.375   5.828   1.857
  118LYSH    NZ 1356   6.238   5.862   1.896
  118LYSH   HZ1 1357   6.227   5.865   1.996
  118LYSH   HZ2 1358   6.219   5.954   1.863
  118LYSH   HZ3 1359   6.173   5.794   1.863
  118LYSH     C 1360   6.613   5.777   1.291
  118LYSH     O 1361   6.669   5.683   1.235
  119SER      N 1362   6.581   5.890   1.229
  119SER      H 1363   6.554   5.974   1.277
  119SER     CA 1364   6.561   5.904   1.084
  119SER     CB 1365   6.442   5.998   1.060
  119SER     OG 1366   6.398   6.002   0.924
  119SER     HG 1367   6.319   6.062   0.933
  119SER      C 1368   6.672   5.982   1.014
  119SER      O 1369   6.733   6.063   1.084
  120ASN      N 1370   6.686   5.959   0.884
  120ASN      H 1371   6.608   5.912   0.843
  120ASN     CA 1372   6.791   6.012   0.796
  120ASN     CB 1373   6.879   5.898   0.746
  120ASN     CG 1374   7.013   5.952   0.696
  120ASN    OD1 1375   7.089   5.892   0.620
  120ASN    ND2 1376   7.056   6.056   0.767
  120ASN   HD21 1377   6.999   6.093   0.840
  120ASN   HD22 1378   7.151   6.086   0.762
  120ASN      C 1379   6.740   6.096   0.678
  120ASN      O 1380   6.702   6.049   0.571
  121PHE      N 1381   6.719   6.227   0.686
  121PHE      H 1382   6.679   6.273   0.607
  121PHE     CA 1383   6.736   6.332   0.789
  121PHE     CB 1384   6.618   6.332   0.886
  121PHE     CG 1385   6.494   6.386   0.816
  121PHE    CD1 1386   6.457   6.519   0.810
  121PHE    HD1 1387   6.529   6.594   0.841
  121PHE    CD2 1388   6.407   6.295   0.755
  121PHE    HD2 1389   6.421   6.187   0.751
  121PHE    CE1 1390   6.343   6.570   0.748
  121PHE    HE1 1391   6.309   6.672   0.764
  121PHE    CE2 1392   6.285   6.338   0.704
  121PHE    HE2 1393   6.215   6.273   0.651
  121PHE     CZ 1394   6.253   6.473   0.706
  121PHE     HZ 1395   6.168   6.509   0.648
  121PHE      C 1396   6.872   6.355   0.855
  121PHE      O 1397   6.932   6.272   0.923
  122LEU      N 1398   6.912   6.481   0.869
  122LEU      H 1399   6.872   6.557   0.818
  122LEU     CA 1400   7.027   6.524   0.951
  122LEU     CB 1401   7.106   6.617   0.859
  122LEU     CG 1402   7.183   6.543   0.748
  122LEU    CD1 1403   7.260   6.639   0.657
  122LEU    CD2 1404   7.286   6.454   0.817
  122LEU      C 1405   6.986   6.602   1.075
  122LEU      O 1406   6.902   6.691   1.063
  123ASN      N 1407   7.055   6.586   1.188
  123ASN      H 1408   7.147   6.547   1.189
  123ASN     CA 1409   7.016   6.639   1.320
  123ASN     CB 1410   7.044   6.546   1.438
  123ASN     CG 1411   6.965   6.580   1.564
  123ASN    OD1 1412   6.850   6.622   1.562
  123ASN    ND2 1413   7.017   6.525   1.673
  123ASN   HD21 1414   7.101   6.471   1.668
  123ASN   HD22 1415   6.990   6.546   1.767
  123ASN      C 1416   7.075   6.777   1.344
  123ASN      O 1417   7.187   6.796   1.298
  124CYS2     N 1418   7.011   6.864   1.422
  124CYS2     H 1419   6.912   6.859   1.434
  124CYS2    CA 1420   7.079   6.978   1.484
  124CYS2    CB 1421   6.976   7.092   1.487
  124CYS2    SG 1422   7.011   7.253   1.566
  124CYS2     C 1423   7.128   6.942   1.625
  124CYS2     O 1424   7.053   6.895   1.710
  125TYR      N 1425   7.252   6.974   1.660
  125TYR      H 1426   7.312   7.031   1.604
  125TYR     CA 1427   7.311   6.916   1.781
  125TYR     CB 1428   7.464   6.925   1.786
  125TYR     CG 1429   7.540   6.818   1.708
  125TYR    CD1 1430   7.583   6.844   1.578
  125TYR    HD1 1431   7.556   6.938   1.529
  125TYR    CD2 1432   7.589   6.709   1.778
  125TYR    HD2 1433   7.544   6.696   1.876
  125TYR    CE1 1434   7.681   6.763   1.523
  125TYR    HE1 1435   7.687   6.754   1.414
  125TYR    CE2 1436   7.696   6.636   1.727
  125TYR    HE2 1437   7.743   6.560   1.790
  125TYR     CZ 1438   7.744   6.666   1.600
  125TYR     OH 1439   7.812   6.565   1.538
  125TYR     HH 1440   7.848   6.510   1.613
  125TYR      C 1441   7.251   6.976   1.908
  125TYR      O 1442   7.282   7.089   1.947
  126VAL      N 1443   7.200   6.883   1.988
  126VAL      H 1444   7.215   6.786   1.970
  126VAL     CA 1445   7.139   6.911   2.119
  126VAL     CB 1446   6.988   6.884   2.119
  126VAL    CG1 1447   6.931   6.918   2.257
  126VAL    CG2 1448   6.921   6.973   2.015
  126VAL      C 1449   7.203   6.846   2.242
  126VAL      O 1450   7.200   6.724   2.257
  127SER      N 1451   7.277   6.923   2.321
  127SER      H 1452   7.300   7.016   2.292
  127SER     CA 1453   7.340   6.878   2.446
  127SER     CB 1454   7.402   6.991   2.527
  127SER     OG 1455   7.452   6.943   2.652
  127SER     HG 1456   7.472   7.018   2.714
  127SER      C 1457   7.224   6.832   2.536
  127SER      O 1458   7.134   6.912   2.557
  128GLY      N 1459   7.258   6.720   2.599
  128GLY      H 1460   7.346   6.676   2.582
  128GLY     CA 1461   7.162   6.653   2.688
  128GLY      C 1462   7.138   6.733   2.816
  128GLY      O 1463   7.229   6.751   2.896
  129PHE      N 1464   7.008   6.747   2.843
  129PHE      H 1465   6.950   6.680   2.798
  129PHE     CA 1466   6.957   6.840   2.945
  129PHE     CB 1467   6.894   6.965   2.882
  129PHE     CG 1468   6.777   6.941   2.787
  129PHE    CD1 1469   6.795   6.896   2.657
  129PHE    HD1 1470   6.899   6.883   2.628
  129PHE    CD2 1471   6.653   6.992   2.825
  129PHE    HD2 1472   6.638   7.016   2.930
  129PHE    CE1 1473   6.692   6.901   2.564
  129PHE    HE1 1474   6.726   6.896   2.461
  129PHE    CE2 1475   6.549   6.996   2.733
  129PHE    HE2 1476   6.452   7.004   2.781
  129PHE     CZ 1477   6.568   6.952   2.602
  129PHE     HZ 1478   6.484   6.948   2.533
  129PHE      C 1479   6.852   6.779   3.037
  129PHE      O 1480   6.776   6.692   2.996
  130HI0      N 1481   6.865   6.822   3.162
  130HI0      H 1482   6.946   6.870   3.196
  130HI0     CA 1483   6.758   6.798   3.260
  130HI0     CB 1484   6.834   6.706   3.356
  130HI0     CG 1485   6.750   6.670   3.479
  130HI0    ND1 1486   6.730   6.737   3.593
  130HI0    HD1 1487   6.783   6.811   3.634
  130HI0    CD2 1488   6.662   6.571   3.470
  130HI0    HD2 1489   6.661   6.493   3.393
  130HI0    CE1 1490   6.620   6.688   3.650
  130HI0    HE1 1491   6.571   6.715   3.743
  130HI0    NE2 1492   6.575   6.594   3.567
  130HI0    HE2 1493   6.487   6.549   3.583
  130HI0      C 1494   6.698   6.916   3.336
  130HI0      O 1495   6.768   7.009   3.376
  131PRO      N 1496   6.566   6.923   3.351
  131PRO     CA 1497   6.470   6.826   3.298
  131PRO     CB 1498   6.345   6.828   3.386
  131PRO     CG 1499   6.348   6.974   3.431
  131PRO     CD 1500   6.496   7.013   3.444
  131PRO      C 1501   6.433   6.848   3.151
  131PRO      O 1502   6.475   6.944   3.087
  132SER      N 1503   6.349   6.758   3.100
  132SER      H 1504   6.313   6.684   3.157
  132SER     CA 1505   6.294   6.765   2.964
  132SER     CB 1506   6.243   6.633   2.905
  132SER     OG 1507   6.149   6.594   3.006
  132SER     HG 1508   6.212   6.542   3.064
  132SER      C 1509   6.205   6.883   2.926
  132SER      O 1510   6.187   6.911   2.807
  133AS4      N 1511   6.135   6.940   3.024
  133AS4      H 1512   6.127   6.906   3.117
  133AS4     CA 1513   6.041   7.052   3.009
  133AS4     CB 1514   5.973   7.086   3.141
  133AS4     CG 1515   5.906   6.979   3.227
  133AS4    OD1 1516   5.794   6.938   3.188
  133AS4   HD11 1517   5.752   6.869   3.247
  133AS4   HD12 1518   5.782   6.976   3.096
  133AS4    OD2 1519   5.975   6.914   3.308
  133AS4   HD21 1520   5.909   6.869   3.369
  133AS4   HD22 1521   6.071   6.941   3.301
  133AS4      C 1522   6.099   7.177   2.942
  133AS4      O 1523   6.025   7.256   2.883
  134ILE      N 1524   6.230   7.197   2.950
  134ILE      H 1525   6.290   7.130   2.995
  134ILE     CA 1526   6.307   7.311   2.899
  134ILE     CB 1527   6.452   7.307   2.946
  134ILE    CG1 1528   6.457   7.287   3.098
  134ILE    CG2 1529   6.529   7.430   2.896
  134ILE     CD 1530   6.596   7.232   3.130
  134ILE      C 1531   6.306   7.320   2.746
  134ILE      O 1532   6.338   7.232   2.666
  135GL4      N 1533   6.291   7.444   2.700
  135GL4      H 1534   6.279   7.516   2.769
  135GL4     CA 1535   6.275   7.477   2.558
  135GL4     CB 1536   6.169   7.587   2.545
  135GL4     CG 1537   6.028   7.548   2.592
  135GL4     CD 1538   5.916   7.651   2.576
  135GL4    OE1 1539   5.813   7.614   2.517
  135GL4   HE11 1540   5.782   7.687   2.455
  135GL4   HE12 1541   5.790   7.523   2.551
  135GL4    OE2 1542   5.935   7.771   2.602
  135GL4   HE21 1543   5.847   7.816   2.619
  135GL4   HE22 1544   6.034   7.787   2.604
  135GL4      C 1545   6.406   7.522   2.492
  135GL4      O 1546   6.484   7.612   2.521
  136VAL      N 1547   6.436   7.453   2.382
  136VAL      H 1548   6.372   7.397   2.329
  136VAL     CA 1549   6.555   7.474   2.299
  136VAL     CB 1550   6.603   7.336   2.254
  136VAL    CG1 1551   6.721   7.361   2.159
  136VAL    CG2 1552   6.638   7.241   2.368
  136VAL      C 1553   6.532   7.578   2.189
  136VAL      O 1554   6.460   7.546   2.094
  137AS4      N 1555   6.630   7.667   2.178
  137AS4      H 1556   6.714   7.668   2.232
  137AS4     CA 1557   6.634   7.773   2.076
  137AS4     CB 1558   6.695   7.904   2.126
  137AS4     CG 1559   6.603   7.982   2.220
  137AS4    OD1 1560   6.494   8.026   2.178
  137AS4   HD11 1561   6.469   8.097   2.245
  137AS4   HD12 1562   6.477   8.002   2.082
  137AS4    OD2 1563   6.624   7.966   2.342
  137AS4   HD21 1564   6.581   8.032   2.403
  137AS4   HD22 1565   6.660   7.873   2.351
  137AS4      C 1566   6.691   7.738   1.938
  137AS4      O 1567   6.804   7.694   1.922
  138LEU      N 1568   6.600   7.729   1.841
  138LEU      H 1569   6.507   7.704   1.867
  138LEU     CA 1570   6.629   7.699   1.700
  138LEU     CB 1571   6.510   7.618   1.648
  138LEU     CG 1572   6.490   7.486   1.724
  138LEU    CD1 1573   6.340   7.465   1.742
  138LEU    CD2 1574   6.547   7.368   1.645
  138LEU      C 1575   6.658   7.828   1.624
  138LEU      O 1576   6.594   7.852   1.522
  139LEU      N 1577   6.786   7.864   1.632
  139LEU      H 1578   6.850   7.810   1.687
  139LEU     CA 1579   6.836   7.984   1.563
  139LEU     CB 1580   6.953   8.053   1.632
  139LEU     CG 1581   6.934   8.085   1.781
  139LEU    CD1 1582   7.055   8.165   1.829
  139LEU    CD2 1583   6.802   8.156   1.811
  139LEU      C 1584   6.882   7.938   1.425
  139LEU      O 1585   6.993   7.895   1.395
  140LYSH     N 1586   6.783   7.954   1.337
  140LYSH     H 1587   6.697   7.993   1.371
  140LYSH    CA 1588   6.783   7.917   1.195
  140LYSH    CB 1589   6.649   7.867   1.139
  140LYSH    CG 1590   6.668   7.791   1.008
  140LYSH    CD 1591   6.545   7.716   0.958
  140LYSH    CE 1592   6.451   7.795   0.867
  140LYSH    NZ 1593   6.494   7.778   0.728
  140LYSH   HZ1 1594   6.587   7.815   0.727
  140LYSH   HZ2 1595   6.483   7.683   0.699
  140LYSH   HZ3 1596   6.447   7.842   0.667
  140LYSH     C 1597   6.837   8.026   1.102
  140LYSH     O 1598   6.762   8.119   1.073
  141ASN      N 1599   6.968   8.013   1.080
  141ASN      H 1600   7.020   7.935   1.115
  141ASN     CA 1601   7.048   8.118   1.015
  141ASN     CB 1602   7.017   8.137   0.867
  141ASN     CG 1603   7.053   8.019   0.776
  141ASN    OD1 1604   7.005   7.906   0.784
  141ASN    ND2 1605   7.110   8.063   0.664
  141ASN   HD21 1606   7.124   8.159   0.641
  141ASN   HD22 1607   7.137   7.991   0.601
  141ASN      C 1608   7.064   8.235   1.112
  141ASN      O 1609   7.179   8.252   1.154
  142GLY      N 1610   6.972   8.331   1.100
  142GLY      H 1611   6.918   8.335   1.016
  142GLY     CA 1612   6.944   8.428   1.206
  142GLY      C 1613   6.862   8.371   1.322
  142GLY      O 1614   6.918   8.302   1.407
  143GL4      N 1615   6.734   8.408   1.324
  143GL4      H 1616   6.706   8.459   1.243
  143GL4     CA 1617   6.631   8.412   1.429
  143GL4     CB 1618   6.520   8.510   1.391
  143GL4     CG 1619   6.575   8.653   1.389
  143GL4     CD 1620   6.462   8.751   1.420
  143GL4    OE1 1621   6.472   8.875   1.410
  143GL4   HE11 1622   6.404   8.921   1.467
  143GL4   HE12 1623   6.545   8.905   1.349
  143GL4    OE2 1624   6.377   8.718   1.506
  143GL4   HE21 1625   6.288   8.763   1.497
  143GL4   HE22 1626   6.423   8.669   1.581
  143GL4      C 1627   6.570   8.273   1.446
  143GL4      O 1628   6.565   8.183   1.362
  144ARG      N 1629   6.504   8.255   1.560
  144ARG      H 1630   6.481   8.329   1.624
  144ARG     CA 1631   6.439   8.130   1.602
  144ARG     CB 1632   6.400   8.127   1.750
  144ARG     CG 1633   6.354   7.988   1.794
  144ARG     CD 1634   6.315   7.984   1.942
  144ARG     NE 1635   6.197   8.066   1.970
  144ARG     HE 1636   6.140   8.093   1.892
  144ARG     CZ 1637   6.155   8.107   2.090
  144ARG    NH1 1638   6.217   8.103   2.209
  144ARG   HH11 1639   6.299   8.046   2.220
  144ARG   HH12 1640   6.192   8.164   2.285
  144ARG    NH2 1641   6.036   8.167   2.097
  144ARG   HH21 1642   5.981   8.167   2.013
  144ARG   HH22 1643   6.007   8.214   2.181
  144ARG      C 1644   6.322   8.101   1.508
  144ARG      O 1645   6.249   8.184   1.456
  145ILE      N 1646   6.325   7.977   1.460
  145ILE      H 1647   6.408   7.924   1.441
  145ILE     CA 1648   6.209   7.920   1.389
  145ILE     CB 1649   6.264   7.811   1.297
  145ILE    CG1 1650   6.184   7.788   1.169
  145ILE    CG2 1651   6.294   7.677   1.364
  145ILE     CD 1652   6.169   7.910   1.078
  145ILE      C 1653   6.103   7.867   1.486
  145ILE      O 1654   6.131   7.854   1.605
  146GL4      N 1655   5.979   7.887   1.441
  146GL4      H 1656   5.955   7.949   1.367
  146GL4     CA 1657   5.874   7.811   1.511
  146GL4     CB 1658   5.755   7.905   1.534
  146GL4     CG 1659   5.780   8.030   1.618
  146GL4     CD 1660   5.662   8.127   1.626
  146GL4    OE1 1661   5.589   8.166   1.532
  146GL4   HE11 1662   5.540   8.250   1.553
  146GL4   HE12 1663   5.604   8.102   1.456
  146GL4    OE2 1664   5.627   8.163   1.741
  146GL4   HE21 1665   5.539   8.210   1.737
  146GL4   HE22 1666   5.697   8.139   1.808
  146GL4      C 1667   5.814   7.689   1.442
  146GL4      O 1668   5.764   7.597   1.506
  147LYSH     N 1669   5.792   7.699   1.311
  147LYSH     H 1670   5.788   7.790   1.269
  147LYSH    CA 1671   5.736   7.588   1.233
  147LYSH    CB 1672   5.647   7.635   1.118
  147LYSH    CG 1673   5.529   7.723   1.161
  147LYSH    CD 1674   5.416   7.644   1.227
  147LYSH    CE 1675   5.389   7.669   1.375
  147LYSH    NZ 1676   5.317   7.553   1.430
  147LYSH   HZ1 1677   5.275   7.577   1.518
  147LYSH   HZ2 1678   5.238   7.529   1.374
  147LYSH   HZ3 1679   5.387   7.482   1.437
  147LYSH     C 1680   5.853   7.497   1.193
  147LYSH     O 1681   5.930   7.516   1.099
  148VAL      N 1682   5.867   7.403   1.286
  148VAL      H 1683   5.819   7.408   1.373
  148VAL     CA 1684   5.972   7.300   1.279
  148VAL     CB 1685   5.986   7.240   1.419
  148VAL    CG1 1686   6.108   7.148   1.427
  148VAL    CG2 1687   6.009   7.353   1.520
  148VAL      C 1688   5.948   7.203   1.163
  148VAL      O 1689   5.832   7.179   1.131
  149GL4      N 1690   6.055   7.150   1.105
  149GL4      H 1691   6.151   7.173   1.124
  149GL4     CA 1692   6.046   7.060   0.989
  149GL4     CB 1693   6.174   7.058   0.904
  149GL4     CG 1694   6.213   7.189   0.837
  149GL4     CD 1695   6.353   7.155   0.784
  149GL4    OE1 1696   6.355   7.087   0.680
  149GL4   HE11 1697   6.444   7.057   0.644
  149GL4   HE12 1698   6.263   7.063   0.649
  149GL4    OE2 1699   6.456   7.197   0.841
  149GL4   HE21 1700   6.529   7.189   0.773
  149GL4   HE22 1701   6.443   7.231   0.934
  149GL4      C 1702   6.016   6.917   1.033
  149GL4      O 1703   5.949   6.849   0.956
  150HI0      N 1704   6.080   6.874   1.142
  150HI0      H 1705   6.161   6.921   1.177
  150HI0     CA 1706   6.074   6.733   1.183
  150HI0     CB 1707   6.156   6.641   1.092
  150HI0     CG 1708   6.113   6.496   1.113
  150HI0    ND1 1709   6.000   6.447   1.164
  150HI0    HD1 1710   5.919   6.506   1.167
  150HI0    CD2 1711   6.196   6.394   1.094
  150HI0    HD2 1712   6.298   6.405   1.058
  150HI0    CE1 1713   6.019   6.317   1.186
  150HI0    HE1 1714   5.936   6.255   1.220
  150HI0    NE2 1715   6.143   6.285   1.149
  150HI0    HE2 1716   6.178   6.192   1.138
  150HI0      C 1717   6.143   6.723   1.319
  150HI0      O 1718   6.248   6.783   1.343
  151SER      N 1719   6.068   6.668   1.413
  151SER      H 1720   5.970   6.653   1.402
  151SER     CA 1721   6.108   6.657   1.554
  151SER     CB 1722   6.067   6.776   1.642
  151SER     OG 1723   6.133   6.763   1.768
  151SER     HG 1724   6.229   6.790   1.760
  151SER      C 1725   6.056   6.527   1.617
  151SER      O 1726   5.947   6.479   1.586
  152AS4      N 1727   6.128   6.491   1.723
  152AS4      H 1728   6.204   6.552   1.745
  152AS4     CA 1729   6.112   6.368   1.801
  152AS4     CB 1730   6.161   6.251   1.714
  152AS4     CG 1731   6.112   6.110   1.747
  152AS4    OD1 1732   6.115   6.020   1.661
  152AS4   HD11 1733   6.121   5.928   1.701
  152AS4   HD12 1734   6.085   6.062   1.576
  152AS4    OD2 1735   6.030   6.097   1.841
  152AS4   HD21 1736   6.029   6.002   1.872
  152AS4   HD22 1737   5.977   6.181   1.851
  152AS4      C 1738   6.173   6.378   1.941
  152AS4      O 1739   6.268   6.456   1.954
  153LEU      N 1740   6.139   6.279   2.023
  153LEU      H 1741   6.087   6.201   1.987
  153LEU     CA 1742   6.192   6.270   2.159
  153LEU     CB 1743   6.068   6.265   2.249
  153LEU     CG 1744   5.975   6.385   2.267
  153LEU    CD1 1745   6.053   6.516   2.253
  153LEU    CD2 1746   5.863   6.397   2.163
  153LEU      C 1747   6.289   6.152   2.177
  153LEU      O 1748   6.266   6.047   2.117
  154SER      N 1749   6.374   6.162   2.279
  154SER      H 1750   6.368   6.248   2.330
  154SER     CA 1751   6.477   6.063   2.313
  154SER     CB 1752   6.593   6.068   2.212
  154SER     OG 1753   6.668   5.949   2.235
  154SER     HG 1754   6.765   5.968   2.222
  154SER      C 1755   6.542   6.096   2.447
  154SER      O 1756   6.555   6.215   2.476
  155PHE      N 1757   6.553   5.987   2.523
  155PHE      H 1758   6.505   5.904   2.495
  155PHE     CA 1759   6.616   5.988   2.656
  155PHE     CB 1760   6.523   5.931   2.764
  155PHE     CG 1761   6.420   6.027   2.823
  155PHE    CD1 1762   6.291   6.017   2.773
  155PHE    HD1 1763   6.266   5.942   2.698
  155PHE    CD2 1764   6.447   6.107   2.934
  155PHE    HD2 1765   6.547   6.118   2.975
  155PHE    CE1 1766   6.191   6.095   2.831
  155PHE    HE1 1767   6.095   6.105   2.781
  155PHE    CE2 1768   6.345   6.179   2.996
  155PHE    HE2 1769   6.379   6.263   3.056
  155PHE     CZ 1770   6.216   6.172   2.944
  155PHE     HZ 1771   6.140   6.195   3.018
  155PHE      C 1772   6.747   5.909   2.663
  155PHE      O 1773   6.776   5.817   2.587
  156SER      N 1774   6.835   5.958   2.749
  156SER      H 1775   6.835   6.045   2.798
  156SER     CA 1776   6.955   5.881   2.786
  156SER     CB 1777   7.039   5.983   2.864
  156SER     OG 1778   7.153   5.933   2.935
  156SER     HG 1779   7.163   5.986   3.019
  156SER      C 1780   6.917   5.755   2.864
  156SER      O 1781   6.799   5.724   2.875
  157LYSH     N 1782   7.011   5.691   2.934
  157LYSH     H 1783   7.109   5.707   2.925
  157LYSH    CA 1784   6.976   5.596   3.040
  157LYSH    CB 1785   7.070   5.483   3.081
  157LYSH    CG 1786   7.122   5.405   2.961
  157LYSH    CD 1787   7.202   5.282   3.005
  157LYSH    CE 1788   7.236   5.197   2.883
  157LYSH    NZ 1789   7.324   5.082   2.910
  157LYSH   HZ1 1790   7.275   5.018   2.970
  157LYSH   HZ2 1791   7.334   5.029   2.826
  157LYSH   HZ3 1792   7.412   5.102   2.952
  157LYSH     C 1793   6.938   5.666   3.171
  157LYSH     O 1794   6.862   5.603   3.243
  158AS4      N 1795   6.967   5.796   3.176
  158AS4      H 1796   7.017   5.849   3.108
  158AS4     CA 1797   6.928   5.883   3.288
  158AS4     CB 1798   7.048   5.943   3.360
  158AS4     CG 1799   7.101   6.055   3.269
  158AS4    OD1 1800   7.066   6.172   3.294
  158AS4   HD11 1801   7.110   6.230   3.225
  158AS4   HD12 1802   7.000   6.182   3.369
  158AS4    OD2 1803   7.179   6.023   3.177
  158AS4   HD21 1804   7.222   6.101   3.132
  158AS4   HD22 1805   7.200   5.926   3.187
  158AS4      C 1806   6.820   5.977   3.235
  158AS4      O 1807   6.811   6.009   3.116
  159TRP      N 1808   6.757   6.049   3.327
  159TRP      H 1809   6.779   6.037   3.424
  159TRP     CA 1810   6.661   6.158   3.302
  159TRP     CB 1811   6.623   6.212   3.440
  159TRP     CG 1812   6.525   6.112   3.502
  159TRP    CD1 1813   6.396   6.091   3.475
  159TRP    HD1 1814   6.332   6.166   3.429
  159TRP    CD2 1815   6.567   6.012   3.589
  159TRP    NE1 1816   6.351   5.987   3.544
  159TRP    HE1 1817   6.254   5.961   3.536
  159TRP    CE2 1818   6.454   5.933   3.607
  159TRP    CE3 1819   6.690   5.955   3.617
  159TRP    HE3 1820   6.780   6.016   3.605
  159TRP    CZ2 1821   6.465   5.800   3.647
  159TRP    HZ2 1822   6.382   5.730   3.643
  159TRP    CZ3 1823   6.703   5.822   3.658
  159TRP    HZ3 1824   6.800   5.791   3.697
  159TRP    CH2 1825   6.589   5.745   3.676
  159TRP    HH2 1826   6.590   5.648   3.726
  159TRP      C 1827   6.706   6.273   3.212
  159TRP      O 1828   6.625   6.361   3.181
  160SER      N 1829   6.832   6.274   3.169
  160SER      H 1830   6.905   6.226   3.217
  160SER     CA 1831   6.877   6.379   3.076
  160SER     CB 1832   7.025   6.413   3.057
  160SER     OG 1833   7.106   6.296   3.041
  160SER     HG 1834   7.087   6.231   3.114
  160SER      C 1835   6.829   6.345   2.935
  160SER      O 1836   6.853   6.241   2.874
  161PHE      N 1837   6.779   6.446   2.865
  161PHE      H 1838   6.774   6.533   2.913
  161PHE     CA 1839   6.694   6.432   2.745
  161PHE     CB 1840   6.562   6.505   2.770
  161PHE     CG 1841   6.453   6.501   2.663
  161PHE    CD1 1842   6.404   6.612   2.595
  161PHE    HD1 1843   6.476   6.694   2.594
  161PHE    CD2 1844   6.360   6.398   2.677
  161PHE    HD2 1845   6.396   6.313   2.735
  161PHE    CE1 1846   6.273   6.623   2.551
  161PHE    HE1 1847   6.229   6.721   2.532
  161PHE    CE2 1848   6.233   6.397   2.621
  161PHE    HE2 1849   6.176   6.305   2.629
  161PHE     CZ 1850   6.189   6.513   2.557
  161PHE     HZ 1851   6.086   6.540   2.535
  161PHE      C 1852   6.774   6.477   2.623
  161PHE      O 1853   6.857   6.567   2.626
  162TYR      N 1854   6.735   6.430   2.504
  162TYR      H 1855   6.653   6.374   2.496
  162TYR     CA 1856   6.790   6.466   2.373
  162TYR     CB 1857   6.891   6.371   2.308
  162TYR     CG 1858   6.988   6.309   2.410
  162TYR    CD1 1859   7.100   6.382   2.448
  162TYR    HD1 1860   7.109   6.484   2.411
  162TYR    CD2 1861   6.982   6.177   2.453
  162TYR    HD2 1862   6.880   6.141   2.468
  162TYR    CE1 1863   7.200   6.322   2.524
  162TYR    HE1 1864   7.280   6.393   2.545
  162TYR    CE2 1865   7.087   6.113   2.518
  162TYR    HE2 1866   7.071   6.007   2.538
  162TYR     CZ 1867   7.199   6.186   2.554
  162TYR     OH 1868   7.299   6.148   2.639
  162TYR     HH 1869   7.312   6.050   2.623
  162TYR      C 1870   6.682   6.489   2.267
  162TYR      O 1871   6.600   6.402   2.238
  163LEU      N 1872   6.656   6.619   2.257
  163LEU      H 1873   6.712   6.689   2.300
  163LEU     CA 1874   6.555   6.674   2.165
  163LEU     CB 1875   6.506   6.807   2.223
  163LEU     CG 1876   6.355   6.829   2.229
  163LEU    CD1 1877   6.320   6.958   2.303
  163LEU    CD2 1878   6.286   6.834   2.093
  163LEU      C 1879   6.616   6.674   2.025
  163LEU      O 1880   6.723   6.725   1.992
  164LEU      N 1881   6.563   6.579   1.948
  164LEU      H 1882   6.488   6.522   1.983
  164LEU     CA 1883   6.581   6.553   1.805
  164LEU     CB 1884   6.526   6.422   1.747
  164LEU     CG 1885   6.584   6.303   1.824
  164LEU    CD1 1886   6.532   6.172   1.763
  164LEU    CD2 1887   6.737   6.302   1.824
  164LEU      C 1888   6.518   6.668   1.726
  164LEU      O 1889   6.403   6.703   1.751
  165TYR      N 1890   6.598   6.733   1.642
  165TYR      H 1891   6.697   6.733   1.656
  165TYR     CA 1892   6.552   6.830   1.542
  165TYR     CB 1893   6.558   6.979   1.576
  165TYR     CG 1894   6.463   7.025   1.686
  165TYR    CD1 1895   6.516   7.070   1.807
  165TYR    HD1 1896   6.625   7.080   1.810
  165TYR    CD2 1897   6.326   7.018   1.663
  165TYR    HD2 1898   6.289   6.987   1.565
  165TYR    CE1 1899   6.428   7.119   1.902
  165TYR    HE1 1900   6.469   7.146   1.999
  165TYR    CE2 1901   6.242   7.071   1.759
  165TYR    HE2 1902   6.134   7.082   1.746
  165TYR     CZ 1903   6.290   7.119   1.880
  165TYR     OH 1904   6.203   7.158   1.977
  165TYR     HH 1905   6.112   7.119   1.963
  165TYR      C 1906   6.610   6.807   1.402
  165TYR      O 1907   6.730   6.826   1.382
  166TYR      N 1908   6.531   6.751   1.312
  166TYR      H 1909   6.433   6.738   1.327
  166TYR     CA 1910   6.583   6.698   1.185
  166TYR     CB 1911   6.519   6.562   1.155
  166TYR     CG 1912   6.513   6.462   1.271
  166TYR    CD1 1913   6.396   6.438   1.342
  166TYR    HD1 1914   6.312   6.506   1.354
  166TYR    CD2 1915   6.623   6.377   1.284
  166TYR    HD2 1916   6.716   6.400   1.233
  166TYR    CE1 1917   6.388   6.323   1.419
  166TYR    HE1 1918   6.305   6.321   1.490
  166TYR    CE2 1919   6.614   6.260   1.359
  166TYR    HE2 1920   6.705   6.202   1.378
  166TYR     CZ 1921   6.496   6.235   1.426
  166TYR     OH 1922   6.469   6.102   1.438
  166TYR     HH 1923   6.372   6.101   1.416
  166TYR      C 1924   6.565   6.795   1.068
  166TYR      O 1925   6.488   6.890   1.077
  167THR      N 1926   6.666   6.794   0.982
  167THR      H 1927   6.750   6.745   1.004
  167THR     CA 1928   6.671   6.880   0.863
  167THR     CB 1929   6.746   7.012   0.884
  167THR    OG1 1930   6.706   7.113   0.791
  167THR    HG1 1931   6.615   7.136   0.826
  167THR    CG2 1932   6.897   7.001   0.861
  167THR      C 1933   6.715   6.807   0.736
  167THR      O 1934   6.724   6.684   0.738
  168GL4      N 1935   6.708   6.870   0.619
  168GL4      H 1936   6.692   6.969   0.616
  168GL4     CA 1937   6.732   6.811   0.487
  168GL4     CB 1938   6.714   6.912   0.374
  168GL4     CG 1939   6.566   6.949   0.371
  168GL4     CD 1940   6.519   7.042   0.259
  168GL4    OE1 1941   6.563   7.158   0.249
  168GL4   HE11 1942   6.551   7.188   0.154
  168GL4   HE12 1943   6.593   7.198   0.336
  168GL4    OE2 1944   6.443   6.993   0.173
  168GL4   HE21 1945   6.398   7.062   0.116
  168GL4   HE22 1946   6.430   6.895   0.189
  168GL4      C 1947   6.864   6.734   0.470
  168GL4      O 1948   6.971   6.767   0.521
  169PHE      N 1949   6.854   6.618   0.407
  169PHE      H 1950   6.772   6.596   0.354
  169PHE     CA 1951   6.967   6.525   0.392
  169PHE     CB 1952   6.924   6.401   0.313
  169PHE     CG 1953   7.025   6.286   0.315
  169PHE    CD1 1954   7.065   6.227   0.196
  169PHE    HD1 1955   7.028   6.279   0.108
  169PHE    CD2 1956   7.076   6.235   0.434
  169PHE    HD2 1957   7.074   6.286   0.530
  169PHE    CE1 1958   7.158   6.124   0.195
  169PHE    HE1 1959   7.200   6.076   0.106
  169PHE    CE2 1960   7.170   6.133   0.435
  169PHE    HE2 1961   7.208   6.084   0.525
  169PHE     CZ 1962   7.216   6.082   0.314
  169PHE     HZ 1963   7.304   6.018   0.311
  169PHE      C 1964   7.086   6.575   0.310
  169PHE      O 1965   7.203   6.550   0.339
  170THR      N 1966   7.064   6.643   0.198
  170THR      H 1967   6.988   6.621   0.137
  170THR     CA 1968   7.148   6.751   0.143
  170THR     CB 1969   7.151   6.744  -0.010
  170THR    OG1 1970   7.183   6.612  -0.053
  170THR    HG1 1971   7.206   6.610  -0.150
  170THR    CG2 1972   7.242   6.852  -0.069
  170THR      C 1973   7.103   6.885   0.200
  170THR      O 1974   7.004   6.944   0.157
  171PRO      N 1975   7.181   6.936   0.295
  171PRO     CA 1976   7.172   7.073   0.347
  171PRO     CB 1977   7.292   7.091   0.441
  171PRO     CG 1978   7.338   6.949   0.475
  171PRO     CD 1979   7.285   6.858   0.365
  171PRO      C 1980   7.181   7.172   0.231
  171PRO      O 1981   7.228   7.153   0.119
  172THR      N 1982   7.112   7.283   0.258
  172THR      H 1983   7.037   7.305   0.320
  172THR     CA 1984   7.137   7.398   0.170
  172THR     CB 1985   7.044   7.433   0.053
  172THR    OG1 1986   6.905   7.420   0.084
  172THR    HG1 1987   6.895   7.332   0.131
  172THR    CG2 1988   7.095   7.385  -0.083
  172THR      C 1989   7.161   7.520   0.259
  172THR      O 1990   7.169   7.508   0.381
  173GL4      N 1991   7.173   7.640   0.204
  173GL4      H 1992   7.168   7.644   0.104
  173GL4     CA 1993   7.194   7.770   0.271
  173GL4     CB 1994   7.184   7.880   0.166
  173GL4     CG 1995   7.317   7.889   0.090
  173GL4     CD 1996   7.336   7.783  -0.019
  173GL4    OE1 1997   7.418   7.692   0.003
  173GL4   HE11 1998   7.419   7.631  -0.076
  173GL4   HE12 1999   7.466   7.704   0.090
  173GL4    OE2 2000   7.266   7.787  -0.123
  173GL4   HE21 2001   7.307   7.713  -0.177
  173GL4   HE22 2002   7.196   7.858  -0.117
  173GL4      C 2003   7.094   7.814   0.378
  173GL4      O 2004   7.140   7.887   0.465
  174LYSH     N 2005   6.972   7.762   0.365
  174LYSH     H 2006   6.942   7.722   0.278
  174LYSH    CA 2007   6.865   7.781   0.464
  174LYSH    CB 2008   6.730   7.768   0.395
  174LYSH    CG 2009   6.720   7.661   0.286
  174LYSH    CD 2010   6.576   7.621   0.249
  174LYSH    CE 2011   6.585   7.487   0.176
  174LYSH    NZ 2012   6.637   7.496   0.039
  174LYSH   HZ1 2013   6.613   7.407   0.000
  174LYSH   HZ2 2014   6.591   7.560  -0.023
  174LYSH   HZ3 2015   6.737   7.503   0.034
  174LYSH     C 2016   6.871   7.696   0.592
  174LYSH     O 2017   6.781   7.686   0.675
  175ASN      N 2018   6.956   7.594   0.588
  175ASN      H 2019   7.020   7.591   0.511
  175ASN     CA 2020   6.961   7.485   0.686
  175ASN     CB 2021   6.995   7.356   0.611
  175ASN     CG 2022   6.882   7.319   0.514
  175ASN    OD1 2023   6.885   7.348   0.395
  175ASN    ND2 2024   6.766   7.272   0.558
  175ASN   HD21 2025   6.736   7.262   0.653
  175ASN   HD22 2026   6.701   7.247   0.487
  175ASN      C 2027   7.043   7.499   0.815
  175ASN      O 2028   7.046   7.395   0.881
  176GL4      N 2029   7.089   7.619   0.849
  176GL4      H 2030   7.045   7.698   0.807
  176GL4     CA 2031   7.194   7.635   0.951
  176GL4     CB 2032   7.314   7.723   0.915
  176GL4     CG 2033   7.390   7.670   0.793
  176GL4     CD 2034   7.506   7.758   0.747
  176GL4    OE1 2035   7.606   7.698   0.701
  176GL4   HE11 2036   7.689   7.752   0.709
  176GL4   HE12 2037   7.572   7.609   0.670
  176GL4    OE2 2038   7.503   7.883   0.757
  176GL4   HE21 2039   7.593   7.925   0.753
  176GL4   HE22 2040   7.408   7.912   0.750
  176GL4      C 2041   7.130   7.675   1.084
  176GL4      O 2042   7.147   7.788   1.129
  177TYR      N 2043   7.054   7.573   1.126
  177TYR      H 2044   7.041   7.499   1.061
  177TYR     CA 2045   6.994   7.550   1.258
  177TYR     CB 2046   6.901   7.431   1.282
  177TYR     CG 2047   6.766   7.440   1.211
  177TYR    CD1 2048   6.744   7.398   1.080
  177TYR    HD1 2049   6.825   7.417   1.009
  177TYR    CD2 2050   6.655   7.426   1.293
  177TYR    HD2 2051   6.667   7.463   1.395
  177TYR    CE1 2052   6.622   7.346   1.038
  177TYR    HE1 2053   6.608   7.336   0.930
  177TYR    CE2 2054   6.530   7.383   1.251
  177TYR    HE2 2055   6.447   7.363   1.319
  177TYR     CZ 2056   6.512   7.334   1.122
  177TYR     OH 2057   6.402   7.262   1.088
  177TYR     HH 2058   6.417   7.219   0.999
  177TYR      C 2059   7.095   7.529   1.372
  177TYR      O 2060   7.184   7.446   1.357
  178ALA      N 2061   7.103   7.637   1.450
  178ALA      H 2062   7.098   7.734   1.426
  178ALA     CA 2063   7.173   7.608   1.576
  178ALA     CB 2064   7.271   7.725   1.588
  178ALA      C 2065   7.076   7.590   1.692
  178ALA      O 2066   6.987   7.671   1.713
  179CYS2     N 2067   7.096   7.477   1.760
  179CYS2     H 2068   7.184   7.429   1.752
  179CYS2    CA 2069   7.011   7.431   1.870
  179CYS2    CB 2070   6.966   7.285   1.861
  179CYS2    SG 2071   6.867   7.249   1.711
  179CYS2     C 2072   7.057   7.465   2.012
  179CYS2     O 2073   7.115   7.381   2.080
  180ARG      N 2074   7.030   7.589   2.054
  180ARG      H 2075   6.958   7.641   2.008
  180ARG     CA 2076   7.077   7.649   2.180
  180ARG     CB 2077   7.082   7.801   2.169
  180ARG     CG 2078   7.108   7.866   2.305
  180ARG     CD 2079   7.083   8.014   2.274
  180ARG     NE 2080   7.106   8.081   2.403
  180ARG     HE 2081   7.199   8.101   2.432
  180ARG     CZ 2082   7.019   8.124   2.495
  180ARG    NH1 2083   6.887   8.132   2.475
  180ARG   HH11 2084   6.855   8.129   2.380
  180ARG   HH12 2085   6.822   8.160   2.545
  180ARG    NH2 2086   7.054   8.142   2.624
  180ARG   HH21 2087   7.146   8.109   2.645
  180ARG   HH22 2088   6.991   8.168   2.696
  180ARG      C 2089   6.987   7.592   2.289
  180ARG      O 2090   6.874   7.640   2.296
  181VAL      N 2091   7.041   7.491   2.357
  181VAL      H 2092   7.129   7.454   2.328
  181VAL     CA 2093   6.984   7.434   2.480
  181VAL     CB 2094   7.051   7.296   2.483
  181VAL    CG1 2095   7.204   7.296   2.474
  181VAL    CG2 2096   7.003   7.203   2.594
  181VAL      C 2097   7.008   7.521   2.603
  181VAL      O 2098   7.119   7.559   2.639
  182ASN      N 2099   6.901   7.523   2.682
  182ASN      H 2100   6.822   7.462   2.675
  182ASN     CA 2101   6.884   7.618   2.794
  182ASN     CB 2102   6.758   7.695   2.756
  182ASN     CG 2103   6.804   7.806   2.660
  182ASN    OD1 2104   6.879   7.901   2.681
  182ASN    ND2 2105   6.728   7.798   2.551
  182ASN   HD21 2106   6.654   7.731   2.544
  182ASN   HD22 2107   6.725   7.859   2.472
  182ASN      C 2108   6.871   7.563   2.936
  182ASN      O 2109   6.856   7.444   2.962
  183HI0      N 2110   6.912   7.658   3.020
  183HI0      H 2111   6.950   7.745   2.988
  183HI0     CA 2112   6.882   7.642   3.163
  183HI0     CB 2113   6.966   7.730   3.256
  183HI0     CG 2114   7.106   7.673   3.281
  183HI0    ND1 2115   7.134   7.575   3.366
  183HI0    HD1 2116   7.061   7.526   3.413
  183HI0    CD2 2117   7.218   7.729   3.235
  183HI0    HD2 2118   7.226   7.823   3.181
  183HI0    CE1 2119   7.266   7.558   3.361
  183HI0    HE1 2120   7.314   7.462   3.381
  183HI0    NE2 2121   7.316   7.654   3.284
  183HI0    HE2 2122   7.415   7.667   3.281
  183HI0      C 2123   6.734   7.656   3.197
  183HI0      O 2124   6.655   7.712   3.122
  184VAL      N 2125   6.696   7.618   3.319
  184VAL      H 2126   6.761   7.602   3.393
  184VAL     CA 2127   6.557   7.586   3.356
  184VAL     CB 2128   6.532   7.508   3.485
  184VAL    CG1 2129   6.606   7.374   3.489
  184VAL    CG2 2130   6.566   7.584   3.613
  184VAL      C 2131   6.448   7.693   3.346
  184VAL      O 2132   6.331   7.656   3.334
  185THR      N 2133   6.479   7.822   3.343
  185THR      H 2134   6.574   7.853   3.351
  185THR     CA 2135   6.381   7.930   3.321
  185THR     CB 2136   6.422   8.073   3.358
  185THR    OG1 2137   6.553   8.100   3.307
  185THR    HG1 2138   6.621   8.034   3.337
  185THR    CG2 2139   6.429   8.091   3.509
  185THR      C 2140   6.312   7.936   3.185
  185THR      O 2141   6.211   8.003   3.169
  186LEU      N 2142   6.379   7.885   3.082
  186LEU      H 2143   6.467   7.837   3.088
  186LEU     CA 2144   6.311   7.870   2.952
  186LEU     CB 2145   6.424   7.873   2.850
  186LEU     CG 2146   6.494   8.005   2.816
  186LEU    CD1 2147   6.621   8.022   2.900
  186LEU    CD2 2148   6.528   8.022   2.668
  186LEU      C 2149   6.215   7.753   2.931
  186LEU      O 2150   6.265   7.648   2.891
  187SER      N 2151   6.084   7.776   2.940
  187SER      H 2152   6.047   7.869   2.944
  187SER     CA 2153   5.983   7.670   2.932
  187SER     CB 2154   6.001   7.576   3.052
  187SER     OG 2155   6.012   7.637   3.180
  187SER     HG 2156   5.951   7.716   3.190
  187SER      C 2157   5.848   7.742   2.945
  187SER      O 2158   5.811   7.795   3.049
  188GLN      N 2159   5.786   7.769   2.831
  188GLN      H 2160   5.828   7.742   2.744
  188GLN     CA 2161   5.662   7.848   2.827
  188GLN     CB 2162   5.676   7.944   2.708
  188GLN     CG 2163   5.765   8.067   2.721
  188GLN     CD 2164   5.766   8.142   2.588
  188GLN    OE1 2165   5.670   8.194   2.532
  188GLN    NE2 2166   5.885   8.150   2.529
  188GLN   HE21 2167   5.958   8.087   2.555
  188GLN   HE22 2168   5.908   8.220   2.462
  188GLN      C 2169   5.529   7.775   2.842
  188GLN      O 2170   5.509   7.671   2.779
  189PRO      N 2171   5.433   7.818   2.923
  189PRO     CA 2172   5.296   7.766   2.931
  189PRO     CB 2173   5.239   7.817   3.064
  189PRO     CG 2174   5.323   7.943   3.087
  189PRO     CD 2175   5.463   7.908   3.036
  189PRO      C 2176   5.193   7.796   2.822
  189PRO      O 2177   5.203   7.892   2.746
  190LYSH     N 2178   5.093   7.709   2.816
  190LYSH     H 2179   5.087   7.634   2.882
  190LYSH    CA 2180   4.994   7.709   2.708
  190LYSH    CB 2181   4.901   7.588   2.718
  190LYSH    CG 2182   4.990   7.463   2.710
  190LYSH    CD 2183   4.910   7.340   2.753
  190LYSH    CE 2184   4.973   7.204   2.728
  190LYSH    NZ 2185   4.964   7.174   2.584
  190LYSH   HZ1 2186   5.049   7.198   2.538
  190LYSH   HZ2 2187   4.932   7.082   2.563
  190LYSH   HZ3 2188   4.894   7.234   2.545
  190LYSH     C 2189   4.920   7.843   2.705
  190LYSH     O 2190   4.908   7.902   2.813
  191ILE      N 2191   4.871   7.871   2.585
  191ILE      H 2192   4.876   7.800   2.514
  191ILE     CA 2193   4.817   8.002   2.546
  191ILE     CB 2194   4.690   8.033   2.626
  191ILE    CG1 2195   4.567   8.034   2.536
  191ILE    CG2 2196   4.684   8.173   2.688
  191ILE     CD 2197   4.534   7.913   2.448
  191ILE      C 2198   4.921   8.114   2.539
  191ILE      O 2199   4.916   8.188   2.440
  192VAL      N 2200   5.009   8.120   2.638
  192VAL      H 2201   5.008   8.053   2.713
  192VAL     CA 2202   5.124   8.210   2.656
  192VAL     CB 2203   5.132   8.295   2.783
  192VAL    CG1 2204   5.013   8.390   2.800
  192VAL    CG2 2205   5.150   8.210   2.908
  192VAL      C 2206   5.262   8.167   2.605
  192VAL      O 2207   5.365   8.183   2.669
  193LYSH     N 2208   5.251   8.101   2.489
  193LYSH     H 2209   5.168   8.100   2.434
  193LYSH    CA 2210   5.370   8.049   2.421
  193LYSH    CB 2211   5.376   7.898   2.447
  193LYSH    CG 2212   5.260   7.810   2.400
  193LYSH    CD 2213   5.292   7.670   2.452
  193LYSH    CE 2214   5.242   7.567   2.351
  193LYSH    NZ 2215   5.339   7.548   2.242
  193LYSH   HZ1 2216   5.434   7.574   2.262
  193LYSH   HZ2 2217   5.343   7.451   2.219
  193LYSH   HZ3 2218   5.313   7.604   2.164
  193LYSH     C 2219   5.376   8.078   2.271
  193LYSH     O 2220   5.278   8.125   2.213
  194TRP      N 2221   5.498   8.074   2.218
  194TRP      H 2222   5.581   8.081   2.274
  194TRP     CA 2223   5.539   8.056   2.078
  194TRP     CB 2224   5.691   8.051   2.066
  194TRP     CG 2225   5.774   7.948   2.143
  194TRP    CD1 2226   5.790   7.957   2.275
  194TRP    HD1 2227   5.742   8.023   2.346
  194TRP    CD2 2228   5.865   7.856   2.092
  194TRP    NE1 2229   5.881   7.867   2.311
  194TRP    HE1 2230   5.916   7.855   2.404
  194TRP    CE2 2231   5.936   7.813   2.203
  194TRP    CE3 2232   5.912   7.845   1.961
  194TRP    HE3 2233   5.887   7.914   1.881
  194TRP    CZ2 2234   6.052   7.738   2.186
  194TRP    HZ2 2235   6.105   7.702   2.275
  194TRP    CZ3 2236   6.031   7.776   1.946
  194TRP    HZ3 2237   6.080   7.761   1.850
  194TRP    CH2 2238   6.095   7.719   2.056
  194TRP    HH2 2239   6.191   7.669   2.042
  194TRP      C 2240   5.481   7.926   2.020
  194TRP      O 2241   5.467   7.821   2.082
  195AS4      N 2242   5.460   7.937   1.889
  195AS4      H 2243   5.511   8.008   1.840
  195AS4     CA 2244   5.385   7.841   1.807
  195AS4     CB 2245   5.327   7.907   1.681
  195AS4     CG 2246   5.202   7.993   1.706
  195AS4    OD1 2247   5.100   7.984   1.635
  195AS4   HD11 2248   5.044   8.064   1.657
  195AS4   HD12 2249   5.105   7.900   1.582
  195AS4    OD2 2250   5.205   8.071   1.803
  195AS4   HD21 2251   5.111   8.090   1.832
  195AS4   HD22 2252   5.299   8.077   1.836
  195AS4      C 2253   5.470   7.719   1.771
  195AS4      O 2254   5.425   7.635   1.693
  196ARG      N 2255   5.564   7.673   1.853
  196ARG      H 2256   5.565   7.718   1.942
  196ARG     CA 2257   5.652   7.556   1.844
  196ARG     CB 2258   5.737   7.531   1.969
  196ARG     CG 2259   5.851   7.430   1.953
  196ARG     CD 2260   5.925   7.415   2.086
  196ARG     NE 2261   5.842   7.333   2.176
  196ARG     HE 2262   5.744   7.344   2.162
  196ARG     CZ 2263   5.891   7.283   2.290
  196ARG    NH1 2264   6.022   7.259   2.303
  196ARG   HH11 2265   6.084   7.273   2.226
  196ARG   HH12 2266   6.057   7.218   2.387
  196ARG    NH2 2267   5.819   7.265   2.402
  196ARG   HH21 2268   5.721   7.283   2.394
  196ARG   HH22 2269   5.857   7.246   2.492
  196ARG      C 2270   5.561   7.434   1.834
  196ARG      O 2271   5.475   7.408   1.918
  197AS4      N 2272   5.586   7.370   1.720
  197AS4      H 2273   5.638   7.409   1.644
  197AS4     CA 2274   5.547   7.229   1.704
  197AS4     CB 2275   5.572   7.189   1.558
  197AS4     CG 2276   5.481   7.254   1.454
  197AS4    OD1 2277   5.363   7.212   1.443
  197AS4   HD11 2278   5.333   7.231   1.349
  197AS4   HD12 2279   5.339   7.169   1.530
  197AS4    OD2 2280   5.522   7.352   1.390
  197AS4   HD21 2281   5.442   7.407   1.365
  197AS4   HD22 2282   5.620   7.354   1.371
  197AS4      C 2283   5.624   7.133   1.795
  197AS4      O 2284   5.744   7.146   1.821
  198MET      N 2285   5.554   7.029   1.837
  198MET      H 2286   5.466   6.996   1.803
  198MET     CA 2287   5.605   6.928   1.931
  198MET     CB 2288   5.630   6.987   2.070
  198MET     CG 2289   5.714   6.900   2.163
  198MET     SD 2290   5.748   6.977   2.326
  198MET     CE 2291   5.897   6.892   2.373
  198MET      C 2292   5.500   6.817   1.935
  198MET     O1 2293   5.534   6.716   1.999
  198MET   HO11 2294   5.489   6.637   1.958
  198MET   HO12 2295   5.603   6.756   2.059
  198MET     O2 2296   5.386   6.851   1.897
  198MET   HO21 2297   5.311   6.791   1.926
  198MET   HO22 2298   5.403   6.925   1.831
   9.36760   9.36760   6.62389   0.00000   0.00000   0.00000   0.00000   4.68381   4.68381
