# Supplementary material for: Interfacial Dynamics and Growth Modes of β2-Microglobulin Dimers
Source: J Chem Inf Model. 2023 May 3;63(14):4447–57. doi: 10.1021/acs.jcim.3c00399 (PMC10369489; doi:10.1021/acs.jcim.3c00399)
Supplement: Supplementary file 2 — ci3c00399_si_002.zip [file ci3c00399_si_002.zip › Supporting-Information/confs_start/Start_conformation_BM-6_rep2-3.gro]

Protein in water t=   0.00000 step= 0
 2298
    1ILE      N    1   6.679   5.159   4.959
    1ILE     H1    2   6.634   5.186   5.044
    1ILE     H2    3   6.664   5.061   4.947
    1ILE     H3    4   6.776   5.183   4.965
    1ILE     CA    5   6.621   5.229   4.843
    1ILE     CB    6   6.614   5.380   4.870
    1ILE    CG1    7   6.506   5.442   4.781
    1ILE    CG2    8   6.748   5.446   4.837
    1ILE     CD    9   6.447   5.576   4.826
    1ILE      C   10   6.698   5.184   4.719
    1ILE      O   11   6.821   5.183   4.719
    2GLN      N   12   6.616   5.134   4.627
    2GLN      H   13   6.519   5.147   4.646
    2GLN     CA   14   6.670   5.065   4.509
    2GLN     CB   15   6.579   4.944   4.485
    2GLN     CG   16   6.608   4.834   4.588
    2GLN     CD   17   6.546   4.704   4.537
    2GLN    OE1   18   6.567   4.658   4.425
    2GLN    NE2   19   6.469   4.635   4.621
    2GLN   HE21   20   6.448   4.673   4.711
    2GLN   HE22   21   6.444   4.538   4.619
    2GLN      C   22   6.685   5.144   4.379
    2GLN      O   23   6.622   5.248   4.361
    3ARG      N   24   6.786   5.106   4.302
    3ARG      H   25   6.843   5.026   4.322
    3ARG     CA   26   6.826   5.164   4.173
    3ARG     CB   27   6.718   5.134   4.068
    3ARG     CG   28   6.727   4.987   4.026
    3ARG     CD   29   6.864   4.960   3.963
    3ARG     NE   30   6.886   4.815   3.948
    3ARG     HE   31   6.815   4.759   3.991
    3ARG     CZ   32   6.998   4.755   3.906
    3ARG    NH1   33   7.111   4.824   3.885
    3ARG   HH11   34   7.117   4.921   3.908
    3ARG   HH12   35   7.187   4.782   3.836
    3ARG    NH2   36   6.983   4.637   3.844
    3ARG   HH21   37   6.888   4.609   3.834
    3ARG   HH22   38   7.054   4.581   3.802
    3ARG      C   39   6.853   5.314   4.180
    3ARG      O   40   6.795   5.391   4.103
    4THR      N   41   6.956   5.353   4.254
    4THR      H   42   7.020   5.290   4.298
    4THR     CA   43   6.977   5.492   4.297
    4THR     CB   44   7.081   5.509   4.408
    4THR    OG1   45   7.179   5.405   4.404
    4THR    HG1   46   7.226   5.404   4.492
    4THR    CG2   47   7.009   5.491   4.542
    4THR      C   48   7.012   5.582   4.178
    4THR      O   49   7.076   5.538   4.083
    5PRO      N   50   6.947   5.698   4.172
    5PRO     CA   51   6.980   5.810   4.082
    5PRO     CB   52   6.881   5.926   4.096
    5PRO     CG   53   6.814   5.894   4.229
    5PRO     CD   54   6.817   5.741   4.225
    5PRO      C   55   7.126   5.854   4.095
    5PRO      O   56   7.206   5.800   4.171
    6LYSH     N   57   7.167   5.966   4.036
    6LYSH     H   58   7.108   6.033   3.992
    6LYSH    CA   59   7.308   6.006   4.046
    6LYSH    CB   60   7.345   6.088   3.922
    6LYSH    CG   61   7.490   6.137   3.920
    6LYSH    CD   62   7.602   6.033   3.912
    6LYSH    CE   63   7.734   6.094   3.958
    6LYSH    NZ   64   7.770   6.220   3.892
    6LYSH   HZ1   65   7.774   6.201   3.794
    6LYSH   HZ2   66   7.709   6.298   3.905
    6LYSH   HZ3   67   7.860   6.249   3.923
    6LYSH     C   68   7.332   6.083   4.176
    6LYSH     O   69   7.307   6.202   4.193
    7ILE      N   70   7.357   6.007   4.281
    7ILE      H   71   7.353   5.908   4.268
    7ILE     CA   72   7.381   6.058   4.417
    7ILE     CB   73   7.320   5.958   4.516
    7ILE    CG1   74   7.376   5.816   4.507
    7ILE    CG2   75   7.168   5.953   4.507
    7ILE     CD   76   7.364   5.712   4.618
    7ILE      C   77   7.532   6.070   4.435
    7ILE      O   78   7.604   6.069   4.335
    8GLN      N   79   7.567   6.069   4.563
    8GLN      H   80   7.495   6.062   4.632
    8GLN     CA   81   7.707   6.068   4.609
    8GLN     CB   82   7.728   6.209   4.664
    8GLN     CG   83   7.741   6.325   4.565
    8GLN     CD   84   7.739   6.458   4.641
    8GLN    OE1   85   7.722   6.467   4.762
    8GLN    NE2   86   7.776   6.564   4.570
    8GLN   HE21   87   7.806   6.550   4.476
    8GLN   HE22   88   7.767   6.652   4.616
    8GLN      C   89   7.732   5.969   4.722
    8GLN      O   90   7.639   5.903   4.769
    9VAL      N   91   7.859   5.941   4.750
    9VAL      H   92   7.934   5.985   4.700
    9VAL     CA   93   7.896   5.846   4.856
    9VAL     CB   94   8.045   5.815   4.837
    9VAL    CG1   95   8.094   5.709   4.937
    9VAL    CG2   96   8.068   5.746   4.703
    9VAL      C   97   7.873   5.910   4.993
    9VAL      O   98   7.946   6.002   5.029
   10TYR      N   99   7.801   5.832   5.074
   10TYR      H  100   7.802   5.733   5.064
   10TYR     CA  101   7.748   5.863   5.207
   10TYR     CB  102   7.857   5.861   5.314
   10TYR     CG  103   7.807   5.900   5.453
   10TYR    CD1  104   7.835   6.031   5.487
   10TYR    HD1  105   7.910   6.094   5.438
   10TYR    CD2  106   7.739   5.811   5.537
   10TYR    HD2  107   7.715   5.708   5.513
   10TYR    CE1  108   7.770   6.081   5.600
   10TYR    HE1  109   7.778   6.189   5.613
   10TYR    CE2  110   7.688   5.865   5.654
   10TYR    HE2  111   7.665   5.793   5.733
   10TYR     CZ  112   7.701   5.999   5.688
   10TYR     OH  113   7.629   6.061   5.786
   10TYR     HH  114   7.573   5.992   5.832
   10TYR      C  115   7.652   5.982   5.213
   10TYR      O  116   7.555   5.974   5.288
   11SER      N  117   7.690   6.092   5.148
   11SER      H  118   7.787   6.099   5.125
   11SER     CA  119   7.598   6.205   5.132
   11SER     CB  120   7.596   6.305   5.248
   11SER     OG  121   7.493   6.403   5.238
   11SER     HG  122   7.416   6.384   5.299
   11SER      C  123   7.652   6.280   5.010
   11SER      O  124   7.773   6.287   4.985
   12ARG      N  125   7.563   6.319   4.920
   12ARG      H  126   7.597   6.375   4.844
   12ARG     CA  127   7.417   6.302   4.924
   12ARG     CB  128   7.352   6.397   4.823
   12ARG     CG  129   7.357   6.544   4.864
   12ARG     CD  130   7.288   6.574   4.997
   12ARG     NE  131   7.318   6.707   5.052
   12ARG     HE  132   7.337   6.774   4.979
   12ARG     CZ  133   7.284   6.751   5.174
   12ARG    NH1  134   7.229   6.675   5.270
   12ARG   HH11  135   7.226   6.577   5.253
   12ARG   HH12  136   7.188   6.710   5.354
   12ARG    NH2  137   7.323   6.869   5.224
   12ARG   HH21  138   7.374   6.935   5.169
   12ARG   HH22  139   7.334   6.878   5.323
   12ARG      C  140   7.368   6.159   4.900
   12ARG      O  141   7.425   6.092   4.814
   13HI0      N  142   7.263   6.120   4.972
   13HI0      H  143   7.212   6.180   5.034
   13HI0     CA  144   7.231   5.977   4.980
   13HI0     CB  145   7.314   5.904   5.086
   13HI0     CG  146   7.338   5.756   5.056
   13HI0    ND1  147   7.418   5.715   4.958
   13HI0    HD1  148   7.476   5.768   4.895
   13HI0    CD2  149   7.295   5.654   5.130
   13HI0    HD2  150   7.257   5.664   5.232
   13HI0    CE1  151   7.411   5.582   4.958
   13HI0    HE1  152   7.471   5.514   4.898
   13HI0    NE2  153   7.335   5.547   5.062
   13HI0    HE2  154   7.315   5.457   5.101
   13HI0      C  155   7.085   5.964   5.024
   13HI0      O  156   7.039   6.018   5.124
   14PRO      N  157   7.004   5.892   4.947
   14PRO     CA  158   6.867   5.851   4.982
   14PRO     CB  159   6.798   5.820   4.849
   14PRO     CG  160   6.895   5.874   4.744
   14PRO     CD  161   7.031   5.849   4.809
   14PRO      C  162   6.861   5.738   5.085
   14PRO      O  163   6.905   5.627   5.054
   15ALA      N  164   6.759   5.752   5.169
   15ALA      H  165   6.688   5.819   5.149
   15ALA     CA  166   6.728   5.647   5.267
   15ALA     CB  167   6.824   5.655   5.386
   15ALA      C  168   6.583   5.659   5.315
   15ALA      O  169   6.523   5.765   5.300
   16GL4      N  170   6.531   5.540   5.341
   16GL4      H  171   6.567   5.450   5.316
   16GL4     CA  172   6.409   5.520   5.421
   16GL4     CB  173   6.389   5.368   5.413
   16GL4     CG  174   6.352   5.326   5.271
   16GL4     CD  175   6.469   5.243   5.218
   16GL4    OE1  176   6.579   5.303   5.214
   16GL4   HE11  177   6.650   5.233   5.212
   16GL4   HE12  178   6.566   5.401   5.199
   16GL4    OE2  179   6.456   5.119   5.206
   16GL4   HE21  180   6.546   5.079   5.224
   16GL4   HE22  181   6.362   5.095   5.183
   16GL4      C  182   6.421   5.564   5.567
   16GL4      O  183   6.450   5.489   5.660
   17ASN      N  184   6.394   5.693   5.588
   17ASN      H  185   6.383   5.757   5.512
   17ASN     CA  186   6.376   5.751   5.722
   17ASN     CB  187   6.394   5.902   5.727
   17ASN     CG  188   6.545   5.931   5.730
   17ASN    OD1  189   6.604   5.961   5.626
   17ASN    ND2  190   6.619   5.928   5.840
   17ASN   HD21  191   6.577   5.898   5.925
   17ASN   HD22  192   6.715   5.950   5.824
   17ASN      C  193   6.247   5.718   5.797
   17ASN      O  194   6.139   5.694   5.743
   18GLY      N  195   6.255   5.719   5.930
   18GLY      H  196   6.344   5.727   5.976
   18GLY     CA  197   6.148   5.670   6.018
   18GLY      C  198   6.179   5.530   6.071
   18GLY      O  199   6.245   5.525   6.174
   19LYSH     N  200   6.150   5.418   6.005
   19LYSH     H  201   6.160   5.328   6.048
   19LYSH    CA  202   6.079   5.400   5.877
   19LYSH    CB  203   6.108   5.254   5.841
   19LYSH    CG  204   6.256   5.246   5.803
   19LYSH    CD  205   6.304   5.103   5.777
   19LYSH    CE  206   6.455   5.088   5.799
   19LYSH    NZ  207   6.498   4.958   5.746
   19LYSH   HZ1  208   6.594   4.935   5.763
   19LYSH   HZ2  209   6.436   4.885   5.777
   19LYSH   HZ3  210   6.499   4.965   5.646
   19LYSH     C  211   5.927   5.423   5.884
   19LYSH     O  212   5.856   5.335   5.933
   20SER      N  213   5.898   5.547   5.846
   20SER      H  214   5.975   5.606   5.823
   20SER     CA  215   5.767   5.613   5.838
   20SER     CB  216   5.693   5.630   5.971
   20SER     OG  217   5.771   5.700   6.068
   20SER     HG  218   5.715   5.767   6.117
   20SER      C  219   5.765   5.752   5.772
   20SER      O  220   5.746   5.756   5.651
   21ASN      N  221   5.844   5.841   5.830
   21ASN      H  222   5.875   5.829   5.924
   21ASN     CA  223   5.870   5.971   5.764
   21ASN     CB  224   5.771   6.073   5.821
   21ASN     CG  225   5.636   6.071   5.748
   21ASN    OD1  226   5.540   6.007   5.791
   21ASN    ND2  227   5.615   6.159   5.651
   21ASN   HD21  228   5.683   6.226   5.622
   21ASN   HD22  229   5.518   6.174   5.632
   21ASN      C  230   6.015   6.017   5.766
   21ASN      O  231   6.080   6.045   5.867
   22PHE      N  232   6.079   6.040   5.652
   22PHE      H  233   6.173   6.071   5.661
   22PHE     CA  234   6.031   6.024   5.514
   22PHE     CB  235   6.036   6.159   5.441
   22PHE     CG  236   5.940   6.267   5.490
   22PHE    CD1  237   5.820   6.281   5.421
   22PHE    HD1  238   5.795   6.218   5.335
   22PHE    CD2  239   5.970   6.341   5.603
   22PHE    HD2  240   6.059   6.328   5.665
   22PHE    CE1  241   5.726   6.371   5.470
   22PHE    HE1  242   5.623   6.370   5.436
   22PHE    CE2  243   5.874   6.429   5.652
   22PHE    HE2  244   5.893   6.477   5.748
   22PHE     CZ  245   5.755   6.448   5.582
   22PHE     HZ  246   5.703   6.543   5.596
   22PHE      C  247   6.116   5.924   5.435
   22PHE      O  248   6.237   5.915   5.453
   23LEU      N  249   6.051   5.870   5.332
   23LEU      H  250   5.952   5.873   5.320
   23LEU     CA  251   6.110   5.805   5.215
   23LEU     CB  252   6.003   5.740   5.127
   23LEU     CG  253   6.055   5.650   5.015
   23LEU    CD1  254   6.120   5.526   5.077
   23LEU    CD2  255   5.928   5.604   4.943
   23LEU      C  256   6.163   5.921   5.131
   23LEU      O  257   6.085   5.997   5.075
   24ASN      N  258   6.296   5.934   5.127
   24ASN      H  259   6.357   5.866   5.168
   24ASN     CA  260   6.375   6.032   5.052
   24ASN     CB  261   6.463   6.118   5.144
   24ASN     CG  262   6.564   6.060   5.243
   24ASN    OD1  263   6.677   6.024   5.213
   24ASN    ND2  264   6.515   6.058   5.367
   24ASN   HD21  265   6.424   6.092   5.391
   24ASN   HD22  266   6.571   6.013   5.436
   24ASN      C  267   6.456   5.985   4.931
   24ASN      O  268   6.517   5.879   4.937
   25CYS2     N  269   6.456   6.066   4.825
   25CYS2     H  270   6.385   6.136   4.829
   25CYS2    CA  271   6.542   6.051   4.706
   25CYS2    CB  272   6.451   5.999   4.595
   25CYS2    SG  273   6.514   6.000   4.423
   25CYS2     C  274   6.604   6.184   4.662
   25CYS2     O  275   6.540   6.286   4.639
   26TYR      N  276   6.735   6.168   4.643
   26TYR      H  277   6.776   6.077   4.651
   26TYR     CA  278   6.829   6.279   4.624
   26TYR     CB  279   6.944   6.280   4.724
   26TYR     CG  280   6.896   6.338   4.857
   26TYR    CD1  281   6.906   6.476   4.869
   26TYR    HD1  282   6.943   6.533   4.784
   26TYR    CD2  283   6.857   6.255   4.962
   26TYR    HD2  284   6.853   6.146   4.952
   26TYR    CE1  285   6.877   6.534   4.991
   26TYR    HE1  286   6.885   6.643   4.997
   26TYR    CE2  287   6.831   6.317   5.083
   26TYR    HE2  288   6.794   6.259   5.168
   26TYR     CZ  289   6.849   6.454   5.101
   26TYR     OH  290   6.834   6.521   5.219
   26TYR     HH  291   6.815   6.456   5.292
   26TYR      C  292   6.880   6.275   4.479
   26TYR      O  293   6.968   6.197   4.446
   27VAL      N  294   6.842   6.373   4.398
   27VAL      H  295   6.799   6.455   4.436
   27VAL     CA  296   6.857   6.380   4.252
   27VAL     CB  297   6.714   6.384   4.197
   27VAL    CG1  298   6.697   6.410   4.047
   27VAL    CG2  299   6.648   6.250   4.231
   27VAL      C  300   6.944   6.500   4.212
   27VAL      O  301   6.954   6.600   4.282
   28SER      N  302   7.013   6.483   4.100
   28SER      H  303   6.977   6.437   4.018
   28SER     CA  304   7.120   6.573   4.054
   28SER     CB  305   7.193   6.499   3.942
   28SER     OG  306   7.101   6.453   3.842
   28SER     HG  307   7.150   6.414   3.764
   28SER      C  308   7.065   6.705   4.001
   28SER      O  309   6.945   6.719   3.976
   29GLY      N  310   7.155   6.802   3.983
   29GLY      H  311   7.248   6.784   4.015
   29GLY     CA  312   7.117   6.937   3.940
   29GLY      C  313   7.072   6.954   3.794
   29GLY      O  314   7.157   6.964   3.706
   30PHE      N  315   6.941   6.936   3.777
   30PHE      H  316   6.879   6.902   3.847
   30PHE     CA  317   6.879   6.964   3.646
   30PHE     CB  318   6.741   6.900   3.627
   30PHE     CG  319   6.756   6.748   3.618
   30PHE    CD1  320   6.757   6.668   3.732
   30PHE    HD1  321   6.712   6.708   3.822
   30PHE    CD2  322   6.772   6.691   3.492
   30PHE    HD2  323   6.787   6.760   3.410
   30PHE    CE1  324   6.769   6.530   3.715
   30PHE    HE1  325   6.773   6.468   3.805
   30PHE    CE2  326   6.789   6.554   3.476
   30PHE    HE2  327   6.819   6.513   3.380
   30PHE     CZ  328   6.787   6.474   3.590
   30PHE     HZ  329   6.822   6.371   3.590
   30PHE      C  330   6.868   7.112   3.611
   30PHE      O  331   6.826   7.199   3.688
   31HI0      N  332   6.902   7.127   3.483
   31HI0      H  333   6.939   7.051   3.430
   31HI0     CA  334   6.881   7.261   3.426
   31HI0     CB  335   7.009   7.345   3.434
   31HI0     CG  336   7.064   7.396   3.568
   31HI0    ND1  337   6.998   7.440   3.675
   31HI0    HD1  338   6.899   7.455   3.677
   31HI0    CD2  339   7.189   7.377   3.609
   31HI0    HD2  340   7.268   7.338   3.545
   31HI0    CE1  341   7.085   7.447   3.775
   31HI0    HE1  342   7.056   7.494   3.869
   31HI0    NE2  343   7.208   7.416   3.735
   31HI0    HE2  344   7.292   7.426   3.787
   31HI0      C  345   6.855   7.244   3.276
   31HI0      O  346   6.950   7.204   3.208
   32PRO      N  347   6.734   7.280   3.233
   32PRO     CA  348   6.612   7.320   3.304
   32PRO     CB  349   6.513   7.361   3.195
   32PRO     CG  350   6.603   7.400   3.077
   32PRO     CD  351   6.717   7.299   3.089
   32PRO      C  352   6.545   7.209   3.385
   32PRO      O  353   6.563   7.090   3.360
   33SER      N  354   6.479   7.246   3.495
   33SER      H  355   6.451   7.340   3.514
   33SER     CA  356   6.425   7.150   3.592
   33SER     CB  357   6.439   7.191   3.739
   33SER     OG  358   6.340   7.284   3.783
   33SER     HG  359   6.363   7.292   3.880
   33SER      C  360   6.290   7.082   3.568
   33SER      O  361   6.221   7.037   3.659
   34AS4      N  362   6.239   7.074   3.445
   34AS4      H  363   6.291   7.118   3.372
   34AS4     CA  364   6.102   7.036   3.408
   34AS4     CB  365   6.047   7.138   3.309
   34AS4     CG  366   6.110   7.156   3.171
   34AS4    OD1  367   6.053   7.119   3.066
   34AS4   HD11  368   6.121   7.113   2.993
   34AS4   HD12  369   5.955   7.120   3.083
   34AS4    OD2  370   6.219   7.218   3.177
   34AS4   HD21  371   6.246   7.255   3.088
   34AS4   HD22  372   6.266   7.195   3.262
   34AS4      C  373   6.075   6.887   3.383
   34AS4      O  374   5.991   6.844   3.304
   35ILE      N  375   6.166   6.820   3.452
   35ILE      H  376   6.228   6.878   3.505
   35ILE     CA  377   6.184   6.674   3.454
   35ILE     CB  378   6.329   6.648   3.496
   35ILE    CG1  379   6.365   6.697   3.636
   35ILE    CG2  380   6.435   6.696   3.397
   35ILE     CD  381   6.380   6.592   3.747
   35ILE      C  382   6.080   6.610   3.546
   35ILE      O  383   6.039   6.666   3.647
   36GL4      N  384   6.075   6.478   3.528
   36GL4      H  385   6.109   6.434   3.445
   36GL4     CA  386   5.995   6.386   3.610
   36GL4     CB  387   5.895   6.308   3.524
   36GL4     CG  388   5.796   6.215   3.594
   36GL4     CD  389   5.716   6.115   3.510
   36GL4    OE1  390   5.745   6.079   3.394
   36GL4   HE11  391   5.701   5.991   3.375
   36GL4   HE12  392   5.767   6.166   3.349
   36GL4    OE2  393   5.607   6.088   3.565
   36GL4   HE21  394   5.551   6.042   3.497
   36GL4   HE22  395   5.603   6.135   3.653
   36GL4      C  396   6.081   6.290   3.691
   36GL4      O  397   6.168   6.223   3.636
   37VAL      N  398   6.059   6.302   3.822
   37VAL      H  399   6.024   6.388   3.859
   37VAL     CA  400   6.114   6.201   3.914
   37VAL     CB  401   6.181   6.250   4.042
   37VAL    CG1  402   6.232   6.132   4.124
   37VAL    CG2  403   6.297   6.343   4.004
   37VAL      C  404   5.997   6.109   3.949
   37VAL      O  405   5.896   6.162   3.995
   38AS4      N  406   6.024   5.978   3.947
   38AS4      H  407   6.115   5.944   3.926
   38AS4     CA  408   5.918   5.878   3.964
   38AS4     CB  409   5.872   5.823   3.829
   38AS4     CG  410   5.776   5.704   3.830
   38AS4    OD1  411   5.766   5.623   3.735
   38AS4   HD11  412   5.673   5.605   3.705
   38AS4   HD12  413   5.855   5.583   3.711
   38AS4    OD2  414   5.695   5.713   3.925
   38AS4   HD21  415   5.629   5.638   3.922
   38AS4   HD22  416   5.708   5.799   3.975
   38AS4      C  417   5.961   5.774   4.068
   38AS4      O  418   6.077   5.735   4.084
   39LEU      N  419   5.862   5.747   4.153
   39LEU      H  420   5.768   5.762   4.121
   39LEU     CA  421   5.894   5.650   4.258
   39LEU     CB  422   5.857   5.709   4.394
   39LEU     CG  423   5.884   5.629   4.522
   39LEU    CD1  424   6.032   5.646   4.558
   39LEU    CD2  425   5.798   5.680   4.638
   39LEU      C  426   5.813   5.524   4.226
   39LEU      O  427   5.691   5.537   4.226
   40LEU      N  428   5.875   5.407   4.235
   40LEU      H  429   5.968   5.406   4.274
   40LEU     CA  430   5.822   5.273   4.207
   40LEU     CB  431   5.924   5.190   4.128
   40LEU     CG  432   5.956   5.241   3.988
   40LEU    CD1  433   6.060   5.353   3.992
   40LEU    CD2  434   6.015   5.127   3.904
   40LEU      C  435   5.815   5.201   4.342
   40LEU      O  436   5.907   5.222   4.420
   41LYSH     N  437   5.729   5.100   4.353
   41LYSH     H  438   5.688   5.064   4.269
   41LYSH    CA  439   5.713   5.007   4.466
   41LYSH    CB  440   5.593   5.044   4.553
   41LYSH    CG  441   5.599   4.989   4.696
   41LYSH    CD  442   5.496   5.033   4.800
   41LYSH    CE  443   5.525   4.967   4.935
   41LYSH    NZ  444   5.455   5.027   5.049
   41LYSH   HZ1  445   5.475   4.975   5.132
   41LYSH   HZ2  446   5.476   5.121   5.075
   41LYSH   HZ3  447   5.356   5.028   5.038
   41LYSH     C  448   5.721   4.859   4.427
   41LYSH     O  449   5.640   4.804   4.352
   42ASN      N  450   5.818   4.789   4.484
   42ASN      H  451   5.878   4.839   4.547
   42ASN     CA  452   5.838   4.647   4.452
   42ASN     CB  453   5.964   4.605   4.529
   42ASN     CG  454   6.006   4.461   4.501
   42ASN    OD1  455   5.959   4.366   4.564
   42ASN    ND2  456   6.119   4.445   4.433
   42ASN   HD21  457   6.170   4.527   4.407
   42ASN   HD22  458   6.149   4.352   4.412
   42ASN      C  459   5.716   4.557   4.472
   42ASN      O  460   5.678   4.524   4.584
   43GLY      N  461   5.667   4.508   4.358
   43GLY      H  462   5.722   4.513   4.275
   43GLY     CA  463   5.550   4.420   4.347
   43GLY      C  464   5.427   4.464   4.426
   43GLY      O  465   5.338   4.382   4.447
   44GL4      N  466   5.423   4.593   4.458
   44GL4      H  467   5.486   4.656   4.412
   44GL4     CA  468   5.323   4.658   4.544
   44GL4     CB  469   5.381   4.691   4.681
   44GL4     CG  470   5.379   4.559   4.758
   44GL4     CD  471   5.411   4.571   4.907
   44GL4    OE1  472   5.489   4.664   4.937
   44GL4   HE11  473   5.477   4.678   5.036
   44GL4   HE12  474   5.540   4.704   4.861
   44GL4    OE2  475   5.386   4.475   4.983
   44GL4   HE21  476   5.415   4.501   5.075
   44GL4   HE22  477   5.338   4.406   4.929
   44GL4      C  478   5.255   4.783   4.487
   44GL4      O  479   5.304   4.843   4.391
   45ARG      N  480   5.142   4.822   4.545
   45ARG      H  481   5.096   4.770   4.617
   45ARG     CA  482   5.084   4.954   4.517
   45ARG     CB  483   4.941   4.961   4.570
   45ARG     CG  484   4.901   4.933   4.715
   45ARG     CD  485   4.756   4.959   4.756
   45ARG     NE  486   4.725   4.947   4.899
   45ARG     HE  487   4.791   4.996   4.956
   45ARG     CZ  488   4.625   4.883   4.961
   45ARG    NH1  489   4.529   4.816   4.896
   45ARG   HH11  490   4.525   4.800   4.797
   45ARG   HH12  491   4.456   4.781   4.955
   45ARG    NH2  492   4.661   4.845   5.085
   45ARG   HH21  493   4.753   4.844   5.124
   45ARG   HH22  494   4.581   4.818   5.138
   45ARG      C  495   5.167   5.071   4.569
   45ARG      O  496   5.175   5.095   4.690
   46ILE      N  497   5.183   5.165   4.477
   46ILE      H  498   5.158   5.147   4.382
   46ILE     CA  499   5.282   5.273   4.490
   46ILE     CB  500   5.332   5.309   4.350
   46ILE    CG1  501   5.225   5.347   4.247
   46ILE    CG2  502   5.411   5.195   4.287
   46ILE     CD  503   5.277   5.431   4.130
   46ILE      C  504   5.237   5.399   4.564
   46ILE      O  505   5.119   5.435   4.556
   47GL4      N  506   5.334   5.452   4.637
   47GL4      H  507   5.384   5.383   4.689
   47GL4     CA  508   5.338   5.594   4.675
   47GL4     CB  509   5.428   5.617   4.797
   47GL4     CG  510   5.380   5.565   4.932
   47GL4     CD  511   5.344   5.417   4.944
   47GL4    OE1  512   5.414   5.324   4.898
   47GL4   HE11  513   5.375   5.236   4.923
   47GL4   HE12  514   5.496   5.366   4.858
   47GL4    OE2  515   5.231   5.390   4.991
   47GL4   HE21  516   5.229   5.293   5.015
   47GL4   HE22  517   5.185   5.477   5.009
   47GL4      C  518   5.395   5.677   4.559
   47GL4      O  519   5.491   5.637   4.494
   48LYSH     N  520   5.352   5.803   4.563
   48LYSH     H  521   5.291   5.828   4.638
   48LYSH    CA  522   5.414   5.905   4.477
   48LYSH    CB  523   5.296   5.993   4.434
   48LYSH    CG  524   5.216   5.931   4.319
   48LYSH    CD  525   5.087   6.014   4.315
   48LYSH    CE  526   5.016   5.961   4.190
   48LYSH    NZ  527   4.904   6.054   4.172
   48LYSH   HZ1  528   4.860   6.093   4.253
   48LYSH   HZ2  529   4.945   6.126   4.117
   48LYSH   HZ3  530   4.829   6.008   4.124
   48LYSH     C  531   5.513   5.995   4.550
   48LYSH     O  532   5.497   6.029   4.667
   49VAL      N  533   5.601   6.055   4.471
   49VAL      H  534   5.599   6.025   4.375
   49VAL     CA  535   5.702   6.149   4.522
   49VAL     CB  536   5.834   6.117   4.453
   49VAL    CG1  537   5.868   6.187   4.322
   49VAL    CG2  538   5.931   6.152   4.566
   49VAL      C  539   5.666   6.298   4.514
   49VAL      O  540   5.619   6.345   4.411
   50GL4      N  541   5.669   6.360   4.632
   50GL4      H  542   5.675   6.317   4.722
   50GL4     CA  543   5.647   6.504   4.649
   50GL4     CB  544   5.557   6.531   4.769
   50GL4     CG  545   5.438   6.436   4.784
   50GL4     CD  546   5.343   6.474   4.898
   50GL4    OE1  547   5.351   6.416   5.008
   50GL4   HE11  548   5.307   6.464   5.084
   50GL4   HE12  549   5.399   6.328   5.011
   50GL4    OE2  550   5.267   6.572   4.886
   50GL4   HE21  551   5.241   6.610   4.975
   50GL4   HE22  552   5.270   6.591   4.788
   50GL4      C  553   5.771   6.590   4.677
   50GL4      O  554   5.881   6.538   4.691
   51HI0      N  555   5.752   6.720   4.654
   51HI0      H  556   5.661   6.751   4.626
   51HI0     CA  557   5.856   6.823   4.657
   51HI0     CB  558   5.932   6.835   4.789
   51HI0     CG  559   5.851   6.906   4.898
   51HI0    ND1  560   5.888   7.021   4.954
   51HI0    HD1  561   5.975   7.068   4.941
   51HI0    CD2  562   5.741   6.867   4.962
   51HI0    HD2  563   5.675   6.792   4.919
   51HI0    CE1  564   5.803   7.042   5.054
   51HI0    HE1  565   5.805   7.129   5.120
   51HI0    NE2  566   5.711   6.947   5.064
   51HI0    HE2  567   5.676   6.908   5.149
   51HI0      C  568   5.955   6.816   4.540
   51HI0      O  569   5.924   6.771   4.430
   52SER      N  570   6.040   6.919   4.545
   52SER      H  571   6.022   7.004   4.594
   52SER     CA  572   6.163   6.927   4.465
   52SER     CB  573   6.135   6.969   4.321
   52SER     OG  574   6.255   6.960   4.244
   52SER     HG  575   6.263   6.863   4.222
   52SER      C  576   6.257   7.028   4.531
   52SER      O  577   6.300   7.127   4.470
   53AS4      N  578   6.292   7.005   4.657
   53AS4      H  579   6.300   6.909   4.685
   53AS4     CA  580   6.360   7.099   4.748
   53AS4     CB  581   6.339   7.060   4.894
   53AS4     CG  582   6.204   7.102   4.952
   53AS4    OD1  583   6.181   7.058   5.067
   53AS4   HD11  584   6.093   7.090   5.102
   53AS4   HD12  585   6.256   6.997   5.092
   53AS4    OD2  586   6.120   7.175   4.896
   53AS4   HD21  587   6.038   7.193   4.950
   53AS4   HD22  588   6.160   7.212   4.812
   53AS4      C  589   6.508   7.118   4.713
   53AS4      O  590   6.583   7.027   4.680
   54LEU      N  591   6.560   7.237   4.744
   54LEU      H  592   6.516   7.300   4.808
   54LEU     CA  593   6.702   7.270   4.723
   54LEU     CB  594   6.721   7.419   4.695
   54LEU     CG  595   6.660   7.444   4.557
   54LEU    CD1  596   6.632   7.590   4.519
   54LEU    CD2  597   6.753   7.392   4.448
   54LEU      C  598   6.800   7.228   4.833
   54LEU      O  599   6.788   7.273   4.947
   55SER      N  600   6.897   7.141   4.806
   55SER      H  601   6.904   7.083   4.725
   55SER     CA  602   6.997   7.107   4.908
   55SER     CB  603   6.982   6.959   4.944
   55SER     OG  604   7.091   6.917   5.027
   55SER     HG  605   7.071   6.950   5.119
   55SER      C  606   7.138   7.138   4.857
   55SER      O  607   7.168   7.120   4.739
   56PHE      N  608   7.226   7.164   4.953
   56PHE      H  609   7.200   7.179   5.048
   56PHE     CA  610   7.369   7.189   4.930
   56PHE     CB  611   7.424   7.272   5.046
   56PHE     CG  612   7.400   7.423   5.044
   56PHE    CD1  613   7.500   7.506   4.994
   56PHE    HD1  614   7.576   7.462   4.930
   56PHE    CD2  615   7.293   7.489   5.105
   56PHE    HD2  616   7.207   7.430   5.137
   56PHE    CE1  617   7.495   7.645   5.001
   56PHE    HE1  618   7.560   7.714   4.947
   56PHE    CE2  619   7.289   7.626   5.124
   56PHE    HE2  620   7.229   7.657   5.209
   56PHE     CZ  621   7.390   7.705   5.069
   56PHE     HZ  622   7.396   7.811   5.092
   56PHE      C  623   7.456   7.063   4.921
   56PHE      O  624   7.441   6.970   5.000
   57SER      N  625   7.575   7.083   4.864
   57SER      H  626   7.591   7.155   4.797
   57SER     CA  627   7.671   6.972   4.854
   57SER     CB  628   7.622   6.857   4.766
   57SER     OG  629   7.655   6.860   4.626
   57SER     HG  630   7.598   6.929   4.581
   57SER      C  631   7.812   7.014   4.812
   57SER      O  632   7.833   7.129   4.774
   58LYSH     N  633   7.893   6.913   4.781
   58LYSH     H  634   7.890   6.823   4.824
   58LYSH    CA  635   8.024   6.926   4.715
   58LYSH    CB  636   8.118   6.807   4.735
   58LYSH    CG  637   8.085   6.672   4.669
   58LYSH    CD  638   8.207   6.581   4.655
   58LYSH    CE  639   8.173   6.450   4.585
   58LYSH    NZ  640   8.296   6.400   4.523
   58LYSH   HZ1  641   8.376   6.393   4.582
   58LYSH   HZ2  642   8.273   6.311   4.483
   58LYSH   HZ3  643   8.326   6.456   4.445
   58LYSH     C  644   8.017   6.970   4.569
   58LYSH     O  645   8.118   7.024   4.524
   59AS4      N  646   7.901   6.973   4.503
   59AS4      H  647   7.821   7.012   4.548
   59AS4     CA  648   7.895   6.986   4.356
   59AS4     CB  649   7.769   6.913   4.309
   59AS4     CG  650   7.763   6.883   4.159
   59AS4    OD1  651   7.690   6.961   4.094
   59AS4   HD11  652   7.686   6.925   4.001
   59AS4   HD12  653   7.656   7.030   4.159
   59AS4    OD2  654   7.852   6.823   4.096
   59AS4   HD21  655   7.811   6.764   4.026
   59AS4   HD22  656   7.942   6.860   4.118
   59AS4      C  657   7.901   7.131   4.308
   59AS4      O  658   7.895   7.223   4.390
   60TRP      N  659   7.886   7.160   4.179
   60TRP      H  660   7.851   7.093   4.114
   60TRP     CA  661   7.859   7.291   4.119
   60TRP     CB  662   7.927   7.304   3.982
   60TRP     CG  663   7.875   7.216   3.868
   60TRP    CD1  664   7.914   7.090   3.851
   60TRP    HD1  665   7.999   7.044   3.902
   60TRP    CD2  666   7.759   7.227   3.792
   60TRP    NE1  667   7.827   7.027   3.773
   60TRP    HE1  668   7.842   6.932   3.746
   60TRP    CE2  669   7.728   7.106   3.732
   60TRP    CE3  670   7.667   7.329   3.770
   60TRP    HE3  671   7.680   7.414   3.837
   60TRP    CZ2  672   7.607   7.082   3.667
   60TRP    HZ2  673   7.580   6.983   3.631
   60TRP    CZ3  674   7.548   7.315   3.700
   60TRP    HZ3  675   7.477   7.398   3.696
   60TRP    CH2  676   7.520   7.189   3.649
   60TRP    HH2  677   7.425   7.168   3.599
   60TRP      C  678   7.713   7.335   4.109
   60TRP      O  679   7.684   7.451   4.082
   61SER      N  680   7.625   7.239   4.139
   61SER      H  681   7.643   7.141   4.140
   61SER     CA  682   7.482   7.270   4.133
   61SER     CB  683   7.425   7.231   3.997
   61SER     OG  684   7.318   7.322   3.966
   61SER     HG  685   7.307   7.315   3.867
   61SER      C  686   7.405   7.204   4.248
   61SER      O  687   7.434   7.090   4.284
   62PHE      N  688   7.286   7.260   4.272
   62PHE      H  689   7.252   7.322   4.202
   62PHE     CA  690   7.200   7.225   4.386
   62PHE     CB  691   7.111   7.341   4.430
   62PHE     CG  692   7.187   7.460   4.489
   62PHE    CD1  693   7.214   7.454   4.625
   62PHE    HD1  694   7.188   7.363   4.680
   62PHE    CD2  695   7.221   7.574   4.417
   62PHE    HD2  696   7.204   7.585   4.310
   62PHE    CE1  697   7.270   7.566   4.686
   62PHE    HE1  698   7.304   7.554   4.789
   62PHE    CE2  699   7.275   7.684   4.482
   62PHE    HE2  700   7.306   7.767   4.418
   62PHE     CZ  701   7.302   7.683   4.619
   62PHE     HZ  702   7.326   7.774   4.674
   62PHE      C  703   7.119   7.096   4.383
   62PHE      O  704   7.044   7.067   4.290
   63TYR      N  705   7.150   7.011   4.481
   63TYR      H  706   7.172   7.048   4.571
   63TYR     CA  707   7.101   6.873   4.489
   63TYR     CB  708   7.184   6.786   4.584
   63TYR     CG  709   7.277   6.701   4.498
   63TYR    CD1  710   7.221   6.577   4.469
   63TYR    HD1  711   7.117   6.547   4.484
   63TYR    CD2  712   7.408   6.733   4.466
   63TYR    HD2  713   7.463   6.826   4.483
   63TYR    CE1  714   7.301   6.482   4.406
   63TYR    HE1  715   7.253   6.389   4.376
   63TYR    CE2  716   7.487   6.636   4.406
   63TYR    HE2  717   7.594   6.659   4.404
   63TYR     CZ  718   7.433   6.512   4.375
   63TYR     OH  719   7.512   6.425   4.305
   63TYR     HH  720   7.467   6.343   4.270
   63TYR      C  721   6.955   6.866   4.535
   63TYR      O  722   6.914   6.922   4.637
   64LEU      N  723   6.871   6.816   4.445
   64LEU      H  724   6.896   6.786   4.353
   64LEU     CA  725   6.726   6.808   4.469
   64LEU     CB  726   6.650   6.798   4.337
   64LEU     CG  727   6.649   6.924   4.250
   64LEU    CD1  728   6.584   6.886   4.116
   64LEU    CD2  729   6.564   7.027   4.325
   64LEU      C  730   6.680   6.699   4.565
   64LEU      O  731   6.708   6.580   4.548
   65LEU      N  732   6.606   6.738   4.669
   65LEU      H  733   6.595   6.834   4.694
   65LEU     CA  734   6.545   6.642   4.763
   65LEU     CB  735   6.550   6.694   4.906
   65LEU     CG  736   6.469   6.601   4.997
   65LEU    CD1  737   6.527   6.460   5.011
   65LEU    CD2  738   6.484   6.671   5.132
   65LEU      C  739   6.398   6.633   4.723
   65LEU      O  740   6.325   6.729   4.698
   66TYR      N  741   6.358   6.508   4.702
   66TYR      H  742   6.415   6.429   4.721
   66TYR     CA  743   6.216   6.476   4.683
   66TYR     CB  744   6.215   6.391   4.556
   66TYR     CG  745   6.223   6.463   4.421
   66TYR    CD1  746   6.345   6.503   4.366
   66TYR    HD1  747   6.433   6.456   4.409
   66TYR    CD2  748   6.107   6.505   4.356
   66TYR    HD2  749   6.017   6.458   4.395
   66TYR    CE1  750   6.352   6.584   4.254
   66TYR    HE1  751   6.448   6.605   4.206
   66TYR    CE2  752   6.112   6.582   4.241
   66TYR    HE2  753   6.018   6.599   4.190
   66TYR     CZ  754   6.235   6.617   4.186
   66TYR     OH  755   6.248   6.730   4.111
   66TYR     HH  756   6.185   6.736   4.033
   66TYR      C  757   6.168   6.384   4.796
   66TYR      O  758   6.246   6.296   4.833
   67TYR      N  759   6.043   6.379   4.839
   67TYR      H  760   5.970   6.442   4.812
   67TYR     CA  761   6.007   6.310   4.964
   67TYR     CB  762   6.059   6.373   5.093
   67TYR     CG  763   6.027   6.521   5.117
   67TYR    CD1  764   5.945   6.552   5.225
   67TYR    HD1  765   5.862   6.488   5.254
   67TYR    CD2  766   6.100   6.617   5.048
   67TYR    HD2  767   6.148   6.588   4.955
   67TYR    CE1  768   5.966   6.679   5.278
   67TYR    HE1  769   5.944   6.708   5.381
   67TYR    CE2  770   6.113   6.745   5.101
   67TYR    HE2  771   6.162   6.816   5.034
   67TYR     CZ  772   6.041   6.778   5.215
   67TYR     OH  773   6.061   6.903   5.266
   67TYR     HH  774   6.102   6.958   5.193
   67TYR      C  775   5.859   6.270   4.975
   67TYR      O  776   5.774   6.351   4.939
   68THR      N  777   5.838   6.168   5.057
   68THR      H  778   5.915   6.121   5.099
   68THR     CA  779   5.706   6.104   5.073
   68THR     CB  780   5.666   6.042   4.939
   68THR    OG1  781   5.529   6.004   4.930
   68THR    HG1  782   5.502   5.992   4.834
   68THR    CG2  783   5.749   5.922   4.892
   68THR      C  784   5.712   5.997   5.181
   68THR      O  785   5.811   5.974   5.250
   69GL4      N  786   5.596   5.933   5.201
   69GL4      H  787   5.528   5.924   5.128
   69GL4     CA  788   5.575   5.835   5.307
   69GL4     CB  789   5.426   5.827   5.343
   69GL4     CG  790   5.376   5.964   5.391
   69GL4     CD  791   5.234   5.974   5.447
   69GL4    OE1  792   5.202   5.884   5.528
   69GL4   HE11  793   5.108   5.899   5.557
   69GL4   HE12  794   5.285   5.843   5.568
   69GL4    OE2  795   5.158   6.061   5.400
   69GL4   HE21  796   5.075   6.070   5.454
   69GL4   HE22  797   5.196   6.120   5.329
   69GL4      C  798   5.616   5.690   5.281
   69GL4      O  799   5.602   5.647   5.167
   70PHE      N  800   5.694   5.633   5.373
   70PHE      H  801   5.703   5.680   5.461
   70PHE     CA  802   5.723   5.489   5.381
   70PHE     CB  803   5.854   5.474   5.458
   70PHE     CG  804   5.889   5.326   5.480
   70PHE    CD1  805   5.970   5.277   5.379
   70PHE    HD1  806   5.995   5.337   5.292
   70PHE    CD2  807   5.837   5.247   5.582
   70PHE    HD2  808   5.787   5.298   5.664
   70PHE    CE1  809   6.000   5.141   5.375
   70PHE    HE1  810   6.065   5.095   5.300
   70PHE    CE2  811   5.876   5.114   5.580
   70PHE    HE2  812   5.850   5.052   5.666
   70PHE     CZ  813   5.946   5.059   5.473
   70PHE     HZ  814   5.984   4.957   5.482
   70PHE      C  815   5.599   5.423   5.443
   70PHE      O  816   5.550   5.451   5.553
   71THR      N  817   5.542   5.323   5.377
   71THR      H  818   5.566   5.304   5.282
   71THR     CA  819   5.422   5.249   5.418
   71THR     CB  820   5.307   5.272   5.320
   71THR    OG1  821   5.353   5.241   5.188
   71THR    HG1  822   5.296   5.294   5.125
   71THR    CG2  823   5.266   5.419   5.328
   71THR      C  824   5.443   5.099   5.439
   71THR      O  825   5.469   5.027   5.343
   72PRO      N  826   5.442   5.045   5.561
   72PRO     CA  827   5.452   4.903   5.595
   72PRO     CB  828   5.434   4.898   5.747
   72PRO     CG  829   5.509   5.026   5.783
   72PRO     CD  830   5.438   5.121   5.686
   72PRO      C  831   5.331   4.835   5.530
   72PRO      O  832   5.221   4.852   5.581
   73THR      N  833   5.355   4.770   5.416
   73THR      H  834   5.432   4.798   5.358
   73THR     CA  835   5.256   4.686   5.347
   73THR     CB  836   5.229   4.743   5.208
   73THR    OG1  837   5.349   4.782   5.140
   73THR    HG1  838   5.366   4.716   5.067
   73THR    CG2  839   5.121   4.851   5.209
   73THR      C  840   5.275   4.535   5.352
   73THR      O  841   5.207   4.473   5.434
   74GL4      N  842   5.386   4.494   5.291
   74GL4      H  843   5.423   4.549   5.216
   74GL4     CA  844   5.438   4.359   5.319
   74GL4     CB  845   5.339   4.258   5.260
   74GL4     CG  846   5.332   4.122   5.330
   74GL4     CD  847   5.212   4.040   5.283
   74GL4    OE1  848   5.210   4.005   5.163
   74GL4   HE11  849   5.118   3.971   5.146
   74GL4   HE12  850   5.294   4.028   5.113
   74GL4    OE2  851   5.113   4.010   5.353
   74GL4   HE21  852   5.047   3.957   5.300
   74GL4   HE22  853   5.121   4.049   5.445
   74GL4      C  854   5.581   4.344   5.266
   74GL4      O  855   5.670   4.313   5.345
   75LYSH     N  856   5.607   4.358   5.136
   75LYSH     H  857   5.525   4.388   5.086
   75LYSH    CA  858   5.741   4.362   5.077
   75LYSH    CB  859   5.743   4.346   4.925
   75LYSH    CG  860   5.703   4.208   4.873
   75LYSH    CD  861   5.684   4.202   4.721
   75LYSH    CE  862   5.616   4.068   4.693
   75LYSH    NZ  863   5.622   4.024   4.552
   75LYSH   HZ1  864   5.717   4.038   4.524
   75LYSH   HZ2  865   5.596   3.927   4.552
   75LYSH   HZ3  866   5.570   4.089   4.497
   75LYSH     C  867   5.824   4.483   5.121
   75LYSH     O  868   5.935   4.451   5.163
   76ASN      N  869   5.777   4.605   5.096
   76ASN      H  870   5.691   4.623   5.049
   76ASN     CA  871   5.828   4.734   5.145
   76ASN     CB  872   5.845   4.750   5.297
   76ASN     CG  873   5.719   4.701   5.369
   76ASN    OD1  874   5.606   4.700   5.322
   76ASN    ND2  875   5.734   4.656   5.493
   76ASN   HD21  876   5.826   4.641   5.531
   76ASN   HD22  877   5.654   4.622   5.542
   76ASN      C  878   5.950   4.792   5.073
   76ASN      O  879   6.006   4.889   5.123
   77GL4      N  880   5.974   4.743   4.952
   77GL4      H  881   5.905   4.698   4.895
   77GL4     CA  882   6.097   4.789   4.885
   77GL4     CB  883   6.173   4.669   4.829
   77GL4     CG  884   6.252   4.600   4.941
   77GL4     CD  885   6.376   4.681   4.981
   77GL4    OE1  886   6.460   4.719   4.897
   77GL4   HE11  887   6.530   4.770   4.947
   77GL4   HE12  888   6.442   4.687   4.804
   77GL4    OE2  889   6.396   4.696   5.104
   77GL4   HE21  890   6.471   4.759   5.122
   77GL4   HE22  891   6.334   4.635   5.153
   77GL4      C  892   6.067   4.896   4.780
   77GL4      O  893   5.994   4.876   4.683
   78TYR      N  894   6.143   5.004   4.790
   78TYR      H  895   6.224   5.013   4.849
   78TYR     CA  896   6.117   5.128   4.715
   78TYR     CB  897   6.083   5.245   4.808
   78TYR     CG  898   5.951   5.230   4.885
   78TYR    CD1  899   5.846   5.303   4.832
   78TYR    HD1  900   5.851   5.311   4.723
   78TYR    CD2  901   5.931   5.170   5.009
   78TYR    HD2  902   6.006   5.100   5.046
   78TYR    CE1  903   5.729   5.330   4.903
   78TYR    HE1  904   5.649   5.388   4.857
   78TYR    CE2  905   5.812   5.190   5.078
   78TYR    HE2  906   5.809   5.147   5.178
   78TYR     CZ  907   5.717   5.281   5.032
   78TYR     OH  908   5.597   5.288   5.096
   78TYR     HH  909   5.530   5.317   5.028
   78TYR      C  910   6.231   5.178   4.627
   78TYR      O  911   6.348   5.160   4.660
   79ALA      N  912   6.197   5.229   4.509
   79ALA      H  913   6.100   5.248   4.499
   79ALA     CA  914   6.292   5.269   4.404
   79ALA     CB  915   6.324   5.157   4.305
   79ALA      C  916   6.260   5.399   4.331
   79ALA      O  917   6.146   5.446   4.333
   80CYS2     N  918   6.369   5.471   4.307
   80CYS2     H  919   6.457   5.424   4.300
   80CYS2    CA  920   6.358   5.608   4.253
   80CYS2    CB  921   6.430   5.703   4.349
   80CYS2    SG  922   6.390   5.879   4.315
   80CYS2     C  923   6.424   5.615   4.115
   80CYS2     O  924   6.532   5.558   4.100
   81ARG      N  925   6.340   5.661   4.023
   81ARG      H  926   6.250   5.693   4.053
   81ARG     CA  927   6.370   5.692   3.882
   81ARG     CB  928   6.307   5.589   3.788
   81ARG     CG  929   6.344   5.441   3.781
   81ARG     CD  930   6.284   5.384   3.652
   81ARG     NE  931   6.374   5.282   3.595
   81ARG     HE  932   6.402   5.208   3.656
   81ARG     CZ  933   6.410   5.265   3.467
   81ARG    NH1  934   6.378   5.344   3.364
   81ARG   HH11  935   6.317   5.423   3.369
   81ARG   HH12  936   6.430   5.318   3.283
   81ARG    NH2  937   6.487   5.158   3.445
   81ARG   HH21  938   6.517   5.086   3.508
   81ARG   HH22  939   6.535   5.151   3.357
   81ARG      C  940   6.365   5.840   3.845
   81ARG      O  941   6.304   5.923   3.911
   82VAL      N  942   6.443   5.869   3.741
   82VAL      H  943   6.523   5.815   3.715
   82VAL     CA  944   6.439   6.004   3.682
   82VAL     CB  945   6.556   6.097   3.715
   82VAL    CG1  946   6.546   6.245   3.677
   82VAL    CG2  947   6.558   6.097   3.868
   82VAL      C  948   6.424   5.998   3.530
   82VAL      O  949   6.508   5.945   3.458
   83ASN      N  950   6.314   6.061   3.488
   83ASN      H  951   6.273   6.132   3.545
   83ASN     CA  952   6.256   6.061   3.353
   83ASN     CB  953   6.110   6.015   3.359
   83ASN     CG  954   6.048   5.973   3.225
   83ASN    OD1  955   6.112   5.953   3.122
   83ASN    ND2  956   5.917   5.989   3.210
   83ASN   HD21  957   5.865   6.019   3.290
   83ASN   HD22  958   5.890   5.997   3.114
   83ASN      C  959   6.264   6.200   3.290
   83ASN      O  960   6.235   6.306   3.346
   84HI0      N  961   6.285   6.193   3.159
   84HI0      H  962   6.248   6.112   3.114
   84HI0     CA  963   6.315   6.297   3.059
   84HI0     CB  964   6.447   6.374   3.065
   84HI0     CG  965   6.564   6.276   3.083
   84HI0    ND1  966   6.669   6.274   3.001
   84HI0    HD1  967   6.669   6.328   2.917
   84HI0    CD2  968   6.605   6.207   3.188
   84HI0    HD2  969   6.547   6.184   3.277
   84HI0    CE1  970   6.776   6.220   3.058
   84HI0    HE1  971   6.879   6.243   3.029
   84HI0    NE2  972   6.736   6.185   3.180
   84HI0    HE2  973   6.793   6.131   3.242
   84HI0      C  974   6.267   6.255   2.920
   84HI0      O  975   6.239   6.139   2.890
   85VAL      N  976   6.253   6.351   2.829
   85VAL      H  977   6.310   6.431   2.845
   85VAL     CA  978   6.173   6.342   2.706
   85VAL     CB  979   6.161   6.476   2.633
   85VAL    CG1  980   6.087   6.568   2.730
   85VAL    CG2  981   6.293   6.533   2.579
   85VAL      C  982   6.222   6.238   2.606
   85VAL      O  983   6.132   6.173   2.553
   86THR      N  984   6.352   6.209   2.605
   86THR      H  985   6.421   6.268   2.647
   86THR     CA  986   6.408   6.100   2.524
   86THR     CB  987   6.560   6.102   2.541
   86THR    OG1  988   6.603   6.110   2.677
   86THR    HG1  989   6.611   6.208   2.696
   86THR    CG2  990   6.617   6.204   2.442
   86THR      C  991   6.363   5.961   2.568
   86THR      O  992   6.344   5.879   2.478
   87LEU      N  993   6.348   5.945   2.699
   87LEU      H  994   6.385   6.008   2.767
   87LEU     CA  995   6.286   5.821   2.749
   87LEU     CB  996   6.308   5.809   2.900
   87LEU     CG  997   6.452   5.778   2.940
   87LEU    CD1  998   6.481   5.800   3.089
   87LEU    CD2  999   6.489   5.632   2.916
   87LEU      C 1000   6.135   5.812   2.726
   87LEU      O 1001   6.084   5.712   2.676
   88SER      N 1002   6.064   5.916   2.770
   88SER      H 1003   6.106   5.997   2.811
   88SER     CA 1004   5.918   5.926   2.759
   88SER     CB 1005   5.843   5.812   2.828
   88SER     OG 1006   5.701   5.809   2.813
   88SER     HG 1007   5.664   5.729   2.860
   88SER      C 1008   5.874   6.062   2.813
   88SER      O 1009   5.910   6.089   2.928
   89GLN      N 1010   5.775   6.118   2.745
   89GLN      H 1011   5.724   6.082   2.666
   89GLN     CA 1012   5.732   6.256   2.771
   89GLN     CB 1013   5.635   6.293   2.659
   89GLN     CG 1014   5.594   6.440   2.648
   89GLN     CD 1015   5.475   6.469   2.556
   89GLN    OE1 1016   5.365   6.423   2.588
   89GLN    NE2 1017   5.493   6.559   2.460
   89GLN   HE21 1018   5.578   6.611   2.454
   89GLN   HE22 1019   5.423   6.587   2.395
   89GLN      C 1020   5.679   6.276   2.913
   89GLN      O 1021   5.590   6.203   2.957
   90PRO      N 1022   5.732   6.371   2.989
   90PRO     CA 1023   5.675   6.433   3.110
   90PRO     CB 1024   5.790   6.521   3.159
   90PRO     CG 1025   5.913   6.445   3.111
   90PRO     CD 1026   5.872   6.410   2.967
   90PRO      C 1027   5.552   6.518   3.077
   90PRO      O 1028   5.518   6.537   2.960
   91LYSH     N 1029   5.486   6.571   3.179
   91LYSH     H 1030   5.515   6.552   3.272
   91LYSH    CA 1031   5.381   6.673   3.162
   91LYSH    CB 1032   5.312   6.701   3.295
   91LYSH    CG 1033   5.186   6.783   3.267
   91LYSH    CD 1034   5.066   6.695   3.234
   91LYSH    CE 1035   4.944   6.778   3.195
   91LYSH    NZ 1036   4.859   6.679   3.127
   91LYSH   HZ1 1037   4.797   6.718   3.059
   91LYSH   HZ2 1038   4.916   6.608   3.086
   91LYSH   HZ3 1039   4.795   6.627   3.183
   91LYSH     C 1040   5.438   6.804   3.107
   91LYSH     O 1041   5.512   6.870   3.180
   92ILE      N 1042   5.397   6.841   2.986
   92ILE      H 1043   5.337   6.788   2.926
   92ILE     CA 1044   5.428   6.969   2.920
   92ILE     CB 1045   5.347   6.982   2.791
   92ILE    CG1 1046   5.390   6.879   2.686
   92ILE    CG2 1047   5.349   7.120   2.725
   92ILE     CD 1048   5.284   6.870   2.576
   92ILE      C 1049   5.412   7.095   3.005
   92ILE      O 1050   5.317   7.100   3.083
   93VAL      N 1051   5.515   7.179   3.008
   93VAL      H 1052   5.598   7.157   2.956
   93VAL     CA 1053   5.513   7.300   3.090
   93VAL     CB 1054   5.638   7.325   3.174
   93VAL    CG1 1055   5.660   7.221   3.285
   93VAL    CG2 1056   5.760   7.356   3.088
   93VAL      C 1057   5.462   7.431   3.029
   93VAL      O 1058   5.456   7.434   2.907
   94LYSH     N 1059   5.416   7.526   3.111
   94LYSH     H 1060   5.407   7.508   3.209
   94LYSH    CA 1061   5.399   7.663   3.061
   94LYSH    CB 1062   5.319   7.744   3.163
   94LYSH    CG 1063   5.168   7.725   3.173
   94LYSH    CD 1064   5.096   7.824   3.265
   94LYSH    CE 1065   5.131   7.833   3.413
   94LYSH    NZ 1066   5.063   7.951   3.469
   94LYSH   HZ1 1067   5.080   8.028   3.407
   94LYSH   HZ2 1068   4.965   7.936   3.465
   94LYSH   HZ3 1069   5.079   7.981   3.563
   94LYSH     C 1070   5.540   7.721   3.047
   94LYSH     O 1071   5.627   7.708   3.133
   95TRP      N 1072   5.550   7.779   2.928
   95TRP      H 1073   5.483   7.751   2.860
   95TRP     CA 1074   5.669   7.859   2.894
   95TRP     CB 1075   5.693   7.851   2.743
   95TRP     CG 1076   5.773   7.965   2.679
   95TRP    CD1 1077   5.729   8.087   2.650
   95TRP    HD1 1078   5.626   8.119   2.662
   95TRP    CD2 1079   5.902   7.952   2.628
   95TRP    NE1 1080   5.832   8.157   2.601
   95TRP    HE1 1081   5.826   8.255   2.583
   95TRP    CE2 1082   5.937   8.078   2.581
   95TRP    CE3 1083   5.986   7.844   2.610
   95TRP    HE3 1084   5.958   7.741   2.631
   95TRP    CZ2 1085   6.059   8.099   2.518
   95TRP    HZ2 1086   6.086   8.190   2.465
   95TRP    CZ3 1087   6.111   7.872   2.556
   95TRP    HZ3 1088   6.188   7.795   2.566
   95TRP    CH2 1089   6.151   7.996   2.508
   95TRP    HH2 1090   6.246   8.020   2.459
   95TRP      C 1091   5.647   7.998   2.953
   95TRP      O 1092   5.546   8.064   2.927
   96AS4      N 1093   5.761   8.060   2.980
   96AS4      H 1094   5.854   8.023   2.970
   96AS4     CA 1095   5.754   8.192   3.045
   96AS4     CB 1096   5.795   8.173   3.191
   96AS4     CG 1097   5.724   8.253   3.300
   96AS4    OD1 1098   5.623   8.209   3.359
   96AS4   HD11 1099   5.585   8.280   3.418
   96AS4   HD12 1100   5.601   8.116   3.330
   96AS4    OD2 1101   5.764   8.366   3.335
   96AS4   HD21 1102   5.725   8.381   3.426
   96AS4   HD22 1103   5.819   8.406   3.261
   96AS4      C 1104   5.858   8.288   2.986
   96AS4      O 1105   5.944   8.252   2.906
   97ARG      N 1106   5.807   8.411   2.982
   97ARG      H 1107   5.722   8.439   3.027
   97ARG     CA 1108   5.873   8.520   2.909
   97ARG     CB 1109   6.009   8.564   2.962
   97ARG     CG 1110   6.010   8.604   3.109
   97ARG     CD 1111   6.136   8.676   3.159
   97ARG     NE 1112   6.259   8.597   3.162
   97ARG     HE 1113   6.301   8.588   3.071
   97ARG     CZ 1114   6.312   8.551   3.276
   97ARG    NH1 1115   6.257   8.563   3.397
   97ARG   HH11 1116   6.164   8.599   3.401
   97ARG   HH12 1117   6.311   8.552   3.481
   97ARG    NH2 1118   6.405   8.454   3.268
   97ARG   HH21 1119   6.445   8.417   3.184
   97ARG   HH22 1120   6.444   8.424   3.355
   97ARG      C 1121   5.876   8.527   2.756
   97ARG      O 1122   5.912   8.429   2.690
   98AS4      N 1123   5.858   8.645   2.697
   98AS4      H 1124   5.843   8.733   2.742
   98AS4     CA 1125   5.874   8.672   2.554
   98AS4     CB 1126   5.822   8.811   2.518
   98AS4     CG 1127   5.889   8.926   2.594
   98AS4    OD1 1128   5.960   9.003   2.525
   98AS4   HD11 1129   6.011   9.067   2.582
   98AS4   HD12 1130   5.961   8.973   2.430
   98AS4    OD2 1131   5.846   8.946   2.710
   98AS4   HD21 1132   5.920   8.990   2.761
   98AS4   HD22 1133   5.751   8.916   2.711
   98AS4      C 1134   6.012   8.653   2.490
   98AS4      O 1135   6.022   8.648   2.367
   99MET      N 1136   6.109   8.659   2.580
   99MET      H 1137   6.091   8.694   2.672
   99MET     CA 1138   6.253   8.634   2.559
   99MET     CB 1139   6.320   8.756   2.496
   99MET     CG 1140   6.446   8.719   2.418
   99MET     SD 1141   6.507   8.874   2.341
   99MET     CE 1142   6.401   8.889   2.199
   99MET      C 1143   6.315   8.617   2.698
   99MET     O1 1144   6.427   8.562   2.707
   99MET   HO11 1145   6.468   8.534   2.620
   99MET   HO12 1146   6.435   8.555   2.806
   99MET     O2 1147   6.257   8.682   2.787
   99MET   HO21 1148   6.285   8.651   2.878
   99MET   HO22 1149   6.182   8.735   2.747
  100ILE      N 1150   5.979   9.771   1.707
  100ILE     H1 1151   5.900   9.769   1.769
  100ILE     H2 1152   6.000   9.869   1.705
  100ILE     H3 1153   5.949   9.739   1.617
  100ILE     CA 1154   6.088   9.690   1.764
  100ILE     CB 1155   6.086   9.544   1.721
  100ILE    CG1 1156   6.045   9.518   1.575
  100ILE    CG2 1157   5.998   9.460   1.814
  100ILE     CD 1158   6.166   9.532   1.483
  100ILE      C 1159   6.215   9.762   1.719
  100ILE      O 1160   6.197   9.852   1.637
  101GLN      N 1161   6.324   9.749   1.794
  101GLN      H 1162   6.326   9.682   1.868
  101GLN     CA 1163   6.455   9.812   1.773
  101GLN     CB 1164   6.555   9.766   1.879
  101GLN     CG 1165   6.522   9.830   2.014
  101GLN     CD 1166   6.597   9.766   2.132
  101GLN    OE1 1167   6.684   9.820   2.200
  101GLN    NE2 1168   6.541   9.654   2.175
  101GLN   HE21 1169   6.468   9.609   2.123
  101GLN   HE22 1170   6.556   9.626   2.270
  101GLN      C 1171   6.519   9.753   1.647
  101GLN      O 1172   6.554   9.636   1.643
  102ARG      N 1173   6.589   9.846   1.582
  102ARG      H 1174   6.591   9.943   1.608
  102ARG     CA 1175   6.668   9.822   1.460
  102ARG     CB 1176   6.664   9.939   1.362
  102ARG     CG 1177   6.526   9.968   1.302
  102ARG     CD 1178   6.501   9.868   1.189
  102ARG     NE 1179   6.355   9.859   1.173
  102ARG     HE 1180   6.317   9.946   1.142
  102ARG     CZ 1181   6.279   9.751   1.195
  102ARG    NH1 1182   6.334   9.631   1.218
  102ARG   HH11 1183   6.434   9.626   1.213
  102ARG   HH12 1184   6.288   9.542   1.216
  102ARG    NH2 1185   6.152   9.770   1.231
  102ARG   HH21 1186   6.112   9.861   1.245
  102ARG   HH22 1187   6.084   9.696   1.227
  102ARG      C 1188   6.808   9.765   1.479
  102ARG      O 1189   6.892   9.789   1.392
  103THR      N 1190   6.825   9.673   1.573
  103THR      H 1191   6.742   9.641   1.619
  103THR     CA 1192   6.951   9.603   1.605
  103THR     CB 1193   7.041   9.697   1.685
  103THR    OG1 1194   7.175   9.659   1.654
  103THR    HG1 1195   7.235   9.679   1.731
  103THR    CG2 1196   7.013   9.710   1.835
  103THR      C 1197   6.924   9.470   1.674
  103THR      O 1198   6.831   9.462   1.754
  104PRO      N 1199   7.005   9.369   1.642
  104PRO     CA 1200   7.012   9.246   1.722
  104PRO     CB 1201   7.049   9.130   1.630
  104PRO     CG 1202   7.124   9.196   1.513
  104PRO     CD 1203   7.055   9.333   1.509
  104PRO      C 1204   7.096   9.246   1.850
  104PRO      O 1205   7.214   9.283   1.853
  105LYSH     N 1206   7.060   9.153   1.938
  105LYSH     H 1207   6.978   9.099   1.923
  105LYSH    CA 1208   7.131   9.131   2.065
  105LYSH    CB 1209   7.038   9.067   2.169
  105LYSH    CG 1210   6.928   9.165   2.210
  105LYSH    CD 1211   6.825   9.088   2.293
  105LYSH    CE 1212   6.728   9.181   2.367
  105LYSH    NZ 1213   6.626   9.116   2.451
  105LYSH   HZ1 1214   6.661   9.074   2.535
  105LYSH   HZ2 1215   6.567   9.182   2.496
  105LYSH   HZ3 1216   6.563   9.053   2.405
  105LYSH     C 1217   7.255   9.044   2.045
  105LYSH     O 1218   7.361   9.089   2.088
  106ILE      N 1219   7.256   8.942   1.959
  106ILE      H 1220   7.172   8.908   1.916
  106ILE     CA 1221   7.375   8.865   1.922
  106ILE     CB 1222   7.351   8.719   1.885
  106ILE    CG1 1223   7.241   8.698   1.781
  106ILE    CG2 1224   7.325   8.633   2.009
  106ILE     CD 1225   7.233   8.559   1.718
  106ILE      C 1226   7.481   8.940   1.839
  106ILE      O 1227   7.450   9.018   1.750
  107GLN      N 1228   7.609   8.909   1.854
  107GLN      H 1229   7.637   8.837   1.917
  107GLN     CA 1230   7.719   8.968   1.776
  107GLN     CB 1231   7.849   8.959   1.857
  107GLN     CG 1232   7.863   9.056   1.975
  107GLN     CD 1233   7.989   9.017   2.052
  107GLN    OE1 1234   8.097   8.998   1.997
  107GLN    NE2 1235   7.976   9.017   2.185
  107GLN   HE21 1236   7.896   9.052   2.233
  107GLN   HE22 1237   8.055   8.991   2.241
  107GLN      C 1238   7.739   8.916   1.634
  107GLN      O 1239   7.839   8.856   1.594
  108VAL      N 1240   7.624   8.921   1.567
  108VAL      H 1241   7.534   8.937   1.608
  108VAL     CA 1242   7.605   8.902   1.423
  108VAL     CB 1243   7.465   8.851   1.388
  108VAL    CG1 1244   7.462   8.701   1.417
  108VAL    CG2 1245   7.339   8.920   1.442
  108VAL      C 1246   7.648   9.021   1.338
  108VAL      O 1247   7.710   9.120   1.377
  109TYR      N 1248   7.633   9.001   1.208
  109TYR      H 1249   7.602   8.910   1.181
  109TYR     CA 1250   7.665   9.095   1.099
  109TYR     CB 1251   7.584   9.224   1.097
  109TYR     CG 1252   7.451   9.194   1.027
  109TYR    CD1 1253   7.344   9.142   1.098
  109TYR    HD1 1254   7.367   9.100   1.196
  109TYR    CD2 1255   7.428   9.212   0.891
  109TYR    HD2 1256   7.521   9.220   0.835
  109TYR    CE1 1257   7.217   9.132   1.041
  109TYR    HE1 1258   7.130   9.127   1.106
  109TYR    CE2 1259   7.304   9.188   0.833
  109TYR    HE2 1260   7.293   9.222   0.730
  109TYR     CZ 1261   7.191   9.155   0.906
  109TYR     OH 1262   7.071   9.167   0.843
  109TYR     HH 1263   7.035   9.074   0.848
  109TYR      C 1264   7.810   9.137   1.075
  109TYR      O 1265   7.866   9.115   0.968
  110SER      N 1266   7.876   9.198   1.173
  110SER      H 1267   7.839   9.238   1.257
  110SER     CA 1268   8.016   9.240   1.162
  110SER     CB 1269   8.061   9.327   1.280
  110SER     OG 1270   8.034   9.288   1.415
  110SER     HG 1271   8.065   9.193   1.413
  110SER      C 1272   8.113   9.126   1.132
  110SER      O 1273   8.115   9.028   1.206
  111ARG      N 1274   8.208   9.161   1.045
  111ARG      H 1275   8.227   9.255   1.018
  111ARG     CA 1276   8.282   9.058   0.971
  111ARG     CB 1277   8.360   9.109   0.850
  111ARG     CG 1278   8.278   9.121   0.722
  111ARG     CD 1279   8.361   9.155   0.598
  111ARG     NE 1280   8.483   9.074   0.587
  111ARG     HE 1281   8.479   8.977   0.610
  111ARG     CZ 1282   8.606   9.121   0.559
  111ARG    NH1 1283   8.611   9.250   0.524
  111ARG   HH11 1284   8.530   9.309   0.522
  111ARG   HH12 1285   8.703   9.290   0.520
  111ARG    NH2 1286   8.711   9.039   0.548
  111ARG   HH21 1287   8.696   8.941   0.559
  111ARG   HH22 1288   8.803   9.076   0.534
  111ARG      C 1289   8.366   8.962   1.056
  111ARG      O 1290   8.366   8.843   1.024
  112HI0      N 1291   8.437   9.015   1.155
  112HI0      H 1292   8.428   9.112   1.177
  112HI0     CA 1293   8.520   8.932   1.243
  112HI0     CB 1294   8.669   8.945   1.213
  112HI0     CG 1295   8.723   8.871   1.090
  112HI0    ND1 1296   8.841   8.809   1.096
  112HI0    HD1 1297   8.881   8.776   1.182
  112HI0    CD2 1298   8.689   8.873   0.962
  112HI0    HD2 1299   8.593   8.902   0.918
  112HI0    CE1 1300   8.876   8.765   0.976
  112HI0    HE1 1301   8.953   8.690   0.957
  112HI0    NE2 1302   8.782   8.810   0.892
  112HI0    HE2 1303   8.782   8.796   0.793
  112HI0      C 1304   8.498   8.967   1.391
  112HI0      O 1305   8.554   9.067   1.435
  113PRO      N 1306   8.431   8.881   1.466
  113PRO     CA 1307   8.411   8.904   1.610
  113PRO     CB 1308   8.285   8.825   1.643
  113PRO     CG 1309   8.285   8.710   1.542
  113PRO     CD 1310   8.341   8.776   1.416
  113PRO      C 1311   8.524   8.868   1.706
  113PRO      O 1312   8.554   8.750   1.727
  114ALA      N 1313   8.608   8.970   1.720
  114ALA      H 1314   8.581   9.052   1.670
  114ALA     CA 1315   8.735   8.953   1.792
  114ALA     CB 1316   8.817   9.077   1.756
  114ALA      C 1317   8.735   8.908   1.939
  114ALA      O 1318   8.646   8.932   2.020
  115GL4      N 1319   8.827   8.815   1.966
  115GL4      H 1320   8.918   8.823   1.925
  115GL4     CA 1321   8.842   8.727   2.083
  115GL4     CB 1322   8.900   8.805   2.201
  115GL4     CG 1323   9.049   8.822   2.174
  115GL4     CD 1324   9.116   8.880   2.299
  115GL4    OE1 1325   9.076   8.986   2.352
  115GL4   HE11 1326   9.158   8.994   2.408
  115GL4   HE12 1327   9.004   9.019   2.290
  115GL4    OE2 1328   9.211   8.813   2.345
  115GL4   HE21 1329   9.256   8.856   2.424
  115GL4   HE22 1330   9.224   8.737   2.281
  115GL4      C 1331   8.732   8.627   2.119
  115GL4      O 1332   8.763   8.512   2.148
  116ASN      N 1333   8.605   8.667   2.117
  116ASN      H 1334   8.568   8.757   2.094
  116ASN     CA 1335   8.497   8.569   2.137
  116ASN     CB 1336   8.376   8.637   2.201
  116ASN     CG 1337   8.309   8.745   2.115
  116ASN    OD1 1338   8.371   8.837   2.061
  116ASN    ND2 1339   8.177   8.749   2.108
  116ASN   HD21 1340   8.124   8.678   2.155
  116ASN   HD22 1341   8.133   8.826   2.061
  116ASN      C 1342   8.465   8.478   2.018
  116ASN      O 1343   8.481   8.357   2.024
  117GLY      N 1344   8.434   8.537   1.903
  117GLY      H 1345   8.426   8.637   1.899
  117GLY     CA 1346   8.398   8.463   1.781
  117GLY      C 1347   8.261   8.394   1.785
  117GLY      O 1348   8.163   8.448   1.837
  118LYSH     N 1349   8.242   8.294   1.700
  118LYSH     H 1350   8.156   8.244   1.699
  118LYSH    CA 1351   8.332   8.238   1.598
  118LYSH    CB 1352   8.352   8.088   1.618
  118LYSH    CG 1353   8.465   8.081   1.721
  118LYSH    CD 1354   8.511   7.936   1.742
  118LYSH    CE 1355   8.576   7.916   1.879
  118LYSH    NZ 1356   8.596   7.774   1.913
  118LYSH   HZ1 1357   8.512   7.723   1.895
  118LYSH   HZ2 1358   8.665   7.739   1.850
  118LYSH   HZ3 1359   8.623   7.759   2.008
  118LYSH     C 1360   8.274   8.255   1.457
  118LYSH     O 1361   8.153   8.241   1.445
  119SER      N 1362   8.358   8.269   1.355
  119SER      H 1363   8.457   8.256   1.362
  119SER     CA 1364   8.316   8.274   1.214
  119SER     CB 1365   8.447   8.270   1.135
  119SER     OG 1366   8.510   8.393   1.171
  119SER     HG 1367   8.451   8.467   1.138
  119SER      C 1368   8.222   8.167   1.158
  119SER      O 1369   8.222   8.052   1.203
  120ASN      N 1370   8.154   8.211   1.053
  120ASN      H 1371   8.184   8.287   0.995
  120ASN     CA 1372   8.022   8.155   1.020
  120ASN     CB 1373   7.984   8.207   0.881
  120ASN     CG 1374   7.832   8.209   0.860
  120ASN    OD1 1375   7.750   8.201   0.951
  120ASN    ND2 1376   7.788   8.199   0.735
  120ASN   HD21 1377   7.851   8.186   0.659
  120ASN   HD22 1378   7.690   8.213   0.723
  120ASN      C 1379   8.018   8.002   1.019
  120ASN      O 1380   8.060   7.934   0.926
  121PHE      N 1381   7.942   7.943   1.111
  121PHE      H 1382   7.969   7.851   1.140
  121PHE     CA 1383   7.831   7.999   1.190
  121PHE     CB 1384   7.724   7.893   1.219
  121PHE     CG 1385   7.689   7.823   1.088
  121PHE    CD1 1386   7.741   7.696   1.067
  121PHE    HD1 1387   7.819   7.650   1.128
  121PHE    CD2 1388   7.639   7.896   0.981
  121PHE    HD2 1389   7.580   7.986   0.997
  121PHE    CE1 1390   7.747   7.653   0.935
  121PHE    HE1 1391   7.812   7.569   0.911
  121PHE    CE2 1392   7.643   7.850   0.850
  121PHE    HE2 1393   7.606   7.896   0.759
  121PHE     CZ 1394   7.694   7.722   0.827
  121PHE     HZ 1395   7.702   7.686   0.724
  121PHE      C 1396   7.885   8.050   1.324
  121PHE      O 1397   7.968   7.987   1.389
  122LEU      N 1398   7.806   8.149   1.364
  122LEU      H 1399   7.721   8.175   1.318
  122LEU     CA 1400   7.810   8.205   1.500
  122LEU     CB 1401   7.734   8.337   1.513
  122LEU     CG 1402   7.757   8.406   1.647
  122LEU    CD1 1403   7.895   8.472   1.654
  122LEU    CD2 1404   7.647   8.511   1.662
  122LEU      C 1405   7.751   8.106   1.601
  122LEU      O 1406   7.643   8.050   1.580
  123ASN      N 1407   7.835   8.072   1.698
  123ASN      H 1408   7.934   8.087   1.692
  123ASN     CA 1409   7.795   7.992   1.815
  123ASN     CB 1410   7.922   7.943   1.885
  123ASN     CG 1411   8.031   8.038   1.934
  123ASN    OD1 1412   8.051   8.142   1.872
  123ASN    ND2 1413   8.109   8.010   2.038
  123ASN   HD21 1414   8.115   7.930   2.098
  123ASN   HD22 1415   8.188   8.067   2.062
  123ASN      C 1416   7.717   8.079   1.913
  123ASN      O 1417   7.759   8.183   1.964
  124CYS2     N 1418   7.605   8.019   1.954
  124CYS2     H 1419   7.572   7.947   1.893
  124CYS2    CA 1420   7.522   8.041   2.073
  124CYS2    CB 1421   7.376   8.055   2.032
  124CYS2    SG 1422   7.335   8.211   1.945
  124CYS2     C 1423   7.536   7.920   2.166
  124CYS2     O 1424   7.493   7.810   2.130
  125TYR      N 1425   7.574   7.936   2.293
  125TYR      H 1426   7.589   8.023   2.339
  125TYR     CA 1427   7.584   7.823   2.386
  125TYR     CB 1428   7.732   7.807   2.424
  125TYR     CG 1429   7.808   7.940   2.434
  125TYR    CD1 1430   7.790   8.018   2.548
  125TYR    HD1 1431   7.772   7.980   2.648
  125TYR    CD2 1432   7.881   7.984   2.325
  125TYR    HD2 1433   7.891   7.913   2.243
  125TYR    CE1 1434   7.849   8.144   2.544
  125TYR    HE1 1435   7.850   8.205   2.634
  125TYR    CE2 1436   7.929   8.115   2.320
  125TYR    HE2 1437   7.955   8.157   2.223
  125TYR     CZ 1438   7.918   8.194   2.434
  125TYR     OH 1439   7.990   8.307   2.457
  125TYR     HH 1440   8.058   8.310   2.384
  125TYR      C 1441   7.501   7.854   2.511
  125TYR      O 1442   7.465   7.965   2.548
  126VAL      N 1443   7.462   7.743   2.574
  126VAL      H 1444   7.482   7.652   2.537
  126VAL     CA 1445   7.428   7.744   2.717
  126VAL     CB 1446   7.282   7.706   2.742
  126VAL    CG1 1447   7.250   7.566   2.689
  126VAL    CG2 1448   7.226   7.751   2.877
  126VAL      C 1449   7.529   7.661   2.795
  126VAL      O 1450   7.553   7.545   2.762
  127SER      N 1451   7.575   7.720   2.905
  127SER      H 1452   7.547   7.804   2.952
  127SER     CA 1453   7.676   7.645   2.981
  127SER     CB 1454   7.788   7.741   3.023
  127SER     OG 1455   7.905   7.660   3.036
  127SER     HG 1456   7.985   7.714   3.061
  127SER      C 1457   7.632   7.557   3.098
  127SER      O 1458   7.570   7.612   3.189
  128GLY      N 1459   7.687   7.436   3.099
  128GLY      H 1460   7.751   7.402   3.030
  128GLY     CA 1461   7.655   7.344   3.209
  128GLY      C 1462   7.509   7.328   3.249
  128GLY      O 1463   7.461   7.355   3.359
  129PHE      N 1464   7.448   7.259   3.153
  129PHE      H 1465   7.498   7.231   3.071
  129PHE     CA 1466   7.306   7.221   3.157
  129PHE     CB 1467   7.240   7.282   3.033
  129PHE     CG 1468   7.172   7.414   3.067
  129PHE    CD1 1469   7.040   7.425   3.025
  129PHE    HD1 1470   6.986   7.341   2.980
  129PHE    CD2 1471   7.220   7.517   3.147
  129PHE    HD2 1472   7.323   7.507   3.182
  129PHE    CE1 1473   6.958   7.531   3.060
  129PHE    HE1 1474   6.877   7.561   2.993
  129PHE    CE2 1475   7.141   7.624   3.187
  129PHE    HE2 1476   7.185   7.712   3.234
  129PHE     CZ 1477   7.007   7.625   3.150
  129PHE     HZ 1478   6.936   7.697   3.191
  129PHE      C 1479   7.292   7.069   3.154
  129PHE      O 1480   7.390   6.994   3.154
  130HI0      N 1481   7.178   7.027   3.208
  130HI0      H 1482   7.111   7.097   3.231
  130HI0     CA 1483   7.149   6.884   3.224
  130HI0     CB 1484   7.206   6.836   3.358
  130HI0     CG 1485   7.211   6.684   3.349
  130HI0    ND1 1486   7.127   6.598   3.406
  130HI0    HD1 1487   7.073   6.621   3.487
  130HI0    CD2 1488   7.314   6.616   3.298
  130HI0    HD2 1489   7.416   6.653   3.287
  130HI0    CE1 1490   7.176   6.475   3.392
  130HI0    HE1 1491   7.156   6.393   3.461
  130HI0    NE2 1492   7.290   6.488   3.324
  130HI0    HE2 1493   7.363   6.420   3.320
  130HI0      C 1494   6.997   6.864   3.216
  130HI0      O 1495   6.924   6.928   3.291
  131PRO      N 1496   6.945   6.778   3.129
  131PRO     CA 1497   7.004   6.683   3.033
  131PRO     CB 1498   6.909   6.563   3.038
  131PRO     CG 1499   6.771   6.629   3.043
  131PRO     CD 1500   6.800   6.756   3.122
  131PRO      C 1501   7.019   6.738   2.891
  131PRO      O 1502   6.990   6.852   2.854
  132SER      N 1503   7.077   6.658   2.803
  132SER      H 1504   7.112   6.569   2.834
  132SER     CA 1505   7.109   6.683   2.661
  132SER     CB 1506   7.208   6.577   2.614
  132SER     OG 1507   7.165   6.450   2.666
  132SER     HG 1508   7.239   6.390   2.636
  132SER      C 1509   6.986   6.678   2.570
  132SER      O 1510   6.982   6.721   2.455
  133AS4      N 1511   6.874   6.638   2.630
  133AS4      H 1512   6.879   6.596   2.720
  133AS4     CA 1513   6.743   6.637   2.562
  133AS4     CB 1514   6.630   6.583   2.650
  133AS4     CG 1515   6.650   6.450   2.723
  133AS4    OD1 1516   6.549   6.382   2.752
  133AS4   HD11 1517   6.567   6.326   2.832
  133AS4   HD12 1518   6.477   6.428   2.699
  133AS4    OD2 1519   6.764   6.413   2.760
  133AS4   HD21 1520   6.775   6.320   2.794
  133AS4   HD22 1521   6.823   6.494   2.757
  133AS4      C 1522   6.692   6.777   2.526
  133AS4      O 1523   6.612   6.794   2.435
  134ILE      N 1524   6.738   6.886   2.587
  134ILE      H 1525   6.816   6.877   2.648
  134ILE     CA 1526   6.698   7.022   2.548
  134ILE     CB 1527   6.736   7.106   2.671
  134ILE    CG1 1528   6.886   7.120   2.696
  134ILE    CG2 1529   6.665   7.051   2.795
  134ILE     CD 1530   6.938   7.256   2.650
  134ILE      C 1531   6.767   7.061   2.418
  134ILE      O 1532   6.846   6.982   2.367
  135GL4      N 1533   6.735   7.188   2.391
  135GL4      H 1534   6.674   7.239   2.450
  135GL4     CA 1535   6.785   7.248   2.266
  135GL4     CB 1536   6.675   7.243   2.159
  135GL4     CG 1537   6.535   7.269   2.215
  135GL4     CD 1538   6.427   7.277   2.107
  135GL4    OE1 1539   6.431   7.217   1.997
  135GL4   HE11 1540   6.361   7.254   1.935
  135GL4   HE12 1541   6.520   7.172   1.992
  135GL4    OE2 1542   6.329   7.347   2.138
  135GL4   HE21 1543   6.273   7.371   2.059
  135GL4   HE22 1544   6.343   7.366   2.235
  135GL4      C 1545   6.822   7.393   2.298
  135GL4      O 1546   6.763   7.447   2.391
  136VAL      N 1547   6.900   7.463   2.217
  136VAL      H 1548   6.967   7.425   2.153
  136VAL     CA 1549   6.905   7.610   2.219
  136VAL     CB 1550   7.050   7.652   2.240
  136VAL    CG1 1551   7.067   7.804   2.241
  136VAL    CG2 1552   7.124   7.586   2.356
  136VAL      C 1553   6.854   7.653   2.081
  136VAL      O 1554   6.874   7.584   1.981
  137AS4      N 1555   6.778   7.762   2.081
  137AS4      H 1556   6.781   7.827   2.157
  137AS4     CA 1557   6.700   7.813   1.967
  137AS4     CB 1558   6.565   7.742   1.962
  137AS4     CG 1559   6.510   7.747   1.819
  137AS4    OD1 1560   6.386   7.735   1.812
  137AS4   HD11 1561   6.364   7.742   1.715
  137AS4   HD12 1562   6.344   7.699   1.895
  137AS4    OD2 1563   6.590   7.739   1.724
  137AS4   HD21 1564   6.527   7.728   1.647
  137AS4   HD22 1565   6.681   7.703   1.744
  137AS4      C 1566   6.710   7.965   1.954
  137AS4      O 1567   6.775   8.025   2.040
  138LEU      N 1568   6.703   8.012   1.830
  138LEU      H 1569   6.705   7.956   1.747
  138LEU     CA 1570   6.706   8.157   1.807
  138LEU     CB 1571   6.760   8.170   1.664
  138LEU     CG 1572   6.793   8.310   1.613
  138LEU    CD1 1573   6.908   8.381   1.684
  138LEU    CD2 1574   6.831   8.315   1.465
  138LEU      C 1575   6.564   8.215   1.806
  138LEU      O 1576   6.477   8.170   1.732
  139LEU      N 1577   6.545   8.325   1.878
  139LEU      H 1578   6.627   8.373   1.909
  139LEU     CA 1579   6.420   8.400   1.894
  139LEU     CB 1580   6.398   8.411   2.045
  139LEU     CG 1581   6.357   8.276   2.103
  139LEU    CD1 1582   6.353   8.288   2.255
  139LEU    CD2 1583   6.235   8.216   2.033
  139LEU      C 1584   6.437   8.543   1.843
  139LEU      O 1585   6.549   8.591   1.821
  140LYSH     N 1586   6.325   8.609   1.817
  140LYSH     H 1587   6.237   8.564   1.831
  140LYSH    CA 1588   6.309   8.751   1.781
  140LYSH    CB 1589   6.235   8.760   1.647
  140LYSH    CG 1590   6.325   8.722   1.530
  140LYSH    CD 1591   6.239   8.688   1.408
  140LYSH    CE 1592   6.173   8.812   1.348
  140LYSH    NZ 1593   6.088   8.794   1.229
  140LYSH   HZ1 1594   5.992   8.769   1.242
  140LYSH   HZ2 1595   6.084   8.889   1.197
  140LYSH   HZ3 1596   6.134   8.738   1.160
  140LYSH     C 1597   6.229   8.820   1.891
  140LYSH     O 1598   6.198   8.756   1.991
  141ASN      N 1599   6.192   8.946   1.868
  141ASN      H 1600   6.214   8.996   1.785
  141ASN     CA 1601   6.105   9.012   1.967
  141ASN     CB 1602   6.135   9.161   1.947
  141ASN     CG 1603   6.057   9.245   2.048
  141ASN    OD1 1604   5.935   9.233   2.065
  141ASN    ND2 1605   6.117   9.351   2.101
  141ASN   HD21 1606   6.209   9.377   2.071
  141ASN   HD22 1607   6.080   9.389   2.186
  141ASN      C 1608   5.958   8.976   1.946
  141ASN      O 1609   5.906   8.992   1.836
  142GLY      N 1610   5.903   8.918   2.052
  142GLY      H 1611   5.967   8.898   2.126
  142GLY     CA 1612   5.770   8.858   2.070
  142GLY      C 1613   5.741   8.735   1.984
  142GLY      O 1614   5.641   8.667   2.007
  143GL4      N 1615   5.837   8.702   1.899
  143GL4      H 1616   5.913   8.763   1.878
  143GL4     CA 1617   5.815   8.597   1.798
  143GL4     CB 1618   5.793   8.666   1.663
  143GL4     CG 1619   5.712   8.580   1.566
  143GL4     CD 1620   5.695   8.662   1.438
  143GL4    OE1 1621   5.587   8.725   1.428
  143GL4   HE11 1622   5.577   8.771   1.340
  143GL4   HE12 1623   5.535   8.711   1.512
  143GL4    OE2 1624   5.791   8.686   1.362
  143GL4   HE21 1625   5.755   8.755   1.299
  143GL4   HE22 1626   5.877   8.651   1.400
  143GL4      C 1627   5.939   8.507   1.793
  143GL4      O 1628   6.050   8.542   1.833
  144ARG      N 1629   5.910   8.380   1.766
  144ARG      H 1630   5.816   8.349   1.779
  144ARG     CA 1631   5.996   8.267   1.728
  144ARG     CB 1632   5.919   8.138   1.758
  144ARG     CG 1633   5.909   8.106   1.907
  144ARG     CD 1634   5.903   7.955   1.930
  144ARG     NE 1635   5.903   7.946   2.077
  144ARG     HE 1636   5.990   7.964   2.123
  144ARG     CZ 1637   5.792   7.944   2.152
  144ARG    NH1 1638   5.665   7.942   2.109
  144ARG   HH11 1639   5.657   7.944   2.009
  144ARG   HH12 1640   5.593   7.943   2.178
  144ARG    NH2 1641   5.804   7.977   2.281
  144ARG   HH21 1642   5.894   8.004   2.315
  144ARG   HH22 1643   5.734   7.965   2.352
  144ARG      C 1644   6.015   8.272   1.576
  144ARG      O 1645   5.941   8.329   1.496
  145ILE      N 1646   6.112   8.189   1.538
  145ILE      H 1647   6.157   8.124   1.598
  145ILE     CA 1648   6.146   8.168   1.396
  145ILE     CB 1649   6.296   8.161   1.366
  145ILE    CG1 1650   6.363   8.038   1.426
  145ILE    CG2 1651   6.362   8.294   1.400
  145ILE     CD 1652   6.507   8.015   1.377
  145ILE      C 1653   6.073   8.056   1.322
  145ILE      O 1654   5.990   7.995   1.390
  146GL4      N 1655   6.093   8.053   1.191
  146GL4      H 1656   6.132   8.130   1.141
  146GL4     CA 1657   6.044   7.952   1.095
  146GL4     CB 1658   5.973   8.013   0.974
  146GL4     CG 1659   6.015   8.152   0.928
  146GL4     CD 1660   6.167   8.153   0.912
  146GL4    OE1 1661   6.226   8.099   0.816
  146GL4   HE11 1662   6.318   8.138   0.813
  146GL4   HE12 1663   6.155   8.054   0.763
  146GL4    OE2 1664   6.232   8.216   0.999
  146GL4   HE21 1665   6.330   8.205   0.985
  146GL4   HE22 1666   6.168   8.263   1.059
  146GL4      C 1667   6.140   7.838   1.061
  146GL4      O 1668   6.094   7.724   1.058
  147LYSH     N 1669   6.252   7.879   1.002
  147LYSH     H 1670   6.253   7.964   0.950
  147LYSH    CA 1671   6.369   7.793   0.978
  147LYSH    CB 1672   6.480   7.875   0.914
  147LYSH    CG 1673   6.508   8.001   0.995
  147LYSH    CD 1674   6.639   8.063   0.945
  147LYSH    CE 1675   6.664   8.182   1.037
  147LYSH    NZ 1676   6.757   8.275   0.971
  147LYSH   HZ1 1677   6.789   8.254   0.879
  147LYSH   HZ2 1678   6.724   8.369   0.981
  147LYSH   HZ3 1679   6.837   8.276   1.032
  147LYSH     C 1680   6.430   7.708   1.090
  147LYSH     O 1681   6.402   7.741   1.205
  148VAL      N 1682   6.532   7.630   1.057
  148VAL      H 1683   6.552   7.626   0.959
  148VAL     CA 1684   6.589   7.541   1.159
  148VAL     CB 1685   6.523   7.403   1.153
  148VAL    CG1 1686   6.374   7.406   1.187
  148VAL    CG2 1687   6.533   7.337   1.015
  148VAL      C 1688   6.740   7.536   1.135
  148VAL      O 1689   6.792   7.524   1.024
  149GL4      N 1690   6.806   7.566   1.247
  149GL4      H 1691   6.759   7.597   1.329
  149GL4     CA 1692   6.952   7.582   1.248
  149GL4     CB 1693   6.995   7.723   1.290
  149GL4     CG 1694   6.941   7.827   1.192
  149GL4     CD 1695   7.020   7.956   1.218
  149GL4    OE1 1696   6.994   8.006   1.330
  149GL4   HE11 1697   7.069   8.062   1.366
  149GL4   HE12 1698   6.894   8.006   1.332
  149GL4    OE2 1699   7.090   8.002   1.125
  149GL4   HE21 1700   7.155   8.069   1.161
  149GL4   HE22 1701   7.052   7.967   1.040
  149GL4      C 1702   7.031   7.481   1.331
  149GL4      O 1703   6.989   7.436   1.438
  150HI0      N 1704   7.149   7.436   1.288
  150HI0      H 1705   7.215   7.499   1.249
  150HI0     CA 1706   7.224   7.323   1.343
  150HI0     CB 1707   7.341   7.279   1.255
  150HI0     CG 1708   7.303   7.243   1.111
  150HI0    ND1 1709   7.273   7.313   1.001
  150HI0    HD1 1710   7.269   7.412   0.995
  150HI0    CD2 1711   7.305   7.115   1.074
  150HI0    HD2 1712   7.357   7.041   1.135
  150HI0    CE1 1713   7.242   7.227   0.904
  150HI0    HE1 1714   7.213   7.243   0.800
  150HI0    NE2 1715   7.268   7.104   0.947
  150HI0    HE2 1716   7.252   7.018   0.898
  150HI0      C 1717   7.275   7.338   1.487
  150HI0      O 1718   7.295   7.449   1.534
  151SER      N 1719   7.264   7.223   1.554
  151SER      H 1720   7.207   7.155   1.507
  151SER     CA 1721   7.302   7.203   1.694
  151SER     CB 1722   7.200   7.116   1.768
  151SER     OG 1723   7.112   7.194   1.850
  151SER     HG 1724   7.043   7.242   1.796
  151SER      C 1725   7.437   7.130   1.699
  151SER      O 1726   7.479   7.070   1.600
  152AS4      N 1727   7.501   7.124   1.815
  152AS4      H 1728   7.462   7.171   1.895
  152AS4     CA 1729   7.628   7.056   1.842
  152AS4     CB 1730   7.748   7.128   1.781
  152AS4     CG 1731   7.868   7.033   1.789
  152AS4    OD1 1732   7.858   6.909   1.801
  152AS4   HD11 1733   7.943   6.859   1.784
  152AS4   HD12 1734   7.761   6.890   1.818
  152AS4    OD2 1735   7.981   7.087   1.789
  152AS4   HD21 1736   8.046   7.021   1.751
  152AS4   HD22 1737   7.985   7.179   1.828
  152AS4      C 1738   7.632   7.039   1.994
  152AS4      O 1739   7.567   7.116   2.065
  153LEU      N 1740   7.702   6.936   2.043
  153LEU      H 1741   7.759   6.880   1.984
  153LEU     CA 1742   7.704   6.905   2.187
  153LEU     CB 1743   7.615   6.782   2.206
  153LEU     CG 1744   7.605   6.745   2.354
  153LEU    CD1 1745   7.513   6.837   2.435
  153LEU    CD2 1746   7.545   6.606   2.376
  153LEU      C 1747   7.847   6.882   2.234
  153LEU      O 1748   7.920   6.810   2.166
  154SER      N 1749   7.881   6.948   2.345
  154SER      H 1750   7.812   7.006   2.389
  154SER     CA 1751   8.006   6.916   2.415
  154SER     CB 1752   8.096   7.039   2.404
  154SER     OG 1753   8.118   7.074   2.267
  154SER     HG 1754   8.162   6.987   2.244
  154SER      C 1755   7.983   6.892   2.564
  154SER      O 1756   7.900   6.948   2.636
  155PHE      N 1757   8.081   6.822   2.621
  155PHE      H 1758   8.168   6.799   2.578
  155PHE     CA 1759   8.059   6.763   2.754
  155PHE     CB 1760   8.077   6.612   2.737
  155PHE     CG 1761   8.023   6.527   2.852
  155PHE    CD1 1762   7.895   6.556   2.898
  155PHE    HD1 1763   7.821   6.617   2.846
  155PHE    CD2 1764   8.107   6.440   2.921
  155PHE    HD2 1765   8.212   6.435   2.894
  155PHE    CE1 1766   7.847   6.486   3.008
  155PHE    HE1 1767   7.751   6.508   3.055
  155PHE    CE2 1768   8.047   6.376   3.029
  155PHE    HE2 1769   8.121   6.329   3.094
  155PHE     CZ 1770   7.919   6.392   3.080
  155PHE     HZ 1771   7.885   6.340   3.169
  155PHE      C 1772   8.164   6.812   2.855
  155PHE      O 1773   8.282   6.824   2.823
  156SER      N 1774   8.119   6.863   2.969
  156SER      H 1775   8.027   6.838   2.999
  156SER     CA 1776   8.207   6.917   3.074
  156SER     CB 1777   8.136   6.998   3.183
  156SER     OG 1778   8.217   7.082   3.266
  156SER     HG 1779   8.187   7.056   3.358
  156SER      C 1780   8.298   6.827   3.157
  156SER      O 1781   8.265   6.708   3.160
  157LYSH     N 1782   8.402   6.869   3.228
  157LYSH     H 1783   8.429   6.963   3.207
  157LYSH    CA 1784   8.492   6.790   3.314
  157LYSH    CB 1785   8.620   6.866   3.348
  157LYSH    CG 1786   8.605   7.007   3.406
  157LYSH    CD 1787   8.741   7.077   3.417
  157LYSH    CE 1788   8.732   7.222   3.464
  157LYSH    NZ 1789   8.651   7.232   3.586
  157LYSH   HZ1 1790   8.697   7.180   3.659
  157LYSH   HZ2 1791   8.664   7.325   3.621
  157LYSH   HZ3 1792   8.554   7.212   3.573
  157LYSH     C 1793   8.428   6.722   3.435
  157LYSH     O 1794   8.493   6.628   3.482
  158AS4      N 1795   8.319   6.775   3.489
  158AS4      H 1796   8.307   6.874   3.479
  158AS4     CA 1797   8.227   6.715   3.586
  158AS4     CB 1798   8.154   6.832   3.651
  158AS4     CG 1799   8.074   6.925   3.559
  158AS4    OD1 1800   8.132   7.018   3.500
  158AS4   HD11 1801   8.062   7.080   3.464
  158AS4   HD12 1802   8.230   7.008   3.516
  158AS4    OD2 1803   7.953   6.897   3.542
  158AS4   HD21 1804   7.916   6.957   3.471
  158AS4   HD22 1805   7.940   6.816   3.598
  158AS4      C 1806   8.143   6.601   3.526
  158AS4      O 1807   8.175   6.484   3.545
  159TRP      N 1808   8.035   6.647   3.463
  159TRP      H 1809   8.030   6.746   3.451
  159TRP     CA 1810   7.914   6.567   3.436
  159TRP     CB 1811   7.843   6.512   3.560
  159TRP     CG 1812   7.784   6.619   3.652
  159TRP    CD1 1813   7.851   6.663   3.759
  159TRP    HD1 1814   7.955   6.645   3.784
  159TRP    CD2 1815   7.656   6.672   3.661
  159TRP    NE1 1816   7.776   6.743   3.835
  159TRP    HE1 1817   7.801   6.771   3.927
  159TRP    CE2 1818   7.657   6.750   3.776
  159TRP    CE3 1819   7.541   6.658   3.584
  159TRP    HE3 1820   7.553   6.587   3.502
  159TRP    CZ2 1821   7.542   6.816   3.817
  159TRP    HZ2 1822   7.546   6.900   3.886
  159TRP    CZ3 1823   7.424   6.719   3.628
  159TRP    HZ3 1824   7.333   6.706   3.569
  159TRP    CH2 1825   7.426   6.799   3.741
  159TRP    HH2 1826   7.350   6.875   3.758
  159TRP      C 1827   7.810   6.633   3.346
  159TRP      O 1828   7.732   6.556   3.290
  160SER      N 1829   7.797   6.765   3.356
  160SER      H 1830   7.837   6.810   3.436
  160SER     CA 1831   7.711   6.851   3.274
  160SER     CB 1832   7.696   6.989   3.339
  160SER     OG 1833   7.825   7.048   3.356
  160SER     HG 1834   7.860   7.020   3.445
  160SER      C 1835   7.739   6.874   3.125
  160SER      O 1836   7.848   6.848   3.075
  161PHE      N 1837   7.630   6.908   3.057
  161PHE      H 1838   7.549   6.945   3.103
  161PHE     CA 1839   7.625   6.926   2.911
  161PHE     CB 1840   7.497   6.863   2.856
  161PHE     CG 1841   7.501   6.710   2.845
  161PHE    CD1 1842   7.441   6.653   2.957
  161PHE    HD1 1843   7.405   6.718   3.037
  161PHE    CD2 1844   7.546   6.625   2.745
  161PHE    HD2 1845   7.598   6.670   2.660
  161PHE    CE1 1846   7.427   6.516   2.975
  161PHE    HE1 1847   7.378   6.482   3.066
  161PHE    CE2 1848   7.526   6.488   2.757
  161PHE    HE2 1849   7.562   6.421   2.678
  161PHE     CZ 1850   7.458   6.436   2.866
  161PHE     HZ 1851   7.424   6.332   2.865
  161PHE      C 1852   7.630   7.071   2.862
  161PHE      O 1853   7.560   7.156   2.916
  162TYR      N 1854   7.723   7.088   2.768
  162TYR      H 1855   7.796   7.023   2.745
  162TYR     CA 1856   7.740   7.220   2.707
  162TYR     CB 1857   7.892   7.242   2.715
  162TYR     CG 1858   7.946   7.370   2.650
  162TYR    CD1 1859   7.930   7.492   2.715
  162TYR    HD1 1860   7.878   7.504   2.810
  162TYR    CD2 1861   8.009   7.359   2.527
  162TYR    HD2 1862   7.991   7.281   2.452
  162TYR    CE1 1863   7.974   7.607   2.651
  162TYR    HE1 1864   7.960   7.707   2.691
  162TYR    CE2 1865   8.067   7.472   2.469
  162TYR    HE2 1866   8.118   7.473   2.373
  162TYR     CZ 1867   8.051   7.593   2.536
  162TYR     OH 1868   8.101   7.706   2.480
  162TYR     HH 1869   8.078   7.790   2.529
  162TYR      C 1870   7.682   7.221   2.566
  162TYR      O 1871   7.722   7.155   2.470
  163LEU      N 1872   7.562   7.278   2.556
  163LEU      H 1873   7.533   7.336   2.632
  163LEU     CA 1874   7.486   7.262   2.432
  163LEU     CB 1875   7.336   7.251   2.459
  163LEU     CG 1876   7.303   7.114   2.519
  163LEU    CD1 1877   7.282   7.123   2.670
  163LEU    CD2 1878   7.194   7.042   2.440
  163LEU      C 1879   7.517   7.385   2.346
  163LEU      O 1880   7.480   7.492   2.392
  164LEU      N 1881   7.551   7.354   2.221
  164LEU      H 1882   7.565   7.259   2.193
  164LEU     CA 1883   7.580   7.452   2.116
  164LEU     CB 1884   7.720   7.438   2.055
  164LEU     CG 1885   7.833   7.429   2.157
  164LEU    CD1 1886   7.877   7.282   2.153
  164LEU    CD2 1887   7.949   7.523   2.125
  164LEU      C 1888   7.477   7.458   2.003
  164LEU      O 1889   7.410   7.359   1.977
  165TYR      N 1890   7.454   7.582   1.961
  165TYR      H 1891   7.477   7.659   2.020
  165TYR     CA 1892   7.367   7.613   1.846
  165TYR     CB 1893   7.244   7.687   1.898
  165TYR     CG 1894   7.149   7.741   1.791
  165TYR    CD1 1895   7.151   7.879   1.775
  165TYR    HD1 1896   7.239   7.942   1.791
  165TYR    CD2 1897   7.051   7.656   1.741
  165TYR    HD2 1898   7.060   7.554   1.779
  165TYR    CE1 1899   7.043   7.935   1.707
  165TYR    HE1 1900   7.017   8.036   1.737
  165TYR    CE2 1901   6.941   7.712   1.678
  165TYR    HE2 1902   6.864   7.650   1.632
  165TYR     CZ 1903   6.942   7.850   1.662
  165TYR     OH 1904   6.867   7.899   1.560
  165TYR     HH 1905   6.925   7.949   1.495
  165TYR      C 1906   7.453   7.701   1.755
  165TYR      O 1907   7.513   7.801   1.793
  166TYR      N 1908   7.444   7.662   1.628
  166TYR      H 1909   7.401   7.578   1.596
  166TYR     CA 1910   7.521   7.723   1.518
  166TYR     CB 1911   7.631   7.631   1.464
  166TYR     CG 1912   7.742   7.604   1.566
  166TYR    CD1 1913   7.843   7.698   1.575
  166TYR    HD1 1914   7.845   7.773   1.495
  166TYR    CD2 1915   7.757   7.482   1.631
  166TYR    HD2 1916   7.687   7.401   1.608
  166TYR    CE1 1917   7.955   7.672   1.654
  166TYR    HE1 1918   8.035   7.745   1.642
  166TYR    CE2 1919   7.867   7.459   1.712
  166TYR    HE2 1920   7.869   7.370   1.775
  166TYR     CZ 1921   7.971   7.551   1.720
  166TYR     OH 1922   8.089   7.524   1.782
  166TYR     HH 1923   8.083   7.446   1.844
  166TYR      C 1924   7.430   7.794   1.418
  166TYR      O 1925   7.369   7.731   1.332
  167THR      N 1926   7.427   7.925   1.442
  167THR      H 1927   7.510   7.962   1.484
  167THR     CA 1928   7.342   8.020   1.368
  167THR     CB 1929   7.278   8.111   1.473
  167THR    OG1 1930   7.173   8.185   1.409
  167THR    HG1 1931   7.101   8.121   1.382
  167THR    CG2 1932   7.365   8.196   1.566
  167THR      C 1933   7.413   8.106   1.264
  167THR      O 1934   7.533   8.132   1.266
  168GL4      N 1935   7.334   8.136   1.161
  168GL4      H 1936   7.237   8.111   1.154
  168GL4     CA 1937   7.388   8.212   1.048
  168GL4     CB 1938   7.277   8.196   0.943
  168GL4     CG 1939   7.290   8.271   0.811
  168GL4     CD 1940   7.419   8.254   0.730
  168GL4    OE1 1941   7.505   8.341   0.756
  168GL4   HE11 1942   7.584   8.328   0.696
  168GL4   HE12 1943   7.468   8.405   0.824
  168GL4    OE2 1944   7.428   8.155   0.654
  168GL4   HE21 1945   7.491   8.173   0.578
  168GL4   HE22 1946   7.345   8.099   0.662
  168GL4      C 1947   7.425   8.354   1.091
  168GL4      O 1948   7.347   8.424   1.155
  169PHE      N 1949   7.540   8.393   1.036
  169PHE      H 1950   7.585   8.335   0.969
  169PHE     CA 1951   7.607   8.522   1.062
  169PHE     CB 1952   7.747   8.507   1.002
  169PHE     CG 1953   7.861   8.567   1.085
  169PHE    CD1 1954   7.926   8.503   1.190
  169PHE    HD1 1955   7.900   8.399   1.208
  169PHE    CD2 1956   7.868   8.706   1.079
  169PHE    HD2 1957   7.815   8.763   1.002
  169PHE    CE1 1958   8.006   8.569   1.283
  169PHE    HE1 1959   8.050   8.517   1.368
  169PHE    CE2 1960   7.958   8.769   1.164
  169PHE    HE2 1961   7.958   8.876   1.184
  169PHE     CZ 1962   8.030   8.704   1.264
  169PHE     HZ 1963   8.082   8.760   1.341
  169PHE      C 1964   7.526   8.644   1.020
  169PHE      O 1965   7.543   8.752   1.076
  170THR      N 1966   7.463   8.628   0.903
  170THR      H 1967   7.473   8.545   0.848
  170THR     CA 1968   7.381   8.734   0.845
  170THR     CB 1969   7.438   8.777   0.709
  170THR    OG1 1970   7.472   8.651   0.651
  170THR    HG1 1971   7.381   8.613   0.635
  170THR    CG2 1972   7.564   8.863   0.716
  170THR      C 1973   7.235   8.693   0.823
  170THR      O 1974   7.216   8.625   0.722
  171PRO      N 1975   7.148   8.707   0.923
  171PRO     CA 1976   7.003   8.696   0.901
  171PRO     CB 1977   6.946   8.672   1.041
  171PRO     CG 1978   7.046   8.746   1.131
  171PRO     CD 1979   7.179   8.708   1.066
  171PRO      C 1980   6.928   8.805   0.825
  171PRO      O 1981   6.986   8.912   0.809
  172THR      N 1982   6.809   8.778   0.771
  172THR      H 1983   6.763   8.690   0.780
  172THR     CA 1984   6.729   8.876   0.696
  172THR     CB 1985   6.624   8.806   0.610
  172THR    OG1 1986   6.548   8.709   0.684
  172THR    HG1 1987   6.528   8.632   0.624
  172THR    CG2 1988   6.697   8.735   0.496
  172THR      C 1989   6.660   8.982   0.783
  172THR      O 1990   6.584   8.950   0.874
  173GL4      N 1991   6.705   9.105   0.762
  173GL4      H 1992   6.748   9.133   0.676
  173GL4     CA 1993   6.652   9.220   0.837
  173GL4     CB 1994   6.504   9.245   0.805
  173GL4     CG 1995   6.475   9.339   0.688
  173GL4     CD 1996   6.342   9.317   0.615
  173GL4    OE1 1997   6.254   9.249   0.673
  173GL4   HE11 1998   6.182   9.231   0.607
  173GL4   HE12 1999   6.278   9.236   0.769
  173GL4    OE2 2000   6.339   9.361   0.498
  173GL4   HE21 2001   6.251   9.345   0.453
  173GL4   HE22 2002   6.429   9.402   0.488
  173GL4      C 2003   6.702   9.247   0.979
  173GL4      O 2004   6.768   9.159   1.034
  174LYSH     N 2005   6.676   9.365   1.036
  174LYSH     H 2006   6.666   9.449   0.982
  174LYSH    CA 2007   6.723   9.398   1.171
  174LYSH    CB 2008   6.794   9.534   1.169
  174LYSH    CG 2009   6.925   9.524   1.090
  174LYSH    CD 2010   6.987   9.663   1.079
  174LYSH    CE 2011   7.128   9.651   1.021
  174LYSH    NZ 2012   7.188   9.783   1.000
  174LYSH   HZ1 2013   7.131   9.842   0.944
  174LYSH   HZ2 2014   7.204   9.828   1.088
  174LYSH   HZ3 2015   7.279   9.771   0.959
  174LYSH     C 2016   6.606   9.392   1.269
  174LYSH     O 2017   6.574   9.493   1.331
  175ASN      N 2018   6.599   9.265   1.307
  175ASN      H 2019   6.663   9.204   1.262
  175ASN     CA 2020   6.517   9.221   1.421
  175ASN     CB 2021   6.434   9.093   1.402
  175ASN     CG 2022   6.301   9.120   1.473
  175ASN    OD1 2023   6.282   9.123   1.594
  175ASN    ND2 2024   6.205   9.175   1.399
  175ASN   HD21 2025   6.210   9.212   1.306
  175ASN   HD22 2026   6.117   9.187   1.445
  175ASN      C 2027   6.606   9.204   1.545
  175ASN      O 2028   6.727   9.188   1.529
  176GL4      N 2029   6.533   9.199   1.656
  176GL4      H 2030   6.433   9.199   1.646
  176GL4     CA 2031   6.584   9.168   1.790
  176GL4     CB 2032   6.504   9.225   1.907
  176GL4     CG 2033   6.486   9.377   1.907
  176GL4     CD 2034   6.387   9.437   2.007
  176GL4    OE1 2035   6.391   9.393   2.124
  176GL4   HE11 2036   6.297   9.389   2.158
  176GL4   HE12 2037   6.487   9.368   2.139
  176GL4    OE2 2038   6.326   9.543   1.980
  176GL4   HE21 2039   6.281   9.575   2.063
  176GL4   HE22 2040   6.360   9.583   1.895
  176GL4      C 2041   6.629   9.023   1.810
  176GL4      O 2042   6.600   8.957   1.910
  177TYR      N 2043   6.715   8.979   1.718
  177TYR      H 2044   6.745   9.050   1.654
  177TYR     CA 2045   6.777   8.847   1.702
  177TYR     CB 2046   6.853   8.831   1.570
  177TYR     CG 2047   6.759   8.821   1.450
  177TYR    CD1 2048   6.674   8.712   1.431
  177TYR    HD1 2049   6.654   8.652   1.519
  177TYR    CD2 2050   6.766   8.917   1.350
  177TYR    HD2 2051   6.848   8.989   1.359
  177TYR    CE1 2052   6.609   8.687   1.311
  177TYR    HE1 2053   6.543   8.601   1.306
  177TYR    CE2 2054   6.694   8.897   1.233
  177TYR    HE2 2055   6.685   8.975   1.157
  177TYR     CZ 2056   6.617   8.783   1.211
  177TYR     OH 2057   6.543   8.767   1.098
  177TYR     HH 2058   6.561   8.841   1.034
  177TYR      C 2059   6.872   8.811   1.816
  177TYR      O 2060   6.961   8.891   1.843
  178ALA      N 2061   6.830   8.710   1.892
  178ALA      H 2062   6.743   8.665   1.875
  178ALA     CA 2063   6.903   8.657   2.009
  178ALA     CB 2064   6.869   8.739   2.134
  178ALA      C 2065   6.863   8.515   2.048
  178ALA      O 2066   6.755   8.473   2.005
  179CYS2     N 2067   6.965   8.438   2.086
  179CYS2     H 2068   7.057   8.476   2.086
  179CYS2    CA 2069   6.941   8.298   2.125
  179CYS2    CB 2070   7.075   8.226   2.116
  179CYS2    SG 2071   7.132   8.224   1.942
  179CYS2     C 2072   6.883   8.275   2.265
  179CYS2     O 2073   6.877   8.367   2.347
  180ARG      N 2074   6.822   8.160   2.289
  180ARG      H 2075   6.811   8.095   2.214
  180ARG     CA 2076   6.761   8.120   2.416
  180ARG     CB 2077   6.634   8.195   2.458
  180ARG     CG 2078   6.576   8.158   2.595
  180ARG     CD 2079   6.454   8.240   2.636
  180ARG     NE 2080   6.384   8.176   2.748
  180ARG     HE 2081   6.418   8.085   2.770
  180ARG     CZ 2082   6.261   8.202   2.796
  180ARG    NH1 2083   6.195   8.311   2.755
  180ARG   HH11 2084   6.245   8.382   2.705
  180ARG   HH12 2085   6.107   8.336   2.796
  180ARG    NH2 2086   6.204   8.129   2.893
  180ARG   HH21 2087   6.244   8.045   2.929
  180ARG   HH22 2088   6.111   8.154   2.921
  180ARG      C 2089   6.734   7.969   2.419
  180ARG      O 2090   6.707   7.909   2.316
  181VAL      N 2091   6.772   7.913   2.534
  181VAL      H 2092   6.828   7.966   2.598
  181VAL     CA 2093   6.747   7.771   2.562
  181VAL     CB 2094   6.836   7.729   2.679
  181VAL    CG1 2095   6.795   7.805   2.805
  181VAL    CG2 2096   6.836   7.578   2.698
  181VAL      C 2097   6.598   7.748   2.590
  181VAL      O 2098   6.527   7.839   2.632
  182ASN      N 2099   6.552   7.635   2.537
  182ASN      H 2100   6.594   7.595   2.456
  182ASN     CA 2101   6.422   7.574   2.569
  182ASN     CB 2102   6.367   7.542   2.429
  182ASN     CG 2103   6.215   7.528   2.433
  182ASN    OD1 2104   6.137   7.560   2.522
  182ASN    ND2 2105   6.162   7.457   2.333
  182ASN   HD21 2106   6.230   7.419   2.271
  182ASN   HD22 2107   6.063   7.445   2.326
  182ASN      C 2108   6.425   7.448   2.656
  182ASN      O 2109   6.513   7.362   2.652
  183HI0      N 2110   6.311   7.431   2.722
  183HI0      H 2111   6.226   7.474   2.692
  183HI0     CA 2112   6.284   7.337   2.832
  183HI0     CB 2113   6.165   7.389   2.912
  183HI0     CG 2114   6.174   7.532   2.966
  183HI0    ND1 2115   6.244   7.549   3.078
  183HI0    HD1 2116   6.260   7.492   3.159
  183HI0    CD2 2117   6.162   7.646   2.899
  183HI0    HD2 2118   6.089   7.669   2.822
  183HI0    CE1 2119   6.275   7.678   3.085
  183HI0    HE1 2120   6.329   7.727   3.166
  183HI0    NE2 2121   6.225   7.735   2.976
  183HI0    HE2 2122   6.221   7.833   2.956
  183HI0      C 2123   6.272   7.190   2.789
  183HI0      O 2124   6.247   7.167   2.670
  184VAL      N 2125   6.292   7.097   2.881
  184VAL      H 2126   6.263   7.118   2.975
  184VAL     CA 2127   6.307   6.955   2.846
  184VAL     CB 2128   6.334   6.867   2.968
  184VAL    CG1 2129   6.373   6.722   2.937
  184VAL    CG2 2130   6.441   6.931   3.056
  184VAL      C 2131   6.179   6.903   2.781
  184VAL      O 2132   6.195   6.859   2.667
  185THR      N 2133   6.070   6.943   2.846
  185THR      H 2134   6.078   7.007   2.922
  185THR     CA 2135   5.939   6.897   2.796
  185THR     CB 2136   5.825   6.929   2.893
  185THR    OG1 2137   5.823   7.069   2.921
  185THR    HG1 2138   5.893   7.087   2.990
  185THR    CG2 2139   5.831   6.840   3.017
  185THR      C 2140   5.899   6.948   2.657
  185THR      O 2141   5.870   6.869   2.568
  186LEU      N 2142   5.925   7.078   2.645
  186LEU      H 2143   5.927   7.127   2.732
  186LEU     CA 2144   5.900   7.171   2.534
  186LEU     CB 2145   5.934   7.312   2.583
  186LEU     CG 2146   5.837   7.364   2.689
  186LEU    CD1 2147   5.877   7.502   2.742
  186LEU    CD2 2148   5.685   7.350   2.675
  186LEU      C 2149   5.995   7.158   2.415
  186LEU      O 2150   5.961   7.201   2.305
  187SER      N 2151   6.110   7.093   2.429
  187SER      H 2152   6.137   7.049   2.514
  187SER     CA 2153   6.213   7.066   2.327
  187SER     CB 2154   6.334   6.989   2.379
  187SER     OG 2155   6.290   6.855   2.406
  187SER     HG 2156   6.242   6.858   2.494
  187SER      C 2157   6.163   7.009   2.194
  187SER      O 2158   6.092   6.909   2.187
  188GLN      N 2159   6.202   7.067   2.081
  188GLN      H 2160   6.284   7.124   2.077
  188GLN     CA 2161   6.124   7.045   1.958
  188GLN     CB 2162   6.152   7.161   1.862
  188GLN     CG 2163   6.098   7.292   1.920
  188GLN     CD 2164   6.156   7.412   1.845
  188GLN    OE1 2165   6.099   7.474   1.755
  188GLN    NE2 2166   6.269   7.456   1.897
  188GLN   HE21 2167   6.315   7.412   1.975
  188GLN   HE22 2168   6.294   7.552   1.881
  188GLN      C 2169   6.158   6.915   1.885
  188GLN      O 2170   6.274   6.889   1.854
  189PRO      N 2171   6.053   6.857   1.828
  189PRO     CA 2172   6.080   6.746   1.737
  189PRO     CB 2173   5.941   6.705   1.688
  189PRO     CG 2174   5.851   6.741   1.806
  189PRO     CD 2175   5.910   6.871   1.859
  189PRO      C 2176   6.166   6.775   1.613
  189PRO      O 2177   6.184   6.894   1.590
  190LYSH     N 2178   6.228   6.679   1.545
  190LYSH     H 2179   6.235   6.589   1.587
  190LYSH    CA 2180   6.303   6.697   1.419
  190LYSH    CB 2181   6.339   6.553   1.381
  190LYSH    CG 2182   6.467   6.534   1.301
  190LYSH    CD 2183   6.477   6.550   1.149
  190LYSH    CE 2184   6.602   6.506   1.072
  190LYSH    NZ 2185   6.719   6.571   1.134
  190LYSH   HZ1 2186   6.695   6.662   1.167
  190LYSH   HZ2 2187   6.750   6.531   1.220
  190LYSH   HZ3 2188   6.794   6.568   1.068
  190LYSH     C 2189   6.213   6.761   1.314
  190LYSH     O 2190   6.095   6.725   1.311
  191ILE      N 2191   6.272   6.853   1.238
  191ILE      H 2192   6.371   6.862   1.243
  191ILE     CA 2193   6.220   6.940   1.131
  191ILE     CB 2194   6.200   6.863   1.000
  191ILE    CG1 2195   6.172   6.953   0.879
  191ILE    CG2 2196   6.091   6.756   1.006
  191ILE     CD 2197   6.300   7.019   0.826
  191ILE      C 2198   6.096   7.025   1.161
  191ILE      O 2199   6.092   7.138   1.113
  192VAL      N 2200   5.997   6.982   1.239
  192VAL      H 2201   6.003   6.889   1.276
  192VAL     CA 2202   5.877   7.058   1.274
  192VAL     CB 2203   5.758   6.968   1.309
  192VAL    CG1 2204   5.684   6.911   1.188
  192VAL    CG2 2205   5.796   6.867   1.418
  192VAL      C 2206   5.905   7.165   1.379
  192VAL      O 2207   5.956   7.135   1.487
  193LYSH     N 2208   5.859   7.285   1.344
  193LYSH     H 2209   5.826   7.303   1.251
  193LYSH    CA 2210   5.898   7.407   1.417
  193LYSH    CB 2211   5.939   7.522   1.324
  193LYSH    CG 2212   6.016   7.634   1.394
  193LYSH    CD 2213   6.150   7.574   1.435
  193LYSH    CE 2214   6.230   7.671   1.522
  193LYSH    NZ 2215   6.375   7.658   1.499
  193LYSH   HZ1 2216   6.431   7.693   1.574
  193LYSH   HZ2 2217   6.393   7.560   1.499
  193LYSH   HZ3 2218   6.402   7.707   1.416
  193LYSH     C 2219   5.776   7.453   1.496
  193LYSH     O 2220   5.666   7.450   1.440
  194TRP      N 2221   5.801   7.482   1.623
  194TRP      H 2222   5.894   7.459   1.652
  194TRP     CA 2223   5.707   7.525   1.727
  194TRP     CB 2224   5.768   7.518   1.867
  194TRP     CG 2225   5.685   7.524   1.996
  194TRP    CD1 2226   5.557   7.494   2.017
  194TRP    HD1 2227   5.480   7.459   1.949
  194TRP    CD2 2228   5.738   7.567   2.117
  194TRP    NE1 2229   5.532   7.507   2.147
  194TRP    HE1 2230   5.460   7.458   2.197
  194TRP    CE2 2231   5.638   7.554   2.213
  194TRP    CE3 2232   5.870   7.592   2.152
  194TRP    HE3 2233   5.951   7.616   2.084
  194TRP    CZ2 2234   5.669   7.564   2.348
  194TRP    HZ2 2235   5.595   7.542   2.425
  194TRP    CZ3 2236   5.895   7.611   2.288
  194TRP    HZ3 2237   5.997   7.637   2.316
  194TRP    CH2 2238   5.799   7.592   2.387
  194TRP    HH2 2239   5.836   7.589   2.490
  194TRP      C 2240   5.654   7.666   1.700
  194TRP      O 2241   5.732   7.747   1.650
  195AS4      N 2242   5.549   7.702   1.773
  195AS4      H 2243   5.520   7.645   1.850
  195AS4     CA 2244   5.460   7.816   1.744
  195AS4     CB 2245   5.357   7.817   1.857
  195AS4     CG 2246   5.252   7.706   1.847
  195AS4    OD1 2247   5.134   7.744   1.865
  195AS4   HD11 2248   5.073   7.666   1.854
  195AS4   HD12 2249   5.133   7.839   1.896
  195AS4    OD2 2250   5.278   7.589   1.812
  195AS4   HD21 2251   5.199   7.529   1.817
  195AS4   HD22 2252   5.370   7.583   1.772
  195AS4      C 2253   5.532   7.951   1.748
  195AS4      O 2254   5.591   7.985   1.851
  196ARG      N 2255   5.480   8.045   1.670
  196ARG      H 2256   5.404   8.032   1.606
  196ARG     CA 2257   5.544   8.176   1.652
  196ARG     CB 2258   5.508   8.253   1.525
  196ARG     CG 2259   5.590   8.215   1.402
  196ARG     CD 2260   5.530   8.276   1.275
  196ARG     NE 2261   5.556   8.175   1.171
  196ARG     HE 2262   5.544   8.079   1.194
  196ARG     CZ 2263   5.581   8.197   1.041
  196ARG    NH1 2264   5.571   8.319   0.985
  196ARG   HH11 2265   5.546   8.399   1.040
  196ARG   HH12 2266   5.616   8.332   0.897
  196ARG    NH2 2267   5.631   8.094   0.971
  196ARG   HH21 2268   5.639   8.012   1.028
  196ARG   HH22 2269   5.672   8.103   0.881
  196ARG      C 2270   5.533   8.273   1.770
  196ARG      O 2271   5.633   8.307   1.833
  197AS4      N 2272   5.409   8.311   1.800
  197AS4      H 2273   5.329   8.254   1.784
  197AS4     CA 2274   5.386   8.430   1.884
  197AS4     CB 2275   5.250   8.495   1.855
  197AS4     CG 2276   5.246   8.583   1.729
  197AS4    OD1 2277   5.281   8.702   1.746
  197AS4   HD11 2278   5.306   8.741   1.657
  197AS4   HD12 2279   5.278   8.737   1.839
  197AS4    OD2 2280   5.186   8.546   1.626
  197AS4   HD21 2281   5.166   8.622   1.564
  197AS4   HD22 2282   5.209   8.449   1.621
  197AS4      C 2283   5.396   8.393   2.032
  197AS4      O 2284   5.346   8.286   2.066
  198MET      N 2285   5.474   8.476   2.100
  198MET      H 2286   5.508   8.558   2.053
  198MET     CA 2287   5.511   8.452   2.240
  198MET     CB 2288   5.663   8.455   2.256
  198MET     CG 2289   5.726   8.332   2.189
  198MET     SD 2290   5.899   8.295   2.234
  198MET     CE 2291   5.980   8.432   2.154
  198MET      C 2292   5.431   8.550   2.327
  198MET     O1 2293   5.367   8.651   2.290
  198MET   HO11 2294   5.343   8.648   2.193
  198MET   HO12 2295   5.332   8.688   2.376
  198MET     O2 2296   5.427   8.513   2.447
  198MET   HO21 2297   5.469   8.423   2.456
  198MET   HO22 2298   5.377   8.582   2.499
   9.37234   9.37234   6.62725   0.00000   0.00000   0.00000   0.00000   4.68618   4.68618
