# Supplementary material for: Interfacial Dynamics and Growth Modes of β2-Microglobulin Dimers
Source: J Chem Inf Model. 2023 May 3;63(14):4447–57. doi: 10.1021/acs.jcim.3c00399 (PMC10369489; doi:10.1021/acs.jcim.3c00399)
Supplement: Supplementary file 2 — ci3c00399_si_002.zip [file ci3c00399_si_002.zip › Supporting-Information/confs_start/Start_conformation_BM-7_rep1.gro]

Protein in water t=   0.00000 step= 0
 2298
    1ILE      N    1   8.462   7.338   0.697
    1ILE     H1    2   8.526   7.415   0.688
    1ILE     H2    3   8.366   7.366   0.697
    1ILE     H3    4   8.473   7.309   0.792
    1ILE     CA    5   8.491   7.248   0.584
    1ILE     CB    6   8.624   7.175   0.601
    1ILE    CG1    7   8.737   7.278   0.584
    1ILE    CG2    8   8.630   7.077   0.484
    1ILE     CD    9   8.873   7.218   0.618
    1ILE      C   10   8.373   7.153   0.565
    1ILE      O   11   8.308   7.164   0.461
    2GLN      N   12   8.342   7.073   0.667
    2GLN      H   13   8.362   7.089   0.763
    2GLN     CA   14   8.240   6.969   0.646
    2GLN     CB   15   8.238   6.892   0.778
    2GLN     CG   16   8.368   6.814   0.800
    2GLN     CD   17   8.386   6.764   0.943
    2GLN    OE1   18   8.356   6.647   0.966
    2GLN    NE2   19   8.439   6.845   1.034
    2GLN   HE21   20   8.474   6.934   1.005
    2GLN   HE22   21   8.462   6.818   1.127
    2GLN      C   22   8.100   7.021   0.612
    2GLN      O   23   8.062   7.131   0.650
    3ARG      N   24   8.031   6.937   0.535
    3ARG      H   25   8.056   6.841   0.522
    3ARG     CA   26   7.893   6.955   0.489
    3ARG     CB   27   7.847   6.838   0.401
    3ARG     CG   28   7.871   6.859   0.252
    3ARG     CD   29   7.776   6.772   0.169
    3ARG     NE   30   7.764   6.821   0.031
    3ARG     HE   31   7.710   6.905   0.028
    3ARG     CZ   32   7.815   6.771  -0.082
    3ARG    NH1   33   7.897   6.665  -0.087
    3ARG   HH11   34   7.925   6.610  -0.009
    3ARG   HH12   35   7.919   6.630  -0.177
    3ARG    NH2   36   7.766   6.825  -0.195
    3ARG   HH21   37   7.709   6.906  -0.203
    3ARG   HH22   38   7.786   6.783  -0.284
    3ARG      C   39   7.800   6.954   0.610
    3ARG      O   40   7.821   6.875   0.702
    4THR      N   41   7.690   7.028   0.600
    4THR      H   42   7.664   7.056   0.508
    4THR     CA   43   7.593   7.054   0.708
    4THR     CB   44   7.486   6.951   0.745
    4THR    OG1   45   7.550   6.843   0.812
    4THR    HG1   46   7.641   6.873   0.842
    4THR    CG2   47   7.411   6.905   0.620
    4THR      C   48   7.661   7.111   0.832
    4THR      O   49   7.710   7.034   0.915
    5PRO      N   50   7.631   7.237   0.860
    5PRO     CA   51   7.708   7.320   0.954
    5PRO     CB   52   7.634   7.454   0.950
    5PRO     CG   53   7.573   7.462   0.810
    5PRO     CD   54   7.533   7.316   0.784
    5PRO      C   55   7.717   7.259   1.094
    5PRO      O   56   7.631   7.195   1.154
    6LYSH     N   57   7.839   7.266   1.145
    6LYSH     H   58   7.921   7.283   1.090
    6LYSH    CA   59   7.878   7.243   1.285
    6LYSH    CB   60   7.988   7.137   1.287
    6LYSH    CG   61   7.949   6.992   1.256
    6LYSH    CD   62   8.072   6.916   1.207
    6LYSH    CE   63   8.036   6.768   1.220
    6LYSH    NZ   64   8.146   6.676   1.189
    6LYSH   HZ1   65   8.222   6.696   1.251
    6LYSH   HZ2   66   8.119   6.580   1.196
    6LYSH   HZ3   67   8.184   6.692   1.098
    6LYSH     C   68   7.925   7.370   1.356
    6LYSH     O   69   7.879   7.388   1.468
    7ILE      N   70   7.993   7.461   1.285
    7ILE      H   71   8.001   7.461   1.186
    7ILE     CA   72   8.039   7.587   1.345
    7ILE     CB   73   8.185   7.585   1.391
    7ILE    CG1   74   8.281   7.521   1.290
    7ILE    CG2   75   8.192   7.502   1.519
    7ILE     CD   76   8.295   7.620   1.174
    7ILE      C   77   8.009   7.719   1.273
    7ILE      O   78   7.967   7.718   1.157
    8GLN      N   79   8.010   7.833   1.341
    8GLN      H   80   8.001   7.837   1.441
    8GLN     CA   81   8.008   7.959   1.265
    8GLN     CB   82   8.027   8.070   1.368
    8GLN     CG   83   7.978   8.204   1.313
    8GLN     CD   84   8.041   8.313   1.399
    8GLN    OE1   85   7.981   8.355   1.498
    8GLN    NE2   86   8.163   8.353   1.364
    8GLN   HE21   87   8.208   8.302   1.291
    8GLN   HE22   88   8.215   8.416   1.421
    8GLN      C   89   8.110   7.977   1.153
    8GLN      O   90   8.230   7.963   1.179
    9VAL      N   91   8.068   7.997   1.029
    9VAL      H   92   7.972   7.980   1.007
    9VAL     CA   93   8.161   8.026   0.919
    9VAL     CB   94   8.092   7.994   0.786
    9VAL    CG1   95   7.971   8.085   0.763
    9VAL    CG2   96   8.188   8.000   0.668
    9VAL      C   97   8.224   8.165   0.931
    9VAL      O   98   8.141   8.256   0.931
   10TYR      N   99   8.357   8.161   0.928
   10TYR      H  100   8.398   8.070   0.921
   10TYR     CA  101   8.449   8.273   0.954
   10TYR     CB  102   8.429   8.380   0.847
   10TYR     CG  103   8.487   8.370   0.706
   10TYR    CD1  104   8.409   8.315   0.605
   10TYR    HD1  105   8.300   8.316   0.615
   10TYR    CD2  106   8.617   8.413   0.683
   10TYR    HD2  107   8.666   8.465   0.765
   10TYR    CE1  108   8.470   8.300   0.481
   10TYR    HE1  109   8.406   8.249   0.409
   10TYR    CE2  110   8.680   8.392   0.561
   10TYR    HE2  111   8.773   8.446   0.544
   10TYR     CZ  112   8.602   8.337   0.460
   10TYR     OH  113   8.656   8.345   0.335
   10TYR     HH  114   8.745   8.391   0.331
   10TYR      C  115   8.423   8.339   1.089
   10TYR      O  116   8.337   8.301   1.169
   11SER      N  117   8.505   8.439   1.120
   11SER      H  118   8.596   8.436   1.078
   11SER     CA  119   8.482   8.534   1.229
   11SER     CB  120   8.611   8.605   1.271
   11SER     OG  121   8.585   8.717   1.355
   11SER     HG  122   8.592   8.804   1.306
   11SER      C  123   8.382   8.643   1.189
   11SER      O  124   8.395   8.682   1.073
   12ARG      N  125   8.296   8.682   1.283
   12ARG      H  126   8.308   8.659   1.380
   12ARG     CA  127   8.201   8.792   1.262
   12ARG     CB  128   8.054   8.752   1.282
   12ARG     CG  129   8.005   8.656   1.174
   12ARG     CD  130   7.852   8.651   1.173
   12ARG     NE  131   7.794   8.584   1.290
   12ARG     HE  132   7.785   8.643   1.371
   12ARG     CZ  133   7.730   8.467   1.281
   12ARG    NH1  134   7.709   8.409   1.161
   12ARG   HH11  135   7.749   8.432   1.072
   12ARG   HH12  136   7.640   8.337   1.158
   12ARG    NH2  137   7.687   8.396   1.386
   12ARG   HH21  138   7.699   8.433   1.478
   12ARG   HH22  139   7.660   8.300   1.381
   12ARG      C  140   8.227   8.910   1.356
   12ARG      O  141   8.274   8.895   1.469
   13HI0      N  142   8.190   9.029   1.311
   13HI0      H  143   8.137   9.046   1.228
   13HI0     CA  144   8.227   9.156   1.374
   13HI0     CB  145   8.172   9.264   1.281
   13HI0     CG  146   8.210   9.407   1.320
   13HI0    ND1  147   8.136   9.499   1.382
   13HI0    HD1  148   8.038   9.490   1.401
   13HI0    CD2  149   8.331   9.460   1.311
   13HI0    HD2  150   8.419   9.408   1.271
   13HI0    CE1  151   8.206   9.611   1.393
   13HI0    HE1  152   8.173   9.682   1.468
   13HI0    NE2  153   8.331   9.585   1.355
   13HI0    HE2  154   8.390   9.662   1.328
   13HI0      C  155   8.170   9.179   1.514
   13HI0      O  156   8.051   9.201   1.534
   14PRO      N  157   8.259   9.170   1.613
   14PRO     CA  158   8.236   9.134   1.754
   14PRO     CB  159   8.373   9.106   1.817
   14PRO     CG  160   8.466   9.196   1.735
   14PRO     CD  161   8.403   9.191   1.595
   14PRO      C  162   8.143   9.221   1.839
   14PRO      O  163   8.126   9.186   1.955
   15ALA      N  164   8.132   9.346   1.796
   15ALA      H  165   8.204   9.388   1.741
   15ALA     CA  166   8.017   9.425   1.841
   15ALA     CB  167   8.031   9.568   1.788
   15ALA      C  168   7.881   9.355   1.833
   15ALA      O  169   7.802   9.351   1.927
   16GL4      N  170   7.844   9.328   1.708
   16GL4      H  171   7.880   9.385   1.635
   16GL4     CA  172   7.710   9.273   1.680
   16GL4     CB  173   7.677   9.291   1.532
   16GL4     CG  174   7.683   9.430   1.469
   16GL4     CD  175   7.816   9.489   1.422
   16GL4    OE1  176   7.832   9.524   1.303
   16GL4   HE11  177   7.898   9.597   1.286
   16GL4   HE12  178   7.764   9.479   1.245
   16GL4    OE2  179   7.900   9.515   1.511
   16GL4   HE21  180   7.987   9.547   1.472
   16GL4   HE22  181   7.860   9.479   1.595
   16GL4      C  182   7.699   9.130   1.732
   16GL4      O  183   7.608   9.112   1.813
   17ASN      N  184   7.792   9.044   1.690
   17ASN      H  185   7.848   9.077   1.614
   17ASN     CA  186   7.812   8.902   1.723
   17ASN     CB  187   7.933   8.842   1.651
   17ASN     CG  188   7.913   8.694   1.618
   17ASN    OD1  189   7.812   8.661   1.558
   17ASN    ND2  190   8.000   8.599   1.652
   17ASN   HD21  191   8.075   8.614   1.717
   17ASN   HD22  192   8.007   8.521   1.589
   17ASN      C  193   7.826   8.846   1.864
   17ASN      O  194   7.935   8.843   1.922
   18GLY      N  195   7.706   8.827   1.918
   18GLY      H  196   7.624   8.854   1.868
   18GLY     CA  197   7.685   8.782   2.056
   18GLY      C  198   7.737   8.643   2.094
   18GLY      O  199   7.728   8.552   2.012
   19LYSH     N  200   7.806   8.619   2.205
   19LYSH     H  201   7.810   8.525   2.239
   19LYSH    CA  202   7.849   8.731   2.291
   19LYSH    CB  203   7.795   8.714   2.434
   19LYSH    CG  204   7.646   8.733   2.462
   19LYSH    CD  205   7.596   8.872   2.420
   19LYSH    CE  206   7.446   8.903   2.428
   19LYSH    NZ  207   7.415   9.044   2.455
   19LYSH   HZ1  208   7.449   9.106   2.385
   19LYSH   HZ2  209   7.316   9.057   2.459
   19LYSH   HZ3  210   7.451   9.066   2.546
   19LYSH     C  211   8.001   8.738   2.296
   19LYSH     O  212   8.067   8.839   2.321
   20SER      N  213   8.054   8.618   2.321
   20SER      H  214   7.987   8.545   2.337
   20SER     CA  215   8.198   8.590   2.322
   20SER     CB  216   8.234   8.474   2.415
   20SER     OG  217   8.235   8.517   2.551
   20SER     HG  218   8.290   8.446   2.596
   20SER      C  219   8.250   8.555   2.182
   20SER      O  220   8.180   8.496   2.100
   21ASN      N  221   8.368   8.605   2.150
   21ASN      H  222   8.438   8.625   2.219
   21ASN     CA  223   8.420   8.602   2.012
   21ASN     CB  224   8.410   8.735   1.937
   21ASN     CG  225   8.266   8.757   1.891
   21ASN    OD1  226   8.198   8.679   1.823
   21ASN    ND2  227   8.200   8.842   1.969
   21ASN   HD21  228   8.237   8.885   2.051
   21ASN   HD22  229   8.100   8.849   1.964
   21ASN      C  230   8.568   8.564   2.019
   21ASN      O  231   8.642   8.650   2.067
   22PHE      N  232   8.612   8.441   1.995
   22PHE      H  233   8.710   8.422   2.004
   22PHE     CA  234   8.546   8.312   1.969
   22PHE     CB  235   8.469   8.255   2.088
   22PHE     CG  236   8.553   8.217   2.210
   22PHE    CD1  237   8.597   8.085   2.219
   22PHE    HD1  238   8.573   8.014   2.140
   22PHE    CD2  239   8.589   8.309   2.308
   22PHE    HD2  240   8.524   8.395   2.322
   22PHE    CE1  241   8.678   8.043   2.324
   22PHE    HE1  242   8.707   7.938   2.330
   22PHE    CE2  243   8.677   8.268   2.407
   22PHE    HE2  244   8.720   8.345   2.471
   22PHE     CZ  245   8.710   8.134   2.424
   22PHE     HZ  246   8.764   8.103   2.513
   22PHE      C  247   8.458   8.285   1.847
   22PHE      O  248   8.382   8.368   1.797
   23LEU      N  249   8.457   8.159   1.805
   23LEU      H  250   8.525   8.092   1.835
   23LEU     CA  251   8.365   8.101   1.706
   23LEU     CB  252   8.445   8.006   1.617
   23LEU     CG  253   8.434   8.037   1.468
   23LEU    CD1  254   8.521   8.147   1.407
   23LEU    CD2  255   8.457   7.909   1.387
   23LEU      C  256   8.261   8.023   1.786
   23LEU      O  257   8.298   7.957   1.883
   24ASN      N  258   8.135   8.026   1.742
   24ASN      H  259   8.106   8.066   1.655
   24ASN     CA  260   8.032   7.951   1.815
   24ASN     CB  261   7.911   8.036   1.857
   24ASN     CG  262   7.854   8.130   1.751
   24ASN    OD1  263   7.805   8.084   1.648
   24ASN    ND2  264   7.891   8.257   1.750
   24ASN   HD21  265   7.959   8.304   1.807
   24ASN   HD22  266   7.860   8.318   1.677
   24ASN      C  267   7.981   7.825   1.746
   24ASN      O  268   7.963   7.819   1.624
   25CYS2     N  269   7.931   7.734   1.829
   25CYS2     H  270   7.939   7.746   1.928
   25CYS2    CA  271   7.877   7.605   1.783
   25CYS2    CB  272   7.885   7.501   1.894
   25CYS2    SG  273   7.864   7.329   1.836
   25CYS2     C  274   7.733   7.612   1.732
   25CYS2     O  275   7.640   7.645   1.806
   26TYR      N  276   7.708   7.594   1.603
   26TYR      H  277   7.782   7.562   1.544
   26TYR     CA  278   7.585   7.613   1.525
   26TYR     CB  279   7.620   7.572   1.382
   26TYR     CG  280   7.525   7.609   1.268
   26TYR    CD1  281   7.433   7.516   1.223
   26TYR    HD1  282   7.401   7.442   1.296
   26TYR    CD2  283   7.527   7.733   1.204
   26TYR    HD2  284   7.586   7.816   1.242
   26TYR    CE1  285   7.353   7.549   1.114
   26TYR    HE1  286   7.295   7.465   1.077
   26TYR    CE2  287   7.451   7.765   1.093
   26TYR    HE2  288   7.460   7.852   1.028
   26TYR     CZ  289   7.360   7.671   1.047
   26TYR     OH  290   7.292   7.698   0.933
   26TYR     HH  291   7.251   7.615   0.896
   26TYR      C  292   7.475   7.531   1.592
   26TYR      O  293   7.478   7.408   1.580
   27VAL      N  294   7.395   7.598   1.675
   27VAL      H  295   7.406   7.695   1.696
   27VAL     CA  296   7.275   7.539   1.736
   27VAL     CB  297   7.291   7.539   1.888
   27VAL    CG1  298   7.390   7.423   1.907
   27VAL    CG2  299   7.345   7.670   1.946
   27VAL      C  300   7.139   7.604   1.708
   27VAL      O  301   7.132   7.701   1.632
   28SER      N  302   7.046   7.512   1.730
   28SER      H  303   7.072   7.417   1.745
   28SER     CA  304   6.902   7.540   1.742
   28SER     CB  305   6.812   7.416   1.748
   28SER     OG  306   6.833   7.348   1.624
   28SER     HG  307   6.785   7.401   1.555
   28SER      C  308   6.858   7.614   1.868
   28SER      O  309   6.936   7.616   1.963
   29GLY      N  310   6.744   7.683   1.862
   29GLY      H  311   6.697   7.713   1.779
   29GLY     CA  312   6.708   7.758   1.983
   29GLY      C  313   6.623   7.662   2.067
   29GLY      O  314   6.503   7.654   2.043
   30PHE      N  315   6.685   7.604   2.169
   30PHE      H  316   6.774   7.637   2.201
   30PHE     CA  317   6.642   7.481   2.238
   30PHE     CB  318   6.740   7.365   2.224
   30PHE     CG  319   6.866   7.367   2.311
   30PHE    CD1  320   6.985   7.402   2.248
   30PHE    HD1  321   6.975   7.415   2.140
   30PHE    CD2  322   6.866   7.324   2.443
   30PHE    HD2  323   6.776   7.283   2.490
   30PHE    CE1  324   7.107   7.397   2.314
   30PHE    HE1  325   7.196   7.433   2.263
   30PHE    CE2  326   6.987   7.324   2.511
   30PHE    HE2  327   6.991   7.275   2.608
   30PHE     CZ  328   7.106   7.360   2.448
   30PHE     HZ  329   7.194   7.373   2.511
   30PHE      C  330   6.594   7.516   2.379
   30PHE      O  331   6.635   7.621   2.429
   31HI0      N  332   6.503   7.438   2.437
   31HI0      H  333   6.461   7.367   2.380
   31HI0     CA  334   6.445   7.453   2.571
   31HI0     CB  335   6.326   7.549   2.568
   31HI0     CG  336   6.244   7.555   2.697
   31HI0    ND1  337   6.129   7.494   2.723
   31HI0    HD1  338   6.101   7.406   2.684
   31HI0    CD2  339   6.261   7.655   2.784
   31HI0    HD2  340   6.346   7.721   2.796
   31HI0    CE1  341   6.073   7.557   2.825
   31HI0    HE1  342   5.985   7.519   2.879
   31HI0    NE2  343   6.152   7.657   2.861
   31HI0    HE2  344   6.140   7.726   2.932
   31HI0      C  345   6.410   7.313   2.621
   31HI0      O  346   6.341   7.248   2.543
   32PRO      N  347   6.453   7.270   2.739
   32PRO     CA  348   6.542   7.345   2.829
   32PRO     CB  349   6.510   7.304   2.972
   32PRO     CG  350   6.388   7.214   2.947
   32PRO     CD  351   6.410   7.148   2.810
   32PRO      C  352   6.691   7.325   2.799
   32PRO      O  353   6.728   7.240   2.718
   33SER      N  354   6.769   7.411   2.864
   33SER      H  355   6.737   7.504   2.882
   33SER     CA  356   6.912   7.381   2.877
   33SER     CB  357   6.998   7.507   2.890
   33SER     OG  358   6.999   7.575   2.764
   33SER     HG  359   6.908   7.611   2.744
   33SER      C  360   6.965   7.275   2.974
   33SER      O  361   7.063   7.205   2.946
   34AS4      N  362   6.890   7.250   3.081
   34AS4      H  363   6.825   7.316   3.118
   34AS4     CA  364   6.910   7.138   3.174
   34AS4     CB  365   6.793   7.132   3.272
   34AS4     CG  366   6.793   7.252   3.368
   34AS4    OD1  367   6.794   7.219   3.489
   34AS4   HD11  368   6.808   7.303   3.541
   34AS4   HD12  369   6.773   7.122   3.495
   34AS4    OD2  370   6.760   7.364   3.324
   34AS4   HD21  371   6.757   7.431   3.398
   34AS4   HD22  372   6.752   7.359   3.224
   34AS4      C  373   6.928   6.992   3.131
   34AS4      O  374   6.922   6.898   3.210
   35ILE      N  375   6.957   6.969   3.003
   35ILE      H  376   6.994   7.045   2.949
   35ILE     CA  377   6.975   6.841   2.934
   35ILE     CB  378   6.866   6.830   2.827
   35ILE    CG1  379   6.849   6.949   2.733
   35ILE    CG2  380   6.734   6.784   2.888
   35ILE     CD  381   6.743   6.929   2.624
   35ILE      C  382   7.106   6.811   2.859
   35ILE      O  383   7.168   6.903   2.807
   36GL4      N  384   7.146   6.684   2.847
   36GL4      H  385   7.102   6.617   2.906
   36GL4     CA  386   7.260   6.627   2.774
   36GL4     CB  387   7.274   6.478   2.808
   36GL4     CG  388   7.310   6.455   2.955
   36GL4     CD  389   7.438   6.525   3.001
   36GL4    OE1  390   7.416   6.612   3.088
   36GL4   HE11  391   7.490   6.615   3.155
   36GL4   HE12  392   7.332   6.662   3.067
   36GL4    OE2  393   7.551   6.476   2.981
   36GL4   HE21  394   7.611   6.555   2.973
   36GL4   HE22  395   7.543   6.376   2.975
   36GL4      C  396   7.262   6.645   2.623
   36GL4      O  397   7.265   6.551   2.543
   37VAL      N  398   7.299   6.769   2.593
   37VAL      H  399   7.263   6.848   2.643
   37VAL     CA  400   7.355   6.806   2.462
   37VAL     CB  401   7.355   6.959   2.454
   37VAL    CG1  402   7.408   7.006   2.318
   37VAL    CG2  403   7.214   7.017   2.462
   37VAL      C  404   7.491   6.743   2.431
   37VAL      O  405   7.595   6.786   2.480
   38AS4      N  406   7.485   6.659   2.327
   38AS4      H  407   7.399   6.612   2.308
   38AS4     CA  408   7.604   6.586   2.282
   38AS4     CB  409   7.551   6.485   2.180
   38AS4     CG  410   7.467   6.375   2.244
   38AS4    OD1  411   7.342   6.385   2.243
   38AS4   HD11  412   7.297   6.296   2.245
   38AS4   HD12  413   7.318   6.477   2.213
   38AS4    OD2  414   7.530   6.280   2.294
   38AS4   HD21  415   7.468   6.201   2.295
   38AS4   HD22  416   7.623   6.308   2.320
   38AS4      C  417   7.708   6.673   2.212
   38AS4      O  418   7.681   6.703   2.095
   39LEU      N  419   7.795   6.728   2.296
   39LEU      H  420   7.771   6.768   2.384
   39LEU     CA  421   7.924   6.785   2.254
   39LEU     CB  422   7.979   6.855   2.378
   39LEU     CG  423   7.907   6.989   2.392
   39LEU    CD1  424   7.890   7.027   2.539
   39LEU    CD2  425   8.004   7.086   2.323
   39LEU      C  426   8.025   6.693   2.185
   39LEU      O  427   8.101   6.630   2.257
   40LEU      N  428   8.023   6.685   2.052
   40LEU      H  429   7.968   6.744   1.993
   40LEU     CA  430   8.111   6.592   1.980
   40LEU     CB  431   8.020   6.490   1.911
   40LEU     CG  432   7.960   6.385   2.005
   40LEU    CD1  433   7.825   6.328   1.959
   40LEU    CD2  434   8.049   6.261   2.022
   40LEU      C  435   8.201   6.663   1.879
   40LEU      O  436   8.171   6.769   1.823
   41LYSH     N  437   8.305   6.588   1.845
   41LYSH     H  438   8.329   6.504   1.893
   41LYSH    CA  439   8.383   6.603   1.721
   41LYSH    CB  440   8.531   6.629   1.749
   41LYSH    CG  441   8.553   6.768   1.810
   41LYSH    CD  442   8.702   6.793   1.835
   41LYSH    CE  443   8.718   6.898   1.945
   41LYSH    NZ  444   8.859   6.931   1.971
   41LYSH   HZ1  445   8.916   6.975   1.902
   41LYSH   HZ2  446   8.862   6.995   2.048
   41LYSH   HZ3  447   8.901   6.849   2.009
   41LYSH     C  448   8.370   6.478   1.633
   41LYSH     O  449   8.289   6.394   1.670
   42ASN      N  450   8.449   6.467   1.526
   42ASN      H  451   8.502   6.540   1.484
   42ASN     CA  452   8.458   6.341   1.450
   42ASN     CB  453   8.539   6.362   1.322
   42ASN     CG  454   8.447   6.430   1.220
   42ASN    OD1  455   8.324   6.427   1.227
   42ASN    ND2  456   8.505   6.480   1.112
   42ASN   HD21  457   8.599   6.454   1.091
   42ASN   HD22  458   8.455   6.529   1.040
   42ASN      C  459   8.510   6.228   1.539
   42ASN      O  460   8.622   6.231   1.589
   43GLY      N  461   8.422   6.137   1.581
   43GLY      H  462   8.323   6.148   1.578
   43GLY     CA  463   8.457   6.022   1.665
   43GLY      C  464   8.482   6.046   1.814
   43GLY      O  465   8.435   5.969   1.898
   44GL4      N  466   8.567   6.147   1.828
   44GL4      H  467   8.588   6.204   1.749
   44GL4     CA  468   8.598   6.199   1.962
   44GL4     CB  469   8.725   6.284   1.966
   44GL4     CG  470   8.855   6.204   1.967
   44GL4     CD  471   8.976   6.294   1.994
   44GL4    OE1  472   9.092   6.248   1.999
   44GL4   HE11  473   9.155   6.321   1.974
   44GL4   HE12  474   9.087   6.150   2.020
   44GL4    OE2  475   8.959   6.417   2.010
   44GL4   HE21  476   9.048   6.464   2.007
   44GL4   HE22  477   8.864   6.446   2.025
   44GL4      C  478   8.484   6.275   2.029
   44GL4      O  479   8.446   6.380   1.977
   45ARG      N  480   8.475   6.250   2.159
   45ARG      H  481   8.536   6.188   2.209
   45ARG     CA  482   8.380   6.324   2.244
   45ARG     CB  483   8.299   6.226   2.330
   45ARG     CG  484   8.222   6.108   2.272
   45ARG     CD  485   8.309   5.992   2.226
   45ARG     NE  486   8.321   5.904   2.343
   45ARG     HE  487   8.323   5.947   2.433
   45ARG     CZ  488   8.360   5.775   2.340
   45ARG    NH1  489   8.392   5.708   2.229
   45ARG   HH11  490   8.389   5.744   2.136
   45ARG   HH12  491   8.449   5.626   2.238
   45ARG    NH2  492   8.350   5.702   2.452
   45ARG   HH21  493   8.311   5.723   2.541
   45ARG   HH22  494   8.416   5.627   2.457
   45ARG      C  495   8.430   6.425   2.347
   45ARG      O  496   8.534   6.394   2.406
   46ILE      N  497   8.369   6.541   2.367
   46ILE      H  498   8.274   6.560   2.341
   46ILE     CA  499   8.429   6.653   2.441
   46ILE     CB  500   8.397   6.787   2.375
   46ILE    CG1  501   8.407   6.796   2.223
   46ILE    CG2  502   8.489   6.897   2.429
   46ILE     CD  503   8.329   6.915   2.166
   46ILE      C  504   8.394   6.662   2.590
   46ILE      O  505   8.279   6.691   2.624
   47GL4      N  506   8.495   6.632   2.671
   47GL4      H  507   8.584   6.611   2.631
   47GL4     CA  508   8.490   6.638   2.818
   47GL4     CB  509   8.601   6.547   2.870
   47GL4     CG  510   8.573   6.403   2.828
   47GL4     CD  511   8.672   6.296   2.875
   47GL4    OE1  512   8.792   6.314   2.846
   47GL4   HE11  513   8.845   6.230   2.856
   47GL4   HE12  514   8.813   6.411   2.856
   47GL4    OE2  515   8.640   6.183   2.918
   47GL4   HE21  516   8.709   6.163   2.987
   47GL4   HE22  517   8.544   6.168   2.896
   47GL4      C  518   8.496   6.777   2.881
   47GL4      O  519   8.441   6.787   2.991
   48LYSH     N  520   8.564   6.866   2.809
   48LYSH     H  521   8.625   6.842   2.734
   48LYSH    CA  522   8.578   7.003   2.859
   48LYSH    CB  523   8.701   7.022   2.948
   48LYSH    CG  524   8.703   7.143   3.041
   48LYSH    CD  525   8.610   7.113   3.158
   48LYSH    CE  526   8.606   7.239   3.244
   48LYSH    NZ  527   8.505   7.341   3.214
   48LYSH   HZ1  528   8.414   7.310   3.186
   48LYSH   HZ2  529   8.506   7.408   3.288
   48LYSH   HZ3  530   8.531   7.386   3.129
   48LYSH     C  531   8.578   7.109   2.748
   48LYSH     O  532   8.678   7.126   2.679
   49VAL      N  533   8.480   7.198   2.758
   49VAL      H  534   8.423   7.212   2.839
   49VAL     CA  535   8.473   7.290   2.643
   49VAL     CB  536   8.325   7.300   2.606
   49VAL    CG1  537   8.250   7.168   2.590
   49VAL    CG2  538   8.247   7.391   2.702
   49VAL      C  539   8.545   7.425   2.647
   49VAL      O  540   8.589   7.467   2.754
   50GL4      N  541   8.574   7.475   2.528
   50GL4      H  542   8.537   7.434   2.445
   50GL4     CA  543   8.654   7.598   2.516
   50GL4     CB  544   8.702   7.631   2.374
   50GL4     CG  545   8.826   7.549   2.336
   50GL4     CD  546   8.835   7.534   2.184
   50GL4    OE1  547   8.911   7.610   2.121
   50GL4   HE11  548   8.916   7.592   2.023
   50GL4   HE12  549   8.960   7.663   2.190
   50GL4    OE2  550   8.769   7.437   2.143
   50GL4   HE21  551   8.775   7.429   2.043
   50GL4   HE22  552   8.706   7.414   2.217
   50GL4      C  553   8.595   7.725   2.578
   50GL4      O  554   8.667   7.799   2.644
   51HI0      N  555   8.465   7.747   2.564
   51HI0      H  556   8.406   7.689   2.507
   51HI0     CA  557   8.398   7.849   2.646
   51HI0     CB  558   8.428   7.986   2.584
   51HI0     CG  559   8.394   8.106   2.673
   51HI0    ND1  560   8.488   8.181   2.729
   51HI0    HD1  561   8.573   8.149   2.771
   51HI0    CD2  562   8.292   8.187   2.647
   51HI0    HD2  563   8.195   8.162   2.604
   51HI0    CE1  564   8.452   8.309   2.737
   51HI0    HE1  565   8.505   8.391   2.786
   51HI0    NE2  566   8.330   8.309   2.684
   51HI0    HE2  567   8.277   8.393   2.668
   51HI0      C  568   8.247   7.825   2.645
   51HI0      O  569   8.191   7.765   2.553
   52SER      N  570   8.168   7.858   2.746
   52SER      H  571   8.205   7.913   2.821
   52SER     CA  572   8.025   7.823   2.758
   52SER     CB  573   7.989   7.684   2.809
   52SER     OG  574   8.030   7.639   2.939
   52SER     HG  575   8.025   7.718   3.000
   52SER      C  576   7.938   7.928   2.828
   52SER      O  577   7.931   7.938   2.950
   53AS4      N  578   7.845   7.986   2.753
   53AS4      H  579   7.797   7.922   2.693
   53AS4     CA  580   7.775   8.108   2.797
   53AS4     CB  581   7.843   8.233   2.742
   53AS4     CG  582   7.786   8.358   2.810
   53AS4    OD1  583   7.790   8.463   2.743
   53AS4   HD11  584   7.742   8.542   2.783
   53AS4   HD12  585   7.831   8.434   2.656
   53AS4    OD2  586   7.750   8.353   2.929
   53AS4   HD21  587   7.705   8.439   2.954
   53AS4   HD22  588   7.773   8.263   2.966
   53AS4      C  589   7.628   8.091   2.757
   53AS4      O  590   7.599   8.016   2.664
   54LEU      N  591   7.531   8.155   2.821
   54LEU      H  592   7.546   8.199   2.909
   54LEU     CA  593   7.391   8.134   2.780
   54LEU     CB  594   7.294   8.171   2.892
   54LEU     CG  595   7.189   8.061   2.913
   54LEU    CD1  596   7.217   7.990   3.046
   54LEU    CD2  597   7.045   8.108   2.895
   54LEU      C  598   7.351   8.226   2.665
   54LEU      O  599   7.429   8.318   2.639
   55SER      N  600   7.243   8.196   2.595
   55SER      H  601   7.189   8.115   2.620
   55SER     CA  602   7.179   8.281   2.492
   55SER     CB  603   7.202   8.225   2.352
   55SER     OG  604   7.247   8.330   2.266
   55SER     HG  605   7.221   8.316   2.171
   55SER      C  606   7.028   8.287   2.515
   55SER      O  607   6.950   8.201   2.477
   56PHE      N  608   6.990   8.401   2.572
   56PHE      H  609   7.055   8.477   2.571
   56PHE     CA  610   6.853   8.432   2.616
   56PHE     CB  611   6.857   8.531   2.732
   56PHE     CG  612   6.934   8.490   2.857
   56PHE    CD1  613   6.878   8.412   2.958
   56PHE    HD1  614   6.778   8.369   2.955
   56PHE    CD2  615   7.068   8.526   2.869
   56PHE    HD2  616   7.110   8.597   2.798
   56PHE    CE1  617   6.947   8.391   3.077
   56PHE    HE1  618   6.902   8.327   3.153
   56PHE    CE2  619   7.133   8.511   2.991
   56PHE    HE2  620   7.239   8.533   3.002
   56PHE     CZ  621   7.074   8.444   3.098
   56PHE     HZ  622   7.129   8.417   3.188
   56PHE      C  623   6.763   8.485   2.505
   56PHE      O  624   6.767   8.605   2.476
   57SER      N  625   6.683   8.395   2.449
   57SER      H  626   6.652   8.318   2.505
   57SER     CA  627   6.602   8.422   2.329
   57SER     CB  628   6.548   8.297   2.260
   57SER     OG  629   6.517   8.322   2.122
   57SER     HG  630   6.421   8.301   2.104
   57SER      C  631   6.475   8.494   2.376
   57SER      O  632   6.411   8.441   2.466
   58LYSH     N  633   6.425   8.572   2.280
   58LYSH     H  634   6.472   8.574   2.192
   58LYSH    CA  635   6.308   8.660   2.290
   58LYSH    CB  636   6.307   8.755   2.171
   58LYSH    CG  637   6.404   8.872   2.189
   58LYSH    CD  638   6.416   8.948   2.057
   58LYSH    CE  639   6.536   9.042   2.058
   58LYSH    NZ  640   6.569   9.079   1.919
   58LYSH   HZ1  641   6.633   9.156   1.919
   58LYSH   HZ2  642   6.599   9.002   1.864
   58LYSH   HZ3  643   6.491   9.119   1.870
   58LYSH     C  644   6.174   8.586   2.299
   58LYSH     O  645   6.076   8.645   2.345
   59AS4      N  646   6.158   8.471   2.234
   59AS4      H  647   6.222   8.448   2.160
   59AS4     CA  648   6.054   8.371   2.261
   59AS4     CB  649   6.052   8.269   2.147
   59AS4     CG  650   6.191   8.215   2.110
   59AS4    OD1  651   6.268   8.278   2.034
   59AS4   HD11  652   6.321   8.210   1.984
   59AS4   HD12  653   6.272   8.377   2.050
   59AS4    OD2  654   6.229   8.110   2.165
   59AS4   HD21  655   6.320   8.082   2.135
   59AS4   HD22  656   6.169   8.085   2.241
   59AS4      C  657   6.090   8.309   2.396
   59AS4      O  658   6.131   8.376   2.491
   60TRP      N  659   6.041   8.189   2.426
   60TRP      H  660   5.969   8.148   2.371
   60TRP     CA  661   6.073   8.111   2.547
   60TRP     CB  662   5.979   7.992   2.565
   60TRP     CG  663   5.952   7.917   2.434
   60TRP    CD1  664   6.034   7.827   2.380
   60TRP    HD1  665   6.128   7.798   2.426
   60TRP    CD2  666   5.853   7.933   2.338
   60TRP    NE1  667   5.990   7.786   2.261
   60TRP    HE1  668   6.038   7.721   2.202
   60TRP    CE2  669   5.885   7.859   2.225
   60TRP    CE3  670   5.742   8.016   2.332
   60TRP    HE3  671   5.704   8.081   2.412
   60TRP    CZ2  672   5.813   7.870   2.107
   60TRP    HZ2  673   5.850   7.811   2.023
   60TRP    CZ3  674   5.654   8.014   2.225
   60TRP    HZ3  675   5.564   8.075   2.225
   60TRP    CH2  676   5.695   7.943   2.113
   60TRP    HH2  677   5.630   7.924   2.027
   60TRP      C  678   6.217   8.062   2.558
   60TRP      O  679   6.266   8.049   2.670
   61SER      N  680   6.286   8.034   2.447
   61SER      H  681   6.243   8.044   2.358
   61SER     CA  682   6.405   7.948   2.454
   61SER     CB  683   6.473   7.921   2.320
   61SER     OG  684   6.371   7.883   2.227
   61SER     HG  685   6.332   7.961   2.178
   61SER      C  686   6.523   7.993   2.541
   61SER      O  687   6.592   8.089   2.508
   62PHE      N  688   6.549   7.905   2.638
   62PHE      H  689   6.484   7.835   2.666
   62PHE     CA  690   6.670   7.920   2.720
   62PHE     CB  691   6.646   7.907   2.870
   62PHE     CG  692   6.559   8.020   2.925
   62PHE    CD1  693   6.621   8.134   2.976
   62PHE    HD1  694   6.725   8.123   3.008
   62PHE    CD2  695   6.421   8.010   2.920
   62PHE    HD2  696   6.367   7.942   2.854
   62PHE    CE1  697   6.541   8.236   3.027
   62PHE    HE1  698   6.585   8.330   3.058
   62PHE    CE2  699   6.343   8.116   2.967
   62PHE    HE2  700   6.241   8.117   2.928
   62PHE     CZ  701   6.403   8.233   3.011
   62PHE     HZ  702   6.344   8.325   3.007
   62PHE      C  703   6.774   7.814   2.683
   62PHE      O  704   6.781   7.697   2.719
   63TYR      N  705   6.858   7.855   2.588
   63TYR      H  706   6.863   7.950   2.557
   63TYR     CA  707   6.965   7.771   2.532
   63TYR     CB  708   6.947   7.740   2.384
   63TYR     CG  709   6.953   7.856   2.284
   63TYR    CD1  710   6.832   7.918   2.253
   63TYR    HD1  711   6.756   7.914   2.331
   63TYR    CD2  712   7.072   7.878   2.216
   63TYR    HD2  713   7.157   7.812   2.230
   63TYR    CE1  714   6.830   8.017   2.156
   63TYR    HE1  715   6.743   8.072   2.121
   63TYR    CE2  716   7.068   7.972   2.113
   63TYR    HE2  717   7.150   7.979   2.043
   63TYR     CZ  718   6.948   8.036   2.084
   63TYR     OH  719   6.945   8.125   1.981
   63TYR     HH  720   6.853   8.159   1.965
   63TYR      C  721   7.113   7.806   2.549
   63TYR      O  722   7.141   7.924   2.571
   64LEU      N  723   7.191   7.706   2.589
   64LEU      H  724   7.151   7.638   2.651
   64LEU     CA  725   7.338   7.715   2.593
   64LEU     CB  726   7.392   7.589   2.662
   64LEU     CG  727   7.384   7.613   2.813
   64LEU    CD1  728   7.405   7.479   2.885
   64LEU    CD2  729   7.468   7.733   2.858
   64LEU      C  730   7.406   7.731   2.457
   64LEU      O  731   7.383   7.650   2.368
   65LEU      N  732   7.495   7.829   2.442
   65LEU      H  733   7.497   7.913   2.496
   65LEU     CA  734   7.586   7.846   2.328
   65LEU     CB  735   7.602   7.993   2.291
   65LEU     CG  736   7.640   8.026   2.147
   65LEU    CD1  737   7.538   7.972   2.046
   65LEU    CD2  738   7.659   8.177   2.131
   65LEU      C  739   7.720   7.786   2.374
   65LEU      O  740   7.770   7.813   2.483
   66TYR      N  741   7.776   7.698   2.291
   66TYR      H  742   7.720   7.658   2.219
   66TYR     CA  743   7.909   7.643   2.321
   66TYR     CB  744   7.921   7.491   2.313
   66TYR     CG  745   7.843   7.423   2.425
   66TYR    CD1  746   7.715   7.371   2.407
   66TYR    HD1  747   7.677   7.370   2.305
   66TYR    CD2  748   7.896   7.412   2.553
   66TYR    HD2  749   7.976   7.483   2.577
   66TYR    CE1  750   7.632   7.321   2.507
   66TYR    HE1  751   7.535   7.276   2.489
   66TYR    CE2  752   7.822   7.352   2.654
   66TYR    HE2  753   7.875   7.342   2.749
   66TYR     CZ  754   7.693   7.304   2.631
   66TYR     OH  755   7.620   7.244   2.729
   66TYR     HH  756   7.686   7.254   2.804
   66TYR      C  757   8.012   7.698   2.221
   66TYR      O  758   8.002   7.679   2.100
   67TYR      N  759   8.121   7.747   2.280
   67TYR      H  760   8.126   7.753   2.380
   67TYR     CA  761   8.222   7.814   2.198
   67TYR     CB  762   8.239   7.961   2.240
   67TYR     CG  763   8.114   8.047   2.259
   67TYR    CD1  764   8.046   8.049   2.381
   67TYR    HD1  765   8.053   7.962   2.447
   67TYR    CD2  766   8.089   8.146   2.165
   67TYR    HD2  767   8.151   8.153   2.075
   67TYR    CE1  768   7.963   8.153   2.418
   67TYR    HE1  769   7.879   8.132   2.485
   67TYR    CE2  770   8.010   8.254   2.201
   67TYR    HE2  771   8.007   8.347   2.144
   67TYR     CZ  772   7.949   8.257   2.326
   67TYR     OH  773   7.890   8.373   2.364
   67TYR     HH  774   7.807   8.347   2.414
   67TYR      C  775   8.358   7.746   2.184
   67TYR      O  776   8.406   7.685   2.280
   68THR      N  777   8.416   7.760   2.065
   68THR      H  778   8.385   7.828   1.999
   68THR     CA  779   8.540   7.699   2.014
   68THR     CB  780   8.521   7.578   1.923
   68THR    OG1  781   8.651   7.518   1.910
   68THR    HG1  782   8.693   7.487   1.995
   68THR    CG2  783   8.449   7.606   1.792
   68THR      C  784   8.627   7.811   1.956
   68THR      O  785   8.570   7.916   1.927
   69GL4      N  786   8.759   7.795   1.964
   69GL4      H  787   8.807   7.722   2.011
   69GL4     CA  788   8.850   7.892   1.901
   69GL4     CB  789   8.992   7.836   1.909
   69GL4     CG  790   9.073   7.882   2.031
   69GL4     CD  791   9.074   8.035   2.041
   69GL4    OE1  792   9.077   8.092   2.152
   69GL4   HE11  793   9.071   8.191   2.143
   69GL4   HE12  794   9.088   8.028   2.228
   69GL4    OE2  795   9.086   8.103   1.937
   69GL4   HE21  796   9.040   8.191   1.953
   69GL4   HE22  797   9.135   8.050   1.868
   69GL4      C  798   8.826   7.939   1.757
   69GL4      O  799   8.769   7.864   1.678
   70PHE      N  800   8.902   8.045   1.730
   70PHE      H  801   8.964   8.068   1.805
   70PHE     CA  802   8.907   8.117   1.602
   70PHE     CB  803   8.995   8.240   1.623
   70PHE     CG  804   8.922   8.355   1.693
   70PHE    CD1  805   8.814   8.425   1.640
   70PHE    HD1  806   8.765   8.383   1.553
   70PHE    CD2  807   8.973   8.407   1.811
   70PHE    HD2  808   9.047   8.345   1.863
   70PHE    CE1  809   8.759   8.541   1.694
   70PHE    HE1  810   8.668   8.587   1.654
   70PHE    CE2  811   8.925   8.524   1.869
   70PHE    HE2  812   8.986   8.577   1.942
   70PHE     CZ  813   8.820   8.591   1.808
   70PHE     HZ  814   8.796   8.691   1.845
   70PHE      C  815   8.953   8.048   1.474
   70PHE      O  816   8.995   8.108   1.375
   71THR      N  817   8.963   7.916   1.476
   71THR      H  818   8.945   7.869   1.563
   71THR     CA  819   9.029   7.832   1.375
   71THR     CB  820   9.147   7.756   1.436
   71THR    OG1  821   9.122   7.714   1.570
   71THR    HG1  822   9.100   7.617   1.577
   71THR    CG2  823   9.284   7.823   1.431
   71THR      C  824   8.938   7.750   1.284
   71THR      O  825   8.880   7.650   1.327
   72PRO      N  826   8.938   7.773   1.153
   72PRO     CA  827   8.866   7.692   1.053
   72PRO     CB  828   8.862   7.777   0.925
   72PRO     CG  829   8.979   7.875   0.928
   72PRO     CD  830   8.995   7.888   1.080
   72PRO      C  831   8.932   7.556   1.030
   72PRO      O  832   9.034   7.550   0.961
   73THR      N  833   8.875   7.451   1.088
   73THR      H  834   8.796   7.459   1.149
   73THR     CA  835   8.933   7.316   1.088
   73THR     CB  836   9.037   7.297   1.198
   73THR    OG1  837   8.981   7.272   1.328
   73THR    HG1  838   9.007   7.350   1.384
   73THR    CG2  839   9.152   7.398   1.207
   73THR      C  840   8.823   7.212   1.110
   73THR      O  841   8.738   7.237   1.195
   74GL4      N  842   8.857   7.089   1.076
   74GL4      H  843   8.950   7.078   1.039
   74GL4     CA  844   8.781   6.969   1.114
   74GL4     CB  845   8.835   6.844   1.044
   74GL4     CG  846   8.798   6.844   0.896
   74GL4     CD  847   8.876   6.735   0.823
   74GL4    OE1  848   9.001   6.734   0.821
   74GL4   HE11  849   9.035   6.642   0.842
   74GL4   HE12  850   9.042   6.810   0.770
   74GL4    OE2  851   8.813   6.643   0.767
   74GL4   HE21  852   8.870   6.561   0.772
   74GL4   HE22  853   8.715   6.661   0.761
   74GL4      C  854   8.760   6.942   1.263
   74GL4      O  855   8.670   6.874   1.312
   75LYSH     N  856   8.863   6.961   1.345
   75LYSH     H  857   8.945   7.002   1.305
   75LYSH    CA  858   8.863   6.961   1.492
   75LYSH    CB  859   9.007   6.949   1.542
   75LYSH    CG  860   9.054   6.804   1.531
   75LYSH    CD  861   9.205   6.791   1.553
   75LYSH    CE  862   9.246   6.814   1.699
   75LYSH    NZ  863   9.232   6.690   1.777
   75LYSH   HZ1  864   9.315   6.642   1.749
   75LYSH   HZ2  865   9.236   6.711   1.875
   75LYSH   HZ3  866   9.156   6.632   1.750
   75LYSH     C  867   8.791   7.074   1.565
   75LYSH     O  868   8.720   7.038   1.659
   76ASN      N  869   8.785   7.195   1.512
   76ASN      H  870   8.851   7.222   1.442
   76ASN     CA  871   8.707   7.311   1.559
   76ASN     CB  872   8.778   7.443   1.531
   76ASN     CG  873   8.904   7.475   1.613
   76ASN    OD1  874   9.017   7.452   1.571
   76ASN    ND2  875   8.885   7.492   1.743
   76ASN   HD21  876   8.793   7.495   1.782
   76ASN   HD22  877   8.966   7.500   1.801
   76ASN      C  878   8.562   7.305   1.510
   76ASN      O  879   8.476   7.376   1.561
   77GL4      N  880   8.537   7.217   1.413
   77GL4      H  881   8.602   7.201   1.339
   77GL4     CA  882   8.397   7.183   1.386
   77GL4     CB  883   8.384   7.114   1.249
   77GL4     CG  884   8.432   7.202   1.134
   77GL4     CD  885   8.394   7.155   0.993
   77GL4    OE1  886   8.483   7.101   0.924
   77GL4   HE11  887   8.441   7.106   0.834
   77GL4   HE12  888   8.560   7.089   0.987
   77GL4    OE2  889   8.287   7.197   0.945
   77GL4   HE21  890   8.265   7.138   0.867
   77GL4   HE22  891   8.248   7.266   1.006
   77GL4      C  892   8.324   7.098   1.490
   77GL4      O  893   8.330   6.976   1.495
   78TYR      N  894   8.299   7.171   1.599
   78TYR      H  895   8.337   7.263   1.606
   78TYR     CA  896   8.221   7.129   1.716
   78TYR     CB  897   8.210   7.239   1.822
   78TYR     CG  898   8.294   7.221   1.948
   78TYR    CD1  899   8.242   7.260   2.071
   78TYR    HD1  900   8.134   7.268   2.086
   78TYR    CD2  901   8.431   7.198   1.944
   78TYR    HD2  902   8.480   7.163   1.853
   78TYR    CE1  903   8.323   7.295   2.178
   78TYR    HE1  904   8.280   7.320   2.275
   78TYR    CE2  905   8.513   7.231   2.052
   78TYR    HE2  906   8.618   7.222   2.023
   78TYR     CZ  907   8.461   7.286   2.169
   78TYR     OH  908   8.535   7.329   2.274
   78TYR     HH  909   8.627   7.341   2.237
   78TYR      C  910   8.077   7.097   1.676
   78TYR      O  911   8.011   7.183   1.619
   79ALA      N  912   8.045   6.968   1.690
   79ALA      H  913   8.119   6.904   1.708
   79ALA     CA  914   7.910   6.915   1.669
   79ALA     CB  915   7.913   6.772   1.614
   79ALA      C  916   7.832   6.915   1.801
   79ALA      O  917   7.868   6.835   1.887
   80CYS2     N  918   7.723   6.991   1.807
   80CYS2     H  919   7.696   7.056   1.735
   80CYS2    CA  920   7.648   7.011   1.932
   80CYS2    CB  921   7.670   7.145   2.001
   80CYS2    SG  922   7.840   7.211   2.001
   80CYS2     C  923   7.501   6.975   1.907
   80CYS2     O  924   7.414   7.056   1.873
   81ARG      N  925   7.471   6.846   1.917
   81ARG      H  926   7.545   6.785   1.943
   81ARG     CA  927   7.343   6.793   1.868
   81ARG     CB  928   7.376   6.653   1.817
   81ARG     CG  929   7.476   6.667   1.703
   81ARG     CD  930   7.485   6.529   1.638
   81ARG     NE  931   7.595   6.516   1.541
   81ARG     HE  932   7.585   6.593   1.477
   81ARG     CZ  933   7.693   6.426   1.533
   81ARG    NH1  934   7.718   6.343   1.635
   81ARG   HH11  935   7.669   6.351   1.722
   81ARG   HH12  936   7.795   6.279   1.628
   81ARG    NH2  937   7.771   6.413   1.425
   81ARG   HH21  938   7.749   6.471   1.346
   81ARG   HH22  939   7.845   6.346   1.415
   81ARG      C  940   7.245   6.785   1.985
   81ARG      O  941   7.284   6.737   2.091
   82VAL      N  942   7.134   6.855   1.961
   82VAL      H  943   7.110   6.888   1.870
   82VAL     CA  944   7.031   6.876   2.064
   82VAL     CB  945   6.958   7.001   2.014
   82VAL    CG1  946   6.838   7.045   2.097
   82VAL    CG2  947   7.051   7.122   2.007
   82VAL      C  948   6.943   6.754   2.092
   82VAL      O  949   6.840   6.739   2.027
   83ASN      N  950   6.985   6.678   2.193
   83ASN      H  951   7.083   6.670   2.210
   83ASN     CA  952   6.904   6.576   2.262
   83ASN     CB  953   6.996   6.493   2.351
   83ASN     CG  954   6.979   6.343   2.327
   83ASN    OD1  955   6.873   6.282   2.328
   83ASN    ND2  956   7.093   6.276   2.319
   83ASN   HD21  957   7.184   6.317   2.317
   83ASN   HD22  958   7.094   6.176   2.308
   83ASN      C  959   6.781   6.620   2.341
   83ASN      O  960   6.755   6.737   2.368
   84HI0      N  961   6.700   6.519   2.373
   84HI0      H  962   6.729   6.425   2.353
   84HI0     CA  963   6.571   6.535   2.441
   84HI0     CB  964   6.511   6.396   2.415
   84HI0     CG  965   6.359   6.386   2.424
   84HI0    ND1  966   6.293   6.292   2.491
   84HI0    HD1  967   6.338   6.225   2.550
   84HI0    CD2  968   6.267   6.464   2.367
   84HI0    HD2  969   6.288   6.562   2.323
   84HI0    CE1  970   6.162   6.308   2.477
   84HI0    HE1  971   6.089   6.260   2.543
   84HI0    NE2  972   6.149   6.410   2.393
   84HI0    HE2  973   6.061   6.442   2.356
   84HI0      C  974   6.565   6.587   2.584
   84HI0      O  975   6.645   6.545   2.667
   85VAL      N  976   6.443   6.638   2.601
   85VAL      H  977   6.380   6.653   2.525
   85VAL     CA  978   6.398   6.677   2.736
   85VAL     CB  979   6.265   6.747   2.706
   85VAL    CG1  980   6.279   6.870   2.616
   85VAL    CG2  981   6.161   6.651   2.646
   85VAL      C  982   6.396   6.579   2.853
   85VAL      O  983   6.425   6.615   2.966
   86THR      N  984   6.403   6.450   2.821
   86THR      H  985   6.411   6.435   2.723
   86THR     CA  986   6.420   6.337   2.915
   86THR     CB  987   6.388   6.203   2.848
   86THR    OG1  988   6.428   6.194   2.711
   86THR    HG1  989   6.456   6.099   2.696
   86THR    CG2  990   6.236   6.187   2.860
   86THR      C  991   6.563   6.322   2.969
   86THR      O  992   6.583   6.300   3.088
   87LEU      N  993   6.663   6.357   2.889
   87LEU      H  994   6.655   6.415   2.808
   87LEU     CA  995   6.801   6.336   2.934
   87LEU     CB  996   6.893   6.341   2.812
   87LEU     CG  997   6.889   6.210   2.733
   87LEU    CD1  998   6.778   6.213   2.627
   87LEU    CD2  999   7.034   6.200   2.685
   87LEU      C 1000   6.853   6.442   3.033
   87LEU      O 1001   6.962   6.497   3.018
   88SER      N 1002   6.765   6.476   3.127
   88SER      H 1003   6.669   6.448   3.135
   88SER     CA 1004   6.818   6.550   3.242
   88SER     CB 1005   6.712   6.640   3.305
   88SER     OG 1006   6.700   6.761   3.230
   88SER     HG 1007   6.788   6.807   3.240
   88SER      C 1008   6.884   6.468   3.353
   88SER      O 1009   6.817   6.440   3.452
   89GLN      N 1010   7.014   6.446   3.342
   89GLN      H 1011   7.076   6.518   3.308
   89GLN     CA 1012   7.070   6.329   3.411
   89GLN     CB 1013   7.160   6.247   3.318
   89GLN     CG 1014   7.067   6.178   3.218
   89GLN     CD 1015   7.146   6.094   3.118
   89GLN    OE1 1016   7.166   6.119   2.999
   89GLN    NE2 1017   7.198   5.978   3.159
   89GLN   HE21 1018   7.176   5.947   3.251
   89GLN   HE22 1019   7.234   5.910   3.095
   89GLN      C 1020   7.156   6.346   3.536
   89GLN      O 1021   7.242   6.434   3.529
   90PRO      N 1022   7.136   6.267   3.641
   90PRO     CA 1023   7.233   6.251   3.750
   90PRO     CB 1024   7.165   6.160   3.853
   90PRO     CG 1025   7.017   6.195   3.833
   90PRO     CD 1026   7.008   6.207   3.680
   90PRO      C 1027   7.366   6.188   3.708
   90PRO      O 1028   7.388   6.158   3.591
   91LYSH     N 1029   7.464   6.176   3.797
   91LYSH     H 1030   7.454   6.196   3.895
   91LYSH    CA 1031   7.602   6.131   3.772
   91LYSH    CB 1032   7.705   6.175   3.876
   91LYSH    CG 1033   7.743   6.323   3.883
   91LYSH    CD 1034   7.832   6.341   4.007
   91LYSH    CE 1035   7.974   6.294   3.976
   91LYSH    NZ 1036   8.048   6.396   3.902
   91LYSH   HZ1 1037   8.147   6.382   3.896
   91LYSH   HZ2 1038   8.014   6.394   3.808
   91LYSH   HZ3 1039   8.029   6.483   3.948
   91LYSH     C 1040   7.609   5.980   3.749
   91LYSH     O 1041   7.509   5.908   3.753
   92ILE      N 1042   7.729   5.939   3.708
   92ILE      H 1043   7.795   6.000   3.664
   92ILE     CA 1044   7.771   5.800   3.686
   92ILE     CB 1045   7.773   5.720   3.817
   92ILE    CG1 1046   7.864   5.777   3.926
   92ILE    CG2 1047   7.818   5.575   3.797
   92ILE     CD 1048   7.806   5.739   4.063
   92ILE      C 1049   7.710   5.730   3.565
   92ILE      O 1050   7.777   5.680   3.475
   93VAL      N 1051   7.577   5.729   3.568
   93VAL      H 1052   7.532   5.771   3.646
   93VAL     CA 1053   7.487   5.686   3.459
   93VAL     CB 1054   7.343   5.677   3.510
   93VAL    CG1 1055   7.344   5.579   3.627
   93VAL    CG2 1056   7.285   5.812   3.552
   93VAL      C 1057   7.499   5.772   3.333
   93VAL      O 1058   7.404   5.766   3.256
   94LYSH     N 1059   7.611   5.841   3.308
   94LYSH     H 1060   7.701   5.818   3.343
   94LYSH    CA 1061   7.622   5.932   3.194
   94LYSH    CB 1062   7.553   6.069   3.204
   94LYSH    CG 1063   7.611   6.176   3.296
   94LYSH    CD 1064   7.541   6.311   3.277
   94LYSH    CE 1065   7.564   6.404   3.397
   94LYSH    NZ 1066   7.519   6.539   3.360
   94LYSH   HZ1 1067   7.432   6.543   3.310
   94LYSH   HZ2 1068   7.507   6.599   3.439
   94LYSH   HZ3 1069   7.590   6.581   3.303
   94LYSH     C 1070   7.773   5.953   3.183
   94LYSH     O 1071   7.842   5.945   3.285
   95TRP      N 1072   7.818   5.974   3.059
   95TRP      H 1073   7.764   6.034   3.000
   95TRP     CA 1074   7.959   5.998   3.025
   95TRP     CB 1075   7.975   5.979   2.874
   95TRP     CG 1076   7.912   6.092   2.792
   95TRP    CD1 1077   7.787   6.102   2.748
   95TRP    HD1 1078   7.720   6.017   2.737
   95TRP    CD2 1079   7.989   6.193   2.737
   95TRP    NE1 1080   7.780   6.211   2.671
   95TRP    HE1 1081   7.700   6.258   2.633
   95TRP    CE2 1082   7.901   6.265   2.657
   95TRP    CE3 1083   8.123   6.229   2.750
   95TRP    HE3 1084   8.192   6.170   2.810
   95TRP    CZ2 1085   7.946   6.370   2.578
   95TRP    HZ2 1086   7.880   6.411   2.502
   95TRP    CZ3 1087   8.168   6.331   2.666
   95TRP    HZ3 1088   8.275   6.352   2.659
   95TRP    CH2 1089   8.080   6.406   2.589
   95TRP    HH2 1090   8.115   6.496   2.538
   95TRP      C 1091   8.004   6.137   3.072
   95TRP      O 1092   7.923   6.230   3.075
   96AS4      N 1093   8.133   6.152   3.099
   96AS4      H 1094   8.187   6.068   3.094
   96AS4     CA 1095   8.200   6.269   3.157
   96AS4     CB 1096   8.347   6.225   3.164
   96AS4     CG 1097   8.368   6.118   3.271
   96AS4    OD1 1098   8.295   6.102   3.371
   96AS4   HD11 1099   8.305   6.006   3.398
   96AS4   HD12 1100   8.254   6.191   3.393
   96AS4    OD2 1101   8.466   6.044   3.246
   96AS4   HD21 1102   8.483   5.974   3.315
   96AS4   HD22 1103   8.510   6.084   3.166
   96AS4      C 1104   8.198   6.409   3.096
   96AS4      O 1105   8.301   6.476   3.089
   97ARG      N 1106   8.083   6.437   3.036
   97ARG      H 1107   8.009   6.370   3.036
   97ARG     CA 1108   8.059   6.570   2.978
   97ARG     CB 1109   7.924   6.573   2.905
   97ARG     CG 1110   7.906   6.685   2.803
   97ARG     CD 1111   7.769   6.675   2.737
   97ARG     NE 1112   7.660   6.727   2.820
   97ARG     HE 1113   7.613   6.654   2.871
   97ARG     CZ 1114   7.607   6.850   2.830
   97ARG    NH1 1115   7.654   6.950   2.753
   97ARG   HH11 1116   7.735   6.934   2.697
   97ARG   HH12 1117   7.621   7.044   2.762
   97ARG    NH2 1118   7.533   6.880   2.937
   97ARG   HH21 1119   7.508   6.814   3.008
   97ARG   HH22 1120   7.510   6.976   2.953
   97ARG      C 1121   8.058   6.684   3.080
   97ARG      O 1122   8.000   6.675   3.189
   98AS4      N 1123   8.132   6.791   3.053
   98AS4      H 1124   8.219   6.785   3.003
   98AS4     CA 1125   8.116   6.928   3.103
   98AS4     CB 1126   8.202   7.019   3.014
   98AS4     CG 1127   8.270   7.137   3.084
   98AS4    OD1 1128   8.277   7.147   3.208
   98AS4   HD11 1129   8.319   7.235   3.231
   98AS4   HD12 1130   8.265   7.055   3.245
   98AS4    OD2 1131   8.303   7.226   3.003
   98AS4   HD21 1132   8.384   7.267   3.045
   98AS4   HD22 1133   8.238   7.235   2.927
   98AS4      C 1134   7.972   6.979   3.107
   98AS4      O 1135   7.902   6.983   3.006
   99MET      N 1136   7.936   7.028   3.225
   99MET      H 1137   8.003   7.061   3.291
   99MET     CA 1138   7.803   7.062   3.277
   99MET     CB 1139   7.705   6.946   3.262
   99MET     CG 1140   7.564   7.006   3.263
   99MET     SD 1141   7.431   6.881   3.245
   99MET     CE 1142   7.309   6.986   3.168
   99MET      C 1143   7.819   7.113   3.420
   99MET     O1 1144   7.929   7.081   3.471
   99MET   HO11 1145   7.938   7.139   3.552
   99MET   HO12 1146   7.981   7.024   3.408
   99MET     O2 1147   7.739   7.203   3.453
   99MET   HO21 1148   7.732   7.209   3.553
   99MET   HO22 1149   7.705   7.243   3.368
  100ILE      N 1150   7.877   8.426   6.138
  100ILE     H1 1151   7.913   8.423   6.231
  100ILE     H2 1152   7.853   8.518   6.109
  100ILE     H3 1153   7.783   8.393   6.146
  100ILE     CA 1154   7.968   8.340   6.060
  100ILE     CB 1155   7.982   8.201   6.123
  100ILE    CG1 1156   7.848   8.128   6.130
  100ILE    CG2 1157   8.062   8.208   6.253
  100ILE     CD 1158   7.865   7.976   6.142
  100ILE      C 1159   7.923   8.349   5.914
  100ILE      O 1160   7.804   8.377   5.900
  101GLN      N 1161   8.002   8.314   5.813
  101GLN      H 1162   8.094   8.289   5.844
  101GLN     CA 1163   7.989   8.341   5.669
  101GLN     CB 1164   8.123   8.316   5.600
  101GLN     CG 1165   8.250   8.382   5.654
  101GLN     CD 1166   8.305   8.342   5.791
  101GLN    OE1 1167   8.269   8.240   5.850
  101GLN    NE2 1168   8.411   8.410   5.835
  101GLN   HE21 1169   8.444   8.489   5.784
  101GLN   HE22 1170   8.451   8.389   5.924
  101GLN      C 1171   7.881   8.267   5.590
  101GLN      O 1172   7.899   8.149   5.561
  102ARG      N 1173   7.779   8.341   5.547
  102ARG      H 1174   7.792   8.439   5.537
  102ARG     CA 1175   7.649   8.299   5.491
  102ARG     CB 1176   7.531   8.351   5.573
  102ARG     CG 1177   7.501   8.281   5.706
  102ARG     CD 1178   7.365   8.298   5.774
  102ARG     NE 1179   7.365   8.206   5.889
  102ARG     HE 1180   7.377   8.108   5.872
  102ARG     CZ 1181   7.342   8.241   6.016
  102ARG    NH1 1182   7.285   8.356   6.054
  102ARG   HH11 1183   7.237   8.407   5.983
  102ARG   HH12 1184   7.302   8.408   6.138
  102ARG    NH2 1185   7.352   8.143   6.107
  102ARG   HH21 1186   7.366   8.048   6.079
  102ARG   HH22 1187   7.342   8.176   6.201
  102ARG      C 1188   7.644   8.332   5.342
  102ARG      O 1189   7.542   8.376   5.289
  103THR      N 1190   7.738   8.264   5.275
  103THR      H 1191   7.769   8.176   5.310
  103THR     CA 1192   7.764   8.292   5.133
  103THR     CB 1193   7.896   8.365   5.109
  103THR    OG1 1194   8.009   8.290   5.157
  103THR    HG1 1195   7.991   8.192   5.162
  103THR    CG2 1196   7.898   8.510   5.157
  103THR      C 1197   7.763   8.167   5.045
  103THR      O 1198   7.859   8.092   5.034
  104PRO      N 1199   7.653   8.151   4.972
  104PRO     CA 1200   7.640   8.036   4.882
  104PRO     CB 1201   7.490   8.006   4.882
  104PRO     CG 1202   7.434   8.148   4.887
  104PRO     CD 1203   7.523   8.217   4.990
  104PRO      C 1204   7.692   8.074   4.743
  104PRO      O 1205   7.755   8.179   4.731
  105LYSH     N 1206   7.654   7.992   4.645
  105LYSH     H 1207   7.642   7.894   4.658
  105LYSH    CA 1208   7.664   8.024   4.501
  105LYSH    CB 1209   7.756   7.926   4.428
  105LYSH    CG 1210   7.777   7.986   4.289
  105LYSH    CD 1211   7.866   7.899   4.200
  105LYSH    CE 1212   7.889   7.940   4.054
  105LYSH    NZ 1213   7.995   7.858   3.993
  105LYSH   HZ1 1214   7.973   7.761   3.999
  105LYSH   HZ2 1215   8.015   7.890   3.901
  105LYSH   HZ3 1216   8.082   7.865   4.042
  105LYSH     C 1217   7.521   8.023   4.446
  105LYSH     O 1218   7.462   7.917   4.428
  106ILE      N 1219   7.461   8.142   4.442
  106ILE      H 1220   7.521   8.221   4.454
  106ILE     CA 1221   7.326   8.165   4.389
  106ILE     CB 1222   7.228   8.196   4.502
  106ILE    CG1 1223   7.272   8.310   4.594
  106ILE    CG2 1224   7.217   8.068   4.584
  106ILE     CD 1225   7.165   8.353   4.695
  106ILE      C 1226   7.317   8.273   4.280
  106ILE      O 1227   7.411   8.299   4.206
  107GLN      N 1228   7.190   8.297   4.248
  107GLN      H 1229   7.117   8.237   4.279
  107GLN     CA 1230   7.156   8.398   4.147
  107GLN     CB 1231   7.075   8.324   4.041
  107GLN     CG 1232   7.138   8.192   3.996
  107GLN     CD 1233   7.033   8.126   3.906
  107GLN    OE1 1234   6.958   8.041   3.952
  107GLN    NE2 1235   7.036   8.150   3.775
  107GLN   HE21 1236   7.085   8.229   3.737
  107GLN   HE22 1237   6.979   8.090   3.719
  107GLN      C 1238   7.081   8.518   4.205
  107GLN      O 1239   7.067   8.533   4.326
  108VAL      N 1240   7.045   8.613   4.119
  108VAL      H 1241   7.073   8.605   4.023
  108VAL     CA 1242   6.954   8.723   4.153
  108VAL     CB 1243   7.020   8.854   4.111
  108VAL    CG1 1244   7.141   8.888   4.198
  108VAL    CG2 1245   7.051   8.871   3.962
  108VAL      C 1246   6.809   8.712   4.103
  108VAL      O 1247   6.782   8.666   3.992
  109TYR      N 1248   6.722   8.751   4.195
  109TYR      H 1249   6.754   8.806   4.273
  109TYR     CA 1250   6.576   8.736   4.199
  109TYR     CB 1251   6.508   8.821   4.091
  109TYR     CG 1252   6.537   8.970   4.110
  109TYR    CD1 1253   6.469   9.053   4.199
  109TYR    HD1 1254   6.372   9.020   4.237
  109TYR    CD2 1255   6.633   9.025   4.027
  109TYR    HD2 1256   6.644   8.980   3.928
  109TYR    CE1 1257   6.497   9.188   4.213
  109TYR    HE1 1258   6.443   9.242   4.291
  109TYR    CE2 1259   6.665   9.159   4.048
  109TYR    HE2 1260   6.724   9.215   3.975
  109TYR     CZ 1261   6.598   9.243   4.136
  109TYR     OH 1262   6.630   9.374   4.159
  109TYR     HH 1263   6.696   9.395   4.087
  109TYR      C 1264   6.529   8.591   4.191
  109TYR      O 1265   6.450   8.547   4.275
  110SER      N 1266   6.570   8.525   4.084
  110SER      H 1267   6.633   8.569   4.020
  110SER     CA 1268   6.527   8.390   4.044
  110SER     CB 1269   6.429   8.398   3.926
  110SER     OG 1270   6.294   8.393   3.975
  110SER     HG 1271   6.232   8.368   3.901
  110SER      C 1272   6.645   8.307   3.994
  110SER      O 1273   6.696   8.334   3.885
  111ARG      N 1274   6.698   8.207   4.064
  111ARG      H 1275   6.780   8.164   4.025
  111ARG     CA 1276   6.665   8.146   4.194
  111ARG     CB 1277   6.683   7.994   4.191
  111ARG     CG 1278   6.592   7.918   4.095
  111ARG     CD 1279   6.637   7.773   4.079
  111ARG     NE 1280   6.547   7.683   4.006
  111ARG     HE 1281   6.544   7.691   3.906
  111ARG     CZ 1282   6.451   7.603   4.056
  111ARG    NH1 1283   6.412   7.611   4.184
  111ARG   HH11 1284   6.468   7.660   4.251
  111ARG   HH12 1285   6.318   7.586   4.207
  111ARG    NH2 1286   6.378   7.528   3.973
  111ARG   HH21 1287   6.385   7.539   3.874
  111ARG   HH22 1288   6.299   7.472   4.000
  111ARG      C 1289   6.744   8.216   4.304
  111ARG      O 1290   6.867   8.206   4.306
  112HI0      N 1291   6.674   8.242   4.415
  112HI0      H 1292   6.583   8.202   4.426
  112HI0     CA 1293   6.729   8.322   4.525
  112HI0     CB 1294   6.695   8.469   4.498
  112HI0     CG 1295   6.779   8.556   4.591
  112HI0    ND1 1296   6.898   8.598   4.548
  112HI0    HD1 1297   6.946   8.541   4.482
  112HI0    CD2 1298   6.748   8.632   4.696
  112HI0    HD2 1299   6.653   8.617   4.748
  112HI0    CE1 1300   6.932   8.701   4.626
  112HI0    HE1 1301   7.034   8.738   4.620
  112HI0    NE2 1302   6.843   8.722   4.722
  112HI0    HE2 1303   6.846   8.791   4.794
  112HI0      C 1304   6.684   8.271   4.663
  112HI0      O 1305   6.586   8.316   4.722
  113PRO      N 1306   6.755   8.174   4.720
  113PRO     CA 1307   6.713   8.108   4.844
  113PRO     CB 1308   6.784   7.973   4.850
  113PRO     CG 1309   6.915   8.005   4.776
  113PRO     CD 1310   6.858   8.088   4.661
  113PRO      C 1311   6.754   8.197   4.962
  113PRO      O 1312   6.841   8.284   4.959
  114ALA      N 1313   6.691   8.155   5.071
  114ALA      H 1314   6.632   8.074   5.065
  114ALA     CA 1315   6.714   8.214   5.204
  114ALA     CB 1316   6.597   8.189   5.299
  114ALA      C 1317   6.840   8.168   5.277
  114ALA      O 1318   6.890   8.061   5.242
  115GL4      N 1319   6.876   8.242   5.382
  115GL4      H 1320   6.840   8.328   5.417
  115GL4     CA 1321   6.984   8.202   5.474
  115GL4     CB 1322   7.012   8.311   5.578
  115GL4     CG 1323   7.061   8.451   5.541
  115GL4     CD 1324   6.963   8.541   5.465
  115GL4    OE1 1325   6.840   8.524   5.473
  115GL4   HE11 1326   6.800   8.571   5.394
  115GL4   HE12 1327   6.823   8.465   5.552
  115GL4    OE2 1328   7.005   8.630   5.387
  115GL4   HE21 1329   6.933   8.682   5.342
  115GL4   HE22 1330   7.104   8.642   5.387
  115GL4      C 1331   6.974   8.061   5.533
  115GL4      O 1332   6.863   8.018   5.563
  116ASN      N 1333   7.089   8.000   5.556
  116ASN      H 1334   7.172   8.056   5.546
  116ASN     CA 1335   7.096   7.866   5.617
  116ASN     CB 1336   7.233   7.798   5.615
  116ASN     CG 1337   7.300   7.789   5.478
  116ASN    OD1 1338   7.397   7.856   5.441
  116ASN    ND2 1339   7.253   7.698   5.394
  116ASN   HD21 1340   7.170   7.644   5.405
  116ASN   HD22 1341   7.298   7.684   5.305
  116ASN      C 1342   7.035   7.861   5.757
  116ASN      O 1343   7.066   7.945   5.841
  117GLY      N 1344   6.945   7.764   5.771
  117GLY      H 1345   6.884   7.729   5.700
  117GLY     CA 1346   6.890   7.730   5.903
  117GLY      C 1347   6.792   7.836   5.952
  117GLY      O 1348   6.769   7.932   5.878
  118LYSH     N 1349   6.713   7.811   6.056
  118LYSH     H 1350   6.648   7.876   6.096
  118LYSH    CA 1351   6.721   7.685   6.131
  118LYSH    CB 1352   6.706   7.704   6.282
  118LYSH    CG 1353   6.813   7.801   6.335
  118LYSH    CD 1354   6.811   7.812   6.488
  118LYSH    CE 1355   6.892   7.936   6.525
  118LYSH    NZ 1356   7.038   7.917   6.513
  118LYSH   HZ1 1357   7.083   7.988   6.567
  118LYSH   HZ2 1358   7.056   7.830   6.560
  118LYSH   HZ3 1359   7.067   7.918   6.417
  118LYSH     C 1360   6.618   7.582   6.086
  118LYSH     O 1361   6.503   7.625   6.086
  119SER      N 1362   6.643   7.454   6.060
  119SER      H 1363   6.729   7.414   6.093
  119SER     CA 1364   6.552   7.370   5.981
  119SER     CB 1365   6.508   7.422   5.844
  119SER     OG 1366   6.397   7.338   5.810
  119SER     HG 1367   6.420   7.289   5.726
  119SER      C 1368   6.612   7.231   5.958
  119SER      O 1369   6.734   7.219   5.960
  120ASN      N 1370   6.528   7.127   5.957
  120ASN      H 1371   6.432   7.143   5.978
  120ASN     CA 1372   6.573   6.997   5.905
  120ASN     CB 1373   6.572   6.904   6.026
  120ASN     CG 1374   6.637   6.768   5.997
  120ASN    OD1 1375   6.759   6.763   6.014
  120ASN    ND2 1376   6.567   6.668   5.945
  120ASN   HD21 1377   6.469   6.666   5.927
  120ASN   HD22 1378   6.617   6.584   5.923
  120ASN      C 1379   6.486   6.953   5.787
  120ASN      O 1380   6.364   6.970   5.794
  121PHE      N 1381   6.540   6.901   5.677
  121PHE      H 1382   6.472   6.891   5.605
  121PHE     CA 1383   6.681   6.897   5.636
  121PHE     CB 1384   6.710   6.795   5.526
  121PHE     CG 1385   6.734   6.658   5.590
  121PHE    CD1 1386   6.862   6.617   5.626
  121PHE    HD1 1387   6.927   6.696   5.662
  121PHE    CD2 1388   6.631   6.565   5.582
  121PHE    HD2 1389   6.537   6.602   5.541
  121PHE    CE1 1390   6.891   6.483   5.652
  121PHE    HE1 1391   6.994   6.455   5.672
  121PHE    CE2 1392   6.657   6.434   5.622
  121PHE    HE2 1393   6.574   6.364   5.622
  121PHE     CZ 1394   6.785   6.392   5.656
  121PHE     HZ 1395   6.795   6.287   5.682
  121PHE      C 1396   6.737   7.035   5.601
  121PHE      O 1397   6.670   7.125   5.549
  122LEU      N 1398   6.865   7.048   5.633
  122LEU      H 1399   6.922   6.966   5.640
  122LEU     CA 1400   6.943   7.167   5.595
  122LEU     CB 1401   7.050   7.192   5.701
  122LEU     CG 1402   7.060   7.340   5.738
  122LEU    CD1 1403   7.085   7.348   5.889
  122LEU    CD2 1404   7.171   7.421   5.671
  122LEU      C 1405   7.017   7.138   5.464
  122LEU      O 1406   7.081   7.033   5.463
  123ASN      N 1407   6.986   7.209   5.356
  123ASN      H 1408   6.894   7.248   5.357
  123ASN     CA 1409   7.056   7.204   5.226
  123ASN     CB 1410   6.959   7.142   5.125
  123ASN     CG 1411   6.817   7.193   5.100
  123ASN    OD1 1412   6.724   7.165   5.175
  123ASN    ND2 1413   6.789   7.250   4.983
  123ASN   HD21 1414   6.859   7.246   4.912
  123ASN   HD22 1415   6.698   7.282   4.955
  123ASN      C 1416   7.108   7.340   5.180
  123ASN      O 1417   7.032   7.436   5.163
  124CYS2     N 1418   7.236   7.324   5.147
  124CYS2     H 1419   7.289   7.243   5.171
  124CYS2    CA 1420   7.313   7.435   5.089
  124CYS2    CB 1421   7.459   7.445   5.132
  124CYS2    SG 1422   7.547   7.584   5.051
  124CYS2     C 1423   7.298   7.426   4.937
  124CYS2     O 1424   7.323   7.328   4.868
  125TYR      N 1425   7.243   7.541   4.897
  125TYR      H 1426   7.228   7.610   4.968
  125TYR     CA 1427   7.212   7.574   4.758
  125TYR     CB 1428   7.101   7.679   4.743
  125TYR     CG 1429   6.983   7.650   4.651
  125TYR    CD1 1430   6.862   7.607   4.705
  125TYR    HD1 1431   6.857   7.578   4.810
  125TYR    CD2 1432   6.995   7.717   4.529
  125TYR    HD2 1433   7.090   7.750   4.489
  125TYR    CE1 1434   6.748   7.632   4.630
  125TYR    HE1 1435   6.649   7.626   4.674
  125TYR    CE2 1436   6.880   7.739   4.453
  125TYR    HE2 1437   6.885   7.788   4.356
  125TYR     CZ 1438   6.759   7.700   4.509
  125TYR     OH 1439   6.650   7.742   4.439
  125TYR     HH 1440   6.588   7.664   4.440
  125TYR      C 1441   7.341   7.621   4.691
  125TYR      O 1442   7.398   7.727   4.716
  126VAL      N 1443   7.378   7.552   4.583
  126VAL      H 1444   7.331   7.468   4.555
  126VAL     CA 1445   7.498   7.587   4.506
  126VAL     CB 1446   7.606   7.486   4.545
  126VAL    CG1 1447   7.734   7.504   4.464
  126VAL    CG2 1448   7.633   7.492   4.696
  126VAL      C 1449   7.474   7.583   4.355
  126VAL      O 1450   7.488   7.476   4.297
  127SER      N 1451   7.477   7.702   4.295
  127SER      H 1452   7.469   7.783   4.353
  127SER     CA 1453   7.447   7.710   4.151
  127SER     CB 1454   7.425   7.849   4.090
  127SER     OG 1455   7.343   7.854   3.973
  127SER     HG 1456   7.261   7.801   3.992
  127SER      C 1457   7.557   7.641   4.071
  127SER      O 1458   7.675   7.662   4.099
  128GLY      N 1459   7.517   7.569   3.967
  128GLY      H 1460   7.425   7.584   3.929
  128GLY     CA 1461   7.602   7.492   3.875
  128GLY      C 1462   7.625   7.347   3.920
  128GLY      O 1463   7.617   7.316   4.039
  129PHE      N 1464   7.672   7.269   3.823
  129PHE      H 1465   7.697   7.301   3.732
  129PHE     CA 1466   7.723   7.140   3.871
  129PHE     CB 1467   7.679   7.025   3.779
  129PHE     CG 1468   7.529   7.020   3.747
  129PHE    CD1 1469   7.449   7.006   3.860
  129PHE    HD1 1470   7.492   7.013   3.960
  129PHE    CD2 1471   7.481   7.020   3.617
  129PHE    HD2 1472   7.550   7.029   3.533
  129PHE    CE1 1473   7.314   6.979   3.841
  129PHE    HE1 1474   7.243   6.988   3.923
  129PHE    CE2 1475   7.345   6.999   3.599
  129PHE    HE2 1476   7.294   7.022   3.505
  129PHE     CZ 1477   7.266   6.971   3.711
  129PHE     HZ 1478   7.163   6.938   3.700
  129PHE      C 1479   7.872   7.118   3.901
  129PHE      O 1480   7.900   7.038   3.990
  130HI0      N 1481   7.955   7.183   3.820
  130HI0      H 1482   7.919   7.240   3.747
  130HI0     CA 1483   8.101   7.168   3.819
  130HI0     CB 1484   8.147   7.186   3.674
  130HI0     CG 1485   8.298   7.168   3.656
  130HI0    ND1 1486   8.380   7.273   3.657
  130HI0    HD1 1487   8.363   7.369   3.637
  130HI0    CD2 1488   8.365   7.054   3.665
  130HI0    HD2 1489   8.314   6.960   3.687
  130HI0    CE1 1490   8.503   7.221   3.662
  130HI0    HE1 1491   8.589   7.285   3.681
  130HI0    NE2 1492   8.492   7.089   3.675
  130HI0    HE2 1493   8.568   7.025   3.687
  130HI0      C 1494   8.176   7.264   3.911
  130HI0      O 1495   8.141   7.381   3.905
  131PRO      N 1496   8.266   7.220   4.000
  131PRO     CA 1497   8.294   7.080   4.034
  131PRO     CB 1498   8.436   7.077   4.092
  131PRO     CG 1499   8.499   7.211   4.052
  131PRO     CD 1500   8.380   7.305   4.035
  131PRO      C 1501   8.200   7.008   4.131
  131PRO      O 1502   8.143   7.085   4.208
  132SER      N 1503   8.177   6.877   4.132
  132SER      H 1504   8.207   6.814   4.060
  132SER     CA 1505   8.095   6.808   4.233
  132SER     CB 1506   7.994   6.712   4.168
  132SER     OG 1507   8.049   6.625   4.069
  132SER     HG 1508   8.127   6.582   4.114
  132SER      C 1509   8.174   6.737   4.343
  132SER      O 1510   8.117   6.701   4.445
  133AS4      N 1511   8.306   6.719   4.331
  133AS4      H 1512   8.351   6.733   4.243
  133AS4     CA 1513   8.402   6.659   4.424
  133AS4     CB 1514   8.538   6.642   4.355
  133AS4     CG 1515   8.538   6.598   4.208
  133AS4    OD1 1516   8.502   6.688   4.129
  133AS4   HD11 1517   8.505   6.655   4.035
  133AS4   HD12 1518   8.473   6.770   4.179
  133AS4    OD2 1519   8.586   6.488   4.173
  133AS4   HD21 1520   8.628   6.486   4.082
  133AS4   HD22 1521   8.555   6.429   4.248
  133AS4      C 1522   8.426   6.745   4.548
  133AS4      O 1523   8.441   6.693   4.658
  134ILE      N 1524   8.438   6.876   4.527
  134ILE      H 1525   8.409   6.913   4.439
  134ILE     CA 1526   8.460   6.978   4.630
  134ILE     CB 1527   8.459   7.123   4.580
  134ILE    CG1 1528   8.336   7.147   4.494
  134ILE    CG2 1529   8.590   7.149   4.505
  134ILE     CD 1530   8.306   7.290   4.448
  134ILE      C 1531   8.364   6.968   4.748
  134ILE      O 1532   8.248   6.933   4.730
  135GL4      N 1533   8.408   7.025   4.860
  135GL4      H 1534   8.500   7.062   4.874
  135GL4     CA 1535   8.320   7.036   4.978
  135GL4     CB 1536   8.359   6.935   5.086
  135GL4     CG 1537   8.257   6.920   5.199
  135GL4     CD 1538   8.234   6.776   5.246
  135GL4    OE1 1539   8.209   6.696   5.153
  135GL4   HE11 1540   8.150   6.624   5.188
  135GL4   HE12 1541   8.254   6.739   5.074
  135GL4    OE2 1542   8.226   6.751   5.368
  135GL4   HE21 1543   8.224   6.651   5.370
  135GL4   HE22 1544   8.246   6.833   5.422
  135GL4      C 1545   8.304   7.179   5.029
  135GL4      O 1546   8.378   7.214   5.121
  136VAL      N 1547   8.193   7.242   4.993
  136VAL      H 1548   8.129   7.194   4.933
  136VAL     CA 1549   8.163   7.378   5.041
  136VAL     CB 1550   8.034   7.430   4.977
  136VAL    CG1 1551   8.052   7.443   4.826
  136VAL    CG2 1552   7.907   7.349   5.003
  136VAL      C 1553   8.157   7.381   5.194
  136VAL      O 1554   8.102   7.287   5.252
  137AS4      N 1555   8.228   7.476   5.254
  137AS4      H 1556   8.296   7.527   5.201
  137AS4     CA 1557   8.250   7.477   5.399
  137AS4     CB 1558   8.368   7.564   5.445
  137AS4     CG 1559   8.506   7.521   5.396
  137AS4    OD1 1560   8.555   7.427   5.463
  137AS4   HD11 1561   8.639   7.395   5.419
  137AS4   HD12 1562   8.485   7.406   5.531
  137AS4    OD2 1563   8.555   7.567   5.291
  137AS4   HD21 1564   8.584   7.489   5.236
  137AS4   HD22 1565   8.570   7.664   5.309
  137AS4      C 1566   8.124   7.508   5.479
  137AS4      O 1567   8.083   7.619   5.512
  138LEU      N 1568   8.044   7.402   5.496
  138LEU      H 1569   8.061   7.313   5.454
  138LEU     CA 1570   7.931   7.403   5.589
  138LEU     CB 1571   7.854   7.272   5.573
  138LEU     CG 1572   7.720   7.264   5.499
  138LEU    CD1 1573   7.610   7.350   5.562
  138LEU    CD2 1574   7.745   7.313   5.356
  138LEU      C 1575   7.975   7.416   5.735
  138LEU      O 1576   8.054   7.341   5.791
  139LEU      N 1577   7.933   7.526   5.798
  139LEU      H 1578   7.866   7.587   5.756
  139LEU     CA 1579   7.964   7.564   5.936
  139LEU     CB 1580   8.009   7.711   5.937
  139LEU     CG 1581   8.116   7.750   5.836
  139LEU    CD1 1582   8.143   7.895   5.877
  139LEU    CD2 1583   8.246   7.675   5.869
  139LEU      C 1584   7.850   7.556   6.038
  139LEU      O 1585   7.736   7.581   6.000
  140LYSH     N 1586   7.904   7.553   6.160
  140LYSH     H 1587   8.004   7.559   6.165
  140LYSH    CA 1588   7.820   7.535   6.279
  140LYSH    CB 1589   7.794   7.385   6.298
  140LYSH    CG 1590   7.692   7.382   6.412
  140LYSH    CD 1591   7.646   7.236   6.412
  140LYSH    CE 1592   7.750   7.127   6.438
  140LYSH    NZ 1593   7.699   7.005   6.503
  140LYSH   HZ1 1594   7.771   6.945   6.537
  140LYSH   HZ2 1595   7.645   7.033   6.583
  140LYSH   HZ3 1596   7.637   6.961   6.438
  140LYSH     C 1597   7.882   7.598   6.404
  140LYSH     O 1598   7.997   7.569   6.436
  141ASN      N 1599   7.821   7.709   6.444
  141ASN      H 1600   7.740   7.739   6.394
  141ASN     CA 1601   7.849   7.814   6.543
  141ASN     CB 1602   7.856   7.749   6.681
  141ASN     CG 1603   7.712   7.722   6.726
  141ASN    OD1 1604   7.625   7.664   6.661
  141ASN    ND2 1605   7.671   7.773   6.842
  141ASN   HD21 1606   7.729   7.815   6.911
  141ASN   HD22 1607   7.572   7.763   6.846
  141ASN      C 1608   7.975   7.897   6.520
  141ASN      O 1609   7.976   8.017   6.548
  142GLY      N 1610   8.081   7.840   6.463
  142GLY      H 1611   8.075   7.741   6.448
  142GLY     CA 1612   8.204   7.904   6.414
  142GLY      C 1613   8.273   7.810   6.315
  142GLY      O 1614   8.248   7.834   6.197
  143GL4      N 1615   8.315   7.698   6.372
  143GL4      H 1616   8.327   7.703   6.471
  143GL4     CA 1617   8.391   7.591   6.305
  143GL4     CB 1618   8.440   7.486   6.405
  143GL4     CG 1619   8.545   7.531   6.507
  143GL4     CD 1620   8.488   7.602   6.630
  143GL4    OE1 1621   8.449   7.720   6.624
  143GL4   HE11 1622   8.484   7.761   6.709
  143GL4   HE12 1623   8.396   7.743   6.542
  143GL4    OE2 1624   8.475   7.537   6.736
  143GL4   HE21 1625   8.457   7.603   6.809
  143GL4   HE22 1626   8.496   7.441   6.718
  143GL4      C 1627   8.307   7.513   6.204
  143GL4      O 1628   8.186   7.501   6.222
  144ARG      N 1629   8.377   7.443   6.116
  144ARG      H 1630   8.471   7.470   6.095
  144ARG     CA 1631   8.322   7.354   6.013
  144ARG     CB 1632   8.434   7.309   5.918
  144ARG     CG 1633   8.412   7.330   5.768
  144ARG     CD 1634   8.529   7.257   5.702
  144ARG     NE 1635   8.494   7.115   5.692
  144ARG     HE 1636   8.518   7.063   5.773
  144ARG     CZ 1637   8.455   7.065   5.573
  144ARG    NH1 1638   8.446   7.139   5.462
  144ARG   HH11 1639   8.470   7.236   5.462
  144ARG   HH12 1640   8.404   7.098   5.381
  144ARG    NH2 1641   8.427   6.934   5.562
  144ARG   HH21 1642   8.439   6.880   5.645
  144ARG   HH22 1643   8.405   6.889   5.476
  144ARG      C 1644   8.258   7.223   6.060
  144ARG      O 1645   8.293   7.159   6.158
  145ILE      N 1646   8.167   7.181   5.973
  145ILE      H 1647   8.132   7.245   5.904
  145ILE     CA 1648   8.111   7.045   5.977
  145ILE     CB 1649   7.968   7.041   5.922
  145ILE    CG1 1650   7.883   7.117   6.024
  145ILE    CG2 1651   7.924   6.900   5.884
  145ILE     CD 1652   7.753   7.167   5.962
  145ILE      C 1653   8.199   6.940   5.909
  145ILE      O 1654   8.241   6.954   5.794
  146GL4      N 1655   8.227   6.837   5.988
  146GL4      H 1656   8.194   6.825   6.081
  146GL4     CA 1657   8.326   6.733   5.952
  146GL4     CB 1658   8.341   6.633   6.066
  146GL4     CG 1659   8.376   6.695   6.202
  146GL4     CD 1660   8.338   6.596   6.312
  146GL4    OE1 1661   8.428   6.549   6.385
  146GL4   HE11 1662   8.390   6.508   6.468
  146GL4   HE12 1663   8.518   6.560   6.342
  146GL4    OE2 1664   8.217   6.583   6.342
  146GL4   HE21 1665   8.206   6.505   6.404
  146GL4   HE22 1666   8.174   6.668   6.312
  146GL4      C 1667   8.303   6.658   5.821
  146GL4      O 1668   8.391   6.654   5.735
  147LYSH     N 1669   8.185   6.605   5.790
  147LYSH     H 1670   8.111   6.602   5.857
  147LYSH    CA 1671   8.161   6.534   5.663
  147LYSH    CB 1672   8.222   6.395   5.652
  147LYSH    CG 1673   8.205   6.325   5.517
  147LYSH    CD 1674   8.267   6.401   5.399
  147LYSH    CE 1675   8.246   6.330   5.265
  147LYSH    NZ 1676   8.309   6.416   5.163
  147LYSH   HZ1 1677   8.268   6.506   5.179
  147LYSH   HZ2 1678   8.409   6.416   5.169
  147LYSH   HZ3 1679   8.286   6.384   5.071
  147LYSH     C 1680   8.013   6.539   5.623
  147LYSH     O 1681   7.931   6.487   5.698
  148VAL      N 1682   7.975   6.612   5.518
  148VAL      H 1683   8.033   6.673   5.464
  148VAL     CA 1684   7.836   6.617   5.470
  148VAL     CB 1685   7.819   6.702   5.344
  148VAL    CG1 1686   7.842   6.850   5.376
  148VAL    CG2 1687   7.913   6.646   5.238
  148VAL      C 1688   7.761   6.484   5.459
  148VAL      O 1689   7.821   6.384   5.420
  149GL4      N 1690   7.640   6.479   5.513
  149GL4      H 1691   7.606   6.533   5.590
  149GL4     CA 1692   7.560   6.356   5.504
  149GL4     CB 1693   7.425   6.377   5.572
  149GL4     CG 1694   7.426   6.362   5.724
  149GL4     CD 1695   7.503   6.473   5.795
  149GL4    OE1 1696   7.525   6.581   5.736
  149GL4   HE11 1697   7.588   6.629   5.796
  149GL4   HE12 1698   7.467   6.586   5.654
  149GL4    OE2 1699   7.554   6.439   5.904
  149GL4   HE21 1700   7.601   6.514   5.950
  149GL4   HE22 1701   7.526   6.343   5.910
  149GL4      C 1702   7.536   6.311   5.360
  149GL4      O 1703   7.578   6.199   5.332
  150HI0      N 1704   7.494   6.407   5.278
  150HI0      H 1705   7.512   6.504   5.292
  150HI0     CA 1706   7.435   6.386   5.145
  150HI0     CB 1707   7.285   6.355   5.156
  150HI0     CG 1708   7.227   6.327   5.017
  150HI0    ND1 1709   7.273   6.246   4.922
  150HI0    HD1 1710   7.368   6.215   4.912
  150HI0    CD2 1711   7.098   6.341   4.992
  150HI0    HD2 1712   7.031   6.407   5.049
  150HI0    CE1 1713   7.176   6.211   4.838
  150HI0    HE1 1714   7.194   6.163   4.742
  150HI0    NE2 1715   7.065   6.265   4.888
  150HI0    HE2 1716   6.978   6.258   4.840
  150HI0      C 1717   7.477   6.508   5.062
  150HI0      O 1718   7.489   6.618   5.116
  151SER      N 1719   7.520   6.489   4.938
  151SER      H 1720   7.555   6.405   4.896
  151SER     CA 1721   7.514   6.592   4.833
  151SER     CB 1722   7.645   6.661   4.794
  151SER     OG 1723   7.741   6.560   4.763
  151SER     HG 1724   7.810   6.599   4.702
  151SER      C 1725   7.444   6.534   4.710
  151SER      O 1726   7.439   6.415   4.681
  152AS4      N 1727   7.364   6.619   4.647
  152AS4      H 1728   7.358   6.715   4.674
  152AS4     CA 1729   7.287   6.576   4.529
  152AS4     CB 1730   7.163   6.506   4.585
  152AS4     CG 1731   7.080   6.432   4.479
  152AS4    OD1 1732   6.957   6.447   4.465
  152AS4   HD11 1733   6.917   6.377   4.407
  152AS4   HD12 1734   6.931   6.530   4.514
  152AS4    OD2 1735   7.130   6.328   4.432
  152AS4   HD21 1736   7.069   6.313   4.354
  152AS4   HD22 1737   7.209   6.292   4.482
  152AS4      C 1738   7.247   6.679   4.423
  152AS4      O 1739   7.218   6.798   4.438
  153LEU      N 1740   7.227   6.628   4.302
  153LEU      H 1741   7.203   6.531   4.293
  153LEU     CA 1742   7.213   6.699   4.174
  153LEU     CB 1743   7.269   6.621   4.055
  153LEU     CG 1744   7.422   6.620   4.055
  153LEU    CD1 1745   7.482   6.500   4.129
  153LEU    CD2 1746   7.476   6.663   3.918
  153LEU      C 1747   7.074   6.750   4.138
  153LEU      O 1748   6.984   6.669   4.119
  154SER      N 1749   7.054   6.882   4.137
  154SER      H 1750   7.125   6.951   4.153
  154SER     CA 1751   6.920   6.933   4.105
  154SER     CB 1752   6.851   6.998   4.225
  154SER     OG 1753   6.804   6.905   4.322
  154SER     HG 1754   6.775   6.821   4.275
  154SER      C 1755   6.907   7.023   3.982
  154SER      O 1756   6.967   7.129   3.966
  155PHE      N 1757   6.784   7.009   3.932
  155PHE      H 1758   6.716   6.974   3.996
  155PHE     CA 1759   6.744   7.058   3.799
  155PHE     CB 1760   6.692   6.943   3.713
  155PHE     CG 1761   6.798   6.839   3.677
  155PHE    CD1 1762   6.860   6.740   3.751
  155PHE    HD1 1763   6.817   6.733   3.851
  155PHE    CD2 1764   6.871   6.883   3.568
  155PHE    HD2 1765   6.832   6.969   3.513
  155PHE    CE1 1766   6.983   6.686   3.713
  155PHE    HE1 1767   7.014   6.598   3.770
  155PHE    CE2 1768   6.990   6.826   3.523
  155PHE    HE2 1769   7.039   6.866   3.434
  155PHE     CZ 1770   7.044   6.719   3.593
  155PHE     HZ 1771   7.130   6.666   3.552
  155PHE      C 1772   6.631   7.161   3.810
  155PHE      O 1773   6.533   7.138   3.880
  156SER      N 1774   6.647   7.257   3.720
  156SER      H 1775   6.720   7.248   3.653
  156SER     CA 1776   6.559   7.375   3.721
  156SER     CB 1777   6.643   7.501   3.698
  156SER     OG 1778   6.566   7.616   3.734
  156SER     HG 1779   6.534   7.640   3.642
  156SER      C 1780   6.456   7.362   3.608
  156SER      O 1781   6.341   7.402   3.623
  157LYSH     N 1782   6.493   7.306   3.493
  157LYSH     H 1783   6.588   7.277   3.479
  157LYSH    CA 1784   6.414   7.277   3.373
  157LYSH    CB 1785   6.290   7.189   3.388
  157LYSH    CG 1786   6.293   7.080   3.280
  157LYSH    CD 1787   6.388   6.963   3.300
  157LYSH    CE 1788   6.351   6.851   3.203
  157LYSH    NZ 1789   6.418   6.722   3.225
  157LYSH   HZ1 1790   6.408   6.696   3.321
  157LYSH   HZ2 1791   6.390   6.648   3.164
  157LYSH   HZ3 1792   6.514   6.747   3.210
  157LYSH     C 1793   6.399   7.398   3.281
  157LYSH     O 1794   6.305   7.402   3.201
  158AS4      N 1795   6.505   7.478   3.283
  158AS4      H 1796   6.588   7.443   3.325
  158AS4     CA 1797   6.526   7.601   3.205
  158AS4     CB 1798   6.447   7.710   3.279
  158AS4     CG 1799   6.472   7.730   3.428
  158AS4    OD1 1800   6.366   7.727   3.494
  158AS4   HD11 1801   6.382   7.660   3.567
  158AS4   HD12 1802   6.296   7.780   3.447
  158AS4    OD2 1803   6.581   7.767   3.478
  158AS4   HD21 1804   6.592   7.729   3.570
  158AS4   HD22 1805   6.625   7.830   3.414
  158AS4      C 1806   6.672   7.633   3.174
  158AS4      O 1807   6.724   7.607   3.066
  159TRP      N 1808   6.739   7.691   3.274
  159TRP      H 1809   6.687   7.734   3.348
  159TRP     CA 1810   6.881   7.725   3.262
  159TRP     CB 1811   6.888   7.861   3.193
  159TRP     CG 1812   6.830   7.969   3.285
  159TRP    CD1 1813   6.703   8.007   3.292
  159TRP    HD1 1814   6.617   7.945   3.267
  159TRP    CD2 1815   6.902   8.077   3.333
  159TRP    NE1 1816   6.697   8.129   3.345
  159TRP    HE1 1817   6.615   8.183   3.361
  159TRP    CE2 1818   6.817   8.180   3.372
  159TRP    CE3 1819   7.039   8.103   3.338
  159TRP    HE3 1820   7.107   8.026   3.302
  159TRP    CZ2 1821   6.862   8.303   3.419
  159TRP    HZ2 1822   6.800   8.378   3.469
  159TRP    CZ3 1823   7.089   8.220   3.394
  159TRP    HZ3 1824   7.193   8.218   3.428
  159TRP    CH2 1825   7.000   8.321   3.428
  159TRP    HH2 1826   7.035   8.417   3.466
  159TRP      C 1827   6.953   7.733   3.397
  159TRP      O 1828   7.075   7.739   3.416
  160SER      N 1829   6.881   7.719   3.508
  160SER      H 1830   6.782   7.718   3.497
  160SER     CA 1831   6.937   7.749   3.641
  160SER     CB 1832   6.852   7.854   3.714
  160SER     OG 1833   6.863   7.978   3.643
  160SER     HG 1834   6.849   7.957   3.546
  160SER      C 1835   6.952   7.625   3.730
  160SER      O 1836   6.902   7.628   3.842
  161PHE      N 1837   7.031   7.527   3.687
  161PHE      H 1838   7.067   7.538   3.594
  161PHE     CA 1839   7.055   7.402   3.760
  161PHE     CB 1840   7.100   7.300   3.656
  161PHE     CG 1841   7.197   7.341   3.546
  161PHE    CD1 1842   7.332   7.331   3.580
  161PHE    HD1 1843   7.363   7.312   3.682
  161PHE    CD2 1844   7.146   7.362   3.418
  161PHE    HD2 1845   7.042   7.385   3.397
  161PHE    CE1 1846   7.423   7.331   3.475
  161PHE    HE1 1847   7.516   7.275   3.478
  161PHE    CE2 1848   7.238   7.375   3.314
  161PHE    HE2 1849   7.203   7.399   3.214
  161PHE     CZ 1850   7.370   7.346   3.347
  161PHE     HZ 1851   7.440   7.334   3.265
  161PHE      C 1852   7.154   7.430   3.874
  161PHE      O 1853   7.245   7.510   3.856
  162TYR      N 1854   7.134   7.349   3.977
  162TYR      H 1855   7.061   7.281   3.982
  162TYR     CA 1856   7.215   7.356   4.100
  162TYR     CB 1857   7.146   7.452   4.196
  162TYR     CG 1858   6.997   7.432   4.224
  162TYR    CD1 1859   6.960   7.389   4.350
  162TYR    HD1 1860   7.036   7.372   4.427
  162TYR    CD2 1861   6.895   7.449   4.131
  162TYR    HD2 1862   6.919   7.476   4.028
  162TYR    CE1 1863   6.827   7.358   4.376
  162TYR    HE1 1864   6.805   7.305   4.469
  162TYR    CE2 1865   6.760   7.423   4.155
  162TYR    HE2 1866   6.685   7.446   4.079
  162TYR     CZ 1867   6.727   7.383   4.284
  162TYR     OH 1868   6.603   7.335   4.313
  162TYR     HH 1869   6.589   7.284   4.398
  162TYR      C 1870   7.250   7.221   4.164
  162TYR      O 1871   7.191   7.116   4.141
  163LEU      N 1872   7.353   7.228   4.248
  163LEU      H 1873   7.415   7.306   4.241
  163LEU     CA 1874   7.382   7.124   4.348
  163LEU     CB 1875   7.534   7.110   4.360
  163LEU     CG 1876   7.566   6.963   4.333
  163LEU    CD1 1877   7.707   6.937   4.280
  163LEU    CD2 1878   7.562   6.891   4.468
  163LEU      C 1879   7.321   7.171   4.480
  163LEU      O 1880   7.314   7.285   4.525
  164LEU      N 1881   7.273   7.066   4.546
  164LEU      H 1882   7.263   6.977   4.501
  164LEU     CA 1883   7.243   7.075   4.689
  164LEU     CB 1884   7.100   7.027   4.715
  164LEU     CG 1885   6.981   7.102   4.655
  164LEU    CD1 1886   6.857   7.015   4.678
  164LEU    CD2 1887   6.960   7.243   4.712
  164LEU      C 1888   7.336   6.997   4.782
  164LEU      O 1889   7.367   6.880   4.759
  165TYR      N 1890   7.388   7.071   4.880
  165TYR      H 1891   7.381   7.171   4.878
  165TYR     CA 1892   7.481   7.020   4.982
  165TYR     CB 1893   7.610   7.102   4.979
  165TYR     CG 1894   7.712   7.066   4.870
  165TYR    CD1 1895   7.701   7.129   4.746
  165TYR    HD1 1896   7.605   7.164   4.707
  165TYR    CD2 1897   7.820   6.990   4.911
  165TYR    HD2 1898   7.813   6.937   5.006
  165TYR    CE1 1899   7.813   7.132   4.664
  165TYR    HE1 1900   7.816   7.184   4.568
  165TYR    CE2 1901   7.929   6.989   4.825
  165TYR    HE2 1902   8.010   6.922   4.856
  165TYR     CZ 1903   7.924   7.059   4.706
  165TYR     OH 1904   8.045   7.069   4.645
  165TYR     HH 1905   8.113   7.022   4.700
  165TYR      C 1906   7.411   6.997   5.116
  165TYR      O 1907   7.387   7.090   5.192
  166TYR      N 1908   7.365   6.873   5.132
  166TYR      H 1909   7.401   6.797   5.078
  166TYR     CA 1910   7.286   6.832   5.249
  166TYR     CB 1911   7.177   6.730   5.217
  166TYR     CG 1912   7.074   6.748   5.106
  166TYR    CD1 1913   7.095   6.701   4.976
  166TYR    HD1 1914   7.195   6.669   4.949
  166TYR    CD2 1915   6.944   6.787   5.136
  166TYR    HD2 1916   6.921   6.810   5.240
  166TYR    CE1 1917   6.992   6.700   4.883
  166TYR    HE1 1918   7.000   6.646   4.788
  166TYR    CE2 1919   6.840   6.783   5.044
  166TYR    HE2 1920   6.750   6.839   5.071
  166TYR     CZ 1921   6.862   6.737   4.915
  166TYR     OH 1922   6.767   6.721   4.819
  166TYR     HH 1923   6.808   6.681   4.737
  166TYR      C 1924   7.354   6.805   5.383
  166TYR      O 1925   7.440   6.717   5.376
  167THR      N 1926   7.287   6.846   5.490
  167THR      H 1927   7.221   6.921   5.487
  167THR     CA 1928   7.334   6.812   5.625
  167THR     CB 1929   7.445   6.907   5.670
  167THR    OG1 1930   7.504   6.857   5.790
  167THR    HG1 1931   7.533   6.762   5.777
  167THR    CG2 1932   7.391   7.050   5.685
  167THR      C 1933   7.227   6.800   5.734
  167THR      O 1934   7.130   6.875   5.723
  168GL4      N 1935   7.237   6.706   5.827
  168GL4      H 1936   7.325   6.659   5.838
  168GL4     CA 1937   7.146   6.694   5.942
  168GL4     CB 1938   7.171   6.566   6.022
  168GL4     CG 1939   7.106   6.452   5.944
  168GL4     CD 1940   7.084   6.324   6.025
  168GL4    OE1 1941   7.152   6.221   6.007
  168GL4   HE11 1942   7.156   6.172   6.094
  168GL4   HE12 1943   7.214   6.235   5.929
  168GL4    OE2 1944   7.001   6.330   6.118
  168GL4   HE21 1945   7.001   6.241   6.164
  168GL4   HE22 1946   6.944   6.412   6.121
  168GL4      C 1947   7.152   6.823   6.025
  168GL4      O 1948   7.255   6.887   6.044
  169PHE      N 1949   7.033   6.849   6.077
  169PHE      H 1950   6.947   6.818   6.035
  169PHE     CA 1951   7.019   6.948   6.184
  169PHE     CB 1952   6.882   7.017   6.183
  169PHE     CG 1953   6.871   7.134   6.282
  169PHE    CD1 1954   6.961   7.239   6.273
  169PHE    HD1 1955   7.029   7.249   6.188
  169PHE    CD2 1956   6.772   7.125   6.379
  169PHE    HD2 1957   6.711   7.034   6.380
  169PHE    CE1 1958   6.948   7.344   6.364
  169PHE    HE1 1959   7.025   7.421   6.363
  169PHE    CE2 1960   6.761   7.233   6.465
  169PHE    HE2 1961   6.670   7.229   6.524
  169PHE     CZ 1962   6.847   7.343   6.459
  169PHE     HZ 1963   6.845   7.413   6.542
  169PHE      C 1964   7.050   6.891   6.323
  169PHE      O 1965   6.990   6.790   6.357
  170THR      N 1966   7.135   6.956   6.402
  170THR      H 1967   7.194   7.025   6.360
  170THR     CA 1968   7.168   6.922   6.541
  170THR     CB 1969   7.293   6.986   6.601
  170THR    OG1 1970   7.318   6.957   6.739
  170THR    HG1 1971   7.407   6.996   6.761
  170THR    CG2 1972   7.282   7.136   6.574
  170THR      C 1973   7.053   6.932   6.642
  170THR      O 1974   6.974   7.026   6.645
  171PRO      N 1975   7.048   6.830   6.728
  171PRO     CA 1976   6.958   6.833   6.844
  171PRO     CB 1977   6.950   6.688   6.894
  171PRO     CG 1978   6.978   6.603   6.770
  171PRO     CD 1979   7.076   6.691   6.692
  171PRO      C 1980   6.994   6.922   6.963
  171PRO      O 1981   6.918   6.929   7.060
  172THR      N 1982   7.114   6.978   6.970
  172THR      H 1983   7.169   6.990   6.887
  172THR     CA 1984   7.179   7.049   7.082
  172THR     CB 1985   7.327   7.015   7.094
  172THR    OG1 1986   7.410   7.084   7.000
  172THR    HG1 1987   7.498   7.038   7.008
  172THR    CG2 1988   7.351   6.864   7.088
  172THR      C 1989   7.153   7.199   7.073
  172THR      O 1990   7.100   7.242   6.971
  173GL4      N 1991   7.197   7.275   7.174
  173GL4      H 1992   7.206   7.238   7.266
  173GL4     CA 1993   7.179   7.421   7.172
  173GL4     CB 1994   7.178   7.479   7.313
  173GL4     CG 1995   7.294   7.457   7.412
  173GL4     CD 1996   7.303   7.314   7.463
  173GL4    OE1 1997   7.363   7.232   7.390
  173GL4   HE11 1998   7.374   7.148   7.443
  173GL4   HE12 1999   7.386   7.266   7.298
  173GL4    OE2 2000   7.243   7.279   7.568
  173GL4   HE21 2001   7.266   7.184   7.588
  173GL4   HE22 2002   7.195   7.363   7.594
  173GL4      C 2003   7.268   7.496   7.073
  173GL4      O 2004   7.242   7.611   7.039
  174LYSH     N 2005   7.380   7.439   7.030
  174LYSH     H 2006   7.424   7.368   7.086
  174LYSH    CA 2007   7.463   7.497   6.924
  174LYSH    CB 2008   7.613   7.483   6.952
  174LYSH    CG 2009   7.668   7.343   6.979
  174LYSH    CD 2010   7.821   7.336   6.979
  174LYSH    CE 2011   7.883   7.422   6.868
  174LYSH    NZ 2012   8.021   7.379   6.844
  174LYSH   HZ1 2013   8.006   7.290   6.801
  174LYSH   HZ2 2014   8.063   7.440   6.777
  174LYSH   HZ3 2015   8.082   7.383   6.923
  174LYSH     C 2016   7.425   7.459   6.781
  174LYSH     O 2017   7.445   7.349   6.730
  175ASN      N 2018   7.355   7.555   6.722
  175ASN      H 2019   7.317   7.622   6.786
  175ASN     CA 2020   7.283   7.543   6.595
  175ASN     CB 2021   7.141   7.492   6.620
  175ASN     CG 2022   7.060   7.578   6.718
  175ASN    OD1 2023   7.079   7.699   6.712
  175ASN    ND2 2024   6.962   7.522   6.787
  175ASN   HD21 2025   6.933   7.426   6.790
  175ASN   HD22 2026   6.920   7.583   6.854
  175ASN      C 2027   7.286   7.661   6.498
  175ASN      O 2028   7.191   7.684   6.424
  176GL4      N 2029   7.397   7.734   6.511
  176GL4      H 2030   7.467   7.700   6.573
  176GL4     CA 2031   7.413   7.854   6.428
  176GL4     CB 2032   7.493   7.962   6.502
  176GL4     CG 2033   7.406   8.080   6.546
  176GL4     CD 2034   7.373   8.187   6.442
  176GL4    OE1 2035   7.253   8.198   6.408
  176GL4   HE11 2036   7.252   8.239   6.317
  176GL4   HE12 2037   7.201   8.150   6.479
  176GL4    OE2 2038   7.463   8.263   6.400
  176GL4   HE21 2039   7.442   8.274   6.303
  176GL4   HE22 2040   7.520   8.294   6.476
  176GL4      C 2041   7.479   7.816   6.296
  176GL4      O 2042   7.602   7.806   6.301
  177TYR      N 2043   7.402   7.791   6.191
  177TYR      H 2044   7.305   7.814   6.193
  177TYR     CA 2045   7.451   7.729   6.067
  177TYR     CB 2046   7.348   7.623   6.026
  177TYR     CG 2047   7.371   7.483   6.085
  177TYR    CD1 2048   7.328   7.460   6.215
  177TYR    HD1 2049   7.294   7.538   6.283
  177TYR    CD2 2050   7.425   7.385   6.003
  177TYR    HD2 2051   7.453   7.403   5.899
  177TYR    CE1 2052   7.312   7.328   6.254
  177TYR    HE1 2053   7.255   7.303   6.344
  177TYR    CE2 2054   7.417   7.253   6.046
  177TYR    HE2 2055   7.455   7.178   5.977
  177TYR     CZ 2056   7.370   7.230   6.175
  177TYR     OH 2057   7.385   7.103   6.221
  177TYR     HH 2058   7.441   7.062   6.149
  177TYR      C 2059   7.485   7.821   5.950
  177TYR      O 2060   7.424   7.925   5.924
  178ALA      N 2061   7.566   7.768   5.858
  178ALA      H 2062   7.610   7.680   5.872
  178ALA     CA 2063   7.626   7.852   5.754
  178ALA     CB 2064   7.737   7.949   5.794
  178ALA      C 2065   7.685   7.764   5.643
  178ALA      O 2066   7.748   7.665   5.678
  179CYS2     N 2067   7.664   7.799   5.517
  179CYS2     H 2068   7.587   7.854   5.486
  179CYS2    CA 2069   7.742   7.743   5.405
  179CYS2    CB 2070   7.639   7.697   5.301
  179CYS2    SG 2071   7.719   7.618   5.156
  179CYS2     C 2072   7.831   7.853   5.348
  179CYS2     O 2073   7.790   7.959   5.302
  180ARG      N 2074   7.958   7.817   5.330
  180ARG      H 2075   7.996   7.741   5.383
  180ARG     CA 2076   8.057   7.905   5.267
  180ARG     CB 2077   8.133   7.983   5.374
  180ARG     CG 2078   8.238   7.900   5.448
  180ARG     CD 2079   8.296   7.988   5.559
  180ARG     NE 2080   8.410   7.911   5.613
  180ARG     HE 2081   8.440   7.833   5.559
  180ARG     CZ 2082   8.487   7.952   5.714
  180ARG    NH1 2083   8.477   8.069   5.779
  180ARG   HH11 2084   8.403   8.131   5.755
  180ARG   HH12 2085   8.547   8.094   5.847
  180ARG    NH2 2086   8.604   7.890   5.736
  180ARG   HH21 2087   8.612   7.806   5.682
  180ARG   HH22 2088   8.686   7.922   5.782
  180ARG      C 2089   8.143   7.849   5.153
  180ARG      O 2090   8.237   7.771   5.168
  181VAL      N 2091   8.118   7.916   5.041
  181VAL      H 2092   8.045   7.984   5.049
  181VAL     CA 2093   8.166   7.875   4.909
  181VAL     CB 2094   8.082   7.949   4.804
  181VAL    CG1 2095   8.085   8.102   4.813
  181VAL    CG2 2096   8.106   7.905   4.660
  181VAL      C 2097   8.315   7.892   4.878
  181VAL      O 2098   8.376   7.996   4.900
  182ASN      N 2099   8.367   7.786   4.817
  182ASN      H 2100   8.310   7.732   4.755
  182ASN     CA 2101   8.512   7.766   4.807
  182ASN     CB 2102   8.550   7.636   4.878
  182ASN     CG 2103   8.692   7.637   4.936
  182ASN    OD1 2104   8.786   7.612   4.860
  182ASN    ND2 2105   8.722   7.634   5.065
  182ASN   HD21 2106   8.646   7.627   5.130
  182ASN   HD22 2107   8.817   7.652   5.089
  182ASN      C 2108   8.549   7.758   4.659
  182ASN      O 2109   8.474   7.711   4.573
  183HI0      N 2110   8.669   7.804   4.626
  183HI0      H 2111   8.738   7.821   4.697
  183HI0     CA 2112   8.724   7.825   4.491
  183HI0     CB 2113   8.860   7.896   4.492
  183HI0     CG 2114   8.838   8.037   4.546
  183HI0    ND1 2115   8.846   8.074   4.673
  183HI0    HD1 2116   8.854   8.008   4.747
  183HI0    CD2 2117   8.799   8.142   4.474
  183HI0    HD2 2118   8.783   8.144   4.366
  183HI0    CE1 2119   8.809   8.202   4.683
  183HI0    HE1 2120   8.772   8.262   4.766
  183HI0    NE2 2121   8.776   8.241   4.560
  183HI0    HE2 2122   8.738   8.329   4.531
  183HI0      C 2123   8.737   7.692   4.416
  183HI0      O 2124   8.826   7.611   4.444
  184VAL      N 2125   8.690   7.692   4.291
  184VAL      H 2126   8.657   7.771   4.240
  184VAL     CA 2127   8.665   7.572   4.211
  184VAL     CB 2128   8.594   7.610   4.080
  184VAL    CG1 2129   8.456   7.670   4.111
  184VAL    CG2 2130   8.666   7.716   3.997
  184VAL      C 2131   8.787   7.485   4.181
  184VAL      O 2132   8.780   7.366   4.212
  185THR      N 2133   8.902   7.544   4.152
  185THR      H 2134   8.919   7.641   4.170
  185THR     CA 2135   9.019   7.460   4.122
  185THR     CB 2136   9.101   7.511   4.003
  185THR    OG1 2137   9.153   7.642   4.028
  185THR    HG1 2138   9.250   7.644   4.050
  185THR    CG2 2139   9.029   7.508   3.867
  185THR      C 2140   9.115   7.440   4.239
  185THR      O 2141   9.185   7.340   4.256
  186LEU      N 2142   9.113   7.529   4.338
  186LEU      H 2143   9.047   7.603   4.332
  186LEU     CA 2144   9.191   7.518   4.462
  186LEU     CB 2145   9.200   7.656   4.527
  186LEU     CG 2146   9.298   7.739   4.444
  186LEU    CD1 2147   9.278   7.889   4.466
  186LEU    CD2 2148   9.445   7.703   4.469
  186LEU      C 2149   9.146   7.415   4.566
  186LEU      O 2150   9.236   7.355   4.624
  187SER      N 2151   9.016   7.406   4.596
  187SER      H 2152   8.948   7.467   4.556
  187SER     CA 2153   8.961   7.317   4.699
  187SER     CB 2154   8.811   7.329   4.724
  187SER     OG 2155   8.778   7.319   4.863
  187SER     HG 2156   8.754   7.407   4.903
  187SER      C 2157   8.984   7.172   4.654
  187SER      O 2158   8.926   7.131   4.554
  188GLN      N 2159   9.047   7.101   4.747
  188GLN      H 2160   9.085   7.140   4.831
  188GLN     CA 2161   9.074   6.957   4.736
  188GLN     CB 2162   9.156   6.914   4.858
  188GLN     CG 2163   9.275   7.001   4.901
  188GLN     CD 2164   9.234   7.094   5.015
  188GLN    OE1 2165   9.158   7.190   5.004
  188GLN    NE2 2166   9.294   7.073   5.132
  188GLN   HE21 2167   9.363   7.002   5.144
  188GLN   HE22 2168   9.292   7.148   5.198
  188GLN      C 2169   8.942   6.880   4.735
  188GLN      O 2170   8.854   6.923   4.810
  189PRO      N 2171   8.930   6.776   4.654
  189PRO     CA 2172   8.834   6.666   4.677
  189PRO     CB 2173   8.847   6.567   4.562
  189PRO     CG 2174   8.904   6.655   4.451
  189PRO     CD 2175   8.990   6.760   4.521
  189PRO      C 2176   8.841   6.594   4.812
  189PRO      O 2177   8.939   6.521   4.829
  190LYSH     N 2178   8.770   6.641   4.914
  190LYSH     H 2179   8.696   6.708   4.903
  190LYSH    CA 2180   8.788   6.592   5.052
  190LYSH    CB 2181   8.744   6.701   5.150
  190LYSH    CG 2182   8.841   6.819   5.136
  190LYSH    CD 2183   8.783   6.954   5.180
  190LYSH    CE 2184   8.898   7.050   5.153
  190LYSH    NZ 2185   8.883   7.186   5.206
  190LYSH   HZ1 2186   8.885   7.187   5.306
  190LYSH   HZ2 2187   8.954   7.249   5.174
  190LYSH   HZ3 2188   8.797   7.230   5.180
  190LYSH     C 2189   8.711   6.461   5.074
  190LYSH     O 2190   8.593   6.472   5.107
  191ILE      N 2191   8.773   6.344   5.063
  191ILE      H 2192   8.872   6.336   5.050
  191ILE     CA 2193   8.694   6.220   5.059
  191ILE     CB 2194   8.767   6.127   4.963
  191ILE    CG1 2195   8.804   6.184   4.826
  191ILE    CG2 2196   8.679   6.004   4.936
  191ILE     CD 2197   8.691   6.243   4.742
  191ILE      C 2198   8.657   6.152   5.191
  191ILE      O 2199   8.539   6.144   5.224
  192VAL      N 2200   8.752   6.177   5.281
  192VAL      H 2201   8.835   6.221   5.246
  192VAL     CA 2202   8.753   6.146   5.425
  192VAL     CB 2203   8.887   6.106   5.487
  192VAL    CG1 2204   8.942   5.984   5.413
  192VAL    CG2 2205   8.984   6.224   5.491
  192VAL      C 2206   8.675   6.242   5.515
  192VAL      O 2207   8.638   6.347   5.462
  193LYSH     N 2208   8.632   6.210   5.637
  193LYSH     H 2209   8.640   6.116   5.671
  193LYSH    CA 2210   8.593   6.309   5.738
  193LYSH    CB 2211   8.585   6.243   5.875
  193LYSH    CG 2212   8.462   6.299   5.948
  193LYSH    CD 2213   8.436   6.243   6.087
  193LYSH    CE 2214   8.543   6.246   6.197
  193LYSH    NZ 2215   8.499   6.184   6.323
  193LYSH   HZ1 2216   8.552   6.205   6.405
  193LYSH   HZ2 2217   8.405   6.211   6.346
  193LYSH   HZ3 2218   8.502   6.084   6.321
  193LYSH     C 2219   8.694   6.424   5.747
  193LYSH     O 2220   8.811   6.396   5.773
  194TRP      N 2221   8.650   6.544   5.711
  194TRP      H 2222   8.552   6.565   5.705
  194TRP     CA 2223   8.739   6.661   5.707
  194TRP     CB 2224   8.741   6.728   5.569
  194TRP     CG 2225   8.877   6.701   5.504
  194TRP    CD1 2226   8.917   6.595   5.435
  194TRP    HD1 2227   8.854   6.509   5.411
  194TRP    CD2 2228   8.979   6.795   5.505
  194TRP    NE1 2229   9.038   6.619   5.385
  194TRP    HE1 2230   9.070   6.567   5.306
  194TRP    CE2 2231   9.076   6.741   5.421
  194TRP    CE3 2232   8.986   6.928   5.545
  194TRP    HE3 2233   8.902   6.960   5.606
  194TRP    CZ2 2234   9.177   6.824   5.373
  194TRP    HZ2 2235   9.248   6.789   5.298
  194TRP    CZ3 2236   9.087   7.008   5.493
  194TRP    HZ3 2237   9.100   7.102   5.546
  194TRP    CH2 2238   9.185   6.958   5.408
  194TRP    HH2 2239   9.274   7.013   5.377
  194TRP      C 2240   8.703   6.770   5.807
  194TRP      O 2241   8.620   6.858   5.786
  195AS4      N 2242   8.759   6.755   5.927
  195AS4      H 2243   8.811   6.671   5.941
  195AS4     CA 2244   8.745   6.843   6.044
  195AS4     CB 2245   8.808   6.775   6.165
  195AS4     CG 2246   8.955   6.740   6.138
  195AS4    OD1 2247   9.043   6.799   6.205
  195AS4   HD11 2248   9.129   6.756   6.178
  195AS4   HD12 2249   8.996   6.873   6.252
  195AS4    OD2 2250   8.984   6.644   6.064
  195AS4   HD21 2251   9.080   6.661   6.041
  195AS4   HD22 2252   8.901   6.597   6.033
  195AS4      C 2253   8.795   6.987   6.036
  195AS4      O 2254   8.706   7.072   6.027
  196ARG      N 2255   8.924   7.018   6.027
  196ARG      H 2256   8.993   6.945   6.029
  196ARG     CA 2257   8.978   7.155   6.022
  196ARG     CB 2258   9.131   7.154   6.029
  196ARG     CG 2259   9.205   7.098   5.907
  196ARG     CD 2260   9.234   6.948   5.915
  196ARG     NE 2261   9.285   6.889   5.790
  196ARG     HE 2262   9.310   6.953   5.718
  196ARG     CZ 2263   9.274   6.759   5.759
  196ARG    NH1 2264   9.178   6.687   5.820
  196ARG   HH11 2265   9.116   6.713   5.894
  196ARG   HH12 2266   9.157   6.593   5.793
  196ARG    NH2 2267   9.348   6.706   5.661
  196ARG   HH21 2268   9.408   6.765   5.607
  196ARG   HH22 2269   9.325   6.615   5.627
  196ARG      C 2270   8.929   7.240   5.905
  196ARG      O 2271   8.914   7.192   5.793
  197AS4      N 2272   8.887   7.358   5.948
  197AS4      H 2273   8.885   7.370   6.048
  197AS4     CA 2274   8.843   7.475   5.870
  197AS4     CB 2275   8.819   7.607   5.943
  197AS4     CG 2276   8.682   7.601   6.011
  197AS4    OD1 2277   8.579   7.613   5.941
  197AS4   HD11 2278   8.501   7.569   5.986
  197AS4   HD12 2279   8.596   7.674   5.864
  197AS4    OD2 2280   8.665   7.575   6.132
  197AS4   HD21 2281   8.566   7.572   6.145
  197AS4   HD22 2282   8.750   7.597   6.180
  197AS4      C 2283   8.951   7.514   5.770
  197AS4      O 2284   9.069   7.526   5.803
  198MET      N 2285   8.903   7.554   5.653
  198MET      H 2286   8.812   7.596   5.653
  198MET     CA 2287   8.989   7.595   5.541
  198MET     CB 2288   8.924   7.540   5.413
  198MET     CG 2289   9.019   7.561   5.295
  198MET     SD 2290   8.998   7.452   5.150
  198MET     CE 2291   9.124   7.504   5.035
  198MET      C 2292   8.998   7.747   5.534
  198MET     O1 2293   8.900   7.819   5.564
  198MET   HO11 2294   8.929   7.912   5.542
  198MET   HO12 2295   8.816   7.769   5.583
  198MET     O2 2296   9.096   7.795   5.473
  198MET   HO21 2297   9.095   7.891   5.500
  198MET   HO22 2298   9.165   7.731   5.437
  10.33713  10.33713   7.30945   0.00000   0.00000   0.00000   0.00000   5.16856   5.16856
