# Supplementary material for: Interfacial Dynamics and Growth Modes of β2-Microglobulin Dimers
Source: J Chem Inf Model. 2023 May 3;63(14):4447–57. doi: 10.1021/acs.jcim.3c00399 (PMC10369489; doi:10.1021/acs.jcim.3c00399)
Supplement: Supplementary file 2 — ci3c00399_si_002.zip [file ci3c00399_si_002.zip › Supporting-Information/confs_start/Start_conformation_BM-7_rep2-3.gro]

Protein in water t=   0.00000 step= 0
 2298
    1ILE      N    1   6.508   5.850   2.672
    1ILE     H1    2   6.580   5.865   2.604
    1ILE     H2    3   6.527   5.767   2.724
    1ILE     H3    4   6.422   5.831   2.625
    1ILE     CA    5   6.510   5.962   2.766
    1ILE     CB    6   6.398   5.939   2.869
    1ILE    CG1    7   6.387   5.802   2.936
    1ILE    CG2    8   6.267   5.974   2.797
    1ILE     CD    9   6.263   5.778   3.022
    1ILE      C   10   6.647   5.973   2.832
    1ILE      O   11   6.727   5.880   2.826
    2GLN      N   12   6.680   6.082   2.902
    2GLN      H   13   6.638   6.168   2.874
    2GLN     CA   14   6.808   6.095   2.973
    2GLN     CB   15   6.846   6.241   2.995
    2GLN     CG   16   6.730   6.338   3.021
    2GLN     CD   17   6.780   6.483   3.028
    2GLN    OE1   18   6.787   6.548   3.131
    2GLN    NE2   19   6.828   6.537   2.916
    2GLN   HE21   20   6.836   6.491   2.828
    2GLN   HE22   21   6.852   6.634   2.923
    2GLN      C   22   6.799   6.027   3.109
    2GLN      O   23   6.694   6.024   3.172
    3ARG      N   24   6.913   5.975   3.153
    3ARG      H   25   6.984   5.957   3.085
    3ARG     CA   26   6.920   5.899   3.279
    3ARG     CB   27   7.043   5.808   3.266
    3ARG     CG   28   6.995   5.675   3.208
    3ARG     CD   29   6.913   5.586   3.302
    3ARG     NE   30   6.967   5.450   3.310
    3ARG     HE   31   6.933   5.394   3.235
    3ARG     CZ   32   7.039   5.401   3.412
    3ARG    NH1   33   7.045   5.474   3.524
    3ARG   HH11   34   6.998   5.562   3.532
    3ARG   HH12   35   7.082   5.446   3.613
    3ARG    NH2   36   7.080   5.273   3.411
    3ARG   HH21   37   7.058   5.215   3.333
    3ARG   HH22   38   7.121   5.232   3.493
    3ARG      C   39   6.928   5.980   3.408
    3ARG      O   40   6.851   5.943   3.497
    4THR      N   41   6.986   6.099   3.401
    4THR      H   42   7.040   6.128   3.322
    4THR     CA   43   6.991   6.197   3.510
    4THR     CB   44   7.122   6.277   3.516
    4THR    OG1   45   7.181   6.298   3.388
    4THR    HG1   46   7.154   6.385   3.347
    4THR    CG2   47   7.223   6.198   3.599
    4THR      C   48   6.888   6.301   3.464
    4THR      O   49   6.886   6.345   3.349
    5PRO      N   50   6.792   6.336   3.549
    5PRO     CA   51   6.684   6.425   3.504
    5PRO     CB   52   6.552   6.375   3.562
    5PRO     CG   53   6.606   6.312   3.691
    5PRO     CD   54   6.745   6.254   3.661
    5PRO      C   55   6.708   6.575   3.520
    5PRO      O   56   6.733   6.634   3.625
    6LYSH     N   57   6.716   6.637   3.402
    6LYSH     H   58   6.696   6.579   3.323
    6LYSH    CA   59   6.724   6.781   3.374
    6LYSH    CB   60   6.625   6.856   3.463
    6LYSH    CG   61   6.482   6.844   3.410
    6LYSH    CD   62   6.393   6.930   3.500
    6LYSH    CE   63   6.254   6.935   3.436
    6LYSH    NZ   64   6.176   7.047   3.491
    6LYSH   HZ1   65   6.087   7.052   3.446
    6LYSH   HZ2   66   6.157   7.021   3.585
    6LYSH   HZ3   67   6.229   7.132   3.503
    6LYSH     C   68   6.864   6.840   3.394
    6LYSH     O   69   6.896   6.945   3.338
    7ILE      N   70   6.956   6.762   3.450
    7ILE      H   71   6.923   6.694   3.515
    7ILE     CA   72   7.102   6.768   3.435
    7ILE     CB   73   7.170   6.754   3.571
    7ILE    CG1   74   7.107   6.646   3.659
    7ILE    CG2   75   7.174   6.897   3.625
    7ILE     CD   76   7.189   6.622   3.787
    7ILE      C   77   7.170   6.670   3.338
    7ILE      O   78   7.150   6.549   3.329
    8GLN      N   79   7.263   6.736   3.269
    8GLN      H   80   7.296   6.826   3.295
    8GLN     CA   81   7.318   6.674   3.147
    8GLN     CB   82   7.316   6.781   3.038
    8GLN     CG   83   7.320   6.722   2.897
    8GLN     CD   84   7.268   6.835   2.809
    8GLN    OE1   85   7.156   6.848   2.760
    8GLN    NE2   86   7.364   6.917   2.765
    8GLN   HE21   87   7.457   6.899   2.797
    8GLN   HE22   88   7.351   6.989   2.698
    8GLN      C   89   7.461   6.621   3.157
    8GLN      O   90   7.552   6.687   3.207
    9VAL      N   91   7.492   6.510   3.091
    9VAL      H   92   7.415   6.455   3.058
    9VAL     CA   93   7.628   6.453   3.091
    9VAL     CB   94   7.624   6.301   3.078
    9VAL    CG1   95   7.541   6.242   3.192
    9VAL    CG2   96   7.566   6.252   2.946
    9VAL      C   97   7.728   6.512   2.992
    9VAL      O   98   7.694   6.588   2.902
   10TYR      N   99   7.852   6.468   3.009
   10TYR      H  100   7.867   6.385   3.062
   10TYR     CA  101   7.975   6.501   2.936
   10TYR     CB  102   8.091   6.420   2.994
   10TYR     CG  103   8.228   6.468   2.944
   10TYR    CD1  104   8.281   6.583   3.001
   10TYR    HD1  105   8.213   6.650   3.053
   10TYR    CD2  106   8.276   6.404   2.831
   10TYR    HD2  107   8.234   6.311   2.792
   10TYR    CE1  108   8.388   6.641   2.934
   10TYR    HE1  109   8.435   6.720   2.992
   10TYR    CE2  110   8.388   6.460   2.771
   10TYR    HE2  111   8.439   6.393   2.701
   10TYR     CZ  112   8.440   6.579   2.821
   10TYR     OH  113   8.526   6.658   2.751
   10TYR     HH  114   8.591   6.699   2.816
   10TYR      C  115   7.967   6.479   2.784
   10TYR      O  116   7.941   6.369   2.737
   11SER      N  117   7.981   6.589   2.711
   11SER      H  118   7.965   6.683   2.743
   11SER     CA  119   7.995   6.587   2.565
   11SER     CB  120   7.885   6.668   2.495
   11SER     OG  121   7.878   6.647   2.355
   11SER     HG  122   7.806   6.705   2.316
   11SER      C  123   8.129   6.644   2.517
   11SER      O  124   8.180   6.741   2.574
   12ARG      N  125   8.198   6.589   2.418
   12ARG      H  126   8.171   6.494   2.403
   12ARG     CA  127   8.324   6.638   2.361
   12ARG     CB  128   8.407   6.527   2.297
   12ARG     CG  129   8.439   6.420   2.401
   12ARG     CD  130   8.569   6.347   2.366
   12ARG     NE  131   8.689   6.429   2.383
   12ARG     HE  132   8.670   6.522   2.416
   12ARG     CZ  133   8.813   6.385   2.357
   12ARG    NH1  134   8.834   6.263   2.306
   12ARG   HH11  135   8.769   6.192   2.279
   12ARG   HH12  136   8.931   6.241   2.297
   12ARG    NH2  137   8.910   6.477   2.364
   12ARG   HH21  138   8.897   6.573   2.388
   12ARG   HH22  139   8.996   6.444   2.324
   12ARG      C  140   8.296   6.748   2.258
   12ARG      O  141   8.331   6.729   2.141
   13HI0      N  142   8.217   6.846   2.299
   13HI0      H  143   8.183   6.855   2.394
   13HI0     CA  144   8.162   6.951   2.212
   13HI0     CB  145   8.033   6.890   2.155
   13HI0     CG  146   7.961   6.962   2.042
   13HI0    ND1  147   7.829   6.965   2.027
   13HI0    HD1  148   7.768   6.911   2.085
   13HI0    CD2  149   8.006   7.044   1.948
   13HI0    HD2  150   8.107   7.084   1.942
   13HI0    CE1  151   7.794   7.047   1.927
   13HI0    HE1  152   7.694   7.085   1.904
   13HI0    NE2  153   7.907   7.097   1.877
   13HI0    HE2  154   7.915   7.165   1.804
   13HI0      C  155   8.137   7.089   2.271
   13HI0      O  156   8.092   7.093   2.385
   14PRO      N  157   8.186   7.196   2.210
   14PRO     CA  158   8.154   7.328   2.265
   14PRO     CB  159   8.210   7.424   2.160
   14PRO     CG  160   8.327   7.352   2.094
   14PRO     CD  161   8.303   7.204   2.120
   14PRO      C  162   8.005   7.351   2.291
   14PRO      O  163   7.922   7.274   2.240
   15ALA      N  164   7.976   7.464   2.353
   15ALA      H  165   8.046   7.533   2.374
   15ALA     CA  166   7.848   7.498   2.416
   15ALA     CB  167   7.739   7.535   2.316
   15ALA      C  168   7.793   7.405   2.524
   15ALA      O  169   7.785   7.444   2.641
   16GL4      N  170   7.798   7.278   2.487
   16GL4      H  171   7.852   7.259   2.404
   16GL4     CA  172   7.725   7.169   2.554
   16GL4     CB  173   7.731   7.039   2.473
   16GL4     CG  174   7.658   7.044   2.338
   16GL4     CD  175   7.610   6.903   2.305
   16GL4    OE1  176   7.500   6.859   2.348
   16GL4   HE11  177   7.479   6.770   2.306
   16GL4   HE12  178   7.474   6.920   2.422
   16GL4    OE2  179   7.693   6.829   2.249
   16GL4   HE21  180   7.646   6.773   2.179
   16GL4   HE22  181   7.784   6.861   2.274
   16GL4      C  182   7.752   7.151   2.703
   16GL4      O  183   7.657   7.149   2.780
   17ASN      N  184   7.882   7.152   2.731
   17ASN      H  185   7.960   7.135   2.670
   17ASN     CA  186   7.945   7.161   2.863
   17ASN     CB  187   7.939   7.028   2.938
   17ASN     CG  188   7.992   6.910   2.857
   17ASN    OD1  189   7.914   6.837   2.797
   17ASN    ND2  190   8.121   6.878   2.871
   17ASN   HD21  191   8.184   6.936   2.923
   17ASN   HD22  192   8.154   6.811   2.805
   17ASN      C  193   8.083   7.227   2.856
   17ASN      O  194   8.159   7.206   2.760
   18GLY      N  195   8.106   7.300   2.964
   18GLY      H  196   8.031   7.312   3.028
   18GLY     CA  197   8.236   7.362   2.995
   18GLY      C  198   8.239   7.455   3.115
   18GLY      O  199   8.144   7.528   3.143
   19LYSH     N  200   8.343   7.452   3.199
   19LYSH     H  201   8.332   7.492   3.290
   19LYSH    CA  202   8.474   7.387   3.187
   19LYSH    CB  203   8.579   7.480   3.249
   19LYSH    CG  204   8.610   7.601   3.160
   19LYSH    CD  205   8.726   7.679   3.223
   19LYSH    CE  206   8.772   7.802   3.145
   19LYSH    NZ  207   8.886   7.857   3.219
   19LYSH   HZ1  208   8.949   7.910   3.162
   19LYSH   HZ2  209   8.855   7.920   3.291
   19LYSH   HZ3  210   8.934   7.781   3.263
   19LYSH     C  211   8.487   7.246   3.246
   19LYSH     O  212   8.498   7.154   3.165
   20SER      N  213   8.486   7.228   3.377
   20SER      H  214   8.465   7.307   3.435
   20SER     CA  215   8.506   7.096   3.439
   20SER     CB  216   8.572   7.123   3.574
   20SER     OG  217   8.600   7.001   3.642
   20SER     HG  218   8.635   7.027   3.732
   20SER      C  219   8.376   7.020   3.464
   20SER      O  220   8.292   7.078   3.533
   21ASN      N  221   8.362   6.900   3.409
   21ASN      H  222   8.433   6.849   3.359
   21ASN     CA  223   8.245   6.813   3.430
   21ASN     CB  224   8.209   6.758   3.292
   21ASN     CG  225   8.098   6.844   3.231
   21ASN    OD1  226   8.122   6.954   3.180
   21ASN    ND2  227   7.972   6.814   3.260
   21ASN   HD21  228   7.938   6.743   3.322
   21ASN   HD22  229   7.904   6.861   3.203
   21ASN      C  230   8.284   6.699   3.525
   21ASN      O  231   8.400   6.658   3.525
   22PHE      N  232   8.207   6.662   3.627
   22PHE      H  233   8.246   6.581   3.671
   22PHE     CA  234   8.081   6.698   3.695
   22PHE     CB  235   8.087   6.838   3.756
   22PHE     CG  236   8.185   6.855   3.874
   22PHE    CD1  237   8.318   6.893   3.867
   22PHE    HD1  238   8.344   6.959   3.784
   22PHE    CD2  239   8.138   6.795   3.990
   22PHE    HD2  240   8.035   6.760   3.991
   22PHE    CE1  241   8.405   6.880   3.975
   22PHE    HE1  242   8.505   6.921   3.966
   22PHE    CE2  243   8.229   6.779   4.095
   22PHE    HE2  244   8.195   6.731   4.187
   22PHE     CZ  245   8.363   6.817   4.091
   22PHE     HZ  246   8.441   6.779   4.157
   22PHE      C  247   7.952   6.681   3.614
   22PHE      O  248   7.958   6.617   3.509
   23LEU      N  249   7.841   6.737   3.662
   23LEU      H  250   7.827   6.778   3.752
   23LEU     CA  251   7.713   6.735   3.591
   23LEU     CB  252   7.609   6.657   3.672
   23LEU     CG  253   7.601   6.505   3.653
   23LEU    CD1  254   7.511   6.438   3.756
   23LEU    CD2  255   7.557   6.477   3.509
   23LEU      C  256   7.660   6.877   3.568
   23LEU      O  257   7.671   6.958   3.660
   24ASN      N  258   7.622   6.909   3.445
   24ASN      H  259   7.617   6.842   3.370
   24ASN     CA  260   7.584   7.047   3.410
   24ASN     CB  261   7.661   7.104   3.291
   24ASN     CG  262   7.674   7.016   3.166
   24ASN    OD1  263   7.732   6.908   3.165
   24ASN    ND2  264   7.601   7.056   3.062
   24ASN   HD21  265   7.543   7.136   3.074
   24ASN   HD22  266   7.617   7.015   2.973
   24ASN      C  267   7.437   7.067   3.376
   24ASN      O  268   7.370   6.975   3.329
   25CYS2     N  269   7.380   7.183   3.410
   25CYS2     H  270   7.433   7.253   3.458
   25CYS2    CA  271   7.247   7.228   3.366
   25CYS2    CB  272   7.190   7.320   3.474
   25CYS2    SG  273   7.092   7.244   3.609
   25CYS2     C  274   7.274   7.300   3.234
   25CYS2     O  275   7.345   7.400   3.231
   26TYR      N  276   7.176   7.284   3.146
   26TYR      H  277   7.085   7.263   3.181
   26TYR     CA  278   7.182   7.329   3.007
   26TYR     CB  279   7.155   7.212   2.911
   26TYR     CG  280   7.174   7.250   2.765
   26TYR    CD1  281   7.068   7.280   2.679
   26TYR    HD1  282   6.975   7.313   2.724
   26TYR    CD2  283   7.305   7.251   2.719
   26TYR    HD2  284   7.378   7.256   2.799
   26TYR    CE1  285   7.096   7.305   2.545
   26TYR    HE1  286   7.025   7.363   2.487
   26TYR    CE2  287   7.331   7.278   2.585
   26TYR    HE2  288   7.433   7.286   2.547
   26TYR     CZ  289   7.227   7.307   2.496
   26TYR     OH  290   7.239   7.345   2.366
   26TYR     HH  291   7.151   7.364   2.324
   26TYR      C  292   7.103   7.457   2.979
   26TYR      O  293   6.998   7.466   2.915
   27VAL      N  294   7.147   7.560   3.049
   27VAL      H  295   7.233   7.554   3.100
   27VAL     CA  296   7.089   7.694   3.035
   27VAL     CB  297   7.133   7.788   3.148
   27VAL    CG1  298   7.090   7.742   3.287
   27VAL    CG2  299   7.286   7.793   3.142
   27VAL      C  300   7.089   7.773   2.904
   27VAL      O  301   7.169   7.748   2.815
   28SER      N  302   7.007   7.877   2.915
   28SER      H  303   6.937   7.874   2.986
   28SER     CA  304   6.982   7.963   2.797
   28SER     CB  305   6.856   8.049   2.808
   28SER     OG  306   6.744   7.961   2.817
   28SER     HG  307   6.754   7.881   2.758
   28SER      C  308   7.101   8.055   2.770
   28SER      O  309   7.152   8.118   2.863
   29GLY      N  310   7.131   8.079   2.642
   29GLY      H  311   7.091   8.018   2.574
   29GLY     CA  312   7.253   8.151   2.605
   29GLY      C  313   7.249   8.298   2.645
   29GLY      O  314   7.146   8.364   2.631
   30PHE      N  315   7.361   8.345   2.699
   30PHE      H  316   7.453   8.307   2.691
   30PHE     CA  317   7.369   8.472   2.772
   30PHE     CB  318   7.469   8.459   2.889
   30PHE     CG  319   7.433   8.379   3.015
   30PHE    CD1  320   7.398   8.437   3.136
   30PHE    HD1  321   7.396   8.545   3.143
   30PHE    CD2  322   7.414   8.242   3.007
   30PHE    HD2  323   7.418   8.186   2.914
   30PHE    CE1  324   7.354   8.366   3.247
   30PHE    HE1  325   7.296   8.420   3.322
   30PHE    CE2  326   7.374   8.167   3.116
   30PHE    HE2  327   7.350   8.062   3.100
   30PHE     CZ  328   7.340   8.228   3.237
   30PHE     HZ  329   7.312   8.165   3.321
   30PHE      C  330   7.396   8.593   2.684
   30PHE      O  331   7.504   8.603   2.625
   31HI0      N  332   7.291   8.673   2.666
   31HI0      H  333   7.198   8.637   2.662
   31HI0     CA  334   7.311   8.803   2.602
   31HI0     CB  335   7.317   8.802   2.449
   31HI0     CG  336   7.390   8.923   2.390
   31HI0    ND1  337   7.368   8.999   2.283
   31HI0    HD1  338   7.276   9.023   2.251
   31HI0    CD2  339   7.519   8.942   2.411
   31HI0    HD2  340   7.574   8.901   2.496
   31HI0    CE1  341   7.479   9.064   2.249
   31HI0    HE1  342   7.485   9.140   2.171
   31HI0    NE2  343   7.578   9.030   2.330
   31HI0    HE2  344   7.660   9.081   2.357
   31HI0      C  345   7.188   8.890   2.632
   31HI0      O  346   7.083   8.878   2.569
   32PRO      N  347   7.205   8.986   2.723
   32PRO     CA  348   7.324   9.023   2.800
   32PRO     CB  349   7.297   9.167   2.844
   32PRO     CG  350   7.145   9.180   2.861
   32PRO     CD  351   7.096   9.077   2.759
   32PRO      C  352   7.348   8.928   2.918
   32PRO      O  353   7.258   8.851   2.950
   33SER      N  354   7.466   8.939   2.977
   33SER      H  355   7.531   9.008   2.943
   33SER     CA  356   7.504   8.848   3.086
   33SER     CB  357   7.651   8.871   3.122
   33SER     OG  358   7.684   9.010   3.121
   33SER     HG  359   7.778   9.005   3.087
   33SER      C  360   7.421   8.840   3.214
   33SER      O  361   7.412   8.731   3.271
   34AS4      N  362   7.368   8.950   3.267
   34AS4      H  363   7.386   9.039   3.226
   34AS4     CA  364   7.294   8.969   3.393
   34AS4     CB  365   7.320   9.117   3.421
   34AS4     CG  366   7.274   9.204   3.304
   34AS4    OD1  367   7.183   9.287   3.330
   34AS4   HD11  368   7.115   9.302   3.259
   34AS4   HD12  369   7.204   9.328   3.419
   34AS4    OD2  370   7.346   9.226   3.205
   34AS4   HD21  371   7.287   9.259   3.132
   34AS4   HD22  372   7.440   9.197   3.223
   34AS4      C  373   7.152   8.917   3.415
   34AS4      O  374   7.087   8.948   3.515
   35ILE      N  375   7.123   8.822   3.326
   35ILE      H  376   7.201   8.771   3.290
   35ILE     CA  377   6.988   8.768   3.306
   35ILE     CB  378   6.966   8.721   3.162
   35ILE    CG1  379   7.069   8.619   3.113
   35ILE    CG2  380   6.962   8.849   3.078
   35ILE     CD  381   7.016   8.522   3.008
   35ILE      C  382   6.944   8.667   3.412
   35ILE      O  383   7.025   8.603   3.479
   36GL4      N  384   6.818   8.685   3.449
   36GL4      H  385   6.754   8.744   3.400
   36GL4     CA  386   6.748   8.636   3.569
   36GL4     CB  387   6.614   8.708   3.588
   36GL4     CG  388   6.582   8.694   3.737
   36GL4     CD  389   6.434   8.717   3.770
   36GL4    OE1  390   6.403   8.808   3.850
   36GL4   HE11  391   6.308   8.790   3.874
   36GL4   HE12  392   6.484   8.859   3.879
   36GL4    OE2  393   6.346   8.638   3.730
   36GL4   HE21  394   6.257   8.683   3.735
   36GL4   HE22  395   6.387   8.557   3.686
   36GL4      C  396   6.732   8.484   3.578
   36GL4      O  397   6.643   8.418   3.526
   37VAL      N  398   6.847   8.431   3.618
   37VAL      H  399   6.923   8.493   3.638
   37VAL     CA  400   6.866   8.286   3.636
   37VAL     CB  401   7.011   8.240   3.619
   37VAL    CG1  402   7.035   8.091   3.642
   37VAL    CG2  403   7.054   8.286   3.480
   37VAL      C  404   6.808   8.239   3.770
   37VAL      O  405   6.843   8.285   3.878
   38AS4      N  406   6.743   8.123   3.768
   38AS4      H  407   6.718   8.069   3.688
   38AS4     CA  408   6.692   8.055   3.888
   38AS4     CB  409   6.542   8.083   3.897
   38AS4     CG  410   6.483   8.045   4.034
   38AS4    OD1  411   6.479   8.133   4.122
   38AS4   HD11  412   6.493   8.102   4.216
   38AS4   HD12  413   6.449   8.218   4.080
   38AS4    OD2  414   6.433   7.932   4.048
   38AS4   HD21  415   6.383   7.925   4.134
   38AS4   HD22  416   6.457   7.878   3.968
   38AS4      C  417   6.720   7.905   3.891
   38AS4      O  418   6.764   7.848   3.791
   39LEU      N  419   6.714   7.846   4.010
   39LEU      H  420   6.684   7.894   4.093
   39LEU     CA  421   6.753   7.706   4.032
   39LEU     CB  422   6.888   7.683   4.100
   39LEU     CG  423   7.008   7.697   4.006
   39LEU    CD1  424   7.050   7.843   3.985
   39LEU    CD2  425   7.132   7.632   4.068
   39LEU      C  426   6.658   7.626   4.122
   39LEU      O  427   6.641   7.667   4.237
   40LEU      N  428   6.623   7.505   4.080
   40LEU      H  429   6.658   7.470   3.994
   40LEU     CA  430   6.517   7.427   4.145
   40LEU     CB  431   6.394   7.432   4.053
   40LEU     CG  432   6.322   7.567   4.055
   40LEU    CD1  433   6.204   7.550   3.958
   40LEU    CD2  434   6.281   7.596   4.199
   40LEU      C  435   6.552   7.279   4.164
   40LEU      O  436   6.582   7.211   4.067
   41LYSH     N  437   6.546   7.227   4.286
   41LYSH     H  438   6.509   7.277   4.365
   41LYSH    CA  439   6.580   7.084   4.298
   41LYSH    CB  440   6.712   7.085   4.376
   41LYSH    CG  441   6.787   6.961   4.328
   41LYSH    CD  442   6.908   6.908   4.405
   41LYSH    CE  443   6.860   6.815   4.517
   41LYSH    NZ  444   6.918   6.828   4.652
   41LYSH   HZ1  445   6.917   6.739   4.697
   41LYSH   HZ2  446   7.009   6.870   4.654
   41LYSH   HZ3  447   6.867   6.891   4.711
   41LYSH     C  448   6.467   7.003   4.360
   41LYSH     O  449   6.409   7.041   4.462
   42ASN      N  450   6.412   6.911   4.282
   42ASN      H  451   6.439   6.900   4.185
   42ASN     CA  452   6.295   6.829   4.317
   42ASN     CB  453   6.336   6.729   4.424
   42ASN     CG  454   6.416   6.608   4.377
   42ASN    OD1  455   6.390   6.542   4.277
   42ASN    ND2  456   6.512   6.573   4.462
   42ASN   HD21  457   6.519   6.627   4.546
   42ASN   HD22  458   6.563   6.488   4.447
   42ASN      C  459   6.173   6.914   4.350
   42ASN      O  460   6.099   6.888   4.445
   43GLY      N  461   6.155   7.010   4.260
   43GLY      H  462   6.214   7.008   4.179
   43GLY     CA  463   6.052   7.115   4.256
   43GLY      C  464   6.086   7.229   4.353
   43GLY      O  465   6.108   7.340   4.306
   44GL4      N  466   6.132   7.192   4.473
   44GL4      H  467   6.147   7.097   4.501
   44GL4     CA  468   6.166   7.288   4.579
   44GL4     CB  469   6.149   7.216   4.713
   44GL4     CG  470   6.150   7.302   4.839
   44GL4     CD  471   6.020   7.383   4.841
   44GL4    OE1  472   5.914   7.341   4.890
   44GL4   HE11  473   5.857   7.415   4.928
   44GL4   HE12  474   5.904   7.245   4.865
   44GL4    OE2  475   6.029   7.498   4.791
   44GL4   HE21  476   5.948   7.551   4.817
   44GL4   HE22  477   6.121   7.511   4.752
   44GL4      C  478   6.302   7.357   4.574
   44GL4      O  479   6.403   7.307   4.525
   45ARG      N  480   6.291   7.485   4.608
   45ARG      H  481   6.207   7.507   4.657
   45ARG     CA  482   6.392   7.593   4.609
   45ARG     CB  483   6.333   7.717   4.678
   45ARG     CG  484   6.235   7.779   4.576
   45ARG     CD  485   6.213   7.928   4.602
   45ARG     NE  486   6.115   7.986   4.508
   45ARG     HE  487   6.069   7.929   4.440
   45ARG     CZ  488   6.077   8.114   4.517
   45ARG    NH1  489   6.079   8.182   4.633
   45ARG   HH11  490   6.117   8.134   4.711
   45ARG   HH12  491   6.046   8.276   4.641
   45ARG    NH2  492   6.026   8.166   4.405
   45ARG   HH21  493   6.013   8.103   4.328
   45ARG   HH22  494   5.995   8.261   4.400
   45ARG      C  495   6.518   7.557   4.688
   45ARG      O  496   6.521   7.566   4.811
   46ILE      N  497   6.630   7.519   4.627
   46ILE      H  498   6.635   7.520   4.527
   46ILE     CA  499   6.757   7.488   4.694
   46ILE     CB  500   6.841   7.401   4.600
   46ILE    CG1  501   6.975   7.363   4.662
   46ILE    CG2  502   6.867   7.476   4.469
   46ILE     CD  503   7.039   7.254   4.576
   46ILE      C  504   6.827   7.613   4.749
   46ILE      O  505   6.856   7.697   4.664
   47GL4      N  506   6.866   7.619   4.876
   47GL4      H  507   6.845   7.541   4.935
   47GL4     CA  508   6.938   7.736   4.928
   47GL4     CB  509   6.913   7.738   5.078
   47GL4     CG  510   6.960   7.624   5.169
   47GL4     CD  511   6.937   7.480   5.126
   47GL4    OE1  512   6.823   7.429   5.117
   47GL4   HE11  513   6.833   7.330   5.110
   47GL4   HE12  514   6.754   7.497   5.141
   47GL4    OE2  515   7.034   7.426   5.067
   47GL4   HE21  516   6.996   7.365   4.997
   47GL4   HE22  517   7.117   7.456   5.114
   47GL4      C  518   7.085   7.738   4.884
   47GL4      O  519   7.128   7.840   4.830
   48LYSH     N  520   7.161   7.636   4.923
   48LYSH     H  521   7.127   7.551   4.963
   48LYSH    CA  522   7.303   7.636   4.886
   48LYSH    CB  523   7.379   7.546   4.983
   48LYSH    CG  524   7.369   7.623   5.115
   48LYSH    CD  525   7.446   7.563   5.233
   48LYSH    CE  526   7.436   7.653   5.357
   48LYSH    NZ  527   7.551   7.744   5.370
   48LYSH   HZ1  528   7.628   7.702   5.321
   48LYSH   HZ2  529   7.534   7.831   5.325
   48LYSH   HZ3  530   7.576   7.766   5.464
   48LYSH     C  531   7.331   7.604   4.739
   48LYSH     O  532   7.339   7.488   4.700
   49VAL      N  533   7.308   7.702   4.652
   49VAL      H  534   7.251   7.778   4.683
   49VAL     CA  535   7.328   7.685   4.508
   49VAL     CB  536   7.274   7.814   4.444
   49VAL    CG1  537   7.309   7.822   4.296
   49VAL    CG2  538   7.123   7.830   4.461
   49VAL      C  539   7.474   7.650   4.477
   49VAL      O  540   7.571   7.710   4.522
   50GL4      N  541   7.484   7.538   4.405
   50GL4      H  542   7.403   7.494   4.367
   50GL4     CA  543   7.610   7.490   4.348
   50GL4     CB  544   7.597   7.342   4.310
   50GL4     CG  545   7.583   7.260   4.438
   50GL4     CD  546   7.534   7.117   4.414
   50GL4    OE1  547   7.410   7.099   4.421
   50GL4   HE11  548   7.382   7.007   4.393
   50GL4   HE12  549   7.369   7.189   4.431
   50GL4    OE2  550   7.627   7.035   4.400
   50GL4   HE21  551   7.600   6.943   4.429
   50GL4   HE22  552   7.699   7.085   4.352
   50GL4      C  553   7.674   7.581   4.242
   50GL4      O  554   7.603   7.673   4.202
   51HI0      N  555   7.786   7.537   4.185
   51HI0      H  556   7.793   7.440   4.159
   51HI0     CA  557   7.874   7.622   4.105
   51HI0     CB  558   7.999   7.539   4.074
   51HI0     CG  559   8.100   7.545   4.188
   51HI0    ND1  560   8.196   7.638   4.193
   51HI0    HD1  561   8.214   7.713   4.130
   51HI0    CD2  562   8.128   7.444   4.270
   51HI0    HD2  563   8.083   7.345   4.277
   51HI0    CE1  564   8.274   7.602   4.296
   51HI0    HE1  565   8.362   7.658   4.325
   51HI0    NE2  566   8.233   7.484   4.343
   51HI0    HE2  567   8.288   7.422   4.398
   51HI0      C  568   7.815   7.691   3.982
   51HI0      O  569   7.723   7.643   3.914
   52SER      N  570   7.893   7.781   3.923
   52SER      H  571   7.965   7.823   3.980
   52SER     CA  572   7.879   7.840   3.789
   52SER     CB  573   7.824   7.981   3.807
   52SER     OG  574   7.910   8.060   3.890
   52SER     HG  575   7.912   8.030   3.985
   52SER      C  576   8.010   7.836   3.710
   52SER      O  577   8.116   7.870   3.763
   53AS4      N  578   8.008   7.750   3.609
   53AS4      H  579   7.922   7.718   3.571
   53AS4     CA  580   8.128   7.745   3.523
   53AS4     CB  581   8.162   7.596   3.518
   53AS4     CG  582   8.311   7.572   3.495
   53AS4    OD1  583   8.359   7.458   3.509
   53AS4   HD11  584   8.440   7.454   3.567
   53AS4   HD12  585   8.292   7.391   3.475
   53AS4    OD2  586   8.380   7.666   3.448
   53AS4   HD21  587   8.437   7.630   3.374
   53AS4   HD22  588   8.374   7.737   3.518
   53AS4      C  589   8.110   7.810   3.386
   53AS4      O  590   7.999   7.835   3.339
   54LEU      N  591   8.216   7.823   3.305
   54LEU      H  592   8.296   7.765   3.317
   54LEU     CA  593   8.221   7.910   3.186
   54LEU     CB  594   8.322   8.025   3.188
   54LEU     CG  595   8.341   8.094   3.323
   54LEU    CD1  596   8.486   8.065   3.363
   54LEU    CD2  597   8.300   8.241   3.314
   54LEU      C  598   8.234   7.823   3.061
   54LEU      O  599   8.334   7.759   3.029
   55SER      N  600   8.143   7.856   2.969
   55SER      H  601   8.092   7.942   2.962
   55SER     CA  602   8.140   7.783   2.843
   55SER     CB  603   8.029   7.678   2.844
   55SER     OG  604   8.021   7.587   2.733
   55SER     HG  605   7.928   7.578   2.699
   55SER      C  606   8.107   7.862   2.716
   55SER      O  607   8.025   7.952   2.732
   56PHE      N  608   8.162   7.836   2.596
   56PHE      H  609   8.225   7.759   2.585
   56PHE     CA  610   8.135   7.909   2.473
   56PHE     CB  611   8.257   7.996   2.440
   56PHE     CG  612   8.279   8.114   2.534
   56PHE    CD1  613   8.358   8.096   2.647
   56PHE    HD1  614   8.381   7.998   2.690
   56PHE    CD2  615   8.227   8.238   2.501
   56PHE    HD2  616   8.145   8.253   2.431
   56PHE    CE1  617   8.384   8.206   2.727
   56PHE    HE1  618   8.446   8.186   2.815
   56PHE    CE2  619   8.260   8.347   2.582
   56PHE    HE2  620   8.212   8.444   2.569
   56PHE     CZ  621   8.340   8.334   2.696
   56PHE     HZ  622   8.392   8.422   2.732
   56PHE      C  623   8.101   7.826   2.349
   56PHE      O  624   8.147   7.713   2.343
   57SER      N  625   8.011   7.875   2.264
   57SER      H  626   7.945   7.942   2.297
   57SER     CA  627   7.994   7.821   2.128
   57SER     CB  628   7.866   7.873   2.063
   57SER     OG  629   7.888   8.010   2.028
   57SER     HG  630   7.808   8.049   1.982
   57SER      C  631   8.116   7.850   2.041
   57SER      O  632   8.204   7.932   2.062
   58LYSH     N  633   8.127   7.777   1.929
   58LYSH     H  634   8.057   7.713   1.896
   58LYSH    CA  635   8.233   7.801   1.830
   58LYSH    CB  636   8.223   7.687   1.727
   58LYSH    CG  637   8.280   7.559   1.789
   58LYSH    CD  638   8.251   7.432   1.710
   58LYSH    CE  639   8.101   7.405   1.702
   58LYSH    NZ  640   8.069   7.305   1.600
   58LYSH   HZ1  641   8.114   7.219   1.625
   58LYSH   HZ2  642   7.972   7.280   1.600
   58LYSH   HZ3  643   8.092   7.344   1.510
   58LYSH     C  644   8.241   7.935   1.757
   58LYSH     O  645   8.336   8.011   1.777
   59AS4      N  646   8.119   7.973   1.720
   59AS4      H  647   8.047   7.905   1.712
   59AS4     CA  648   8.083   8.108   1.673
   59AS4     CB  649   7.949   8.098   1.600
   59AS4     CG  650   7.949   8.036   1.461
   59AS4    OD1  651   7.985   8.108   1.364
   59AS4   HD11  652   7.973   8.055   1.280
   59AS4   HD12  653   8.036   8.187   1.396
   59AS4    OD2  654   7.878   7.933   1.458
   59AS4   HD21  655   7.812   7.940   1.383
   59AS4   HD22  656   7.903   7.866   1.528
   59AS4      C  657   8.081   8.210   1.787
   59AS4      O  658   8.018   8.314   1.770
   60TRP      N  659   8.153   8.190   1.897
   60TRP      H  660   8.222   8.118   1.901
   60TRP     CA  661   8.164   8.279   2.014
   60TRP     CB  662   8.270   8.385   1.984
   60TRP     CG  663   8.414   8.338   2.009
   60TRP    CD1  664   8.501   8.296   1.918
   60TRP    HD1  665   8.481   8.281   1.812
   60TRP    CD2  666   8.483   8.347   2.129
   60TRP    NE1  667   8.620   8.270   1.971
   60TRP    HE1  668   8.697   8.230   1.922
   60TRP    CE2  669   8.608   8.294   2.101
   60TRP    CE3  670   8.455   8.386   2.260
   60TRP    HE3  671   8.359   8.431   2.285
   60TRP    CZ2  672   8.708   8.289   2.199
   60TRP    HZ2  673   8.809   8.296   2.159
   60TRP    CZ3  674   8.557   8.377   2.355
   60TRP    HZ3  675   8.533   8.395   2.460
   60TRP    CH2  676   8.686   8.332   2.329
   60TRP    HH2  677   8.760   8.337   2.409
   60TRP      C  678   8.031   8.334   2.066
   60TRP      O  679   7.989   8.441   2.021
   61SER      N  680   7.949   8.249   2.127
   61SER      H  681   7.938   8.156   2.092
   61SER     CA  682   7.844   8.299   2.218
   61SER     CB  683   7.705   8.281   2.158
   61SER     OG  684   7.599   8.312   2.249
   61SER     HG  685   7.574   8.408   2.244
   61SER      C  686   7.857   8.232   2.355
   61SER      O  687   7.896   8.116   2.365
   62PHE      N  688   7.805   8.299   2.456
   62PHE      H  689   7.726   8.357   2.437
   62PHE     CA  690   7.840   8.277   2.598
   62PHE     CB  691   7.878   8.409   2.666
   62PHE     CG  692   7.924   8.391   2.811
   62PHE    CD1  693   8.028   8.307   2.848
   62PHE    HD1  694   8.082   8.251   2.771
   62PHE    CD2  695   7.852   8.468   2.903
   62PHE    HD2  696   7.775   8.534   2.863
   62PHE    CE1  697   8.070   8.298   2.981
   62PHE    HE1  698   8.160   8.240   3.001
   62PHE    CE2  699   7.879   8.441   3.035
   62PHE    HE2  700   7.844   8.511   3.111
   62PHE     CZ  701   7.988   8.362   3.072
   62PHE     HZ  702   8.009   8.345   3.178
   62PHE      C  703   7.730   8.206   2.677
   62PHE      O  704   7.614   8.234   2.647
   63TYR      N  705   7.779   8.106   2.750
   63TYR      H  706   7.878   8.093   2.749
   63TYR     CA  707   7.696   8.036   2.849
   63TYR     CB  708   7.675   7.891   2.802
   63TYR     CG  709   7.583   7.882   2.679
   63TYR    CD1  710   7.452   7.838   2.684
   63TYR    HD1  711   7.413   7.812   2.782
   63TYR    CD2  712   7.638   7.904   2.554
   63TYR    HD2  713   7.741   7.939   2.543
   63TYR    CE1  714   7.374   7.836   2.567
   63TYR    HE1  715   7.269   7.809   2.573
   63TYR    CE2  716   7.561   7.909   2.438
   63TYR    HE2  717   7.610   7.935   2.344
   63TYR     CZ  718   7.425   7.880   2.445
   63TYR     OH  719   7.350   7.898   2.335
   63TYR     HH  720   7.404   7.957   2.274
   63TYR      C  721   7.762   8.022   2.986
   63TYR      O  722   7.870   7.966   3.005
   64LEU      N  723   7.709   8.100   3.079
   64LEU      H  724   7.655   8.179   3.051
   64LEU     CA  725   7.735   8.075   3.222
   64LEU     CB  726   7.728   8.204   3.304
   64LEU     CG  727   7.767   8.193   3.451
   64LEU    CD1  728   7.918   8.172   3.461
   64LEU    CD2  729   7.728   8.313   3.538
   64LEU      C  730   7.652   7.953   3.263
   64LEU      O  731   7.530   7.968   3.273
   65LEU      N  732   7.716   7.837   3.258
   65LEU      H  733   7.814   7.830   3.236
   65LEU     CA  734   7.649   7.710   3.289
   65LEU     CB  735   7.706   7.588   3.215
   65LEU     CG  736   7.689   7.578   3.063
   65LEU    CD1  737   7.777   7.457   3.033
   65LEU    CD2  738   7.550   7.550   3.008
   65LEU      C  739   7.652   7.688   3.440
   65LEU      O  740   7.764   7.677   3.489
   66TYR      N  741   7.547   7.622   3.490
   66TYR      H  742   7.481   7.580   3.428
   66TYR     CA  743   7.541   7.584   3.632
   66TYR     CB  744   7.397   7.598   3.681
   66TYR     CG  745   7.383   7.745   3.723
   66TYR    CD1  746   7.430   7.799   3.841
   66TYR    HD1  747   7.449   7.738   3.930
   66TYR    CD2  748   7.341   7.830   3.620
   66TYR    HD2  749   7.274   7.798   3.540
   66TYR    CE1  750   7.450   7.936   3.850
   66TYR    HE1  751   7.496   7.972   3.942
   66TYR    CE2  752   7.370   7.965   3.629
   66TYR    HE2  753   7.349   8.036   3.549
   66TYR     CZ  754   7.422   8.023   3.745
   66TYR     OH  755   7.465   8.151   3.761
   66TYR     HH  756   7.521   8.164   3.843
   66TYR      C  757   7.597   7.442   3.638
   66TYR      O  758   7.545   7.345   3.583
   67TYR      N  759   7.677   7.427   3.744
   67TYR      H  760   7.712   7.499   3.804
   67TYR     CA  761   7.739   7.299   3.780
   67TYR     CB  762   7.888   7.286   3.749
   67TYR     CG  763   7.928   7.262   3.604
   67TYR    CD1  764   7.923   7.366   3.512
   67TYR    HD1  765   7.891   7.465   3.545
   67TYR    CD2  766   7.965   7.133   3.565
   67TYR    HD2  767   7.941   7.050   3.631
   67TYR    CE1  768   7.975   7.345   3.385
   67TYR    HE1  769   7.978   7.431   3.318
   67TYR    CE2  770   8.009   7.111   3.436
   67TYR    HE2  771   8.032   7.007   3.410
   67TYR     CZ  772   8.021   7.219   3.349
   67TYR     OH  773   8.061   7.188   3.223
   67TYR     HH  774   8.074   7.089   3.216
   67TYR      C  775   7.694   7.241   3.914
   67TYR      O  776   7.702   7.308   4.017
   68THR      N  777   7.669   7.110   3.911
   68THR      H  778   7.676   7.063   3.824
   68THR     CA  779   7.644   7.026   4.029
   68THR     CB  780   7.497   6.984   4.032
   68THR    OG1  781   7.469   6.938   4.164
   68THR    HG1  782   7.494   7.005   4.233
   68THR    CG2  783   7.462   6.880   3.924
   68THR      C  784   7.742   6.911   4.049
   68THR      O  785   7.817   6.882   3.956
   69GL4      N  786   7.739   6.837   4.160
   69GL4      H  787   7.673   6.842   4.235
   69GL4     CA  788   7.829   6.726   4.195
   69GL4     CB  789   7.786   6.687   4.337
   69GL4     CG  790   7.903   6.644   4.425
   69GL4     CD  791   7.976   6.516   4.385
   69GL4    OE1  792   8.097   6.532   4.359
   69GL4   HE11  793   8.138   6.449   4.320
   69GL4   HE12  794   8.127   6.627   4.369
   69GL4    OE2  795   7.913   6.409   4.374
   69GL4   HE21  796   7.975   6.333   4.357
   69GL4   HE22  797   7.818   6.433   4.395
   69GL4      C  798   7.823   6.605   4.103
   69GL4      O  799   7.720   6.553   4.060
   70PHE      N  800   7.937   6.536   4.103
   70PHE      H  801   7.989   6.528   4.188
   70PHE     CA  802   7.969   6.422   4.015
   70PHE     CB  803   8.115   6.395   4.053
   70PHE     CG  804   8.208   6.388   3.931
   70PHE    CD1  805   8.318   6.473   3.937
   70PHE    HD1  806   8.327   6.543   4.020
   70PHE    CD2  807   8.184   6.304   3.824
   70PHE    HD2  808   8.099   6.235   3.829
   70PHE    CE1  809   8.403   6.475   3.827
   70PHE    HE1  810   8.490   6.539   3.817
   70PHE    CE2  811   8.276   6.302   3.719
   70PHE    HE2  812   8.246   6.248   3.629
   70PHE     CZ  813   8.387   6.385   3.723
   70PHE     HZ  814   8.470   6.375   3.652
   70PHE      C  815   7.880   6.298   4.025
   70PHE      O  816   7.849   6.241   3.921
   71THR      N  817   7.856   6.248   4.146
   71THR      H  818   7.864   6.313   4.221
   71THR     CA  819   7.788   6.124   4.188
   71THR     CB  820   7.789   6.105   4.341
   71THR    OG1  821   7.920   6.139   4.387
   71THR    HG1  822   7.917   6.235   4.414
   71THR    CG2  823   7.765   5.958   4.376
   71THR      C  824   7.650   6.114   4.124
   71THR      O  825   7.562   6.198   4.143
   72PRO      N  826   7.634   6.020   4.032
   72PRO     CA  827   7.530   6.020   3.928
   72PRO     CB  828   7.574   5.923   3.817
   72PRO     CG  829   7.676   5.831   3.884
   72PRO     CD  830   7.732   5.916   3.999
   72PRO      C  831   7.396   5.975   3.984
   72PRO      O  832   7.382   5.862   4.030
   73THR      N  833   7.314   6.073   4.022
   73THR      H  834   7.351   6.165   4.028
   73THR     CA  835   7.174   6.050   4.061
   73THR     CB  836   7.111   6.185   4.095
   73THR    OG1  837   6.982   6.159   4.150
   73THR    HG1  838   6.998   6.115   4.239
   73THR    CG2  839   7.115   6.289   3.983
   73THR      C  840   7.085   5.985   3.954
   73THR      O  841   7.110   5.993   3.834
   74GL4      N  842   6.996   5.898   4.002
   74GL4      H  843   6.999   5.880   4.100
   74GL4     CA  844   6.878   5.857   3.926
   74GL4     CB  845   6.834   5.714   3.961
   74GL4     CG  846   6.923   5.594   3.928
   74GL4     CD  847   6.857   5.460   3.959
   74GL4    OE1  848   6.838   5.436   4.081
   74GL4   HE11  849   6.786   5.352   4.096
   74GL4   HE12  850   6.889   5.508   4.128
   74GL4    OE2  851   6.833   5.377   3.869
   74GL4   HE21  852   6.837   5.283   3.903
   74GL4   HE22  853   6.805   5.413   3.780
   74GL4      C  854   6.744   5.932   3.928
   74GL4      O  855   6.648   5.900   3.858
   75LYSH     N  856   6.736   6.007   4.037
   75LYSH     H  857   6.816   6.021   4.096
   75LYSH    CA  858   6.609   6.077   4.061
   75LYSH    CB  859   6.533   6.019   4.181
   75LYSH    CG  860   6.469   5.886   4.140
   75LYSH    CD  861   6.343   5.893   4.053
   75LYSH    CE  862   6.312   5.756   3.994
   75LYSH    NZ  863   6.404   5.714   3.888
   75LYSH   HZ1  864   6.363   5.675   3.805
   75LYSH   HZ2  865   6.477   5.781   3.873
   75LYSH   HZ3  866   6.456   5.640   3.932
   75LYSH     C  867   6.617   6.229   4.068
   75LYSH     O  868   6.525   6.296   4.020
   76ASN      N  869   6.722   6.287   4.126
   76ASN      H  870   6.816   6.252   4.128
   76ASN     CA  871   6.724   6.429   4.164
   76ASN     CB  872   6.850   6.451   4.247
   76ASN     CG  873   6.844   6.379   4.383
   76ASN    OD1  874   6.745   6.385   4.455
   76ASN    ND2  875   6.961   6.327   4.416
   76ASN   HD21  876   7.046   6.331   4.364
   76ASN   HD22  877   6.959   6.275   4.501
   76ASN      C  878   6.723   6.531   4.049
   76ASN      O  879   6.825   6.568   3.990
   77GL4      N  880   6.599   6.572   4.024
   77GL4      H  881   6.534   6.496   4.023
   77GL4     CA  882   6.558   6.683   3.936
   77GL4     CB  883   6.406   6.677   3.919
   77GL4     CG  884   6.348   6.560   3.838
   77GL4     CD  885   6.199   6.577   3.810
   77GL4    OE1  886   6.120   6.486   3.844
   77GL4   HE11  887   6.025   6.509   3.822
   77GL4   HE12  888   6.171   6.412   3.887
   77GL4    OE2  889   6.183   6.653   3.712
   77GL4   HE21  890   6.097   6.630   3.666
   77GL4   HE22  891   6.264   6.712   3.710
   77GL4      C  892   6.610   6.823   3.970
   77GL4      O  893   6.538   6.911   4.017
   78TYR      N  894   6.729   6.848   3.916
   78TYR      H  895   6.780   6.773   3.876
   78TYR     CA  896   6.792   6.981   3.916
   78TYR     CB  897   6.944   6.959   3.911
   78TYR     CG  898   7.028   7.036   4.013
   78TYR    CD1  899   7.099   6.972   4.114
   78TYR    HD1  900   7.103   6.866   4.140
   78TYR    CD2  901   7.034   7.175   4.006
   78TYR    HD2  902   6.991   7.221   3.917
   78TYR    CE1  903   7.169   7.047   4.207
   78TYR    HE1  904   7.187   6.993   4.301
   78TYR    CE2  905   7.118   7.248   4.088
   78TYR    HE2  906   7.128   7.356   4.076
   78TYR     CZ  907   7.180   7.185   4.195
   78TYR     OH  908   7.279   7.253   4.259
   78TYR     HH  909   7.318   7.191   4.327
   78TYR      C  910   6.750   7.064   3.793
   78TYR      O  911   6.815   7.052   3.690
   79ALA      N  912   6.642   7.138   3.813
   79ALA      H  913   6.589   7.150   3.897
   79ALA     CA  914   6.580   7.222   3.709
   79ALA     CB  915   6.429   7.222   3.735
   79ALA      C  916   6.629   7.367   3.707
   79ALA      O  917   6.591   7.447   3.792
   80CYS2     N  918   6.736   7.386   3.630
   80CYS2     H  919   6.758   7.313   3.566
   80CYS2    CA  920   6.803   7.516   3.616
   80CYS2    CB  921   6.953   7.512   3.585
   80CYS2    SG  922   7.052   7.418   3.707
   80CYS2     C  923   6.743   7.591   3.497
   80CYS2     O  924   6.751   7.538   3.386
   81ARG      N  925   6.713   7.720   3.510
   81ARG      H  926   6.742   7.766   3.594
   81ARG     CA  927   6.653   7.800   3.402
   81ARG     CB  928   6.508   7.770   3.365
   81ARG     CG  929   6.420   7.747   3.489
   81ARG     CD  930   6.277   7.737   3.436
   81ARG     NE  931   6.180   7.756   3.545
   81ARG     HE  932   6.180   7.849   3.582
   81ARG     CZ  933   6.082   7.669   3.573
   81ARG    NH1  934   6.068   7.554   3.506
   81ARG   HH11  935   6.130   7.535   3.430
   81ARG   HH12  936   5.993   7.495   3.536
   81ARG    NH2  937   6.011   7.689   3.685
   81ARG   HH21  938   6.035   7.758   3.754
   81ARG   HH22  939   5.925   7.642   3.702
   81ARG      C  940   6.658   7.950   3.430
   81ARG      O  941   6.694   7.995   3.539
   82VAL      N  942   6.668   8.020   3.318
   82VAL      H  943   6.707   7.973   3.238
   82VAL     CA  944   6.639   8.164   3.309
   82VAL     CB  945   6.707   8.229   3.188
   82VAL    CG1  946   6.700   8.382   3.177
   82VAL    CG2  947   6.854   8.190   3.177
   82VAL      C  948   6.489   8.191   3.305
   82VAL      O  949   6.411   8.119   3.242
   83ASN      N  950   6.443   8.308   3.348
   83ASN      H  951   6.498   8.361   3.413
   83ASN     CA  952   6.303   8.353   3.343
   83ASN     CB  953   6.288   8.483   3.422
   83ASN     CG  954   6.149   8.547   3.422
   83ASN    OD1  955   6.062   8.529   3.336
   83ASN    ND2  956   6.116   8.629   3.521
   83ASN   HD21  957   6.187   8.653   3.587
   83ASN   HD22  958   6.028   8.676   3.514
   83ASN      C  959   6.249   8.359   3.200
   83ASN      O  960   6.173   8.272   3.158
   84HI0      N  961   6.320   8.444   3.127
   84HI0      H  962   6.409   8.471   3.166
   84HI0     CA  963   6.295   8.471   2.986
   84HI0     CB  964   6.192   8.583   2.976
   84HI0     CG  965   6.135   8.590   2.835
   84HI0    ND1  966   6.111   8.488   2.752
   84HI0    HD1  967   6.104   8.390   2.773
   84HI0    CD2  968   6.132   8.702   2.763
   84HI0    HD2  969   6.168   8.799   2.796
   84HI0    CE1  970   6.080   8.536   2.633
   84HI0    HE1  971   6.068   8.485   2.537
   84HI0    NE2  972   6.090   8.669   2.641
   84HI0    HE2  973   6.052   8.734   2.575
   84HI0      C  974   6.435   8.515   2.941
   84HI0      O  975   6.500   8.588   3.015
   85VAL      N  976   6.479   8.486   2.818
   85VAL      H  977   6.426   8.423   2.762
   85VAL     CA  978   6.621   8.502   2.783
   85VAL     CB  979   6.623   8.443   2.641
   85VAL    CG1  980   6.607   8.542   2.526
   85VAL    CG2  981   6.747   8.354   2.632
   85VAL      C  982   6.687   8.639   2.795
   85VAL      O  983   6.809   8.650   2.806
   86THR      N  984   6.604   8.742   2.778
   86THR      H  985   6.512   8.732   2.743
   86THR     CA  986   6.639   8.885   2.791
   86THR     CB  987   6.569   8.960   2.678
   86THR    OG1  988   6.428   8.937   2.672
   86THR    HG1  989   6.408   8.844   2.639
   86THR    CG2  990   6.647   8.924   2.552
   86THR      C  991   6.590   8.957   2.917
   86THR      O  992   6.616   9.077   2.923
   87LEU      N  993   6.544   8.884   3.019
   87LEU      H  994   6.565   8.786   3.021
   87LEU     CA  995   6.500   8.947   3.144
   87LEU     CB  996   6.371   8.878   3.191
   87LEU     CG  997   6.236   8.947   3.171
   87LEU    CD1  998   6.205   8.968   3.023
   87LEU    CD2  999   6.118   8.889   3.249
   87LEU      C 1000   6.607   8.946   3.253
   87LEU      O 1001   6.679   8.850   3.280
   88SER      N 1002   6.630   9.064   3.310
   88SER      H 1003   6.580   9.142   3.273
   88SER     CA 1004   6.741   9.089   3.403
   88SER     CB 1005   6.806   9.222   3.366
   88SER     OG 1006   6.928   9.245   3.438
   88SER     HG 1007   7.001   9.281   3.380
   88SER      C 1008   6.724   9.083   3.555
   88SER      O 1009   6.613   9.102   3.604
   89GLN      N 1010   6.835   9.052   3.622
   89GLN      H 1011   6.927   9.035   3.587
   89GLN     CA 1012   6.834   9.041   3.770
   89GLN     CB 1013   6.964   8.986   3.829
   89GLN     CG 1014   6.978   8.834   3.824
   89GLN     CD 1015   7.123   8.790   3.844
   89GLN    OE1 1016   7.164   8.726   3.940
   89GLN    NE2 1017   7.208   8.829   3.749
   89GLN   HE21 1018   7.174   8.892   3.680
   89GLN   HE22 1019   7.300   8.791   3.739
   89GLN      C 1020   6.796   9.169   3.843
   89GLN      O 1021   6.873   9.265   3.833
   90PRO      N 1022   6.700   9.169   3.935
   90PRO     CA 1023   6.665   9.286   4.016
   90PRO     CB 1024   6.535   9.247   4.086
   90PRO     CG 1025   6.537   9.094   4.088
   90PRO     CD 1026   6.616   9.052   3.963
   90PRO      C 1027   6.781   9.319   4.112
   90PRO      O 1028   6.831   9.237   4.188
   91LYSH     N 1029   6.819   9.446   4.100
   91LYSH     H 1030   6.784   9.510   4.032
   91LYSH    CA 1031   6.928   9.508   4.175
   91LYSH    CB 1032   6.997   9.625   4.105
   91LYSH    CG 1033   7.014   9.624   3.952
   91LYSH    CD 1034   7.133   9.709   3.907
   91LYSH    CE 1035   7.156   9.700   3.756
   91LYSH    NZ 1036   7.252   9.805   3.719
   91LYSH   HZ1 1037   7.275   9.795   3.622
   91LYSH   HZ2 1038   7.219   9.898   3.734
   91LYSH   HZ3 1039   7.338   9.790   3.768
   91LYSH     C 1040   6.883   9.543   4.317
   91LYSH     O 1041   6.765   9.571   4.339
   92ILE      N 1042   6.977   9.527   4.410
   92ILE      H 1043   7.072   9.512   4.384
   92ILE     CA 1044   6.966   9.543   4.556
   92ILE     CB 1045   6.943   9.687   4.601
   92ILE    CG1 1046   6.997   9.795   4.506
   92ILE    CG2 1047   7.018   9.712   4.732
   92ILE     CD 1048   6.879   9.875   4.450
   92ILE      C 1049   6.879   9.441   4.630
   92ILE      O 1050   6.925   9.387   4.732
   93VAL      N 1051   6.783   9.385   4.557
   93VAL      H 1052   6.747   9.430   4.476
   93VAL     CA 1053   6.690   9.288   4.619
   93VAL     CB 1054   6.556   9.283   4.544
   93VAL    CG1 1055   6.443   9.217   4.624
   93VAL    CG2 1056   6.517   9.415   4.477
   93VAL      C 1057   6.750   9.147   4.626
   93VAL      O 1058   6.762   9.094   4.737
   94LYSH     N 1059   6.826   9.117   4.521
   94LYSH     H 1060   6.851   9.189   4.456
   94LYSH    CA 1061   6.871   8.981   4.487
   94LYSH    CB 1062   6.933   8.972   4.346
   94LYSH    CG 1063   7.053   9.060   4.311
   94LYSH    CD 1064   7.088   9.043   4.164
   94LYSH    CE 1065   7.209   9.127   4.122
   94LYSH    NZ 1066   7.339   9.061   4.143
   94LYSH   HZ1 1067   7.397   9.092   4.068
   94LYSH   HZ2 1068   7.376   9.082   4.233
   94LYSH   HZ3 1069   7.328   8.961   4.137
   94LYSH     C 1070   6.973   8.927   4.586
   94LYSH     O 1071   7.067   8.990   4.633
   95TRP      N 1072   6.949   8.800   4.617
   95TRP      H 1073   6.869   8.751   4.582
   95TRP     CA 1074   7.031   8.708   4.699
   95TRP     CB 1075   6.948   8.586   4.739
   95TRP     CG 1076   6.934   8.471   4.640
   95TRP    CD1 1077   6.913   8.480   4.508
   95TRP    HD1 1078   6.928   8.566   4.443
   95TRP    CD2 1079   6.928   8.335   4.666
   95TRP    NE1 1080   6.885   8.360   4.457
   95TRP    HE1 1081   6.870   8.346   4.359
   95TRP    CE2 1082   6.883   8.268   4.553
   95TRP    CE3 1083   6.952   8.252   4.775
   95TRP    HE3 1084   7.023   8.289   4.850
   95TRP    CZ2 1085   6.866   8.130   4.543
   95TRP    HZ2 1086   6.848   8.076   4.450
   95TRP    CZ3 1087   6.926   8.116   4.772
   95TRP    HZ3 1088   6.964   8.062   4.859
   95TRP    CH2 1089   6.890   8.051   4.654
   95TRP    HH2 1090   6.917   7.945   4.647
   95TRP      C 1091   7.156   8.656   4.628
   95TRP      O 1092   7.171   8.667   4.506
   96AS4      N 1093   7.246   8.605   4.712
   96AS4      H 1094   7.251   8.632   4.808
   96AS4     CA 1095   7.373   8.552   4.659
   96AS4     CB 1096   7.475   8.573   4.771
   96AS4     CG 1097   7.519   8.718   4.791
   96AS4    OD1 1098   7.477   8.778   4.891
   96AS4   HD11 1099   7.486   8.877   4.885
   96AS4   HD12 1100   7.461   8.715   4.968
   96AS4    OD2 1101   7.570   8.787   4.699
   96AS4   HD21 1102   7.632   8.855   4.737
   96AS4   HD22 1103   7.541   8.753   4.609
   96AS4      C 1104   7.361   8.408   4.609
   96AS4      O 1105   7.326   8.317   4.685
   97ARG      N 1106   7.346   8.407   4.477
   97ARG      H 1107   7.309   8.492   4.439
   97ARG     CA 1108   7.330   8.287   4.395
   97ARG     CB 1109   7.197   8.313   4.324
   97ARG     CG 1110   7.143   8.189   4.252
   97ARG     CD 1111   7.187   8.166   4.107
   97ARG     NE 1112   7.112   8.267   4.032
   97ARG     HE 1113   7.014   8.261   4.046
   97ARG     CZ 1114   7.156   8.379   3.973
   97ARG    NH1 1115   7.284   8.415   3.987
   97ARG   HH11 1116   7.349   8.374   4.051
   97ARG   HH12 1117   7.314   8.494   3.935
   97ARG    NH2 1118   7.070   8.472   3.928
   97ARG   HH21 1119   6.972   8.453   3.929
   97ARG   HH22 1120   7.105   8.556   3.887
   97ARG      C 1121   7.446   8.275   4.296
   97ARG      O 1122   7.458   8.369   4.218
   98AS4      N 1123   7.521   8.166   4.285
   98AS4      H 1124   7.508   8.085   4.343
   98AS4     CA 1125   7.653   8.156   4.221
   98AS4     CB 1126   7.703   8.012   4.235
   98AS4     CG 1127   7.853   7.998   4.259
   98AS4    OD1 1128   7.896   8.001   4.376
   98AS4   HD11 1129   7.996   8.007   4.377
   98AS4   HD12 1130   7.818   7.991   4.438
   98AS4    OD2 1131   7.927   7.980   4.160
   98AS4   HD21 1132   8.021   7.966   4.192
   98AS4   HD22 1133   7.874   7.991   4.076
   98AS4      C 1134   7.656   8.204   4.076
   98AS4      O 1135   7.573   8.164   3.994
   99MET      N 1136   7.728   8.314   4.057
   99MET      H 1137   7.775   8.365   4.130
   99MET     CA 1138   7.736   8.383   3.928
   99MET     CB 1139   7.616   8.476   3.909
   99MET     CG 1140   7.567   8.491   3.765
   99MET     SD 1141   7.418   8.596   3.751
   99MET     CE 1142   7.412   8.567   3.574
   99MET      C 1143   7.869   8.459   3.930
   99MET     O1 1144   7.938   8.487   4.030
   99MET   HO11 1145   7.897   8.459   4.117
   99MET   HO12 1146   8.010   8.551   4.004
   99MET     O2 1147   7.906   8.499   3.817
   99MET   HO21 1148   7.834   8.471   3.754
   99MET   HO22 1149   7.990   8.552   3.831
  100ILE      N 1150   8.239   7.134   4.624
  100ILE     H1 1151   8.241   7.113   4.526
  100ILE     H2 1152   8.276   7.066   4.686
  100ILE     H3 1153   8.146   7.160   4.651
  100ILE     CA 1154   8.313   7.261   4.633
  100ILE     CB 1155   8.345   7.303   4.777
  100ILE    CG1 1156   8.210   7.322   4.848
  100ILE    CG2 1157   8.406   7.443   4.771
  100ILE     CD 1158   8.229   7.325   5.000
  100ILE      C 1159   8.443   7.254   4.553
  100ILE      O 1160   8.529   7.182   4.603
  101GLN      N 1161   8.450   7.334   4.447
  101GLN      H 1162   8.371   7.391   4.422
  101GLN     CA 1163   8.573   7.358   4.371
  101GLN     CB 1164   8.539   7.395   4.227
  101GLN     CG 1165   8.484   7.274   4.152
  101GLN     CD 1166   8.442   7.305   4.008
  101GLN    OE1 1167   8.523   7.363   3.936
  101GLN    NE2 1168   8.322   7.258   3.975
  101GLN   HE21 1169   8.272   7.198   4.038
  101GLN   HE22 1170   8.291   7.261   3.880
  101GLN      C 1171   8.653   7.472   4.434
  101GLN      O 1172   8.594   7.578   4.456
  102ARG      N 1173   8.786   7.472   4.442
  102ARG      H 1174   8.840   7.405   4.390
  102ARG     CA 1175   8.857   7.583   4.506
  102ARG     CB 1176   8.959   7.536   4.611
  102ARG     CG 1177   8.896   7.474   4.736
  102ARG     CD 1178   8.845   7.581   4.833
  102ARG     NE 1179   8.827   7.517   4.964
  102ARG     HE 1180   8.840   7.418   4.968
  102ARG     CZ 1181   8.797   7.576   5.081
  102ARG    NH1 1182   8.779   7.708   5.093
  102ARG   HH11 1183   8.796   7.766   5.014
  102ARG   HH12 1184   8.749   7.766   5.169
  102ARG    NH2 1185   8.809   7.503   5.193
  102ARG   HH21 1186   8.838   7.408   5.197
  102ARG   HH22 1187   8.782   7.556   5.273
  102ARG      C 1188   8.914   7.696   4.420
  102ARG      O 1189   8.934   7.804   4.476
  103THR      N 1190   8.942   7.664   4.294
  103THR      H 1191   8.914   7.580   4.247
  103THR     CA 1192   9.002   7.760   4.200
  103THR     CB 1193   9.055   7.686   4.078
  103THR    OG1 1194   8.948   7.612   4.018
  103THR    HG1 1195   8.901   7.669   3.950
  103THR    CG2 1196   9.175   7.594   4.104
  103THR      C 1197   8.896   7.862   4.157
  103THR      O 1198   8.779   7.832   4.134
  104PRO      N 1199   8.947   7.980   4.121
  104PRO     CA 1200   8.863   8.091   4.075
  104PRO     CB 1201   8.952   8.215   4.071
  104PRO     CG 1202   9.068   8.185   4.166
  104PRO     CD 1203   9.080   8.033   4.154
  104PRO      C 1204   8.805   8.066   3.936
  104PRO      O 1205   8.850   7.983   3.857
  105LYSH     N 1206   8.688   8.122   3.906
  105LYSH     H 1207   8.618   8.152   3.971
  105LYSH    CA 1208   8.646   8.134   3.766
  105LYSH    CB 1209   8.498   8.173   3.758
  105LYSH    CG 1210   8.408   8.055   3.796
  105LYSH    CD 1211   8.283   8.106   3.868
  105LYSH    CE 1212   8.203   8.196   3.773
  105LYSH    NZ 1213   8.089   8.266   3.835
  105LYSH   HZ1 1214   8.021   8.199   3.866
  105LYSH   HZ2 1215   8.112   8.326   3.911
  105LYSH   HZ3 1216   8.040   8.322   3.768
  105LYSH     C 1217   8.715   8.247   3.688
  105LYSH     O 1218   8.743   8.355   3.740
  106ILE      N 1219   8.769   8.207   3.573
  106ILE      H 1220   8.761   8.114   3.537
  106ILE     CA 1221   8.847   8.296   3.486
  106ILE     CB 1222   8.998   8.278   3.501
  106ILE    CG1 1223   9.079   8.384   3.427
  106ILE    CG2 1224   9.029   8.131   3.468
  106ILE     CD 1225   9.225   8.393   3.474
  106ILE      C 1226   8.796   8.284   3.342
  106ILE      O 1227   8.785   8.175   3.286
  107GLN      N 1228   8.738   8.396   3.300
  107GLN      H 1229   8.763   8.485   3.337
  107GLN     CA 1230   8.675   8.393   3.167
  107GLN     CB 1231   8.623   8.534   3.141
  107GLN     CG 1232   8.521   8.571   3.033
  107GLN     CD 1233   8.415   8.463   3.015
  107GLN    OE1 1234   8.437   8.344   2.995
  107GLN    NE2 1235   8.291   8.511   3.017
  107GLN   HE21 1236   8.277   8.609   3.028
  107GLN   HE22 1237   8.218   8.447   2.995
  107GLN      C 1238   8.772   8.354   3.056
  107GLN      O 1239   8.893   8.379   3.049
  108VAL      N 1240   8.717   8.294   2.950
  108VAL      H 1241   8.618   8.280   2.953
  108VAL     CA 1242   8.788   8.261   2.825
  108VAL     CB 1243   8.744   8.119   2.789
  108VAL    CG1 1244   8.753   8.092   2.638
  108VAL    CG2 1245   8.848   8.031   2.857
  108VAL      C 1246   8.774   8.368   2.718
  108VAL      O 1247   8.667   8.374   2.658
  109TYR      N 1248   8.853   8.471   2.745
  109TYR      H 1249   8.912   8.471   2.826
  109TYR     CA 1250   8.866   8.586   2.655
  109TYR     CB 1251   8.741   8.673   2.670
  109TYR     CG 1252   8.723   8.770   2.553
  109TYR    CD1 1253   8.712   8.726   2.422
  109TYR    HD1 1254   8.695   8.620   2.402
  109TYR    CD2 1255   8.702   8.903   2.587
  109TYR    HD2 1256   8.743   8.944   2.679
  109TYR    CE1 1257   8.676   8.812   2.317
  109TYR    HE1 1258   8.681   8.778   2.214
  109TYR    CE2 1259   8.678   8.991   2.482
  109TYR    HE2 1260   8.648   9.090   2.515
  109TYR     CZ 1261   8.671   8.947   2.350
  109TYR     OH 1262   8.688   9.035   2.247
  109TYR     HH 1263   8.661   9.129   2.270
  109TYR      C 1264   8.979   8.677   2.705
  109TYR      O 1265   8.976   8.714   2.822
  110SER      N 1266   9.050   8.731   2.607
  110SER      H 1267   9.035   8.718   2.508
  110SER     CA 1268   9.176   8.805   2.624
  110SER     CB 1269   9.259   8.776   2.499
  110SER     OG 1270   9.338   8.657   2.494
  110SER     HG 1271   9.294   8.616   2.414
  110SER      C 1272   9.150   8.956   2.620
  110SER      O 1273   9.059   9.001   2.552
  111ARG      N 1274   9.220   9.036   2.699
  111ARG      H 1275   9.194   9.132   2.692
  111ARG     CA 1276   9.317   9.016   2.809
  111ARG     CB 1277   9.409   9.137   2.824
  111ARG     CG 1278   9.517   9.132   2.714
  111ARG     CD 1279   9.588   9.265   2.691
  111ARG     NE 1280   9.518   9.352   2.594
  111ARG     HE 1281   9.441   9.401   2.634
  111ARG     CZ 1282   9.562   9.407   2.481
  111ARG    NH1 1283   9.681   9.368   2.433
  111ARG   HH11 1284   9.730   9.301   2.488
  111ARG   HH12 1285   9.715   9.410   2.349
  111ARG    NH2 1286   9.492   9.498   2.411
  111ARG   HH21 1287   9.400   9.523   2.441
  111ARG   HH22 1288   9.526   9.534   2.324
  111ARG      C 1289   9.249   9.003   2.946
  111ARG      O 1290   9.128   9.027   2.947
  112HI0      N 1291   9.313   8.913   3.020
  112HI0      H 1292   9.390   8.864   2.979
  112HI0     CA 1293   9.291   8.880   3.160
  112HI0     CB 1294   9.205   8.757   3.189
  112HI0     CG 1295   9.259   8.626   3.132
  112HI0    ND1 1296   9.352   8.549   3.187
  112HI0    HD1 1297   9.385   8.553   3.282
  112HI0    CD2 1298   9.241   8.591   3.006
  112HI0    HD2 1299   9.170   8.640   2.937
  112HI0    CE1 1300   9.393   8.463   3.094
  112HI0    HE1 1301   9.448   8.369   3.105
  112HI0    NE2 1302   9.327   8.493   2.982
  112HI0    HE2 1303   9.355   8.462   2.891
  112HI0      C 1304   9.422   8.874   3.239
  112HI0      O 1305   9.528   8.846   3.182
  113PRO      N 1306   9.418   8.923   3.362
  113PRO     CA 1307   9.516   8.874   3.460
  113PRO     CB 1308   9.500   8.972   3.577
  113PRO     CG 1309   9.478   9.103   3.501
  113PRO     CD 1310   9.384   9.064   3.386
  113PRO      C 1311   9.504   8.727   3.503
  113PRO      O 1312   9.422   8.656   3.445
  114ALA      N 1313   9.573   8.687   3.609
  114ALA      H 1314   9.651   8.737   3.646
  114ALA     CA 1315   9.579   8.545   3.648
  114ALA     CB 1316   9.726   8.505   3.642
  114ALA      C 1317   9.542   8.520   3.795
  114ALA      O 1318   9.470   8.603   3.850
  115GL4      N 1319   9.577   8.404   3.850
  115GL4      H 1320   9.602   8.321   3.799
  115GL4     CA 1321   9.569   8.385   3.995
  115GL4     CB 1322   9.543   8.239   4.034
  115GL4     CG 1323   9.653   8.136   4.007
  115GL4     CD 1324   9.677   8.122   3.857
  115GL4    OE1 1325   9.765   8.192   3.802
  115GL4   HE11 1326   9.748   8.213   3.706
  115GL4   HE12 1327   9.842   8.200   3.866
  115GL4    OE2 1328   9.596   8.053   3.792
  115GL4   HE21 1329   9.628   8.035   3.699
  115GL4   HE22 1330   9.521   8.025   3.851
  115GL4      C 1331   9.688   8.435   4.076
  115GL4      O 1332   9.677   8.472   4.193
  116ASN      N 1333   9.802   8.421   4.009
  116ASN      H 1334   9.796   8.365   3.926
  116ASN     CA 1335   9.938   8.463   4.047
  116ASN     CB 1336  10.029   8.339   4.050
  116ASN     CG 1337  10.023   8.260   4.181
  116ASN    OD1 1338   9.937   8.173   4.195
  116ASN    ND2 1339  10.103   8.299   4.280
  116ASN   HD21 1340  10.164   8.377   4.265
  116ASN   HD22 1341  10.077   8.264   4.370
  116ASN      C 1342   9.988   8.579   3.961
  116ASN      O 1343   9.978   8.578   3.838
  117GLY      N 1344  10.092   8.638   4.019
  117GLY      H 1345  10.140   8.604   4.100
  117GLY     CA 1346  10.157   8.754   3.956
  117GLY      C 1347  10.078   8.866   3.887
  117GLY      O 1348   9.983   8.921   3.942
  118LYSH     N 1349  10.137   8.920   3.781
  118LYSH     H 1350  10.089   8.995   3.734
  118LYSH    CA 1351  10.274   8.895   3.735
  118LYSH    CB 1352  10.269   8.873   3.583
  118LYSH    CG 1353  10.205   8.741   3.541
  118LYSH    CD 1354  10.205   8.729   3.388
  118LYSH    CE 1355  10.115   8.614   3.342
  118LYSH    NZ 1356   9.974   8.653   3.330
  118LYSH   HZ1 1357   9.920   8.572   3.306
  118LYSH   HZ2 1358   9.947   8.675   3.424
  118LYSH   HZ3 1359   9.954   8.727   3.266
  118LYSH     C 1360  10.382   8.997   3.771
  118LYSH     O 1361  10.489   8.948   3.806
  119SER      N 1362  10.333   9.105   3.832
  119SER      H 1363  10.238   9.126   3.812
  119SER     CA 1364  10.402   9.227   3.877
  119SER     CB 1365  10.419   9.323   3.760
  119SER     OG 1366  10.511   9.277   3.661
  119SER     HG 1367  10.473   9.223   3.586
  119SER      C 1368  10.334   9.299   3.994
  119SER      O 1369  10.212   9.288   4.002
  120ASN      N 1370  10.410   9.370   4.078
  120ASN      H 1371  10.506   9.390   4.060
  120ASN     CA 1372  10.351   9.440   4.192
  120ASN     CB 1373  10.463   9.496   4.280
  120ASN     CG 1374  10.420   9.548   4.417
  120ASN    OD1 1375  10.350   9.481   4.492
  120ASN    ND2 1376  10.424   9.680   4.432
  120ASN   HD21 1377  10.466   9.739   4.363
  120ASN   HD22 1378  10.407   9.727   4.519
  120ASN      C 1379  10.265   9.558   4.145
  120ASN      O 1380  10.303   9.629   4.052
  121PHE      N 1381  10.142   9.573   4.192
  121PHE      H 1382  10.092   9.646   4.146
  121PHE     CA 1383  10.062   9.497   4.289
  121PHE     CB 1384   9.952   9.578   4.358
  121PHE     CG 1385   9.996   9.660   4.479
  121PHE    CD1 1386  10.012   9.798   4.468
  121PHE    HD1 1387  10.062   9.844   4.383
  121PHE    CD2 1388   9.963   9.599   4.600
  121PHE    HD2 1389   9.948   9.491   4.606
  121PHE    CE1 1390   9.985   9.874   4.581
  121PHE    HE1 1391  10.019   9.977   4.594
  121PHE    CE2 1392   9.939   9.675   4.713
  121PHE    HE2 1393   9.914   9.625   4.807
  121PHE     CZ 1394   9.945   9.814   4.700
  121PHE     HZ 1395   9.919   9.864   4.793
  121PHE      C 1396  10.004   9.366   4.233
  121PHE      O 1397   9.923   9.364   4.141
  122LEU      N 1398  10.037   9.260   4.306
  122LEU      H 1399  10.067   9.267   4.401
  122LEU     CA 1400  10.013   9.121   4.264
  122LEU     CB 1401  10.078   9.022   4.362
  122LEU     CG 1402  10.230   9.021   4.370
  122LEU    CD1 1403  10.273   8.929   4.485
  122LEU    CD2 1404  10.291   8.958   4.245
  122LEU      C 1405   9.865   9.086   4.257
  122LEU      O 1406   9.788   9.100   4.352
  123ASN      N 1407   9.827   9.044   4.136
  123ASN      H 1408   9.892   8.999   4.075
  123ASN     CA 1409   9.685   9.038   4.098
  123ASN     CB 1410   9.651   9.127   3.979
  123ASN     CG 1411   9.753   9.148   3.866
  123ASN    OD1 1412   9.731   9.083   3.763
  123ASN    ND2 1413   9.866   9.216   3.879
  123ASN   HD21 1414   9.880   9.258   3.969
  123ASN   HD22 1415   9.938   9.217   3.810
  123ASN      C 1416   9.625   8.898   4.088
  123ASN      O 1417   9.690   8.798   4.059
  124CYS2     N 1418   9.501   8.891   4.137
  124CYS2     H 1419   9.463   8.963   4.195
  124CYS2    CA 1420   9.414   8.773   4.143
  124CYS2    CB 1421   9.410   8.708   4.282
  124CYS2    SG 1422   9.297   8.565   4.288
  124CYS2     C 1423   9.278   8.797   4.078
  124CYS2     O 1424   9.203   8.886   4.118
  125TYR      N 1425   9.254   8.734   3.963
  125TYR      H 1426   9.326   8.675   3.925
  125TYR     CA 1427   9.134   8.756   3.881
  125TYR     CB 1428   9.179   8.747   3.735
  125TYR     CG 1429   9.094   8.822   3.633
  125TYR    CD1 1430   9.122   8.957   3.617
  125TYR    HD1 1431   9.180   9.011   3.692
  125TYR    CD2 1432   9.013   8.752   3.544
  125TYR    HD2 1433   8.998   8.645   3.553
  125TYR    CE1 1434   9.066   9.027   3.511
  125TYR    HE1 1435   9.069   9.136   3.508
  125TYR    CE2 1436   8.954   8.822   3.439
  125TYR    HE2 1437   8.900   8.777   3.356
  125TYR     CZ 1438   8.985   8.957   3.423
  125TYR     OH 1439   8.954   9.022   3.307
  125TYR     HH 1440   8.945   8.952   3.236
  125TYR      C 1441   9.024   8.652   3.903
  125TYR      O 1442   9.047   8.532   3.909
  126VAL      N 1443   8.908   8.705   3.940
  126VAL      H 1444   8.898   8.803   3.960
  126VAL     CA 1445   8.784   8.627   3.952
  126VAL     CB 1446   8.731   8.633   4.096
  126VAL    CG1 1447   8.624   8.530   4.129
  126VAL    CG2 1448   8.843   8.641   4.200
  126VAL      C 1449   8.671   8.680   3.864
  126VAL      O 1450   8.624   8.792   3.885
  127SER      N 1451   8.613   8.601   3.774
  127SER      H 1452   8.626   8.502   3.782
  127SER     CA 1453   8.510   8.652   3.683
  127SER     CB 1454   8.517   8.611   3.535
  127SER     OG 1455   8.649   8.644   3.491
  127SER     HG 1456   8.696   8.694   3.564
  127SER      C 1457   8.376   8.599   3.733
  127SER      O 1458   8.348   8.479   3.726
  128GLY      N 1459   8.316   8.690   3.809
  128GLY      H 1460   8.339   8.787   3.808
  128GLY     CA 1461   8.183   8.664   3.866
  128GLY      C 1462   8.109   8.789   3.915
  128GLY      O 1463   8.159   8.900   3.896
  129PHE      N 1464   7.984   8.761   3.952
  129PHE      H 1465   7.948   8.668   3.948
  129PHE     CA 1466   7.882   8.856   3.999
  129PHE     CB 1467   7.751   8.864   3.921
  129PHE     CG 1468   7.771   8.891   3.772
  129PHE    CD1 1469   7.785   8.788   3.679
  129PHE    HD1 1470   7.812   8.687   3.711
  129PHE    CD2 1471   7.734   9.017   3.726
  129PHE    HD2 1472   7.760   9.108   3.779
  129PHE    CE1 1473   7.769   8.811   3.543
  129PHE    HE1 1474   7.763   8.728   3.472
  129PHE    CE2 1475   7.697   9.036   3.593
  129PHE    HE2 1476   7.636   9.122   3.568
  129PHE     CZ 1477   7.721   8.935   3.501
  129PHE     HZ 1478   7.703   8.952   3.395
  129PHE      C 1479   7.856   8.840   4.149
  129PHE      O 1480   7.828   8.928   4.230
  130HI0      N 1481   7.841   8.714   4.187
  130HI0      H 1482   7.881   8.639   4.134
  130HI0     CA 1483   7.805   8.679   4.325
  130HI0     CB 1484   7.673   8.601   4.336
  130HI0     CG 1485   7.550   8.691   4.324
  130HI0    ND1 1486   7.503   8.761   4.426
  130HI0    HD1 1487   7.547   8.764   4.516
  130HI0    CD2 1488   7.465   8.704   4.222
  130HI0    HD2 1489   7.464   8.650   4.128
  130HI0    CE1 1490   7.393   8.825   4.387
  130HI0    HE1 1491   7.327   8.889   4.446
  130HI0    NE2 1492   7.375   8.795   4.259
  130HI0    HE2 1493   7.284   8.800   4.218
  130HI0      C 1494   7.912   8.603   4.403
  130HI0      O 1495   7.938   8.492   4.356
  131PRO      N 1496   7.954   8.645   4.522
  131PRO     CA 1497   7.930   8.775   4.586
  131PRO     CB 1498   7.991   8.758   4.725
  131PRO     CG 1499   7.974   8.609   4.758
  131PRO     CD 1500   8.004   8.548   4.621
  131PRO      C 1501   7.999   8.891   4.514
  131PRO      O 1502   8.095   8.867   4.440
  132SER      N 1503   7.946   9.012   4.526
  132SER      H 1504   7.847   9.013   4.537
  132SER     CA 1505   8.010   9.133   4.472
  132SER     CB 1506   7.920   9.253   4.504
  132SER     OG 1507   7.951   9.365   4.421
  132SER     HG 1508   7.988   9.440   4.476
  132SER      C 1509   8.142   9.157   4.545
  132SER      O 1510   8.215   9.243   4.495
  133AS4      N 1511   8.155   9.120   4.672
  133AS4      H 1512   8.075   9.112   4.733
  133AS4     CA 1513   8.289   9.104   4.731
  133AS4     CB 1514   8.311   9.203   4.845
  133AS4     CG 1515   8.450   9.199   4.910
  133AS4    OD1 1516   8.443   9.217   5.033
  133AS4   HD11 1517   8.497   9.147   5.080
  133AS4   HD12 1518   8.397   9.300   5.064
  133AS4    OD2 1519   8.558   9.187   4.849
  133AS4   HD21 1520   8.633   9.203   4.914
  133AS4   HD22 1521   8.533   9.192   4.752
  133AS4      C 1522   8.320   8.962   4.778
  133AS4      O 1523   8.289   8.918   4.888
  134ILE      N 1524   8.374   8.894   4.678
  134ILE      H 1525   8.423   8.945   4.607
  134ILE     CA 1526   8.413   8.752   4.681
  134ILE     CB 1527   8.450   8.699   4.542
  134ILE    CG1 1528   8.460   8.546   4.534
  134ILE    CG2 1529   8.580   8.749   4.479
  134ILE     CD 1530   8.342   8.488   4.456
  134ILE      C 1531   8.521   8.726   4.786
  134ILE      O 1532   8.617   8.800   4.806
  135GL4      N 1533   8.491   8.622   4.864
  135GL4      H 1534   8.396   8.598   4.881
  135GL4     CA 1535   8.591   8.570   4.958
  135GL4     CB 1536   8.521   8.497   5.072
  135GL4     CG 1537   8.453   8.595   5.168
  135GL4     CD 1538   8.380   8.535   5.289
  135GL4    OE1 1539   8.452   8.477   5.374
  135GL4   HE11 1540   8.417   8.479   5.467
  135GL4   HE12 1541   8.534   8.458   5.321
  135GL4    OE2 1542   8.270   8.583   5.322
  135GL4   HE21 1543   8.197   8.515   5.317
  135GL4   HE22 1544   8.283   8.674   5.360
  135GL4      C 1545   8.710   8.493   4.901
  135GL4      O 1546   8.705   8.374   4.869
  136VAL      N 1547   8.818   8.565   4.871
  136VAL      H 1548   8.810   8.665   4.872
  136VAL     CA 1549   8.948   8.520   4.819
  136VAL     CB 1550   9.005   8.607   4.706
  136VAL    CG1 1551   8.922   8.598   4.578
  136VAL    CG2 1552   9.005   8.757   4.734
  136VAL      C 1553   9.052   8.487   4.926
  136VAL      O 1554   9.131   8.569   4.974
  137AS4      N 1555   9.060   8.358   4.955
  137AS4      H 1556   9.039   8.288   4.887
  137AS4     CA 1557   9.153   8.301   5.054
  137AS4     CB 1558   9.104   8.176   5.128
  137AS4     CG 1559   8.985   8.184   5.225
  137AS4    OD1 1560   8.951   8.299   5.258
  137AS4   HD11 1561   8.864   8.291   5.306
  137AS4   HD12 1562   8.992   8.361   5.191
  137AS4    OD2 1563   8.925   8.079   5.258
  137AS4   HD21 1564   8.849   8.103   5.318
  137AS4   HD22 1565   8.956   8.004   5.199
  137AS4      C 1566   9.296   8.288   5.001
  137AS4      O 1567   9.321   8.227   4.898
  138LEU      N 1568   9.384   8.382   5.036
  138LEU      H 1569   9.343   8.468   5.067
  138LEU     CA 1570   9.526   8.382   4.999
  138LEU     CB 1571   9.593   8.517   4.976
  138LEU     CG 1572   9.512   8.626   4.907
  138LEU    CD1 1573   9.586   8.756   4.939
  138LEU    CD2 1574   9.506   8.602   4.756
  138LEU      C 1575   9.609   8.299   5.097
  138LEU      O 1576   9.614   8.330   5.216
  139LEU      N 1577   9.644   8.179   5.051
  139LEU      H 1578   9.620   8.153   4.958
  139LEU     CA 1579   9.723   8.080   5.126
  139LEU     CB 1580   9.686   7.939   5.079
  139LEU     CG 1581   9.542   7.901   5.117
  139LEU    CD1 1582   9.508   7.763   5.060
  139LEU    CD2 1583   9.540   7.893   5.269
  139LEU      C 1584   9.873   8.104   5.107
  139LEU      O 1585   9.939   8.096   5.003
  140LYSH     N 1586   9.934   8.136   5.221
  140LYSH     H 1587   9.894   8.122   5.311
  140LYSH    CA 1588  10.070   8.192   5.222
  140LYSH    CB 1589  10.071   8.336   5.273
  140LYSH    CG 1590   9.990   8.421   5.174
  140LYSH    CD 1591  10.019   8.568   5.204
  140LYSH    CE 1592   9.970   8.660   5.092
  140LYSH    NZ 1593   9.976   8.806   5.106
  140LYSH   HZ1 1594   9.950   8.835   5.198
  140LYSH   HZ2 1595  10.069   8.839   5.088
  140LYSH   HZ3 1596   9.924   8.855   5.037
  140LYSH     C 1597  10.154   8.104   5.314
  140LYSH     O 1598  10.125   8.103   5.433
  141ASN      N 1599  10.239   8.021   5.253
  141ASN      H 1600  10.272   8.039   5.160
  141ASN     CA 1601  10.315   7.922   5.330
  141ASN     CB 1602  10.413   7.985   5.429
  141ASN     CG 1603  10.539   8.038   5.360
  141ASN    OD1 1604  10.546   8.133   5.282
  141ASN    ND2 1605  10.639   7.951   5.361
  141ASN   HD21 1606  10.640   7.859   5.401
  141ASN   HD22 1607  10.710   7.972   5.294
  141ASN      C 1608  10.227   7.820   5.402
  141ASN      O 1609  10.231   7.797   5.523
  142GLY      N 1610  10.148   7.749   5.321
  142GLY      H 1611  10.161   7.746   5.222
  142GLY     CA 1612  10.034   7.665   5.361
  142GLY      C 1613   9.921   7.737   5.436
  142GLY      O 1614   9.806   7.729   5.394
  143GL4      N 1615   9.958   7.829   5.525
  143GL4      H 1616  10.057   7.838   5.537
  143GL4     CA 1617   9.864   7.915   5.598
  143GL4     CB 1618   9.939   7.988   5.711
  143GL4     CG 1619   9.939   7.897   5.834
  143GL4     CD 1620   9.806   7.896   5.910
  143GL4    OE1 1621   9.780   7.791   5.971
  143GL4   HE11 1622   9.704   7.797   6.036
  143GL4   HE12 1623   9.843   7.718   5.945
  143GL4    OE2 1624   9.725   7.990   5.898
  143GL4   HE21 1625   9.665   7.981   5.978
  143GL4   HE22 1626   9.754   8.054   5.827
  143GL4      C 1627   9.780   8.019   5.524
  143GL4      O 1628   9.824   8.096   5.439
  144ARG      N 1629   9.679   8.064   5.598
  144ARG      H 1630   9.678   8.048   5.697
  144ARG     CA 1631   9.575   8.156   5.548
  144ARG     CB 1632   9.444   8.083   5.579
  144ARG     CG 1633   9.327   8.165   5.524
  144ARG     CD 1634   9.211   8.187   5.621
  144ARG     NE 1635   9.123   8.290   5.565
  144ARG     HE 1636   9.100   8.276   5.469
  144ARG     CZ 1637   9.073   8.396   5.630
  144ARG    NH1 1638   9.071   8.425   5.761
  144ARG   HH11 1639   9.111   8.372   5.835
  144ARG   HH12 1640   8.997   8.489   5.782
  144ARG    NH2 1641   8.993   8.469   5.551
  144ARG   HH21 1642   8.974   8.447   5.455
  144ARG   HH22 1643   8.946   8.547   5.591
  144ARG      C 1644   9.584   8.293   5.616
  144ARG      O 1645   9.613   8.310   5.734
  145ILE      N 1646   9.563   8.392   5.530
  145ILE      H 1647   9.570   8.378   5.431
  145ILE     CA 1648   9.567   8.534   5.567
  145ILE     CB 1649   9.656   8.620   5.477
  145ILE    CG1 1650   9.626   8.638   5.328
  145ILE    CG2 1651   9.803   8.588   5.506
  145ILE     CD 1652   9.522   8.749   5.311
  145ILE      C 1653   9.422   8.582   5.576
  145ILE      O 1654   9.329   8.536   5.510
  146GL4      N 1655   9.400   8.698   5.638
  146GL4      H 1656   9.466   8.751   5.692
  146GL4     CA 1657   9.268   8.761   5.648
  146GL4     CB 1658   9.253   8.840   5.778
  146GL4     CG 1659   9.377   8.917   5.825
  146GL4     CD 1660   9.435   9.032   5.743
  146GL4    OE1 1661   9.362   9.126   5.706
  146GL4   HE11 1662   9.402   9.155   5.619
  146GL4   HE12 1663   9.275   9.124   5.755
  146GL4    OE2 1664   9.558   9.027   5.718
  146GL4   HE21 1665   9.587   9.109   5.670
  146GL4   HE22 1666   9.594   8.938   5.745
  146GL4      C 1667   9.215   8.824   5.519
  146GL4      O 1668   9.113   8.773   5.474
  147LYSH     N 1669   9.273   8.936   5.476
  147LYSH     H 1670   9.345   8.972   5.536
  147LYSH    CA 1671   9.224   9.020   5.365
  147LYSH    CB 1672   9.161   9.147   5.422
  147LYSH    CG 1673   9.025   9.127   5.489
  147LYSH    CD 1674   8.923   9.116   5.375
  147LYSH    CE 1675   8.794   9.062   5.437
  147LYSH    NZ 1676   8.707   8.998   5.336
  147LYSH   HZ1 1677   8.626   8.963   5.384
  147LYSH   HZ2 1678   8.684   9.069   5.270
  147LYSH   HZ3 1679   8.753   8.919   5.295
  147LYSH     C 1680   9.340   9.071   5.279
  147LYSH     O 1681   9.457   9.051   5.310
  148VAL      N 1682   9.308   9.086   5.151
  148VAL      H 1683   9.233   9.024   5.131
  148VAL     CA 1684   9.393   9.155   5.052
  148VAL     CB 1685   9.338   9.136   4.911
  148VAL    CG1 1686   9.319   8.991   4.868
  148VAL    CG2 1687   9.210   9.219   4.893
  148VAL      C 1688   9.418   9.304   5.076
  148VAL      O 1689   9.334   9.377   5.127
  149GL4      N 1690   9.530   9.355   5.026
  149GL4      H 1691   9.610   9.296   5.018
  149GL4     CA 1692   9.564   9.498   5.023
  149GL4     CB 1693   9.700   9.517   4.955
  149GL4     CG 1694   9.823   9.486   5.041
  149GL4     CD 1695   9.830   9.354   5.117
  149GL4    OE1 1696   9.856   9.250   5.052
  149GL4   HE11 1697   9.844   9.168   5.108
  149GL4   HE12 1698   9.900   9.281   4.968
  149GL4    OE2 1699   9.814   9.355   5.241
  149GL4   HE21 1700   9.782   9.263   5.265
  149GL4   HE22 1701   9.866   9.430   5.282
  149GL4      C 1702   9.459   9.586   4.955
  149GL4      O 1703   9.395   9.674   5.014
  150HI0      N 1704   9.439   9.558   4.827
  150HI0      H 1705   9.485   9.476   4.793
  150HI0     CA 1706   9.345   9.634   4.744
  150HI0     CB 1707   9.418   9.732   4.651
  150HI0     CG 1708   9.477   9.858   4.716
  150HI0    ND1 1709   9.422   9.978   4.704
  150HI0    HD1 1710   9.339  10.003   4.654
  150HI0    CD2 1711   9.591   9.875   4.783
  150HI0    HD2 1712   9.651   9.793   4.822
  150HI0    CE1 1713   9.503  10.065   4.763
  150HI0    HE1 1714   9.479  10.169   4.783
  150HI0    NE2 1715   9.607  10.002   4.818
  150HI0    HE2 1716   9.679  10.048   4.869
  150HI0      C 1717   9.250   9.552   4.656
  150HI0      O 1718   9.265   9.430   4.644
  151SER      N 1719   9.139   9.611   4.615
  151SER      H 1720   9.108   9.697   4.655
  151SER     CA 1721   9.038   9.536   4.539
  151SER     CB 1722   8.950   9.445   4.626
  151SER     OG 1723   8.894   9.516   4.737
  151SER     HG 1724   8.801   9.490   4.763
  151SER      C 1725   8.946   9.623   4.454
  151SER      O 1726   8.906   9.736   4.483
  152AS4      N 1727   8.932   9.573   4.332
  152AS4      H 1728   8.969   9.481   4.318
  152AS4     CA 1729   8.868   9.646   4.223
  152AS4     CB 1730   8.981   9.700   4.135
  152AS4     CG 1731   8.930   9.814   4.046
  152AS4    OD1 1732   8.993   9.841   3.942
  152AS4   HD11 1733   8.960   9.923   3.895
  152AS4   HD12 1734   9.050   9.760   3.931
  152AS4    OD2 1735   8.822   9.873   4.069
  152AS4   HD21 1736   8.804   9.940   3.997
  152AS4   HD22 1737   8.771   9.834   4.145
  152AS4      C 1738   8.765   9.556   4.154
  152AS4      O 1739   8.764   9.436   4.182
  153LEU      N 1740   8.695   9.609   4.054
  153LEU      H 1741   8.713   9.699   4.014
  153LEU     CA 1742   8.595   9.541   3.971
  153LEU     CB 1743   8.475   9.505   4.060
  153LEU     CG 1744   8.405   9.615   4.139
  153LEU    CD1 1745   8.291   9.663   4.049
  153LEU    CD2 1746   8.346   9.555   4.267
  153LEU      C 1747   8.560   9.627   3.849
  153LEU      O 1748   8.589   9.747   3.850
  154SER      N 1749   8.487   9.567   3.756
  154SER      H 1750   8.465   9.473   3.784
  154SER     CA 1751   8.436   9.623   3.631
  154SER     CB 1752   8.543   9.642   3.523
  154SER     OG 1753   8.491   9.736   3.430
  154SER     HG 1754   8.461   9.689   3.347
  154SER      C 1755   8.336   9.521   3.576
  154SER      O 1756   8.359   9.400   3.576
  155PHE      N 1757   8.222   9.574   3.533
  155PHE      H 1758   8.203   9.672   3.543
  155PHE     CA 1759   8.109   9.496   3.479
  155PHE     CB 1760   7.995   9.501   3.580
  155PHE     CG 1761   8.016   9.410   3.702
  155PHE    CD1 1762   8.080   9.462   3.814
  155PHE    HD1 1763   8.072   9.565   3.848
  155PHE    CD2 1764   7.988   9.275   3.684
  155PHE    HD2 1765   7.920   9.246   3.604
  155PHE    CE1 1766   8.140   9.368   3.897
  155PHE    HE1 1767   8.216   9.393   3.972
  155PHE    CE2 1768   8.042   9.180   3.770
  155PHE    HE2 1769   8.009   9.076   3.775
  155PHE     CZ 1770   8.123   9.233   3.870
  155PHE     HZ 1771   8.181   9.165   3.933
  155PHE      C 1772   8.062   9.549   3.343
  155PHE      O 1773   8.083   9.665   3.310
  156SER      N 1774   8.002   9.463   3.261
  156SER      H 1775   7.952   9.384   3.296
  156SER     CA 1776   7.977   9.489   3.119
  156SER     CB 1777   8.104   9.482   3.033
  156SER     OG 1778   8.086   9.564   2.917
  156SER     HG 1779   8.158   9.633   2.917
  156SER      C 1780   7.882   9.382   3.065
  156SER      O 1781   7.895   9.266   3.102
  157LYSH     N 1782   7.800   9.421   2.968
  157LYSH     H 1783   7.821   9.504   2.916
  157LYSH    CA 1784   7.686   9.346   2.913
  157LYSH    CB 1785   7.596   9.424   2.817
  157LYSH    CG 1786   7.521   9.539   2.885
  157LYSH    CD 1787   7.389   9.564   2.812
  157LYSH    CE 1788   7.286   9.662   2.869
  157LYSH    NZ 1789   7.244   9.645   3.008
  157LYSH   HZ1 1790   7.323   9.686   3.054
  157LYSH   HZ2 1791   7.158   9.687   3.037
  157LYSH   HZ3 1792   7.251   9.553   3.047
  157LYSH     C 1793   7.724   9.209   2.856
  157LYSH     O 1794   7.635   9.126   2.833
  158AS4      N 1795   7.841   9.204   2.792
  158AS4      H 1796   7.910   9.276   2.791
  158AS4     CA 1797   7.885   9.076   2.736
  158AS4     CB 1798   7.975   9.092   2.613
  158AS4     CG 1799   8.093   9.183   2.647
  158AS4    OD1 1800   8.086   9.306   2.627
  158AS4   HD11 1801   8.175   9.349   2.644
  158AS4   HD12 1802   8.002   9.332   2.581
  158AS4    OD2 1803   8.202   9.130   2.677
  158AS4   HD21 1804   8.258   9.194   2.729
  158AS4   HD22 1805   8.200   9.035   2.646
  158AS4      C 1806   7.953   8.985   2.838
  158AS4      O 1807   7.937   9.005   2.960
  159TRP      N 1808   8.038   8.897   2.786
  159TRP      H 1809   8.059   8.897   2.688
  159TRP     CA 1810   8.108   8.799   2.870
  159TRP     CB 1811   8.169   8.688   2.785
  159TRP     CG 1812   8.214   8.734   2.646
  159TRP    CD1 1813   8.343   8.754   2.625
  159TRP    HD1 1814   8.418   8.743   2.704
  159TRP    CD2 1815   8.160   8.708   2.521
  159TRP    NE1 1816   8.371   8.748   2.495
  159TRP    HE1 1817   8.459   8.775   2.456
  159TRP    CE2 1818   8.261   8.720   2.425
  159TRP    CE3 1819   8.034   8.683   2.469
  159TRP    HE3 1820   7.943   8.686   2.529
  159TRP    CZ2 1821   8.248   8.708   2.287
  159TRP    HZ2 1822   8.334   8.722   2.223
  159TRP    CZ3 1823   8.011   8.669   2.332
  159TRP    HZ3 1824   7.927   8.604   2.306
  159TRP    CH2 1825   8.117   8.687   2.245
  159TRP    HH2 1826   8.098   8.686   2.138
  159TRP      C 1827   8.224   8.850   2.956
  159TRP      O 1828   8.262   8.785   3.054
  160SER      N 1829   8.273   8.967   2.917
  160SER      H 1830   8.227   9.005   2.837
  160SER     CA 1831   8.395   9.026   2.974
  160SER     CB 1832   8.450   9.133   2.878
  160SER     OG 1833   8.356   9.240   2.869
  160SER     HG 1834   8.293   9.213   2.797
  160SER      C 1835   8.395   9.085   3.114
  160SER      O 1836   8.493   9.148   3.153
  161PHE      N 1837   8.297   9.045   3.195
  161PHE      H 1838   8.246   8.962   3.171
  161PHE     CA 1839   8.277   9.090   3.333
  161PHE     CB 1840   8.139   9.055   3.391
  161PHE     CG 1841   8.094   8.909   3.390
  161PHE    CD1 1842   8.040   8.865   3.270
  161PHE    HD1 1843   8.009   8.933   3.191
  161PHE    CD2 1844   8.132   8.828   3.497
  161PHE    HD2 1845   8.172   8.870   3.590
  161PHE    CE1 1846   8.021   8.729   3.252
  161PHE    HE1 1847   7.929   8.709   3.197
  161PHE    CE2 1848   8.103   8.693   3.484
  161PHE    HE2 1849   8.088   8.634   3.574
  161PHE     CZ 1850   8.055   8.649   3.361
  161PHE     HZ 1851   8.008   8.551   3.358
  161PHE      C 1852   8.380   9.041   3.435
  161PHE      O 1853   8.439   8.937   3.409
  162TYR      N 1854   8.407   9.128   3.532
  162TYR      H 1855   8.388   9.226   3.542
  162TYR     CA 1856   8.508   9.079   3.628
  162TYR     CB 1857   8.650   9.072   3.571
  162TYR     CG 1858   8.712   9.208   3.542
  162TYR    CD1 1859   8.808   9.259   3.630
  162TYR    HD1 1860   8.801   9.222   3.732
  162TYR    CD2 1861   8.703   9.255   3.411
  162TYR    HD2 1862   8.625   9.221   3.343
  162TYR    CE1 1863   8.892   9.365   3.596
  162TYR    HE1 1864   8.966   9.403   3.665
  162TYR    CE2 1865   8.792   9.354   3.373
  162TYR    HE2 1866   8.789   9.395   3.272
  162TYR     CZ 1867   8.876   9.413   3.466
  162TYR     OH 1868   8.923   9.538   3.442
  162TYR     HH 1869   8.864   9.594   3.383
  162TYR      C 1870   8.504   9.139   3.768
  162TYR      O 1871   8.468   9.255   3.788
  163LEU      N 1872   8.566   9.072   3.865
  163LEU      H 1873   8.585   8.974   3.859
  163LEU     CA 1874   8.611   9.119   3.996
  163LEU     CB 1875   8.547   9.023   4.096
  163LEU     CG 1876   8.395   9.028   4.115
  163LEU    CD1 1877   8.345   8.920   4.211
  163LEU    CD2 1878   8.365   9.163   4.181
  163LEU      C 1879   8.763   9.106   4.001
  163LEU      O 1880   8.807   8.994   3.974
  164LEU      N 1881   8.837   9.198   4.062
  164LEU      H 1882   8.794   9.264   4.123
  164LEU     CA 1883   8.984   9.192   4.067
  164LEU     CB 1884   9.044   9.268   3.949
  164LEU     CG 1885   9.195   9.284   3.929
  164LEU    CD1 1886   9.255   9.146   3.900
  164LEU    CD2 1887   9.235   9.383   3.819
  164LEU      C 1888   9.042   9.219   4.206
  164LEU      O 1889   9.016   9.328   4.257
  165TYR      N 1890   9.128   9.133   4.260
  165TYR      H 1891   9.151   9.055   4.202
  165TYR     CA 1892   9.193   9.145   4.392
  165TYR     CB 1893   9.145   9.032   4.483
  165TYR     CG 1894   8.998   9.038   4.524
  165TYR    CD1 1895   8.959   9.101   4.642
  165TYR    HD1 1896   9.034   9.128   4.716
  165TYR    CD2 1897   8.903   8.998   4.430
  165TYR    HD2 1898   8.939   8.956   4.336
  165TYR    CE1 1899   8.823   9.115   4.668
  165TYR    HE1 1900   8.805   9.158   4.767
  165TYR    CE2 1901   8.768   9.014   4.458
  165TYR    HE2 1902   8.696   9.017   4.376
  165TYR     CZ 1903   8.727   9.072   4.578
  165TYR     OH 1904   8.598   9.064   4.620
  165TYR     HH 1905   8.598   9.111   4.708
  165TYR      C 1906   9.344   9.164   4.379
  165TYR      O 1907   9.407   9.114   4.286
  166TYR      N 1908   9.401   9.247   4.466
  166TYR      H 1909   9.351   9.278   4.547
  166TYR     CA 1910   9.544   9.279   4.469
  166TYR     CB 1911   9.556   9.430   4.448
  166TYR     CG 1912   9.520   9.470   4.304
  166TYR    CD1 1913   9.398   9.527   4.270
  166TYR    HD1 1914   9.321   9.544   4.345
  166TYR    CD2 1915   9.617   9.460   4.206
  166TYR    HD2 1916   9.711   9.406   4.212
  166TYR    CE1 1917   9.372   9.565   4.138
  166TYR    HE1 1918   9.274   9.602   4.109
  166TYR    CE2 1919   9.594   9.503   4.075
  166TYR    HE2 1920   9.661   9.467   3.998
  166TYR     CZ 1921   9.469   9.552   4.040
  166TYR     OH 1922   9.470   9.632   3.930
  166TYR     HH 1923   9.380   9.675   3.920
  166TYR      C 1924   9.618   9.248   4.600
  166TYR      O 1925   9.575   9.288   4.708
  167THR      N 1926   9.745   9.209   4.602
  167THR      H 1927   9.781   9.181   4.513
  167THR     CA 1928   9.827   9.186   4.722
  167THR     CB 1929   9.823   9.036   4.754
  167THR    OG1 1930   9.863   9.015   4.890
  167THR    HG1 1931   9.824   9.084   4.952
  167THR    CG2 1932   9.916   8.956   4.663
  167THR      C 1933   9.969   9.241   4.707
  167THR      O 1934  10.032   9.248   4.601
  168GL4      N 1935  10.037   9.267   4.818
  168GL4      H 1936  10.004   9.244   4.909
  168GL4     CA 1937  10.174   9.322   4.817
  168GL4     CB 1938  10.216   9.402   4.941
  168GL4     CG 1939  10.157   9.543   4.947
  168GL4     CD 1940  10.225   9.633   5.050
  168GL4    OE1 1941  10.169   9.666   5.157
  168GL4   HE11 1942  10.223   9.730   5.212
  168GL4   HE12 1943  10.074   9.636   5.148
  168GL4    OE2 1944  10.323   9.698   5.007
  168GL4   HE21 1945  10.357   9.762   5.076
  168GL4   HE22 1946  10.339   9.690   4.909
  168GL4      C 1947  10.275   9.214   4.779
  168GL4      O 1948  10.268   9.101   4.827
  169PHE      N 1949  10.379   9.261   4.710
  169PHE      H 1950  10.377   9.361   4.700
  169PHE     CA 1951  10.498   9.189   4.664
  169PHE     CB 1952  10.599   9.288   4.606
  169PHE     CG 1953  10.677   9.235   4.485
  169PHE    CD1 1954  10.617   9.192   4.367
  169PHE    HD1 1955  10.514   9.221   4.347
  169PHE    CD2 1956  10.801   9.177   4.512
  169PHE    HD2 1957  10.859   9.211   4.598
  169PHE    CE1 1958  10.675   9.110   4.271
  169PHE    HE1 1959  10.627   9.087   4.176
  169PHE    CE2 1960  10.861   9.094   4.419
  169PHE    HE2 1961  10.964   9.062   4.436
  169PHE     CZ 1962  10.805   9.066   4.295
  169PHE     HZ 1963  10.857   8.999   4.226
  169PHE      C 1964  10.562   9.097   4.768
  169PHE      O 1965  10.585   9.129   4.884
  170THR      N 1966  10.608   8.983   4.717
  170THR      H 1967  10.598   8.958   4.621
  170THR     CA 1968  10.698   8.890   4.788
  170THR     CB 1969  10.680   8.749   4.733
  170THR    OG1 1970  10.700   8.751   4.591
  170THR    HG1 1971  10.708   8.657   4.558
  170THR    CG2 1972  10.546   8.688   4.776
  170THR      C 1973  10.846   8.910   4.824
  170THR      O 1974  10.924   8.929   4.731
  171PRO      N 1975  10.884   8.888   4.949
  171PRO     CA 1976  11.028   8.873   4.973
  171PRO     CB 1977  11.027   8.882   5.126
  171PRO     CG 1978  10.917   8.984   5.156
  171PRO     CD 1979  10.805   8.930   5.066
  171PRO      C 1980  11.079   8.739   4.921
  171PRO      O 1981  11.009   8.639   4.934
  172THR      N 1982  11.206   8.729   4.881
  172THR      H 1983  11.265   8.809   4.880
  172THR     CA 1984  11.261   8.604   4.827
  172THR     CB 1985  11.403   8.610   4.770
  172THR    OG1 1986  11.482   8.681   4.866
  172THR    HG1 1987  11.570   8.707   4.827
  172THR    CG2 1988  11.411   8.676   4.633
  172THR      C 1989  11.272   8.485   4.924
  172THR      O 1990  11.282   8.370   4.881
  173GL4      N 1991  11.282   8.518   5.052
  173GL4      H 1992  11.326   8.604   5.080
  173GL4     CA 1993  11.254   8.425   5.163
  173GL4     CB 1994  11.306   8.470   5.300
  173GL4     CG 1995  11.270   8.607   5.359
  173GL4     CD 1996  11.345   8.730   5.306
  173GL4    OE1 1997  11.327   8.772   5.190
  173GL4   HE11 1998  11.409   8.825   5.167
  173GL4   HE12 1999  11.248   8.725   5.151
  173GL4    OE2 2000  11.419   8.796   5.382
  173GL4   HE21 2001  11.499   8.831   5.333
  173GL4   HE22 2002  11.382   8.791   5.475
  173GL4      C 2003  11.111   8.374   5.176
  173GL4      O 2004  11.088   8.261   5.219
  174LYSH     N 2005  11.007   8.442   5.129
  174LYSH     H 2006  11.017   8.518   5.064
  174LYSH    CA 2007  10.869   8.405   5.164
  174LYSH    CB 2008  10.779   8.522   5.203
  174LYSH    CG 2009  10.833   8.580   5.334
  174LYSH    CD 2010  10.751   8.695   5.392
  174LYSH    CE 2011  10.793   8.726   5.536
  174LYSH    NZ 2012  10.710   8.830   5.598
  174LYSH   HZ1 2013  10.761   8.916   5.604
  174LYSH   HZ2 2014  10.626   8.845   5.546
  174LYSH   HZ3 2015  10.685   8.802   5.691
  174LYSH     C 2016  10.806   8.349   5.036
  174LYSH     O 2017  10.842   8.388   4.925
  175ASN      N 2018  10.720   8.249   5.051
  175ASN      H 2019  10.718   8.195   5.135
  175ASN     CA 2020  10.646   8.187   4.939
  175ASN     CB 2021  10.583   8.054   4.982
  175ASN     CG 2022  10.684   7.940   4.963
  175ASN    OD1 2023  10.760   7.916   5.057
  175ASN    ND2 2024  10.717   7.909   4.838
  175ASN   HD21 2025  10.669   7.948   4.760
  175ASN   HD22 2026  10.805   7.863   4.829
  175ASN      C 2027  10.526   8.272   4.899
  175ASN      O 2028  10.476   8.359   4.970
  176GL4      N 2029  10.499   8.243   4.772
  176GL4      H 2030  10.521   8.154   4.733
  176GL4     CA 2031  10.398   8.319   4.697
  176GL4     CB 2032  10.421   8.307   4.546
  176GL4     CG 2033  10.446   8.169   4.485
  176GL4     CD 2034  10.584   8.103   4.495
  176GL4    OE1 2035  10.676   8.132   4.416
  176GL4   HE11 2036  10.758   8.089   4.453
  176GL4   HE12 2037  10.646   8.196   4.345
  176GL4    OE2 2038  10.600   8.022   4.589
  176GL4   HE21 2039  10.643   7.940   4.552
  176GL4   HE22 2040  10.543   8.043   4.669
  176GL4      C 2041  10.259   8.262   4.729
  176GL4      O 2042  10.235   8.143   4.746
  177TYR      N 2043  10.166   8.357   4.732
  177TYR      H 2044  10.202   8.450   4.744
  177TYR     CA 2045  10.024   8.324   4.750
  177TYR     CB 2046   9.945   8.453   4.774
  177TYR     CG 2047   9.931   8.545   4.652
  177TYR    CD1 2048   9.805   8.545   4.593
  177TYR    HD1 2049   9.726   8.488   4.642
  177TYR    CD2 2050  10.039   8.586   4.575
  177TYR    HD2 2051  10.132   8.610   4.626
  177TYR    CE1 2052   9.780   8.595   4.466
  177TYR    HE1 2053   9.678   8.590   4.428
  177TYR    CE2 2054  10.021   8.623   4.442
  177TYR    HE2 2055  10.111   8.607   4.383
  177TYR     CZ 2056   9.892   8.632   4.392
  177TYR     OH 2057   9.871   8.703   4.278
  177TYR     HH 2058   9.773   8.714   4.264
  177TYR      C 2059   9.963   8.229   4.648
  177TYR      O 2060   9.999   8.221   4.530
  178ALA      N 2061   9.884   8.141   4.709
  178ALA      H 2062   9.912   8.122   4.803
  178ALA     CA 2063   9.776   8.062   4.649
  178ALA     CB 2064   9.768   7.913   4.682
  178ALA      C 2065   9.635   8.117   4.671
  178ALA      O 2066   9.583   8.139   4.781
  179CYS2     N 2067   9.587   8.180   4.564
  179CYS2     H 2068   9.648   8.209   4.490
  179CYS2    CA 2069   9.454   8.242   4.558
  179CYS2    CB 2070   9.441   8.355   4.455
  179CYS2    SG 2071   9.299   8.469   4.469
  179CYS2     C 2072   9.339   8.143   4.539
  179CYS2     O 2073   9.326   8.084   4.433
  180ARG      N 2074   9.258   8.120   4.642
  180ARG      H 2075   9.282   8.150   4.734
  180ARG     CA 2076   9.143   8.029   4.632
  180ARG     CB 2077   9.158   7.896   4.707
  180ARG     CG 2078   9.291   7.827   4.676
  180ARG     CD 2079   9.285   7.763   4.537
  180ARG     NE 2080   9.405   7.692   4.490
  180ARG     HE 2081   9.428   7.613   4.547
  180ARG     CZ 2082   9.471   7.720   4.377
  180ARG    NH1 2083   9.427   7.810   4.288
  180ARG   HH11 2084   9.341   7.860   4.296
  180ARG   HH12 2085   9.471   7.825   4.199
  180ARG    NH2 2086   9.586   7.656   4.349
  180ARG   HH21 2087   9.622   7.588   4.413
  180ARG   HH22 2088   9.613   7.657   4.253
  180ARG      C 2089   9.012   8.100   4.669
  180ARG      O 2090   9.006   8.174   4.767
  181VAL      N 2091   8.906   8.068   4.596
  181VAL      H 2092   8.910   8.006   4.518
  181VAL     CA 2093   8.774   8.127   4.625
  181VAL     CB 2094   8.697   8.161   4.497
  181VAL    CG1 2095   8.785   8.246   4.404
  181VAL    CG2 2096   8.683   8.034   4.413
  181VAL      C 2097   8.685   8.051   4.724
  181VAL      O 2098   8.703   7.932   4.748
  182ASN      N 2099   8.594   8.130   4.781
  182ASN      H 2100   8.609   8.229   4.785
  182ASN     CA 2101   8.482   8.075   4.858
  182ASN     CB 2102   8.487   8.136   4.999
  182ASN     CG 2103   8.617   8.108   5.074
  182ASN    OD1 2104   8.647   7.992   5.101
  182ASN    ND2 2105   8.719   8.193   5.073
  182ASN   HD21 2106   8.716   8.278   5.020
  182ASN   HD22 2107   8.787   8.187   5.146
  182ASN      C 2108   8.349   8.103   4.788
  182ASN      O 2109   8.298   8.214   4.800
  183HI0      N 2110   8.302   8.009   4.706
  183HI0      H 2111   8.356   7.927   4.689
  183HI0     CA 2112   8.168   8.002   4.645
  183HI0     CB 2113   8.162   7.883   4.548
  183HI0     CG 2114   8.232   7.915   4.416
  183HI0    ND1 2115   8.173   7.962   4.306
  183HI0    HD1 2116   8.075   7.983   4.296
  183HI0    CD2 2117   8.363   7.901   4.401
  183HI0    HD2 2118   8.440   7.882   4.476
  183HI0    CE1 2119   8.271   7.976   4.217
  183HI0    HE1 2120   8.245   7.990   4.112
  183HI0    NE2 2121   8.386   7.946   4.277
  183HI0    HE2 2122   8.476   7.966   4.240
  183HI0      C 2123   8.053   8.006   4.746
  183HI0      O 2124   8.080   7.984   4.864
  184VAL      N 2125   7.931   8.025   4.697
  184VAL      H 2126   7.907   8.020   4.600
  184VAL     CA 2127   7.812   8.055   4.778
  184VAL     CB 2128   7.694   8.114   4.701
  184VAL    CG1 2129   7.747   8.248   4.649
  184VAL    CG2 2130   7.632   8.032   4.588
  184VAL      C 2131   7.757   7.947   4.872
  184VAL      O 2132   7.702   7.984   4.976
  185THR      N 2133   7.785   7.824   4.831
  185THR      H 2134   7.818   7.808   4.738
  185THR     CA 2135   7.761   7.707   4.916
  185THR     CB 2136   7.821   7.584   4.848
  185THR    OG1 2137   7.954   7.614   4.805
  185THR    HG1 2138   7.968   7.571   4.716
  185THR    CG2 2139   7.722   7.514   4.755
  185THR      C 2140   7.819   7.712   5.058
  185THR      O 2141   7.738   7.711   5.151
  186LEU      N 2142   7.939   7.768   5.063
  186LEU      H 2143   7.997   7.774   4.982
  186LEU     CA 2144   8.003   7.781   5.195
  186LEU     CB 2145   8.145   7.838   5.186
  186LEU     CG 2146   8.253   7.734   5.150
  186LEU    CD1 2147   8.260   7.745   4.998
  186LEU    CD2 2148   8.388   7.766   5.215
  186LEU      C 2149   7.929   7.881   5.284
  186LEU      O 2150   7.919   7.871   5.406
  187SER      N 2151   7.884   7.989   5.220
  187SER      H 2152   7.910   8.003   5.125
  187SER     CA 2153   7.833   8.108   5.289
  187SER     CB 2154   7.947   8.185   5.357
  187SER     OG 2155   7.887   8.284   5.440
  187SER     HG 2156   7.963   8.346   5.463
  187SER      C 2157   7.771   8.206   5.189
  187SER      O 2158   7.838   8.244   5.094
  188GLN      N 2159   7.642   8.231   5.215
  188GLN      H 2160   7.576   8.186   5.275
  188GLN     CA 2161   7.578   8.340   5.141
  188GLN     CB 2162   7.440   8.281   5.110
  188GLN     CG 2163   7.437   8.206   4.977
  188GLN     CD 2164   7.315   8.114   4.977
  188GLN    OE1 2165   7.290   8.040   5.073
  188GLN    NE2 2166   7.252   8.103   4.861
  188GLN   HE21 2167   7.279   8.165   4.787
  188GLN   HE22 2168   7.184   8.031   4.848
  188GLN      C 2169   7.568   8.466   5.227
  188GLN      O 2170   7.502   8.453   5.330
  189PRO      N 2171   7.624   8.578   5.182
  189PRO     CA 2172   7.603   8.710   5.245
  189PRO     CB 2173   7.676   8.808   5.153
  189PRO     CG 2174   7.798   8.724   5.114
  189PRO     CD 2175   7.740   8.584   5.092
  189PRO      C 2176   7.457   8.750   5.263
  189PRO      O 2177   7.425   8.758   5.382
  190LYSH     N 2178   7.391   8.793   5.156
  190LYSH     H 2179   7.431   8.798   5.065
  190LYSH    CA 2180   7.245   8.816   5.157
  190LYSH    CB 2181   7.221   8.937   5.068
  190LYSH    CG 2182   7.074   8.982   5.065
  190LYSH    CD 2183   7.082   9.120   5.000
  190LYSH    CE 2184   6.936   9.168   5.008
  190LYSH    NZ 2185   6.924   9.314   5.003
  190LYSH   HZ1 2186   6.942   9.361   4.916
  190LYSH   HZ2 2187   6.830   9.340   5.024
  190LYSH   HZ3 2188   6.978   9.354   5.078
  190LYSH     C 2189   7.174   8.692   5.103
  190LYSH     O 2190   7.195   8.640   4.993
  191ILE      N 2191   7.085   8.647   5.191
  191ILE      H 2192   7.079   8.697   5.277
  191ILE     CA 2193   7.003   8.526   5.175
  191ILE     CB 2194   7.049   8.416   5.271
  191ILE    CG1 2195   6.967   8.287   5.256
  191ILE    CG2 2196   7.037   8.458   5.417
  191ILE     CD 2197   7.005   8.207   5.132
  191ILE      C 2198   6.852   8.550   5.177
  191ILE      O 2199   6.786   8.508   5.082
  192VAL      N 2200   6.800   8.644   5.255
  192VAL      H 2201   6.859   8.692   5.320
  192VAL     CA 2202   6.662   8.694   5.245
  192VAL     CB 2203   6.627   8.756   5.381
  192VAL    CG1 2204   6.481   8.803   5.384
  192VAL    CG2 2205   6.630   8.640   5.481
  192VAL      C 2206   6.644   8.788   5.126
  192VAL      O 2207   6.700   8.897   5.119
  193LYSH     N 2208   6.567   8.738   5.030
  193LYSH     H 2209   6.537   8.643   5.023
  193LYSH    CA 2210   6.534   8.814   4.909
  193LYSH    CB 2211   6.494   8.734   4.785
  193LYSH    CG 2212   6.530   8.803   4.653
  193LYSH    CD 2213   6.466   8.720   4.542
  193LYSH    CE 2214   6.456   8.798   4.410
  193LYSH    NZ 2215   6.408   8.710   4.302
  193LYSH   HZ1 2216   6.311   8.692   4.318
  193LYSH   HZ2 2217   6.428   8.755   4.215
  193LYSH   HZ3 2218   6.459   8.624   4.301
  193LYSH     C 2219   6.435   8.926   4.943
  193LYSH     O 2220   6.313   8.911   4.934
  194TRP      N 2221   6.486   9.048   4.956
  194TRP      H 2222   6.582   9.065   4.933
  194TRP     CA 2223   6.406   9.164   4.999
  194TRP     CB 2224   6.351   9.159   5.141
  194TRP     CG 2225   6.435   9.172   5.269
  194TRP    CD1 2226   6.565   9.146   5.284
  194TRP    HD1 2227   6.626   9.103   5.205
  194TRP    CD2 2228   6.375   9.209   5.389
  194TRP    NE1 2229   6.594   9.167   5.412
  194TRP    HE1 2230   6.685   9.147   5.448
  194TRP    CE2 2231   6.484   9.204   5.476
  194TRP    CE3 2232   6.248   9.255   5.420
  194TRP    HE3 2233   6.165   9.271   5.351
  194TRP    CZ2 2234   6.466   9.240   5.609
  194TRP    HZ2 2235   6.546   9.218   5.679
  194TRP    CZ3 2236   6.237   9.308   5.548
  194TRP    HZ3 2237   6.135   9.332   5.581
  194TRP    CH2 2238   6.343   9.299   5.637
  194TRP    HH2 2239   6.340   9.355   5.731
  194TRP      C 2240   6.504   9.282   4.993
  194TRP      O 2241   6.625   9.269   4.984
  195AS4      N 2242   6.444   9.398   4.967
  195AS4      H 2243   6.346   9.407   4.981
  195AS4     CA 2244   6.519   9.525   4.967
  195AS4     CB 2245   6.428   9.642   4.927
  195AS4     CG 2246   6.306   9.646   5.019
  195AS4    OD1 2247   6.317   9.704   5.129
  195AS4   HD11 2248   6.221   9.718   5.151
  195AS4   HD12 2249   6.415   9.716   5.148
  195AS4    OD2 2250   6.206   9.587   4.974
  195AS4   HD21 2251   6.136   9.579   5.045
  195AS4   HD22 2252   6.232   9.532   4.895
  195AS4      C 2253   6.608   9.570   5.083
  195AS4      O 2254   6.714   9.628   5.059
  196ARG      N 2255   6.559   9.559   5.206
  196ARG      H 2256   6.462   9.533   5.204
  196ARG     CA 2257   6.639   9.582   5.327
  196ARG     CB 2258   6.544   9.576   5.447
  196ARG     CG 2259   6.510   9.713   5.505
  196ARG     CD 2260   6.408   9.782   5.414
  196ARG     NE 2261   6.407   9.927   5.441
  196ARG     HE 2262   6.384   9.942   5.537
  196ARG     CZ 2263   6.414  10.024   5.348
  196ARG    NH1 2264   6.401   9.982   5.221
  196ARG   HH11 2265   6.406   9.886   5.195
  196ARG   HH12 2266   6.369  10.034   5.142
  196ARG    NH2 2267   6.438  10.153   5.373
  196ARG   HH21 2268   6.475  10.179   5.462
  196ARG   HH22 2269   6.396  10.225   5.318
  196ARG      C 2270   6.766   9.500   5.346
  196ARG      O 2271   6.786   9.391   5.291
  197AS4      N 2272   6.831   9.530   5.458
  197AS4      H 2273   6.814   9.618   5.503
  197AS4     CA 2274   6.950   9.459   5.508
  197AS4     CB 2275   7.056   9.565   5.538
  197AS4     CG 2276   7.117   9.657   5.432
  197AS4    OD1 2277   7.237   9.688   5.445
  197AS4   HD11 2278   7.280   9.648   5.364
  197AS4   HD12 2279   7.258   9.725   5.535
  197AS4    OD2 2280   7.044   9.694   5.337
  197AS4   HD21 2281   7.107   9.703   5.259
  197AS4   HD22 2282   6.950   9.680   5.367
  197AS4      C 2283   6.918   9.378   5.634
  197AS4      O 2284   6.822   9.405   5.706
  198MET      N 2285   7.001   9.277   5.659
  198MET      H 2286   7.082   9.255   5.604
  198MET     CA 2287   6.977   9.185   5.771
  198MET     CB 2288   6.876   9.077   5.731
  198MET     CG 2289   6.849   8.972   5.840
  198MET     SD 2290   6.703   9.003   5.946
  198MET     CE 2291   6.577   8.938   5.839
  198MET      C 2292   7.108   9.120   5.815
  198MET     O1 2293   7.192   9.076   5.734
  198MET   HO11 2294   7.278   9.059   5.782
  198MET   HO12 2295   7.162   9.086   5.639
  198MET     O2 2296   7.141   9.126   5.935
  198MET   HO21 2297   7.058   9.149   5.985
  198MET   HO22 2298   7.234   9.092   5.949
  10.34641  10.34641   7.31600   0.00000   0.00000   0.00000   0.00000   5.17319   5.17319
