# Supplementary material for: Interfacial Dynamics and Growth Modes of β2-Microglobulin Dimers
Source: J Chem Inf Model. 2023 May 3;63(14):4447–57. doi: 10.1021/acs.jcim.3c00399 (PMC10369489; doi:10.1021/acs.jcim.3c00399)
Supplement: Supplementary file 2 — ci3c00399_si_002.zip [file ci3c00399_si_002.zip › Supporting-Information/confs_start/Start_conformation_BM-8_rep1.gro]

Protein in water t=   0.00000 step= 0
 2298
    1ILE      N    1   5.857   7.066   3.118
    1ILE     H1    2   5.776   7.056   3.177
    1ILE     H2    3   5.862   6.991   3.053
    1ILE     H3    4   5.940   7.062   3.174
    1ILE     CA    5   5.842   7.191   3.043
    1ILE     CB    6   5.809   7.304   3.141
    1ILE    CG1    7   5.673   7.282   3.207
    1ILE    CG2    8   5.818   7.440   3.071
    1ILE     CD    9   5.664   7.331   3.352
    1ILE      C   10   5.973   7.213   2.967
    1ILE      O   11   6.080   7.200   3.026
    2GLN      N   12   5.963   7.208   2.835
    2GLN      H   13   5.878   7.211   2.783
    2GLN     CA   14   6.085   7.211   2.753
    2GLN     CB   15   6.061   7.126   2.628
    2GLN     CG   16   6.192   7.092   2.556
    2GLN     CD   17   6.156   6.991   2.447
    2GLN    OE1   18   6.105   7.021   2.339
    2GLN    NE2   19   6.164   6.863   2.482
    2GLN   HE21   20   6.201   6.850   2.574
    2GLN   HE22   21   6.145   6.781   2.428
    2GLN      C   22   6.147   7.349   2.730
    2GLN      O   23   6.126   7.417   2.631
    3ARG      N   24   6.239   7.378   2.822
    3ARG      H   25   6.297   7.303   2.853
    3ARG     CA   26   6.299   7.513   2.821
    3ARG     CB   27   6.369   7.524   2.956
    3ARG     CG   28   6.268   7.536   3.071
    3ARG     CD   29   6.171   7.654   3.056
    3ARG     NE   30   6.226   7.779   3.110
    3ARG     HE   31   6.250   7.776   3.207
    3ARG     CZ   32   6.223   7.900   3.053
    3ARG    NH1   33   6.160   7.928   2.938
    3ARG   HH11   34   6.097   7.867   2.891
    3ARG   HH12   35   6.145   8.025   2.917
    3ARG    NH2   36   6.276   7.996   3.131
    3ARG   HH21   37   6.331   7.979   3.213
    3ARG   HH22   38   6.249   8.091   3.116
    3ARG      C   39   6.401   7.545   2.712
    3ARG      O   40   6.386   7.656   2.660
    4THR      N   41   6.490   7.453   2.677
    4THR      H   42   6.482   7.361   2.716
    4THR     CA   43   6.584   7.474   2.566
    4THR     CB   44   6.725   7.484   2.624
    4THR    OG1   45   6.830   7.501   2.528
    4THR    HG1   46   6.918   7.496   2.576
    4THR    CG2   47   6.764   7.372   2.720
    4THR      C   48   6.585   7.363   2.461
    4THR      O   49   6.598   7.245   2.492
    5PRO      N   50   6.554   7.390   2.334
    5PRO     CA   51   6.552   7.299   2.219
    5PRO     CB   52   6.548   7.384   2.092
    5PRO     CG   53   6.493   7.519   2.141
    5PRO     CD   54   6.527   7.528   2.289
    5PRO      C   55   6.669   7.202   2.199
    5PRO      O   56   6.656   7.106   2.124
    6LYSH     N   57   6.785   7.254   2.240
    6LYSH     H   58   6.799   7.353   2.245
    6LYSH    CA   59   6.902   7.169   2.263
    6LYSH    CB   60   7.021   7.257   2.302
    6LYSH    CG   61   7.148   7.172   2.296
    6LYSH    CD   62   7.249   7.224   2.398
    6LYSH    CE   63   7.188   7.232   2.539
    6LYSH    NZ   64   7.286   7.267   2.644
    6LYSH   HZ1   65   7.243   7.300   2.727
    6LYSH   HZ2   66   7.341   7.186   2.666
    6LYSH   HZ3   67   7.337   7.348   2.615
    6LYSH     C   68   6.873   7.061   2.368
    6LYSH     O   69   6.882   7.082   2.489
    7ILE      N   70   6.785   6.971   2.326
    7ILE      H   71   6.736   6.979   2.239
    7ILE     CA   72   6.749   6.851   2.403
    7ILE     CB   73   6.639   6.771   2.332
    7ILE    CG1   74   6.671   6.738   2.187
    7ILE    CG2   75   6.508   6.849   2.344
    7ILE     CD   76   6.568   6.643   2.125
    7ILE      C   77   6.863   6.765   2.456
    7ILE      O   78   6.980   6.784   2.421
    8GLN      N   79   6.837   6.673   2.549
    8GLN      H   80   6.752   6.671   2.601
    8GLN     CA   81   6.939   6.574   2.588
    8GLN     CB   82   6.884   6.483   2.697
    8GLN     CG   83   6.871   6.558   2.831
    8GLN     CD   84   6.773   6.477   2.917
    8GLN    OE1   85   6.804   6.358   2.930
    8GLN    NE2   86   6.678   6.529   2.993
    8GLN   HE21   87   6.671   6.629   2.997
    8GLN   HE22   88   6.639   6.479   3.071
    8GLN      C   89   6.988   6.486   2.474
    8GLN      O   90   6.919   6.392   2.434
    9VAL      N   91   7.101   6.515   2.410
    9VAL      H   92   7.144   6.603   2.431
    9VAL     CA   93   7.149   6.450   2.286
    9VAL     CB   94   7.279   6.526   2.260
    9VAL    CG1   95   7.356   6.466   2.141
    9VAL    CG2   96   7.271   6.678   2.246
    9VAL      C   97   7.180   6.303   2.312
    9VAL      O   98   7.271   6.272   2.388
   10TYR      N   99   7.124   6.214   2.230
   10TYR      H  100   7.074   6.248   2.151
   10TYR     CA  101   7.127   6.068   2.249
   10TYR     CB  102   7.020   6.005   2.158
   10TYR     CG  103   7.018   5.852   2.157
   10TYR    CD1  104   6.969   5.773   2.260
   10TYR    HD1  105   6.892   5.819   2.322
   10TYR    CD2  106   7.074   5.791   2.046
   10TYR    HD2  107   7.118   5.849   1.964
   10TYR    CE1  108   6.978   5.634   2.258
   10TYR    HE1  109   6.980   5.577   2.351
   10TYR    CE2  110   7.075   5.652   2.039
   10TYR    HE2  111   7.125   5.606   1.954
   10TYR     CZ  112   7.025   5.573   2.141
   10TYR     OH  113   7.030   5.437   2.138
   10TYR     HH  114   6.987   5.414   2.226
   10TYR      C  115   7.267   6.015   2.217
   10TYR      O  116   7.311   5.920   2.283
   11SER      N  117   7.338   6.064   2.117
   11SER      H  118   7.305   6.136   2.056
   11SER     CA  119   7.467   6.014   2.066
   11SER     CB  120   7.441   5.896   1.973
   11SER     OG  121   7.559   5.848   1.907
   11SER     HG  122   7.598   5.773   1.959
   11SER      C  123   7.533   6.126   1.986
   11SER      O  124   7.455   6.213   1.947
   12ARG      N  125   7.664   6.138   1.969
   12ARG      H  126   7.717   6.062   2.007
   12ARG     CA  127   7.730   6.245   1.892
   12ARG     CB  128   7.710   6.239   1.742
   12ARG     CG  129   7.782   6.115   1.688
   12ARG     CD  130   7.837   6.137   1.548
   12ARG     NE  131   7.945   6.237   1.553
   12ARG     HE  132   7.966   6.262   1.648
   12ARG     CZ  133   8.022   6.286   1.456
   12ARG    NH1  134   8.008   6.237   1.332
   12ARG   HH11  135   7.936   6.172   1.306
   12ARG   HH12  136   8.080   6.256   1.265
   12ARG    NH2  137   8.117   6.377   1.482
   12ARG   HH21  138   8.131   6.419   1.572
   12ARG   HH22  139   8.187   6.397   1.414
   12ARG      C  140   7.695   6.389   1.933
   12ARG      O  141   7.619   6.467   1.877
   13HI0      N  142   7.743   6.419   2.053
   13HI0      H  143   7.801   6.353   2.101
   13HI0     CA  144   7.737   6.550   2.121
   13HI0     CB  145   7.821   6.553   2.249
   13HI0     CG  146   7.757   6.645   2.352
   13HI0    ND1  147   7.659   6.612   2.436
   13HI0    HD1  148   7.595   6.537   2.421
   13HI0    CD2  149   7.797   6.767   2.388
   13HI0    HD2  150   7.880   6.817   2.338
   13HI0    CE1  151   7.642   6.707   2.526
   13HI0    HE1  152   7.555   6.714   2.592
   13HI0    NE2  153   7.731   6.802   2.498
   13HI0    HE2  154   7.751   6.879   2.558
   13HI0      C  155   7.784   6.665   2.032
   13HI0      O  156   7.897   6.653   1.984
   14PRO      N  157   7.706   6.773   2.028
   14PRO     CA  158   7.757   6.903   1.982
   14PRO     CB  159   7.638   6.996   1.959
   14PRO     CG  160   7.535   6.936   2.053
   14PRO     CD  161   7.560   6.786   2.043
   14PRO      C  162   7.865   6.959   2.074
   14PRO      O  163   7.843   6.992   2.191
   15ALA      N  164   7.961   7.022   2.006
   15ALA      H  165   7.952   7.029   1.907
   15ALA     CA  166   8.080   7.092   2.056
   15ALA     CB  167   8.199   7.031   1.982
   15ALA      C  168   8.075   7.245   2.058
   15ALA      O  169   8.112   7.298   2.161
   16GL4      N  170   8.039   7.297   1.941
   16GL4      H  171   8.014   7.233   1.868
   16GL4     CA  172   8.046   7.439   1.904
   16GL4     CB  173   7.958   7.465   1.780
   16GL4     CG  174   8.005   7.398   1.651
   16GL4     CD  175   8.018   7.246   1.641
   16GL4    OE1  176   7.951   7.170   1.714
   16GL4   HE11  177   8.004   7.086   1.720
   16GL4   HE12  178   7.867   7.220   1.736
   16GL4    OE2  179   8.107   7.210   1.560
   16GL4   HE21  180   8.114   7.111   1.572
   16GL4   HE22  181   8.166   7.289   1.546
   16GL4      C  182   8.027   7.550   2.007
   16GL4      O  183   7.948   7.536   2.102
   17ASN      N  184   8.128   7.634   2.026
   17ASN      H  185   8.215   7.601   1.990
   17ASN     CA  186   8.144   7.744   2.122
   17ASN     CB  187   8.287   7.799   2.128
   17ASN     CG  188   8.378   7.719   2.220
   17ASN    OD1  189   8.409   7.604   2.188
   17ASN    ND2  190   8.388   7.760   2.345
   17ASN   HD21  191   8.350   7.844   2.385
   17ASN   HD22  192   8.436   7.701   2.411
   17ASN      C  193   8.060   7.865   2.082
   17ASN      O  194   8.041   7.896   1.964
   18GLY      N  195   7.989   7.915   2.184
   18GLY      H  196   7.987   7.866   2.270
   18GLY     CA  197   7.923   8.047   2.188
   18GLY      C  198   7.791   8.059   2.111
   18GLY      O  199   7.776   8.026   1.993
   19LYSH     N  200   7.689   8.104   2.184
   19LYSH     H  201   7.610   8.136   2.132
   19LYSH    CA  202   7.681   8.111   2.331
   19LYSH    CB  203   7.617   8.243   2.372
   19LYSH    CG  204   7.698   8.370   2.345
   19LYSH    CD  205   7.631   8.488   2.417
   19LYSH    CE  206   7.720   8.608   2.387
   19LYSH    NZ  207   7.673   8.719   2.470
   19LYSH   HZ1  208   7.655   8.792   2.404
   19LYSH   HZ2  209   7.599   8.700   2.533
   19LYSH   HZ3  210   7.746   8.753   2.529
   19LYSH     C  211   7.604   7.990   2.385
   19LYSH     O  212   7.507   7.940   2.329
   20SER      N  213   7.638   7.960   2.510
   20SER      H  214   7.706   8.008   2.565
   20SER     CA  215   7.571   7.845   2.572
   20SER     CB  216   7.683   7.758   2.632
   20SER     OG  217   7.641   7.624   2.661
   20SER     HG  218   7.715   7.562   2.689
   20SER      C  219   7.482   7.875   2.694
   20SER      O  220   7.507   7.973   2.763
   21ASN      N  221   7.367   7.807   2.693
   21ASN      H  222   7.334   7.760   2.612
   21ASN     CA  223   7.266   7.818   2.799
   21ASN     CB  224   7.287   7.721   2.916
   21ASN     CG  225   7.315   7.574   2.887
   21ASN    OD1  226   7.292   7.529   2.773
   21ASN    ND2  227   7.368   7.498   2.982
   21ASN   HD21  228   7.390   7.550   3.065
   21ASN   HD22  229   7.382   7.400   2.967
   21ASN      C  230   7.241   7.961   2.847
   21ASN      O  231   7.293   8.000   2.952
   22PHE      N  232   7.158   8.042   2.783
   22PHE      H  233   7.107   8.106   2.840
   22PHE     CA  234   7.101   8.054   2.648
   22PHE     CB  235   7.210   8.086   2.546
   22PHE     CG  236   7.266   8.227   2.562
   22PHE    CD1  237   7.198   8.327   2.493
   22PHE    HD1  238   7.163   8.304   2.394
   22PHE    CD2  239   7.365   8.257   2.656
   22PHE    HD2  240   7.422   8.180   2.707
   22PHE    CE1  241   7.234   8.460   2.515
   22PHE    HE1  242   7.205   8.535   2.441
   22PHE    CE2  243   7.400   8.390   2.673
   22PHE    HE2  244   7.458   8.423   2.759
   22PHE     CZ  245   7.340   8.492   2.600
   22PHE     HZ  246   7.372   8.593   2.622
   22PHE      C  247   7.002   7.950   2.592
   22PHE      O  248   7.030   7.831   2.584
   23LEU      N  249   6.903   8.010   2.526
   23LEU      H  250   6.891   8.109   2.518
   23LEU     CA  251   6.798   7.930   2.462
   23LEU     CB  252   6.662   7.999   2.453
   23LEU     CG  253   6.598   8.044   2.584
   23LEU    CD1  254   6.487   8.150   2.582
   23LEU    CD2  255   6.536   7.924   2.656
   23LEU      C  256   6.843   7.862   2.332
   23LEU      O  257   6.800   7.895   2.222
   24ASN      N  258   6.903   7.745   2.349
   24ASN      H  259   6.897   7.689   2.431
   24ASN     CA  260   6.991   7.691   2.243
   24ASN     CB  261   7.110   7.613   2.298
   24ASN     CG  262   7.216   7.710   2.351
   24ASN    OD1  263   7.277   7.681   2.454
   24ASN    ND2  264   7.259   7.813   2.278
   24ASN   HD21  265   7.220   7.826   2.187
   24ASN   HD22  266   7.340   7.867   2.299
   24ASN      C  267   6.928   7.602   2.135
   24ASN      O  268   6.852   7.512   2.168
   25CYS2     N  269   6.942   7.631   2.007
   25CYS2     H  270   6.940   7.725   1.974
   25CYS2    CA  271   6.919   7.529   1.903
   25CYS2    CB  272   6.797   7.579   1.825
   25CYS2    SG  273   6.754   7.459   1.694
   25CYS2     C  274   7.036   7.512   1.806
   25CYS2     O  275   7.090   7.606   1.747
   26TYR      N  276   7.095   7.394   1.823
   26TYR      H  277   7.053   7.323   1.880
   26TYR     CA  278   7.202   7.346   1.736
   26TYR     CB  279   7.302   7.265   1.819
   26TYR     CG  280   7.417   7.206   1.737
   26TYR    CD1  281   7.535   7.279   1.723
   26TYR    HD1  282   7.537   7.388   1.729
   26TYR    CD2  283   7.408   7.075   1.693
   26TYR    HD2  284   7.326   7.006   1.714
   26TYR    CE1  285   7.650   7.217   1.675
   26TYR    HE1  286   7.739   7.277   1.658
   26TYR    CE2  287   7.522   7.017   1.638
   26TYR    HE2  288   7.523   6.909   1.627
   26TYR     CZ  289   7.644   7.084   1.635
   26TYR     OH  290   7.758   7.014   1.609
   26TYR     HH  291   7.820   7.081   1.650
   26TYR      C  292   7.154   7.280   1.605
   26TYR      O  293   7.055   7.208   1.605
   27VAL      N  294   7.202   7.336   1.495
   27VAL      H  295   7.251   7.424   1.498
   27VAL     CA  296   7.177   7.290   1.357
   27VAL     CB  297   7.109   7.399   1.275
   27VAL    CG1  298   7.092   7.363   1.127
   27VAL    CG2  299   6.970   7.439   1.324
   27VAL      C  300   7.311   7.233   1.311
   27VAL      O  301   7.415   7.299   1.317
   28SER      N  302   7.300   7.114   1.253
   28SER      H  303   7.210   7.083   1.222
   28SER     CA  304   7.407   7.020   1.217
   28SER     CB  305   7.373   6.880   1.268
   28SER     OG  306   7.249   6.837   1.212
   28SER     HG  307   7.198   6.786   1.281
   28SER      C  308   7.459   7.021   1.072
   28SER      O  309   7.567   6.967   1.051
   29GLY      N  310   7.372   7.054   0.977
   29GLY      H  311   7.275   7.036   0.997
   29GLY     CA  312   7.406   7.069   0.836
   29GLY      C  313   7.354   7.197   0.768
   29GLY      O  314   7.243   7.203   0.716
   30PHE      N  315   7.420   7.304   0.812
   30PHE      H  316   7.505   7.288   0.862
   30PHE     CA  317   7.386   7.438   0.762
   30PHE     CB  318   7.409   7.540   0.872
   30PHE     CG  319   7.315   7.656   0.839
   30PHE    CD1  320   7.184   7.656   0.887
   30PHE    HD1  321   7.132   7.568   0.923
   30PHE    CD2  322   7.367   7.763   0.768
   30PHE    HD2  323   7.463   7.766   0.716
   30PHE    CE1  324   7.110   7.773   0.880
   30PHE    HE1  325   7.003   7.768   0.903
   30PHE    CE2  326   7.290   7.879   0.760
   30PHE    HE2  327   7.330   7.962   0.702
   30PHE     CZ  328   7.162   7.884   0.813
   30PHE     HZ  329   7.103   7.972   0.790
   30PHE      C  330   7.443   7.473   0.625
   30PHE      O  331   7.550   7.532   0.612
   31HI0      N  332   7.373   7.434   0.517
   31HI0      H  333   7.296   7.373   0.536
   31HI0     CA  334   7.407   7.440   0.375
   31HI0     CB  335   7.493   7.323   0.324
   31HI0     CG  336   7.579   7.356   0.203
   31HI0    ND1  337   7.694   7.424   0.199
   31HI0    HD1  338   7.735   7.485   0.267
   31HI0    CD2  339   7.560   7.295   0.086
   31HI0    HD2  340   7.478   7.227   0.064
   31HI0    CE1  341   7.749   7.397   0.082
   31HI0    HE1  342   7.838   7.443   0.037
   31HI0    NE2  343   7.663   7.327   0.008
   31HI0    HE2  344   7.688   7.301  -0.085
   31HI0      C  345   7.281   7.421   0.290
   31HI0      O  346   7.212   7.324   0.318
   32PRO      N  347   7.240   7.511   0.201
   32PRO     CA  348   7.308   7.637   0.169
   32PRO     CB  349   7.253   7.676   0.032
   32PRO     CG  350   7.109   7.625   0.043
   32PRO     CD  351   7.126   7.489   0.111
   32PRO      C  352   7.283   7.749   0.271
   32PRO      O  353   7.183   7.738   0.343
   33SER      N  354   7.346   7.863   0.247
   33SER      H  355   7.422   7.871   0.183
   33SER     CA  356   7.330   7.982   0.332
   33SER     CB  357   7.405   8.100   0.270
   33SER     OG  358   7.539   8.056   0.244
   33SER     HG  359   7.540   8.046   0.145
   33SER      C  360   7.185   8.031   0.338
   33SER      O  361   7.154   8.094   0.439
   34AS4      N  362   7.102   7.986   0.245
   34AS4      H  363   7.140   7.923   0.177
   34AS4     CA  364   6.969   8.045   0.221
   34AS4     CB  365   6.921   8.002   0.082
   34AS4     CG  366   7.009   8.044  -0.036
   34AS4    OD1  367   7.014   7.952  -0.120
   34AS4   HD11  368   7.081   7.972  -0.191
   34AS4   HD12  369   6.959   7.877  -0.084
   34AS4    OD2  370   7.032   8.166  -0.043
   34AS4   HD21  371   7.103   8.191  -0.109
   34AS4   HD22  372   6.988   8.212   0.035
   34AS4      C  373   6.870   8.013   0.333
   34AS4      O  374   6.769   8.083   0.344
   35ILE      N  375   6.900   7.906   0.406
   35ILE      H  376   6.993   7.869   0.403
   35ILE     CA  377   6.823   7.855   0.521
   35ILE     CB  378   6.894   7.730   0.574
   35ILE    CG1  379   6.899   7.624   0.463
   35ILE    CG2  380   6.823   7.662   0.691
   35ILE     CD  381   7.003   7.518   0.500
   35ILE      C  382   6.805   7.957   0.635
   35ILE      O  383   6.894   8.029   0.676
   36GL4      N  384   6.678   7.959   0.673
   36GL4      H  385   6.604   7.913   0.625
   36GL4     CA  386   6.628   8.046   0.781
   36GL4     CB  387   6.498   8.109   0.730
   36GL4     CG  388   6.422   8.194   0.832
   36GL4     CD  389   6.297   8.263   0.780
   36GL4    OE1  390   6.281   8.386   0.796
   36GL4   HE11  391   6.215   8.419   0.727
   36GL4   HE12  392   6.343   8.420   0.867
   36GL4    OE2  393   6.201   8.194   0.739
   36GL4   HE21  394   6.123   8.250   0.711
   36GL4   HE22  395   6.219   8.100   0.768
   36GL4      C  396   6.604   7.949   0.898
   36GL4      O  397   6.541   7.845   0.880
   37VAL      N  398   6.658   7.989   1.012
   37VAL      H  399   6.703   8.075   1.035
   37VAL     CA  400   6.628   7.911   1.133
   37VAL     CB  401   6.752   7.855   1.202
   37VAL    CG1  402   6.715   7.760   1.317
   37VAL    CG2  403   6.844   7.785   1.104
   37VAL      C  404   6.553   8.002   1.230
   37VAL      O  405   6.604   8.108   1.265
   38AS4      N  406   6.437   7.954   1.275
   38AS4      H  407   6.418   7.858   1.255
   38AS4     CA  408   6.350   8.019   1.375
   38AS4     CB  409   6.206   8.028   1.324
   38AS4     CG  410   6.167   8.162   1.260
   38AS4    OD1  411   6.095   8.171   1.160
   38AS4   HD11  412   6.097   8.255   1.105
   38AS4   HD12  413   6.039   8.088   1.160
   38AS4    OD2  414   6.226   8.256   1.317
   38AS4   HD21  415   6.228   8.338   1.260
   38AS4   HD22  416   6.265   8.231   1.406
   38AS4      C  417   6.345   7.953   1.513
   38AS4      O  418   6.364   7.832   1.521
   39LEU      N  419   6.307   8.036   1.609
   39LEU      H  420   6.263   8.123   1.586
   39LEU     CA  421   6.278   7.981   1.742
   39LEU     CB  422   6.360   8.031   1.861
   39LEU     CG  423   6.395   7.918   1.957
   39LEU    CD1  424   6.509   7.826   1.913
   39LEU    CD2  425   6.442   7.991   2.084
   39LEU      C  426   6.133   8.007   1.783
   39LEU      O  427   6.084   8.117   1.757
   40LEU      N  428   6.063   7.912   1.844
   40LEU      H  429   6.103   7.823   1.865
   40LEU     CA  430   5.923   7.921   1.888
   40LEU     CB  431   5.839   7.809   1.828
   40LEU     CG  432   5.862   7.775   1.680
   40LEU    CD1  433   5.778   7.653   1.641
   40LEU    CD2  434   5.852   7.897   1.589
   40LEU      C  435   5.900   7.906   2.039
   40LEU      O  436   5.952   7.812   2.098
   41LYSH     N  437   5.810   7.990   2.091
   41LYSH     H  438   5.755   8.050   2.033
   41LYSH    CA  439   5.769   7.993   2.232
   41LYSH    CB  440   5.800   8.134   2.282
   41LYSH    CG  441   5.776   8.140   2.433
   41LYSH    CD  442   5.778   8.283   2.487
   41LYSH    CE  443   5.659   8.358   2.427
   41LYSH    NZ  444   5.673   8.501   2.454
   41LYSH   HZ1  445   5.659   8.568   2.382
   41LYSH   HZ2  446   5.610   8.526   2.528
   41LYSH   HZ3  447   5.765   8.505   2.495
   41LYSH     C  448   5.617   7.973   2.229
   41LYSH     O  449   5.538   8.028   2.153
   42ASN      N  450   5.593   7.847   2.265
   42ASN      H  451   5.668   7.781   2.276
   42ASN     CA  452   5.458   7.791   2.280
   42ASN     CB  453   5.377   7.864   2.388
   42ASN     CG  454   5.455   7.889   2.516
   42ASN    OD1  455   5.527   7.806   2.572
   42ASN    ND2  456   5.442   8.012   2.565
   42ASN   HD21  457   5.372   8.072   2.525
   42ASN   HD22  458   5.491   8.038   2.648
   42ASN      C  459   5.376   7.800   2.151
   42ASN      O  460   5.264   7.851   2.141
   43GLY      N  461   5.432   7.734   2.049
   43GLY      H  462   5.491   7.658   2.076
   43GLY     CA  463   5.388   7.744   1.910
   43GLY      C  464   5.431   7.877   1.848
   43GLY      O  465   5.489   7.869   1.740
   44GL4      N  466   5.404   7.992   1.908
   44GL4      H  467   5.377   7.993   2.005
   44GL4     CA  468   5.432   8.121   1.842
   44GL4     CB  469   5.376   8.232   1.931
   44GL4     CG  470   5.325   8.354   1.854
   44GL4     CD  471   5.264   8.464   1.941
   44GL4    OE1  472   5.318   8.478   2.053
   44GL4   HE11  473   5.296   8.563   2.102
   44GL4   HE12  474   5.383   8.404   2.066
   44GL4    OE2  475   5.162   8.520   1.898
   44GL4   HE21  476   5.138   8.592   1.964
   44GL4   HE22  477   5.150   8.485   1.805
   44GL4      C  478   5.581   8.154   1.832
   44GL4      O  479   5.659   8.132   1.926
   45ARG      N  480   5.624   8.208   1.719
   45ARG      H  481   5.566   8.193   1.638
   45ARG     CA  482   5.760   8.260   1.697
   45ARG     CB  483   5.790   8.270   1.546
   45ARG     CG  484   5.729   8.381   1.461
   45ARG     CD  485   5.791   8.387   1.322
   45ARG     NE  486   5.932   8.425   1.337
   45ARG     HE  487   5.994   8.347   1.342
   45ARG     CZ  488   5.988   8.547   1.344
   45ARG    NH1  489   5.913   8.657   1.354
   45ARG   HH11  490   5.815   8.651   1.332
   45ARG   HH12  491   5.960   8.740   1.385
   45ARG    NH2  492   6.119   8.569   1.332
   45ARG   HH21  493   6.193   8.505   1.311
   45ARG   HH22  494   6.154   8.654   1.372
   45ARG      C  495   5.789   8.388   1.776
   45ARG      O  496   5.705   8.446   1.844
   46ILE      N  497   5.914   8.396   1.819
   46ILE      H  498   5.972   8.316   1.836
   46ILE     CA  499   5.972   8.517   1.880
   46ILE     CB  500   6.052   8.485   2.006
   46ILE    CG1  501   6.130   8.355   1.992
   46ILE    CG2  502   5.944   8.493   2.115
   46ILE     CD  503   6.204   8.309   2.118
   46ILE      C  504   6.064   8.601   1.790
   46ILE      O  505   6.078   8.562   1.674
   47GL4      N  506   6.136   8.703   1.838
   47GL4      H  507   6.126   8.720   1.936
   47GL4     CA  508   6.234   8.780   1.760
   47GL4     CB  509   6.296   8.890   1.846
   47GL4     CG  510   6.206   9.002   1.898
   47GL4     CD  511   6.081   8.962   1.977
   47GL4    OE1  512   6.093   8.872   2.062
   47GL4   HE11  513   6.006   8.859   2.111
   47GL4   HE12  514   6.191   8.861   2.078
   47GL4    OE2  515   5.978   9.029   1.956
   47GL4   HE21  516   5.895   8.973   1.964
   47GL4   HE22  517   6.002   9.126   1.951
   47GL4      C  518   6.345   8.690   1.706
   47GL4      O  519   6.385   8.593   1.770
   48LYSH     N  520   6.415   8.747   1.608
   48LYSH     H  521   6.405   8.845   1.591
   48LYSH    CA  522   6.524   8.683   1.533
   48LYSH    CB  523   6.564   8.774   1.416
   48LYSH    CG  524   6.638   8.705   1.301
   48LYSH    CD  525   6.551   8.633   1.197
   48LYSH    CE  526   6.484   8.730   1.099
   48LYSH    NZ  527   6.421   8.654   0.990
   48LYSH   HZ1  528   6.366   8.581   1.031
   48LYSH   HZ2  529   6.355   8.717   0.949
   48LYSH   HZ3  530   6.494   8.628   0.928
   48LYSH     C  531   6.650   8.641   1.609
   48LYSH     O  532   6.723   8.727   1.655
   49VAL      N  533   6.683   8.512   1.606
   49VAL      H  534   6.618   8.454   1.556
   49VAL     CA  535   6.792   8.461   1.691
   49VAL     CB  536   6.786   8.309   1.701
   49VAL    CG1  537   6.658   8.256   1.766
   49VAL    CG2  538   6.797   8.229   1.572
   49VAL      C  539   6.935   8.491   1.645
   49VAL      O  540   6.966   8.518   1.528
   50GL4      N  541   7.034   8.471   1.730
   50GL4      H  542   7.018   8.433   1.822
   50GL4     CA  543   7.176   8.485   1.696
   50GL4     CB  544   7.234   8.576   1.805
   50GL4     CG  545   7.226   8.722   1.760
   50GL4     CD  546   7.301   8.814   1.857
   50GL4    OE1  547   7.248   8.828   1.970
   50GL4   HE11  548   7.263   8.923   1.997
   50GL4   HE12  549   7.219   8.740   2.007
   50GL4    OE2  550   7.412   8.854   1.815
   50GL4   HE21  551   7.432   8.938   1.865
   50GL4   HE22  552   7.436   8.802   1.733
   50GL4      C  553   7.245   8.349   1.681
   50GL4      O  554   7.216   8.243   1.737
   51HI0      N  555   7.363   8.360   1.621
   51HI0      H  556   7.408   8.449   1.612
   51HI0     CA  557   7.443   8.247   1.569
   51HI0     CB  558   7.384   8.187   1.442
   51HI0     CG  559   7.361   8.285   1.327
   51HI0    ND1  560   7.451   8.301   1.230
   51HI0    HD1  561   7.545   8.267   1.235
   51HI0    CD2  562   7.251   8.344   1.280
   51HI0    HD2  563   7.158   8.331   1.334
   51HI0    CE1  564   7.396   8.357   1.122
   51HI0    HE1  565   7.449   8.370   1.028
   51HI0    NE2  566   7.272   8.392   1.156
   51HI0    HE2  567   7.204   8.410   1.086
   51HI0      C  568   7.589   8.279   1.539
   51HI0      O  569   7.617   8.387   1.485
   52SER      N  570   7.678   8.209   1.608
   52SER      H  571   7.650   8.140   1.674
   52SER     CA  572   7.825   8.220   1.596
   52SER     CB  573   7.886   8.135   1.707
   52SER     OG  574   7.830   8.003   1.711
   52SER     HG  575   7.817   7.987   1.809
   52SER      C  576   7.881   8.162   1.467
   52SER      O  577   7.810   8.082   1.405
   53AS4      N  578   7.996   8.212   1.424
   53AS4      H  579   8.063   8.278   1.460
   53AS4     CA  580   8.051   8.174   1.293
   53AS4     CB  581   8.193   8.229   1.293
   53AS4     CG  582   8.182   8.380   1.268
   53AS4    OD1  583   8.176   8.459   1.365
   53AS4   HD11  584   8.197   8.556   1.347
   53AS4   HD12  585   8.159   8.409   1.449
   53AS4    OD2  586   8.171   8.407   1.148
   53AS4   HD21  587   8.195   8.504   1.137
   53AS4   HD22  588   8.188   8.320   1.102
   53AS4      C  589   8.052   8.025   1.257
   53AS4      O  590   8.048   7.942   1.347
   54LEU      N  591   8.051   7.978   1.132
   54LEU      H  592   8.063   8.042   1.056
   54LEU     CA  593   8.040   7.837   1.094
   54LEU     CB  594   8.059   7.841   0.942
   54LEU     CG  595   7.926   7.873   0.873
   54LEU    CD1  596   7.938   7.907   0.725
   54LEU    CD2  597   7.842   7.746   0.880
   54LEU      C  598   8.146   7.741   1.148
   54LEU      O  599   8.254   7.788   1.184
   55SER      N  600   8.102   7.619   1.176
   55SER      H  601   8.003   7.603   1.179
   55SER     CA  602   8.183   7.499   1.204
   55SER     CB  603   8.120   7.419   1.319
   55SER     OG  604   8.175   7.288   1.306
   55SER     HG  605   8.159   7.242   1.393
   55SER      C  606   8.192   7.422   1.071
   55SER      O  607   8.094   7.387   1.005
   56PHE      N  608   8.307   7.430   1.005
   56PHE      H  609   8.390   7.462   1.051
   56PHE     CA  610   8.346   7.369   0.877
   56PHE     CB  611   8.453   7.450   0.804
   56PHE     CG  612   8.399   7.584   0.755
   56PHE    CD1  613   8.412   7.693   0.839
   56PHE    HD1  614   8.461   7.692   0.936
   56PHE    CD2  615   8.356   7.613   0.625
   56PHE    HD2  616   8.346   7.535   0.549
   56PHE    CE1  617   8.379   7.824   0.806
   56PHE    HE1  618   8.372   7.900   0.883
   56PHE    CE2  619   8.317   7.742   0.592
   56PHE    HE2  620   8.270   7.765   0.496
   56PHE     CZ  621   8.318   7.847   0.683
   56PHE     HZ  622   8.279   7.947   0.668
   56PHE      C  623   8.377   7.220   0.885
   56PHE      O  624   8.443   7.184   0.984
   57SER      N  625   8.344   7.148   0.778
   57SER      H  626   8.333   7.195   0.691
   57SER     CA  627   8.361   7.003   0.762
   57SER     CB  628   8.271   6.931   0.862
   57SER     OG  629   8.290   6.789   0.865
   57SER     HG  630   8.208   6.743   0.898
   57SER      C  631   8.335   6.957   0.618
   57SER      O  632   8.321   7.041   0.529
   58LYSH     N  633   8.315   6.828   0.594
   58LYSH     H  634   8.312   6.769   0.676
   58LYSH    CA  635   8.281   6.762   0.467
   58LYSH    CB  636   8.273   6.610   0.483
   58LYSH    CG  637   8.414   6.556   0.509
   58LYSH    CD  638   8.432   6.407   0.478
   58LYSH    CE  639   8.572   6.361   0.520
   58LYSH    NZ  640   8.600   6.224   0.473
   58LYSH   HZ1  641   8.687   6.199   0.515
   58LYSH   HZ2  642   8.529   6.162   0.507
   58LYSH   HZ3  643   8.600   6.215   0.374
   58LYSH     C  644   8.147   6.815   0.416
   58LYSH     O  645   8.075   6.875   0.495
   59AS4      N  646   8.115   6.782   0.291
   59AS4      H  647   8.158   6.699   0.255
   59AS4     CA  648   7.996   6.824   0.216
   59AS4     CB  649   7.977   6.740   0.090
   59AS4     CG  650   8.081   6.752  -0.022
   59AS4    OD1  651   8.154   6.651  -0.035
   59AS4   HD11  652   8.234   6.680  -0.087
   59AS4   HD12  653   8.130   6.582   0.033
   59AS4    OD2  654   8.091   6.851  -0.098
   59AS4   HD21  655   8.151   6.833  -0.176
   59AS4   HD22  656   8.045   6.934  -0.066
   59AS4      C  657   7.867   6.819   0.298
   59AS4      O  658   7.834   6.707   0.337
   60TRP      N  659   7.783   6.920   0.275
   60TRP      H  660   7.789   6.974   0.191
   60TRP     CA  661   7.654   6.935   0.344
   60TRP     CB  662   7.542   6.839   0.301
   60TRP     CG  663   7.467   6.879   0.174
   60TRP    CD1  664   7.355   6.950   0.168
   60TRP    HD1  665   7.287   6.973   0.250
   60TRP    CD2  666   7.503   6.861   0.041
   60TRP    NE1  667   7.326   6.989   0.045
   60TRP    HE1  668   7.243   7.030   0.007
   60TRP    CE2  669   7.419   6.940  -0.037
   60TRP    CE3  670   7.595   6.775  -0.017
   60TRP    HE3  671   7.672   6.739   0.051
   60TRP    CZ2  672   7.437   6.926  -0.174
   60TRP    HZ2  673   7.369   6.979  -0.241
   60TRP    CZ3  674   7.615   6.766  -0.155
   60TRP    HZ3  675   7.715   6.733  -0.185
   60TRP    CH2  676   7.536   6.849  -0.233
   60TRP    HH2  677   7.577   6.863  -0.333
   60TRP      C  678   7.650   6.951   0.496
   60TRP      O  679   7.563   7.023   0.545
   61SER      N  680   7.733   6.874   0.566
   61SER      H  681   7.800   6.811   0.527
   61SER     CA  682   7.747   6.875   0.714
   61SER     CB  683   7.804   6.741   0.762
   61SER     OG  684   7.921   6.711   0.686
   61SER     HG  685   7.997   6.776   0.696
   61SER      C  686   7.831   6.987   0.775
   61SER      O  687   7.948   6.963   0.806
   62PHE      N  688   7.773   7.106   0.770
   62PHE      H  689   7.679   7.118   0.737
   62PHE     CA  690   7.824   7.224   0.842
   62PHE     CB  691   7.815   7.350   0.757
   62PHE     CG  692   7.900   7.335   0.630
   62PHE    CD1  693   8.039   7.344   0.628
   62PHE    HD1  694   8.092   7.387   0.712
   62PHE    CD2  695   7.836   7.296   0.513
   62PHE    HD2  696   7.727   7.298   0.515
   62PHE    CE1  697   8.108   7.317   0.510
   62PHE    HE1  698   8.217   7.317   0.512
   62PHE    CE2  699   7.903   7.266   0.395
   62PHE    HE2  700   7.864   7.241   0.296
   62PHE     CZ  701   8.042   7.279   0.394
   62PHE     HZ  702   8.102   7.231   0.317
   62PHE      C  703   7.741   7.245   0.969
   62PHE      O  704   7.621   7.271   0.967
   63TYR      N  705   7.822   7.275   1.071
   63TYR      H  706   7.914   7.313   1.059
   63TYR     CA  707   7.758   7.293   1.202
   63TYR     CB  708   7.829   7.215   1.312
   63TYR     CG  709   7.860   7.073   1.265
   63TYR    CD1  710   7.975   7.039   1.196
   63TYR    HD1  711   8.059   7.108   1.184
   63TYR    CD2  712   7.761   6.977   1.283
   63TYR    HD2  713   7.672   7.001   1.342
   63TYR    CE1  714   7.988   6.908   1.148
   63TYR    HE1  715   8.092   6.884   1.127
   63TYR    CE2  716   7.775   6.847   1.235
   63TYR    HE2  717   7.686   6.784   1.237
   63TYR     CZ  718   7.892   6.810   1.169
   63TYR     OH  719   7.910   6.684   1.122
   63TYR     HH  720   7.823   6.637   1.104
   63TYR      C  721   7.733   7.437   1.248
   63TYR      O  722   7.818   7.520   1.215
   64LEU      N  723   7.641   7.459   1.340
   64LEU      H  724   7.576   7.390   1.373
   64LEU     CA  725   7.596   7.593   1.383
   64LEU     CB  726   7.524   7.659   1.265
   64LEU     CG  727   7.539   7.811   1.268
   64LEU    CD1  728   7.685   7.844   1.235
   64LEU    CD2  729   7.452   7.882   1.164
   64LEU      C  730   7.510   7.605   1.508
   64LEU      O  731   7.400   7.552   1.523
   65LEU      N  732   7.571   7.671   1.606
   65LEU      H  733   7.668   7.692   1.602
   65LEU     CA  734   7.510   7.695   1.739
   65LEU     CB  735   7.617   7.674   1.845
   65LEU     CG  736   7.569   7.706   1.987
   65LEU    CD1  737   7.491   7.585   2.038
   65LEU    CD2  738   7.698   7.725   2.069
   65LEU      C  739   7.437   7.830   1.746
   65LEU      O  740   7.487   7.942   1.740
   66TYR      N  741   7.306   7.813   1.753
   66TYR      H  742   7.266   7.721   1.747
   66TYR     CA  743   7.214   7.926   1.773
   66TYR     CB  744   7.085   7.907   1.693
   66TYR     CG  745   7.098   7.924   1.540
   66TYR    CD1  746   7.137   7.812   1.469
   66TYR    HD1  747   7.155   7.719   1.523
   66TYR    CD2  748   7.060   8.043   1.480
   66TYR    HD2  749   7.064   8.141   1.528
   66TYR    CE1  750   7.150   7.821   1.331
   66TYR    HE1  751   7.199   7.740   1.278
   66TYR    CE2  752   7.057   8.043   1.342
   66TYR    HE2  753   7.013   8.128   1.288
   66TYR     CZ  754   7.106   7.937   1.266
   66TYR     OH  755   7.144   7.956   1.138
   66TYR     HH  756   7.182   7.878   1.089
   66TYR      C  757   7.195   7.974   1.918
   66TYR      O  758   7.202   7.886   2.003
   67TYR      N  759   7.137   8.091   1.943
   67TYR      H  760   7.157   8.167   1.881
   67TYR     CA  761   7.093   8.144   2.072
   67TYR     CB  762   7.226   8.166   2.145
   67TYR     CG  763   7.333   8.256   2.082
   67TYR    CD1  764   7.439   8.197   2.015
   67TYR    HD1  765   7.438   8.089   2.002
   67TYR    CD2  766   7.329   8.392   2.108
   67TYR    HD2  767   7.245   8.438   2.160
   67TYR    CE1  768   7.540   8.278   1.964
   67TYR    HE1  769   7.614   8.227   1.901
   67TYR    CE2  770   7.440   8.468   2.072
   67TYR    HE2  771   7.436   8.567   2.120
   67TYR     CZ  772   7.541   8.413   1.995
   67TYR     OH  773   7.664   8.469   1.980
   67TYR     HH  774   7.637   8.564   1.964
   67TYR      C  775   7.011   8.273   2.071
   67TYR      O  776   7.022   8.358   1.983
   68THR      N  777   6.941   8.282   2.184
   68THR      H  778   6.943   8.204   2.247
   68THR     CA  779   6.866   8.394   2.242
   68THR     CB  780   6.731   8.413   2.174
   68THR    OG1  781   6.675   8.532   2.230
   68THR    HG1  782   6.606   8.568   2.168
   68THR    CG2  783   6.653   8.281   2.176
   68THR      C  784   6.871   8.378   2.394
   68THR      O  785   6.876   8.270   2.452
   69GL4      N  786   6.844   8.492   2.457
   69GL4      H  787   6.788   8.556   2.405
   69GL4     CA  788   6.858   8.520   2.601
   69GL4     CB  789   6.837   8.670   2.624
   69GL4     CG  790   6.942   8.765   2.568
   69GL4     CD  791   7.077   8.766   2.640
   69GL4    OE1  792   7.181   8.793   2.575
   69GL4   HE11  793   7.254   8.775   2.641
   69GL4   HE12  794   7.153   8.815   2.482
   69GL4    OE2  795   7.076   8.752   2.763
   69GL4   HE21  796   7.166   8.757   2.807
   69GL4   HE22  797   6.988   8.789   2.795
   69GL4      C  798   6.763   8.434   2.684
   69GL4      O  799   6.640   8.440   2.671
   70PHE      N  800   6.808   8.394   2.803
   70PHE      H  801   6.894   8.429   2.840
   70PHE     CA  802   6.733   8.303   2.890
   70PHE     CB  803   6.824   8.196   2.951
   70PHE     CG  804   6.751   8.065   2.984
   70PHE    CD1  805   6.663   8.050   3.090
   70PHE    HD1  806   6.643   8.131   3.160
   70PHE    CD2  807   6.783   7.954   2.907
   70PHE    HD2  808   6.832   7.965   2.809
   70PHE    CE1  809   6.604   7.926   3.115
   70PHE    HE1  810   6.526   7.913   3.190
   70PHE    CE2  811   6.730   7.829   2.937
   70PHE    HE2  812   6.753   7.745   2.872
   70PHE     CZ  813   6.643   7.813   3.044
   70PHE     HZ  814   6.582   7.725   3.062
   70PHE      C  815   6.643   8.374   2.990
   70PHE      O  816   6.684   8.404   3.103
   71THR      N  817   6.519   8.387   2.944
   71THR      H  818   6.483   8.344   2.862
   71THR     CA  819   6.413   8.465   3.009
   71THR     CB  820   6.319   8.522   2.901
   71THR    OG1  821   6.266   8.415   2.822
   71THR    HG1  822   6.215   8.458   2.748
   71THR    CG2  823   6.370   8.626   2.802
   71THR      C  824   6.347   8.403   3.132
   71THR      O  825   6.308   8.287   3.121
   72PRO      N  826   6.348   8.469   3.248
   72PRO     CA  827   6.294   8.411   3.372
   72PRO     CB  828   6.313   8.514   3.484
   72PRO     CG  829   6.436   8.590   3.435
   72PRO     CD  830   6.441   8.578   3.283
   72PRO      C  831   6.158   8.342   3.380
   72PRO      O  832   6.130   8.285   3.485
   73THR      N  833   6.076   8.367   3.278
   73THR      H  834   6.075   8.454   3.229
   73THR     CA  835   5.952   8.291   3.258
   73THR     CB  836   5.853   8.331   3.148
   73THR    OG1  837   5.931   8.353   3.030
   73THR    HG1  838   5.904   8.443   2.995
   73THR    CG2  839   5.770   8.456   3.179
   73THR      C  840   5.971   8.140   3.247
   73THR      O  841   5.977   8.081   3.139
   74GL4      N  842   5.946   8.072   3.358
   74GL4      H  843   5.906   8.109   3.442
   74GL4     CA  844   5.973   7.927   3.353
   74GL4     CB  845   6.017   7.884   3.493
   74GL4     CG  846   6.116   7.767   3.496
   74GL4     CD  847   6.255   7.769   3.433
   74GL4    OE1  848   6.318   7.877   3.433
   74GL4   HE11  849   6.414   7.865   3.406
   74GL4   HE12  850   6.261   7.954   3.460
   74GL4    OE2  851   6.313   7.663   3.399
   74GL4   HE21  852   6.355   7.684   3.311
   74GL4   HE22  853   6.288   7.592   3.464
   74GL4      C  854   5.855   7.853   3.289
   74GL4      O  855   5.877   7.749   3.228
   75LYSH     N  856   5.741   7.920   3.299
   75LYSH     H  857   5.747   7.983   3.376
   75LYSH    CA  858   5.613   7.876   3.240
   75LYSH    CB  859   5.499   7.953   3.308
   75LYSH    CG  860   5.430   7.857   3.405
   75LYSH    CD  861   5.320   7.936   3.477
   75LYSH    CE  862   5.262   7.850   3.589
   75LYSH    NZ  863   5.224   7.715   3.544
   75LYSH   HZ1  864   5.186   7.717   3.452
   75LYSH   HZ2  865   5.301   7.652   3.537
   75LYSH   HZ3  866   5.159   7.674   3.609
   75LYSH     C  867   5.595   7.875   3.089
   75LYSH     O  868   5.488   7.839   3.039
   76ASN      N  869   5.699   7.903   3.010
   76ASN      H  870   5.790   7.906   3.052
   76ASN     CA  871   5.700   7.897   2.863
   76ASN     CB  872   5.733   8.033   2.799
   76ASN     CG  873   5.619   8.130   2.832
   76ASN    OD1  874   5.502   8.096   2.812
   76ASN    ND2  875   5.657   8.253   2.864
   76ASN   HD21  876   5.753   8.282   2.864
   76ASN   HD22  877   5.591   8.327   2.877
   76ASN      C  878   5.796   7.787   2.819
   76ASN      O  879   5.914   7.798   2.851
   77GL4      N  880   5.751   7.722   2.712
   77GL4      H  881   5.674   7.762   2.661
   77GL4     CA  882   5.831   7.617   2.646
   77GL4     CB  883   5.755   7.487   2.620
   77GL4     CG  884   5.683   7.431   2.742
   77GL4     CD  885   5.624   7.293   2.713
   77GL4    OE1  886   5.502   7.289   2.684
   77GL4   HE11  887   5.477   7.192   2.680
   77GL4   HE12  888   5.463   7.378   2.661
   77GL4    OE2  889   5.688   7.186   2.716
   77GL4   HE21  890   5.631   7.108   2.742
   77GL4   HE22  891   5.780   7.198   2.678
   77GL4      C  892   5.883   7.656   2.508
   77GL4      O  893   5.831   7.742   2.436
   78TYR      N  894   6.010   7.627   2.483
   78TYR      H  895   6.059   7.569   2.548
   78TYR     CA  896   6.075   7.662   2.355
   78TYR     CB  897   6.211   7.729   2.374
   78TYR     CG  898   6.210   7.860   2.454
   78TYR    CD1  899   6.164   7.867   2.585
   78TYR    HD1  900   6.178   7.784   2.654
   78TYR    CD2  901   6.195   7.969   2.368
   78TYR    HD2  902   6.216   7.945   2.265
   78TYR    CE1  903   6.108   7.987   2.627
   78TYR    HE1  904   6.050   7.985   2.719
   78TYR    CE2  905   6.157   8.094   2.414
   78TYR    HE2  906   6.178   8.186   2.360
   78TYR     CZ  907   6.116   8.101   2.548
   78TYR     OH  908   6.108   8.226   2.602
   78TYR     HH  909   6.099   8.217   2.701
   78TYR      C  910   6.081   7.542   2.260
   78TYR      O  911   6.103   7.431   2.309
   79ALA      N  912   6.075   7.576   2.132
   79ALA      H  913   6.032   7.663   2.111
   79ALA     CA  914   6.083   7.487   2.016
   79ALA     CB  915   5.953   7.417   1.976
   79ALA      C  916   6.155   7.548   1.895
   79ALA      O  917   6.142   7.669   1.878
   80CYS2     N  918   6.229   7.469   1.819
   80CYS2     H  919   6.251   7.378   1.855
   80CYS2    CA  920   6.308   7.503   1.700
   80CYS2    CB  921   6.457   7.485   1.729
   80CYS2    SG  922   6.586   7.540   1.612
   80CYS2     C  923   6.260   7.455   1.562
   80CYS2     O  924   6.252   7.338   1.526
   81ARG      N  925   6.264   7.547   1.465
   81ARG      H  926   6.300   7.639   1.477
   81ARG     CA  927   6.224   7.522   1.327
   81ARG     CB  928   6.079   7.568   1.309
   81ARG     CG  929   5.973   7.458   1.319
   81ARG     CD  930   5.828   7.507   1.316
   81ARG     NE  931   5.788   7.575   1.191
   81ARG     HE  932   5.846   7.562   1.110
   81ARG     CZ  933   5.699   7.674   1.178
   81ARG    NH1  934   5.617   7.709   1.278
   81ARG   HH11  935   5.619   7.657   1.363
   81ARG   HH12  936   5.540   7.771   1.266
   81ARG    NH2  937   5.682   7.732   1.059
   81ARG   HH21  938   5.738   7.716   0.977
   81ARG   HH22  939   5.619   7.810   1.048
   81ARG      C  940   6.321   7.575   1.220
   81ARG      O  941   6.383   7.681   1.224
   82VAL      N  942   6.368   7.486   1.133
   82VAL      H  943   6.320   7.400   1.118
   82VAL     CA  944   6.469   7.499   1.028
   82VAL     CB  945   6.554   7.373   1.012
   82VAL    CG1  946   6.648   7.381   0.891
   82VAL    CG2  947   6.617   7.338   1.148
   82VAL      C  948   6.386   7.516   0.900
   82VAL      O  949   6.340   7.420   0.839
   83ASN      N  950   6.349   7.642   0.877
   83ASN      H  951   6.393   7.709   0.938
   83ASN     CA  952   6.264   7.685   0.765
   83ASN     CB  953   6.219   7.831   0.783
   83ASN     CG  954   6.151   7.871   0.914
   83ASN    OD1  955   6.073   7.799   0.977
   83ASN    ND2  956   6.156   8.002   0.936
   83ASN   HD21  957   6.185   8.066   0.865
   83ASN   HD22  958   6.137   8.034   1.028
   83ASN      C  959   6.331   7.677   0.628
   83ASN      O  960   6.408   7.765   0.591
   84HI0      N  961   6.326   7.558   0.568
   84HI0      H  962   6.292   7.482   0.622
   84HI0     CA  963   6.379   7.543   0.431
   84HI0     CB  964   6.529   7.511   0.431
   84HI0     CG  965   6.593   7.529   0.294
   84HI0    ND1  966   6.653   7.442   0.212
   84HI0    HD1  967   6.630   7.345   0.216
   84HI0    CD2  968   6.634   7.651   0.262
   84HI0    HD2  969   6.617   7.742   0.320
   84HI0    CE1  970   6.723   7.516   0.126
   84HI0    HE1  971   6.779   7.473   0.044
   84HI0    NE2  972   6.709   7.646   0.152
   84HI0    HE2  973   6.755   7.720   0.104
   84HI0      C  974   6.301   7.436   0.355
   84HI0      O  975   6.241   7.352   0.423
   85VAL      N  976   6.302   7.439   0.222
   85VAL      H  977   6.347   7.515   0.176
   85VAL     CA  978   6.219   7.357   0.133
   85VAL     CB  979   6.214   7.419  -0.007
   85VAL    CG1  980   6.109   7.531  -0.009
   85VAL    CG2  981   6.356   7.452  -0.052
   85VAL      C  982   6.247   7.207   0.115
   85VAL      O  983   6.221   7.149   0.010
   86THR      N  984   6.287   7.141   0.224
   86THR      H  985   6.285   7.191   0.310
   86THR     CA  986   6.327   7.000   0.219
   86THR     CB  987   6.474   6.970   0.250
   86THR    OG1  988   6.510   6.834   0.222
   86THR    HG1  989   6.596   6.822   0.172
   86THR    CG2  990   6.515   7.014   0.391
   86THR      C  991   6.240   6.913   0.311
   86THR      O  992   6.133   6.950   0.358
   87LEU      N  993   6.284   6.793   0.346
   87LEU      H  994   6.374   6.768   0.310
   87LEU     CA  995   6.219   6.693   0.431
   87LEU     CB  996   6.252   6.559   0.365
   87LEU     CG  997   6.204   6.436   0.442
   87LEU    CD1  998   6.051   6.430   0.438
   87LEU    CD2  999   6.255   6.317   0.361
   87LEU      C 1000   6.263   6.699   0.577
   87LEU      O 1001   6.179   6.711   0.666
   88SER      N 1002   6.391   6.688   0.612
   88SER      H 1003   6.460   6.685   0.540
   88SER     CA 1004   6.432   6.682   0.753
   88SER     CB 1005   6.391   6.553   0.824
   88SER     OG 1006   6.403   6.584   0.964
   88SER     HG 1007   6.353   6.518   1.020
   88SER      C 1008   6.583   6.703   0.768
   88SER      O 1009   6.668   6.628   0.719
   89GLN      N 1010   6.612   6.794   0.860
   89GLN      H 1011   6.537   6.831   0.916
   89GLN     CA 1012   6.744   6.810   0.923
   89GLN     CB 1013   6.781   6.959   0.926
   89GLN     CG 1014   6.924   7.004   0.895
   89GLN     CD 1015   7.023   6.958   1.002
   89GLN    OE1 1016   7.051   7.020   1.105
   89GLN    NE2 1017   7.094   6.848   0.975
   89GLN   HE21 1018   7.091   6.782   0.901
   89GLN   HE22 1019   7.161   6.834   1.048
   89GLN      C 1020   6.760   6.743   1.059
   89GLN      O 1021   6.673   6.762   1.145
   90PRO      N 1022   6.851   6.646   1.066
   90PRO     CA 1023   6.885   6.589   1.196
   90PRO     CB 1024   6.974   6.472   1.153
   90PRO     CG 1025   6.907   6.414   1.028
   90PRO     CD 1026   6.866   6.545   0.959
   90PRO      C 1027   6.964   6.691   1.280
   90PRO      O 1028   7.077   6.680   1.324
   91LYSH     N 1029   6.878   6.781   1.326
   91LYSH     H 1030   6.783   6.750   1.334
   91LYSH    CA 1031   6.921   6.886   1.419
   91LYSH    CB 1032   6.818   6.999   1.411
   91LYSH    CG 1033   6.676   6.961   1.454
   91LYSH    CD 1034   6.576   7.075   1.439
   91LYSH    CE 1035   6.429   7.034   1.452
   91LYSH    NZ 1036   6.371   6.957   1.342
   91LYSH   HZ1 1037   6.365   7.005   1.253
   91LYSH   HZ2 1038   6.415   6.868   1.327
   91LYSH   HZ3 1039   6.279   6.942   1.378
   91LYSH     C 1040   6.957   6.836   1.559
   91LYSH     O 1041   6.930   6.721   1.592
   92ILE      N 1042   7.026   6.920   1.635
   92ILE      H 1043   7.035   7.014   1.602
   92ILE     CA 1044   7.076   6.894   1.772
   92ILE     CB 1045   6.956   6.879   1.865
   92ILE    CG1 1046   6.836   6.974   1.859
   92ILE    CG2 1047   7.000   6.880   2.012
   92ILE     CD 1048   6.869   7.122   1.839
   92ILE      C 1049   7.181   6.786   1.796
   92ILE      O 1050   7.282   6.817   1.859
   93VAL      N 1051   7.174   6.675   1.723
   93VAL      H 1052   7.087   6.638   1.691
   93VAL     CA 1053   7.279   6.573   1.714
   93VAL     CB 1054   7.225   6.434   1.678
   93VAL    CG1 1055   7.140   6.379   1.793
   93VAL    CG2 1056   7.148   6.444   1.546
   93VAL      C 1057   7.388   6.622   1.618
   93VAL      O 1058   7.356   6.683   1.516
   94LYSH     N 1059   7.511   6.582   1.650
   94LYSH     H 1060   7.541   6.551   1.740
   94LYSH    CA 1061   7.616   6.605   1.549
   94LYSH    CB 1062   7.756   6.609   1.612
   94LYSH    CG 1063   7.865   6.671   1.523
   94LYSH    CD 1064   7.988   6.688   1.612
   94LYSH    CE 1065   8.032   6.826   1.660
   94LYSH    NZ 1066   8.090   6.903   1.549
   94LYSH   HZ1 1067   8.184   6.878   1.525
   94LYSH   HZ2 1068   8.036   6.886   1.465
   94LYSH   HZ3 1069   8.082   6.999   1.576
   94LYSH     C 1070   7.608   6.512   1.429
   94LYSH     O 1071   7.673   6.407   1.429
   95TRP      N 1072   7.523   6.550   1.334
   95TRP      H 1073   7.452   6.614   1.363
   95TRP     CA 1074   7.494   6.475   1.211
   95TRP     CB 1075   7.369   6.528   1.141
   95TRP     CG 1076   7.340   6.462   1.007
   95TRP    CD1 1077   7.274   6.348   0.987
   95TRP    HD1 1078   7.253   6.276   1.066
   95TRP    CD2 1079   7.355   6.518   0.880
   95TRP    NE1 1080   7.253   6.326   0.859
   95TRP    HE1 1081   7.229   6.241   0.811
   95TRP    CE2 1082   7.297   6.431   0.789
   95TRP    CE3 1083   7.412   6.636   0.834
   95TRP    HE3 1084   7.493   6.684   0.888
   95TRP    CZ2 1085   7.293   6.465   0.655
   95TRP    HZ2 1086   7.260   6.392   0.581
   95TRP    CZ3 1087   7.405   6.680   0.701
   95TRP    HZ3 1088   7.447   6.775   0.668
   95TRP    CH2 1089   7.346   6.588   0.617
   95TRP    HH2 1090   7.321   6.623   0.516
   95TRP      C 1091   7.622   6.465   1.127
   95TRP      O 1092   7.677   6.569   1.092
   96AS4      N 1093   7.622   6.351   1.059
   96AS4      H 1094   7.547   6.289   1.084
   96AS4     CA 1095   7.709   6.311   0.946
   96AS4     CB 1096   7.849   6.293   1.007
   96AS4     CG 1097   7.948   6.271   0.893
   96AS4    OD1 1098   8.012   6.371   0.852
   96AS4   HD11 1099   8.087   6.351   0.789
   96AS4   HD12 1100   7.961   6.445   0.895
   96AS4    OD2 1101   7.963   6.152   0.857
   96AS4   HD21 1102   8.044   6.147   0.798
   96AS4   HD22 1103   7.901   6.095   0.910
   96AS4      C 1104   7.659   6.197   0.857
   96AS4      O 1105   7.562   6.130   0.893
   97ARG      N 1106   7.690   6.208   0.729
   97ARG      H 1107   7.739   6.289   0.697
   97ARG     CA 1108   7.642   6.127   0.617
   97ARG     CB 1109   7.725   6.178   0.497
   97ARG     CG 1110   7.640   6.164   0.371
   97ARG     CD 1111   7.713   6.140   0.239
   97ARG     NE 1112   7.785   6.264   0.208
   97ARG     HE 1113   7.830   6.302   0.289
   97ARG     CZ 1114   7.776   6.336   0.095
   97ARG    NH1 1115   7.681   6.314   0.004
   97ARG   HH11 1116   7.612   6.242   0.016
   97ARG   HH12 1117   7.673   6.367  -0.080
   97ARG    NH2 1118   7.859   6.441   0.084
   97ARG   HH21 1119   7.915   6.462   0.164
   97ARG   HH22 1120   7.885   6.493   0.002
   97ARG      C 1121   7.680   5.979   0.630
   97ARG      O 1122   7.626   5.888   0.566
   98AS4      N 1123   7.781   5.943   0.707
   98AS4      H 1124   7.815   6.009   0.775
   98AS4     CA 1125   7.831   5.808   0.737
   98AS4     CB 1126   7.965   5.770   0.674
   98AS4     CG 1127   7.954   5.659   0.569
   98AS4    OD1 1128   7.889   5.554   0.591
   98AS4   HD11 1129   7.879   5.497   0.510
   98AS4   HD12 1130   7.858   5.554   0.686
   98AS4    OD2 1131   8.046   5.654   0.485
   98AS4   HD21 1132   8.017   5.579   0.425
   98AS4   HD22 1133   8.104   5.735   0.478
   98AS4      C 1134   7.846   5.782   0.888
   98AS4      O 1135   7.946   5.814   0.951
   99MET      N 1136   7.744   5.720   0.946
   99MET      H 1137   7.686   5.677   0.877
   99MET     CA 1138   7.730   5.687   1.089
   99MET     CB 1139   7.656   5.800   1.161
   99MET     CG 1140   7.726   5.933   1.191
   99MET     SD 1141   7.614   6.073   1.229
   99MET     CE 1142   7.537   6.017   1.378
   99MET      C 1143   7.640   5.565   1.112
   99MET     O1 1144   7.574   5.533   1.010
   99MET   HO11 1145   7.525   5.453   1.044
   99MET   HO12 1146   7.595   5.591   0.931
   99MET     O2 1147   7.608   5.543   1.230
   99MET   HO21 1148   7.545   5.466   1.242
   99MET   HO22 1149   7.660   5.603   1.291
  100ILE      N 1150   8.692   7.084   2.247
  100ILE     H1 1151   8.671   7.053   2.154
  100ILE     H2 1152   8.716   7.180   2.258
  100ILE     H3 1153   8.779   7.039   2.263
  100ILE     CA 1154   8.584   7.028   2.331
  100ILE     CB 1155   8.582   6.876   2.324
  100ILE    CG1 1156   8.465   6.814   2.401
  100ILE    CG2 1157   8.711   6.812   2.375
  100ILE     CD 1158   8.336   6.847   2.326
  100ILE      C 1159   8.601   7.079   2.474
  100ILE      O 1160   8.710   7.069   2.531
  101GLN      N 1161   8.487   7.118   2.529
  101GLN      H 1162   8.403   7.126   2.476
  101GLN     CA 1163   8.478   7.174   2.664
  101GLN     CB 1164   8.341   7.238   2.691
  101GLN     CG 1165   8.312   7.338   2.804
  101GLN     CD 1166   8.340   7.286   2.944
  101GLN    OE1 1167   8.445   7.296   3.007
  101GLN    NE2 1168   8.235   7.227   3.001
  101GLN   HE21 1169   8.145   7.237   2.957
  101GLN   HE22 1170   8.247   7.158   3.072
  101GLN      C 1171   8.502   7.073   2.778
  101GLN      O 1172   8.448   6.963   2.785
  102ARG      N 1173   8.592   7.109   2.868
  102ARG      H 1174   8.599   7.208   2.883
  102ARG     CA 1175   8.664   7.021   2.962
  102ARG     CB 1176   8.809   7.066   2.943
  102ARG     CG 1177   8.897   7.037   2.821
  102ARG     CD 1178   8.914   6.887   2.793
  102ARG     NE 1179   9.006   6.859   2.681
  102ARG     HE 1180   9.087   6.917   2.684
  102ARG     CZ 1181   9.010   6.755   2.598
  102ARG    NH1 1182   8.910   6.665   2.602
  102ARG   HH11 1183   8.837   6.655   2.670
  102ARG   HH12 1184   8.913   6.593   2.533
  102ARG    NH2 1185   9.111   6.741   2.510
  102ARG   HH21 1186   9.183   6.808   2.526
  102ARG   HH22 1187   9.110   6.686   2.428
  102ARG      C 1188   8.625   6.997   3.108
  102ARG      O 1189   8.643   6.889   3.164
  103THR      N 1190   8.545   7.088   3.163
  103THR      H 1191   8.505   7.160   3.105
  103THR     CA 1192   8.508   7.096   3.305
  103THR     CB 1193   8.555   7.226   3.368
  103THR    OG1 1194   8.555   7.342   3.285
  103THR    HG1 1195   8.649   7.358   3.253
  103THR    CG2 1196   8.685   7.194   3.442
  103THR      C 1197   8.358   7.084   3.332
  103THR      O 1198   8.289   7.156   3.260
  104PRO      N 1199   8.316   7.011   3.435
  104PRO     CA 1200   8.182   7.039   3.488
  104PRO     CB 1201   8.170   6.945   3.608
  104PRO     CG 1202   8.312   6.905   3.645
  104PRO     CD 1203   8.390   6.912   3.515
  104PRO      C 1204   8.168   7.181   3.544
  104PRO      O 1205   8.269   7.236   3.588
  105LYSH     N 1206   8.050   7.242   3.539
  105LYSH     H 1207   7.976   7.222   3.476
  105LYSH    CA 1208   8.036   7.381   3.586
  105LYSH    CB 1209   7.972   7.472   3.481
  105LYSH    CG 1210   8.027   7.481   3.338
  105LYSH    CD 1211   8.179   7.499   3.334
  105LYSH    CE 1212   8.222   7.526   3.190
  105LYSH    NZ 1213   8.369   7.528   3.195
  105LYSH   HZ1 1214   8.411   7.448   3.238
  105LYSH   HZ2 1215   8.401   7.538   3.101
  105LYSH   HZ3 1216   8.411   7.602   3.247
  105LYSH     C 1217   7.967   7.374   3.722
  105LYSH     O 1218   7.845   7.360   3.724
  106ILE      N 1219   8.056   7.367   3.821
  106ILE      H 1220   8.154   7.383   3.807
  106ILE     CA 1221   8.011   7.369   3.960
  106ILE     CB 1222   8.112   7.304   4.055
  106ILE    CG1 1223   8.244   7.380   4.069
  106ILE    CG2 1224   8.142   7.159   4.016
  106ILE     CD 1225   8.302   7.354   4.208
  106ILE      C 1226   7.953   7.500   4.012
  106ILE      O 1227   7.927   7.595   3.939
  107GLN      N 1228   7.917   7.491   4.141
  107GLN      H 1229   7.895   7.399   4.173
  107GLN     CA 1230   7.852   7.587   4.231
  107GLN     CB 1231   7.793   7.509   4.349
  107GLN     CG 1232   7.890   7.409   4.413
  107GLN     CD 1233   7.829   7.342   4.536
  107GLN    OE1 1234   7.772   7.233   4.531
  107GLN    NE2 1235   7.833   7.409   4.651
  107GLN   HE21 1236   7.863   7.503   4.668
  107GLN   HE22 1237   7.780   7.363   4.722
  107GLN      C 1238   7.943   7.705   4.266
  107GLN      O 1239   8.037   7.745   4.196
  108VAL      N 1240   7.906   7.772   4.373
  108VAL      H 1241   7.829   7.745   4.432
  108VAL     CA 1242   8.007   7.851   4.446
  108VAL     CB 1243   7.952   7.978   4.510
  108VAL    CG1 1244   7.929   8.079   4.397
  108VAL    CG2 1245   7.828   7.978   4.599
  108VAL      C 1246   8.087   7.764   4.543
  108VAL      O 1247   8.024   7.670   4.592
  109TYR      N 1248   8.186   7.820   4.611
  109TYR      H 1249   8.210   7.913   4.583
  109TYR     CA 1250   8.259   7.749   4.717
  109TYR     CB 1251   8.389   7.817   4.760
  109TYR     CG 1252   8.477   7.737   4.856
  109TYR    CD1 1253   8.505   7.602   4.842
  109TYR    HD1 1254   8.460   7.555   4.753
  109TYR    CD2 1255   8.511   7.792   4.979
  109TYR    HD2 1256   8.455   7.882   5.007
  109TYR    CE1 1257   8.566   7.525   4.939
  109TYR    HE1 1258   8.562   7.416   4.934
  109TYR    CE2 1259   8.576   7.722   5.080
  109TYR    HE2 1260   8.620   7.772   5.166
  109TYR     CZ 1261   8.602   7.587   5.059
  109TYR     OH 1262   8.658   7.518   5.163
  109TYR     HH 1263   8.689   7.432   5.123
  109TYR      C 1264   8.177   7.709   4.840
  109TYR      O 1265   8.212   7.607   4.899
  110SER      N 1266   8.086   7.795   4.887
  110SER      H 1267   8.087   7.893   4.866
  110SER     CA 1268   7.984   7.748   4.981
  110SER     CB 1269   7.894   7.868   5.010
  110SER     OG 1270   7.968   7.976   5.067
  110SER     HG 1271   7.913   8.055   5.040
  110SER      C 1272   7.895   7.637   4.924
  110SER      O 1273   7.829   7.656   4.821
  111ARG      N 1274   7.891   7.519   4.984
  111ARG      H 1275   7.802   7.477   4.965
  111ARG     CA 1276   7.972   7.472   5.097
  111ARG     CB 1277   7.883   7.445   5.220
  111ARG     CG 1278   7.960   7.419   5.350
  111ARG     CD 1279   8.038   7.548   5.378
  111ARG     NE 1280   8.124   7.526   5.496
  111ARG     HE 1281   8.159   7.434   5.510
  111ARG     CZ 1282   8.187   7.621   5.564
  111ARG    NH1 1283   8.175   7.751   5.535
  111ARG   HH11 1284   8.128   7.794   5.458
  111ARG   HH12 1285   8.222   7.818   5.593
  111ARG    NH2 1286   8.240   7.581   5.682
  111ARG   HH21 1287   8.221   7.487   5.710
  111ARG   HH22 1288   8.328   7.610   5.720
  111ARG      C 1289   8.051   7.347   5.062
  111ARG      O 1290   7.998   7.259   4.993
  112HI0      N 1291   8.175   7.331   5.108
  112HI0      H 1292   8.222   7.407   5.154
  112HI0     CA 1293   8.245   7.202   5.111
  112HI0     CB 1294   8.381   7.224   5.179
  112HI0     CG 1295   8.483   7.112   5.199
  112HI0    ND1 1296   8.524   7.074   5.319
  112HI0    HD1 1297   8.488   7.100   5.410
  112HI0    CD2 1298   8.559   7.059   5.104
  112HI0    HD2 1299   8.526   7.032   5.003
  112HI0    CE1 1300   8.635   7.003   5.304
  112HI0    HE1 1301   8.695   6.948   5.376
  112HI0    NE2 1302   8.653   6.995   5.172
  112HI0    HE2 1303   8.729   6.948   5.128
  112HI0      C 1304   8.167   7.090   5.181
  112HI0      O 1305   8.120   7.114   5.292
  113PRO      N 1306   8.149   6.979   5.111
  113PRO     CA 1307   8.082   6.861   5.168
  113PRO     CB 1308   8.102   6.744   5.071
  113PRO     CG 1309   8.124   6.813   4.937
  113PRO     CD 1310   8.194   6.943   4.976
  113PRO      C 1311   8.120   6.817   5.309
  113PRO      O 1312   8.238   6.799   5.342
  114ALA      N 1313   8.025   6.815   5.403
  114ALA      H 1314   7.932   6.845   5.378
  114ALA     CA 1315   8.052   6.763   5.536
  114ALA     CB 1316   7.926   6.788   5.620
  114ALA      C 1317   8.103   6.619   5.542
  114ALA      O 1318   8.065   6.528   5.467
  115GL4      N 1319   8.180   6.606   5.649
  115GL4      H 1320   8.200   6.689   5.701
  115GL4     CA 1321   8.272   6.494   5.677
  115GL4     CB 1322   8.326   6.501   5.819
  115GL4     CG 1323   8.405   6.628   5.850
  115GL4     CD 1324   8.327   6.725   5.939
  115GL4    OE1 1325   8.380   6.756   6.048
  115GL4   HE11 1326   8.345   6.845   6.078
  115GL4   HE12 1327   8.450   6.687   6.064
  115GL4    OE2 1328   8.217   6.774   5.903
  115GL4   HE21 1329   8.189   6.841   5.972
  115GL4   HE22 1330   8.209   6.739   5.810
  115GL4      C 1331   8.194   6.363   5.665
  115GL4      O 1332   8.236   6.286   5.578
  116ASN      N 1333   8.080   6.340   5.731
  116ASN      H 1334   8.076   6.374   5.825
  116ASN     CA 1335   8.019   6.208   5.708
  116ASN     CB 1336   7.943   6.173   5.835
  116ASN     CG 1337   8.033   6.123   5.949
  116ASN    OD1 1338   8.156   6.133   5.944
  116ASN    ND2 1339   7.975   6.052   6.045
  116ASN   HD21 1340   7.880   6.024   6.031
  116ASN   HD22 1341   8.021   6.045   6.134
  116ASN      C 1342   7.922   6.206   5.589
  116ASN      O 1343   7.875   6.099   5.550
  117GLY      N 1344   7.902   6.319   5.522
  117GLY      H 1345   7.950   6.405   5.538
  117GLY     CA 1346   7.789   6.327   5.429
  117GLY      C 1347   7.733   6.469   5.415
  117GLY      O 1348   7.710   6.526   5.522
  118LYSH     N 1349   7.687   6.510   5.297
  118LYSH     H 1350   7.643   6.599   5.292
  118LYSH    CA 1351   7.695   6.436   5.170
  118LYSH    CB 1352   7.560   6.461   5.102
  118LYSH    CG 1353   7.433   6.386   5.142
  118LYSH    CD 1354   7.313   6.443   5.066
  118LYSH    CE 1355   7.195   6.464   5.161
  118LYSH    NZ 1356   7.142   6.344   5.227
  118LYSH   HZ1 1357   7.212   6.310   5.291
  118LYSH   HZ2 1358   7.059   6.360   5.281
  118LYSH   HZ3 1359   7.115   6.269   5.168
  118LYSH     C 1360   7.799   6.485   5.069
  118LYSH     O 1361   7.817   6.605   5.050
  119SER      N 1362   7.861   6.392   4.998
  119SER      H 1363   7.831   6.297   5.005
  119SER     CA 1364   7.952   6.416   4.884
  119SER     CB 1365   8.047   6.296   4.889
  119SER     OG 1366   8.139   6.336   4.788
  119SER     HG 1367   8.113   6.281   4.708
  119SER      C 1368   7.888   6.451   4.750
  119SER      O 1369   7.810   6.364   4.710
  120ASN      N 1370   7.945   6.540   4.668
  120ASN      H 1371   8.045   6.548   4.665
  120ASN     CA 1372   7.877   6.611   4.561
  120ASN     CB 1373   7.974   6.702   4.484
  120ASN     CG 1374   8.058   6.799   4.566
  120ASN    OD1 1375   8.169   6.773   4.611
  120ASN    ND2 1376   7.988   6.910   4.589
  120ASN   HD21 1377   7.892   6.912   4.562
  120ASN   HD22 1378   8.019   6.999   4.623
  120ASN      C 1379   7.790   6.534   4.460
  120ASN      O 1380   7.837   6.463   4.373
  121PHE      N 1381   7.658   6.537   4.474
  121PHE      H 1382   7.606   6.456   4.446
  121PHE     CA 1383   7.574   6.632   4.548
  121PHE     CB 1384   7.546   6.575   4.687
  121PHE     CG 1385   7.422   6.486   4.684
  121PHE    CD1 1386   7.296   6.546   4.680
  121PHE    HD1 1387   7.286   6.653   4.698
  121PHE    CD2 1388   7.440   6.348   4.675
  121PHE    HD2 1389   7.537   6.306   4.649
  121PHE    CE1 1390   7.183   6.466   4.689
  121PHE    HE1 1391   7.086   6.516   4.681
  121PHE    CE2 1392   7.325   6.270   4.681
  121PHE    HE2 1393   7.334   6.163   4.700
  121PHE     CZ 1394   7.199   6.328   4.682
  121PHE     HZ 1395   7.110   6.265   4.681
  121PHE      C 1396   7.594   6.784   4.543
  121PHE      O 1397   7.667   6.840   4.625
  122LEU      N 1398   7.520   6.850   4.455
  122LEU      H 1399   7.428   6.816   4.438
  122LEU     CA 1400   7.536   6.994   4.427
  122LEU     CB 1401   7.479   7.019   4.288
  122LEU     CG 1402   7.522   7.160   4.246
  122LEU    CD1 1403   7.658   7.149   4.177
  122LEU    CD2 1404   7.406   7.231   4.175
  122LEU      C 1405   7.450   7.068   4.530
  122LEU      O 1406   7.338   7.030   4.564
  123ASN      N 1407   7.513   7.163   4.597
  123ASN      H 1408   7.609   7.188   4.592
  123ASN     CA 1409   7.446   7.218   4.717
  123ASN     CB 1410   7.508   7.169   4.847
  123ASN     CG 1411   7.657   7.196   4.872
  123ASN    OD1 1412   7.698   7.311   4.889
  123ASN    ND2 1413   7.734   7.099   4.920
  123ASN   HD21 1414   7.695   7.010   4.944
  123ASN   HD22 1415   7.826   7.134   4.941
  123ASN      C 1416   7.433   7.371   4.717
  123ASN      O 1417   7.514   7.441   4.656
  124CYS2     N 1418   7.324   7.428   4.767
  124CYS2     H 1419   7.240   7.375   4.781
  124CYS2    CA 1420   7.313   7.572   4.793
  124CYS2    CB 1421   7.203   7.634   4.708
  124CYS2    SG 1422   7.177   7.815   4.693
  124CYS2     C 1423   7.291   7.605   4.941
  124CYS2     O 1424   7.188   7.567   4.997
  125TYR      N 1425   7.392   7.668   5.000
  125TYR      H 1426   7.441   7.732   4.941
  125TYR     CA 1427   7.413   7.693   5.144
  125TYR     CB 1428   7.565   7.691   5.163
  125TYR     CG 1429   7.605   7.702   5.311
  125TYR    CD1 1430   7.618   7.580   5.377
  125TYR    HD1 1431   7.622   7.491   5.314
  125TYR    CD2 1432   7.642   7.820   5.375
  125TYR    HD2 1433   7.657   7.904   5.307
  125TYR    CE1 1434   7.664   7.572   5.508
  125TYR    HE1 1435   7.668   7.478   5.562
  125TYR    CE2 1436   7.683   7.810   5.507
  125TYR    HE2 1437   7.715   7.904   5.550
  125TYR     CZ 1438   7.697   7.689   5.575
  125TYR     OH 1439   7.732   7.683   5.706
  125TYR     HH 1440   7.722   7.587   5.733
  125TYR      C 1441   7.351   7.828   5.180
  125TYR      O 1442   7.408   7.934   5.154
  126VAL      N 1443   7.236   7.812   5.246
  126VAL      H 1444   7.210   7.731   5.298
  126VAL     CA 1445   7.162   7.937   5.266
  126VAL     CB 1446   7.031   7.943   5.186
  126VAL    CG1 1447   7.059   7.983   5.041
  126VAL    CG2 1448   6.939   7.821   5.187
  126VAL      C 1449   7.137   7.961   5.415
  126VAL      O 1450   7.114   7.865   5.489
  127SER      N 1451   7.131   8.089   5.451
  127SER      H 1452   7.147   8.169   5.392
  127SER     CA 1453   7.100   8.128   5.589
  127SER     CB 1454   7.134   8.275   5.615
  127SER     OG 1455   7.271   8.310   5.594
  127SER     HG 1456   7.309   8.347   5.679
  127SER      C 1457   6.956   8.084   5.618
  127SER      O 1458   6.876   8.073   5.526
  128GLY      N 1459   6.930   8.063   5.747
  128GLY      H 1460   7.008   8.073   5.807
  128GLY     CA 1461   6.798   8.035   5.806
  128GLY      C 1462   6.767   7.889   5.838
  128GLY      O 1463   6.844   7.801   5.800
  129PHE      N 1464   6.643   7.879   5.885
  129PHE      H 1465   6.582   7.957   5.896
  129PHE     CA 1466   6.582   7.755   5.938
  129PHE     CB 1467   6.555   7.778   6.087
  129PHE     CG 1468   6.501   7.649   6.149
  129PHE    CD1 1469   6.365   7.629   6.168
  129PHE    HD1 1470   6.287   7.694   6.128
  129PHE    CD2 1471   6.585   7.546   6.189
  129PHE    HD2 1472   6.690   7.567   6.212
  129PHE    CE1 1473   6.304   7.520   6.229
  129PHE    HE1 1474   6.198   7.501   6.214
  129PHE    CE2 1475   6.530   7.435   6.253
  129PHE    HE2 1476   6.598   7.376   6.314
  129PHE     CZ 1477   6.393   7.422   6.272
  129PHE     HZ 1478   6.363   7.346   6.345
  129PHE      C 1479   6.464   7.711   5.852
  129PHE      O 1480   6.363   7.780   5.854
  130HI0      N 1481   6.457   7.580   5.828
  130HI0      H 1482   6.542   7.528   5.835
  130HI0     CA 1483   6.360   7.513   5.740
  130HI0     CB 1484   6.396   7.366   5.719
  130HI0     CG 1485   6.318   7.307   5.601
  130HI0    ND1 1486   6.203   7.242   5.616
  130HI0    HD1 1487   6.142   7.231   5.694
  130HI0    CD2 1488   6.374   7.270   5.486
  130HI0    HD2 1489   6.480   7.280   5.463
  130HI0    CE1 1490   6.186   7.172   5.505
  130HI0    HE1 1491   6.102   7.107   5.482
  130HI0    NE2 1492   6.287   7.194   5.420
  130HI0    HE2 1493   6.296   7.147   5.333
  130HI0      C 1494   6.213   7.546   5.767
  130HI0      O 1495   6.161   7.508   5.873
  131PRO      N 1496   6.149   7.597   5.663
  131PRO     CA 1497   6.208   7.648   5.538
  131PRO     CB 1498   6.090   7.627   5.443
  131PRO     CG 1499   6.001   7.525   5.512
  131PRO     CD 1500   6.004   7.572   5.659
  131PRO      C 1501   6.242   7.795   5.561
  131PRO      O 1502   6.167   7.869   5.625
  132SER      N 1503   6.348   7.833   5.491
  132SER      H 1504   6.384   7.786   5.410
  132SER     CA 1505   6.404   7.968   5.510
  132SER     CB 1506   6.547   7.976   5.457
  132SER     OG 1507   6.612   8.101   5.477
  132SER     HG 1508   6.707   8.096   5.510
  132SER      C 1509   6.324   8.063   5.420
  132SER      O 1510   6.237   8.022   5.344
  133AS4      N 1511   6.345   8.193   5.437
  133AS4      H 1512   6.425   8.223   5.489
  133AS4     CA 1513   6.275   8.300   5.365
  133AS4     CB 1514   6.306   8.445   5.403
  133AS4     CG 1515   6.455   8.474   5.422
  133AS4    OD1 1516   6.504   8.467   5.536
  133AS4   HD11 1517   6.600   8.440   5.531
  133AS4   HD12 1518   6.448   8.517   5.602
  133AS4    OD2 1519   6.510   8.516   5.318
  133AS4   HD21 1520   6.593   8.568   5.339
  133AS4   HD22 1521   6.449   8.496   5.241
  133AS4      C 1522   6.281   8.284   5.213
  133AS4      O 1523   6.178   8.251   5.154
  134ILE      N 1524   6.398   8.303   5.153
  134ILE      H 1525   6.464   8.359   5.203
  134ILE     CA 1526   6.418   8.301   5.008
  134ILE     CB 1527   6.569   8.313   4.984
  134ILE    CG1 1528   6.662   8.235   5.078
  134ILE    CG2 1529   6.593   8.462   4.958
  134ILE     CD 1530   6.809   8.251   5.038
  134ILE      C 1531   6.370   8.183   4.923
  134ILE      O 1532   6.392   8.068   4.963
  135GL4      N 1533   6.328   8.214   4.800
  135GL4      H 1534   6.317   8.308   4.769
  135GL4     CA 1535   6.297   8.108   4.703
  135GL4     CB 1536   6.223   8.162   4.581
  135GL4     CG 1537   6.082   8.204   4.623
  135GL4     CD 1538   5.987   8.253   4.514
  135GL4    OE1 1539   5.996   8.212   4.397
  135GL4   HE11 1540   5.963   8.289   4.342
  135GL4   HE12 1541   6.053   8.129   4.392
  135GL4    OE2 1542   5.889   8.315   4.562
  135GL4   HE21 1543   5.820   8.330   4.491
  135GL4   HE22 1544   5.915   8.360   4.647
  135GL4      C 1545   6.430   8.049   4.658
  135GL4      O 1546   6.497   8.123   4.587
  136VAL      N 1547   6.471   7.930   4.703
  136VAL      H 1548   6.407   7.872   4.753
  136VAL     CA 1549   6.599   7.873   4.658
  136VAL     CB 1550   6.680   7.818   4.776
  136VAL    CG1 1551   6.822   7.774   4.739
  136VAL    CG2 1552   6.687   7.916   4.892
  136VAL      C 1553   6.584   7.766   4.550
  136VAL      O 1554   6.579   7.647   4.582
  137AS4      N 1555   6.597   7.805   4.424
  137AS4      H 1556   6.617   7.901   4.404
  137AS4     CA 1557   6.567   7.720   4.307
  137AS4     CB 1558   6.450   7.780   4.231
  137AS4     CG 1559   6.316   7.785   4.305
  137AS4    OD1 1560   6.274   7.888   4.361
  137AS4   HD11 1561   6.190   7.873   4.413
  137AS4   HD12 1562   6.332   7.967   4.342
  137AS4    OD2 1563   6.246   7.682   4.297
  137AS4   HD21 1564   6.178   7.695   4.368
  137AS4   HD22 1565   6.284   7.625   4.224
  137AS4      C 1566   6.690   7.699   4.220
  137AS4      O 1567   6.748   7.798   4.173
  138LEU      N 1568   6.742   7.580   4.248
  138LEU      H 1569   6.707   7.514   4.314
  138LEU     CA 1570   6.865   7.532   4.182
  138LEU     CB 1571   6.925   7.407   4.248
  138LEU     CG 1572   7.001   7.431   4.378
  138LEU    CD1 1573   6.906   7.453   4.497
  138LEU    CD2 1574   7.102   7.319   4.405
  138LEU      C 1575   6.851   7.513   4.031
  138LEU      O 1576   6.740   7.485   3.987
  139LEU      N 1577   6.960   7.532   3.958
  139LEU      H 1578   7.052   7.533   3.998
  139LEU     CA 1579   6.954   7.517   3.812
  139LEU     CB 1580   7.013   7.638   3.740
  139LEU     CG 1581   6.911   7.751   3.727
  139LEU    CD1 1582   6.938   7.867   3.822
  139LEU    CD2 1583   6.926   7.804   3.585
  139LEU      C 1584   7.038   7.395   3.773
  139LEU      O 1585   7.131   7.356   3.842
  140LYSH     N 1586   7.011   7.345   3.652
  140LYSH     H 1587   6.934   7.386   3.604
  140LYSH    CA 1588   7.081   7.232   3.591
  140LYSH    CB 1589   7.004   7.111   3.644
  140LYSH    CG 1590   7.048   6.966   3.625
  140LYSH    CD 1591   6.954   6.879   3.707
  140LYSH    CE 1592   6.941   6.746   3.632
  140LYSH    NZ 1593   6.852   6.657   3.709
  140LYSH   HZ1 1594   6.860   6.675   3.807
  140LYSH   HZ2 1595   6.758   6.672   3.678
  140LYSH   HZ3 1596   6.875   6.560   3.696
  140LYSH     C 1597   7.068   7.235   3.438
  140LYSH     O 1598   6.964   7.207   3.378
  141ASN      N 1599   7.179   7.277   3.380
  141ASN      H 1600   7.264   7.266   3.432
  141ASN     CA 1601   7.190   7.313   3.237
  141ASN     CB 1602   7.196   7.181   3.160
  141ASN     CG 1603   7.305   7.084   3.207
  141ASN    OD1 1604   7.427   7.100   3.204
  141ASN    ND2 1605   7.262   6.960   3.228
  141ASN   HD21 1606   7.168   6.941   3.200
  141ASN   HD22 1607   7.326   6.887   3.249
  141ASN      C 1608   7.085   7.415   3.194
  141ASN      O 1609   7.004   7.373   3.112
  142GLY      N 1610   7.076   7.539   3.242
  142GLY      H 1611   7.149   7.579   3.297
  142GLY     CA 1612   6.971   7.638   3.216
  142GLY      C 1613   6.831   7.613   3.272
  142GLY      O 1614   6.773   7.712   3.315
  143GL4      N 1615   6.777   7.491   3.268
  143GL4      H 1616   6.818   7.419   3.212
  143GL4     CA 1617   6.648   7.445   3.321
  143GL4     CB 1618   6.623   7.303   3.271
  143GL4     CG 1619   6.613   7.303   3.118
  143GL4     CD 1620   6.623   7.161   3.062
  143GL4    OE1 1621   6.725   7.138   2.993
  143GL4   HE11 1622   6.730   7.041   2.969
  143GL4   HE12 1623   6.754   7.223   2.949
  143GL4    OE2 1624   6.527   7.082   3.056
  143GL4   HE21 1625   6.541   7.014   2.984
  143GL4   HE22 1626   6.454   7.125   3.110
  143GL4      C 1627   6.650   7.444   3.474
  143GL4      O 1628   6.751   7.420   3.539
  144ARG      N 1629   6.546   7.512   3.521
  144ARG      H 1630   6.468   7.552   3.472
  144ARG     CA 1631   6.529   7.525   3.667
  144ARG     CB 1632   6.461   7.659   3.691
  144ARG     CG 1633   6.463   7.716   3.834
  144ARG     CD 1634   6.383   7.846   3.848
  144ARG     NE 1635   6.274   7.796   3.933
  144ARG     HE 1636   6.278   7.710   3.984
  144ARG     CZ 1637   6.152   7.851   3.945
  144ARG    NH1 1638   6.118   7.963   3.881
  144ARG   HH11 1639   6.180   8.013   3.820
  144ARG   HH12 1640   6.021   7.978   3.862
  144ARG    NH2 1641   6.051   7.786   4.003
  144ARG   HH21 1642   6.064   7.697   4.049
  144ARG   HH22 1643   5.964   7.835   4.003
  144ARG      C 1644   6.454   7.408   3.730
  144ARG      O 1645   6.337   7.388   3.700
  145ILE      N 1646   6.518   7.346   3.829
  145ILE      H 1647   6.598   7.383   3.877
  145ILE     CA 1648   6.461   7.222   3.886
  145ILE     CB 1649   6.556   7.123   3.954
  145ILE    CG1 1650   6.640   7.192   4.061
  145ILE    CG2 1651   6.646   7.064   3.845
  145ILE     CD 1652   6.714   7.100   4.158
  145ILE      C 1653   6.329   7.233   3.961
  145ILE      O 1654   6.308   7.321   4.045
  146GL4      N 1655   6.251   7.129   3.934
  146GL4      H 1656   6.284   7.036   3.920
  146GL4     CA 1657   6.109   7.141   3.973
  146GL4     CB 1658   6.025   7.032   3.905
  146GL4     CG 1659   6.032   7.054   3.753
  146GL4     CD 1660   5.953   6.946   3.678
  146GL4    OE1 1661   6.018   6.892   3.586
  146GL4   HE11 1662   5.947   6.847   3.533
  146GL4   HE12 1663   6.118   6.888   3.598
  146GL4    OE2 1664   5.847   6.906   3.730
  146GL4   HE21 1665   5.787   6.872   3.658
  146GL4   HE22 1666   5.849   6.912   3.831
  146GL4      C 1667   6.083   7.132   4.123
  146GL4      O 1668   6.005   7.204   4.186
  147LYSH     N 1669   6.143   7.026   4.175
  147LYSH     H 1670   6.187   6.960   4.116
  147LYSH    CA 1671   6.145   6.993   4.319
  147LYSH    CB 1672   6.028   6.899   4.347
  147LYSH    CG 1673   6.025   6.858   4.493
  147LYSH    CD 1674   5.903   6.771   4.526
  147LYSH    CE 1675   5.877   6.771   4.677
  147LYSH    NZ 1676   5.743   6.716   4.703
  147LYSH   HZ1 1677   5.741   6.705   4.802
  147LYSH   HZ2 1678   5.677   6.780   4.663
  147LYSH   HZ3 1679   5.726   6.622   4.674
  147LYSH     C 1680   6.279   6.931   4.361
  147LYSH     O 1681   6.333   6.842   4.295
  148VAL      N 1682   6.332   6.969   4.477
  148VAL      H 1683   6.282   7.019   4.548
  148VAL     CA 1684   6.462   6.922   4.526
  148VAL     CB 1685   6.537   7.017   4.621
  148VAL    CG1 1686   6.550   7.150   4.545
  148VAL    CG2 1687   6.459   7.035   4.752
  148VAL      C 1688   6.455   6.780   4.583
  148VAL      O 1689   6.355   6.715   4.615
  149GL4      N 1690   6.580   6.734   4.583
  149GL4      H 1691   6.643   6.754   4.509
  149GL4     CA 1692   6.613   6.607   4.649
  149GL4     CB 1693   6.731   6.537   4.582
  149GL4     CG 1694   6.688   6.486   4.444
  149GL4     CD 1695   6.731   6.582   4.332
  149GL4    OE1 1696   6.839   6.552   4.276
  149GL4   HE11 1697   6.851   6.587   4.184
  149GL4   HE12 1698   6.903   6.528   4.349
  149GL4    OE2 1699   6.683   6.697   4.316
  149GL4   HE21 1700   6.749   6.756   4.272
  149GL4   HE22 1701   6.584   6.692   4.330
  149GL4      C 1702   6.631   6.613   4.800
  149GL4      O 1703   6.578   6.528   4.872
  150HI0      N 1704   6.705   6.714   4.847
  150HI0      H 1705   6.766   6.763   4.785
  150HI0     CA 1706   6.722   6.735   4.991
  150HI0     CB 1707   6.852   6.664   5.030
  150HI0     CG 1708   6.834   6.513   5.050
  150HI0    ND1 1709   6.787   6.461   5.163
  150HI0    HD1 1710   6.748   6.519   5.234
  150HI0    CD2 1711   6.879   6.412   4.976
  150HI0    HD2 1712   6.885   6.421   4.868
  150HI0    CE1 1713   6.816   6.331   5.163
  150HI0    HE1 1714   6.801   6.265   5.248
  150HI0    NE2 1715   6.875   6.300   5.048
  150HI0    HE2 1716   6.896   6.212   5.005
  150HI0      C 1717   6.708   6.877   5.045
  150HI0      O 1718   6.780   6.966   4.998
  151SER      N 1719   6.665   6.884   5.172
  151SER      H 1720   6.622   6.814   5.229
  151SER     CA 1721   6.661   7.013   5.241
  151SER     CB 1722   6.524   7.079   5.227
  151SER     OG 1723   6.412   6.996   5.258
  151SER     HG 1724   6.351   7.044   5.321
  151SER      C 1725   6.711   7.007   5.385
  151SER      O 1726   6.635   7.023   5.481
  152AS4      N 1727   6.830   6.949   5.399
  152AS4      H 1728   6.869   6.927   5.311
  152AS4     CA 1729   6.902   6.926   5.526
  152AS4     CB 1730   7.013   6.822   5.503
  152AS4     CG 1731   6.948   6.685   5.483
  152AS4    OD1 1732   6.973   6.623   5.377
  152AS4   HD11 1733   6.931   6.533   5.380
  152AS4   HD12 1734   7.034   6.680   5.321
  152AS4    OD2 1735   6.891   6.631   5.580
  152AS4   HD21 1736   6.877   6.538   5.545
  152AS4   HD22 1737   6.868   6.702   5.646
  152AS4      C 1738   6.961   7.053   5.587
  152AS4      O 1739   7.027   7.126   5.512
  153LEU      N 1740   6.945   7.067   5.718
  153LEU      H 1741   6.896   6.990   5.759
  153LEU     CA 1742   7.008   7.168   5.804
  153LEU     CB 1743   6.918   7.198   5.925
  153LEU     CG 1744   6.789   7.278   5.903
  153LEU    CD1 1745   6.685   7.226   6.002
  153LEU    CD2 1746   6.806   7.427   5.932
  153LEU      C 1747   7.151   7.136   5.847
  153LEU      O 1748   7.211   7.038   5.804
  154SER      N 1749   7.210   7.241   5.903
  154SER      H 1750   7.170   7.332   5.896
  154SER     CA 1751   7.337   7.237   5.977
  154SER     CB 1752   7.457   7.249   5.883
  154SER     OG 1753   7.460   7.138   5.793
  154SER     HG 1754   7.368   7.099   5.791
  154SER      C 1755   7.344   7.367   6.056
  154SER      O 1756   7.298   7.472   6.010
  155PHE      N 1757   7.399   7.341   6.175
  155PHE      H 1758   7.387   7.248   6.208
  155PHE     CA 1759   7.429   7.443   6.277
  155PHE     CB 1760   7.413   7.364   6.406
  155PHE     CG 1761   7.416   7.455   6.530
  155PHE    CD1 1762   7.498   7.422   6.637
  155PHE    HD1 1763   7.556   7.330   6.639
  155PHE    CD2 1764   7.317   7.551   6.547
  155PHE    HD2 1765   7.258   7.575   6.458
  155PHE    CE1 1766   7.476   7.498   6.751
  155PHE    HE1 1767   7.536   7.475   6.839
  155PHE    CE2 1768   7.295   7.621   6.663
  155PHE    HE2 1769   7.226   7.706   6.670
  155PHE     CZ 1770   7.380   7.597   6.770
  155PHE     HZ 1771   7.373   7.654   6.863
  155PHE      C 1772   7.568   7.504   6.257
  155PHE      O 1773   7.674   7.443   6.257
  156SER      N 1774   7.578   7.634   6.285
  156SER      H 1775   7.504   7.671   6.340
  156SER     CA 1776   7.700   7.716   6.277
  156SER     CB 1777   7.684   7.816   6.161
  156SER     OG 1778   7.811   7.855   6.109
  156SER     HG 1779   7.792   7.867   6.012
  156SER      C 1780   7.716   7.811   6.396
  156SER      O 1781   7.629   7.843   6.476
  157LYSH     N 1782   7.842   7.849   6.411
  157LYSH     H 1783   7.911   7.845   6.340
  157LYSH    CA 1784   7.893   7.923   6.529
  157LYSH    CB 1785   8.018   7.997   6.479
  157LYSH    CG 1786   8.093   8.098   6.568
  157LYSH    CD 1787   8.173   8.026   6.675
  157LYSH    CE 1788   8.246   8.117   6.775
  157LYSH    NZ 1789   8.347   8.036   6.844
  157LYSH   HZ1 1790   8.411   7.987   6.784
  157LYSH   HZ2 1791   8.405   8.103   6.890
  157LYSH   HZ3 1792   8.304   7.969   6.904
  157LYSH     C 1793   7.794   8.022   6.590
  157LYSH     O 1794   7.771   8.133   6.543
  158AS4      N 1795   7.773   7.989   6.717
  158AS4      H 1796   7.848   7.944   6.765
  158AS4     CA 1797   7.678   8.068   6.798
  158AS4     CB 1798   7.752   8.196   6.838
  158AS4     CG 1799   7.871   8.179   6.933
  158AS4    OD1 1800   7.980   8.234   6.906
  158AS4   HD11 1801   8.048   8.202   6.972
  158AS4   HD12 1802   7.976   8.315   6.848
  158AS4    OD2 1803   7.847   8.113   7.036
  158AS4   HD21 1804   7.917   8.141   7.102
  158AS4   HD22 1805   7.778   8.041   7.023
  158AS4      C 1806   7.535   8.089   6.750
  158AS4      O 1807   7.508   8.186   6.679
  159TRP      N 1808   7.444   8.001   6.790
  159TRP      H 1809   7.472   7.906   6.806
  159TRP     CA 1810   7.299   8.003   6.764
  159TRP     CB 1811   7.234   8.123   6.833
  159TRP     CG 1812   7.231   8.104   6.985
  159TRP    CD1 1813   7.309   8.172   7.068
  159TRP    HD1 1814   7.379   8.250   7.037
  159TRP    CD2 1815   7.167   8.003   7.055
  159TRP    NE1 1816   7.310   8.114   7.187
  159TRP    HE1 1817   7.376   8.132   7.261
  159TRP    CE2 1818   7.222   8.015   7.182
  159TRP    CE3 1819   7.055   7.923   7.036
  159TRP    HE3 1820   7.002   7.934   6.941
  159TRP    CZ2 1821   7.160   7.947   7.286
  159TRP    HZ2 1822   7.200   7.971   7.385
  159TRP    CZ3 1823   6.992   7.857   7.141
  159TRP    HZ3 1824   6.914   7.782   7.127
  159TRP    CH2 1825   7.046   7.870   7.269
  159TRP    HH2 1826   7.013   7.806   7.351
  159TRP      C 1827   7.248   7.990   6.620
  159TRP      O 1828   7.129   7.971   6.599
  160SER      N 1829   7.328   8.035   6.524
  160SER      H 1830   7.420   8.070   6.540
  160SER     CA 1831   7.294   8.040   6.380
  160SER     CB 1832   7.402   8.119   6.306
  160SER     OG 1833   7.419   8.251   6.358
  160SER     HG 1834   7.372   8.313   6.295
  160SER      C 1835   7.278   7.906   6.310
  160SER      O 1836   7.378   7.839   6.286
  161PHE      N 1837   7.156   7.872   6.267
  161PHE      H 1838   7.074   7.907   6.311
  161PHE     CA 1839   7.133   7.765   6.168
  161PHE     CB 1840   6.993   7.706   6.187
  161PHE     CG 1841   7.007   7.568   6.252
  161PHE    CD1 1842   6.985   7.558   6.389
  161PHE    HD1 1843   7.004   7.645   6.451
  161PHE    CD2 1844   7.038   7.452   6.181
  161PHE    HD2 1845   7.081   7.467   6.082
  161PHE    CE1 1846   6.989   7.432   6.446
  161PHE    HE1 1847   6.930   7.426   6.538
  161PHE    CE2 1848   7.046   7.328   6.241
  161PHE    HE2 1849   7.086   7.240   6.191
  161PHE     CZ 1850   7.016   7.315   6.377
  161PHE     HZ 1851   7.044   7.223   6.429
  161PHE      C 1852   7.143   7.810   6.022
  161PHE      O 1853   7.096   7.918   5.988
  162TYR      N 1854   7.195   7.719   5.939
  162TYR      H 1855   7.238   7.643   5.989
  162TYR     CA 1856   7.202   7.722   5.793
  162TYR     CB 1857   7.351   7.734   5.760
  162TYR     CG 1858   7.431   7.863   5.774
  162TYR    CD1 1859   7.450   7.940   5.659
  162TYR    HD1 1860   7.419   7.894   5.566
  162TYR    CD2 1861   7.450   7.920   5.899
  162TYR    HD2 1862   7.442   7.862   5.991
  162TYR    CE1 1863   7.492   8.072   5.668
  162TYR    HE1 1864   7.501   8.138   5.582
  162TYR    CE2 1865   7.480   8.055   5.910
  162TYR    HE2 1866   7.527   8.081   6.005
  162TYR     CZ 1867   7.503   8.130   5.795
  162TYR     OH 1868   7.556   8.255   5.800
  162TYR     HH 1869   7.529   8.286   5.891
  162TYR      C 1870   7.139   7.597   5.732
  162TYR      O 1871   7.160   7.486   5.780
  163LEU      N 1872   7.114   7.622   5.604
  163LEU      H 1873   7.140   7.708   5.559
  163LEU     CA 1874   7.034   7.524   5.528
  163LEU     CB 1875   6.905   7.600   5.493
  163LEU     CG 1876   6.772   7.528   5.515
  163LEU    CD1 1877   6.653   7.623   5.495
  163LEU    CD2 1878   6.766   7.410   5.418
  163LEU      C 1879   7.096   7.480   5.394
  163LEU      O 1880   7.143   7.557   5.312
  164LEU      N 1881   7.124   7.351   5.385
  164LEU      H 1882   7.083   7.285   5.449
  164LEU     CA 1883   7.164   7.292   5.255
  164LEU     CB 1884   7.274   7.187   5.267
  164LEU     CG 1885   7.397   7.257   5.328
  164LEU    CD1 1886   7.417   7.221   5.475
  164LEU    CD2 1887   7.524   7.235   5.246
  164LEU      C 1888   7.055   7.233   5.166
  164LEU      O 1889   6.995   7.129   5.194
  165TYR      N 1890   7.035   7.306   5.057
  165TYR      H 1891   7.058   7.403   5.050
  165TYR     CA 1892   6.961   7.257   4.939
  165TYR     CB 1893   6.910   7.381   4.866
  165TYR     CG 1894   6.771   7.420   4.918
  165TYR    CD1 1895   6.669   7.343   4.865
  165TYR    HD1 1896   6.681   7.306   4.762
  165TYR    CD2 1897   6.755   7.506   5.026
  165TYR    HD2 1898   6.836   7.566   5.068
  165TYR    CE1 1899   6.544   7.357   4.925
  165TYR    HE1 1900   6.467   7.284   4.903
  165TYR    CE2 1901   6.629   7.522   5.083
  165TYR    HE2 1902   6.615   7.593   5.163
  165TYR     CZ 1903   6.524   7.449   5.026
  165TYR     OH 1904   6.397   7.494   5.049
  165TYR     HH 1905   6.344   7.475   4.967
  165TYR      C 1906   7.042   7.168   4.845
  165TYR      O 1907   7.119   7.214   4.760
  166TYR      N 1908   7.027   7.039   4.871
  166TYR      H 1909   6.943   7.006   4.913
  166TYR     CA 1910   7.099   6.938   4.793
  166TYR     CB 1911   7.134   6.816   4.878
  166TYR     CG 1912   7.219   6.849   5.002
  166TYR    CD1 1913   7.184   6.808   5.130
  166TYR    HD1 1914   7.077   6.803   5.151
  166TYR    CD2 1915   7.352   6.880   4.976
  166TYR    HD2 1916   7.388   6.923   4.882
  166TYR    CE1 1917   7.271   6.780   5.234
  166TYR    HE1 1918   7.235   6.772   5.337
  166TYR    CE2 1919   7.446   6.852   5.075
  166TYR    HE2 1920   7.553   6.867   5.064
  166TYR     CZ 1921   7.403   6.800   5.196
  166TYR     OH 1922   7.496   6.754   5.285
  166TYR     HH 1923   7.451   6.701   5.357
  166TYR      C 1924   7.016   6.880   4.677
  166TYR      O 1925   6.897   6.854   4.694
  167THR      N 1926   7.090   6.846   4.573
  167THR      H 1927   7.184   6.879   4.568
  167THR     CA 1928   7.040   6.781   4.451
  167THR     CB 1929   7.001   6.882   4.342
  167THR    OG1 1930   6.950   6.810   4.229
  167THR    HG1 1931   6.859   6.771   4.239
  167THR    CG2 1932   7.096   6.991   4.293
  167THR      C 1933   7.154   6.707   4.382
  167THR      O 1934   7.269   6.736   4.413
  168GL4      N 1935   7.126   6.594   4.316
  168GL4      H 1936   7.028   6.577   4.311
  168GL4     CA 1937   7.221   6.495   4.265
  168GL4     CB 1938   7.151   6.366   4.220
  168GL4     CG 1939   7.102   6.272   4.331
  168GL4     CD 1940   7.063   6.137   4.269
  168GL4    OE1 1941   6.941   6.114   4.257
  168GL4   HE11 1942   6.933   6.031   4.201
  168GL4   HE12 1943   6.897   6.201   4.278
  168GL4    OE2 1944   7.156   6.069   4.219
  168GL4   HE21 1945   7.129   6.039   4.127
  168GL4   HE22 1946   7.228   6.054   4.286
  168GL4      C 1947   7.308   6.548   4.151
  168GL4      O 1948   7.260   6.599   4.049
  169PHE      N 1949   7.437   6.517   4.154
  169PHE      H 1950   7.478   6.460   4.224
  169PHE     CA 1951   7.532   6.581   4.062
  169PHE     CB 1952   7.611   6.692   4.132
  169PHE     CG 1953   7.711   6.772   4.048
  169PHE    CD1 1954   7.840   6.756   4.095
  169PHE    HD1 1955   7.859   6.763   4.203
  169PHE    CD2 1956   7.681   6.825   3.923
  169PHE    HD2 1957   7.586   6.868   3.891
  169PHE    CE1 1958   7.943   6.782   4.005
  169PHE    HE1 1959   8.045   6.770   4.043
  169PHE    CE2 1960   7.790   6.845   3.839
  169PHE    HE2 1961   7.773   6.891   3.742
  169PHE     CZ 1962   7.922   6.815   3.873
  169PHE     HZ 1963   7.993   6.780   3.799
  169PHE      C 1964   7.617   6.476   3.989
  169PHE      O 1965   7.669   6.378   4.042
  170THR      N 1966   7.648   6.509   3.864
  170THR      H 1967   7.622   6.595   3.821
  170THR     CA 1968   7.714   6.421   3.767
  170THR     CB 1969   7.623   6.335   3.678
  170THR    OG1 1970   7.698   6.241   3.601
  170THR    HG1 1971   7.669   6.222   3.507
  170THR    CG2 1972   7.516   6.412   3.601
  170THR      C 1973   7.838   6.479   3.697
  170THR      O 1974   7.809   6.547   3.599
  171PRO      N 1975   7.959   6.440   3.736
  171PRO     CA 1976   8.082   6.496   3.678
  171PRO     CB 1977   8.189   6.454   3.777
  171PRO     CG 1978   8.138   6.321   3.834
  171PRO     CD 1979   7.986   6.335   3.836
  171PRO      C 1980   8.115   6.459   3.533
  171PRO      O 1981   8.232   6.456   3.495
  172THR      N 1982   8.007   6.442   3.457
  172THR      H 1983   7.914   6.470   3.481
  172THR     CA 1984   8.037   6.449   3.312
  172THR     CB 1985   7.921   6.383   3.238
  172THR    OG1 1986   7.805   6.412   3.317
  172THR    HG1 1987   7.759   6.325   3.333
  172THR    CG2 1988   7.940   6.238   3.195
  172THR      C 1989   8.061   6.590   3.260
  172THR      O 1990   7.984   6.681   3.291
  173GL4      N 1991   8.172   6.603   3.188
  173GL4      H 1992   8.222   6.517   3.174
  173GL4     CA 1993   8.223   6.719   3.114
  173GL4     CB 1994   8.319   6.687   3.000
  173GL4     CG 1995   8.300   6.548   2.939
  173GL4     CD 1996   8.165   6.529   2.871
  173GL4    OE1 1997   8.064   6.502   2.940
  173GL4   HE11 1998   7.983   6.481   2.885
  173GL4   HE12 1999   8.085   6.514   3.036
  173GL4    OE2 2000   8.164   6.556   2.749
  173GL4   HE21 2001   8.074   6.526   2.717
  173GL4   HE22 2002   8.257   6.590   2.733
  173GL4      C 2003   8.118   6.820   3.066
  173GL4      O 2004   8.140   6.939   3.086
  174LYSH     N 2005   8.004   6.773   3.015
  174LYSH     H 2006   7.996   6.674   3.003
  174LYSH    CA 2007   7.896   6.854   2.957
  174LYSH    CB 2008   7.797   6.773   2.874
  174LYSH    CG 2009   7.748   6.649   2.947
  174LYSH    CD 2010   7.670   6.558   2.852
  174LYSH    CE 2011   7.750   6.469   2.757
  174LYSH    NZ 2012   7.825   6.366   2.831
  174LYSH   HZ1 2013   7.888   6.413   2.891
  174LYSH   HZ2 2014   7.772   6.302   2.886
  174LYSH   HZ3 2015   7.878   6.318   2.761
  174LYSH     C 2016   7.812   6.933   3.059
  174LYSH     O 2017   7.790   7.051   3.031
  175ASN      N 2018   7.815   6.887   3.184
  175ASN      H 2019   7.876   6.811   3.207
  175ASN     CA 2020   7.724   6.946   3.283
  175ASN     CB 2021   7.697   6.842   3.391
  175ASN     CG 2022   7.582   6.751   3.350
  175ASN    OD1 2023   7.466   6.791   3.338
  175ASN    ND2 2024   7.621   6.633   3.303
  175ASN   HD21 2025   7.720   6.623   3.303
  175ASN   HD22 2026   7.555   6.559   3.289
  175ASN      C 2027   7.745   7.083   3.349
  175ASN      O 2028   7.841   7.104   3.424
  176GL4      N 2029   7.640   7.164   3.343
  176GL4      H 2030   7.565   7.138   3.283
  176GL4     CA 2031   7.622   7.295   3.406
  176GL4     CB 2032   7.573   7.400   3.306
  176GL4     CG 2033   7.576   7.544   3.357
  176GL4     CD 2034   7.486   7.634   3.272
  176GL4    OE1 2035   7.362   7.633   3.285
  176GL4   HE11 2036   7.329   7.716   3.239
  176GL4   HE12 2037   7.329   7.553   3.334
  176GL4    OE2 2038   7.541   7.712   3.192
  176GL4   HE21 2039   7.470   7.745   3.130
  176GL4   HE22 2040   7.631   7.741   3.225
  176GL4      C 2041   7.520   7.276   3.519
  176GL4      O 2042   7.408   7.231   3.498
  177TYR      N 2043   7.538   7.353   3.625
  177TYR      H 2044   7.622   7.407   3.638
  177TYR     CA 2045   7.468   7.336   3.754
  177TYR     CB 2046   7.526   7.211   3.821
  177TYR     CG 2047   7.450   7.085   3.781
  177TYR    CD1 2048   7.506   7.005   3.682
  177TYR    HD1 2049   7.597   7.033   3.628
  177TYR    CD2 2050   7.347   7.046   3.866
  177TYR    HD2 2051   7.326   7.117   3.946
  177TYR    CE1 2052   7.448   6.880   3.665
  177TYR    HE1 2053   7.478   6.830   3.573
  177TYR    CE2 2054   7.299   6.916   3.856
  177TYR    HE2 2055   7.233   6.871   3.931
  177TYR     CZ 2056   7.354   6.835   3.757
  177TYR     OH 2057   7.360   6.699   3.763
  177TYR     HH 2058   7.308   6.680   3.847
  177TYR      C 2059   7.486   7.463   3.836
  177TYR      O 2060   7.592   7.524   3.829
  178ALA      N 2061   7.380   7.499   3.908
  178ALA      H 2062   7.290   7.454   3.906
  178ALA     CA 2063   7.372   7.630   3.974
  178ALA     CB 2064   7.358   7.745   3.874
  178ALA      C 2065   7.264   7.653   4.080
  178ALA      O 2066   7.190   7.558   4.102
  179CYS2     N 2067   7.264   7.768   4.148
  179CYS2     H 2068   7.340   7.832   4.139
  179CYS2    CA 2069   7.166   7.812   4.248
  179CYS2    CB 2070   7.211   7.805   4.394
  179CYS2    SG 2071   7.083   7.852   4.515
  179CYS2     C 2072   7.115   7.953   4.220
  179CYS2     O 2073   7.190   8.050   4.206
  180ARG      N 2074   6.984   7.967   4.206
  180ARG      H 2075   6.920   7.899   4.170
  180ARG     CA 2076   6.931   8.104   4.208
  180ARG     CB 2077   6.851   8.126   4.080
  180ARG     CG 2078   6.832   8.277   4.069
  180ARG     CD 2079   6.817   8.334   3.928
  180ARG     NE 2080   6.702   8.262   3.873
  180ARG     HE 2081   6.627   8.234   3.933
  180ARG     CZ 2082   6.700   8.236   3.741
  180ARG    NH1 2083   6.806   8.239   3.658
  180ARG   HH11 2084   6.898   8.269   3.684
  180ARG   HH12 2085   6.795   8.190   3.572
  180ARG    NH2 2086   6.588   8.185   3.688
  180ARG   HH21 2087   6.513   8.167   3.751
  180ARG   HH22 2088   6.580   8.159   3.592
  180ARG      C 2089   6.833   8.123   4.325
  180ARG      O 2090   6.738   8.048   4.344
  181VAL      N 2091   6.867   8.225   4.403
  181VAL      H 2092   6.943   8.288   4.385
  181VAL     CA 2093   6.782   8.260   4.517
  181VAL     CB 2094   6.863   8.267   4.647
  181VAL    CG1 2095   6.946   8.140   4.661
  181VAL    CG2 2096   6.956   8.387   4.666
  181VAL      C 2097   6.701   8.385   4.482
  181VAL      O 2098   6.759   8.486   4.443
  182ASN      N 2099   6.568   8.379   4.488
  182ASN      H 2100   6.530   8.300   4.536
  182ASN     CA 2101   6.470   8.483   4.456
  182ASN     CB 2102   6.374   8.435   4.347
  182ASN     CG 2103   6.264   8.535   4.309
  182ASN    OD1 2104   6.295   8.653   4.293
  182ASN    ND2 2105   6.137   8.499   4.321
  182ASN   HD21 2106   6.112   8.410   4.361
  182ASN   HD22 2107   6.068   8.568   4.302
  182ASN      C 2108   6.397   8.535   4.580
  182ASN      O 2109   6.339   8.458   4.655
  183HI0      N 2110   6.446   8.651   4.623
  183HI0      H 2111   6.512   8.701   4.566
  183HI0     CA 2112   6.396   8.728   4.738
  183HI0     CB 2113   6.463   8.866   4.745
  183HI0     CG 2114   6.417   8.961   4.854
  183HI0    ND1 2115   6.401   8.948   4.986
  183HI0    HD1 2116   6.420   8.862   5.035
  183HI0    CD2 2117   6.341   9.065   4.821
  183HI0    HD2 2118   6.337   9.117   4.726
  183HI0    CE1 2119   6.324   9.044   5.036
  183HI0    HE1 2120   6.302   9.062   5.141
  183HI0    NE2 2121   6.275   9.107   4.930
  183HI0    HE2 2122   6.208   9.181   4.925
  183HI0      C 2123   6.244   8.749   4.733
  183HI0      O 2124   6.183   8.773   4.628
  184VAL      N 2125   6.179   8.761   4.849
  184VAL      H 2126   6.229   8.763   4.934
  184VAL     CA 2127   6.033   8.763   4.859
  184VAL     CB 2128   5.999   8.716   5.002
  184VAL    CG1 2129   6.058   8.576   5.021
  184VAL    CG2 2130   6.044   8.809   5.115
  184VAL      C 2131   5.948   8.882   4.814
  184VAL      O 2132   5.849   8.922   4.875
  185THR      N 2133   5.998   8.954   4.715
  185THR      H 2134   6.095   8.956   4.691
  185THR     CA 2135   5.931   9.062   4.640
  185THR     CB 2136   6.034   9.160   4.583
  185THR    OG1 2137   6.126   9.084   4.503
  185THR    HG1 2138   6.189   9.153   4.469
  185THR    CG2 2139   6.085   9.270   4.677
  185THR      C 2140   5.840   9.009   4.529
  185THR      O 2141   5.721   9.037   4.530
  186LEU      N 2142   5.899   8.945   4.427
  186LEU      H 2143   5.998   8.934   4.439
  186LEU     CA 2144   5.822   8.883   4.319
  186LEU     CB 2145   5.848   8.943   4.181
  186LEU     CG 2146   5.833   9.094   4.160
  186LEU    CD1 2147   5.876   9.137   4.019
  186LEU    CD2 2148   5.689   9.145   4.170
  186LEU      C 2149   5.822   8.730   4.318
  186LEU      O 2150   5.916   8.661   4.281
  187SER      N 2151   5.718   8.668   4.373
  187SER      H 2152   5.639   8.721   4.405
  187SER     CA 2153   5.707   8.524   4.397
  187SER     CB 2154   5.590   8.501   4.493
  187SER     OG 2155   5.615   8.372   4.550
  187SER     HG 2156   5.713   8.363   4.564
  187SER      C 2157   5.685   8.439   4.271
  187SER      O 2158   5.606   8.479   4.186
  188GLN      N 2159   5.754   8.326   4.257
  188GLN      H 2160   5.822   8.301   4.326
  188GLN     CA 2161   5.753   8.251   4.132
  188GLN     CB 2162   5.880   8.177   4.090
  188GLN     CG 2163   5.980   8.289   4.059
  188GLN     CD 2164   6.126   8.243   4.050
  188GLN    OE1 2165   6.189   8.224   3.947
  188GLN    NE2 2166   6.175   8.203   4.168
  188GLN   HE21 2167   6.127   8.201   4.255
  188GLN   HE22 2168   6.274   8.192   4.168
  188GLN      C 2169   5.634   8.154   4.123
  188GLN      O 2170   5.622   8.075   4.215
  189PRO      N 2171   5.548   8.168   4.023
  189PRO     CA 2172   5.430   8.080   4.014
  189PRO     CB 2173   5.347   8.142   3.902
  189PRO     CG 2174   5.455   8.194   3.808
  189PRO     CD 2175   5.546   8.262   3.910
  189PRO      C 2176   5.470   7.934   3.994
  189PRO      O 2177   5.578   7.903   3.944
  190LYSH     N 2178   5.383   7.845   4.043
  190LYSH     H 2179   5.291   7.869   4.073
  190LYSH    CA 2180   5.427   7.705   4.050
  190LYSH    CB 2181   5.329   7.625   4.137
  190LYSH    CG 2182   5.341   7.659   4.285
  190LYSH    CD 2183   5.245   7.580   4.373
  190LYSH    CE 2184   5.306   7.445   4.411
  190LYSH    NZ 2185   5.228   7.381   4.517
  190LYSH   HZ1 2186   5.230   7.439   4.599
  190LYSH   HZ2 2187   5.132   7.369   4.491
  190LYSH   HZ3 2188   5.268   7.290   4.533
  190LYSH     C 2189   5.421   7.630   3.917
  190LYSH     O 2190   5.325   7.645   3.841
  191ILE      N 2191   5.529   7.560   3.886
  191ILE      H 2192   5.605   7.561   3.951
  191ILE     CA 2193   5.548   7.486   3.760
  191ILE     CB 2194   5.672   7.533   3.684
  191ILE    CG1 2195   5.792   7.556   3.776
  191ILE    CG2 2196   5.651   7.643   3.579
  191ILE     CD 2197   5.876   7.429   3.788
  191ILE      C 2198   5.548   7.334   3.777
  191ILE      O 2199   5.509   7.265   3.683
  192VAL      N 2200   5.593   7.278   3.889
  192VAL      H 2201   5.604   7.340   3.967
  192VAL     CA 2202   5.603   7.135   3.921
  192VAL     CB 2203   5.636   7.116   4.069
  192VAL    CG1 2204   5.543   7.197   4.161
  192VAL    CG2 2205   5.654   6.969   4.111
  192VAL      C 2206   5.489   7.044   3.875
  192VAL      O 2207   5.370   7.069   3.891
  193LYSH     N 2208   5.529   6.925   3.832
  193LYSH     H 2209   5.625   6.901   3.818
  193LYSH    CA 2210   5.438   6.815   3.794
  193LYSH    CB 2211   5.520   6.695   3.744
  193LYSH    CG 2212   5.556   6.718   3.598
  193LYSH    CD 2213   5.621   6.589   3.546
  193LYSH    CE 2214   5.773   6.592   3.565
  193LYSH    NZ 2215   5.833   6.463   3.532
  193LYSH   HZ1 2216   5.797   6.396   3.597
  193LYSH   HZ2 2217   5.809   6.432   3.440
  193LYSH   HZ3 2218   5.932   6.469   3.544
  193LYSH     C 2219   5.343   6.776   3.907
  193LYSH     O 2220   5.399   6.744   4.012
  194TRP      N 2221   5.218   6.742   3.877
  194TRP      H 2222   5.184   6.768   3.787
  194TRP     CA 2223   5.123   6.676   3.967
  194TRP     CB 2224   4.987   6.659   3.899
  194TRP     CG 2225   4.883   6.562   3.954
  194TRP    CD1 2226   4.825   6.582   4.071
  194TRP    HD1 2227   4.858   6.660   4.141
  194TRP    CD2 2228   4.858   6.433   3.908
  194TRP    NE1 2229   4.749   6.477   4.102
  194TRP    HE1 2230   4.716   6.447   4.191
  194TRP    CE2 2231   4.769   6.389   4.005
  194TRP    CE3 2232   4.914   6.351   3.809
  194TRP    HE3 2233   4.964   6.392   3.722
  194TRP    CZ2 2234   4.735   6.254   4.000
  194TRP    HZ2 2235   4.671   6.206   4.075
  194TRP    CZ3 2236   4.880   6.217   3.808
  194TRP    HZ3 2237   4.920   6.145   3.736
  194TRP    CH2 2238   4.790   6.171   3.904
  194TRP    HH2 2239   4.740   6.079   3.874
  194TRP      C 2240   5.162   6.551   4.045
  194TRP      O 2241   5.102   6.525   4.149
  195AS4      N 2242   5.254   6.465   4.002
  195AS4      H 2243   5.294   6.480   3.912
  195AS4     CA 2244   5.310   6.352   4.076
  195AS4     CB 2245   5.357   6.236   3.989
  195AS4     CG 2246   5.433   6.280   3.862
  195AS4    OD1 2247   5.436   6.201   3.767
  195AS4   HD11 2248   5.457   6.251   3.683
  195AS4   HD12 2249   5.437   6.106   3.800
  195AS4    OD2 2250   5.491   6.391   3.864
  195AS4   HD21 2251   5.554   6.391   3.786
  195AS4   HD22 2252   5.440   6.450   3.927
  195AS4      C 2253   5.426   6.388   4.170
  195AS4      O 2254   5.427   6.331   4.279
  196ARG      N 2255   5.523   6.466   4.122
  196ARG      H 2256   5.528   6.469   4.022
  196ARG     CA 2257   5.634   6.522   4.200
  196ARG     CB 2258   5.736   6.576   4.099
  196ARG     CG 2259   5.795   6.469   4.007
  196ARG     CD 2260   5.858   6.350   4.081
  196ARG     NE 2261   5.931   6.266   3.985
  196ARG     HE 2262   5.997   6.311   3.926
  196ARG     CZ 2263   5.949   6.133   3.987
  196ARG    NH1 2264   5.913   6.056   4.090
  196ARG   HH11 2265   5.870   6.088   4.175
  196ARG   HH12 2266   5.919   5.956   4.081
  196ARG    NH2 2267   6.015   6.070   3.888
  196ARG   HH21 2268   6.071   6.121   3.822
  196ARG   HH22 2269   6.003   5.971   3.888
  196ARG      C 2270   5.587   6.631   4.295
  196ARG      O 2271   5.646   6.649   4.403
  197AS4      N 2272   5.480   6.704   4.267
  197AS4      H 2273   5.432   6.710   4.179
  197AS4     CA 2274   5.409   6.787   4.366
  197AS4     CB 2275   5.333   6.891   4.283
  197AS4     CG 2276   5.264   6.997   4.370
  197AS4    OD1 2277   5.324   7.107   4.377
  197AS4   HD11 2278   5.271   7.182   4.415
  197AS4   HD12 2279   5.414   7.094   4.335
  197AS4    OD2 2280   5.151   6.969   4.415
  197AS4   HD21 2281   5.120   7.049   4.467
  197AS4   HD22 2282   5.120   6.884   4.373
  197AS4      C 2283   5.317   6.711   4.460
  197AS4      O 2284   5.242   6.618   4.430
  198MET      N 2285   5.312   6.759   4.585
  198MET      H 2286   5.392   6.808   4.618
  198MET     CA 2287   5.225   6.728   4.700
  198MET     CB 2288   5.233   6.582   4.747
  198MET     CG 2289   5.374   6.548   4.795
  198MET     SD 2290   5.509   6.535   4.670
  198MET     CE 2291   5.471   6.364   4.637
  198MET      C 2292   5.247   6.819   4.819
  198MET     O1 2293   5.169   6.801   4.916
  198MET   HO11 2294   5.171   6.883   4.972
  198MET   HO12 2295   5.113   6.718   4.913
  198MET     O2 2296   5.339   6.904   4.823
  198MET   HO21 2297   5.326   6.956   4.908
  198MET   HO22 2298   5.398   6.896   4.743
   9.97436   9.97436   7.05294   0.00000   0.00000   0.00000   0.00000   4.98718   4.98718
