# Supplementary material for: Interfacial Dynamics and Growth Modes of β2-Microglobulin Dimers
Source: J Chem Inf Model. 2023 May 3;63(14):4447–57. doi: 10.1021/acs.jcim.3c00399 (PMC10369489; doi:10.1021/acs.jcim.3c00399)
Supplement: Supplementary file 2 — ci3c00399_si_002.zip [file ci3c00399_si_002.zip › Supporting-Information/confs_start/Start_conformation_BM-8_rep2-3.gro]

Protein in water t=   0.00000 step= 0
 2298
    1ILE      N    1   5.080   6.438   3.488
    1ILE     H1    2   5.008   6.499   3.521
    1ILE     H2    3   5.134   6.462   3.408
    1ILE     H3    4   5.033   6.352   3.469
    1ILE     CA    5   5.173   6.426   3.601
    1ILE     CB    6   5.233   6.285   3.601
    1ILE    CG1    7   5.121   6.183   3.624
    1ILE    CG2    8   5.362   6.265   3.681
    1ILE     CD    9   5.183   6.053   3.571
    1ILE      C   10   5.287   6.528   3.591
    1ILE      O   11   5.336   6.560   3.483
    2GLN      N   12   5.305   6.598   3.703
    2GLN      H   13   5.258   6.570   3.787
    2GLN     CA   14   5.406   6.701   3.725
    2GLN     CB   15   5.403   6.753   3.869
    2GLN     CG   16   5.282   6.844   3.891
    2GLN     CD   17   5.264   6.865   4.042
    2GLN    OE1   18   5.327   6.946   4.109
    2GLN    NE2   19   5.179   6.780   4.096
    2GLN   HE21   20   5.137   6.705   4.044
    2GLN   HE22   21   5.135   6.809   4.181
    2GLN      C   22   5.547   6.640   3.719
    2GLN      O   23   5.597   6.570   3.806
    3ARG      N   24   5.616   6.679   3.613
    3ARG      H   25   5.609   6.776   3.590
    3ARG     CA   26   5.741   6.618   3.565
    3ARG     CB   27   5.731   6.614   3.412
    3ARG     CG   28   5.635   6.517   3.341
    3ARG     CD   29   5.653   6.532   3.190
    3ARG     NE   30   5.556   6.447   3.120
    3ARG     HE   31   5.478   6.433   3.181
    3ARG     CZ   32   5.557   6.398   2.996
    3ARG    NH1   33   5.646   6.441   2.906
    3ARG   HH11   34   5.701   6.523   2.920
    3ARG   HH12   35   5.667   6.390   2.822
    3ARG    NH2   36   5.447   6.337   2.949
    3ARG   HH21   37   5.367   6.337   3.008
    3ARG   HH22   38   5.450   6.278   2.868
    3ARG      C   39   5.868   6.689   3.614
    3ARG      O   40   5.976   6.631   3.617
    4THR      N   41   5.856   6.821   3.610
    4THR      H   42   5.787   6.864   3.552
    4THR     CA   43   5.957   6.899   3.683
    4THR     CB   44   6.039   6.998   3.600
    4THR    OG1   45   6.142   7.068   3.670
    4THR    HG1   46   6.201   7.114   3.603
    4THR    CG2   47   5.953   7.099   3.524
    4THR      C   48   5.901   6.977   3.802
    4THR      O   49   5.804   7.051   3.781
    5PRO      N   50   5.974   6.990   3.912
    5PRO     CA   51   5.942   7.084   4.021
    5PRO     CB   52   6.043   7.052   4.132
    5PRO     CG   53   6.080   6.906   4.111
    5PRO     CD   54   6.083   6.901   3.958
    5PRO      C   55   5.940   7.232   3.984
    5PRO      O   56   5.847   7.302   4.026
    6LYSH     N   57   6.014   7.268   3.880
    6LYSH     H   58   6.096   7.218   3.852
    6LYSH    CA   59   6.006   7.400   3.815
    6LYSH    CB   60   6.137   7.449   3.753
    6LYSH    CG   61   6.216   7.552   3.834
    6LYSH    CD   62   6.342   7.617   3.774
    6LYSH    CE   63   6.309   7.679   3.638
    6LYSH    NZ   64   6.440   7.728   3.595
    6LYSH   HZ1   65   6.439   7.753   3.498
    6LYSH   HZ2   66   6.457   7.813   3.646
    6LYSH   HZ3   67   6.511   7.660   3.614
    6LYSH     C   68   5.889   7.418   3.718
    6LYSH     O   69   5.901   7.475   3.610
    7ILE      N   70   5.770   7.374   3.759
    7ILE      H   71   5.788   7.316   3.838
    7ILE     CA   72   5.644   7.396   3.687
    7ILE     CB   73   5.520   7.326   3.740
    7ILE    CG1   74   5.506   7.337   3.892
    7ILE    CG2   75   5.534   7.178   3.703
    7ILE     CD   76   5.374   7.288   3.951
    7ILE      C   77   5.599   7.542   3.671
    7ILE      O   78   5.629   7.634   3.747
    8GLN      N   79   5.532   7.565   3.558
    8GLN      H   80   5.529   7.499   3.483
    8GLN     CA   81   5.464   7.685   3.508
    8GLN     CB   82   5.329   7.711   3.577
    8GLN     CG   83   5.204   7.634   3.533
    8GLN     CD   84   5.184   7.508   3.616
    8GLN    OE1   85   5.105   7.505   3.710
    8GLN    NE2   86   5.231   7.393   3.569
    8GLN   HE21   87   5.271   7.392   3.477
    8GLN   HE22   88   5.203   7.315   3.626
    8GLN      C   89   5.539   7.817   3.490
    8GLN      O   90   5.482   7.925   3.489
    9VAL      N   91   5.669   7.796   3.471
    9VAL      H   92   5.709   7.705   3.480
    9VAL     CA   93   5.769   7.902   3.449
    9VAL     CB   94   5.900   7.834   3.492
    9VAL    CG1   95   6.013   7.937   3.479
    9VAL    CG2   96   5.900   7.801   3.642
    9VAL      C   97   5.763   7.947   3.303
    9VAL      O   98   5.826   7.896   3.210
   10TYR      N   99   5.672   8.040   3.277
   10TYR      H  100   5.588   8.050   3.331
   10TYR     CA  101   5.668   8.103   3.144
   10TYR     CB  102   5.552   8.050   3.060
   10TYR     CG  103   5.420   8.076   3.134
   10TYR    CD1  104   5.356   7.972   3.200
   10TYR    HD1  105   5.405   7.875   3.208
   10TYR    CD2  106   5.360   8.200   3.116
   10TYR    HD2  107   5.397   8.276   3.048
   10TYR    CE1  108   5.233   8.004   3.257
   10TYR    HE1  109   5.183   7.929   3.319
   10TYR    CE2  110   5.240   8.226   3.181
   10TYR    HE2  111   5.204   8.328   3.174
   10TYR     CZ  112   5.169   8.127   3.249
   10TYR     OH  113   5.039   8.142   3.286
   10TYR     HH  114   5.013   8.232   3.252
   10TYR      C  115   5.683   8.254   3.128
   10TYR      O  116   5.725   8.294   3.020
   11SER      N  117   5.679   8.321   3.243
   11SER      H  118   5.645   8.267   3.320
   11SER     CA  119   5.698   8.464   3.271
   11SER     CB  120   5.570   8.548   3.274
   11SER     OG  121   5.616   8.682   3.257
   11SER     HG  122   5.541   8.722   3.205
   11SER      C  123   5.760   8.487   3.409
   11SER      O  124   5.710   8.446   3.515
   12ARG      N  125   5.865   8.567   3.403
   12ARG      H  126   5.902   8.577   3.311
   12ARG     CA  127   5.958   8.610   3.510
   12ARG     CB  128   5.915   8.681   3.638
   12ARG     CG  129   5.853   8.818   3.611
   12ARG     CD  130   5.832   8.883   3.748
   12ARG     NE  131   5.760   9.009   3.729
   12ARG     HE  132   5.827   9.079   3.704
   12ARG     CZ  133   5.637   9.037   3.773
   12ARG    NH1  134   5.565   8.954   3.851
   12ARG   HH11  135   5.587   8.860   3.875
   12ARG   HH12  136   5.480   8.987   3.891
   12ARG    NH2  137   5.580   9.150   3.731
   12ARG   HH21  138   5.631   9.217   3.678
   12ARG   HH22  139   5.485   9.174   3.755
   12ARG      C  140   6.037   8.486   3.552
   12ARG      O  141   5.993   8.427   3.651
   13HI0      N  142   6.142   8.445   3.480
   13HI0      H  143   6.188   8.508   3.417
   13HI0     CA  144   6.210   8.319   3.510
   13HI0     CB  145   6.277   8.286   3.376
   13HI0     CG  146   6.383   8.176   3.385
   13HI0    ND1  147   6.514   8.187   3.402
   13HI0    HD1  148   6.570   8.270   3.400
   13HI0    CD2  149   6.350   8.049   3.407
   13HI0    HD2  150   6.259   8.004   3.366
   13HI0    CE1  151   6.559   8.068   3.440
   13HI0    HE1  152   6.658   8.047   3.481
   13HI0    NE2  153   6.458   7.982   3.444
   13HI0    HE2  154   6.463   7.888   3.478
   13HI0      C  155   6.301   8.331   3.632
   13HI0      O  156   6.384   8.421   3.637
   14PRO      N  157   6.298   8.229   3.717
   14PRO     CA  158   6.399   8.208   3.821
   14PRO     CB  159   6.316   8.168   3.943
   14PRO     CG  160   6.198   8.088   3.889
   14PRO     CD  161   6.183   8.141   3.746
   14PRO      C  162   6.507   8.102   3.793
   14PRO      O  163   6.477   7.989   3.757
   15ALA      N  164   6.623   8.145   3.841
   15ALA      H  165   6.642   8.242   3.860
   15ALA     CA  166   6.735   8.053   3.863
   15ALA     CB  167   6.791   7.999   3.731
   15ALA      C  168   6.850   8.106   3.948
   15ALA      O  169   6.872   8.050   4.055
   16GL4      N  170   6.905   8.221   3.909
   16GL4      H  171   6.864   8.282   3.840
   16GL4     CA  172   7.011   8.292   3.981
   16GL4     CB  173   6.945   8.400   4.068
   16GL4     CG  174   6.875   8.507   3.986
   16GL4     CD  175   6.748   8.476   3.907
   16GL4    OE1  176   6.747   8.507   3.786
   16GL4   HE11  177   6.655   8.530   3.756
   16GL4   HE12  178   6.845   8.506   3.762
   16GL4    OE2  179   6.665   8.406   3.971
   16GL4   HE21  180   6.589   8.388   3.910
   16GL4   HE22  181   6.692   8.400   4.068
   16GL4      C  182   7.142   8.234   4.036
   16GL4      O  183   7.244   8.301   4.041
   17ASN      N  184   7.133   8.110   4.084
   17ASN      H  185   7.041   8.073   4.077
   17ASN     CA  186   7.246   8.026   4.127
   17ASN     CB  187   7.244   8.018   4.280
   17ASN     CG  188   7.385   8.007   4.336
   17ASN    OD1  189   7.481   7.965   4.270
   17ASN    ND2  190   7.391   8.005   4.469
   17ASN   HD21  191   7.305   8.015   4.518
   17ASN   HD22  192   7.475   8.003   4.524
   17ASN      C  193   7.226   7.886   4.069
   17ASN      O  194   7.125   7.866   4.002
   18GLY      N  195   7.327   7.801   4.089
   18GLY      H  196   7.399   7.837   4.147
   18GLY     CA  197   7.339   7.664   4.038
   18GLY      C  198   7.320   7.563   4.152
   18GLY      O  199   7.307   7.605   4.267
   19LYSH     N  200   7.306   7.433   4.132
   19LYSH     H  201   7.264   7.372   4.200
   19LYSH    CA  202   7.324   7.357   4.008
   19LYSH    CB  203   7.379   7.214   4.019
   19LYSH    CG  204   7.518   7.220   4.084
   19LYSH    CD  205   7.540   7.093   4.166
   19LYSH    CE  206   7.673   7.083   4.241
   19LYSH    NZ  207   7.695   6.944   4.281
   19LYSH   HZ1  208   7.769   6.942   4.349
   19LYSH   HZ2  209   7.611   6.910   4.324
   19LYSH   HZ3  210   7.715   6.887   4.201
   19LYSH     C  211   7.193   7.362   3.929
   19LYSH     O  212   7.088   7.327   3.983
   20SER      N  213   7.215   7.345   3.799
   20SER      H  214   7.304   7.340   3.755
   20SER     CA  215   7.099   7.356   3.709
   20SER     CB  216   7.088   7.487   3.631
   20SER     OG  217   6.976   7.491   3.543
   20SER     HG  218   6.982   7.584   3.506
   20SER      C  219   7.097   7.244   3.605
   20SER      O  220   7.202   7.214   3.549
   21ASN      N  221   6.974   7.193   3.598
   21ASN      H  222   6.899   7.229   3.653
   21ASN     CA  223   6.927   7.090   3.504
   21ASN     CB  224   6.930   7.141   3.359
   21ASN     CG  225   6.812   7.225   3.310
   21ASN    OD1  226   6.711   7.177   3.259
   21ASN    ND2  227   6.817   7.356   3.334
   21ASN   HD21  228   6.882   7.405   3.392
   21ASN   HD22  229   6.752   7.414   3.285
   21ASN      C  230   6.966   6.943   3.516
   21ASN      O  231   7.041   6.884   3.438
   22PHE      N  232   6.946   6.874   3.629
   22PHE      H  233   6.969   6.777   3.627
   22PHE     CA  234   6.889   6.898   3.762
   22PHE     CB  235   6.964   6.997   3.852
   22PHE     CG  236   7.101   6.937   3.889
   22PHE    CD1  237   7.115   6.867   4.008
   22PHE    HD1  238   7.027   6.838   4.066
   22PHE    CD2  239   7.213   6.944   3.808
   22PHE    HD2  240   7.222   7.021   3.731
   22PHE    CE1  241   7.235   6.812   4.049
   22PHE    HE1  242   7.238   6.752   4.141
   22PHE    CE2  243   7.332   6.882   3.846
   22PHE    HE2  244   7.406   6.877   3.766
   22PHE     CZ  245   7.348   6.816   3.968
   22PHE     HZ  246   7.441   6.782   4.011
   22PHE      C  247   6.740   6.932   3.771
   22PHE      O  248   6.686   7.019   3.704
   23LEU      N  249   6.677   6.853   3.858
   23LEU      H  250   6.725   6.782   3.910
   23LEU     CA  251   6.539   6.867   3.905
   23LEU     CB  252   6.498   6.741   3.982
   23LEU     CG  253   6.481   6.630   3.879
   23LEU    CD1  254   6.433   6.504   3.951
   23LEU    CD2  255   6.368   6.657   3.780
   23LEU      C  256   6.526   6.986   4.002
   23LEU      O  257   6.559   6.972   4.119
   24ASN      N  258   6.501   7.107   3.952
   24ASN      H  259   6.453   7.115   3.865
   24ASN     CA  260   6.511   7.231   4.030
   24ASN     CB  261   6.555   7.341   3.933
   24ASN     CG  262   6.703   7.330   3.900
   24ASN    OD1  263   6.755   7.325   3.788
   24ASN    ND2  264   6.784   7.326   4.005
   24ASN   HD21  265   6.749   7.316   4.098
   24ASN   HD22  266   6.879   7.337   3.976
   24ASN      C  267   6.382   7.274   4.101
   24ASN      O  268   6.271   7.270   4.048
   25CYS2     N  269   6.401   7.354   4.206
   25CYS2     H  270   6.484   7.363   4.262
   25CYS2    CA  271   6.294   7.435   4.267
   25CYS2    CB  272   6.231   7.360   4.384
   25CYS2    SG  273   6.105   7.455   4.476
   25CYS2     C  274   6.352   7.565   4.322
   25CYS2     O  275   6.451   7.567   4.394
   26TYR      N  276   6.290   7.677   4.286
   26TYR      H  277   6.219   7.678   4.216
   26TYR     CA  278   6.344   7.808   4.325
   26TYR     CB  279   6.354   7.904   4.207
   26TYR     CG  280   6.420   8.040   4.235
   26TYR    CD1  281   6.555   8.070   4.217
   26TYR    HD1  282   6.618   7.991   4.176
   26TYR    CD2  283   6.347   8.151   4.275
   26TYR    HD2  284   6.247   8.132   4.312
   26TYR    CE1  285   6.611   8.197   4.229
   26TYR    HE1  286   6.715   8.208   4.197
   26TYR    CE2  287   6.395   8.280   4.292
   26TYR    HE2  288   6.334   8.344   4.356
   26TYR     CZ  289   6.529   8.303   4.263
   26TYR     OH  290   6.568   8.427   4.223
   26TYR     HH  291   6.592   8.411   4.128
   26TYR      C  292   6.263   7.871   4.439
   26TYR      O  293   6.144   7.901   4.423
   27VAL      N  294   6.342   7.916   4.536
   27VAL      H  295   6.441   7.917   4.529
   27VAL     CA  296   6.275   7.986   4.647
   27VAL     CB  297   6.258   7.889   4.764
   27VAL    CG1  298   6.187   7.756   4.734
   27VAL    CG2  299   6.391   7.852   4.829
   27VAL      C  300   6.345   8.119   4.672
   27VAL      O  301   6.465   8.122   4.647
   28SER      N  302   6.278   8.211   4.742
   28SER      H  303   6.182   8.204   4.768
   28SER     CA  304   6.339   8.342   4.766
   28SER     CB  305   6.370   8.428   4.643
   28SER     OG  306   6.252   8.480   4.580
   28SER     HG  307   6.278   8.553   4.516
   28SER      C  308   6.271   8.437   4.865
   28SER      O  309   6.148   8.437   4.873
   29GLY      N  310   6.351   8.535   4.908
   29GLY      H  311   6.445   8.531   4.874
   29GLY     CA  312   6.307   8.643   4.998
   29GLY      C  313   6.263   8.604   5.139
   29GLY      O  314   6.149   8.637   5.175
   30PHE      N  315   6.352   8.537   5.211
   30PHE      H  316   6.449   8.561   5.208
   30PHE     CA  317   6.322   8.461   5.333
   30PHE     CB  318   6.437   8.365   5.362
   30PHE     CG  319   6.423   8.237   5.281
   30PHE    CD1  320   6.377   8.126   5.350
   30PHE    HD1  321   6.310   8.133   5.436
   30PHE    CD2  322   6.473   8.226   5.151
   30PHE    HD2  323   6.479   8.314   5.087
   30PHE    CE1  324   6.398   7.999   5.296
   30PHE    HE1  325   6.361   7.918   5.358
   30PHE    CE2  326   6.496   8.098   5.100
   30PHE    HE2  327   6.538   8.086   5.001
   30PHE     CZ  328   6.459   7.985   5.172
   30PHE     HZ  329   6.476   7.885   5.133
   30PHE      C  330   6.279   8.547   5.453
   30PHE      O  331   6.357   8.610   5.524
   31HI0      N  332   6.147   8.553   5.452
   31HI0      H  333   6.092   8.517   5.375
   31HI0     CA  334   6.066   8.606   5.562
   31HI0     CB  335   6.025   8.748   5.521
   31HI0     CG  336   6.141   8.847   5.504
   31HI0    ND1  337   6.222   8.887   5.602
   31HI0    HD1  338   6.211   8.861   5.698
   31HI0    CD2  339   6.171   8.914   5.393
   31HI0    HD2  340   6.090   8.931   5.322
   31HI0    CE1  341   6.303   8.975   5.546
   31HI0    HE1  342   6.364   9.049   5.600
   31HI0    NE2  343   6.269   8.999   5.420
   31HI0    HE2  344   6.315   9.069   5.364
   31HI0      C  345   5.943   8.520   5.590
   31HI0      O  346   5.857   8.510   5.502
   32PRO      N  347   5.939   8.439   5.695
   32PRO     CA  348   6.056   8.411   5.779
   32PRO     CB  349   5.993   8.353   5.906
   32PRO     CG  350   5.879   8.270   5.848
   32PRO     CD  351   5.830   8.344   5.724
   32PRO      C  352   6.156   8.316   5.711
   32PRO      O  353   6.109   8.224   5.644
   33SER      N  354   6.274   8.309   5.772
   33SER      H  355   6.299   8.375   5.843
   33SER     CA  356   6.382   8.217   5.734
   33SER     CB  357   6.514   8.244   5.808
   33SER     OG  358   6.537   8.384   5.804
   33SER     HG  359   6.613   8.407   5.866
   33SER      C  360   6.348   8.070   5.757
   33SER      O  361   6.374   7.978   5.679
   34AS4      N  362   6.271   8.049   5.863
   34AS4      H  363   6.243   8.127   5.918
   34AS4     CA  364   6.220   7.918   5.909
   34AS4     CB  365   6.149   7.940   6.043
   34AS4     CG  366   6.243   7.956   6.162
   34AS4    OD1  367   6.223   8.036   6.256
   34AS4   HD11  368   6.307   8.053   6.309
   34AS4   HD12  369   6.131   8.070   6.240
   34AS4    OD2  370   6.343   7.882   6.162
   34AS4   HD21  371   6.360   7.866   6.260
   34AS4   HD22  372   6.360   7.859   6.066
   34AS4      C  373   6.135   7.836   5.812
   34AS4      O  374   6.121   7.715   5.827
   35ILE      N  375   6.080   7.896   5.707
   35ILE      H  376   6.116   7.983   5.674
   35ILE     CA  377   5.988   7.826   5.615
   35ILE     CB  378   5.931   7.918   5.507
   35ILE    CG1  379   6.040   7.985   5.425
   35ILE    CG2  380   5.832   8.018   5.567
   35ILE     CD  381   6.039   7.916   5.288
   35ILE      C  382   6.040   7.696   5.553
   35ILE      O  383   6.150   7.680   5.499
   36GL4      N  384   5.959   7.596   5.585
   36GL4      H  385   5.912   7.589   5.673
   36GL4     CA  386   5.974   7.461   5.531
   36GL4     CB  387   5.879   7.356   5.590
   36GL4     CG  388   5.925   7.332   5.734
   36GL4     CD  389   5.846   7.225   5.811
   36GL4    OE1  390   5.753   7.162   5.755
   36GL4   HE11  391   5.726   7.081   5.807
   36GL4   HE12  392   5.733   7.203   5.666
   36GL4    OE2  393   5.882   7.196   5.928
   36GL4   HE21  394   5.832   7.120   5.968
   36GL4   HE22  395   5.957   7.258   5.952
   36GL4      C  396   5.978   7.456   5.378
   36GL4      O  397   5.888   7.512   5.315
   37VAL      N  398   6.077   7.391   5.318
   37VAL      H  399   6.152   7.364   5.378
   37VAL     CA  400   6.082   7.358   5.175
   37VAL     CB  401   6.164   7.449   5.084
   37VAL    CG1  402   6.109   7.421   4.944
   37VAL    CG2  403   6.159   7.597   5.123
   37VAL      C  404   6.106   7.208   5.157
   37VAL      O  405   6.211   7.157   5.195
   38AS4      N  406   6.012   7.144   5.090
   38AS4      H  407   5.919   7.180   5.085
   38AS4     CA  408   6.016   6.999   5.066
   38AS4     CB  409   5.900   6.944   5.151
   38AS4     CG  410   5.908   6.962   5.303
   38AS4    OD1  411   5.953   6.870   5.373
   38AS4   HD11  412   5.940   6.890   5.470
   38AS4   HD12  413   5.997   6.800   5.315
   38AS4    OD2  414   5.851   7.063   5.352
   38AS4   HD21  415   5.888   7.077   5.444
   38AS4   HD22  416   5.817   7.119   5.277
   38AS4      C  417   6.012   6.961   4.918
   38AS4      O  418   5.905   6.981   4.859
   39LEU      N  419   6.107   6.881   4.872
   39LEU      H  420   6.182   6.853   4.933
   39LEU     CA  421   6.106   6.816   4.740
   39LEU     CB  422   6.247   6.826   4.681
   39LEU     CG  423   6.267   6.924   4.566
   39LEU    CD1  424   6.413   6.942   4.521
   39LEU    CD2  425   6.187   6.896   4.439
   39LEU      C  426   6.037   6.680   4.747
   39LEU      O  427   6.097   6.584   4.796
   40LEU      N  428   5.915   6.669   4.695
   40LEU      H  429   5.873   6.738   4.635
   40LEU     CA  430   5.823   6.555   4.698
   40LEU     CB  431   5.685   6.602   4.745
   40LEU     CG  432   5.697   6.669   4.882
   40LEU    CD1  433   5.556   6.722   4.904
   40LEU    CD2  434   5.728   6.564   4.988
   40LEU      C  435   5.800   6.478   4.567
   40LEU      O  436   5.800   6.542   4.462
   41LYSH     N  437   5.810   6.346   4.571
   41LYSH     H  438   5.840   6.306   4.658
   41LYSH    CA  439   5.773   6.244   4.471
   41LYSH    CB  440   5.884   6.140   4.450
   41LYSH    CG  441   5.944   6.070   4.572
   41LYSH    CD  442   6.018   5.946   4.523
   41LYSH    CE  443   6.095   5.879   4.637
   41LYSH    NZ  444   6.159   5.750   4.605
   41LYSH   HZ1  445   6.096   5.673   4.606
   41LYSH   HZ2  446   6.211   5.754   4.520
   41LYSH   HZ3  447   6.233   5.742   4.672
   41LYSH     C  448   5.641   6.174   4.501
   41LYSH     O  449   5.639   6.088   4.589
   42ASN      N  450   5.538   6.234   4.443
   42ASN      H  451   5.557   6.292   4.364
   42ASN     CA  452   5.395   6.218   4.475
   42ASN     CB  453   5.356   6.071   4.477
   42ASN     CG  454   5.357   6.001   4.341
   42ASN    OD1  455   5.329   6.043   4.228
   42ASN    ND2  456   5.384   5.872   4.350
   42ASN   HD21  457   5.430   5.825   4.426
   42ASN   HD22  458   5.386   5.826   4.261
   42ASN      C  459   5.356   6.279   4.610
   42ASN      O  460   5.241   6.315   4.631
   43GLY      N  461   5.440   6.262   4.712
   43GLY      H  462   5.522   6.207   4.699
   43GLY     CA  463   5.425   6.288   4.856
   43GLY      C  464   5.542   6.241   4.944
   43GLY      O  465   5.587   6.305   5.038
   44GL4      N  466   5.603   6.131   4.903
   44GL4      H  467   5.571   6.079   4.823
   44GL4     CA  468   5.731   6.098   4.969
   44GL4     CB  469   5.770   5.958   4.919
   44GL4     CG  470   5.876   5.896   5.009
   44GL4     CD  471   5.929   5.763   4.955
   44GL4    OE1  472   6.049   5.731   4.976
   44GL4   HE11  473   6.070   5.636   4.958
   44GL4   HE12  474   6.100   5.811   5.006
   44GL4    OE2  475   5.847   5.687   4.898
   44GL4   HE21  476   5.893   5.605   4.865
   44GL4   HE22  477   5.757   5.728   4.911
   44GL4      C  478   5.839   6.198   4.928
   44GL4      O  479   5.831   6.259   4.822
   45ARG      N  480   5.941   6.217   5.012
   45ARG      H  481   5.928   6.185   5.106
   45ARG     CA  482   6.053   6.302   4.972
   45ARG     CB  483   6.090   6.375   5.102
   45ARG     CG  484   6.165   6.505   5.079
   45ARG     CD  485   6.172   6.598   5.201
   45ARG     NE  486   6.282   6.560   5.292
   45ARG     HE  487   6.344   6.491   5.256
   45ARG     CZ  488   6.321   6.630   5.399
   45ARG    NH1  489   6.254   6.741   5.437
   45ARG   HH11  490   6.178   6.776   5.383
   45ARG   HH12  491   6.280   6.785   5.523
   45ARG    NH2  492   6.437   6.607   5.461
   45ARG   HH21  493   6.494   6.528   5.435
   45ARG   HH22  494   6.460   6.659   5.543
   45ARG      C  495   6.165   6.241   4.887
   45ARG      O  496   6.185   6.120   4.897
   46ILE      N  497   6.225   6.324   4.804
   46ILE      H  498   6.199   6.421   4.795
   46ILE     CA  499   6.328   6.281   4.707
   46ILE     CB  500   6.348   6.385   4.597
   46ILE    CG1  501   6.210   6.400   4.531
   46ILE    CG2  502   6.441   6.331   4.489
   46ILE     CD  503   6.201   6.510   4.425
   46ILE      C  504   6.455   6.236   4.780
   46ILE      O  505   6.494   6.296   4.880
   47GL4      N  506   6.520   6.128   4.740
   47GL4      H  507   6.488   6.070   4.665
   47GL4     CA  508   6.653   6.094   4.791
   47GL4     CB  509   6.699   5.956   4.742
   47GL4     CG  510   6.716   5.959   4.590
   47GL4     CD  511   6.740   5.823   4.524
   47GL4    OE1  512   6.643   5.774   4.463
   47GL4   HE11  513   6.680   5.688   4.426
   47GL4   HE12  514   6.571   5.841   4.449
   47GL4    OE2  515   6.854   5.774   4.516
   47GL4   HE21  516   6.848   5.674   4.513
   47GL4   HE22  517   6.922   5.843   4.541
   47GL4      C  518   6.764   6.196   4.766
   47GL4      O  519   6.765   6.253   4.657
   48LYSH     N  520   6.848   6.214   4.868
   48LYSH     H  521   6.844   6.166   4.956
   48LYSH    CA  522   6.962   6.307   4.859
   48LYSH    CB  523   7.079   6.236   4.790
   48LYSH    CG  524   7.146   6.129   4.877
   48LYSH    CD  525   7.275   6.067   4.825
   48LYSH    CE  526   7.261   5.978   4.701
   48LYSH    NZ  527   7.396   5.926   4.671
   48LYSH   HZ1  528   7.385   5.855   4.602
   48LYSH   HZ2  529   7.453   5.994   4.624
   48LYSH   HZ3  530   7.447   5.879   4.743
   48LYSH     C  531   6.940   6.452   4.814
   48LYSH     O  532   7.030   6.505   4.750
   49VAL      N  533   6.852   6.530   4.875
   49VAL      H  534   6.819   6.509   4.967
   49VAL     CA  535   6.835   6.670   4.832
   49VAL     CB  536   6.703   6.739   4.870
   49VAL    CG1  537   6.596   6.661   4.793
   49VAL    CG2  538   6.676   6.755   5.020
   49VAL      C  539   6.953   6.761   4.865
   49VAL      O  540   7.026   6.742   4.963
   50GL4      N  541   6.962   6.866   4.784
   50GL4      H  542   6.915   6.863   4.696
   50GL4     CA  543   7.067   6.970   4.795
   50GL4     CB  544   7.185   6.919   4.712
   50GL4     CG  545   7.311   7.007   4.714
   50GL4     CD  546   7.420   6.945   4.627
   50GL4    OE1  547   7.484   7.023   4.552
   50GL4   HE11  548   7.567   6.979   4.519
   50GL4   HE12  549   7.433   7.109   4.542
   50GL4    OE2  550   7.428   6.821   4.618
   50GL4   HE21  551   7.485   6.800   4.538
   50GL4   HE22  552   7.366   6.785   4.688
   50GL4      C  553   7.014   7.107   4.752
   50GL4      O  554   6.917   7.128   4.680
   51HI0      N  555   7.070   7.207   4.819
   51HI0      H  556   7.130   7.181   4.894
   51HI0     CA  557   7.040   7.348   4.788
   51HI0     CB  558   6.950   7.411   4.894
   51HI0     CG  559   6.981   7.397   5.043
   51HI0    ND1  560   7.074   7.470   5.106
   51HI0    HD1  561   7.145   7.524   5.063
   51HI0    CD2  562   6.937   7.306   5.128
   51HI0    HD2  563   6.878   7.218   5.098
   51HI0    CE1  564   7.071   7.435   5.235
   51HI0    HE1  565   7.112   7.498   5.313
   51HI0    NE2  566   6.992   7.330   5.247
   51HI0    HE2  567   7.008   7.264   5.321
   51HI0      C  568   7.168   7.426   4.758
   51HI0      O  569   7.277   7.387   4.802
   52SER      N  570   7.155   7.545   4.699
   52SER      H  571   7.064   7.577   4.670
   52SER     CA  572   7.271   7.623   4.656
   52SER     CB  573   7.216   7.734   4.566
   52SER     OG  574   7.119   7.818   4.628
   52SER     HG  575   7.157   7.903   4.666
   52SER      C  576   7.334   7.687   4.780
   52SER      O  577   7.272   7.691   4.886
   53AS4      N  578   7.447   7.757   4.765
   53AS4      H  579   7.509   7.733   4.691
   53AS4     CA  580   7.510   7.819   4.882
   53AS4     CB  581   7.643   7.871   4.827
   53AS4     CG  582   7.621   8.001   4.749
   53AS4    OD1  583   7.634   7.989   4.625
   53AS4   HD11  584   7.588   8.067   4.582
   53AS4   HD12  585   7.697   7.912   4.610
   53AS4    OD2  586   7.592   8.105   4.812
   53AS4   HD21  587   7.525   8.156   4.760
   53AS4   HD22  588   7.633   8.102   4.904
   53AS4      C  589   7.438   7.917   4.974
   53AS4      O  590   7.332   7.970   4.941
   54LEU      N  591   7.481   7.934   5.098
   54LEU      H  592   7.548   7.873   5.141
   54LEU     CA  593   7.417   8.029   5.190
   54LEU     CB  594   7.398   7.978   5.333
   54LEU     CG  595   7.313   7.850   5.334
   54LEU    CD1  596   7.323   7.792   5.475
   54LEU    CD2  597   7.164   7.876   5.306
   54LEU      C  598   7.480   8.167   5.199
   54LEU      O  599   7.453   8.240   5.294
   55SER      N  600   7.550   8.210   5.094
   55SER      H  601   7.548   8.164   5.006
   55SER     CA  602   7.625   8.337   5.094
   55SER     CB  603   7.722   8.353   4.977
   55SER     OG  604   7.793   8.232   4.956
   55SER     HG  605   7.730   8.183   4.896
   55SER      C  606   7.533   8.460   5.102
   55SER      O  607   7.479   8.496   4.997
   56PHE      N  608   7.541   8.527   5.216
   56PHE      H  609   7.607   8.496   5.286
   56PHE     CA  610   7.472   8.651   5.254
   56PHE     CB  611   7.459   8.750   5.139
   56PHE     CG  612   7.591   8.801   5.082
   56PHE    CD1  613   7.676   8.878   5.159
   56PHE    HD1  614   7.625   8.943   5.230
   56PHE    CD2  615   7.624   8.775   4.949
   56PHE    HD2  616   7.560   8.705   4.897
   56PHE    CE1  617   7.802   8.915   5.111
   56PHE    HE1  618   7.867   8.976   5.173
   56PHE    CE2  619   7.745   8.824   4.899
   56PHE    HE2  620   7.774   8.809   4.795
   56PHE     CZ  621   7.837   8.889   4.979
   56PHE     HZ  622   7.920   8.944   4.935
   56PHE      C  623   7.337   8.635   5.324
   56PHE      O  624   7.275   8.530   5.312
   57SER      N  625   7.301   8.740   5.397
   57SER      H  626   7.362   8.808   5.435
   57SER     CA  627   7.179   8.726   5.478
   57SER     CB  628   7.155   8.853   5.561
   57SER     OG  629   7.272   8.890   5.634
   57SER     HG  630   7.258   8.989   5.630
   57SER      C  631   7.048   8.699   5.403
   57SER      O  632   7.023   8.747   5.292
   58LYSH     N  633   6.968   8.609   5.459
   58LYSH     H  634   6.985   8.585   5.555
   58LYSH    CA  635   6.836   8.567   5.410
   58LYSH    CB  636   6.780   8.448   5.488
   58LYSH    CG  637   6.886   8.337   5.483
   58LYSH    CD  638   6.814   8.205   5.509
   58LYSH    CE  639   6.922   8.096   5.516
   58LYSH    NZ  640   7.015   8.130   5.624
   58LYSH   HZ1  641   7.061   8.043   5.643
   58LYSH   HZ2  642   7.079   8.207   5.612
   58LYSH   HZ3  643   6.955   8.162   5.697
   58LYSH     C  644   6.732   8.674   5.376
   58LYSH     O  645   6.625   8.647   5.323
   59AS4      N  646   6.756   8.799   5.414
   59AS4      H  647   6.842   8.836   5.449
   59AS4     CA  648   6.653   8.904   5.398
   59AS4     CB  649   6.715   9.033   5.450
   59AS4     CG  650   6.745   9.034   5.600
   59AS4    OD1  651   6.856   9.010   5.651
   59AS4   HD11  652   6.847   9.001   5.750
   59AS4   HD12  653   6.916   8.984   5.575
   59AS4    OD2  654   6.644   9.067   5.667
   59AS4   HD21  655   6.673   9.087   5.761
   59AS4   HD22  656   6.560   9.049   5.617
   59AS4      C  657   6.628   8.930   5.249
   59AS4      O  658   6.707   8.890   5.163
   60TRP      N  659   6.509   8.980   5.220
   60TRP      H  660   6.446   8.971   5.297
   60TRP     CA  661   6.442   9.040   5.103
   60TRP     CB  662   6.447   9.192   5.120
   60TRP     CG  663   6.334   9.274   5.057
   60TRP    CD1  664   6.215   9.306   5.108
   60TRP    HD1  665   6.181   9.284   5.209
   60TRP    CD2  666   6.350   9.348   4.940
   60TRP    NE1  667   6.152   9.388   5.025
   60TRP    HE1  668   6.052   9.381   5.014
   60TRP    CE2  669   6.234   9.423   4.927
   60TRP    CE3  670   6.454   9.366   4.849
   60TRP    HE3  671   6.549   9.315   4.862
   60TRP    CZ2  672   6.218   9.508   4.818
   60TRP    HZ2  673   6.129   9.571   4.807
   60TRP    CZ3  674   6.445   9.460   4.747
   60TRP    HZ3  675   6.528   9.470   4.677
   60TRP    CH2  676   6.322   9.524   4.728
   60TRP    HH2  677   6.300   9.574   4.634
   60TRP      C  678   6.464   8.998   4.957
   60TRP      O  679   6.377   8.928   4.903
   61SER      N  680   6.590   9.018   4.921
   61SER      H  681   6.652   9.058   4.987
   61SER     CA  682   6.627   8.986   4.782
   61SER     CB  683   6.719   9.090   4.720
   61SER     OG  684   6.827   9.132   4.804
   61SER     HG  685   6.910   9.115   4.751
   61SER      C  686   6.677   8.844   4.751
   61SER      O  687   6.689   8.805   4.635
   62PHE      N  688   6.733   8.789   4.858
   62PHE      H  689   6.717   8.828   4.949
   62PHE     CA  690   6.822   8.673   4.859
   62PHE     CB  691   6.875   8.644   5.000
   62PHE     CG  692   6.943   8.510   5.031
   62PHE    CD1  693   7.082   8.507   5.020
   62PHE    HD1  694   7.140   8.599   5.014
   62PHE    CD2  695   6.868   8.393   5.035
   62PHE    HD2  696   6.772   8.399   5.086
   62PHE    CE1  697   7.148   8.384   5.018
   62PHE    HE1  698   7.256   8.382   5.027
   62PHE    CE2  699   6.931   8.272   5.008
   62PHE    HE2  700   6.875   8.180   5.012
   62PHE     CZ  701   7.070   8.269   5.007
   62PHE     HZ  702   7.109   8.170   4.985
   62PHE      C  703   6.752   8.548   4.804
   62PHE      O  704   6.642   8.511   4.842
   63TYR      N  705   6.836   8.472   4.734
   63TYR      H  706   6.935   8.480   4.747
   63TYR     CA  707   6.790   8.362   4.648
   63TYR     CB  708   6.806   8.401   4.501
   63TYR     CG  709   6.950   8.440   4.470
   63TYR    CD1  710   6.967   8.576   4.444
   63TYR    HD1  711   6.889   8.640   4.484
   63TYR    CD2  712   7.059   8.359   4.443
   63TYR    HD2  713   7.066   8.254   4.472
   63TYR    CE1  714   7.082   8.626   4.383
   63TYR    HE1  715   7.090   8.730   4.351
   63TYR    CE2  716   7.179   8.403   4.389
   63TYR    HE2  717   7.257   8.329   4.369
   63TYR     CZ  718   7.186   8.539   4.357
   63TYR     OH  719   7.292   8.586   4.285
   63TYR     HH  720   7.358   8.511   4.280
   63TYR      C  721   6.847   8.226   4.685
   63TYR      O  722   6.969   8.207   4.692
   64LEU      N  723   6.757   8.129   4.673
   64LEU      H  724   6.663   8.129   4.638
   64LEU     CA  725   6.802   7.992   4.705
   64LEU     CB  726   6.769   7.948   4.847
   64LEU     CG  727   6.855   7.838   4.908
   64LEU    CD1  728   7.005   7.855   4.930
   64LEU    CD2  729   6.796   7.806   5.046
   64LEU      C  730   6.755   7.887   4.604
   64LEU      O  731   6.633   7.877   4.585
   65LEU      N  732   6.845   7.822   4.532
   65LEU      H  733   6.944   7.828   4.546
   65LEU     CA  734   6.800   7.715   4.442
   65LEU     CB  735   6.890   7.722   4.319
   65LEU     CG  736   6.823   7.646   4.205
   65LEU    CD1  737   6.687   7.694   4.155
   65LEU    CD2  738   6.927   7.625   4.095
   65LEU      C  739   6.812   7.580   4.513
   65LEU      O  740   6.917   7.526   4.544
   66TYR      N  741   6.695   7.518   4.505
   66TYR      H  742   6.613   7.550   4.458
   66TYR     CA  743   6.686   7.384   4.566
   66TYR     CB  744   6.556   7.374   4.645
   66TYR     CG  745   6.569   7.351   4.796
   66TYR    CD1  746   6.564   7.468   4.869
   66TYR    HD1  747   6.608   7.557   4.824
   66TYR    CD2  748   6.579   7.229   4.861
   66TYR    HD2  749   6.554   7.131   4.819
   66TYR    CE1  750   6.542   7.477   5.006
   66TYR    HE1  751   6.544   7.572   5.058
   66TYR    CE2  752   6.576   7.240   5.000
   66TYR    HE2  753   6.561   7.146   5.053
   66TYR     CZ  754   6.552   7.356   5.074
   66TYR     OH  755   6.582   7.362   5.207
   66TYR     HH  756   6.535   7.287   5.252
   66TYR      C  757   6.695   7.285   4.451
   66TYR      O  758   6.635   7.318   4.348
   67TYR      N  759   6.752   7.165   4.466
   67TYR      H  760   6.807   7.151   4.548
   67TYR     CA  761   6.763   7.074   4.352
   67TYR     CB  762   6.856   7.127   4.243
   67TYR     CG  763   7.001   7.156   4.285
   67TYR    CD1  764   7.031   7.289   4.312
   67TYR    HD1  765   6.969   7.372   4.280
   67TYR    CD2  766   7.087   7.050   4.312
   67TYR    HD2  767   7.057   6.946   4.302
   67TYR    CE1  768   7.143   7.325   4.385
   67TYR    HE1  769   7.167   7.429   4.403
   67TYR    CE2  770   7.206   7.086   4.374
   67TYR    HE2  771   7.283   7.011   4.386
   67TYR     CZ  772   7.229   7.218   4.411
   67TYR     OH  773   7.350   7.244   4.466
   67TYR     HH  774   7.383   7.155   4.498
   67TYR      C  775   6.789   6.927   4.389
   67TYR      O  776   6.799   6.883   4.503
   68THR      N  777   6.800   6.847   4.283
   68THR      H  778   6.804   6.898   4.197
   68THR     CA  779   6.834   6.705   4.296
   68THR     CB  780   6.740   6.614   4.376
   68THR    OG1  781   6.776   6.476   4.388
   68THR    HG1  782   6.813   6.458   4.479
   68THR    CG2  783   6.591   6.624   4.340
   68THR      C  784   6.866   6.638   4.162
   68THR      O  785   6.839   6.695   4.056
   69GL4      N  786   6.956   6.542   4.174
   69GL4      H  787   6.967   6.498   4.263
   69GL4     CA  788   7.011   6.470   4.058
   69GL4     CB  789   7.097   6.352   4.107
   69GL4     CG  790   7.237   6.375   4.051
   69GL4     CD  791   7.345   6.289   4.118
   69GL4    OE1  792   7.364   6.171   4.082
   69GL4   HE11  793   7.454   6.136   4.109
   69GL4   HE12  794   7.279   6.152   4.034
   69GL4    OE2  795   7.425   6.347   4.195
   69GL4   HE21  796   7.500   6.286   4.219
   69GL4   HE22  797   7.405   6.444   4.184
   69GL4      C  798   6.907   6.401   3.970
   69GL4      O  799   6.824   6.321   4.015
   70PHE      N  800   6.928   6.434   3.843
   70PHE      H  801   7.007   6.482   3.805
   70PHE     CA  802   6.836   6.391   3.737
   70PHE     CB  803   6.875   6.467   3.611
   70PHE     CG  804   6.767   6.461   3.502
   70PHE    CD1  805   6.663   6.552   3.515
   70PHE    HD1  806   6.669   6.629   3.592
   70PHE    CD2  807   6.786   6.367   3.402
   70PHE    HD2  808   6.866   6.293   3.397
   70PHE    CE1  809   6.572   6.559   3.410
   70PHE    HE1  810   6.488   6.629   3.410
   70PHE    CE2  811   6.693   6.378   3.299
   70PHE    HE2  812   6.703   6.302   3.221
   70PHE     CZ  813   6.593   6.473   3.303
   70PHE     HZ  814   6.512   6.474   3.230
   70PHE      C  815   6.805   6.242   3.721
   70PHE      O  816   6.886   6.174   3.658
   71THR      N  817   6.712   6.194   3.804
   71THR      H  818   6.705   6.233   3.896
   71THR     CA  819   6.651   6.063   3.778
   71THR     CB  820   6.704   5.944   3.858
   71THR    OG1  821   6.695   5.986   3.994
   71THR    HG1  822   6.678   5.903   4.046
   71THR    CG2  823   6.844   5.898   3.819
   71THR      C  824   6.498   6.064   3.789
   71THR      O  825   6.446   6.068   3.901
   72PRO      N  826   6.431   6.092   3.678
   72PRO     CA  827   6.285   6.081   3.664
   72PRO     CB  828   6.246   6.150   3.534
   72PRO     CG  829   6.346   6.264   3.552
   72PRO     CD  830   6.479   6.200   3.591
   72PRO      C  831   6.222   5.942   3.681
   72PRO      O  832   6.220   5.863   3.586
   73THR      N  833   6.202   5.909   3.808
   73THR      H  834   6.233   5.956   3.890
   73THR     CA  835   6.126   5.788   3.844
   73THR     CB  836   6.111   5.754   3.993
   73THR    OG1  837   6.040   5.862   4.052
   73THR    HG1  838   6.094   5.946   4.056
   73THR    CG2  839   6.243   5.732   4.067
   73THR      C  840   5.993   5.763   3.772
   73THR      O  841   5.935   5.852   3.711
   74GL4      N  842   5.966   5.633   3.759
   74GL4      H  843   6.024   5.570   3.809
   74GL4     CA  844   5.849   5.577   3.689
   74GL4     CB  845   5.850   5.424   3.681
   74GL4     CG  846   5.907   5.372   3.549
   74GL4     CD  847   5.902   5.220   3.535
   74GL4    OE1  848   5.808   5.160   3.479
   74GL4   HE11  849   5.826   5.063   3.497
   74GL4   HE12  850   5.747   5.224   3.433
   74GL4    OE2  851   6.008   5.158   3.557
   74GL4   HE21  852   5.991   5.063   3.529
   74GL4   HE22  853   6.064   5.221   3.611
   74GL4      C  854   5.715   5.624   3.746
   74GL4      O  855   5.689   5.618   3.866
   75LYSH     N  856   5.661   5.707   3.657
   75LYSH     H  857   5.708   5.701   3.569
   75LYSH    CA  858   5.536   5.783   3.665
   75LYSH    CB  859   5.412   5.693   3.665
   75LYSH    CG  860   5.381   5.633   3.527
   75LYSH    CD  861   5.248   5.560   3.547
   75LYSH    CE  862   5.176   5.564   3.412
   75LYSH    NZ  863   5.041   5.506   3.401
   75LYSH   HZ1  864   4.984   5.571   3.451
   75LYSH   HZ2  865   5.013   5.519   3.306
   75LYSH   HZ3  866   5.032   5.409   3.423
   75LYSH     C  867   5.520   5.883   3.780
   75LYSH     O  868   5.416   5.948   3.788
   76ASN      N  869   5.614   5.885   3.873
   76ASN      H  870   5.687   5.817   3.875
   76ASN     CA  871   5.601   5.972   3.991
   76ASN     CB  872   5.708   5.946   4.096
   76ASN     CG  873   5.697   5.804   4.151
   76ASN    OD1  874   5.591   5.762   4.199
   76ASN    ND2  875   5.806   5.729   4.148
   76ASN   HD21  876   5.893   5.758   4.108
   76ASN   HD22  877   5.800   5.634   4.179
   76ASN      C  878   5.583   6.120   3.957
   76ASN      O  879   5.641   6.172   3.861
   77GL4      N  880   5.496   6.182   4.037
   77GL4      H  881   5.436   6.134   4.100
   77GL4     CA  882   5.489   6.328   4.044
   77GL4     CB  883   5.363   6.385   4.109
   77GL4     CG  884   5.240   6.338   4.031
   77GL4     CD  885   5.132   6.445   4.033
   77GL4    OE1  886   5.041   6.442   4.119
   77GL4   HE11  887   4.978   6.520   4.107
   77GL4   HE12  888   5.051   6.355   4.167
   77GL4    OE2  889   5.140   6.540   3.952
   77GL4   HE21  890   5.078   6.618   3.968
   77GL4   HE22  891   5.213   6.521   3.888
   77GL4      C  892   5.608   6.393   4.116
   77GL4      O  893   5.608   6.412   4.237
   78TYR      N  894   5.680   6.475   4.039
   78TYR      H  895   5.662   6.493   3.942
   78TYR     CA  896   5.790   6.558   4.089
   78TYR     CB  897   5.911   6.553   3.995
   78TYR     CG  898   5.981   6.418   4.007
   78TYR    CD1  899   6.079   6.401   4.104
   78TYR    HD1  900   6.129   6.484   4.154
   78TYR    CD2  901   5.953   6.314   3.920
   78TYR    HD2  902   5.874   6.318   3.846
   78TYR    CE1  903   6.146   6.280   4.121
   78TYR    HE1  904   6.204   6.260   4.212
   78TYR    CE2  905   6.026   6.195   3.931
   78TYR    HE2  906   5.982   6.109   3.880
   78TYR     CZ  907   6.117   6.175   4.034
   78TYR     OH  908   6.198   6.066   4.041
   78TYR     HH  909   6.278   6.077   4.101
   78TYR      C  910   5.753   6.700   4.129
   78TYR      O  911   5.715   6.781   4.044
   79ALA      N  912   5.761   6.729   4.259
   79ALA      H  913   5.807   6.664   4.321
   79ALA     CA  914   5.690   6.844   4.315
   79ALA     CB  915   5.555   6.798   4.368
   79ALA      C  916   5.768   6.908   4.431
   79ALA      O  917   5.841   6.831   4.492
   80CYS2     N  918   5.767   7.041   4.436
   80CYS2     H  919   5.744   7.090   4.352
   80CYS2    CA  920   5.823   7.120   4.547
   80CYS2    CB  921   5.911   7.228   4.485
   80CYS2    SG  922   6.024   7.314   4.600
   80CYS2     C  923   5.720   7.201   4.626
   80CYS2     O  924   5.661   7.300   4.580
   81ARG      N  925   5.709   7.155   4.750
   81ARG      H  926   5.776   7.088   4.781
   81ARG     CA  927   5.616   7.205   4.852
   81ARG     CB  928   5.564   7.084   4.931
   81ARG     CG  929   5.450   7.129   5.023
   81ARG     CD  930   5.424   7.018   5.126
   81ARG     NE  931   5.308   7.049   5.210
   81ARG     HE  932   5.227   7.048   5.151
   81ARG     CZ  933   5.296   7.102   5.333
   81ARG    NH1  934   5.408   7.136   5.398
   81ARG   HH11  935   5.498   7.147   5.356
   81ARG   HH12  936   5.396   7.153   5.496
   81ARG    NH2  937   5.168   7.102   5.373
   81ARG   HH21  938   5.100   7.056   5.317
   81ARG   HH22  939   5.135   7.157   5.450
   81ARG      C  940   5.683   7.313   4.936
   81ARG      O  941   5.754   7.286   5.033
   82VAL      N  942   5.671   7.433   4.878
   82VAL      H  943   5.628   7.447   4.790
   82VAL     CA  944   5.725   7.552   4.945
   82VAL     CB  945   5.761   7.655   4.838
   82VAL    CG1  946   5.834   7.781   4.884
   82VAL    CG2  947   5.841   7.593   4.724
   82VAL      C  948   5.621   7.611   5.040
   82VAL      O  949   5.516   7.651   4.990
   83ASN      N  950   5.659   7.652   5.160
   83ASN      H  951   5.754   7.632   5.186
   83ASN     CA  952   5.584   7.743   5.248
   83ASN     CB  953   5.621   7.722   5.395
   83ASN     CG  954   5.518   7.633   5.466
   83ASN    OD1  955   5.410   7.680   5.499
   83ASN    ND2  956   5.546   7.503   5.468
   83ASN   HD21  957   5.617   7.454   5.418
   83ASN   HD22  958   5.513   7.456   5.549
   83ASN      C  959   5.608   7.892   5.220
   83ASN      O  960   5.719   7.929   5.184
   84HI0      N  961   5.497   7.964   5.230
   84HI0      H  962   5.412   7.932   5.271
   84HI0     CA  963   5.491   8.103   5.181
   84HI0     CB  964   5.359   8.140   5.114
   84HI0     CG  965   5.339   8.073   4.977
   84HI0    ND1  966   5.358   8.142   4.864
   84HI0    HD1  967   5.365   8.241   4.863
   84HI0    CD2  968   5.290   7.952   4.951
   84HI0    HD2  969   5.265   7.880   5.029
   84HI0    CE1  970   5.312   8.066   4.764
   84HI0    HE1  971   5.291   8.101   4.663
   84HI0    NE2  972   5.276   7.951   4.819
   84HI0    HE2  973   5.232   7.880   4.764
   84HI0      C  974   5.558   8.209   5.269
   84HI0      O  975   5.539   8.220   5.390
   85VAL      N  976   5.639   8.289   5.201
   85VAL      H  977   5.666   8.253   5.112
   85VAL     CA  978   5.697   8.417   5.244
   85VAL     CB  979   5.810   8.474   5.159
   85VAL    CG1  980   5.927   8.374   5.151
   85VAL    CG2  981   5.784   8.520   5.015
   85VAL      C  982   5.597   8.530   5.275
   85VAL      O  983   5.501   8.545   5.200
   86THR      N  984   5.626   8.622   5.367
   86THR      H  985   5.713   8.621   5.416
   86THR     CA  986   5.544   8.741   5.396
   86THR     CB  987   5.609   8.825   5.506
   86THR    OG1  988   5.740   8.871   5.467
   86THR    HG1  989   5.748   8.949   5.529
   86THR    CG2  990   5.613   8.758   5.643
   86THR      C  991   5.518   8.829   5.274
   86THR      O  992   5.414   8.892   5.257
   87LEU      N  993   5.631   8.837   5.205
   87LEU      H  994   5.711   8.786   5.236
   87LEU     CA  995   5.631   8.899   5.072
   87LEU     CB  996   5.768   8.888   5.003
   87LEU     CG  997   5.876   8.963   5.081
   87LEU    CD1  998   6.017   8.920   5.043
   87LEU    CD2  999   5.844   9.113   5.091
   87LEU      C 1000   5.540   8.819   4.979
   87LEU      O 1001   5.522   8.698   4.979
   88SER      N 1002   5.480   8.889   4.883
   88SER      H 1003   5.500   8.987   4.882
   88SER     CA 1004   5.383   8.846   4.783
   88SER     CB 1005   5.293   8.965   4.749
   88SER     OG 1006   5.374   9.080   4.729
   88SER     HG 1007   5.393   9.084   4.631
   88SER      C 1008   5.440   8.772   4.661
   88SER      O 1009   5.449   8.835   4.556
   89GLN      N 1010   5.483   8.649   4.684
   89GLN      H 1011   5.460   8.598   4.768
   89GLN     CA 1012   5.551   8.574   4.577
   89GLN     CB 1013   5.696   8.538   4.612
   89GLN     CG 1014   5.769   8.489   4.487
   89GLN     CD 1015   5.922   8.503   4.491
   89GLN    OE1 1016   5.982   8.596   4.439
   89GLN    NE2 1017   5.991   8.419   4.567
   89GLN   HE21 1018   5.954   8.344   4.623
   89GLN   HE22 1019   6.088   8.441   4.577
   89GLN      C 1020   5.477   8.443   4.547
   89GLN      O 1021   5.450   8.366   4.639
   90PRO      N 1022   5.423   8.432   4.426
   90PRO     CA 1023   5.363   8.306   4.379
   90PRO     CB 1024   5.308   8.336   4.239
   90PRO     CG 1025   5.378   8.467   4.199
   90PRO     CD 1026   5.420   8.540   4.326
   90PRO      C 1027   5.462   8.191   4.362
   90PRO      O 1028   5.579   8.214   4.392
   91LYSH     N 1029   5.415   8.070   4.332
   91LYSH     H 1030   5.318   8.057   4.311
   91LYSH    CA 1031   5.489   7.942   4.334
   91LYSH    CB 1032   5.392   7.825   4.315
   91LYSH    CG 1033   5.451   7.688   4.350
   91LYSH    CD 1034   5.345   7.579   4.332
   91LYSH    CE 1035   5.411   7.441   4.316
   91LYSH    NZ 1036   5.369   7.370   4.438
   91LYSH   HZ1 1037   5.270   7.362   4.431
   91LYSH   HZ2 1038   5.404   7.277   4.427
   91LYSH   HZ3 1039   5.397   7.419   4.522
   91LYSH     C 1040   5.596   7.940   4.225
   91LYSH     O 1041   5.573   7.950   4.105
   92ILE      N 1042   5.722   7.944   4.268
   92ILE      H 1043   5.740   7.932   4.365
   92ILE     CA 1044   5.844   7.931   4.187
   92ILE     CB 1045   5.850   7.802   4.105
   92ILE    CG1 1046   5.824   7.674   4.184
   92ILE    CG2 1047   5.977   7.778   4.024
   92ILE     CD 1048   5.888   7.671   4.323
   92ILE      C 1049   5.883   8.055   4.106
   92ILE      O 1050   5.990   8.112   4.123
   93VAL      N 1051   5.784   8.115   4.039
   93VAL      H 1052   5.688   8.094   4.055
   93VAL     CA 1053   5.795   8.242   3.966
   93VAL     CB 1054   5.691   8.278   3.861
   93VAL    CG1 1055   5.709   8.191   3.736
   93VAL    CG2 1056   5.552   8.255   3.920
   93VAL      C 1057   5.814   8.363   4.056
   93VAL      O 1058   5.776   8.361   4.173
   94LYSH     N 1059   5.883   8.460   3.995
   94LYSH     H 1060   5.899   8.456   3.897
   94LYSH    CA 1061   5.919   8.581   4.070
   94LYSH    CB 1062   6.020   8.652   3.980
   94LYSH    CG 1063   6.157   8.588   3.960
   94LYSH    CD 1064   6.253   8.680   3.885
   94LYSH    CE 1065   6.392   8.628   3.922
   94LYSH    NZ 1066   6.504   8.704   3.866
   94LYSH   HZ1 1067   6.489   8.715   3.768
   94LYSH   HZ2 1068   6.507   8.790   3.917
   94LYSH   HZ3 1069   6.590   8.656   3.886
   94LYSH     C 1070   5.807   8.675   4.116
   94LYSH     O 1071   5.698   8.672   4.059
   95TRP      N 1072   5.834   8.756   4.218
   95TRP      H 1073   5.903   8.725   4.284
   95TRP     CA 1074   5.746   8.858   4.278
   95TRP     CB 1075   5.815   8.919   4.400
   95TRP     CG 1076   5.965   8.950   4.394
   95TRP    CD1 1077   6.034   9.019   4.303
   95TRP    HD1 1078   5.992   9.072   4.218
   95TRP    CD2 1079   6.060   8.894   4.478
   95TRP    NE1 1080   6.165   9.011   4.321
   95TRP    HE1 1081   6.237   9.064   4.275
   95TRP    CE2 1082   6.184   8.930   4.425
   95TRP    CE3 1083   6.050   8.832   4.601
   95TRP    HE3 1084   5.955   8.795   4.640
   95TRP    CZ2 1085   6.294   8.891   4.501
   95TRP    HZ2 1086   6.395   8.894   4.460
   95TRP    CZ3 1087   6.161   8.794   4.675
   95TRP    HZ3 1088   6.143   8.720   4.754
   95TRP    CH2 1089   6.286   8.833   4.627
   95TRP    HH2 1090   6.366   8.845   4.700
   95TRP      C 1091   5.705   8.971   4.184
   95TRP      O 1092   5.753   8.990   4.072
   96AS4      N 1093   5.608   9.047   4.233
   96AS4      H 1094   5.584   9.038   4.330
   96AS4     CA 1095   5.536   9.157   4.167
   96AS4     CB 1096   5.418   9.196   4.256
   96AS4     CG 1097   5.443   9.232   4.403
   96AS4    OD1 1098   5.341   9.227   4.476
   96AS4   HD11 1099   5.357   9.293   4.550
   96AS4   HD12 1100   5.291   9.147   4.446
   96AS4    OD2 1101   5.556   9.242   4.453
   96AS4   HD21 1102   5.561   9.192   4.539
   96AS4   HD22 1103   5.614   9.282   4.382
   96AS4      C 1104   5.615   9.283   4.133
   96AS4      O 1105   5.613   9.329   4.019
   97ARG      N 1106   5.705   9.313   4.226
   97ARG      H 1107   5.694   9.274   4.317
   97ARG     CA 1108   5.779   9.440   4.226
   97ARG     CB 1109   5.830   9.454   4.370
   97ARG     CG 1110   5.939   9.356   4.417
   97ARG     CD 1111   5.951   9.337   4.568
   97ARG     NE 1112   6.075   9.264   4.593
   97ARG     HE 1113   6.155   9.280   4.534
   97ARG     CZ 1114   6.093   9.172   4.689
   97ARG    NH1 1115   5.991   9.123   4.761
   97ARG   HH11 1116   5.896   9.150   4.751
   97ARG   HH12 1117   6.022   9.047   4.817
   97ARG    NH2 1118   6.219   9.154   4.733
   97ARG   HH21 1119   6.297   9.208   4.702
   97ARG   HH22 1120   6.228   9.073   4.790
   97ARG      C 1121   5.883   9.452   4.114
   97ARG      O 1122   5.930   9.358   4.050
   98AS4      N 1123   5.930   9.575   4.092
   98AS4      H 1124   5.878   9.651   4.130
   98AS4     CA 1125   6.030   9.594   3.987
   98AS4     CB 1126   6.022   9.739   3.938
   98AS4     CG 1127   5.990   9.748   3.789
   98AS4    OD1 1128   5.871   9.769   3.760
   98AS4   HD11 1129   5.876   9.798   3.665
   98AS4   HD12 1130   5.805   9.745   3.832
   98AS4    OD2 1131   6.087   9.748   3.710
   98AS4   HD21 1132   6.054   9.735   3.616
   98AS4   HD22 1133   6.174   9.740   3.760
   98AS4      C 1134   6.169   9.553   4.038
   98AS4      O 1135   6.190   9.531   4.157
   99MET      N 1136   6.264   9.539   3.946
   99MET      H 1137   6.253   9.578   3.855
   99MET     CA 1138   6.400   9.489   3.975
   99MET     CB 1139   6.405   9.339   3.950
   99MET     CG 1140   6.376   9.259   4.077
   99MET     SD 1141   6.327   9.085   4.043
   99MET     CE 1142   6.181   9.104   3.944
   99MET      C 1143   6.507   9.560   3.892
   99MET     O1 1144   6.507   9.561   3.767
   99MET   HO11 1145   6.579   9.624   3.741
   99MET   HO12 1146   6.443   9.495   3.725
   99MET     O2 1147   6.599   9.616   3.955
   99MET   HO21 1148   6.568   9.643   4.047
   99MET   HO22 1149   6.672   9.643   3.892
  100ILE      N 1150   6.865   8.851   2.077
  100ILE     H1 1151   6.831   8.785   2.010
  100ILE     H2 1152   6.927   8.912   2.027
  100ILE     H3 1153   6.923   8.797   2.138
  100ILE     CA 1154   6.754   8.926   2.138
  100ILE     CB 1155   6.621   8.868   2.090
  100ILE    CG1 1156   6.598   8.884   1.939
  100ILE    CG2 1157   6.495   8.914   2.163
  100ILE     CD 1158   6.486   8.794   1.887
  100ILE      C 1159   6.765   8.915   2.290
  100ILE      O 1160   6.811   8.806   2.324
  101GLN      N 1161   6.734   9.015   2.372
  101GLN      H 1162   6.703   9.106   2.345
  101GLN     CA 1163   6.784   9.001   2.510
  101GLN     CB 1164   6.757   9.130   2.587
  101GLN     CG 1165   6.858   9.232   2.535
  101GLN     CD 1166   6.841   9.369   2.602
  101GLN    OE1 1167   6.894   9.390   2.711
  101GLN    NE2 1168   6.774   9.461   2.533
  101GLN   HE21 1169   6.733   9.438   2.445
  101GLN   HE22 1170   6.776   9.556   2.565
  101GLN      C 1171   6.720   8.888   2.589
  101GLN      O 1172   6.778   8.849   2.690
  102ARG      N 1173   6.593   8.852   2.568
  102ARG      H 1174   6.533   8.921   2.528
  102ARG     CA 1175   6.520   8.736   2.621
  102ARG     CB 1176   6.372   8.776   2.628
  102ARG     CG 1177   6.303   8.838   2.506
  102ARG     CD 1178   6.174   8.908   2.552
  102ARG     NE 1179   6.088   8.936   2.436
  102ARG     HE 1180   6.008   8.876   2.429
  102ARG     CZ 1181   6.092   9.038   2.349
  102ARG    NH1 1182   6.178   9.141   2.356
  102ARG   HH11 1183   6.240   9.157   2.432
  102ARG   HH12 1184   6.176   9.206   2.280
  102ARG    NH2 1185   5.994   9.047   2.258
  102ARG   HH21 1186   5.923   8.977   2.246
  102ARG   HH22 1187   5.983   9.137   2.217
  102ARG      C 1188   6.545   8.593   2.574
  102ARG      O 1189   6.458   8.507   2.592
  103THR      N 1190   6.658   8.573   2.507
  103THR      H 1191   6.716   8.648   2.476
  103THR     CA 1192   6.706   8.438   2.475
  103THR     CB 1193   6.829   8.446   2.384
  103THR    OG1 1194   6.854   8.310   2.345
  103THR    HG1 1195   6.952   8.298   2.330
  103THR    CG2 1196   6.955   8.513   2.440
  103THR      C 1197   6.739   8.343   2.591
  103THR      O 1198   6.804   8.382   2.687
  104PRO      N 1199   6.675   8.227   2.585
  104PRO     CA 1200   6.692   8.114   2.678
  104PRO     CB 1201   6.591   8.009   2.630
  104PRO     CG 1202   6.480   8.097   2.573
  104PRO     CD 1203   6.567   8.193   2.492
  104PRO      C 1204   6.835   8.059   2.674
  104PRO      O 1205   6.898   8.062   2.569
  105LYSH     N 1206   6.874   7.996   2.785
  105LYSH     H 1207   6.797   7.974   2.844
  105LYSH    CA 1208   7.014   7.966   2.818
  105LYSH    CB 1209   7.042   8.004   2.963
  105LYSH    CG 1210   7.189   7.992   3.004
  105LYSH    CD 1211   7.218   7.975   3.153
  105LYSH    CE 1212   7.173   8.094   3.238
  105LYSH    NZ 1213   7.132   8.053   3.373
  105LYSH   HZ1 1214   7.066   8.124   3.398
  105LYSH   HZ2 1215   7.084   7.965   3.374
  105LYSH   HZ3 1216   7.213   8.054   3.431
  105LYSH     C 1217   7.024   7.813   2.807
  105LYSH     O 1218   6.952   7.737   2.872
  106ILE      N 1219   7.125   7.780   2.728
  106ILE      H 1220   7.180   7.842   2.672
  106ILE     CA 1221   7.170   7.640   2.722
  106ILE     CB 1222   7.221   7.588   2.588
  106ILE    CG1 1223   7.148   7.653   2.470
  106ILE    CG2 1224   7.194   7.437   2.580
  106ILE     CD 1225   7.237   7.665   2.346
  106ILE      C 1226   7.267   7.599   2.834
  106ILE      O 1227   7.383   7.637   2.823
  107GLN      N 1228   7.210   7.558   2.947
  107GLN      H 1229   7.113   7.571   2.967
  107GLN     CA 1230   7.290   7.538   3.069
  107GLN     CB 1231   7.201   7.535   3.193
  107GLN     CG 1232   7.265   7.469   3.315
  107GLN     CD 1233   7.355   7.561   3.397
  107GLN    OE1 1234   7.462   7.525   3.446
  107GLN    NE2 1235   7.298   7.669   3.450
  107GLN   HE21 1236   7.204   7.697   3.430
  107GLN   HE22 1237   7.362   7.712   3.513
  107GLN      C 1238   7.395   7.429   3.049
  107GLN      O 1239   7.511   7.469   3.040
  108VAL      N 1240   7.357   7.302   3.051
  108VAL      H 1241   7.274   7.273   3.100
  108VAL     CA 1242   7.447   7.190   3.020
  108VAL     CB 1243   7.394   7.055   3.067
  108VAL    CG1 1244   7.509   6.954   3.060
  108VAL    CG2 1245   7.329   7.064   3.206
  108VAL      C 1246   7.471   7.180   2.869
  108VAL      O 1247   7.377   7.173   2.790
  109TYR      N 1248   7.599   7.197   2.836
  109TYR      H 1249   7.670   7.194   2.906
  109TYR     CA 1250   7.650   7.209   2.699
  109TYR     CB 1251   7.645   7.358   2.665
  109TYR     CG 1252   7.672   7.376   2.516
  109TYR    CD1 1253   7.560   7.409   2.439
  109TYR    HD1 1254   7.460   7.408   2.481
  109TYR    CD2 1255   7.800   7.382   2.463
  109TYR    HD2 1256   7.880   7.384   2.537
  109TYR    CE1 1257   7.573   7.441   2.304
  109TYR    HE1 1258   7.487   7.451   2.238
  109TYR    CE2 1259   7.820   7.411   2.329
  109TYR    HE2 1260   7.922   7.400   2.291
  109TYR     CZ 1261   7.703   7.434   2.257
  109TYR     OH 1262   7.724   7.445   2.123
  109TYR     HH 1263   7.635   7.460   2.080
  109TYR      C 1264   7.795   7.163   2.701
  109TYR      O 1265   7.884   7.225   2.759
  110SER      N 1266   7.824   7.042   2.652
  110SER      H 1267   7.757   6.969   2.640
  110SER     CA 1268   7.965   7.003   2.634
  110SER     CB 1269   7.990   6.852   2.637
  110SER     OG 1270   8.122   6.824   2.686
  110SER     HG 1271   8.174   6.809   2.602
  110SER      C 1272   8.030   7.068   2.512
  110SER      O 1273   7.975   7.067   2.402
  111ARG      N 1274   8.141   7.141   2.523
  111ARG      H 1275   8.183   7.183   2.442
  111ARG     CA 1276   8.220   7.156   2.646
  111ARG     CB 1277   8.369   7.142   2.615
  111ARG     CG 1278   8.419   6.998   2.596
  111ARG     CD 1279   8.559   6.980   2.653
  111ARG     NE 1280   8.551   6.993   2.799
  111ARG     HE 1281   8.466   7.030   2.837
  111ARG     CZ 1282   8.648   6.981   2.890
  111ARG    NH1 1283   8.777   6.952   2.865
  111ARG   HH11 1284   8.814   6.939   2.773
  111ARG   HH12 1285   8.843   6.930   2.937
  111ARG    NH2 1286   8.617   7.000   3.019
  111ARG   HH21 1287   8.528   7.030   3.053
  111ARG   HH22 1288   8.682   6.984   3.093
  111ARG      C 1289   8.190   7.285   2.723
  111ARG      O 1290   8.209   7.281   2.844
  112HI0      N 1291   8.187   7.401   2.657
  112HI0      H 1292   8.206   7.399   2.559
  112HI0     CA 1293   8.166   7.536   2.711
  112HI0     CB 1294   8.189   7.632   2.594
  112HI0     CG 1295   8.190   7.776   2.646
  112HI0    ND1 1296   8.094   7.867   2.661
  112HI0    HD1 1297   8.000   7.866   2.627
  112HI0    CD2 1298   8.298   7.819   2.712
  112HI0    HD2 1299   8.386   7.755   2.715
  112HI0    CE1 1300   8.144   7.959   2.743
  112HI0    HE1 1301   8.086   8.044   2.779
  112HI0    NE2 1302   8.271   7.933   2.774
  112HI0    HE2 1303   8.339   7.991   2.820
  112HI0      C 1304   8.023   7.546   2.764
  112HI0      O 1305   7.932   7.551   2.682
  113PRO      N 1306   8.010   7.569   2.894
  113PRO     CA 1307   7.877   7.581   2.956
  113PRO     CB 1308   7.901   7.525   3.097
  113PRO     CG 1309   8.041   7.577   3.128
  113PRO     CD 1310   8.116   7.561   2.996
  113PRO      C 1311   7.819   7.721   2.973
  113PRO      O 1312   7.890   7.821   2.959
  114ALA      N 1313   7.689   7.734   2.996
  114ALA      H 1314   7.638   7.648   2.993
  114ALA     CA 1315   7.607   7.854   3.019
  114ALA     CB 1316   7.658   7.932   3.141
  114ALA      C 1317   7.577   7.936   2.893
  114ALA      O 1318   7.565   8.058   2.901
  115GL4      N 1319   7.564   7.872   2.777
  115GL4      H 1320   7.529   7.778   2.774
  115GL4     CA 1321   7.552   7.939   2.647
  115GL4     CB 1322   7.582   7.849   2.527
  115GL4     CG 1323   7.726   7.800   2.510
  115GL4     CD 1324   7.837   7.897   2.468
  115GL4    OE1 1325   7.848   7.914   2.345
  115GL4   HE11 1326   7.924   7.973   2.316
  115GL4   HE12 1327   7.782   7.850   2.305
  115GL4    OE2 1328   7.876   7.978   2.555
  115GL4   HE21 1329   7.975   7.992   2.559
  115GL4   HE22 1330   7.796   8.018   2.599
  115GL4      C 1331   7.424   8.019   2.619
  115GL4      O 1332   7.312   7.975   2.643
  116ASN      N 1333   7.446   8.134   2.557
  116ASN      H 1334   7.532   8.145   2.508
  116ASN     CA 1335   7.338   8.233   2.542
  116ASN     CB 1336   7.354   8.331   2.659
  116ASN     CG 1337   7.249   8.443   2.665
  116ASN    OD1 1338   7.274   8.559   2.635
  116ASN    ND2 1339   7.142   8.425   2.741
  116ASN   HD21 1340   7.134   8.350   2.807
  116ASN   HD22 1341   7.067   8.491   2.736
  116ASN      C 1342   7.327   8.307   2.409
  116ASN      O 1343   7.222   8.297   2.345
  117GLY      N 1344   7.436   8.363   2.357
  117GLY      H 1345   7.531   8.366   2.390
  117GLY     CA 1346   7.434   8.437   2.230
  117GLY      C 1347   7.378   8.361   2.110
  117GLY      O 1348   7.429   8.253   2.081
  118LYSH     N 1349   7.297   8.414   2.019
  118LYSH     H 1350   7.282   8.360   1.936
  118LYSH    CA 1351   7.228   8.541   2.044
  118LYSH    CB 1352   7.265   8.646   1.938
  118LYSH    CG 1353   7.213   8.621   1.796
  118LYSH    CD 1354   7.227   8.745   1.708
  118LYSH    CE 1355   7.253   8.721   1.559
  118LYSH    NZ 1356   7.292   8.841   1.484
  118LYSH   HZ1 1357   7.278   8.827   1.386
  118LYSH   HZ2 1358   7.234   8.913   1.522
  118LYSH   HZ3 1359   7.389   8.857   1.503
  118LYSH     C 1360   7.076   8.533   2.060
  118LYSH     O 1361   7.020   8.612   2.136
  119SER      N 1362   7.013   8.447   1.980
  119SER      H 1363   7.056   8.396   1.906
  119SER     CA 1364   6.866   8.457   1.971
  119SER     CB 1365   6.830   8.537   1.846
  119SER     OG 1366   6.870   8.673   1.859
  119SER     HG 1367   6.853   8.719   1.772
  119SER      C 1368   6.806   8.317   1.962
  119SER      O 1369   6.771   8.281   1.850
  120ASN      N 1370   6.801   8.233   2.065
  120ASN      H 1371   6.783   8.269   2.157
  120ASN     CA 1372   6.770   8.092   2.037
  120ASN     CB 1373   6.824   8.013   2.156
  120ASN     CG 1374   6.977   8.016   2.150
  120ASN    OD1 1375   7.041   7.972   2.054
  120ASN    ND2 1376   7.042   8.041   2.263
  120ASN   HD21 1377   7.001   8.046   2.354
  120ASN   HD22 1378   7.141   8.042   2.252
  120ASN      C 1379   6.621   8.064   2.012
  120ASN      O 1380   6.543   8.136   2.073
  121PHE      N 1381   6.564   7.980   1.926
  121PHE      H 1382   6.467   7.988   1.904
  121PHE     CA 1383   6.620   7.888   1.826
  121PHE     CB 1384   6.637   7.956   1.691
  121PHE     CG 1385   6.511   8.019   1.631
  121PHE    CD1 1386   6.478   8.148   1.671
  121PHE    HD1 1387   6.529   8.194   1.756
  121PHE    CD2 1388   6.445   7.961   1.523
  121PHE    HD2 1389   6.451   7.858   1.490
  121PHE    CE1 1390   6.368   8.211   1.613
  121PHE    HE1 1391   6.345   8.314   1.643
  121PHE    CE2 1392   6.355   8.038   1.449
  121PHE    HE2 1393   6.337   8.000   1.349
  121PHE     CZ 1394   6.311   8.160   1.498
  121PHE     HZ 1395   6.220   8.204   1.456
  121PHE      C 1396   6.727   7.786   1.867
  121PHE      O 1397   6.826   7.783   1.794
  122LEU      N 1398   6.692   7.679   1.937
  122LEU      H 1399   6.601   7.639   1.924
  122LEU     CA 1400   6.792   7.602   2.012
  122LEU     CB 1401   6.716   7.521   2.117
  122LEU     CG 1402   6.799   7.462   2.231
  122LEU    CD1 1403   6.818   7.566   2.341
  122LEU    CD2 1404   6.742   7.334   2.293
  122LEU      C 1405   6.874   7.509   1.921
  122LEU      O 1406   6.837   7.394   1.900
  123ASN      N 1407   6.980   7.567   1.865
  123ASN      H 1408   6.983   7.664   1.843
  123ASN     CA 1409   7.090   7.485   1.812
  123ASN     CB 1410   7.171   7.569   1.712
  123ASN     CG 1411   7.234   7.481   1.604
  123ASN    OD1 1412   7.339   7.425   1.636
  123ASN    ND2 1413   7.196   7.503   1.479
  123ASN   HD21 1414   7.136   7.578   1.450
  123ASN   HD22 1415   7.210   7.430   1.411
  123ASN      C 1416   7.188   7.454   1.925
  123ASN      O 1417   7.244   7.540   1.993
  124CYS2     N 1418   7.201   7.323   1.946
  124CYS2     H 1419   7.140   7.256   1.903
  124CYS2    CA 1420   7.316   7.258   2.011
  124CYS2    CB 1421   7.275   7.154   2.116
  124CYS2    SG 1422   7.178   7.245   2.242
  124CYS2     C 1423   7.423   7.206   1.916
  124CYS2     O 1424   7.404   7.119   1.831
  125TYR      N 1425   7.545   7.260   1.922
  125TYR      H 1426   7.560   7.354   1.951
  125TYR     CA 1427   7.659   7.204   1.849
  125TYR     CB 1428   7.738   7.322   1.792
  125TYR     CG 1429   7.843   7.315   1.681
  125TYR    CD1 1430   7.792   7.307   1.552
  125TYR    HD1 1431   7.684   7.322   1.543
  125TYR    CD2 1432   7.975   7.288   1.715
  125TYR    HD2 1433   8.020   7.305   1.813
  125TYR    CE1 1434   7.878   7.275   1.448
  125TYR    HE1 1435   7.843   7.287   1.346
  125TYR    CE2 1436   8.061   7.248   1.613
  125TYR    HE2 1437   8.170   7.249   1.621
  125TYR     CZ 1438   8.007   7.239   1.486
  125TYR     OH 1439   8.097   7.189   1.397
  125TYR     HH 1440   8.187   7.178   1.438
  125TYR      C 1441   7.755   7.132   1.944
  125TYR      O 1442   7.870   7.165   1.973
  126VAL      N 1443   7.690   7.048   2.025
  126VAL      H 1444   7.591   7.044   2.012
  126VAL     CA 1445   7.742   6.962   2.131
  126VAL     CB 1446   7.631   6.931   2.231
  126VAL    CG1 1447   7.573   7.055   2.300
  126VAL    CG2 1448   7.511   6.866   2.161
  126VAL      C 1449   7.844   6.850   2.107
  126VAL      O 1450   7.835   6.791   1.999
  127SER      N 1451   7.960   6.841   2.172
  127SER      H 1452   7.997   6.912   2.232
  127SER     CA 1453   8.050   6.727   2.150
  127SER     CB 1454   8.188   6.785   2.120
  127SER     OG 1455   8.231   6.877   2.220
  127SER     HG 1456   8.323   6.842   2.240
  127SER      C 1457   8.049   6.616   2.255
  127SER      O 1458   8.058   6.641   2.375
  128GLY      N 1459   8.063   6.495   2.201
  128GLY      H 1460   8.086   6.483   2.104
  128GLY     CA 1461   8.084   6.368   2.270
  128GLY      C 1462   8.205   6.286   2.224
  128GLY      O 1463   8.278   6.335   2.138
  129PHE      N 1464   8.222   6.186   2.310
  129PHE      H 1465   8.183   6.179   2.402
  129PHE     CA 1466   8.328   6.090   2.274
  129PHE     CB 1467   8.373   6.041   2.411
  129PHE     CG 1468   8.490   5.942   2.414
  129PHE    CD1 1469   8.466   5.805   2.416
  129PHE    HD1 1470   8.361   5.777   2.422
  129PHE    CD2 1471   8.622   5.987   2.411
  129PHE    HD2 1472   8.644   6.093   2.417
  129PHE    CE1 1473   8.573   5.716   2.417
  129PHE    HE1 1474   8.550   5.610   2.405
  129PHE    CE2 1475   8.727   5.896   2.414
  129PHE    HE2 1476   8.823   5.938   2.444
  129PHE     CZ 1477   8.705   5.759   2.420
  129PHE     HZ 1478   8.782   5.683   2.406
  129PHE      C 1479   8.306   5.975   2.176
  129PHE      O 1480   8.200   5.914   2.173
  130HI0      N 1481   8.416   5.962   2.101
  130HI0      H 1482   8.488   6.031   2.108
  130HI0     CA 1483   8.439   5.861   1.997
  130HI0     CB 1484   8.486   5.928   1.867
  130HI0     CG 1485   8.438   5.850   1.744
  130HI0    ND1 1486   8.513   5.768   1.672
  130HI0    HD1 1487   8.609   5.740   1.684
  130HI0    CD2 1488   8.314   5.845   1.696
  130HI0    HD2 1489   8.233   5.908   1.733
  130HI0    CE1 1490   8.441   5.718   1.573
  130HI0    HE1 1491   8.454   5.627   1.514
  130HI0    NE2 1492   8.321   5.775   1.583
  130HI0    HE2 1493   8.260   5.791   1.506
  130HI0      C 1494   8.543   5.754   2.032
  130HI0      O 1495   8.655   5.787   2.071
  131PRO      N 1496   8.515   5.628   2.000
  131PRO     CA 1497   8.380   5.581   1.967
  131PRO     CB 1498   8.401   5.443   1.904
  131PRO     CG 1499   8.537   5.399   1.958
  131PRO     CD 1500   8.619   5.526   1.981
  131PRO      C 1501   8.297   5.556   2.094
  131PRO      O 1502   8.361   5.527   2.195
  132SER      N 1503   8.165   5.571   2.093
  132SER      H 1504   8.121   5.620   2.017
  132SER     CA 1505   8.076   5.545   2.207
  132SER     CB 1506   8.111   5.630   2.330
  132SER     OG 1507   8.219   5.575   2.406
  132SER     HG 1508   8.293   5.555   2.342
  132SER      C 1509   7.928   5.569   2.176
  132SER      O 1510   7.901   5.655   2.093
  133AS4      N 1511   7.835   5.512   2.253
  133AS4      H 1512   7.847   5.458   2.336
  133AS4     CA 1513   7.693   5.506   2.218
  133AS4     CB 1514   7.656   5.372   2.283
  133AS4     CG 1515   7.654   5.354   2.435
  133AS4    OD1 1516   7.550   5.378   2.500
  133AS4   HD11 1517   7.562   5.350   2.595
  133AS4   HD12 1518   7.484   5.417   2.436
  133AS4    OD2 1519   7.751   5.298   2.490
  133AS4   HD21 1520   7.726   5.249   2.574
  133AS4   HD22 1521   7.828   5.301   2.427
  133AS4      C 1522   7.605   5.628   2.246
  133AS4      O 1523   7.506   5.621   2.320
  134ILE      N 1524   7.648   5.744   2.199
  134ILE      H 1525   7.734   5.748   2.149
  134ILE     CA 1526   7.587   5.872   2.239
  134ILE     CB 1527   7.699   5.976   2.242
  134ILE    CG1 1528   7.762   5.987   2.103
  134ILE    CG2 1529   7.801   5.924   2.343
  134ILE     CD 1530   7.891   6.069   2.108
  134ILE      C 1531   7.459   5.923   2.172
  134ILE      O 1532   7.443   5.894   2.054
  135GL4      N 1533   7.380   5.992   2.253
  135GL4      H 1534   7.379   5.977   2.352
  135GL4     CA 1535   7.266   6.074   2.208
  135GL4     CB 1536   7.156   5.976   2.165
  135GL4     CG 1537   7.022   6.036   2.124
  135GL4     CD 1538   7.047   6.111   1.993
  135GL4    OE1 1539   7.056   6.236   1.990
  135GL4   HE11 1540   7.080   6.270   1.899
  135GL4   HE12 1541   7.040   6.260   2.086
  135GL4    OE2 1542   7.023   6.049   1.888
  135GL4   HE21 1543   7.059   6.102   1.811
  135GL4   HE22 1544   6.981   5.961   1.911
  135GL4      C 1545   7.224   6.182   2.307
  135GL4      O 1546   7.223   6.166   2.429
  136VAL      N 1547   7.166   6.288   2.252
  136VAL      H 1548   7.130   6.287   2.159
  136VAL     CA 1549   7.128   6.412   2.322
  136VAL     CB 1550   7.147   6.534   2.231
  136VAL    CG1 1551   7.129   6.667   2.304
  136VAL    CG2 1552   7.273   6.528   2.144
  136VAL      C 1553   6.986   6.409   2.379
  136VAL      O 1554   6.889   6.413   2.303
  137AS4      N 1555   6.970   6.435   2.508
  137AS4      H 1556   7.047   6.429   2.571
  137AS4     CA 1557   6.842   6.457   2.577
  137AS4     CB 1558   6.843   6.403   2.720
  137AS4     CG 1559   6.872   6.253   2.733
  137AS4    OD1 1560   6.974   6.222   2.798
  137AS4   HD11 1561   7.029   6.165   2.738
  137AS4   HD12 1562   6.953   6.243   2.894
  137AS4    OD2 1563   6.795   6.173   2.675
  137AS4   HD21 1564   6.774   6.093   2.732
  137AS4   HD22 1565   6.795   6.200   2.579
  137AS4      C 1566   6.821   6.608   2.585
  137AS4      O 1567   6.899   6.678   2.649
  138LEU      N 1568   6.724   6.660   2.509
  138LEU      H 1569   6.653   6.608   2.462
  138LEU     CA 1570   6.695   6.804   2.512
  138LEU     CB 1571   6.625   6.852   2.385
  138LEU     CG 1572   6.727   6.853   2.271
  138LEU    CD1 1573   6.740   6.713   2.211
  138LEU    CD2 1574   6.714   6.963   2.166
  138LEU      C 1575   6.606   6.837   2.632
  138LEU      O 1576   6.493   6.788   2.632
  139LEU      N 1577   6.668   6.879   2.742
  139LEU      H 1578   6.767   6.873   2.752
  139LEU     CA 1579   6.593   6.943   2.851
  139LEU     CB 1580   6.661   6.921   2.987
  139LEU     CG 1581   6.659   6.780   3.046
  139LEU    CD1 1582   6.745   6.680   2.967
  139LEU    CD2 1583   6.704   6.794   3.191
  139LEU      C 1584   6.540   7.085   2.834
  139LEU      O 1585   6.625   7.163   2.792
  140LYSH     N 1586   6.443   7.113   2.922
  140LYSH     H 1587   6.405   7.030   2.962
  140LYSH    CA 1588   6.387   7.244   2.958
  140LYSH    CB 1589   6.265   7.276   2.872
  140LYSH    CG 1590   6.201   7.413   2.897
  140LYSH    CD 1591   6.083   7.429   2.801
  140LYSH    CE 1592   6.020   7.562   2.843
  140LYSH    NZ 1593   5.903   7.598   2.762
  140LYSH   HZ1 1594   5.880   7.690   2.793
  140LYSH   HZ2 1595   5.934   7.589   2.667
  140LYSH   HZ3 1596   5.824   7.540   2.782
  140LYSH     C 1597   6.346   7.237   3.105
  140LYSH     O 1598   6.271   7.146   3.141
  141ASN      N 1599   6.420   7.315   3.183
  141ASN      H 1600   6.496   7.368   3.147
  141ASN     CA 1601   6.397   7.332   3.327
  141ASN     CB 1602   6.273   7.418   3.356
  141ASN     CG 1603   6.286   7.568   3.326
  141ASN    OD1 1604   6.397   7.621   3.313
  141ASN    ND2 1605   6.172   7.629   3.297
  141ASN   HD21 1606   6.082   7.585   3.306
  141ASN   HD22 1607   6.191   7.719   3.258
  141ASN      C 1608   6.391   7.202   3.407
  141ASN      O 1609   6.295   7.180   3.481
  142GLY      N 1610   6.477   7.107   3.373
  142GLY      H 1611   6.561   7.130   3.324
  142GLY     CA 1612   6.494   6.969   3.421
  142GLY      C 1613   6.377   6.874   3.394
  142GLY      O 1614   6.329   6.800   3.480
  143GL4      N 1615   6.331   6.884   3.270
  143GL4      H 1616   6.330   6.975   3.227
  143GL4     CA 1617   6.223   6.805   3.210
  143GL4     CB 1618   6.093   6.886   3.212
  143GL4     CG 1619   5.961   6.818   3.174
  143GL4     CD 1620   5.841   6.912   3.170
  143GL4    OE1 1621   5.792   6.963   3.273
  143GL4   HE11 1622   5.706   7.003   3.241
  143GL4   HE12 1623   5.860   6.991   3.340
  143GL4    OE2 1624   5.792   6.911   3.055
  143GL4   HE21 1625   5.700   6.949   3.059
  143GL4   HE22 1626   5.861   6.879   2.990
  143GL4      C 1627   6.265   6.771   3.067
  143GL4      O 1628   6.296   6.866   2.995
  144ARG      N 1629   6.264   6.644   3.026
  144ARG      H 1630   6.227   6.578   3.090
  144ARG     CA 1631   6.300   6.606   2.888
  144ARG     CB 1632   6.337   6.458   2.873
  144ARG     CG 1633   6.421   6.431   2.749
  144ARG     CD 1634   6.430   6.279   2.729
  144ARG     NE 1635   6.517   6.264   2.611
  144ARG     HE 1636   6.609   6.235   2.639
  144ARG     CZ 1637   6.461   6.245   2.491
  144ARG    NH1 1638   6.329   6.224   2.479
  144ARG   HH11 1639   6.262   6.241   2.551
  144ARG   HH12 1640   6.304   6.186   2.390
  144ARG    NH2 1641   6.537   6.215   2.385
  144ARG   HH21 1642   6.636   6.212   2.398
  144ARG   HH22 1643   6.496   6.195   2.296
  144ARG      C 1644   6.188   6.643   2.790
  144ARG      O 1645   6.071   6.644   2.828
  145ILE      N 1646   6.227   6.698   2.676
  145ILE      H 1647   6.323   6.699   2.650
  145ILE     CA 1648   6.128   6.745   2.577
  145ILE     CB 1649   6.131   6.895   2.546
  145ILE    CG1 1650   6.256   6.964   2.493
  145ILE    CG2 1651   6.084   6.979   2.665
  145ILE     CD 1652   6.272   6.967   2.341
  145ILE      C 1653   6.127   6.674   2.442
  145ILE      O 1654   6.236   6.629   2.406
  146GL4      N 1655   6.013   6.647   2.380
  146GL4      H 1656   5.928   6.694   2.405
  146GL4     CA 1657   5.995   6.578   2.251
  146GL4     CB 1658   5.849   6.532   2.258
  146GL4     CG 1659   5.822   6.411   2.347
  146GL4     CD 1660   5.684   6.347   2.327
  146GL4    OE1 1661   5.586   6.389   2.392
  146GL4   HE11 1662   5.509   6.328   2.371
  146GL4   HE12 1663   5.602   6.470   2.449
  146GL4    OE2 1664   5.676   6.259   2.239
  146GL4   HE21 1665   5.584   6.223   2.254
  146GL4   HE22 1666   5.744   6.271   2.166
  146GL4      C 1667   6.006   6.667   2.127
  146GL4      O 1668   5.992   6.788   2.140
  147LYSH     N 1669   6.023   6.606   2.009
  147LYSH     H 1670   6.033   6.507   2.012
  147LYSH    CA 1671   6.025   6.680   1.882
  147LYSH    CB 1672   5.889   6.740   1.847
  147LYSH    CG 1673   5.851   6.733   1.699
  147LYSH    CD 1674   5.717   6.792   1.653
  147LYSH    CE 1675   5.723   6.945   1.647
  147LYSH    NZ 1676   5.592   7.009   1.666
  147LYSH   HZ1 1677   5.559   6.991   1.759
  147LYSH   HZ2 1678   5.596   7.105   1.639
  147LYSH   HZ3 1679   5.525   6.969   1.603
  147LYSH     C 1680   6.144   6.776   1.865
  147LYSH     O 1681   6.135   6.894   1.900
  148VAL      N 1682   6.235   6.738   1.776
  148VAL      H 1683   6.248   6.642   1.753
  148VAL     CA 1684   6.340   6.830   1.729
  148VAL     CB 1685   6.475   6.761   1.748
  148VAL    CG1 1686   6.596   6.830   1.683
  148VAL    CG2 1687   6.502   6.766   1.899
  148VAL      C 1688   6.309   6.852   1.581
  148VAL      O 1689   6.280   6.750   1.518
  149GL4      N 1690   6.354   6.970   1.539
  149GL4      H 1691   6.379   7.041   1.604
  149GL4     CA 1692   6.337   7.015   1.400
  149GL4     CB 1693   6.349   7.168   1.399
  149GL4     CG 1694   6.211   7.234   1.408
  149GL4     CD 1695   6.143   7.189   1.537
  149GL4    OE1 1696   6.054   7.101   1.543
  149GL4   HE11 1697   6.042   7.080   1.640
  149GL4   HE12 1698   5.995   7.101   1.462
  149GL4    OE2 1699   6.192   7.247   1.636
  149GL4   HE21 1700   6.132   7.252   1.716
  149GL4   HE22 1701   6.284   7.261   1.600
  149GL4      C 1702   6.436   6.957   1.299
  149GL4      O 1703   6.398   6.900   1.196
  150HI0      N 1704   6.565   6.958   1.330
  150HI0      H 1705   6.594   7.005   1.414
  150HI0     CA 1706   6.685   6.915   1.256
  150HI0     CB 1707   6.731   7.031   1.169
  150HI0     CG 1708   6.834   7.005   1.058
  150HI0    ND1 1709   6.820   6.937   0.945
  150HI0    HD1 1710   6.733   6.899   0.913
  150HI0    CD2 1711   6.962   7.003   1.094
  150HI0    HD2 1712   7.015   7.041   1.181
  150HI0    CE1 1713   6.942   6.902   0.907
  150HI0    HE1 1714   6.964   6.835   0.823
  150HI0    NE2 1715   7.029   6.932   1.003
  150HI0    HE2 1716   7.128   6.933   0.988
  150HI0      C 1717   6.790   6.853   1.349
  150HI0      O 1718   6.841   6.922   1.437
  151SER      N 1719   6.838   6.733   1.322
  151SER      H 1720   6.820   6.694   1.232
  151SER     CA 1721   6.935   6.653   1.399
  151SER     CB 1722   6.883   6.563   1.511
  151SER     OG 1723   6.796   6.454   1.478
  151SER     HG 1724   6.722   6.484   1.418
  151SER      C 1725   7.016   6.571   1.298
  151SER      O 1726   6.970   6.483   1.227
  152AS4      N 1727   7.144   6.589   1.331
  152AS4      H 1728   7.170   6.652   1.404
  152AS4     CA 1729   7.258   6.544   1.249
  152AS4     CB 1730   7.287   6.637   1.131
  152AS4     CG 1731   7.327   6.557   1.007
  152AS4    OD1 1732   7.248   6.519   0.918
  152AS4   HD11 1733   7.307   6.497   0.841
  152AS4   HD12 1734   7.155   6.519   0.954
  152AS4    OD2 1735   7.449   6.545   0.982
  152AS4   HD21 1736   7.465   6.491   0.900
  152AS4   HD22 1737   7.508   6.599   1.043
  152AS4      C 1738   7.389   6.513   1.321
  152AS4      O 1739   7.426   6.569   1.424
  153LEU      N 1740   7.467   6.424   1.259
  153LEU      H 1741   7.457   6.424   1.160
  153LEU     CA 1742   7.589   6.383   1.331
  153LEU     CB 1743   7.601   6.231   1.323
  153LEU     CG 1744   7.489   6.155   1.395
  153LEU    CD1 1745   7.476   6.009   1.354
  153LEU    CD2 1746   7.512   6.173   1.546
  153LEU      C 1747   7.706   6.448   1.257
  153LEU      O 1748   7.698   6.460   1.135
  154SER      N 1749   7.819   6.471   1.324
  154SER      H 1750   7.829   6.453   1.422
  154SER     CA 1751   7.947   6.522   1.273
  154SER     CB 1752   7.945   6.675   1.276
  154SER     OG 1753   8.048   6.728   1.192
  154SER     HG 1754   8.044   6.828   1.194
  154SER      C 1755   8.068   6.463   1.345
  154SER      O 1756   8.055   6.448   1.467
  155PHE      N 1757   8.185   6.461   1.281
  155PHE      H 1758   8.190   6.474   1.182
  155PHE     CA 1759   8.312   6.415   1.338
  155PHE     CB 1760   8.344   6.278   1.278
  155PHE     CG 1761   8.458   6.199   1.344
  155PHE    CD1 1762   8.481   6.212   1.481
  155PHE    HD1 1763   8.429   6.280   1.548
  155PHE    CD2 1764   8.549   6.135   1.261
  155PHE    HD2 1765   8.517   6.099   1.163
  155PHE    CE1 1766   8.597   6.157   1.534
  155PHE    HE1 1767   8.606   6.153   1.642
  155PHE    CE2 1768   8.659   6.073   1.319
  155PHE    HE2 1769   8.743   6.040   1.258
  155PHE     CZ 1770   8.682   6.079   1.456
  155PHE     HZ 1771   8.779   6.044   1.492
  155PHE      C 1772   8.431   6.509   1.317
  155PHE      O 1773   8.437   6.586   1.222
  156SER      N 1774   8.526   6.510   1.410
  156SER      H 1775   8.522   6.444   1.485
  156SER     CA 1776   8.627   6.616   1.417
  156SER     CB 1777   8.592   6.714   1.528
  156SER     OG 1778   8.677   6.828   1.514
  156SER     HG 1779   8.740   6.817   1.591
  156SER      C 1780   8.769   6.563   1.436
  156SER      O 1781   8.781   6.469   1.516
  157LYSH     N 1782   8.862   6.632   1.371
  157LYSH     H 1783   8.838   6.715   1.321
  157LYSH    CA 1784   9.006   6.601   1.375
  157LYSH    CB 1785   9.077   6.709   1.293
  157LYSH    CG 1786   9.081   6.670   1.146
  157LYSH    CD 1787   9.131   6.792   1.068
  157LYSH    CE 1788   9.147   6.749   0.922
  157LYSH    NZ 1789   9.225   6.847   0.844
  157LYSH   HZ1 1790   9.318   6.840   0.879
  157LYSH   HZ2 1791   9.221   6.826   0.746
  157LYSH   HZ3 1792   9.188   6.939   0.854
  157LYSH     C 1793   9.062   6.573   1.515
  157LYSH     O 1794   9.097   6.457   1.538
  158AS4      N 1795   9.020   6.655   1.611
  158AS4      H 1796   8.951   6.726   1.601
  158AS4     CA 1797   9.056   6.654   1.754
  158AS4     CB 1798   9.056   6.794   1.815
  158AS4     CG 1799   8.923   6.870   1.813
  158AS4    OD1 1800   8.923   6.965   1.894
  158AS4   HD11 1801   8.830   6.970   1.931
  158AS4   HD12 1802   9.017   6.996   1.910
  158AS4    OD2 1803   8.829   6.853   1.732
  158AS4   HD21 1804   8.752   6.889   1.785
  158AS4   HD22 1805   8.869   6.844   1.641
  158AS4      C 1806   8.984   6.549   1.839
  158AS4      O 1807   8.959   6.568   1.958
  159TRP      N 1808   8.943   6.445   1.767
  159TRP      H 1809   8.988   6.439   1.678
  159TRP     CA 1810   8.876   6.321   1.810
  159TRP     CB 1811   8.954   6.253   1.922
  159TRP     CG 1812   9.082   6.182   1.875
  159TRP    CD1 1813   9.185   6.226   1.804
  159TRP    HD1 1814   9.201   6.323   1.757
  159TRP    CD2 1815   9.116   6.052   1.910
  159TRP    NE1 1816   9.283   6.136   1.796
  159TRP    HE1 1817   9.375   6.152   1.761
  159TRP    CE2 1818   9.242   6.026   1.857
  159TRP    CE3 1819   9.049   5.953   1.980
  159TRP    HE3 1820   8.942   5.966   1.996
  159TRP    CZ2 1821   9.298   5.900   1.875
  159TRP    HZ2 1822   9.391   5.879   1.822
  159TRP    CZ3 1823   9.105   5.826   1.994
  159TRP    HZ3 1824   9.063   5.755   2.066
  159TRP    CH2 1825   9.233   5.800   1.945
  159TRP    HH2 1826   9.286   5.713   1.983
  159TRP      C 1827   8.733   6.346   1.859
  159TRP      O 1828   8.658   6.248   1.862
  160SER      N 1829   8.704   6.470   1.896
  160SER      H 1830   8.772   6.537   1.925
  160SER     CA 1831   8.565   6.503   1.934
  160SER     CB 1832   8.541   6.654   1.947
  160SER     OG 1833   8.613   6.708   2.057
  160SER     HG 1834   8.630   6.802   2.028
  160SER      C 1835   8.462   6.461   1.829
  160SER      O 1836   8.484   6.480   1.710
  161PHE      N 1837   8.355   6.398   1.877
  161PHE      H 1838   8.337   6.380   1.974
  161PHE     CA 1839   8.240   6.372   1.789
  161PHE     CB 1840   8.191   6.229   1.815
  161PHE     CG 1841   8.105   6.186   1.697
  161PHE    CD1 1842   7.968   6.206   1.710
  161PHE    HD1 1843   7.926   6.223   1.809
  161PHE    CD2 1844   8.148   6.114   1.586
  161PHE    HD2 1845   8.255   6.100   1.570
  161PHE    CE1 1846   7.879   6.172   1.609
  161PHE    HE1 1847   7.773   6.197   1.616
  161PHE    CE2 1848   8.060   6.068   1.489
  161PHE    HE2 1849   8.090   6.046   1.386
  161PHE     CZ 1850   7.927   6.108   1.495
  161PHE     HZ 1851   7.860   6.088   1.411
  161PHE      C 1852   8.130   6.472   1.823
  161PHE      O 1853   8.080   6.480   1.935
  162TYR      N 1854   8.076   6.531   1.716
  162TYR      H 1855   8.096   6.498   1.623
  162TYR     CA 1856   7.964   6.626   1.722
  162TYR     CB 1857   7.992   6.747   1.633
  162TYR     CG 1858   8.084   6.847   1.704
  162TYR    CD1 1859   8.221   6.828   1.693
  162TYR    HD1 1860   8.260   6.754   1.622
  162TYR    CD2 1861   8.034   6.947   1.788
  162TYR    HD2 1862   7.934   6.943   1.831
  162TYR    CE1 1863   8.312   6.910   1.757
  162TYR    HE1 1864   8.416   6.903   1.725
  162TYR    CE2 1865   8.130   7.034   1.839
  162TYR    HE2 1866   8.098   7.122   1.896
  162TYR     CZ 1867   8.267   7.016   1.836
  162TYR     OH 1868   8.350   7.110   1.888
  162TYR     HH 1869   8.445   7.099   1.857
  162TYR      C 1870   7.824   6.567   1.707
  162TYR      O 1871   7.809   6.475   1.626
  163LEU      N 1872   7.741   6.621   1.795
  163LEU      H 1873   7.779   6.668   1.875
  163LEU     CA 1874   7.600   6.579   1.804
  163LEU     CB 1875   7.584   6.511   1.940
  163LEU     CG 1876   7.656   6.378   1.961
  163LEU    CD1 1877   7.666   6.352   2.112
  163LEU    CD2 1878   7.575   6.258   1.912
  163LEU      C 1879   7.496   6.690   1.789
  163LEU      O 1880   7.426   6.725   1.884
  164LEU      N 1881   7.475   6.713   1.659
  164LEU      H 1882   7.469   6.641   1.590
  164LEU     CA 1883   7.410   6.841   1.627
  164LEU     CB 1884   7.441   6.883   1.483
  164LEU     CG 1885   7.589   6.864   1.451
  164LEU    CD1 1886   7.624   6.890   1.304
  164LEU    CD2 1887   7.670   6.965   1.533
  164LEU      C 1888   7.258   6.839   1.638
  164LEU      O 1889   7.188   6.785   1.553
  165TYR      N 1890   7.210   6.943   1.707
  165TYR      H 1891   7.271   7.002   1.761
  165TYR     CA 1892   7.070   6.946   1.752
  165TYR     CB 1893   7.047   6.878   1.887
  165TYR     CG 1894   6.998   6.734   1.876
  165TYR    CD1 1895   7.078   6.620   1.870
  165TYR    HD1 1896   7.186   6.634   1.864
  165TYR    CD2 1897   6.861   6.713   1.886
  165TYR    HD2 1898   6.793   6.797   1.868
  165TYR    CE1 1899   7.024   6.492   1.871
  165TYR    HE1 1900   7.090   6.416   1.830
  165TYR    CE2 1901   6.802   6.588   1.884
  165TYR    HE2 1902   6.696   6.572   1.905
  165TYR     CZ 1903   6.887   6.477   1.884
  165TYR     OH 1904   6.841   6.351   1.904
  165TYR     HH 1905   6.927   6.308   1.931
  165TYR      C 1906   6.998   7.080   1.744
  165TYR      O 1907   7.015   7.167   1.830
  166TYR      N 1908   6.909   7.093   1.646
  166TYR      H 1909   6.882   7.019   1.585
  166TYR     CA 1910   6.825   7.213   1.633
  166TYR     CB 1911   6.867   7.281   1.502
  166TYR     CG 1912   6.794   7.408   1.457
  166TYR    CD1 1913   6.829   7.530   1.514
  166TYR    HD1 1914   6.922   7.536   1.570
  166TYR    CD2 1915   6.704   7.396   1.352
  166TYR    HD2 1916   6.669   7.301   1.313
  166TYR    CE1 1917   6.769   7.645   1.464
  166TYR    HE1 1918   6.778   7.739   1.518
  166TYR    CE2 1919   6.645   7.512   1.303
  166TYR    HE2 1920   6.592   7.507   1.208
  166TYR     CZ 1921   6.679   7.635   1.358
  166TYR     OH 1922   6.637   7.750   1.298
  166TYR     HH 1923   6.559   7.727   1.240
  166TYR      C 1924   6.672   7.213   1.644
  166TYR      O 1925   6.604   7.148   1.564
  167THR      N 1926   6.621   7.282   1.745
  167THR      H 1927   6.681   7.320   1.815
  167THR     CA 1928   6.477   7.305   1.764
  167THR     CB 1929   6.415   7.243   1.890
  167THR    OG1 1930   6.275   7.269   1.879
  167THR    HG1 1931   6.247   7.263   1.783
  167THR    CG2 1932   6.467   7.292   2.025
  167THR      C 1933   6.442   7.454   1.759
  167THR      O 1934   6.493   7.540   1.831
  168GL4      N 1935   6.339   7.491   1.684
  168GL4      H 1936   6.280   7.420   1.645
  168GL4     CA 1937   6.303   7.633   1.671
  168GL4     CB 1938   6.261   7.666   1.528
  168GL4     CG 1939   6.120   7.615   1.496
  168GL4     CD 1940   6.069   7.629   1.352
  168GL4    OE1 1941   6.147   7.636   1.255
  168GL4   HE11 1942   6.102   7.622   1.167
  168GL4   HE12 1943   6.233   7.673   1.290
  168GL4    OE2 1944   5.952   7.672   1.346
  168GL4   HE21 1945   5.911   7.645   1.259
  168GL4   HE22 1946   5.925   7.713   1.433
  168GL4      C 1947   6.211   7.678   1.785
  168GL4      O 1948   6.127   7.602   1.834
  169PHE      N 1949   6.226   7.803   1.825
  169PHE      H 1950   6.289   7.864   1.776
  169PHE     CA 1951   6.136   7.873   1.918
  169PHE     CB 1952   6.134   7.822   2.063
  169PHE     CG 1953   6.264   7.803   2.141
  169PHE    CD1 1954   6.340   7.912   2.182
  169PHE    HD1 1955   6.304   8.011   2.157
  169PHE    CD2 1956   6.301   7.677   2.185
  169PHE    HD2 1957   6.249   7.587   2.153
  169PHE    CE1 1958   6.445   7.898   2.273
  169PHE    HE1 1959   6.499   7.983   2.315
  169PHE    CE2 1960   6.413   7.661   2.266
  169PHE    HE2 1961   6.423   7.566   2.318
  169PHE     CZ 1962   6.484   7.771   2.313
  169PHE     HZ 1963   6.559   7.755   2.391
  169PHE      C 1964   6.173   8.020   1.935
  169PHE      O 1965   6.285   8.053   1.894
  170THR      N 1966   6.070   8.103   1.951
  170THR      H 1967   5.977   8.073   1.971
  170THR     CA 1968   6.075   8.249   1.967
  170THR     CB 1969   5.945   8.325   1.942
  170THR    OG1 1970   5.833   8.272   2.013
  170THR    HG1 1971   5.826   8.173   1.998
  170THR    CG2 1972   5.918   8.333   1.792
  170THR      C 1973   6.125   8.285   2.108
  170THR      O 1974   6.081   8.224   2.205
  171PRO      N 1975   6.233   8.361   2.111
  171PRO     CA 1976   6.293   8.411   2.236
  171PRO     CB 1977   6.419   8.487   2.195
  171PRO     CG 1978   6.459   8.424   2.062
  171PRO     CD 1979   6.326   8.380   1.999
  171PRO      C 1980   6.197   8.508   2.306
  171PRO      O 1981   6.155   8.610   2.251
  172THR      N 1982   6.134   8.457   2.411
  172THR      H 1983   6.136   8.359   2.431
  172THR     CA 1984   6.025   8.524   2.484
  172THR     CB 1985   5.891   8.449   2.478
  172THR    OG1 1986   5.899   8.314   2.523
  172THR    HG1 1987   5.805   8.282   2.531
  172THR    CG2 1988   5.812   8.469   2.348
  172THR      C 1989   6.052   8.546   2.633
  172THR      O 1990   6.019   8.652   2.687
  173GL4      N 1991   6.128   8.452   2.690
  173GL4      H 1992   6.147   8.368   2.640
  173GL4     CA 1993   6.172   8.451   2.830
  173GL4     CB 1994   6.058   8.393   2.915
  173GL4     CG 1995   6.073   8.400   3.067
  173GL4     CD 1996   6.100   8.542   3.115
  173GL4    OE1 1997   6.220   8.572   3.136
  173GL4   HE11 1998   6.234   8.666   3.105
  173GL4   HE12 1999   6.264   8.497   3.185
  173GL4    OE2 2000   6.003   8.611   3.154
  173GL4   HE21 2001   6.022   8.709   3.150
  173GL4   HE22 2002   5.922   8.553   3.144
  173GL4      C 2003   6.296   8.366   2.858
  173GL4      O 2004   6.311   8.252   2.816
  174LYSH     N 2005   6.379   8.412   2.951
  174LYSH     H 2006   6.348   8.475   3.022
  174LYSH    CA 2007   6.513   8.356   2.974
  174LYSH    CB 2008   6.595   8.457   3.055
  174LYSH    CG 2009   6.579   8.599   3.001
  174LYSH    CD 2010   6.679   8.705   3.047
  174LYSH    CE 2011   6.633   8.837   2.985
  174LYSH    NZ 2012   6.738   8.939   2.996
  174LYSH   HZ1 2013   6.761   8.952   3.092
  174LYSH   HZ2 2014   6.816   8.909   2.941
  174LYSH   HZ3 2015   6.701   9.023   2.956
  174LYSH     C 2016   6.542   8.215   3.027
  174LYSH     O 2017   6.654   8.183   3.065
  175ASN      N 2018   6.446   8.125   3.005
  175ASN      H 2019   6.377   8.153   2.938
  175ASN     CA 2020   6.439   7.986   3.050
  175ASN     CB 2021   6.308   7.930   2.995
  175ASN     CG 2022   6.192   7.951   3.093
  175ASN    OD1 2023   6.174   7.883   3.194
  175ASN    ND2 2024   6.078   7.991   3.037
  175ASN   HD21 2025   6.083   7.993   2.937
  175ASN   HD22 2026   5.995   7.985   3.092
  175ASN      C 2027   6.562   7.897   3.030
  175ASN      O 2028   6.631   7.913   2.930
  176GL4      N 2029   6.590   7.814   3.131
  176GL4      H 2030   6.539   7.806   3.216
  176GL4     CA 2031   6.705   7.722   3.129
  176GL4     CB 2032   6.760   7.701   3.270
  176GL4     CG 2033   6.820   7.834   3.317
  176GL4     CD 2034   6.895   7.792   3.443
  176GL4    OE1 2035   7.018   7.775   3.427
  176GL4   HE11 2036   7.074   7.820   3.497
  176GL4   HE12 2037   7.037   7.740   3.335
  176GL4    OE2 2038   6.828   7.767   3.546
  176GL4   HE21 2039   6.883   7.772   3.629
  176GL4   HE22 2040   6.737   7.738   3.517
  176GL4      C 2041   6.688   7.583   3.068
  176GL4      O 2042   6.633   7.489   3.126
  177TYR      N 2043   6.739   7.577   2.946
  177TYR      H 2044   6.806   7.646   2.918
  177TYR     CA 2045   6.749   7.455   2.865
  177TYR     CB 2046   6.746   7.495   2.717
  177TYR     CG 2047   6.598   7.522   2.688
  177TYR    CD1 2048   6.527   7.423   2.621
  177TYR    HD1 2049   6.567   7.323   2.608
  177TYR    CD2 2050   6.546   7.651   2.701
  177TYR    HD2 2051   6.612   7.735   2.724
  177TYR    CE1 2052   6.398   7.452   2.577
  177TYR    HE1 2053   6.339   7.375   2.528
  177TYR    CE2 2054   6.422   7.685   2.648
  177TYR    HE2 2055   6.376   7.780   2.675
  177TYR     CZ 2056   6.349   7.581   2.591
  177TYR     OH 2057   6.225   7.599   2.537
  177TYR     HH 2058   6.205   7.520   2.479
  177TYR      C 2059   6.878   7.378   2.895
  177TYR      O 2060   6.969   7.417   2.967
  178ALA      N 2061   6.880   7.256   2.843
  178ALA      H 2062   6.803   7.216   2.794
  178ALA     CA 2063   6.996   7.169   2.868
  178ALA     CB 2064   7.000   7.101   3.005
  178ALA      C 2065   7.019   7.062   2.761
  178ALA      O 2066   6.930   6.980   2.741
  179CYS2     N 2067   7.138   7.050   2.702
  179CYS2     H 2068   7.210   7.118   2.718
  179CYS2    CA 2069   7.175   6.955   2.597
  179CYS2    CB 2070   7.236   7.028   2.476
  179CYS2    SG 2071   7.110   7.096   2.363
  179CYS2     C 2072   7.252   6.830   2.639
  179CYS2     O 2073   7.369   6.812   2.605
  180ARG      N 2074   7.184   6.750   2.721
  180ARG      H 2075   7.084   6.743   2.721
  180ARG     CA 2076   7.249   6.640   2.794
  180ARG     CB 2077   7.164   6.590   2.911
  180ARG     CG 2078   7.192   6.668   3.040
  180ARG     CD 2079   7.120   6.620   3.166
  180ARG     NE 2080   7.174   6.703   3.274
  180ARG     HE 2081   7.105   6.765   3.313
  180ARG     CZ 2082   7.284   6.678   3.347
  180ARG    NH1 2083   7.342   6.558   3.339
  180ARG   HH11 2084   7.303   6.486   3.282
  180ARG   HH12 2085   7.429   6.541   3.385
  180ARG    NH2 2086   7.305   6.750   3.458
  180ARG   HH21 2087   7.241   6.817   3.494
  180ARG   HH22 2088   7.395   6.736   3.500
  180ARG      C 2089   7.287   6.529   2.697
  180ARG      O 2090   7.200   6.458   2.647
  181VAL      N 2091   7.413   6.522   2.656
  181VAL      H 2092   7.481   6.596   2.651
  181VAL     CA 2093   7.470   6.408   2.582
  181VAL     CB 2094   7.610   6.441   2.531
  181VAL    CG1 2095   7.668   6.311   2.476
  181VAL    CG2 2096   7.598   6.541   2.416
  181VAL      C 2097   7.465   6.286   2.675
  181VAL      O 2098   7.522   6.292   2.784
  182ASN      N 2099   7.404   6.175   2.635
  182ASN      H 2100   7.334   6.192   2.566
  182ASN     CA 2101   7.399   6.054   2.718
  182ASN     CB 2102   7.273   6.062   2.804
  182ASN     CG 2103   7.296   6.158   2.921
  182ASN    OD1 2104   7.390   6.166   2.999
  182ASN    ND2 2105   7.196   6.241   2.950
  182ASN   HD21 2106   7.108   6.232   2.903
  182ASN   HD22 2107   7.215   6.316   3.013
  182ASN      C 2108   7.391   5.927   2.633
  182ASN      O 2109   7.348   5.927   2.518
  183HI0      N 2110   7.420   5.818   2.703
  183HI0      H 2111   7.439   5.820   2.801
  183HI0     CA 2112   7.430   5.685   2.642
  183HI0     CB 2113   7.515   5.588   2.724
  183HI0     CG 2114   7.666   5.609   2.716
  183HI0    ND1 2115   7.753   5.526   2.660
  183HI0    HD1 2116   7.732   5.448   2.601
  183HI0    CD2 2117   7.728   5.720   2.755
  183HI0    HD2 2118   7.684   5.811   2.795
  183HI0    CE1 2119   7.873   5.583   2.674
  183HI0    HE1 2120   7.956   5.539   2.619
  183HI0    NE2 2121   7.857   5.704   2.727
  183HI0    HE2 2122   7.931   5.767   2.752
  183HI0      C 2123   7.296   5.614   2.621
  183HI0      O 2124   7.213   5.619   2.712
  184VAL      N 2125   7.285   5.559   2.501
  184VAL      H 2126   7.353   5.574   2.429
  184VAL     CA 2127   7.163   5.489   2.455
  184VAL     CB 2128   7.132   5.495   2.306
  184VAL    CG1 2129   7.118   5.645   2.280
  184VAL    CG2 2130   7.241   5.425   2.225
  184VAL      C 2131   7.156   5.346   2.509
  184VAL      O 2132   7.052   5.315   2.566
  185THR      N 2133   7.269   5.280   2.535
  185THR      H 2134   7.354   5.308   2.492
  185THR     CA 2135   7.279   5.156   2.614
  185THR     CB 2136   7.413   5.084   2.609
  185THR    OG1 2137   7.513   5.164   2.673
  185THR    HG1 2138   7.543   5.240   2.615
  185THR    CG2 2139   7.463   5.029   2.475
  185THR      C 2140   7.238   5.167   2.761
  185THR      O 2141   7.157   5.087   2.808
  186LEU      N 2142   7.301   5.262   2.830
  186LEU      H 2143   7.391   5.291   2.796
  186LEU     CA 2144   7.271   5.285   2.971
  186LEU     CB 2145   7.358   5.400   3.022
  186LEU     CG 2146   7.501   5.375   3.069
  186LEU    CD1 2147   7.590   5.303   2.968
  186LEU    CD2 2148   7.555   5.515   3.098
  186LEU      C 2149   7.125   5.326   2.997
  186LEU      O 2150   7.092   5.441   2.970
  187SER      N 2151   7.041   5.235   3.046
  187SER      H 2152   7.080   5.143   3.043
  187SER     CA 2153   6.900   5.259   3.079
  187SER     CB 2154   6.820   5.128   3.089
  187SER     OG 2155   6.818   5.069   2.959
  187SER     HG 2156   6.751   5.119   2.903
  187SER      C 2157   6.880   5.336   3.209
  187SER      O 2158   6.862   5.280   3.317
  188GLN      N 2159   6.903   5.467   3.201
  188GLN      H 2160   6.941   5.495   3.113
  188GLN     CA 2161   6.885   5.571   3.304
  188GLN     CB 2162   7.003   5.669   3.305
  188GLN     CG 2163   7.146   5.615   3.315
  188GLN     CD 2164   7.252   5.704   3.251
  188GLN    OE1 2165   7.247   5.765   3.144
  188GLN    NE2 2166   7.347   5.735   3.338
  188GLN   HE21 2167   7.337   5.692   3.428
  188GLN   HE22 2168   7.426   5.792   3.315
  188GLN      C 2169   6.748   5.638   3.294
  188GLN      O 2170   6.712   5.694   3.191
  189PRO      N 2171   6.679   5.653   3.407
  189PRO     CA 2172   6.551   5.723   3.428
  189PRO     CB 2173   6.510   5.697   3.573
  189PRO     CG 2174   6.572   5.560   3.603
  189PRO     CD 2175   6.699   5.558   3.518
  189PRO      C 2176   6.552   5.871   3.391
  189PRO      O 2177   6.617   5.951   3.458
  190LYSH     N 2178   6.496   5.902   3.274
  190LYSH     H 2179   6.473   5.828   3.211
  190LYSH    CA 2180   6.486   6.039   3.221
  190LYSH    CB 2181   6.573   6.035   3.095
  190LYSH    CG 2182   6.720   6.008   3.128
  190LYSH    CD 2183   6.808   6.012   3.003
  190LYSH    CE 2184   6.763   5.915   2.893
  190LYSH    NZ 2185   6.873   5.915   2.795
  190LYSH   HZ1 2186   6.954   5.875   2.837
  190LYSH   HZ2 2187   6.842   5.859   2.718
  190LYSH   HZ3 2188   6.898   6.008   2.767
  190LYSH     C 2189   6.353   6.102   3.178
  190LYSH     O 2190   6.320   6.211   3.223
  191ILE      N 2191   6.265   6.027   3.112
  191ILE      H 2192   6.292   5.934   3.088
  191ILE     CA 2193   6.128   6.065   3.074
  191ILE     CB 2194   6.105   6.050   2.924
  191ILE    CG1 2195   5.964   6.088   2.878
  191ILE    CG2 2196   6.131   5.905   2.884
  191ILE     CD 2197   5.949   6.240   2.876
  191ILE      C 2198   6.016   6.007   3.161
  191ILE      O 2199   5.972   5.896   3.134
  192VAL      N 2200   5.964   6.082   3.258
  192VAL      H 2201   5.998   6.175   3.276
  192VAL     CA 2202   5.837   6.048   3.323
  192VAL     CB 2203   5.797   6.139   3.439
  192VAL    CG1 2204   5.665   6.109   3.510
  192VAL    CG2 2205   5.903   6.150   3.548
  192VAL      C 2206   5.726   6.038   3.218
  192VAL      O 2207   5.684   6.141   3.166
  193LYSH     N 2208   5.651   5.928   3.220
  193LYSH     H 2209   5.662   5.849   3.280
  193LYSH    CA 2210   5.547   5.902   3.119
  193LYSH    CB 2211   5.558   5.755   3.078
  193LYSH    CG 2212   5.680   5.721   2.993
  193LYSH    CD 2213   5.742   5.591   3.045
  193LYSH    CE 2214   5.890   5.568   3.011
  193LYSH    NZ 2215   5.917   5.428   3.045
  193LYSH   HZ1 2216   6.016   5.416   3.038
  193LYSH   HZ2 2217   5.890   5.419   3.141
  193LYSH   HZ3 2218   5.865   5.365   2.987
  193LYSH     C 2219   5.404   5.949   3.143
  193LYSH     O 2220   5.372   5.984   3.257
  194TRP      N 2221   5.319   5.920   3.045
  194TRP      H 2222   5.353   5.885   2.958
  194TRP     CA 2223   5.178   5.960   3.053
  194TRP     CB 2224   5.105   5.951   2.918
  194TRP     CG 2225   5.162   6.047   2.813
  194TRP    CD1 2226   5.238   6.017   2.708
  194TRP    HD1 2227   5.274   5.918   2.682
  194TRP    CD2 2228   5.144   6.184   2.801
  194TRP    NE1 2229   5.271   6.124   2.636
  194TRP    HE1 2230   5.338   6.128   2.562
  194TRP    CE2 2231   5.215   6.231   2.691
  194TRP    CE3 2232   5.091   6.272   2.894
  194TRP    HE3 2233   5.041   6.250   2.988
  194TRP    CZ2 2234   5.221   6.369   2.670
  194TRP    HZ2 2235   5.240   6.402   2.568
  194TRP    CZ3 2236   5.100   6.410   2.873
  194TRP    HZ3 2237   5.053   6.478   2.944
  194TRP    CH2 2238   5.164   6.459   2.760
  194TRP    HH2 2239   5.171   6.565   2.738
  194TRP      C 2240   5.084   5.887   3.149
  194TRP      O 2241   5.087   5.766   3.168
  195AS4      N 2242   4.987   5.955   3.210
  195AS4      H 2243   4.991   6.054   3.222
  195AS4     CA 2244   4.880   5.881   3.278
  195AS4     CB 2245   4.812   5.979   3.373
  195AS4     CG 2246   4.752   6.100   3.302
  195AS4    OD1 2247   4.803   6.142   3.196
  195AS4   HD11 2248   4.748   6.214   3.154
  195AS4   HD12 2249   4.890   6.092   3.190
  195AS4    OD2 2250   4.657   6.154   3.362
  195AS4   HD21 2251   4.650   6.249   3.333
  195AS4   HD22 2252   4.607   6.086   3.415
  195AS4      C 2253   4.787   5.799   3.187
  195AS4      O 2254   4.750   5.694   3.239
  196ARG      N 2255   4.756   5.841   3.065
  196ARG      H 2256   4.769   5.936   3.036
  196ARG     CA 2257   4.681   5.759   2.970
  196ARG     CB 2258   4.615   5.842   2.860
  196ARG     CG 2259   4.716   5.940   2.798
  196ARG     CD 2260   4.670   5.978   2.657
  196ARG     NE 2261   4.769   6.074   2.606
  196ARG     HE 2262   4.753   6.172   2.618
  196ARG     CZ 2263   4.851   6.028   2.511
  196ARG    NH1 2264   4.842   5.906   2.455
  196ARG   HH11 2265   4.768   5.842   2.475
  196ARG   HH12 2266   4.917   5.875   2.397
  196ARG    NH2 2267   4.959   6.098   2.473
  196ARG   HH21 2268   4.990   6.183   2.516
  196ARG   HH22 2269   5.002   6.057   2.393
  196ARG      C 2270   4.768   5.659   2.893
  196ARG      O 2271   4.890   5.654   2.911
  197AS4      N 2272   4.697   5.572   2.822
  197AS4      H 2273   4.600   5.558   2.841
  197AS4     CA 2274   4.753   5.470   2.732
  197AS4     CB 2275   4.640   5.373   2.695
  197AS4     CG 2276   4.683   5.261   2.600
  197AS4    OD1 2277   4.694   5.149   2.653
  197AS4   HD11 2278   4.729   5.087   2.582
  197AS4   HD12 2279   4.699   5.150   2.753
  197AS4    OD2 2280   4.661   5.278   2.478
  197AS4   HD21 2281   4.734   5.234   2.427
  197AS4   HD22 2282   4.573   5.325   2.466
  197AS4      C 2283   4.826   5.520   2.607
  197AS4      O 2284   4.785   5.622   2.552
  198MET      N 2285   4.940   5.459   2.576
  198MET      H 2286   4.967   5.370   2.614
  198MET     CA 2287   5.028   5.500   2.467
  198MET     CB 2288   5.142   5.589   2.518
  198MET     CG 2289   5.206   5.655   2.396
  198MET     SD 2290   5.333   5.783   2.427
  198MET     CE 2291   5.370   5.814   2.256
  198MET      C 2292   5.093   5.377   2.402
  198MET     O1 2293   5.110   5.273   2.469
  198MET   HO11 2294   5.182   5.225   2.419
  198MET   HO12 2295   5.047   5.274   2.546
  198MET     O2 2296   5.119   5.382   2.280
  198MET   HO21 2297   5.155   5.290   2.267
  198MET   HO22 2298   5.082   5.466   2.240
   9.97699   9.97699   7.05479   0.00000   0.00000   0.00000   0.00000   4.98852   4.98852
