# Supplementary material for: Interfacial Dynamics and Growth Modes of β2-Microglobulin Dimers
Source: J Chem Inf Model. 2023 May 3;63(14):4447–57. doi: 10.1021/acs.jcim.3c00399 (PMC10369489; doi:10.1021/acs.jcim.3c00399)
Supplement: Supplementary file 2 — ci3c00399_si_002.zip [file ci3c00399_si_002.zip › Supporting-Information/confs_start/Start_conformation_BM-9_rep1.gro]

Protein in water t=   0.00000 step= 0
 2298
    1ILE      N    1   7.033   6.395   2.880
    1ILE     H1    2   7.012   6.311   2.930
    1ILE     H2    3   6.965   6.423   2.813
    1ILE     H3    4   7.114   6.365   2.829
    1ILE     CA    5   7.066   6.508   2.968
    1ILE     CB    6   7.086   6.638   2.889
    1ILE    CG1    7   7.203   6.628   2.791
    1ILE    CG2    8   7.128   6.743   2.993
    1ILE     CD    9   7.222   6.760   2.716
    1ILE      C   10   6.972   6.523   3.088
    1ILE      O   11   7.017   6.505   3.201
    2GLN      N   12   6.844   6.540   3.057
    2GLN      H   13   6.815   6.548   2.962
    2GLN     CA   14   6.740   6.555   3.160
    2GLN     CB   15   6.601   6.561   3.096
    2GLN     CG   16   6.481   6.582   3.188
    2GLN     CD   17   6.348   6.552   3.119
    2GLN    OE1   18   6.339   6.536   2.997
    2GLN    NE2   19   6.243   6.531   3.198
    2GLN   HE21   20   6.242   6.519   3.297
    2GLN   HE22   21   6.154   6.553   3.159
    2GLN      C   22   6.739   6.443   3.264
    2GLN      O   23   6.732   6.478   3.382
    3ARG      N   24   6.751   6.320   3.214
    3ARG      H   25   6.757   6.295   3.117
    3ARG     CA   26   6.735   6.200   3.297
    3ARG     CB   27   6.736   6.077   3.206
    3ARG     CG   28   6.607   6.070   3.124
    3ARG     CD   29   6.630   5.945   3.039
    3ARG     NE   30   6.517   5.917   2.949
    3ARG     HE   31   6.447   5.988   2.941
    3ARG     CZ   32   6.490   5.795   2.901
    3ARG    NH1   33   6.567   5.690   2.932
    3ARG   HH11   34   6.654   5.698   2.980
    3ARG   HH12   35   6.539   5.596   2.911
    3ARG    NH2   36   6.392   5.773   2.812
    3ARG   HH21   37   6.341   5.853   2.779
    3ARG   HH22   38   6.367   5.681   2.783
    3ARG      C   39   6.834   6.169   3.410
    3ARG      O   40   6.794   6.125   3.518
    4THR      N   41   6.960   6.193   3.377
    4THR      H   42   6.999   6.194   3.285
    4THR     CA   43   7.067   6.178   3.478
    4THR     CB   44   7.162   6.062   3.451
    4THR    OG1   45   7.209   6.082   3.317
    4THR    HG1   46   7.231   6.177   3.295
    4THR    CG2   47   7.094   5.926   3.464
    4THR      C   48   7.141   6.312   3.487
    4THR      O   49   7.216   6.339   3.393
    5PRO      N   50   7.141   6.385   3.598
    5PRO     CA   51   7.225   6.504   3.614
    5PRO     CB   52   7.187   6.581   3.742
    5PRO     CG   53   7.046   6.525   3.761
    5PRO     CD   54   7.039   6.383   3.704
    5PRO      C   55   7.374   6.472   3.606
    5PRO      O   56   7.434   6.414   3.697
    6LYSH     N   57   7.425   6.514   3.491
    6LYSH     H   58   7.368   6.533   3.412
    6LYSH    CA   59   7.570   6.514   3.464
    6LYSH    CB   60   7.602   6.418   3.348
    6LYSH    CG   61   7.542   6.281   3.377
    6LYSH    CD   62   7.578   6.188   3.260
    6LYSH    CE   63   7.556   6.043   3.305
    6LYSH    NZ   64   7.512   5.959   3.192
    6LYSH   HZ1   65   7.493   6.019   3.115
    6LYSH   HZ2   66   7.575   5.889   3.160
    6LYSH   HZ3   67   7.429   5.910   3.217
    6LYSH     C   68   7.613   6.659   3.444
    6LYSH     O   69   7.723   6.699   3.482
    7ILE      N   70   7.538   6.724   3.355
    7ILE      H   71   7.457   6.689   3.308
    7ILE     CA   72   7.559   6.868   3.330
    7ILE     CB   73   7.571   6.902   3.182
    7ILE    CG1   74   7.460   6.854   3.088
    7ILE    CG2   75   7.702   6.840   3.132
    7ILE     CD   76   7.468   6.931   2.956
    7ILE      C   77   7.446   6.945   3.398
    7ILE      O   78   7.350   6.887   3.449
    8GLN      N   79   7.455   7.078   3.399
    8GLN      H   80   7.545   7.120   3.398
    8GLN     CA   81   7.350   7.168   3.451
    8GLN     CB   82   7.404   7.310   3.464
    8GLN     CG   83   7.310   7.392   3.553
    8GLN     CD   84   7.351   7.539   3.559
    8GLN    OE1   85   7.451   7.584   3.615
    8GLN    NE2   86   7.293   7.628   3.478
    8GLN   HE21   87   7.232   7.604   3.403
    8GLN   HE22   88   7.300   7.724   3.503
    8GLN      C   89   7.225   7.155   3.363
    8GLN      O   90   7.232   7.185   3.244
    9VAL      N   91   7.116   7.110   3.424
    9VAL      H   92   7.110   7.088   3.521
    9VAL     CA   93   7.002   7.071   3.339
    9VAL     CB   94   6.919   6.956   3.398
    9VAL    CG1   95   6.977   6.818   3.364
    9VAL    CG2   96   6.896   6.965   3.549
    9VAL      C   97   6.910   7.183   3.293
    9VAL      O   98   6.833   7.239   3.372
   10TYR      N   99   6.939   7.231   3.173
   10TYR      H  100   7.024   7.205   3.127
   10TYR     CA  101   6.870   7.340   3.101
   10TYR     CB  102   6.734   7.298   3.045
   10TYR     CG  103   6.716   7.179   2.951
   10TYR    CD1  104   6.746   7.201   2.817
   10TYR    HD1  105   6.729   7.300   2.774
   10TYR    CD2  106   6.705   7.048   2.996
   10TYR    HD2  107   6.657   7.019   3.089
   10TYR    CE1  108   6.775   7.093   2.735
   10TYR    HE1  109   6.831   7.120   2.645
   10TYR    CE2  110   6.729   6.940   2.912
   10TYR    HE2  111   6.705   6.841   2.950
   10TYR     CZ  112   6.763   6.962   2.779
   10TYR     OH  113   6.778   6.852   2.700
   10TYR     HH  114   6.783   6.883   2.605
   10TYR      C  115   6.863   7.479   3.166
   10TYR      O  116   6.834   7.581   3.104
   11SER      N  117   6.881   7.489   3.297
   11SER      H  118   6.882   7.410   3.358
   11SER     CA  119   6.893   7.620   3.363
   11SER     CB  120   6.955   7.604   3.502
   11SER     OG  121   6.863   7.541   3.591
   11SER     HG  122   6.796   7.604   3.632
   11SER      C  123   6.983   7.724   3.296
   11SER      O  124   7.095   7.705   3.249
   12ARG      N  125   6.913   7.834   3.270
   12ARG      H  126   6.814   7.843   3.281
   12ARG     CA  127   6.986   7.943   3.204
   12ARG     CB  128   6.883   8.032   3.133
   12ARG     CG  129   6.824   7.972   3.006
   12ARG     CD  130   6.937   7.916   2.920
   12ARG     NE  131   6.881   7.839   2.808
   12ARG     HE  132   6.813   7.887   2.753
   12ARG     CZ  133   6.933   7.719   2.778
   12ARG    NH1  134   7.034   7.658   2.841
   12ARG   HH11  135   7.093   7.706   2.906
   12ARG   HH12  136   7.050   7.561   2.822
   12ARG    NH2  137   6.878   7.649   2.678
   12ARG   HH21  138   6.810   7.691   2.617
   12ARG   HH22  139   6.926   7.564   2.657
   12ARG      C  140   7.088   8.020   3.288
   12ARG      O  141   7.191   8.053   3.229
   13HI0      N  142   7.055   8.050   3.413
   13HI0      H  143   6.963   8.049   3.453
   13HI0     CA  144   7.152   8.102   3.510
   13HI0     CB  145   7.069   8.148   3.630
   13HI0     CG  146   7.144   8.240   3.727
   13HI0    ND1  147   7.179   8.362   3.688
   13HI0    HD1  148   7.131   8.415   3.618
   13HI0    CD2  149   7.194   8.213   3.847
   13HI0    HD2  150   7.190   8.116   3.898
   13HI0    CE1  151   7.257   8.411   3.785
   13HI0    HE1  152   7.324   8.494   3.763
   13HI0    NE2  153   7.267   8.319   3.880
   13HI0    HE2  154   7.319   8.331   3.965
   13HI0      C  155   7.252   7.995   3.554
   13HI0      O  156   7.220   7.876   3.552
   14PRO      N  157   7.374   8.041   3.581
   14PRO     CA  158   7.482   7.953   3.629
   14PRO     CB  159   7.612   8.033   3.623
   14PRO     CG  160   7.569   8.179   3.608
   14PRO     CD  161   7.431   8.171   3.542
   14PRO      C  162   7.456   7.892   3.767
   14PRO      O  163   7.380   7.931   3.855
   15ALA      N  164   7.543   7.795   3.796
   15ALA      H  165   7.612   7.764   3.730
   15ALA     CA  166   7.546   7.719   3.922
   15ALA     CB  167   7.649   7.609   3.897
   15ALA      C  168   7.596   7.817   4.029
   15ALA      O  169   7.619   7.937   4.017
   16GL4      N  170   7.598   7.761   4.150
   16GL4      H  171   7.559   7.671   4.167
   16GL4     CA  172   7.639   7.825   4.276
   16GL4     CB  173   7.635   7.720   4.387
   16GL4     CG  174   7.500   7.655   4.421
   16GL4     CD  175   7.488   7.521   4.349
   16GL4    OE1  176   7.465   7.518   4.226
   16GL4   HE11  177   7.482   7.421   4.206
   16GL4   HE12  178   7.465   7.607   4.181
   16GL4    OE2  179   7.516   7.422   4.420
   16GL4   HE21  180   7.512   7.334   4.373
   16GL4   HE22  181   7.529   7.434   4.518
   16GL4      C  182   7.772   7.899   4.269
   16GL4      O  183   7.780   8.013   4.315
   17ASN      N  184   7.878   7.832   4.226
   17ASN      H  185   7.866   7.733   4.219
   17ASN     CA  186   8.009   7.879   4.179
   17ASN     CB  187   8.098   7.755   4.181
   17ASN     CG  188   8.150   7.710   4.317
   17ASN    OD1  189   8.077   7.707   4.416
   17ASN    ND2  190   8.282   7.696   4.324
   17ASN   HD21  191   8.336   7.699   4.240
   17ASN   HD22  192   8.328   7.682   4.412
   17ASN      C  193   8.019   7.964   4.052
   17ASN      O  194   8.133   8.002   4.025
   18GLY      N  195   7.911   8.030   4.012
   18GLY      H  196   7.834   8.028   4.075
   18GLY     CA  197   7.895   8.095   3.881
   18GLY      C  198   7.946   8.003   3.770
   18GLY      O  199   7.913   7.886   3.750
   19LYSH     N  200   8.013   8.060   3.671
   19LYSH     H  201   8.080   8.009   3.617
   19LYSH    CA  202   8.005   8.204   3.639
   19LYSH    CB  203   8.147   8.260   3.642
   19LYSH    CG  204   8.197   8.264   3.787
   19LYSH    CD  205   8.345   8.300   3.803
   19LYSH    CE  206   8.392   8.333   3.944
   19LYSH    NZ  207   8.352   8.472   3.974
   19LYSH   HZ1  208   8.331   8.479   4.071
   19LYSH   HZ2  209   8.427   8.533   3.947
   19LYSH   HZ3  210   8.266   8.491   3.926
   19LYSH     C  211   7.954   8.239   3.499
   19LYSH     O  212   7.867   8.326   3.491
   20SER      N  213   8.009   8.171   3.399
   20SER      H  214   8.068   8.091   3.408
   20SER     CA  215   7.974   8.194   3.258
   20SER     CB  216   8.099   8.174   3.172
   20SER     OG  217   8.205   8.254   3.226
   20SER     HG  218   8.298   8.223   3.207
   20SER      C  219   7.859   8.110   3.202
   20SER      O  220   7.824   8.004   3.254
   21ASN      N  221   7.799   8.152   3.091
   21ASN      H  222   7.840   8.214   3.025
   21ASN     CA  223   7.689   8.075   3.032
   21ASN     CB  224   7.548   8.117   3.074
   21ASN     CG  225   7.524   8.261   3.029
   21ASN    OD1  226   7.469   8.283   2.921
   21ASN    ND2  227   7.553   8.366   3.106
   21ASN   HD21  228   7.584   8.366   3.201
   21ASN   HD22  229   7.542   8.449   3.051
   21ASN      C  230   7.700   8.045   2.882
   21ASN      O  231   7.713   8.140   2.805
   22PHE      N  232   7.712   7.923   2.832
   22PHE      H  233   7.710   7.916   2.732
   22PHE     CA  234   7.760   7.797   2.891
   22PHE     CB  235   7.908   7.810   2.927
   22PHE     CG  236   8.007   7.822   2.811
   22PHE    CD1  237   8.065   7.710   2.754
   22PHE    HD1  238   8.045   7.611   2.795
   22PHE    CD2  239   8.046   7.949   2.769
   22PHE    HD2  240   7.996   8.038   2.808
   22PHE    CE1  241   8.158   7.719   2.651
   22PHE    HE1  242   8.178   7.635   2.584
   22PHE    CE2  243   8.147   7.960   2.674
   22PHE    HE2  244   8.203   8.051   2.654
   22PHE     CZ  245   8.201   7.846   2.615
   22PHE     HZ  246   8.261   7.855   2.525
   22PHE      C  247   7.682   7.721   2.997
   22PHE      O  248   7.617   7.772   3.088
   23LEU      N  249   7.706   7.590   2.992
   23LEU      H  250   7.735   7.551   2.904
   23LEU     CA  251   7.657   7.495   3.093
   23LEU     CB  252   7.555   7.396   3.035
   23LEU     CG  253   7.418   7.455   3.002
   23LEU    CD1  254   7.332   7.334   2.967
   23LEU    CD2  255   7.355   7.546   3.108
   23LEU      C  256   7.768   7.411   3.156
   23LEU      O  257   7.838   7.345   3.080
   24ASN      N  258   7.785   7.423   3.288
   24ASN      H  259   7.720   7.477   3.340
   24ASN     CA  260   7.872   7.339   3.371
   24ASN     CB  261   7.916   7.425   3.490
   24ASN     CG  262   7.807   7.454   3.592
   24ASN    OD1  263   7.779   7.384   3.689
   24ASN    ND2  264   7.749   7.573   3.576
   24ASN   HD21  265   7.763   7.637   3.500
   24ASN   HD22  266   7.658   7.578   3.616
   24ASN      C  267   7.841   7.196   3.415
   24ASN      O  268   7.732   7.143   3.392
   25CYS2     N  269   7.953   7.125   3.427
   25CYS2     H  270   8.040   7.154   3.388
   25CYS2    CA  271   7.957   6.988   3.480
   25CYS2    CB  272   8.098   6.938   3.451
   25CYS2    SG  273   8.091   6.755   3.439
   25CYS2     C  274   7.924   6.976   3.629
   25CYS2     O  275   7.972   7.060   3.705
   26TYR      N  276   7.862   6.867   3.674
   26TYR      H  277   7.845   6.792   3.611
   26TYR     CA  278   7.856   6.845   3.819
   26TYR     CB  279   7.738   6.749   3.840
   26TYR     CG  280   7.605   6.823   3.859
   26TYR    CD1  281   7.580   6.871   3.987
   26TYR    HD1  282   7.641   6.840   4.072
   26TYR    CD2  283   7.506   6.843   3.764
   26TYR    HD2  284   7.515   6.774   3.680
   26TYR    CE1  285   7.468   6.947   4.019
   26TYR    HE1  286   7.452   6.979   4.122
   26TYR    CE2  287   7.392   6.917   3.791
   26TYR    HE2  288   7.323   6.925   3.707
   26TYR     CZ  289   7.376   6.973   3.918
   26TYR     OH  290   7.283   7.069   3.942
   26TYR     HH  291   7.229   7.066   4.026
   26TYR      C  292   7.988   6.805   3.884
   26TYR      O  293   8.004   6.687   3.915
   27VAL      N  294   8.083   6.899   3.879
   27VAL      H  295   8.058   6.990   3.846
   27VAL     CA  296   8.217   6.886   3.936
   27VAL     CB  297   8.322   6.931   3.834
   27VAL    CG1  298   8.315   7.081   3.805
   27VAL    CG2  299   8.461   6.884   3.879
   27VAL      C  300   8.237   6.943   4.077
   27VAL      O  301   8.191   7.054   4.104
   28SER      N  302   8.275   6.852   4.167
   28SER      H  303   8.289   6.757   4.139
   28SER     CA  304   8.307   6.880   4.308
   28SER     CB  305   8.321   6.747   4.381
   28SER     OG  306   8.192   6.689   4.400
   28SER     HG  307   8.126   6.699   4.325
   28SER      C  308   8.439   6.956   4.324
   28SER      O  309   8.528   6.972   4.241
   29GLY      N  310   8.455   7.020   4.439
   29GLY      H  311   8.377   7.036   4.499
   29GLY     CA  312   8.583   7.072   4.490
   29GLY      C  313   8.698   6.972   4.482
   29GLY      O  314   8.667   6.853   4.493
   30PHE      N  315   8.817   7.027   4.458
   30PHE      H  316   8.830   7.125   4.441
   30PHE     CA  317   8.936   6.943   4.438
   30PHE     CB  318   8.944   6.877   4.301
   30PHE     CG  319   8.947   6.962   4.174
   30PHE    CD1  320   9.074   6.992   4.127
   30PHE    HD1  321   9.156   6.997   4.199
   30PHE    CD2  322   8.836   6.975   4.091
   30PHE    HD2  323   8.736   6.944   4.120
   30PHE    CE1  324   9.098   7.030   3.995
   30PHE    HE1  325   9.196   7.072   3.973
   30PHE    CE2  326   8.861   6.994   3.956
   30PHE    HE2  327   8.793   6.968   3.874
   30PHE     CZ  328   8.990   7.016   3.909
   30PHE     HZ  329   9.010   7.032   3.803
   30PHE      C  330   9.061   7.030   4.456
   30PHE      O  331   9.076   7.135   4.394
   31HI0      N  332   9.156   6.973   4.530
   31HI0      H  333   9.147   6.882   4.570
   31HI0     CA  334   9.286   7.035   4.556
   31HI0     CB  335   9.289   7.082   4.702
   31HI0     CG  336   9.421   7.147   4.746
   31HI0    ND1  337   9.428   7.280   4.753
   31HI0    HD1  338   9.386   7.345   4.690
   31HI0    CD2  339   9.521   7.093   4.814
   31HI0    HD2  340   9.543   6.986   4.809
   31HI0    CE1  341   9.532   7.310   4.831
   31HI0    HE1  342   9.553   7.414   4.858
   31HI0    NE2  343   9.590   7.195   4.864
   31HI0    HE2  344   9.670   7.193   4.924
   31HI0      C  345   9.405   6.940   4.537
   31HI0      O  346   9.391   6.820   4.561
   32PRO      N  347   9.522   6.985   4.494
   32PRO     CA  348   9.554   7.110   4.423
   32PRO     CB  349   9.707   7.120   4.411
   32PRO     CG  350   9.732   6.970   4.402
   32PRO     CD  351   9.643   6.903   4.507
   32PRO      C  352   9.486   7.124   4.287
   32PRO      O  353   9.461   7.021   4.224
   33SER      N  354   9.479   7.247   4.236
   33SER      H  355   9.537   7.319   4.274
   33SER     CA  356   9.413   7.289   4.112
   33SER     CB  357   9.421   7.441   4.097
   33SER     OG  358   9.555   7.489   4.092
   33SER     HG  359   9.570   7.540   4.007
   33SER      C  360   9.463   7.218   3.986
   33SER      O  361   9.402   7.244   3.883
   34AS4      N  362   9.574   7.144   3.991
   34AS4      H  363   9.633   7.137   4.071
   34AS4     CA  364   9.618   7.067   3.873
   34AS4     CB  365   9.770   7.060   3.867
   34AS4     CG  366   9.840   6.989   3.983
   34AS4    OD1  367   9.838   7.046   4.094
   34AS4   HD11  368   9.881   6.989   4.164
   34AS4   HD12  369   9.790   7.133   4.083
   34AS4    OD2  370   9.876   6.870   3.969
   34AS4   HD21  371   9.947   6.854   4.037
   34AS4   HD22  372   9.812   6.825   3.906
   34AS4      C  373   9.577   6.920   3.864
   34AS4      O  374   9.600   6.865   3.756
   35ILE      N  375   9.503   6.858   3.955
   35ILE      H  376   9.484   6.899   4.044
   35ILE     CA  377   9.479   6.713   3.951
   35ILE     CB  378   9.444   6.650   4.086
   35ILE    CG1  379   9.309   6.697   4.140
   35ILE    CG2  380   9.562   6.689   4.176
   35ILE     CD  381   9.278   6.653   4.284
   35ILE      C  382   9.383   6.674   3.839
   35ILE      O  383   9.298   6.747   3.787
   36GL4      N  384   9.411   6.549   3.801
   36GL4      H  385   9.470   6.483   3.848
   36GL4     CA  386   9.335   6.474   3.700
   36GL4     CB  387   9.417   6.351   3.660
   36GL4     CG  388   9.530   6.389   3.564
   36GL4     CD  389   9.612   6.261   3.549
   36GL4    OE1  390   9.548   6.155   3.530
   36GL4   HE11  391   9.613   6.079   3.536
   36GL4   HE12  392   9.452   6.173   3.509
   36GL4    OE2  393   9.734   6.276   3.527
   36GL4   HE21  394   9.781   6.211   3.467
   36GL4   HE22  395   9.767   6.366   3.555
   36GL4      C  396   9.192   6.432   3.737
   36GL4      O  397   9.168   6.342   3.818
   37VAL      N  398   9.105   6.484   3.652
   37VAL      H  399   9.139   6.533   3.571
   37VAL     CA  400   8.959   6.466   3.652
   37VAL     CB  401   8.882   6.598   3.652
   37VAL    CG1  402   8.729   6.599   3.655
   37VAL    CG2  403   8.931   6.694   3.761
   37VAL      C  404   8.913   6.381   3.533
   37VAL      O  405   8.939   6.409   3.416
   38AS4      N  406   8.845   6.273   3.572
   38AS4      H  407   8.795   6.273   3.659
   38AS4     CA  408   8.804   6.180   3.466
   38AS4     CB  409   8.767   6.046   3.531
   38AS4     CG  410   8.877   5.965   3.599
   38AS4    OD1  411   8.981   5.938   3.535
   38AS4   HD11  412   9.029   5.863   3.581
   38AS4   HD12  413   9.006   6.003   3.463
   38AS4    OD2  414   8.852   5.931   3.717
   38AS4   HD21  415   8.917   5.861   3.746
   38AS4   HD22  416   8.765   5.971   3.745
   38AS4      C  417   8.683   6.233   3.389
   38AS4      O  418   8.565   6.238   3.424
   39LEU      N  419   8.724   6.304   3.285
   39LEU      H  420   8.821   6.326   3.272
   39LEU     CA  421   8.636   6.354   3.178
   39LEU     CB  422   8.713   6.450   3.087
   39LEU     CG  423   8.754   6.576   3.163
   39LEU    CD1  424   8.876   6.637   3.092
   39LEU    CD2  425   8.630   6.662   3.190
   39LEU      C  426   8.568   6.250   3.089
   39LEU      O  427   8.594   6.231   2.970
   40LEU      N  428   8.466   6.189   3.150
   40LEU      H  429   8.446   6.219   3.243
   40LEU     CA  430   8.380   6.089   3.087
   40LEU     CB  431   8.335   5.992   3.198
   40LEU     CG  432   8.449   5.894   3.224
   40LEU    CD1  433   8.432   5.843   3.367
   40LEU    CD2  434   8.471   5.785   3.119
   40LEU      C  435   8.259   6.148   3.014
   40LEU      O  436   8.170   6.202   3.080
   41LYSH     N  437   8.285   6.173   2.886
   41LYSH     H  438   8.364   6.131   2.841
   41LYSH    CA  439   8.196   6.236   2.788
   41LYSH    CB  440   8.284   6.289   2.675
   41LYSH    CG  441   8.197   6.398   2.612
   41LYSH    CD  442   8.262   6.466   2.491
   41LYSH    CE  443   8.181   6.580   2.428
   41LYSH    NZ  444   8.239   6.637   2.306
   41LYSH   HZ1  445   8.169   6.660   2.238
   41LYSH   HZ2  446   8.298   6.716   2.322
   41LYSH   HZ3  447   8.306   6.577   2.261
   41LYSH     C  448   8.101   6.124   2.745
   41LYSH     O  449   8.142   6.040   2.664
   42ASN      N  450   7.983   6.119   2.806
   42ASN      H  451   7.960   6.178   2.884
   42ASN     CA  452   7.887   6.010   2.788
   42ASN     CB  453   7.819   6.023   2.651
   42ASN     CG  454   7.720   5.910   2.625
   42ASN    OD1  455   7.756   5.798   2.589
   42ASN    ND2  456   7.593   5.949   2.612
   42ASN   HD21  457   7.577   6.047   2.617
   42ASN   HD22  458   7.527   5.885   2.572
   42ASN      C  459   7.972   5.886   2.816
   42ASN      O  460   7.998   5.861   2.934
   43GLY      N  461   7.999   5.802   2.716
   43GLY      H  462   7.944   5.785   2.634
   43GLY     CA  463   8.093   5.692   2.739
   43GLY      C  464   8.245   5.713   2.741
   43GLY      O  465   8.311   5.677   2.838
   44GL4      N  466   8.286   5.802   2.651
   44GL4      H  467   8.233   5.883   2.624
   44GL4     CA  468   8.429   5.812   2.619
   44GL4     CB  469   8.449   5.866   2.477
   44GL4     CG  470   8.388   5.775   2.371
   44GL4     CD  471   8.386   5.849   2.238
   44GL4    OE1  472   8.468   5.814   2.150
   44GL4   HE11  473   8.467   5.881   2.076
   44GL4   HE12  474   8.518   5.732   2.179
   44GL4    OE2  475   8.304   5.941   2.218
   44GL4   HE21  476   8.326   5.975   2.126
   44GL4   HE22  477   8.258   5.972   2.301
   44GL4      C  478   8.516   5.902   2.707
   44GL4      O  479   8.472   6.014   2.733
   45ARG      N  480   8.617   5.851   2.777
   45ARG      H  481   8.607   5.757   2.811
   45ARG     CA  482   8.711   5.937   2.850
   45ARG     CB  483   8.802   5.850   2.937
   45ARG     CG  484   8.839   5.912   3.072
   45ARG     CD  485   8.953   6.014   3.064
   45ARG     NE  486   9.090   5.960   3.068
   45ARG     HE  487   9.113   5.896   3.142
   45ARG     CZ  488   9.181   5.981   2.972
   45ARG    NH1  489   9.156   6.037   2.853
   45ARG   HH11  490   9.060   6.062   2.837
   45ARG   HH12  491   9.227   6.075   2.794
   45ARG    NH2  492   9.311   5.956   2.994
   45ARG   HH21  493   9.338   5.930   3.087
   45ARG   HH22  494   9.381   5.956   2.922
   45ARG      C  495   8.799   6.023   2.759
   45ARG      O  496   8.910   5.989   2.719
   46ILE      N  497   8.753   6.147   2.747
   46ILE      H  498   8.690   6.193   2.809
   46ILE     CA  499   8.812   6.243   2.652
   46ILE     CB  500   8.691   6.325   2.606
   46ILE    CG1  501   8.693   6.380   2.463
   46ILE    CG2  502   8.661   6.447   2.693
   46ILE     CD  503   8.684   6.259   2.371
   46ILE      C  504   8.930   6.320   2.712
   46ILE      O  505   8.961   6.292   2.827
   47GL4      N  506   9.007   6.383   2.624
   47GL4      H  507   9.002   6.358   2.527
   47GL4     CA  508   9.120   6.474   2.652
   47GL4     CB  509   9.243   6.420   2.579
   47GL4     CG  510   9.242   6.438   2.427
   47GL4     CD  511   9.158   6.343   2.341
   47GL4    OE1  512   9.208   6.233   2.309
   47GL4   HE11  513   9.133   6.168   2.295
   47GL4   HE12  514   9.308   6.231   2.315
   47GL4    OE2  515   9.047   6.373   2.293
   47GL4   HE21  516   8.997   6.286   2.289
   47GL4   HE22  517   9.051   6.453   2.233
   47GL4      C  518   9.094   6.625   2.654
   47GL4      O  519   9.098   6.694   2.755
   48LYSH     N  520   9.026   6.653   2.543
   48LYSH     H  521   9.001   6.582   2.477
   48LYSH    CA  522   8.977   6.789   2.519
   48LYSH    CB  523   9.032   6.833   2.383
   48LYSH    CG  524   8.965   6.765   2.264
   48LYSH    CD  525   8.991   6.820   2.124
   48LYSH    CE  526   9.142   6.835   2.101
   48LYSH    NZ  527   9.162   6.914   1.979
   48LYSH   HZ1  528   9.259   6.903   1.958
   48LYSH   HZ2  529   9.109   6.889   1.898
   48LYSH   HZ3  530   9.151   7.012   1.998
   48LYSH     C  531   8.829   6.822   2.542
   48LYSH     O  532   8.744   6.734   2.531
   49VAL      N  533   8.821   6.938   2.608
   49VAL      H  534   8.902   6.993   2.625
   49VAL     CA  535   8.696   7.006   2.644
   49VAL     CB  536   8.648   6.996   2.789
   49VAL    CG1  537   8.642   6.850   2.833
   49VAL    CG2  538   8.730   7.080   2.889
   49VAL      C  539   8.667   7.144   2.586
   49VAL      O  540   8.754   7.225   2.555
   50GL4      N  541   8.536   7.166   2.579
   50GL4      H  542   8.476   7.087   2.592
   50GL4     CA  543   8.483   7.298   2.541
   50GL4     CB  544   8.330   7.289   2.545
   50GL4     CG  545   8.247   7.196   2.456
   50GL4     CD  546   8.261   7.051   2.503
   50GL4    OE1  547   8.256   7.024   2.625
   50GL4   HE11  548   8.251   6.925   2.636
   50GL4   HE12  549   8.264   7.101   2.688
   50GL4    OE2  550   8.284   6.959   2.421
   50GL4   HE21  551   8.281   6.873   2.472
   50GL4   HE22  552   8.302   6.995   2.329
   50GL4      C  553   8.540   7.417   2.618
   50GL4      O  554   8.598   7.503   2.551
   51HI0      N  555   8.502   7.436   2.744
   51HI0      H  556   8.423   7.391   2.786
   51HI0     CA  557   8.554   7.548   2.824
   51HI0     CB  558   8.446   7.656   2.830
   51HI0     CG  559   8.496   7.799   2.857
   51HI0    ND1  560   8.523   7.895   2.769
   51HI0    HD1  561   8.527   7.889   2.669
   51HI0    CD2  562   8.521   7.849   2.977
   51HI0    HD2  563   8.486   7.803   3.070
   51HI0    CE1  564   8.571   8.000   2.833
   51HI0    HE1  565   8.618   8.083   2.780
   51HI0    NE2  566   8.563   7.974   2.963
   51HI0    HE2  567   8.580   8.040   3.037
   51HI0      C  568   8.594   7.490   2.960
   51HI0      O  569   8.534   7.398   3.015
   52SER      N  570   8.685   7.559   3.029
   52SER      H  571   8.748   7.621   2.983
   52SER     CA  572   8.736   7.517   3.161
   52SER     CB  573   8.838   7.404   3.152
   52SER     OG  574   8.965   7.432   3.093
   52SER     HG  575   8.959   7.435   2.993
   52SER      C  576   8.790   7.644   3.228
   52SER      O  577   8.889   7.708   3.195
   53AS4      N  578   8.736   7.662   3.348
   53AS4      H  579   8.664   7.606   3.388
   53AS4     CA  580   8.767   7.775   3.436
   53AS4     CB  581   8.660   7.881   3.408
   53AS4     CG  582   8.694   8.015   3.473
   53AS4    OD1  583   8.629   8.050   3.574
   53AS4   HD11  584   8.678   8.118   3.629
   53AS4   HD12  585   8.561   7.977   3.581
   53AS4    OD2  586   8.772   8.093   3.414
   53AS4   HD21  587   8.741   8.188   3.422
   53AS4   HD22  588   8.863   8.053   3.402
   53AS4      C  589   8.791   7.750   3.585
   53AS4      O  590   8.747   7.646   3.633
   54LEU      N  591   8.870   7.833   3.654
   54LEU      H  592   8.912   7.911   3.607
   54LEU     CA  593   8.895   7.829   3.799
   54LEU     CB  594   9.022   7.904   3.839
   54LEU     CG  595   9.149   7.840   3.783
   54LEU    CD1  596   9.273   7.926   3.810
   54LEU    CD2  597   9.169   7.701   3.844
   54LEU      C  598   8.782   7.892   3.881
   54LEU      O  599   8.730   7.999   3.853
   55SER      N  600   8.764   7.819   3.990
   55SER      H  601   8.815   7.735   4.007
   55SER     CA  602   8.653   7.840   4.085
   55SER     CB  603   8.559   7.722   4.058
   55SER     OG  604   8.429   7.763   4.100
   55SER     HG  605   8.422   7.862   4.090
   55SER      C  606   8.707   7.820   4.227
   55SER      O  607   8.782   7.727   4.252
   56PHE      N  608   8.632   7.888   4.313
   56PHE      H  609   8.543   7.919   4.281
   56PHE     CA  610   8.663   7.896   4.457
   56PHE     CB  611   8.639   8.042   4.495
   56PHE     CG  612   8.680   8.076   4.638
   56PHE    CD1  613   8.812   8.078   4.680
   56PHE    HD1  614   8.894   8.056   4.612
   56PHE    CD2  615   8.577   8.101   4.729
   56PHE    HD2  616   8.474   8.089   4.694
   56PHE    CE1  617   8.838   8.130   4.806
   56PHE    HE1  618   8.938   8.106   4.844
   56PHE    CE2  619   8.605   8.144   4.858
   56PHE    HE2  620   8.533   8.138   4.939
   56PHE     CZ  621   8.737   8.165   4.895
   56PHE     HZ  622   8.753   8.201   4.997
   56PHE      C  623   8.592   7.791   4.543
   56PHE      O  624   8.471   7.776   4.530
   57SER      N  625   8.664   7.731   4.637
   57SER      H  626   8.761   7.755   4.647
   57SER     CA  627   8.600   7.657   4.747
   57SER     CB  628   8.675   7.529   4.784
   57SER     OG  629   8.589   7.442   4.858
   57SER     HG  630   8.642   7.419   4.940
   57SER      C  631   8.583   7.736   4.877
   57SER      O  632   8.677   7.802   4.922
   58LYSH     N  633   8.481   7.691   4.949
   58LYSH     H  634   8.441   7.604   4.919
   58LYSH    CA  635   8.444   7.747   5.080
   58LYSH    CB  636   8.310   7.691   5.129
   58LYSH    CG  637   8.185   7.742   5.058
   58LYSH    CD  638   8.056   7.676   5.108
   58LYSH    CE  639   7.941   7.700   5.010
   58LYSH    NZ  640   7.952   7.666   4.868
   58LYSH   HZ1  641   8.040   7.703   4.838
   58LYSH   HZ2  642   7.947   7.567   4.854
   58LYSH   HZ3  643   7.888   7.722   4.816
   58LYSH     C  644   8.546   7.759   5.193
   58LYSH     O  645   8.536   7.854   5.270
   59AS4      N  646   8.630   7.655   5.195
   59AS4      H  647   8.623   7.576   5.135
   59AS4     CA  648   8.749   7.650   5.281
   59AS4     CB  649   8.823   7.517   5.266
   59AS4     CG  650   8.831   7.463   5.123
   59AS4    OD1  651   8.732   7.404   5.073
   59AS4   HD11  652   8.743   7.400   4.974
   59AS4   HD12  653   8.664   7.379   5.141
   59AS4    OD2  654   8.928   7.490   5.050
   59AS4   HD21  655   8.963   7.405   5.012
   59AS4   HD22  656   8.932   7.589   5.033
   59AS4      C  657   8.847   7.766   5.262
   59AS4      O  658   8.870   7.843   5.354
   60TRP      N  659   8.916   7.761   5.148
   60TRP      H  660   8.923   7.666   5.118
   60TRP     CA  661   9.015   7.856   5.095
   60TRP     CB  662   9.131   7.874   5.192
   60TRP     CG  663   9.217   7.749   5.214
   60TRP    CD1  664   9.181   7.655   5.302
   60TRP    HD1  665   9.079   7.635   5.335
   60TRP    CD2  666   9.347   7.723   5.172
   60TRP    NE1  667   9.275   7.563   5.319
   60TRP    HE1  668   9.286   7.494   5.390
   60TRP    CE2  669   9.372   7.603   5.238
   60TRP    CE3  670   9.429   7.772   5.071
   60TRP    HE3  671   9.396   7.855   5.008
   60TRP    CZ2  672   9.491   7.540   5.201
   60TRP    HZ2  673   9.515   7.440   5.239
   60TRP    CZ3  674   9.552   7.711   5.048
   60TRP    HZ3  675   9.618   7.754   4.973
   60TRP    CH2  676   9.588   7.598   5.120
   60TRP    HH2  677   9.679   7.544   5.096
   60TRP      C  678   9.059   7.829   4.951
   60TRP      O  679   9.106   7.919   4.881
   61SER      N  680   9.053   7.702   4.912
   61SER      H  681   8.991   7.631   4.946
   61SER     CA  682   9.118   7.655   4.789
   61SER     CB  683   9.140   7.504   4.789
   61SER     OG  684   9.014   7.437   4.795
   61SER     HG  685   8.970   7.443   4.885
   61SER      C  686   9.045   7.686   4.658
   61SER      O  687   8.936   7.743   4.658
   62PHE      N  688   9.109   7.665   4.543
   62PHE      H  689   9.209   7.656   4.537
   62PHE     CA  690   9.054   7.661   4.407
   62PHE     CB  691   9.143   7.751   4.321
   62PHE     CG  692   9.115   7.901   4.318
   62PHE    CD1  693   9.155   7.988   4.420
   62PHE    HD1  694   9.230   7.965   4.495
   62PHE    CD2  695   9.038   7.943   4.211
   62PHE    HD2  696   8.992   7.860   4.157
   62PHE    CE1  697   9.106   8.118   4.410
   62PHE    HE1  698   9.102   8.180   4.499
   62PHE    CE2  699   9.005   8.078   4.199
   62PHE    HE2  700   8.989   8.127   4.103
   62PHE     CZ  701   9.035   8.166   4.301
   62PHE     HZ  702   9.011   8.272   4.292
   62PHE      C  703   9.045   7.524   4.339
   62PHE      O  704   9.144   7.452   4.351
   63TYR      N  705   8.953   7.503   4.245
   63TYR      H  706   8.880   7.571   4.248
   63TYR     CA  707   8.936   7.382   4.164
   63TYR     CB  708   8.836   7.290   4.234
   63TYR     CG  709   8.692   7.343   4.230
   63TYR    CD1  710   8.649   7.427   4.333
   63TYR    HD1  711   8.721   7.444   4.413
   63TYR    CD2  712   8.601   7.294   4.138
   63TYR    HD2  713   8.638   7.235   4.054
   63TYR    CE1  714   8.515   7.452   4.361
   63TYR    HE1  715   8.489   7.534   4.428
   63TYR    CE2  716   8.467   7.319   4.165
   63TYR    HE2  717   8.389   7.275   4.103
   63TYR     CZ  718   8.424   7.386   4.279
   63TYR     OH  719   8.299   7.362   4.328
   63TYR     HH  720   8.289   7.413   4.414
   63TYR      C  721   8.882   7.429   4.029
   63TYR      O  722   8.814   7.530   4.011
   64LEU      N  723   8.887   7.336   3.934
   64LEU      H  724   8.900   7.240   3.959
   64LEU     CA  725   8.840   7.357   3.796
   64LEU     CB  726   8.936   7.280   3.706
   64LEU     CG  727   8.949   7.344   3.567
   64LEU    CD1  728   9.028   7.474   3.564
   64LEU    CD2  729   9.018   7.240   3.479
   64LEU      C  730   8.695   7.329   3.758
   64LEU      O  731   8.645   7.217   3.748
   65LEU      N  732   8.616   7.434   3.737
   65LEU      H  733   8.663   7.518   3.708
   65LEU     CA  734   8.479   7.419   3.686
   65LEU     CB  735   8.396   7.544   3.718
   65LEU     CG  736   8.246   7.526   3.695
   65LEU    CD1  737   8.192   7.404   3.771
   65LEU    CD2  738   8.155   7.635   3.753
   65LEU      C  739   8.483   7.399   3.535
   65LEU      O  740   8.548   7.471   3.460
   66TYR      N  741   8.446   7.277   3.498
   66TYR      H  742   8.441   7.197   3.558
   66TYR     CA  743   8.438   7.235   3.357
   66TYR     CB  744   8.444   7.082   3.350
   66TYR     CG  745   8.587   7.030   3.362
   66TYR    CD1  746   8.682   7.044   3.262
   66TYR    HD1  747   8.644   7.089   3.170
   66TYR    CD2  748   8.631   6.978   3.484
   66TYR    HD2  749   8.566   6.960   3.569
   66TYR    CE1  750   8.810   6.993   3.279
   66TYR    HE1  751   8.879   6.997   3.195
   66TYR    CE2  752   8.762   6.937   3.504
   66TYR    HE2  753   8.790   6.894   3.600
   66TYR     CZ  754   8.852   6.934   3.398
   66TYR     OH  755   8.970   6.872   3.424
   66TYR     HH  756   9.020   6.868   3.337
   66TYR      C  757   8.309   7.273   3.286
   66TYR      O  758   8.204   7.241   3.342
   67TYR      N  759   8.315   7.345   3.174
   67TYR      H  760   8.405   7.351   3.130
   67TYR     CA  761   8.196   7.399   3.107
   67TYR     CB  762   8.198   7.551   3.092
   67TYR     CG  763   8.189   7.625   3.226
   67TYR    CD1  764   8.301   7.666   3.297
   67TYR    HD1  765   8.392   7.606   3.297
   67TYR    CD2  766   8.064   7.668   3.269
   67TYR    HD2  767   7.974   7.619   3.232
   67TYR    CE1  768   8.301   7.771   3.388
   67TYR    HE1  769   8.370   7.755   3.471
   67TYR    CE2  770   8.061   7.765   3.369
   67TYR    HE2  771   7.967   7.802   3.410
   67TYR     CZ  772   8.177   7.827   3.414
   67TYR     OH  773   8.170   7.942   3.485
   67TYR     HH  774   8.239   7.938   3.557
   67TYR      C  775   8.181   7.349   2.963
   67TYR      O  776   8.275   7.335   2.885
   68THR      N  777   8.058   7.306   2.936
   68THR      H  778   7.983   7.320   3.000
   68THR     CA  779   8.018   7.259   2.802
   68THR     CB  780   7.974   7.113   2.808
   68THR    OG1  781   8.002   7.064   2.677
   68THR    HG1  782   8.099   7.049   2.658
   68THR    CG2  783   7.830   7.084   2.849
   68THR      C  784   7.915   7.349   2.734
   68THR      O  785   7.865   7.443   2.795
   69GL4      N  786   7.887   7.321   2.607
   69GL4      H  787   7.908   7.231   2.569
   69GL4     CA  788   7.806   7.419   2.532
   69GL4     CB  789   7.777   7.375   2.389
   69GL4     CG  790   7.912   7.389   2.319
   69GL4     CD  791   7.930   7.528   2.258
   69GL4    OE1  792   7.852   7.567   2.168
   69GL4   HE11  793   7.893   7.645   2.121
   69GL4   HE12  794   7.768   7.512   2.166
   69GL4    OE2  795   8.002   7.607   2.323
   69GL4   HE21  796   8.002   7.698   2.282
   69GL4   HE22  797   8.063   7.551   2.380
   69GL4      C  798   7.671   7.457   2.593
   69GL4      O  799   7.607   7.374   2.657
   70PHE      N  800   7.621   7.575   2.555
   70PHE      H  801   7.669   7.639   2.496
   70PHE     CA  802   7.487   7.611   2.602
   70PHE     CB  803   7.469   7.761   2.574
   70PHE     CG  804   7.349   7.819   2.650
   70PHE    CD1  805   7.361   7.850   2.785
   70PHE    HD1  806   7.390   7.775   2.859
   70PHE    CD2  807   7.252   7.880   2.572
   70PHE    HD2  808   7.242   7.848   2.468
   70PHE    CE1  809   7.277   7.947   2.838
   70PHE    HE1  810   7.254   7.963   2.944
   70PHE    CE2  811   7.163   7.972   2.627
   70PHE    HE2  812   7.089   8.018   2.561
   70PHE     CZ  813   7.182   8.010   2.759
   70PHE     HZ  814   7.138   8.102   2.798
   70PHE      C  815   7.378   7.536   2.525
   70PHE      O  816   7.266   7.518   2.573
   71THR      N  817   7.411   7.508   2.400
   71THR      H  818   7.490   7.555   2.360
   71THR     CA  819   7.324   7.420   2.321
   71THR     CB  820   7.255   7.487   2.202
   71THR    OG1  821   7.351   7.558   2.123
   71THR    HG1  822   7.439   7.576   2.168
   71THR    CG2  823   7.140   7.578   2.247
   71THR      C  824   7.390   7.287   2.284
   71THR      O  825   7.446   7.267   2.177
   72PRO      N  826   7.384   7.190   2.375
   72PRO     CA  827   7.448   7.061   2.349
   72PRO     CB  828   7.504   7.018   2.485
   72PRO     CG  829   7.392   7.065   2.577
   72PRO     CD  830   7.344   7.198   2.517
   72PRO      C  831   7.365   6.950   2.284
   72PRO      O  832   7.253   6.982   2.245
   73THR      N  833   7.437   6.842   2.256
   73THR      H  834   7.537   6.845   2.256
   73THR     CA  835   7.381   6.712   2.215
   73THR     CB  836   7.438   6.666   2.081
   73THR    OG1  837   7.573   6.631   2.112
   73THR    HG1  838   7.621   6.633   2.024
   73THR    CG2  839   7.432   6.784   1.984
   73THR      C  840   7.412   6.610   2.324
   73THR      O  841   7.482   6.628   2.423
   74GL4      N  842   7.343   6.497   2.310
   74GL4      H  843   7.300   6.478   2.221
   74GL4     CA  844   7.338   6.380   2.399
   74GL4     CB  845   7.260   6.266   2.332
   74GL4     CG  846   7.108   6.287   2.327
   74GL4     CD  847   7.059   6.403   2.240
   74GL4    OE1  848   6.991   6.492   2.294
   74GL4   HE11  849   6.970   6.555   2.219
   74GL4   HE12  850   6.953   6.449   2.376
   74GL4    OE2  851   7.087   6.400   2.118
   74GL4   HE21  852   7.063   6.490   2.081
   74GL4   HE22  853   7.098   6.303   2.095
   74GL4      C  854   7.476   6.325   2.433
   74GL4      O  855   7.500   6.275   2.543
   75LYSH     N  856   7.576   6.331   2.346
   75LYSH     H  857   7.549   6.354   2.252
   75LYSH    CA  858   7.720   6.310   2.369
   75LYSH    CB  859   7.812   6.343   2.252
   75LYSH    CG  860   7.806   6.253   2.128
   75LYSH    CD  861   7.942   6.253   2.059
   75LYSH    CE  862   7.966   6.163   1.937
   75LYSH    NZ  863   8.099   6.198   1.885
   75LYSH   HZ1  864   8.169   6.161   1.946
   75LYSH   HZ2  865   8.108   6.163   1.792
   75LYSH   HZ3  866   8.101   6.298   1.879
   75LYSH     C  867   7.782   6.390   2.484
   75LYSH     O  868   7.824   6.330   2.583
   76ASN      N  869   7.737   6.515   2.496
   76ASN      H  870   7.670   6.550   2.430
   76ASN     CA  871   7.804   6.599   2.596
   76ASN     CB  872   7.774   6.742   2.550
   76ASN     CG  873   7.877   6.773   2.441
   76ASN    OD1  874   7.875   6.710   2.336
   76ASN    ND2  875   7.957   6.877   2.463
   76ASN   HD21  876   7.966   6.921   2.552
   76ASN   HD22  877   8.017   6.905   2.388
   76ASN      C  878   7.766   6.578   2.742
   76ASN      O  879   7.794   6.664   2.825
   77GL4      N  880   7.710   6.462   2.776
   77GL4      H  881   7.707   6.390   2.707
   77GL4     CA  882   7.669   6.416   2.910
   77GL4     CB  883   7.572   6.298   2.906
   77GL4     CG  884   7.425   6.339   2.908
   77GL4     CD  885   7.352   6.265   3.020
   77GL4    OE1  886   7.294   6.340   3.101
   77GL4   HE11  887   7.241   6.278   3.159
   77GL4   HE12  888   7.339   6.429   3.098
   77GL4    OE2  889   7.327   6.144   3.003
   77GL4   HE21  890   7.289   6.100   3.084
   77GL4   HE22  891   7.350   6.113   2.910
   77GL4      C  892   7.788   6.386   3.001
   77GL4      O  893   7.826   6.270   3.015
   78TYR      N  894   7.870   6.489   3.021
   78TYR      H  895   7.857   6.566   2.959
   78TYR     CA  896   7.991   6.481   3.103
   78TYR     CB  897   8.064   6.615   3.108
   78TYR     CG  898   8.137   6.643   2.977
   78TYR    CD1  899   8.271   6.607   2.965
   78TYR    HD1  900   8.318   6.533   3.030
   78TYR    CD2  901   8.073   6.725   2.885
   78TYR    HD2  902   7.986   6.783   2.914
   78TYR    CE1  903   8.342   6.659   2.858
   78TYR    HE1  904   8.446   6.627   2.849
   78TYR    CE2  905   8.143   6.759   2.769
   78TYR    HE2  906   8.087   6.802   2.686
   78TYR     CZ  907   8.279   6.732   2.759
   78TYR     OH  908   8.345   6.772   2.647
   78TYR     HH  909   8.313   6.863   2.619
   78TYR      C  910   7.960   6.439   3.247
   78TYR      O  911   7.888   6.504   3.323
   79ALA      N  912   8.034   6.335   3.283
   79ALA      H  913   8.067   6.268   3.217
   79ALA     CA  914   8.046   6.274   3.416
   79ALA     CB  915   8.026   6.122   3.404
   79ALA      C  916   8.185   6.328   3.449
   79ALA      O  917   8.276   6.251   3.419
   80CYS2     N  918   8.205   6.453   3.490
   80CYS2     H  919   8.128   6.513   3.511
   80CYS2    CA  920   8.343   6.497   3.514
   80CYS2    CB  921   8.374   6.644   3.486
   80CYS2    SG  922   8.267   6.702   3.350
   80CYS2     C  923   8.389   6.466   3.657
   80CYS2     O  924   8.394   6.550   3.747
   81ARG      N  925   8.445   6.346   3.671
   81ARG      H  926   8.486   6.300   3.593
   81ARG     CA  927   8.473   6.293   3.805
   81ARG     CB  928   8.470   6.140   3.804
   81ARG     CG  929   8.321   6.106   3.790
   81ARG     CD  930   8.293   5.956   3.775
   81ARG     NE  931   8.348   5.867   3.878
   81ARG     HE  932   8.417   5.913   3.934
   81ARG     CZ  933   8.327   5.735   3.893
   81ARG    NH1  934   8.269   5.663   3.796
   81ARG   HH11  935   8.245   5.706   3.709
   81ARG   HH12  936   8.267   5.564   3.811
   81ARG    NH2  937   8.396   5.667   3.985
   81ARG   HH21  938   8.474   5.712   4.029
   81ARG   HH22  939   8.371   5.573   4.008
   81ARG      C  940   8.609   6.322   3.868
   81ARG      O  941   8.709   6.298   3.800
   82VAL      N  942   8.601   6.382   3.986
   82VAL      H  943   8.512   6.413   4.021
   82VAL     CA  944   8.694   6.428   4.090
   82VAL     CB  945   8.613   6.494   4.202
   82VAL    CG1  946   8.700   6.544   4.317
   82VAL    CG2  947   8.547   6.615   4.135
   82VAL      C  948   8.768   6.308   4.149
   82VAL      O  949   8.707   6.210   4.190
   83ASN      N  950   8.896   6.328   4.181
   83ASN      H  951   8.936   6.417   4.199
   83ASN     CA  952   8.981   6.216   4.226
   83ASN     CB  953   9.061   6.166   4.105
   83ASN     CG  954   8.971   6.090   4.007
   83ASN    OD1  955   8.891   6.002   4.040
   83ASN    ND2  956   8.990   6.131   3.882
   83ASN   HD21  957   9.056   6.200   3.854
   83ASN   HD22  958   8.928   6.083   3.820
   83ASN      C  959   9.092   6.263   4.319
   83ASN      O  960   9.094   6.383   4.347
   84HI0      N  961   9.166   6.163   4.367
   84HI0      H  962   9.146   6.065   4.358
   84HI0     CA  963   9.269   6.171   4.471
   84HI0     CB  964   9.301   6.034   4.530
   84HI0     CG  965   9.203   5.998   4.641
   84HI0    ND1  966   9.214   6.031   4.769
   84HI0    HD1  967   9.273   6.095   4.818
   84HI0    CD2  968   9.091   5.929   4.618
   84HI0    HD2  969   9.051   5.873   4.534
   84HI0    CE1  970   9.111   5.971   4.828
   84HI0    HE1  971   9.093   5.966   4.936
   84HI0    NE2  972   9.035   5.912   4.737
   84HI0    HE2  973   8.970   5.838   4.756
   84HI0      C  974   9.398   6.249   4.442
   84HI0      O  975   9.449   6.238   4.330
   85VAL      N  976   9.439   6.316   4.549
   85VAL      H  977   9.405   6.297   4.641
   85VAL     CA  978   9.536   6.426   4.540
   85VAL     CB  979   9.569   6.471   4.683
   85VAL    CG1  980   9.699   6.547   4.710
   85VAL    CG2  981   9.460   6.555   4.749
   85VAL      C  982   9.665   6.399   4.462
   85VAL      O  983   9.713   6.495   4.401
   86THR      N  984   9.720   6.278   4.462
   86THR      H  985   9.673   6.206   4.513
   86THR     CA  986   9.837   6.232   4.387
   86THR     CB  987   9.887   6.103   4.454
   86THR    OG1  988   9.780   6.026   4.509
   86THR    HG1  989   9.775   5.932   4.474
   86THR    CG2  990   9.995   6.122   4.560
   86THR      C  991   9.822   6.231   4.235
   86THR      O  992   9.918   6.271   4.169
   87LEU      N  993   9.700   6.204   4.190
   87LEU      H  994   9.620   6.243   4.236
   87LEU     CA  995   9.671   6.174   4.049
   87LEU     CB  996   9.534   6.108   4.038
   87LEU     CG  997   9.513   6.033   3.906
   87LEU    CD1  998   9.579   5.895   3.905
   87LEU    CD2  999   9.362   6.012   3.887
   87LEU      C 1000   9.688   6.296   3.958
   87LEU      O 1001   9.600   6.380   3.945
   88SER      N 1002   9.814   6.326   3.926
   88SER      H 1003   9.888   6.295   3.985
   88SER     CA 1004   9.850   6.431   3.830
   88SER     CB 1005   9.853   6.569   3.896
   88SER     OG 1006   9.877   6.669   3.796
   88SER     HG 1007   9.880   6.750   3.855
   88SER      C 1008   9.991   6.410   3.773
   88SER      O 1009  10.092   6.457   3.824
   89GLN      N 1010   9.987   6.326   3.670
   89GLN      H 1011   9.897   6.320   3.626
   89GLN     CA 1012  10.098   6.264   3.597
   89GLN     CB 1013  10.033   6.177   3.490
   89GLN     CG 1014   9.982   6.045   3.550
   89GLN     CD 1015   9.909   5.961   3.445
   89GLN    OE1 1016   9.956   5.859   3.395
   89GLN    NE2 1017   9.783   5.997   3.422
   89GLN   HE21 1018   9.748   6.074   3.475
   89GLN   HE22 1019   9.730   5.943   3.356
   89GLN      C 1020  10.183   6.369   3.525
   89GLN      O 1021  10.128   6.461   3.465
   90PRO      N 1022  10.312   6.363   3.560
   90PRO     CA 1023  10.416   6.452   3.508
   90PRO     CB 1024  10.540   6.429   3.595
   90PRO     CG 1025  10.527   6.278   3.617
   90PRO     CD 1026  10.377   6.264   3.646
   90PRO      C 1027  10.446   6.430   3.359
   90PRO      O 1028  10.361   6.379   3.286
   91LYSH     N 1029  10.557   6.490   3.317
   91LYSH     H 1030  10.626   6.512   3.386
   91LYSH    CA 1031  10.583   6.514   3.175
   91LYSH    CB 1032  10.706   6.605   3.180
   91LYSH    CG 1033  10.727   6.705   3.065
   91LYSH    CD 1034  10.852   6.789   3.093
   91LYSH    CE 1035  10.862   6.910   3.000
   91LYSH    NZ 1036  10.914   6.901   2.863
   91LYSH   HZ1 1037  11.011   6.880   2.858
   91LYSH   HZ2 1038  10.866   6.835   2.805
   91LYSH   HZ3 1039  10.893   6.986   2.814
   91LYSH     C 1040  10.616   6.382   3.103
   91LYSH     O 1041  10.649   6.282   3.166
   92ILE      N 1042  10.587   6.387   2.974
   92ILE      H 1043  10.563   6.473   2.928
   92ILE     CA 1044  10.590   6.269   2.886
   92ILE     CB 1045  10.726   6.201   2.871
   92ILE    CG1 1046  10.817   6.296   2.793
   92ILE    CG2 1047  10.723   6.059   2.815
   92ILE     CD 1048  10.761   6.322   2.653
   92ILE      C 1049  10.471   6.174   2.905
   92ILE      O 1050  10.400   6.140   2.811
   93VAL      N 1051  10.445   6.137   3.030
   93VAL      H 1052  10.503   6.177   3.101
   93VAL     CA 1053  10.336   6.045   3.065
   93VAL     CB 1054  10.378   5.956   3.182
   93VAL    CG1 1055  10.506   5.883   3.142
   93VAL    CG2 1056  10.404   6.026   3.316
   93VAL      C 1057  10.193   6.100   3.075
   93VAL      O 1058  10.106   6.017   3.052
   94LYSH     N 1059  10.182   6.229   3.105
   94LYSH     H 1060  10.258   6.288   3.132
   94LYSH    CA 1061  10.051   6.297   3.103
   94LYSH    CB 1062  10.078   6.447   3.120
   94LYSH    CG 1063  10.152   6.516   3.005
   94LYSH    CD 1064  10.158   6.668   3.019
   94LYSH    CE 1065  10.026   6.736   2.984
   94LYSH    NZ 1066  10.026   6.874   3.035
   94LYSH   HZ1 1067  10.089   6.926   2.978
   94LYSH   HZ2 1068   9.936   6.917   3.028
   94LYSH   HZ3 1069  10.060   6.876   3.129
   94LYSH     C 1070   9.972   6.282   2.973
   94LYSH     O 1071  10.029   6.265   2.865
   95TRP      N 1072   9.843   6.260   2.993
   95TRP      H 1073   9.798   6.241   3.080
   95TRP     CA 1074   9.744   6.262   2.884
   95TRP     CB 1075   9.624   6.175   2.924
   95TRP     CG 1076   9.565   6.218   3.059
   95TRP    CD1 1077   9.605   6.176   3.178
   95TRP    HD1 1078   9.691   6.110   3.190
   95TRP    CD2 1079   9.448   6.290   3.081
   95TRP    NE1 1080   9.515   6.213   3.270
   95TRP    HE1 1081   9.516   6.190   3.367
   95TRP    CE2 1082   9.416   6.283   3.216
   95TRP    CE3 1083   9.353   6.337   2.991
   95TRP    HE3 1084   9.355   6.326   2.883
   95TRP    CZ2 1085   9.287   6.315   3.259
   95TRP    HZ2 1086   9.269   6.311   3.366
   95TRP    CZ3 1087   9.230   6.382   3.038
   95TRP    HZ3 1088   9.176   6.457   2.982
   95TRP    CH2 1089   9.190   6.360   3.170
   95TRP    HH2 1090   9.088   6.373   3.205
   95TRP      C 1091   9.702   6.402   2.840
   95TRP      O 1092   9.721   6.497   2.916
   96AS4      N 1093   9.639   6.418   2.724
   96AS4      H 1094   9.630   6.342   2.660
   96AS4     CA 1095   9.619   6.541   2.647
   96AS4     CB 1096   9.605   6.516   2.497
   96AS4     CG 1097   9.738   6.466   2.440
   96AS4    OD1 1098   9.824   6.553   2.412
   96AS4   HD11 1099   9.892   6.517   2.349
   96AS4   HD12 1100   9.807   6.642   2.455
   96AS4    OD2 1101   9.775   6.354   2.481
   96AS4   HD21 1102   9.873   6.358   2.466
   96AS4   HD22 1103   9.704   6.296   2.522
   96AS4      C 1104   9.515   6.644   2.693
   96AS4      O 1105   9.457   6.718   2.613
   97ARG      N 1106   9.506   6.648   2.825
   97ARG      H 1107   9.571   6.597   2.882
   97ARG     CA 1108   9.415   6.744   2.890
   97ARG     CB 1109   9.410   6.710   3.039
   97ARG     CG 1110   9.540   6.721   3.120
   97ARG     CD 1111   9.513   6.647   3.252
   97ARG     NE 1112   9.628   6.676   3.339
   97ARG     HE 1113   9.710   6.633   3.301
   97ARG     CZ 1114   9.625   6.739   3.457
   97ARG    NH1 1115   9.518   6.804   3.505
   97ARG   HH11 1116   9.434   6.808   3.450
   97ARG   HH12 1117   9.519   6.843   3.597
   97ARG    NH2 1118   9.731   6.732   3.538
   97ARG   HH21 1119   9.812   6.675   3.524
   97ARG   HH22 1120   9.726   6.782   3.624
   97ARG      C 1121   9.457   6.890   2.871
   97ARG      O 1122   9.570   6.928   2.841
   98AS4      N 1123   9.353   6.974   2.877
   98AS4      H 1124   9.265   6.937   2.905
   98AS4     CA 1125   9.362   7.119   2.854
   98AS4     CB 1126   9.224   7.184   2.836
   98AS4     CG 1127   9.147   7.149   2.708
   98AS4    OD1 1128   9.134   7.238   2.622
   98AS4   HD11 1129   9.075   7.203   2.549
   98AS4   HD12 1130   9.220   7.290   2.619
   98AS4    OD2 1131   9.085   7.042   2.697
   98AS4   HD21 1132   9.039   7.044   2.608
   98AS4   HD22 1133   9.093   6.971   2.767
   98AS4      C 1134   9.435   7.197   2.963
   98AS4      O 1135   9.392   7.206   3.078
   99MET      N 1136   9.556   7.241   2.930
   99MET      H 1137   9.596   7.215   2.842
   99MET     CA 1138   9.634   7.324   3.022
   99MET     CB 1139   9.746   7.239   3.082
   99MET     CG 1140   9.693   7.114   3.153
   99MET     SD 1141   9.828   7.000   3.202
   99MET     CE 1142   9.909   7.095   3.329
   99MET      C 1143   9.691   7.458   2.975
   99MET     O1 1144   9.764   7.530   3.047
   99MET   HO11 1145   9.768   7.622   3.008
   99MET   HO12 1146   9.798   7.478   3.125
   99MET     O2 1147   9.690   7.480   2.852
   99MET   HO21 1148   9.763   7.541   2.822
   99MET   HO22 1149   9.615   7.429   2.808
  100ILE      N 1150   5.536   7.831   4.565
  100ILE     H1 1151   5.461   7.860   4.506
  100ILE     H2 1152   5.505   7.827   4.660
  100ILE     H3 1153   5.597   7.910   4.559
  100ILE     CA 1154   5.595   7.703   4.523
  100ILE     CB 1155   5.627   7.695   4.374
  100ILE    CG1 1156   5.683   7.828   4.321
  100ILE    CG2 1157   5.510   7.647   4.289
  100ILE     CD 1158   5.750   7.810   4.185
  100ILE      C 1159   5.721   7.673   4.604
  100ILE      O 1160   5.814   7.752   4.621
  101GLN      N 1161   5.718   7.548   4.649
  101GLN      H 1162   5.648   7.478   4.635
  101GLN     CA 1163   5.843   7.502   4.712
  101GLN     CB 1164   5.816   7.427   4.842
  101GLN     CG 1165   5.718   7.508   4.926
  101GLN     CD 1166   5.628   7.432   5.024
  101GLN    OE1 1167   5.549   7.348   4.981
  101GLN    NE2 1168   5.630   7.466   5.153
  101GLN   HE21 1169   5.694   7.534   5.188
  101GLN   HE22 1170   5.583   7.401   5.213
  101GLN      C 1171   5.951   7.436   4.626
  101GLN      O 1172   6.067   7.477   4.621
  102ARG      N 1173   5.903   7.343   4.545
  102ARG      H 1174   5.814   7.300   4.563
  102ARG     CA 1175   5.982   7.283   4.436
  102ARG     CB 1176   5.968   7.132   4.420
  102ARG     CG 1177   6.014   7.066   4.551
  102ARG     CD 1178   6.025   6.914   4.539
  102ARG     NE 1179   6.001   6.861   4.674
  102ARG     HE 1180   6.022   6.930   4.743
  102ARG     CZ 1181   5.959   6.741   4.715
  102ARG    NH1 1182   5.906   6.656   4.626
  102ARG   HH11 1183   5.890   6.679   4.530
  102ARG   HH12 1184   5.873   6.566   4.655
  102ARG    NH2 1185   5.978   6.692   4.839
  102ARG   HH21 1186   6.039   6.738   4.903
  102ARG   HH22 1187   5.920   6.614   4.860
  102ARG      C 1188   5.967   7.351   4.300
  102ARG      O 1189   5.855   7.375   4.255
  103THR      N 1190   6.081   7.413   4.269
  103THR      H 1191   6.165   7.398   4.321
  103THR     CA 1192   6.108   7.518   4.170
  103THR     CB 1193   6.220   7.614   4.210
  103THR    OG1 1194   6.339   7.545   4.250
  103THR    HG1 1195   6.402   7.619   4.276
  103THR    CG2 1196   6.165   7.706   4.320
  103THR      C 1197   6.139   7.459   4.032
  103THR      O 1198   6.231   7.378   4.020
  104PRO      N 1199   6.066   7.501   3.930
  104PRO     CA 1200   6.088   7.463   3.789
  104PRO     CB 1201   5.957   7.498   3.719
  104PRO     CG 1202   5.901   7.615   3.799
  104PRO     CD 1203   5.947   7.587   3.942
  104PRO      C 1204   6.213   7.528   3.729
  104PRO      O 1205   6.265   7.628   3.778
  105LYSH     N 1206   6.263   7.470   3.620
  105LYSH     H 1207   6.213   7.406   3.563
  105LYSH    CA 1208   6.386   7.518   3.555
  105LYSH    CB 1209   6.457   7.403   3.484
  105LYSH    CG 1210   6.507   7.294   3.579
  105LYSH    CD 1211   6.602   7.360   3.679
  105LYSH    CE 1212   6.687   7.259   3.757
  105LYSH    NZ 1213   6.738   7.326   3.877
  105LYSH   HZ1 1214   6.687   7.407   3.906
  105LYSH   HZ2 1215   6.731   7.261   3.952
  105LYSH   HZ3 1216   6.836   7.343   3.868
  105LYSH     C 1217   6.343   7.620   3.450
  105LYSH     O 1218   6.366   7.605   3.330
  106ILE      N 1219   6.294   7.731   3.505
  106ILE      H 1220   6.296   7.739   3.605
  106ILE     CA 1221   6.232   7.850   3.445
  106ILE     CB 1222   6.100   7.879   3.515
  106ILE    CG1 1223   6.099   7.901   3.667
  106ILE    CG2 1224   5.989   7.782   3.474
  106ILE     CD 1225   5.968   7.962   3.715
  106ILE      C 1226   6.330   7.967   3.457
  106ILE      O 1227   6.415   7.973   3.546
  107GLN      N 1228   6.300   8.073   3.382
  107GLN      H 1229   6.214   8.079   3.331
  107GLN     CA 1230   6.388   8.190   3.370
  107GLN     CB 1231   6.388   8.234   3.223
  107GLN     CG 1232   6.408   8.132   3.111
  107GLN     CD 1233   6.377   8.194   2.974
  107GLN    OE1 1234   6.266   8.180   2.923
  107GLN    NE2 1235   6.475   8.248   2.902
  107GLN   HE21 1236   6.567   8.264   2.939
  107GLN   HE22 1237   6.448   8.293   2.817
  107GLN      C 1238   6.339   8.295   3.469
  107GLN      O 1239   6.240   8.278   3.540
  108VAL      N 1240   6.388   8.417   3.451
  108VAL      H 1241   6.467   8.434   3.392
  108VAL     CA 1242   6.334   8.547   3.493
  108VAL     CB 1243   6.436   8.658   3.464
  108VAL    CG1 1244   6.396   8.795   3.518
  108VAL    CG2 1245   6.573   8.625   3.523
  108VAL      C 1246   6.197   8.578   3.431
  108VAL      O 1247   6.168   8.592   3.312
  109TYR      N 1248   6.099   8.542   3.513
  109TYR      H 1249   6.111   8.467   3.579
  109TYR     CA 1250   5.955   8.568   3.502
  109TYR     CB 1251   5.924   8.713   3.465
  109TYR     CG 1252   5.861   8.800   3.574
  109TYR    CD1 1253   5.729   8.837   3.551
  109TYR    HD1 1254   5.678   8.798   3.463
  109TYR    CD2 1255   5.932   8.853   3.681
  109TYR    HD2 1256   6.035   8.819   3.688
  109TYR    CE1 1257   5.658   8.926   3.630
  109TYR    HE1 1258   5.559   8.959   3.600
  109TYR    CE2 1259   5.861   8.941   3.763
  109TYR    HE2 1260   5.897   8.967   3.863
  109TYR     CZ 1261   5.732   8.982   3.734
  109TYR     OH 1262   5.693   9.104   3.779
  109TYR     HH 1263   5.634   9.152   3.714
  109TYR      C 1264   5.879   8.482   3.401
  109TYR      O 1265   5.760   8.453   3.415
  110SER      N 1266   5.954   8.412   3.317
  110SER      H 1267   6.047   8.443   3.297
  110SER     CA 1268   5.905   8.312   3.222
  110SER     CB 1269   5.967   8.329   3.083
  110SER     OG 1270   6.107   8.318   3.112
  110SER     HG 1271   6.151   8.263   3.041
  110SER      C 1272   5.923   8.168   3.270
  110SER      O 1273   6.034   8.118   3.287
  111ARG      N 1274   5.816   8.093   3.298
  111ARG      H 1275   5.817   8.001   3.337
  111ARG     CA 1276   5.679   8.144   3.311
  111ARG     CB 1277   5.591   8.089   3.199
  111ARG     CG 1278   5.618   8.129   3.054
  111ARG     CD 1279   5.555   8.267   3.034
  111ARG     NE 1280   5.544   8.299   2.891
  111ARG     HE 1281   5.573   8.226   2.828
  111ARG     CZ 1282   5.506   8.412   2.831
  111ARG    NH1 1283   5.473   8.526   2.893
  111ARG   HH11 1284   5.477   8.532   2.993
  111ARG   HH12 1285   5.464   8.607   2.834
  111ARG    NH2 1286   5.514   8.425   2.698
  111ARG   HH21 1287   5.542   8.346   2.643
  111ARG   HH22 1288   5.503   8.516   2.657
  111ARG      C 1289   5.628   8.097   3.448
  111ARG      O 1290   5.664   7.984   3.481
  112HI0      N 1291   5.530   8.165   3.507
  112HI0      H 1292   5.491   8.236   3.448
  112HI0     CA 1293   5.466   8.132   3.635
  112HI0     CB 1294   5.377   8.249   3.678
  112HI0     CG 1295   5.448   8.377   3.720
  112HI0    ND1 1296   5.492   8.461   3.627
  112HI0    HD1 1297   5.496   8.440   3.529
  112HI0    CD2 1298   5.489   8.406   3.843
  112HI0    HD2 1299   5.499   8.336   3.926
  112HI0    CE1 1300   5.559   8.551   3.699
  112HI0    HE1 1301   5.610   8.637   3.656
  112HI0    NE2 1302   5.560   8.517   3.828
  112HI0    HE2 1303   5.630   8.545   3.894
  112HI0      C 1304   5.388   8.002   3.621
  112HI0      O 1305   5.274   8.005   3.574
  113PRO      N 1306   5.435   7.898   3.689
  113PRO     CA 1307   5.369   7.766   3.688
  113PRO     CB 1308   5.486   7.680   3.734
  113PRO     CG 1309   5.544   7.770   3.843
  113PRO     CD 1310   5.547   7.911   3.783
  113PRO      C 1311   5.245   7.753   3.777
  113PRO      O 1312   5.204   7.849   3.841
  114ALA      N 1313   5.209   7.626   3.791
  114ALA      H 1314   5.252   7.550   3.742
  114ALA     CA 1315   5.102   7.567   3.872
  114ALA     CB 1316   5.111   7.414   3.874
  114ALA      C 1317   5.108   7.617   4.017
  114ALA      O 1318   5.215   7.628   4.076
  115GL4      N 1319   4.991   7.667   4.057
  115GL4      H 1320   4.920   7.676   3.988
  115GL4     CA 1321   4.969   7.718   4.193
  115GL4     CB 1322   4.893   7.850   4.177
  115GL4     CG 1323   4.981   7.972   4.147
  115GL4     CD 1324   5.052   8.025   4.272
  115GL4    OE1 1325   5.173   8.056   4.275
  115GL4   HE11 1326   5.197   8.075   4.370
  115GL4   HE12 1327   5.216   8.026   4.190
  115GL4    OE2 1328   4.980   8.053   4.369
  115GL4   HE21 1329   5.028   8.077   4.454
  115GL4   HE22 1330   4.886   8.059   4.335
  115GL4      C 1331   4.873   7.641   4.284
  115GL4      O 1332   4.855   7.520   4.270
  116ASN      N 1333   4.861   7.699   4.403
  116ASN      H 1334   4.911   7.783   4.421
  116ASN     CA 1335   4.761   7.664   4.505
  116ASN     CB 1336   4.783   7.757   4.624
  116ASN     CG 1337   4.729   7.685   4.748
  116ASN    OD1 1338   4.633   7.608   4.754
  116ASN    ND2 1339   4.807   7.697   4.855
  116ASN   HD21 1340   4.885   7.759   4.857
  116ASN   HD22 1341   4.791   7.645   4.939
  116ASN      C 1342   4.623   7.686   4.443
  116ASN      O 1343   4.582   7.799   4.418
  117GLY      N 1344   4.579   7.590   4.362
  117GLY      H 1345   4.621   7.499   4.361
  117GLY     CA 1346   4.458   7.601   4.279
  117GLY      C 1347   4.493   7.667   4.145
  117GLY      O 1348   4.604   7.659   4.093
  118LYSH     N 1349   4.393   7.726   4.080
  118LYSH     H 1350   4.411   7.785   4.001
  118LYSH    CA 1351   4.250   7.731   4.115
  118LYSH    CB 1352   4.195   7.873   4.136
  118LYSH    CG 1353   4.251   7.938   4.262
  118LYSH    CD 1354   4.224   8.089   4.261
  118LYSH    CE 1355   4.090   8.120   4.326
  118LYSH    NZ 1356   4.070   8.263   4.352
  118LYSH   HZ1 1357   4.010   8.280   4.430
  118LYSH   HZ2 1358   4.159   8.307   4.361
  118LYSH   HZ3 1359   4.027   8.304   4.271
  118LYSH     C 1360   4.170   7.642   4.020
  118LYSH     O 1361   4.064   7.589   4.052
  119SER      N 1362   4.222   7.629   3.899
  119SER      H 1363   4.311   7.668   3.874
  119SER     CA 1364   4.146   7.567   3.790
  119SER     CB 1365   4.025   7.654   3.755
  119SER     OG 1366   4.056   7.782   3.698
  119SER     HG 1367   4.087   7.774   3.603
  119SER      C 1368   4.230   7.537   3.665
  119SER      O 1369   4.334   7.598   3.641
  120ASN      N 1370   4.167   7.467   3.572
  120ASN      H 1371   4.069   7.449   3.573
  120ASN     CA 1372   4.229   7.413   3.450
  120ASN     CB 1373   4.145   7.292   3.408
  120ASN     CG 1374   4.140   7.171   3.503
  120ASN    OD1 1375   4.217   7.151   3.596
  120ASN    ND2 1376   4.036   7.093   3.476
  120ASN   HD21 1377   3.970   7.118   3.405
  120ASN   HD22 1378   4.026   7.013   3.535
  120ASN      C 1379   4.255   7.502   3.328
  120ASN      O 1380   4.184   7.603   3.319
  121PHE      N 1381   4.367   7.495   3.257
  121PHE      H 1382   4.387   7.563   3.186
  121PHE     CA 1383   4.488   7.417   3.285
  121PHE     CB 1384   4.563   7.382   3.156
  121PHE     CG 1385   4.490   7.299   3.051
  121PHE    CD1 1386   4.527   7.318   2.919
  121PHE    HD1 1387   4.602   7.394   2.893
  121PHE    CD2 1388   4.417   7.186   3.089
  121PHE    HD2 1389   4.389   7.159   3.190
  121PHE    CE1 1390   4.490   7.222   2.826
  121PHE    HE1 1391   4.498   7.259   2.724
  121PHE    CE2 1392   4.386   7.087   2.996
  121PHE    HE2 1393   4.344   6.995   3.037
  121PHE     CZ 1394   4.418   7.109   2.863
  121PHE     HZ 1395   4.370   7.051   2.784
  121PHE      C 1396   4.591   7.479   3.379
  121PHE      O 1397   4.639   7.589   3.351
  122LEU      N 1398   4.644   7.387   3.460
  122LEU      H 1399   4.621   7.292   3.442
  122LEU     CA 1400   4.768   7.407   3.536
  122LEU     CB 1401   4.787   7.279   3.618
  122LEU     CG 1402   4.692   7.270   3.738
  122LEU    CD1 1403   4.636   7.130   3.763
  122LEU    CD2 1404   4.758   7.323   3.866
  122LEU      C 1405   4.887   7.419   3.441
  122LEU      O 1406   4.880   7.355   3.336
  123ASN      N 1407   4.997   7.476   3.490
  123ASN      H 1408   4.991   7.526   3.576
  123ASN     CA 1409   5.111   7.478   3.398
  123ASN     CB 1410   5.103   7.608   3.318
  123ASN     CG 1411   5.190   7.728   3.359
  123ASN    OD1 1412   5.308   7.748   3.331
  123ASN    ND2 1413   5.128   7.806   3.446
  123ASN   HD21 1414   5.043   7.781   3.493
  123ASN   HD22 1415   5.188   7.875   3.487
  123ASN      C 1416   5.250   7.459   3.459
  123ASN      O 1417   5.266   7.440   3.579
  124CYS2     N 1418   5.344   7.430   3.369
  124CYS2     H 1419   5.303   7.394   3.285
  124CYS2    CA 1420   5.488   7.433   3.394
  124CYS2    CB 1421   5.528   7.308   3.472
  124CYS2    SG 1422   5.707   7.289   3.504
  124CYS2     C 1423   5.578   7.458   3.272
  124CYS2     O 1424   5.568   7.384   3.175
  125TYR      N 1425   5.661   7.561   3.288
  125TYR      H 1426   5.649   7.622   3.367
  125TYR     CA 1427   5.766   7.590   3.189
  125TYR     CB 1428   5.764   7.742   3.170
  125TYR     CG 1429   5.869   7.780   3.066
  125TYR    CD1 1430   5.849   7.783   2.929
  125TYR    HD1 1431   5.774   7.708   2.903
  125TYR    CD2 1432   5.981   7.848   3.113
  125TYR    HD2 1433   6.000   7.849   3.220
  125TYR    CE1 1434   5.918   7.870   2.844
  125TYR    HE1 1435   5.910   7.860   2.736
  125TYR    CE2 1436   6.062   7.925   3.030
  125TYR    HE2 1437   6.124   8.000   3.078
  125TYR     CZ 1438   6.027   7.939   2.896
  125TYR     OH 1439   6.084   8.024   2.806
  125TYR     HH 1440   6.150   8.076   2.860
  125TYR      C 1441   5.901   7.521   3.209
  125TYR      O 1442   5.921   7.452   3.308
  126VAL      N 1443   5.971   7.509   3.097
  126VAL      H 1444   5.939   7.556   3.015
  126VAL     CA 1445   6.104   7.447   3.090
  126VAL     CB 1446   6.093   7.296   3.069
  126VAL    CG1 1447   6.004   7.252   2.952
  126VAL    CG2 1448   6.231   7.229   3.076
  126VAL      C 1449   6.182   7.518   2.979
  126VAL      O 1450   6.147   7.521   2.861
  127SER      N 1451   6.293   7.580   3.018
  127SER      H 1452   6.316   7.576   3.115
  127SER     CA 1453   6.390   7.644   2.927
  127SER     CB 1454   6.481   7.754   2.981
  127SER     OG 1455   6.579   7.720   3.080
  127SER     HG 1456   6.650   7.670   3.030
  127SER      C 1457   6.473   7.548   2.842
  127SER      O 1458   6.591   7.529   2.870
  128GLY      N 1459   6.402   7.472   2.758
  128GLY      H 1460   6.303   7.482   2.770
  128GLY     CA 1461   6.449   7.358   2.679
  128GLY      C 1462   6.358   7.333   2.558
  128GLY      O 1463   6.240   7.365   2.567
  129PHE      N 1464   6.420   7.295   2.446
  129PHE      H 1465   6.519   7.282   2.454
  129PHE     CA 1466   6.356   7.263   2.318
  129PHE     CB 1467   6.381   7.372   2.213
  129PHE     CG 1468   6.273   7.372   2.104
  129PHE    CD1 1469   6.137   7.383   2.129
  129PHE    HD1 1470   6.103   7.435   2.218
  129PHE    CD2 1471   6.312   7.361   1.971
  129PHE    HD2 1472   6.418   7.371   1.949
  129PHE    CE1 1473   6.044   7.359   2.028
  129PHE    HE1 1474   5.954   7.302   2.050
  129PHE    CE2 1475   6.222   7.348   1.866
  129PHE    HE2 1476   6.266   7.363   1.768
  129PHE     CZ 1477   6.086   7.345   1.896
  129PHE     HZ 1478   6.014   7.309   1.823
  129PHE      C 1479   6.396   7.128   2.260
  129PHE      O 1480   6.309   7.060   2.206
  130HI0      N 1481   6.521   7.087   2.280
  130HI0      H 1482   6.581   7.136   2.343
  130HI0     CA 1483   6.572   6.957   2.234
  130HI0     CB 1484   6.698   6.981   2.150
  130HI0     CG 1485   6.652   7.061   2.028
  130HI0    ND1 1486   6.563   7.025   1.936
  130HI0    HD1 1487   6.524   6.935   1.918
  130HI0    CD2 1488   6.687   7.186   1.998
  130HI0    HD2 1489   6.748   7.244   2.067
  130HI0    CE1 1490   6.544   7.128   1.853
  130HI0    HE1 1491   6.460   7.141   1.786
  130HI0    NE2 1492   6.620   7.230   1.892
  130HI0    HE2 1493   6.614   7.326   1.864
  130HI0      C 1494   6.613   6.873   2.355
  130HI0      O 1495   6.686   6.919   2.442
  131PRO      N 1496   6.559   6.752   2.360
  131PRO     CA 1497   6.454   6.687   2.279
  131PRO     CB 1498   6.490   6.539   2.279
  131PRO     CG 1499   6.558   6.519   2.415
  131PRO     CD 1500   6.632   6.651   2.438
  131PRO      C 1501   6.313   6.728   2.321
  131PRO      O 1502   6.294   6.798   2.420
  132SER      N 1503   6.218   6.710   2.230
  132SER      H 1504   6.231   6.660   2.144
  132SER     CA 1505   6.082   6.766   2.240
  132SER     CB 1506   6.010   6.752   2.106
  132SER     OG 1507   6.023   6.622   2.048
  132SER     HG 1508   6.011   6.633   1.949
  132SER      C 1509   5.994   6.705   2.349
  132SER      O 1510   5.888   6.761   2.379
  133AS4      N 1511   6.027   6.585   2.397
  133AS4      H 1512   6.078   6.522   2.339
  133AS4     CA 1513   5.974   6.524   2.520
  133AS4     CB 1514   5.968   6.372   2.507
  133AS4     CG 1515   5.852   6.324   2.420
  133AS4    OD1 1516   5.882   6.264   2.315
  133AS4   HD11 1517   5.844   6.313   2.237
  133AS4   HD12 1518   5.937   6.181   2.324
  133AS4    OD2 1519   5.735   6.340   2.463
  133AS4   HD21 1520   5.667   6.346   2.390
  133AS4   HD22 1521   5.726   6.332   2.562
  133AS4      C 1522   6.044   6.558   2.652
  133AS4      O 1523   6.078   6.476   2.737
  134ILE      N 1524   6.073   6.687   2.662
  134ILE      H 1525   6.060   6.757   2.592
  134ILE     CA 1526   6.135   6.738   2.786
  134ILE     CB 1527   6.217   6.860   2.743
  134ILE    CG1 1528   6.317   6.905   2.850
  134ILE    CG2 1529   6.132   6.979   2.699
  134ILE     CD 1530   6.415   7.010   2.799
  134ILE      C 1531   6.044   6.757   2.907
  134ILE      O 1532   6.047   6.852   2.986
  135GL4      N 1533   5.972   6.647   2.925
  135GL4      H 1534   5.994   6.575   2.859
  135GL4     CA 1535   5.854   6.612   3.005
  135GL4     CB 1536   5.790   6.476   2.977
  135GL4     CG 1537   5.645   6.463   3.026
  135GL4     CD 1538   5.579   6.335   2.975
  135GL4    OE1 1539   5.568   6.307   2.853
  135GL4   HE11 1540   5.478   6.268   2.834
  135GL4   HE12 1541   5.642   6.347   2.800
  135GL4    OE2 1542   5.532   6.262   3.064
  135GL4   HE21 1543   5.465   6.199   3.026
  135GL4   HE22 1544   5.540   6.304   3.154
  135GL4      C 1545   5.894   6.614   3.152
  135GL4      O 1546   5.958   6.520   3.200
  136VAL      N 1547   5.874   6.734   3.206
  136VAL      H 1548   5.843   6.807   3.146
  136VAL     CA 1549   5.884   6.763   3.350
  136VAL     CB 1550   5.887   6.913   3.376
  136VAL    CG1 1551   6.020   6.968   3.323
  136VAL    CG2 1552   5.757   6.977   3.326
  136VAL      C 1553   5.784   6.695   3.444
  136VAL      O 1554   5.673   6.663   3.401
  137AS4      N 1555   5.815   6.683   3.573
  137AS4      H 1556   5.911   6.659   3.589
  137AS4     CA 1557   5.730   6.623   3.677
  137AS4     CB 1558   5.818   6.554   3.781
  137AS4     CG 1559   5.881   6.421   3.737
  137AS4    OD1 1560   5.984   6.426   3.667
  137AS4   HD11 1561   5.988   6.346   3.607
  137AS4   HD12 1562   6.044   6.500   3.697
  137AS4    OD2 1563   5.833   6.316   3.786
  137AS4   HD21 1564   5.872   6.239   3.735
  137AS4   HD22 1565   5.760   6.334   3.851
  137AS4      C 1566   5.637   6.720   3.750
  137AS4      O 1567   5.689   6.813   3.812
  138LEU      N 1568   5.510   6.725   3.710
  138LEU      H 1569   5.479   6.669   3.633
  138LEU     CA 1570   5.403   6.806   3.769
  138LEU     CB 1571   5.289   6.845   3.676
  138LEU     CG 1572   5.310   6.988   3.625
  138LEU    CD1 1573   5.246   7.003   3.487
  138LEU    CD2 1574   5.272   7.099   3.723
  138LEU      C 1575   5.347   6.758   3.903
  138LEU      O 1576   5.271   6.662   3.922
  139LEU      N 1577   5.404   6.826   4.002
  139LEU      H 1578   5.452   6.913   3.989
  139LEU     CA 1579   5.394   6.782   4.141
  139LEU     CB 1580   5.526   6.820   4.209
  139LEU     CG 1581   5.662   6.772   4.157
  139LEU    CD1 1582   5.767   6.860   4.223
  139LEU    CD2 1583   5.693   6.624   4.180
  139LEU      C 1584   5.277   6.832   4.226
  139LEU      O 1585   5.256   6.953   4.232
  140LYSH     N 1586   5.203   6.743   4.292
  140LYSH     H 1587   5.246   6.653   4.298
  140LYSH    CA 1588   5.103   6.779   4.392
  140LYSH    CB 1589   5.011   6.657   4.405
  140LYSH    CG 1590   4.936   6.622   4.277
  140LYSH    CD 1591   4.843   6.502   4.298
  140LYSH    CE 1592   4.925   6.374   4.310
  140LYSH    NZ 1593   4.853   6.247   4.290
  140LYSH   HZ1 1594   4.916   6.172   4.273
  140LYSH   HZ2 1595   4.808   6.224   4.376
  140LYSH   HZ3 1596   4.794   6.237   4.210
  140LYSH     C 1597   5.176   6.820   4.520
  140LYSH     O 1598   5.171   6.740   4.614
  141ASN      N 1599   5.243   6.935   4.524
  141ASN      H 1600   5.205   6.999   4.457
  141ASN     CA 1601   5.353   6.978   4.611
  141ASN     CB 1602   5.312   7.027   4.750
  141ASN     CG 1603   5.242   6.931   4.846
  141ASN    OD1 1604   5.258   6.809   4.848
  141ASN    ND2 1605   5.161   6.984   4.938
  141ASN   HD21 1606   5.138   7.080   4.951
  141ASN   HD22 1607   5.163   6.926   5.020
  141ASN      C 1608   5.479   6.892   4.611
  141ASN      O 1609   5.593   6.930   4.584
  142GLY      N 1610   5.464   6.772   4.666
  142GLY      H 1611   5.385   6.757   4.725
  142GLY     CA 1612   5.563   6.663   4.672
  142GLY      C 1613   5.563   6.560   4.559
  142GLY      O 1614   5.660   6.546   4.484
  143GL4      N 1615   5.460   6.478   4.573
  143GL4      H 1616   5.410   6.476   4.660
  143GL4     CA 1617   5.442   6.367   4.478
  143GL4     CB 1618   5.345   6.266   4.538
  143GL4     CG 1619   5.208   6.315   4.587
  143GL4     CD 1620   5.129   6.217   4.673
  143GL4    OE1 1621   5.194   6.119   4.716
  143GL4   HE11 1622   5.147   6.103   4.803
  143GL4   HE12 1623   5.270   6.088   4.659
  143GL4    OE2 1624   5.005   6.226   4.674
  143GL4   HE21 1625   4.956   6.154   4.724
  143GL4   HE22 1626   4.978   6.317   4.641
  143GL4      C 1627   5.401   6.414   4.338
  143GL4      O 1628   5.332   6.515   4.328
  144ARG      N 1629   5.418   6.329   4.237
  144ARG      H 1630   5.476   6.248   4.242
  144ARG     CA 1631   5.372   6.362   4.101
  144ARG     CB 1632   5.462   6.294   3.998
  144ARG     CG 1633   5.471   6.143   4.019
  144ARG     CD 1634   5.553   6.081   3.905
  144ARG     NE 1635   5.472   6.057   3.784
  144ARG     HE 1636   5.400   5.988   3.783
  144ARG     CZ 1637   5.489   6.119   3.667
  144ARG    NH1 1638   5.587   6.209   3.653
  144ARG   HH11 1639   5.643   6.237   3.731
  144ARG   HH12 1640   5.622   6.233   3.562
  144ARG    NH2 1641   5.403   6.101   3.565
  144ARG   HH21 1642   5.327   6.036   3.575
  144ARG   HH22 1643   5.409   6.149   3.478
  144ARG      C 1644   5.224   6.335   4.071
  144ARG      O 1645   5.167   6.240   4.125
  145ILE      N 1646   5.169   6.389   3.963
  145ILE      H 1647   5.213   6.472   3.928
  145ILE     CA 1648   5.052   6.333   3.893
  145ILE     CB 1649   4.985   6.443   3.810
  145ILE    CG1 1650   5.079   6.482   3.696
  145ILE    CG2 1651   4.919   6.556   3.889
  145ILE     CD 1652   5.005   6.542   3.576
  145ILE      C 1653   5.084   6.206   3.814
  145ILE      O 1654   5.199   6.185   3.775
  146GL4      N 1655   4.977   6.148   3.759
  146GL4      H 1656   4.886   6.176   3.790
  146GL4     CA 1657   4.990   6.028   3.675
  146GL4     CB 1658   4.859   5.959   3.638
  146GL4     CG 1659   4.792   5.910   3.767
  146GL4     CD 1660   4.659   5.839   3.738
  146GL4    OE1 1661   4.552   5.896   3.769
  146GL4   HE11 1662   4.483   5.826   3.787
  146GL4   HE12 1663   4.565   5.995   3.773
  146GL4    OE2 1664   4.667   5.716   3.721
  146GL4   HE21 1665   4.628   5.695   3.631
  146GL4   HE22 1666   4.717   5.671   3.796
  146GL4      C 1667   5.075   6.049   3.549
  146GL4      O 1668   5.168   5.973   3.525
  147LYSH     N 1669   5.034   6.135   3.456
  147LYSH     H 1670   4.941   6.171   3.466
  147LYSH    CA 1671   5.112   6.174   3.338
  147LYSH    CB 1672   5.097   6.063   3.233
  147LYSH    CG 1673   5.226   6.081   3.152
  147LYSH    CD 1674   5.254   5.959   3.064
  147LYSH    CE 1675   5.377   6.000   2.982
  147LYSH    NZ 1676   5.344   6.104   2.884
  147LYSH   HZ1 1677   5.406   6.093   2.806
  147LYSH   HZ2 1678   5.249   6.109   2.854
  147LYSH   HZ3 1679   5.369   6.187   2.935
  147LYSH     C 1680   5.064   6.306   3.277
  147LYSH     O 1681   4.944   6.330   3.275
  148VAL      N 1682   5.163   6.394   3.267
  148VAL      H 1683   5.260   6.372   3.273
  148VAL     CA 1684   5.143   6.526   3.204
  148VAL     CB 1685   5.263   6.620   3.202
  148VAL    CG1 1686   5.223   6.759   3.152
  148VAL    CG2 1687   5.336   6.631   3.336
  148VAL      C 1688   5.108   6.505   3.057
  148VAL      O 1689   5.187   6.445   2.985
  149GL4      N 1690   4.980   6.521   3.022
  149GL4      H 1691   4.911   6.550   3.088
  149GL4     CA 1692   4.918   6.502   2.890
  149GL4     CB 1693   4.775   6.454   2.916
  149GL4     CG 1694   4.688   6.570   2.966
  149GL4     CD 1695   4.673   6.608   3.113
  149GL4    OE1 1696   4.754   6.562   3.196
  149GL4   HE11 1697   4.721   6.572   3.290
  149GL4   HE12 1698   4.825   6.508   3.149
  149GL4    OE2 1699   4.569   6.666   3.150
  149GL4   HE21 1700   4.588   6.709   3.238
  149GL4   HE22 1701   4.513   6.654   3.068
  149GL4      C 1702   4.936   6.613   2.786
  149GL4      O 1703   4.938   6.575   2.669
  150HI0      N 1704   4.934   6.743   2.813
  150HI0      H 1705   4.944   6.784   2.904
  150HI0     CA 1706   4.951   6.844   2.708
  150HI0     CB 1707   4.830   6.937   2.716
  150HI0     CG 1708   4.713   6.882   2.636
  150HI0    ND1 1709   4.601   6.826   2.681
  150HI0    HD1 1710   4.563   6.810   2.772
  150HI0    CD2 1711   4.707   6.886   2.503
  150HI0    HD2 1712   4.790   6.897   2.433
  150HI0    CE1 1713   4.529   6.790   2.575
  150HI0    HE1 1714   4.426   6.754   2.572
  150HI0    NE2 1715   4.594   6.826   2.465
  150HI0    HE2 1716   4.562   6.817   2.371
  150HI0      C 1717   5.081   6.924   2.724
  150HI0      O 1718   5.134   6.932   2.834
  151SER      N 1719   5.115   6.968   2.603
  151SER      H 1720   5.055   6.956   2.524
  151SER     CA 1721   5.235   7.049   2.576
  151SER     CB 1722   5.358   6.965   2.541
  151SER     OG 1723   5.342   6.886   2.423
  151SER     HG 1724   5.426   6.848   2.383
  151SER      C 1725   5.228   7.157   2.468
  151SER      O 1726   5.140   7.146   2.383
  152AS4      N 1727   5.295   7.271   2.483
  152AS4      H 1728   5.341   7.294   2.569
  152AS4     CA 1729   5.317   7.379   2.385
  152AS4     CB 1730   5.189   7.462   2.381
  152AS4     CG 1731   5.144   7.546   2.261
  152AS4    OD1 1732   5.149   7.491   2.149
  152AS4   HD11 1733   5.102   7.552   2.086
  152AS4   HD12 1734   5.206   7.408   2.152
  152AS4    OD2 1735   5.111   7.664   2.282
  152AS4   HD21 1736   5.083   7.702   2.194
  152AS4   HD22 1737   5.102   7.687   2.379
  152AS4      C 1738   5.442   7.466   2.402
  152AS4      O 1739   5.529   7.433   2.482
  153LEU      N 1740   5.458   7.559   2.308
  153LEU      H 1741   5.383   7.559   2.243
  153LEU     CA 1742   5.559   7.666   2.306
  153LEU     CB 1743   5.609   7.695   2.164
  153LEU     CG 1744   5.701   7.587   2.107
  153LEU    CD1 1745   5.727   7.648   1.969
  153LEU    CD2 1746   5.833   7.572   2.183
  153LEU      C 1747   5.523   7.795   2.380
  153LEU      O 1748   5.413   7.850   2.373
  154SER      N 1749   5.624   7.839   2.453
  154SER      H 1750   5.699   7.782   2.487
  154SER     CA 1751   5.632   7.979   2.499
  154SER     CB 1752   5.610   7.995   2.649
  154SER     OG 1753   5.623   8.130   2.696
  154SER     HG 1754   5.717   8.125   2.730
  154SER      C 1755   5.772   8.032   2.465
  154SER      O 1756   5.865   7.952   2.474
  155PHE      N 1757   5.769   8.152   2.408
  155PHE      H 1758   5.690   8.212   2.422
  155PHE     CA 1759   5.890   8.227   2.372
  155PHE     CB 1760   5.861   8.331   2.263
  155PHE     CG 1761   5.841   8.282   2.119
  155PHE    CD1 1762   5.737   8.199   2.079
  155PHE    HD1 1763   5.654   8.178   2.146
  155PHE    CD2 1764   5.936   8.317   2.024
  155PHE    HD2 1765   6.018   8.385   2.049
  155PHE    CE1 1766   5.731   8.159   1.946
  155PHE    HE1 1767   5.641   8.108   1.912
  155PHE    CE2 1768   5.937   8.266   1.895
  155PHE    HE2 1769   6.028   8.275   1.836
  155PHE     CZ 1770   5.828   8.192   1.852
  155PHE     HZ 1771   5.820   8.160   1.748
  155PHE      C 1772   5.965   8.309   2.477
  155PHE      O 1773   5.894   8.367   2.560
  156SER      N 1774   6.096   8.301   2.498
  156SER      H 1775   6.150   8.237   2.444
  156SER     CA 1776   6.177   8.390   2.583
  156SER     CB 1777   6.316   8.326   2.586
  156SER     OG 1778   6.392   8.392   2.688
  156SER     HG 1779   6.478   8.420   2.646
  156SER      C 1780   6.198   8.533   2.534
  156SER      O 1781   6.211   8.559   2.414
  157LYSH     N 1782   6.192   8.623   2.631
  157LYSH     H 1783   6.150   8.595   2.717
  157LYSH    CA 1784   6.202   8.767   2.600
  157LYSH    CB 1785   6.197   8.853   2.727
  157LYSH    CG 1786   6.059   8.881   2.785
  157LYSH    CD 1787   5.966   8.928   2.672
  157LYSH    CE 1788   5.846   9.000   2.734
  157LYSH    NZ 1789   5.772   9.078   2.633
  157LYSH   HZ1 1790   5.793   9.035   2.545
  157LYSH   HZ2 1791   5.674   9.075   2.650
  157LYSH   HZ3 1792   5.807   9.172   2.637
  157LYSH     C 1793   6.309   8.816   2.502
  157LYSH     O 1794   6.287   8.931   2.463
  158AS4      N 1795   6.419   8.744   2.483
  158AS4      H 1796   6.443   8.660   2.531
  158AS4     CA 1797   6.517   8.764   2.375
  158AS4     CB 1798   6.645   8.686   2.403
  158AS4     CG 1799   6.621   8.543   2.450
  158AS4    OD1 1800   6.596   8.521   2.571
  158AS4   HD11 1801   6.637   8.434   2.598
  158AS4   HD12 1802   6.548   8.602   2.605
  158AS4    OD2 1803   6.611   8.450   2.368
  158AS4   HD21 1804   6.623   8.362   2.414
  158AS4   HD22 1805   6.588   8.474   2.273
  158AS4      C 1806   6.456   8.729   2.239
  158AS4      O 1807   6.406   8.817   2.170
  159TRP      N 1808   6.443   8.600   2.209
  159TRP      H 1809   6.494   8.542   2.273
  159TRP     CA 1810   6.384   8.543   2.087
  159TRP     CB 1811   6.486   8.555   1.973
  159TRP     CG 1812   6.434   8.528   1.832
  159TRP    CD1 1813   6.336   8.594   1.770
  159TRP    HD1 1814   6.324   8.700   1.789
  159TRP    CD2 1815   6.477   8.425   1.749
  159TRP    NE1 1816   6.295   8.520   1.667
  159TRP    HE1 1817   6.203   8.522   1.627
  159TRP    CE2 1818   6.387   8.428   1.642
  159TRP    CE3 1819   6.596   8.353   1.748
  159TRP    HE3 1820   6.669   8.375   1.825
  159TRP    CZ2 1821   6.420   8.358   1.527
  159TRP    HZ2 1822   6.348   8.351   1.445
  159TRP    CZ3 1823   6.627   8.287   1.629
  159TRP    HZ3 1824   6.693   8.203   1.649
  159TRP    CH2 1825   6.543   8.294   1.518
  159TRP    HH2 1826   6.571   8.236   1.431
  159TRP      C 1827   6.351   8.394   2.089
  159TRP      O 1828   6.249   8.358   2.031
  160SER      N 1829   6.423   8.314   2.168
  160SER      H 1830   6.495   8.368   2.213
  160SER     CA 1831   6.413   8.169   2.185
  160SER     CB 1832   6.533   8.109   2.258
  160SER     OG 1833   6.644   8.114   2.167
  160SER     HG 1834   6.729   8.136   2.215
  160SER      C 1835   6.285   8.105   2.239
  160SER      O 1836   6.230   8.142   2.343
  161PHE      N 1837   6.230   8.020   2.153
  161PHE      H 1838   6.278   7.995   2.069
  161PHE     CA 1839   6.108   7.943   2.180
  161PHE     CB 1840   6.035   7.901   2.053
  161PHE     CG 1841   6.103   7.860   1.922
  161PHE    CD1 1842   6.136   7.730   1.884
  161PHE    HD1 1843   6.145   7.653   1.961
  161PHE    CD2 1844   6.098   7.955   1.821
  161PHE    HD2 1845   6.084   8.062   1.837
  161PHE    CE1 1846   6.180   7.688   1.759
  161PHE    HE1 1847   6.217   7.590   1.730
  161PHE    CE2 1848   6.126   7.912   1.692
  161PHE    HE2 1849   6.094   7.973   1.607
  161PHE     CZ 1850   6.178   7.787   1.662
  161PHE     HZ 1851   6.201   7.763   1.558
  161PHE      C 1852   6.132   7.812   2.255
  161PHE      O 1853   6.219   7.734   2.218
  162TYR      N 1854   6.072   7.798   2.373
  162TYR      H 1855   6.008   7.870   2.401
  162TYR     CA 1856   6.086   7.686   2.468
  162TYR     CB 1857   6.182   7.720   2.582
  162TYR     CG 1858   6.320   7.774   2.546
  162TYR    CD1 1859   6.329   7.912   2.564
  162TYR    HD1 1860   6.235   7.965   2.554
  162TYR    CD2 1861   6.438   7.700   2.542
  162TYR    HD2 1862   6.435   7.609   2.482
  162TYR    CE1 1863   6.447   7.976   2.601
  162TYR    HE1 1864   6.440   8.059   2.672
  162TYR    CE2 1865   6.556   7.770   2.564
  162TYR    HE2 1866   6.643   7.705   2.572
  162TYR     CZ 1867   6.566   7.905   2.594
  162TYR     OH 1868   6.687   7.964   2.616
  162TYR     HH 1869   6.666   8.060   2.599
  162TYR      C 1870   5.954   7.619   2.509
  162TYR      O 1871   5.853   7.690   2.511
  163LEU      N 1872   5.959   7.497   2.561
  163LEU      H 1873   6.043   7.457   2.599
  163LEU     CA 1874   5.841   7.416   2.594
  163LEU     CB 1875   5.882   7.270   2.579
  163LEU     CG 1876   5.887   7.231   2.431
  163LEU    CD1 1877   5.949   7.091   2.423
  163LEU    CD2 1878   5.747   7.226   2.368
  163LEU      C 1879   5.780   7.453   2.730
  163LEU      O 1880   5.847   7.479   2.829
  164LEU      N 1881   5.648   7.444   2.717
  164LEU      H 1882   5.612   7.445   2.624
  164LEU     CA 1883   5.551   7.469   2.825
  164LEU     CB 1884   5.490   7.607   2.797
  164LEU     CG 1885   5.449   7.693   2.917
  164LEU    CD1 1886   5.405   7.830   2.866
  164LEU    CD2 1887   5.325   7.639   2.987
  164LEU      C 1888   5.455   7.351   2.836
  164LEU      O 1889   5.399   7.307   2.736
  165TYR      N 1890   5.432   7.302   2.958
  165TYR      H 1891   5.490   7.320   3.037
  165TYR     CA 1892   5.345   7.189   2.994
  165TYR     CB 1893   5.433   7.089   3.070
  165TYR     CG 1894   5.520   7.005   2.977
  165TYR    CD1 1895   5.655   7.030   2.960
  165TYR    HD1 1896   5.713   7.108   3.011
  165TYR    CD2 1897   5.450   6.911   2.901
  165TYR    HD2 1898   5.346   6.885   2.920
  165TYR    CE1 1899   5.726   6.949   2.873
  165TYR    HE1 1900   5.832   6.969   2.859
  165TYR    CE2 1901   5.523   6.828   2.817
  165TYR    HE2 1902   5.471   6.767   2.743
  165TYR     CZ 1903   5.660   6.849   2.802
  165TYR     OH 1904   5.733   6.783   2.709
  165TYR     HH 1905   5.682   6.705   2.672
  165TYR      C 1906   5.218   7.219   3.074
  165TYR      O 1907   5.221   7.259   3.190
  166TYR      N 1908   5.119   7.142   3.031
  166TYR      H 1909   5.116   7.056   2.981
  166TYR     CA 1910   4.983   7.163   3.084
  166TYR     CB 1911   4.898   7.236   2.980
  166TYR     CG 1912   4.949   7.368   2.923
  166TYR    CD1 1913   5.021   7.367   2.804
  166TYR    HD1 1914   5.080   7.278   2.781
  166TYR    CD2 1915   4.918   7.490   2.981
  166TYR    HD2 1916   4.885   7.490   3.085
  166TYR    CE1 1917   5.045   7.486   2.736
  166TYR    HE1 1918   5.100   7.484   2.642
  166TYR    CE2 1919   4.951   7.608   2.916
  166TYR    HE2 1920   4.932   7.703   2.967
  166TYR     CZ 1921   5.010   7.609   2.790
  166TYR     OH 1922   5.058   7.724   2.737
  166TYR     HH 1923   5.122   7.700   2.664
  166TYR      C 1924   4.910   7.032   3.117
  166TYR      O 1925   4.939   6.931   3.054
  167THR      N 1926   4.824   7.052   3.218
  167THR      H 1927   4.825   7.137   3.269
  167THR     CA 1928   4.738   6.948   3.276
  167THR     CB 1929   4.818   6.863   3.376
  167THR    OG1 1930   4.755   6.739   3.406
  167THR    HG1 1931   4.757   6.677   3.327
  167THR    CG2 1932   4.875   6.924   3.504
  167THR      C 1933   4.610   6.994   3.346
  167THR      O 1934   4.577   7.111   3.363
  168GL4      N 1935   4.527   6.890   3.348
  168GL4      H 1936   4.538   6.806   3.294
  168GL4     CA 1937   4.401   6.895   3.423
  168GL4     CB 1938   4.306   6.786   3.375
  168GL4     CG 1939   4.235   6.821   3.243
  168GL4     CD 1940   4.092   6.767   3.244
  168GL4    OE1 1941   4.071   6.646   3.222
  168GL4   HE11 1942   3.972   6.631   3.217
  168GL4   HE12 1943   4.156   6.604   3.191
  168GL4    OE2 1944   4.002   6.855   3.248
  168GL4   HE21 1945   3.911   6.813   3.249
  168GL4   HE22 1946   4.041   6.947   3.243
  168GL4      C 1947   4.422   6.871   3.573
  168GL4      O 1948   4.491   6.774   3.603
  169PHE      N 1949   4.340   6.928   3.660
  169PHE      H 1950   4.290   7.010   3.632
  169PHE     CA 1951   4.339   6.912   3.807
  169PHE     CB 1952   4.237   7.002   3.877
  169PHE     CG 1953   4.292   7.114   3.965
  169PHE    CD1 1954   4.315   7.235   3.902
  169PHE    HD1 1955   4.313   7.243   3.793
  169PHE    CD2 1956   4.341   7.094   4.094
  169PHE    HD2 1957   4.332   6.995   4.139
  169PHE    CE1 1958   4.388   7.334   3.968
  169PHE    HE1 1959   4.426   7.416   3.908
  169PHE    CE2 1960   4.410   7.192   4.165
  169PHE    HE2 1961   4.418   7.193   4.274
  169PHE     CZ 1962   4.436   7.310   4.096
  169PHE     HZ 1963   4.505   7.383   4.139
  169PHE      C 1964   4.302   6.768   3.843
  169PHE      O 1965   4.213   6.702   3.792
  170THR      N 1966   4.374   6.718   3.944
  170THR      H 1967   4.470   6.746   3.934
  170THR     CA 1968   4.346   6.593   4.015
  170THR     CB 1969   4.451   6.584   4.126
  170THR    OG1 1970   4.416   6.471   4.206
  170THR    HG1 1971   4.432   6.382   4.163
  170THR    CG2 1972   4.460   6.701   4.225
  170THR      C 1973   4.204   6.602   4.072
  170THR      O 1974   4.154   6.702   4.122
  171PRO      N 1975   4.135   6.488   4.075
  171PRO     CA 1976   4.015   6.459   4.156
  171PRO     CB 1977   3.960   6.326   4.104
  171PRO     CG 1978   4.007   6.328   3.958
  171PRO     CD 1979   4.147   6.389   3.967
  171PRO      C 1980   4.037   6.452   4.307
  171PRO      O 1981   3.937   6.462   4.378
  172THR      N 1982   4.161   6.427   4.350
  172THR      H 1983   4.237   6.417   4.286
  172THR     CA 1984   4.193   6.412   4.492
  172THR     CB 1985   4.326   6.341   4.518
  172THR    OG1 1986   4.441   6.411   4.469
  172THR    HG1 1987   4.430   6.435   4.373
  172THR    CG2 1988   4.329   6.205   4.450
  172THR      C 1989   4.185   6.547   4.564
  172THR      O 1990   4.168   6.655   4.507
  173GL4      N 1991   4.203   6.545   4.696
  173GL4      H 1992   4.206   6.455   4.739
  173GL4     CA 1993   4.181   6.663   4.782
  173GL4     CB 1994   4.133   6.617   4.920
  173GL4     CG 1995   4.243   6.562   5.011
  173GL4     CD 1996   4.301   6.428   4.965
  173GL4    OE1 1997   4.233   6.350   4.895
  173GL4   HE11 1998   4.296   6.299   4.836
  173GL4   HE12 1999   4.134   6.361   4.904
  173GL4    OE2 2000   4.413   6.395   5.010
  173GL4   HE21 2001   4.405   6.336   5.091
  173GL4   HE22 2002   4.485   6.419   4.946
  173GL4      C 2003   4.292   6.767   4.799
  173GL4      O 2004   4.309   6.841   4.895
  174LYSH     N 2005   4.369   6.784   4.692
  174LYSH     H 2006   4.351   6.746   4.601
  174LYSH    CA 2007   4.474   6.887   4.696
  174LYSH    CB 2008   4.609   6.816   4.695
  174LYSH    CG 2009   4.721   6.911   4.738
  174LYSH    CD 2010   4.858   6.847   4.762
  174LYSH    CE 2011   4.870   6.754   4.884
  174LYSH    NZ 2012   4.995   6.678   4.899
  174LYSH   HZ1 2013   5.079   6.727   4.875
  174LYSH   HZ2 2014   5.010   6.652   4.994
  174LYSH   HZ3 2015   5.000   6.601   4.836
  174LYSH     C 2016   4.461   6.998   4.591
  174LYSH     O 2017   4.425   6.980   4.475
  175ASN      N 2018   4.497   7.114   4.645
  175ASN      H 2019   4.527   7.126   4.740
  175ASN     CA 2020   4.506   7.236   4.564
  175ASN     CB 2021   4.438   7.350   4.640
  175ASN     CG 2022   4.290   7.336   4.673
  175ASN    OD1 2023   4.254   7.227   4.717
  175ASN    ND2 2024   4.213   7.437   4.634
  175ASN   HD21 2025   4.255   7.520   4.596
  175ASN   HD22 2026   4.113   7.439   4.629
  175ASN      C 2027   4.649   7.282   4.535
  175ASN      O 2028   4.675   7.315   4.420
  176GL4      N 2029   4.739   7.258   4.630
  176GL4      H 2030   4.719   7.205   4.712
  176GL4     CA 2031   4.882   7.284   4.607
  176GL4     CB 2032   4.956   7.267   4.740
  176GL4     CG 2033   4.917   7.353   4.861
  176GL4     CD 2034   5.027   7.357   4.967
  176GL4    OE1 2035   5.044   7.449   5.050
  176GL4   HE11 2036   5.130   7.495   5.031
  176GL4   HE12 2037   4.956   7.464   5.096
  176GL4    OE2 2038   5.099   7.255   4.979
  176GL4   HE21 2039   5.164   7.285   5.048
  176GL4   HE22 2040   5.079   7.174   4.923
  176GL4      C 2041   4.960   7.212   4.497
  176GL4      O 2042   4.993   7.094   4.507
  177TYR      N 2043   4.980   7.284   4.387
  177TYR      H 2044   4.908   7.343   4.351
  177TYR     CA 2045   5.071   7.237   4.281
  177TYR     CB 2046   4.997   7.220   4.148
  177TYR     CG 2047   4.925   7.087   4.125
  177TYR    CD1 2048   4.796   7.076   4.175
  177TYR    HD1 2049   4.757   7.139   4.255
  177TYR    CD2 2050   4.974   7.002   4.026
  177TYR    HD2 2051   5.081   6.982   4.026
  177TYR    CE1 2052   4.714   6.976   4.124
  177TYR    HE1 2053   4.618   6.953   4.169
  177TYR    CE2 2054   4.891   6.904   3.973
  177TYR    HE2 2055   4.934   6.835   3.901
  177TYR     CZ 2056   4.760   6.896   4.020
  177TYR     OH 2057   4.659   6.851   3.941
  177TYR     HH 2058   4.696   6.818   3.854
  177TYR      C 2059   5.204   7.313   4.279
  177TYR      O 2060   5.241   7.384   4.372
  178ALA      N 2061   5.291   7.248   4.203
  178ALA      H 2062   5.269   7.155   4.172
  178ALA     CA 2063   5.432   7.282   4.179
  178ALA     CB 2064   5.512   7.247   4.305
  178ALA      C 2065   5.491   7.205   4.061
  178ALA      O 2066   5.443   7.106   4.006
  179CYS2     N 2067   5.616   7.243   4.035
  179CYS2     H 2068   5.667   7.301   4.099
  179CYS2    CA 2069   5.702   7.174   3.939
  179CYS2    CB 2070   5.682   7.246   3.805
  179CYS2    SG 2071   5.718   7.151   3.653
  179CYS2     C 2072   5.848   7.153   3.980
  179CYS2     O 2073   5.918   7.249   4.011
  180ARG      N 2074   5.899   7.049   3.915
  180ARG      H 2075   5.841   6.989   3.860
  180ARG     CA 2076   6.038   6.999   3.915
  180ARG     CB 2077   6.070   6.933   4.049
  180ARG     CG 2078   6.206   6.969   4.110
  180ARG     CD 2079   6.264   6.871   4.212
  180ARG     NE 2080   6.399   6.920   4.245
  180ARG     HE 2081   6.407   6.962   4.335
  180ARG     CZ 2082   6.509   6.917   4.169
  180ARG    NH1 2083   6.514   6.866   4.045
  180ARG   HH11 2084   6.433   6.824   4.004
  180ARG   HH12 2085   6.600   6.862   3.994
  180ARG    NH2 2086   6.613   6.987   4.216
  180ARG   HH21 2087   6.602   7.049   4.294
  180ARG   HH22 2088   6.708   6.965   4.194
  180ARG      C 2089   6.084   6.903   3.805
  180ARG      O 2090   6.005   6.850   3.726
  181VAL      N 2091   6.213   6.909   3.775
  181VAL      H 2092   6.256   7.000   3.774
  181VAL     CA 2093   6.285   6.801   3.707
  181VAL     CB 2094   6.398   6.835   3.610
  181VAL    CG1 2095   6.360   6.901   3.477
  181VAL    CG2 2096   6.518   6.904   3.675
  181VAL      C 2097   6.323   6.682   3.795
  181VAL      O 2098   6.324   6.692   3.918
  182ASN      N 2099   6.332   6.564   3.733
  182ASN      H 2100   6.325   6.561   3.633
  182ASN     CA 2101   6.367   6.444   3.810
  182ASN     CB 2102   6.240   6.363   3.835
  182ASN     CG 2103   6.185   6.415   3.968
  182ASN    OD1 2104   6.223   6.363   4.073
  182ASN    ND2 2105   6.068   6.479   3.966
  182ASN   HD21 2106   6.020   6.507   3.883
  182ASN   HD22 2107   6.018   6.471   4.052
  182ASN      C 2108   6.475   6.351   3.755
  182ASN      O 2109   6.497   6.336   3.635
  183HI0      N 2110   6.557   6.300   3.847
  183HI0      H 2111   6.580   6.353   3.929
  183HI0     CA 2112   6.649   6.188   3.824
  183HI0     CB 2113   6.743   6.169   3.943
  183HI0     CG 2114   6.880   6.102   3.925
  183HI0    ND1 2115   6.943   6.042   4.026
  183HI0    HD1 2116   6.920   6.055   4.122
  183HI0    CD2 2117   6.938   6.053   3.816
  183HI0    HD2 2118   6.899   6.077   3.717
  183HI0    CE1 2119   7.036   5.960   3.979
  183HI0    HE1 2120   7.122   5.932   4.040
  183HI0    NE2 2121   7.029   5.961   3.847
  183HI0    HE2 2122   7.064   5.894   3.781
  183HI0      C 2123   6.574   6.057   3.798
  183HI0      O 2124   6.469   6.026   3.853
  184VAL      N 2125   6.642   5.969   3.724
  184VAL      H 2126   6.735   5.993   3.696
  184VAL     CA 2127   6.595   5.836   3.684
  184VAL     CB 2128   6.672   5.763   3.573
  184VAL    CG1 2129   6.672   5.835   3.438
  184VAL    CG2 2130   6.818   5.745   3.616
  184VAL      C 2131   6.575   5.740   3.801
  184VAL      O 2132   6.514   5.634   3.787
  185THR      N 2133   6.645   5.757   3.913
  185THR      H 2134   6.726   5.815   3.921
  185THR     CA 2135   6.613   5.693   4.041
  185THR     CB 2136   6.735   5.690   4.133
  185THR    OG1 2137   6.790   5.818   4.167
  185THR    HG1 2138   6.822   5.815   4.262
  185THR    CG2 2139   6.847   5.603   4.076
  185THR      C 2140   6.490   5.747   4.114
  185THR      O 2141   6.390   5.676   4.126
  186LEU      N 2142   6.474   5.879   4.121
  186LEU      H 2143   6.550   5.942   4.107
  186LEU     CA 2144   6.355   5.946   4.174
  186LEU     CB 2145   6.374   6.098   4.185
  186LEU     CG 2146   6.410   6.120   4.332
  186LEU    CD1 2147   6.554   6.087   4.371
  186LEU    CD2 2148   6.365   6.261   4.369
  186LEU      C 2149   6.222   5.930   4.102
  186LEU      O 2150   6.128   5.881   4.164
  187SER      N 2151   6.225   5.931   3.969
  187SER      H 2152   6.306   5.956   3.916
  187SER     CA 2153   6.103   5.916   3.888
  187SER     CB 2154   6.019   6.043   3.886
  187SER     OG 2155   5.889   6.028   3.829
  187SER     HG 2156   5.864   6.121   3.803
  187SER      C 2157   6.140   5.882   3.743
  187SER      O 2158   6.166   5.977   3.670
  188GLN      N 2159   6.141   5.753   3.708
  188GLN      H 2160   6.097   5.683   3.764
  188GLN     CA 2161   6.173   5.725   3.567
  188GLN     CB 2162   6.237   5.586   3.564
  188GLN     CG 2163   6.300   5.542   3.432
  188GLN     CD 2164   6.384   5.415   3.447
  188GLN    OE1 2165   6.456   5.392   3.544
  188GLN    NE2 2166   6.382   5.322   3.352
  188GLN   HE21 2167   6.310   5.328   3.282
  188GLN   HE22 2168   6.465   5.269   3.334
  188GLN      C 2169   6.066   5.755   3.462
  188GLN      O 2170   5.959   5.696   3.476
  189PRO      N 2171   6.092   5.834   3.359
  189PRO     CA 2172   6.006   5.861   3.243
  189PRO     CB 2173   6.091   5.955   3.157
  189PRO     CG 2174   6.234   5.907   3.183
  189PRO     CD 2175   6.223   5.896   3.335
  189PRO      C 2176   5.967   5.733   3.169
  189PRO      O 2177   6.047   5.642   3.148
  190LYSH     N 2178   5.851   5.734   3.103
  190LYSH     H 2179   5.789   5.811   3.118
  190LYSH    CA 2180   5.792   5.629   3.018
  190LYSH    CB 2181   5.746   5.518   3.113
  190LYSH    CG 2182   5.651   5.568   3.223
  190LYSH    CD 2183   5.607   5.452   3.313
  190LYSH    CE 2184   5.715   5.423   3.418
  190LYSH    NZ 2185   5.685   5.325   3.523
  190LYSH   HZ1 2186   5.684   5.229   3.495
  190LYSH   HZ2 2187   5.751   5.325   3.598
  190LYSH   HZ3 2188   5.597   5.353   3.560
  190LYSH     C 2189   5.664   5.663   2.942
  190LYSH     O 2190   5.618   5.777   2.951
  191ILE      N 2191   5.614   5.571   2.859
  191ILE      H 2192   5.667   5.488   2.841
  191ILE     CA 2193   5.508   5.606   2.764
  191ILE     CB 2194   5.494   5.506   2.649
  191ILE    CG1 2195   5.467   5.366   2.704
  191ILE    CG2 2196   5.612   5.528   2.554
  191ILE     CD 2197   5.470   5.242   2.614
  191ILE      C 2198   5.375   5.636   2.833
  191ILE      O 2199   5.291   5.703   2.774
  192VAL      N 2200   5.352   5.575   2.949
  192VAL      H 2201   5.438   5.556   2.997
  192VAL     CA 2202   5.222   5.559   3.017
  192VAL     CB 2203   5.174   5.414   3.018
  192VAL    CG1 2204   5.132   5.365   2.880
  192VAL    CG2 2205   5.270   5.319   3.090
  192VAL      C 2206   5.225   5.618   3.158
  192VAL      O 2207   5.331   5.656   3.207
  193LYSH     N 2208   5.117   5.609   3.235
  193LYSH     H 2209   5.033   5.566   3.200
  193LYSH    CA 2210   5.098   5.664   3.370
  193LYSH    CB 2211   4.950   5.663   3.408
  193LYSH    CG 2212   4.867   5.761   3.326
  193LYSH    CD 2213   4.717   5.735   3.336
  193LYSH    CE 2214   4.640   5.842   3.259
  193LYSH    NZ 2215   4.496   5.814   3.259
  193LYSH   HZ1 2216   4.436   5.884   3.220
  193LYSH   HZ2 2217   4.472   5.729   3.212
  193LYSH   HZ3 2218   4.470   5.799   3.354
  193LYSH     C 2219   5.195   5.598   3.468
  193LYSH     O 2220   5.212   5.476   3.476
  194TRP      N 2221   5.241   5.680   3.563
  194TRP      H 2222   5.236   5.779   3.554
  194TRP     CA 2223   5.309   5.629   3.683
  194TRP     CB 2224   5.458   5.604   3.658
  194TRP     CG 2225   5.552   5.725   3.644
  194TRP    CD1 2226   5.637   5.764   3.738
  194TRP    HD1 2227   5.643   5.717   3.836
  194TRP    CD2 2228   5.589   5.805   3.536
  194TRP    NE1 2229   5.725   5.855   3.698
  194TRP    HE1 2230   5.786   5.909   3.756
  194TRP    CE2 2231   5.701   5.880   3.569
  194TRP    CE3 2232   5.526   5.836   3.417
  194TRP    HE3 2233   5.435   5.782   3.391
  194TRP    CZ2 2234   5.743   5.992   3.498
  194TRP    HZ2 2235   5.839   6.039   3.519
  194TRP    CZ3 2236   5.564   5.948   3.343
  194TRP    HZ3 2237   5.522   5.973   3.245
  194TRP    CH2 2238   5.666   6.030   3.388
  194TRP    HH2 2239   5.695   6.120   3.334
  194TRP      C 2240   5.291   5.722   3.803
  194TRP      O 2241   5.271   5.842   3.787
  195AS4      N 2242   5.323   5.664   3.919
  195AS4      H 2243   5.364   5.573   3.928
  195AS4     CA 2244   5.321   5.730   4.050
  195AS4     CB 2245   5.215   5.679   4.148
  195AS4     CG 2246   5.235   5.534   4.193
  195AS4    OD1 2247   5.175   5.449   4.125
  195AS4   HD11 2248   5.171   5.361   4.172
  195AS4   HD12 2249   5.129   5.495   4.049
  195AS4    OD2 2250   5.307   5.511   4.293
  195AS4   HD21 2251   5.270   5.436   4.348
  195AS4   HD22 2252   5.388   5.569   4.289
  195AS4      C 2253   5.455   5.713   4.122
  195AS4      O 2254   5.531   5.617   4.107
  196ARG      N 2255   5.471   5.801   4.220
  196ARG      H 2256   5.399   5.865   4.247
  196ARG     CA 2257   5.588   5.825   4.305
  196ARG     CB 2258   5.707   5.843   4.210
  196ARG     CG 2259   5.842   5.815   4.277
  196ARG     CD 2260   5.855   5.667   4.313
  196ARG     NE 2261   5.986   5.670   4.378
  196ARG     HE 2262   5.974   5.694   4.475
  196ARG     CZ 2263   6.099   5.610   4.340
  196ARG    NH1 2264   6.112   5.547   4.222
  196ARG   HH11 2265   6.037   5.541   4.156
  196ARG   HH12 2266   6.202   5.536   4.179
  196ARG    NH2 2267   6.201   5.616   4.427
  196ARG   HH21 2268   6.197   5.678   4.505
  196ARG   HH22 2269   6.288   5.566   4.420
  196ARG      C 2270   5.584   5.947   4.397
  196ARG      O 2271   5.556   6.060   4.358
  197AS4      N 2272   5.604   5.913   4.524
  197AS4      H 2273   5.570   5.827   4.563
  197AS4     CA 2274   5.630   6.008   4.633
  197AS4     CB 2275   5.597   5.956   4.773
  197AS4     CG 2276   5.672   5.833   4.824
  197AS4    OD1 2277   5.599   5.732   4.837
  197AS4   HD11 2278   5.654   5.664   4.884
  197AS4   HD12 2279   5.511   5.776   4.816
  197AS4    OD2 2280   5.790   5.830   4.866
  197AS4   HD21 2281   5.799   5.737   4.903
  197AS4   HD22 2282   5.826   5.922   4.849
  197AS4      C 2283   5.772   6.060   4.613
  197AS4      O 2284   5.871   5.995   4.580
  198MET      N 2285   5.792   6.179   4.670
  198MET      H 2286   5.712   6.232   4.698
  198MET     CA 2287   5.915   6.258   4.675
  198MET     CB 2288   5.936   6.350   4.555
  198MET     CG 2289   5.962   6.274   4.425
  198MET     SD 2290   5.928   6.387   4.285
  198MET     CE 2291   5.831   6.283   4.178
  198MET      C 2292   5.885   6.355   4.790
  198MET     O1 2293   5.973   6.374   4.877
  198MET   HO11 2294   5.925   6.419   4.953
  198MET   HO12 2295   6.058   6.330   4.850
  198MET     O2 2296   5.773   6.409   4.802
  198MET   HO21 2297   5.775   6.482   4.871
  198MET   HO22 2298   5.711   6.378   4.730
   9.64543   9.64543   6.82035   0.00000   0.00000   0.00000   0.00000   4.82271   4.82271
