# Supplementary material for: Interfacial Dynamics and Growth Modes of β2-Microglobulin Dimers
Source: J Chem Inf Model. 2023 May 3;63(14):4447–57. doi: 10.1021/acs.jcim.3c00399 (PMC10369489; doi:10.1021/acs.jcim.3c00399)
Supplement: Supplementary file 2 — ci3c00399_si_002.zip [file ci3c00399_si_002.zip › Supporting-Information/confs_start/Start_conformation_BM-9_rep2-3.gro]

Protein in water t=   0.00000 step= 0
 2298
    1ILE      N    1   6.148   7.649   4.145
    1ILE     H1    2   6.177   7.576   4.083
    1ILE     H2    3   6.050   7.659   4.128
    1ILE     H3    4   6.188   7.731   4.104
    1ILE     CA    5   6.179   7.644   4.288
    1ILE     CB    6   6.263   7.524   4.332
    1ILE    CG1    7   6.400   7.527   4.264
    1ILE    CG2    8   6.189   7.392   4.306
    1ILE     CD    9   6.490   7.451   4.362
    1ILE      C   10   6.245   7.777   4.328
    1ILE      O   11   6.292   7.847   4.238
    2GLN      N   12   6.270   7.792   4.457
    2GLN      H   13   6.239   7.722   4.521
    2GLN     CA   14   6.328   7.912   4.520
    2GLN     CB   15   6.263   7.929   4.657
    2GLN     CG   16   6.133   8.008   4.637
    2GLN     CD   17   6.066   8.022   4.774
    2GLN    OE1   18   6.079   8.123   4.844
    2GLN    NE2   19   5.977   7.927   4.797
    2GLN   HE21   20   5.961   7.864   4.721
    2GLN   HE22   21   5.918   7.918   4.877
    2GLN      C   22   6.481   7.906   4.527
    2GLN      O   23   6.539   7.803   4.560
    3ARG      N   24   6.537   8.026   4.523
    3ARG      H   25   6.496   8.094   4.584
    3ARG     CA   26   6.682   8.050   4.522
    3ARG     CB   27   6.716   8.190   4.470
    3ARG     CG   28   6.694   8.187   4.319
    3ARG     CD   29   6.682   8.334   4.279
    3ARG     NE   30   6.661   8.351   4.134
    3ARG     HE   31   6.584   8.300   4.094
    3ARG     CZ   32   6.740   8.426   4.057
    3ARG    NH1   33   6.852   8.486   4.102
    3ARG   HH11   34   6.870   8.517   4.195
    3ARG   HH12   35   6.914   8.516   4.029
    3ARG    NH2   36   6.729   8.430   3.924
    3ARG   HH21   37   6.665   8.371   3.874
    3ARG   HH22   38   6.782   8.497   3.872
    3ARG      C   39   6.771   8.019   4.642
    3ARG      O   40   6.882   8.071   4.653
    4THR      N   41   6.726   7.925   4.725
    4THR      H   42   6.655   7.867   4.686
    4THR     CA   43   6.800   7.894   4.848
    4THR     CB   44   6.703   7.876   4.966
    4THR    OG1   45   6.583   7.803   4.941
    4THR    HG1   46   6.583   7.705   4.960
    4THR    CG2   47   6.667   8.020   5.002
    4THR      C   48   6.897   7.776   4.852
    4THR      O   49   6.981   7.785   4.940
    5PRO      N   50   6.880   7.663   4.783
    5PRO     CA   51   6.973   7.550   4.797
    5PRO     CB   52   6.915   7.438   4.710
    5PRO     CG   53   6.833   7.506   4.601
    5PRO     CD   54   6.789   7.635   4.671
    5PRO      C   55   7.122   7.581   4.788
    5PRO      O   56   7.213   7.507   4.825
    6LYSH     N   57   7.145   7.663   4.686
    6LYSH     H   58   7.078   7.682   4.614
    6LYSH    CA   59   7.276   7.713   4.640
    6LYSH    CB   60   7.360   7.786   4.745
    6LYSH    CG   61   7.310   7.930   4.759
    6LYSH    CD   62   7.403   8.011   4.850
    6LYSH    CE   63   7.324   8.130   4.904
    6LYSH    NZ   64   7.401   8.239   4.966
    6LYSH   HZ1   65   7.343   8.307   5.011
    6LYSH   HZ2   66   7.460   8.198   5.035
    6LYSH   HZ3   67   7.455   8.281   4.893
    6LYSH     C   68   7.352   7.613   4.553
    6LYSH     O   69   7.397   7.659   4.447
    7ILE      N   70   7.342   7.484   4.582
    7ILE      H   71   7.341   7.451   4.676
    7ILE     CA   72   7.365   7.375   4.486
    7ILE     CB   73   7.356   7.237   4.553
    7ILE    CG1   74   7.403   7.118   4.469
    7ILE    CG2   75   7.214   7.196   4.590
    7ILE     CD   76   7.445   7.004   4.562
    7ILE      C   77   7.281   7.376   4.358
    7ILE      O   78   7.162   7.407   4.354
    8GLN      N   79   7.346   7.347   4.246
    8GLN      H   80   7.440   7.314   4.253
    8GLN     CA   81   7.288   7.343   4.111
    8GLN     CB   82   7.408   7.352   4.016
    8GLN     CG   83   7.369   7.416   3.882
    8GLN     CD   84   7.491   7.427   3.790
    8GLN    OE1   85   7.593   7.489   3.816
    8GLN    NE2   86   7.482   7.365   3.673
    8GLN   HE21   87   7.409   7.300   3.652
    8GLN   HE22   88   7.564   7.360   3.616
    8GLN      C   89   7.187   7.232   4.086
    8GLN      O   90   7.214   7.148   4.000
    9VAL      N   91   7.074   7.227   4.156
    9VAL      H   92   7.054   7.302   4.219
    9VAL     CA   93   6.971   7.122   4.149
    9VAL     CB   94   6.855   7.152   4.244
    9VAL    CG1   95   6.896   7.134   4.390
    9VAL    CG2   96   6.801   7.295   4.244
    9VAL      C   97   6.913   7.097   4.009
    9VAL      O   98   6.917   7.190   3.929
   10TYR      N   99   6.882   6.971   3.983
   10TYR      H  100   6.879   6.903   4.056
   10TYR     CA  101   6.827   6.923   3.855
   10TYR     CB  102   6.676   6.947   3.846
   10TYR     CG  103   6.616   7.085   3.873
   10TYR    CD1  104   6.542   7.106   3.989
   10TYR    HD1  105   6.504   7.020   4.045
   10TYR    CD2  106   6.646   7.192   3.791
   10TYR    HD2  107   6.708   7.180   3.702
   10TYR    CE1  108   6.515   7.237   4.025
   10TYR    HE1  109   6.468   7.257   4.121
   10TYR    CE2  110   6.621   7.325   3.822
   10TYR    HE2  111   6.671   7.400   3.760
   10TYR     CZ  112   6.548   7.342   3.939
   10TYR     OH  113   6.545   7.470   3.985
   10TYR     HH  114   6.523   7.531   3.909
   10TYR      C  115   6.897   6.947   3.721
   10TYR      O  116   6.889   6.862   3.633
   11SER      N  117   6.998   7.033   3.733
   11SER      H  118   6.986   7.101   3.805
   11SER     CA  119   7.100   7.049   3.628
   11SER     CB  120   7.187   7.171   3.662
   11SER     OG  121   7.280   7.184   3.554
   11SER     HG  122   7.224   7.233   3.487
   11SER      C  123   7.187   6.927   3.597
   11SER      O  124   7.289   6.891   3.655
   12ARG      N  125   7.143   6.870   3.486
   12ARG      H  126   7.047   6.881   3.460
   12ARG     CA  127   7.218   6.762   3.420
   12ARG     CB  128   7.130   6.676   3.328
   12ARG     CG  129   7.060   6.569   3.412
   12ARG     CD  130   7.146   6.460   3.477
   12ARG     NE  131   7.071   6.364   3.559
   12ARG     HE  132   6.972   6.366   3.544
   12ARG     CZ  133   7.121   6.264   3.632
   12ARG    NH1  134   7.255   6.253   3.635
   12ARG   HH11  135   7.296   6.319   3.572
   12ARG   HH12  136   7.294   6.192   3.703
   12ARG    NH2  137   7.052   6.196   3.724
   12ARG   HH21  138   6.952   6.202   3.728
   12ARG   HH22  139   7.093   6.132   3.789
   12ARG      C  140   7.351   6.803   3.357
   12ARG      O  141   7.383   6.759   3.247
   13HI0      N  142   7.421   6.903   3.411
   13HI0      H  143   7.381   6.989   3.441
   13HI0     CA  144   7.557   6.935   3.364
   13HI0     CB  145   7.553   7.053   3.267
   13HI0     CG  146   7.459   7.048   3.147
   13HI0    ND1  147   7.471   6.959   3.049
   13HI0    HD1  148   7.526   6.877   3.036
   13HI0    CD2  149   7.363   7.136   3.119
   13HI0    HD2  150   7.316   7.214   3.180
   13HI0    CE1  151   7.377   6.993   2.961
   13HI0    HE1  152   7.360   6.924   2.878
   13HI0    NE2  153   7.310   7.101   3.003
   13HI0    HE2  154   7.257   7.164   2.945
   13HI0      C  155   7.660   6.964   3.473
   13HI0      O  156   7.633   7.025   3.576
   14PRO      N  157   7.786   6.922   3.462
   14PRO     CA  158   7.886   6.963   3.561
   14PRO     CB  159   7.977   6.841   3.578
   14PRO     CG  160   7.974   6.784   3.436
   14PRO     CD  161   7.830   6.802   3.389
   14PRO      C  162   7.958   7.084   3.501
   14PRO      O  163   7.918   7.138   3.398
   15ALA      N  164   8.059   7.134   3.573
   15ALA      H  165   8.081   7.098   3.663
   15ALA     CA  166   8.134   7.255   3.537
   15ALA     CB  167   8.188   7.307   3.670
   15ALA      C  168   8.242   7.230   3.431
   15ALA      O  169   8.246   7.120   3.374
   16GL4      N  170   8.306   7.339   3.390
   16GL4      H  171   8.270   7.432   3.398
   16GL4     CA  172   8.407   7.333   3.284
   16GL4     CB  173   8.507   7.443   3.320
   16GL4     CG  174   8.454   7.586   3.306
   16GL4     CD  175   8.573   7.682   3.304
   16GL4    OE1  176   8.618   7.720   3.414
   16GL4   HE11  177   8.669   7.805   3.401
   16GL4   HE12  178   8.591   7.653   3.484
   16GL4    OE2  179   8.615   7.715   3.191
   16GL4   HE21  180   8.707   7.755   3.190
   16GL4   HE22  181   8.539   7.681   3.135
   16GL4      C  182   8.486   7.205   3.255
   16GL4      O  183   8.467   7.155   3.145
   17ASN      N  184   8.547   7.147   3.358
   17ASN      H  185   8.541   7.182   3.452
   17ASN     CA  186   8.638   7.033   3.338
   17ASN     CB  187   8.764   7.051   3.423
   17ASN     CG  188   8.883   6.976   3.363
   17ASN    OD1  189   8.915   6.860   3.391
   17ASN    ND2  190   8.966   7.046   3.286
   17ASN   HD21  191   8.957   7.146   3.284
   17ASN   HD22  192   9.036   6.994   3.238
   17ASN      C  193   8.567   6.898   3.352
   17ASN      O  194   8.632   6.794   3.361
   18GLY      N  195   8.435   6.898   3.366
   18GLY      H  196   8.375   6.978   3.358
   18GLY     CA  197   8.364   6.774   3.399
   18GLY      C  198   8.398   6.729   3.541
   18GLY      O  199   8.407   6.805   3.637
   19LYSH     N  200   8.403   6.599   3.571
   19LYSH     H  201   8.473   6.566   3.634
   19LYSH    CA  202   8.355   6.490   3.485
   19LYSH    CB  203   8.461   6.380   3.482
   19LYSH    CG  204   8.579   6.445   3.409
   19LYSH    CD  205   8.718   6.389   3.441
   19LYSH    CE  206   8.826   6.460   3.360
   19LYSH    NZ  207   8.867   6.592   3.410
   19LYSH   HZ1  208   8.887   6.577   3.507
   19LYSH   HZ2  209   8.937   6.639   3.355
   19LYSH   HZ3  210   8.791   6.658   3.413
   19LYSH     C  211   8.223   6.426   3.529
   19LYSH     O  212   8.136   6.404   3.445
   20SER      N  213   8.208   6.410   3.661
   20SER      H  214   8.279   6.439   3.725
   20SER     CA  215   8.082   6.361   3.718
   20SER     CB  216   8.106   6.306   3.858
   20SER     OG  217   8.159   6.174   3.850
   20SER     HG  218   8.184   6.148   3.943
   20SER      C  219   7.965   6.459   3.732
   20SER      O  220   7.976   6.572   3.779
   21ASN      N  221   7.851   6.394   3.712
   21ASN      H  222   7.850   6.303   3.670
   21ASN     CA  223   7.720   6.458   3.732
   21ASN     CB  224   7.683   6.516   3.595
   21ASN     CG  225   7.552   6.593   3.617
   21ASN    OD1  226   7.447   6.537   3.585
   21ASN    ND2  227   7.546   6.704   3.689
   21ASN   HD21  228   7.613   6.753   3.746
   21ASN   HD22  229   7.466   6.761   3.671
   21ASN      C  230   7.618   6.362   3.794
   21ASN      O  231   7.557   6.280   3.725
   22PHE      N  232   7.593   6.362   3.924
   22PHE      H  233   7.535   6.286   3.955
   22PHE     CA  234   7.638   6.446   4.036
   22PHE     CB  235   7.767   6.396   4.101
   22PHE     CG  236   7.760   6.250   4.145
   22PHE    CD1  237   7.695   6.214   4.263
   22PHE    HD1  238   7.664   6.292   4.332
   22PHE    CD2  239   7.809   6.151   4.061
   22PHE    HD2  240   7.878   6.177   3.981
   22PHE    CE1  241   7.681   6.082   4.303
   22PHE    HE1  242   7.610   6.064   4.384
   22PHE    CE2  243   7.792   6.018   4.100
   22PHE    HE2  244   7.823   5.943   4.028
   22PHE     CZ  245   7.731   5.983   4.220
   22PHE     HZ  246   7.723   5.877   4.244
   22PHE      C  247   7.628   6.599   4.041
   22PHE      O  248   7.666   6.670   3.948
   23LEU      N  249   7.564   6.649   4.147
   23LEU      H  250   7.544   6.598   4.230
   23LEU     CA  251   7.525   6.791   4.146
   23LEU     CB  252   7.412   6.793   4.250
   23LEU     CG  253   7.284   6.739   4.186
   23LEU    CD1  254   7.181   6.738   4.300
   23LEU    CD2  255   7.233   6.818   4.066
   23LEU      C  256   7.639   6.884   4.187
   23LEU      O  257   7.709   6.859   4.285
   24ASN      N  258   7.645   6.993   4.111
   24ASN      H  259   7.593   7.001   4.026
   24ASN     CA  260   7.744   7.100   4.128
   24ASN     CB  261   7.746   7.182   3.999
   24ASN     CG  262   7.861   7.283   3.997
   24ASN    OD1  263   7.975   7.240   4.012
   24ASN    ND2  264   7.838   7.408   3.956
   24ASN   HD21  265   7.750   7.432   3.915
   24ASN   HD22  266   7.901   7.485   3.970
   24ASN      C  267   7.721   7.183   4.255
   24ASN      O  268   7.627   7.262   4.246
   25CYS2     N  269   7.810   7.183   4.353
   25CYS2     H  270   7.891   7.127   4.333
   25CYS2    CA  271   7.817   7.254   4.482
   25CYS2    CB  272   7.897   7.167   4.579
   25CYS2    SG  273   7.889   7.236   4.748
   25CYS2     C  274   7.857   7.400   4.462
   25CYS2     O  275   7.950   7.431   4.389
   26TYR      N  276   7.797   7.487   4.543
   26TYR      H  277   7.711   7.462   4.588
   26TYR     CA  278   7.830   7.630   4.550
   26TYR     CB  279   7.718   7.709   4.618
   26TYR     CG  280   7.718   7.862   4.626
   26TYR    CD1  281   7.669   7.937   4.520
   26TYR    HD1  282   7.602   7.902   4.442
   26TYR    CD2  283   7.779   7.918   4.737
   26TYR    HD2  284   7.851   7.858   4.793
   26TYR    CE1  285   7.701   8.072   4.522
   26TYR    HE1  286   7.666   8.129   4.436
   26TYR    CE2  287   7.795   8.056   4.745
   26TYR    HE2  288   7.836   8.103   4.834
   26TYR     CZ  289   7.758   8.132   4.634
   26TYR     OH  290   7.819   8.253   4.621
   26TYR     HH  291   7.818   8.277   4.524
   26TYR      C  292   7.968   7.659   4.610
   26TYR      O  293   8.001   7.606   4.716
   27VAL      N  294   8.057   7.721   4.533
   27VAL      H  295   8.040   7.714   4.435
   27VAL     CA  296   8.195   7.747   4.578
   27VAL     CB  297   8.296   7.746   4.463
   27VAL    CG1  298   8.299   7.606   4.403
   27VAL    CG2  299   8.261   7.851   4.357
   27VAL      C  300   8.210   7.867   4.672
   27VAL      O  301   8.297   7.952   4.655
   28SER      N  302   8.169   7.843   4.796
   28SER      H  303   8.132   7.755   4.827
   28SER     CA  304   8.191   7.946   4.898
   28SER     CB  305   8.089   7.923   5.009
   28SER     OG  306   8.100   7.793   5.068
   28SER     HG  307   8.069   7.800   5.163
   28SER      C  308   8.331   7.948   4.960
   28SER      O  309   8.367   8.050   5.018
   29GLY      N  310   8.415   7.845   4.948
   29GLY      H  311   8.386   7.752   4.924
   29GLY     CA  312   8.549   7.847   5.007
   29GLY      C  313   8.650   7.748   4.948
   29GLY      O  314   8.689   7.654   5.017
   30PHE      N  315   8.687   7.777   4.824
   30PHE      H  316   8.664   7.869   4.793
   30PHE     CA  317   8.781   7.698   4.743
   30PHE     CB  318   8.754   7.706   4.593
   30PHE     CG  319   8.758   7.846   4.530
   30PHE    CD1  320   8.873   7.876   4.458
   30PHE    HD1  321   8.959   7.809   4.456
   30PHE    CD2  322   8.637   7.911   4.513
   30PHE    HD2  323   8.548   7.893   4.574
   30PHE    CE1  324   8.868   7.980   4.366
   30PHE    HE1  325   8.955   8.025   4.318
   30PHE    CE2  326   8.632   8.017   4.423
   30PHE    HE2  327   8.550   8.089   4.420
   30PHE     CZ  328   8.747   8.047   4.352
   30PHE     HZ  329   8.744   8.119   4.270
   30PHE      C  330   8.928   7.731   4.771
   30PHE      O  331   9.005   7.638   4.749
   31HI0      N  332   8.960   7.854   4.808
   31HI0      H  333   8.905   7.926   4.765
   31HI0     CA  334   9.092   7.895   4.858
   31HI0     CB  335   9.107   8.047   4.840
   31HI0     CG  336   9.252   8.095   4.848
   31HI0    ND1  337   9.355   8.040   4.784
   31HI0    HD1  338   9.345   7.981   4.704
   31HI0    CD2  339   9.306   8.147   4.958
   31HI0    HD2  340   9.255   8.183   5.047
   31HI0    CE1  341   9.471   8.051   4.849
   31HI0    HE1  342   9.572   8.032   4.815
   31HI0    NE2  343   9.436   8.117   4.959
   31HI0    HE2  344   9.508   8.147   5.021
   31HI0      C  345   9.118   7.855   5.003
   31HI0      O  346   9.040   7.896   5.090
   32PRO      N  347   9.226   7.781   5.025
   32PRO     CA  348   9.330   7.734   4.932
   32PRO     CB  349   9.461   7.726   5.009
   32PRO     CG  350   9.422   7.707   5.156
   32PRO     CD  351   9.279   7.761   5.160
   32PRO      C  352   9.288   7.600   4.870
   32PRO      O  353   9.250   7.507   4.942
   33SER      N  354   9.335   7.585   4.746
   33SER      H  355   9.388   7.658   4.703
   33SER     CA  356   9.293   7.469   4.666
   33SER     CB  357   9.315   7.502   4.519
   33SER     OG  358   9.448   7.541   4.486
   33SER     HG  359   9.456   7.596   4.402
   33SER      C  360   9.373   7.342   4.696
   33SER      O  361   9.334   7.235   4.649
   34AS4      N  362   9.485   7.353   4.767
   34AS4      H  363   9.540   7.437   4.767
   34AS4     CA  364   9.559   7.239   4.822
   34AS4     CB  365   9.684   7.298   4.887
   34AS4     CG  366   9.784   7.353   4.786
   34AS4    OD1  367   9.885   7.284   4.760
   34AS4   HD11  368   9.965   7.343   4.750
   34AS4   HD12  369   9.864   7.188   4.778
   34AS4    OD2  370   9.761   7.462   4.727
   34AS4   HD21  371   9.847   7.507   4.706
   34AS4   HD22  372   9.662   7.472   4.734
   34AS4      C  373   9.488   7.148   4.921
   34AS4      O  374   9.531   7.033   4.927
   35ILE      N  375   9.374   7.187   4.978
   35ILE      H  376   9.325   7.265   4.939
   35ILE     CA  377   9.302   7.097   5.070
   35ILE     CB  378   9.316   7.129   5.219
   35ILE    CG1  379   9.317   7.281   5.240
   35ILE    CG2  380   9.438   7.064   5.284
   35ILE     CD  381   9.284   7.339   5.377
   35ILE      C  382   9.155   7.072   5.037
   35ILE      O  383   9.089   7.165   4.991
   36GL4      N  384   9.102   6.956   5.074
   36GL4      H  385   9.149   6.898   5.141
   36GL4     CA  386   8.964   6.910   5.047
   36GL4     CB  387   8.939   6.769   5.099
   36GL4     CG  388   9.028   6.660   5.039
   36GL4     CD  389   9.018   6.538   5.131
   36GL4    OE1  390   9.111   6.509   5.210
   36GL4   HE11  391   9.094   6.426   5.263
   36GL4   HE12  392   9.159   6.596   5.218
   36GL4    OE2  393   8.921   6.462   5.115
   36GL4   HE21  394   8.932   6.381   5.173
   36GL4   HE22  395   8.870   6.493   5.035
   36GL4      C  396   8.847   7.002   5.081
   36GL4      O  397   8.848   7.057   5.191
   37VAL      N  398   8.794   7.046   4.967
   37VAL      H  399   8.816   7.006   4.878
   37VAL     CA  400   8.679   7.138   4.962
   37VAL     CB  401   8.668   7.223   4.835
   37VAL    CG1  402   8.580   7.345   4.860
   37VAL    CG2  403   8.808   7.261   4.785
   37VAL      C  404   8.550   7.056   4.973
   37VAL      O  405   8.504   6.993   4.878
   38AS4      N  406   8.512   7.043   5.099
   38AS4      H  407   8.563   7.091   5.170
   38AS4     CA  408   8.408   6.948   5.142
   38AS4     CB  409   8.466   6.904   5.277
   38AS4     CG  410   8.412   6.775   5.338
   38AS4    OD1  411   8.477   6.735   5.437
   38AS4   HD11  412   8.444   6.645   5.466
   38AS4   HD12  413   8.552   6.799   5.450
   38AS4    OD2  414   8.314   6.720   5.283
   38AS4   HD21  415   8.273   6.653   5.345
   38AS4   HD22  416   8.299   6.753   5.190
   38AS4      C  417   8.274   7.019   5.158
   38AS4      O  418   8.271   7.140   5.179
   39LEU      N  419   8.172   6.937   5.186
   39LEU      H  420   8.191   6.839   5.197
   39LEU     CA  421   8.031   6.976   5.182
   39LEU     CB  422   7.950   6.855   5.136
   39LEU     CG  423   7.836   6.899   5.044
   39LEU    CD1  424   7.881   6.881   4.899
   39LEU    CD2  425   7.699   6.841   5.077
   39LEU      C  426   7.974   7.019   5.318
   39LEU      O  427   7.987   6.945   5.415
   40LEU      N  428   7.924   7.142   5.322
   40LEU      H  429   7.959   7.210   5.258
   40LEU     CA  430   7.845   7.202   5.430
   40LEU     CB  431   7.879   7.349   5.457
   40LEU     CG  432   8.018   7.374   5.515
   40LEU    CD1  433   8.035   7.525   5.534
   40LEU    CD2  434   8.038   7.303   5.649
   40LEU      C  435   7.694   7.198   5.409
   40LEU      O  436   7.647   7.197   5.295
   41LYSH     N  437   7.618   7.189   5.518
   41LYSH     H  438   7.649   7.146   5.603
   41LYSH    CA  439   7.475   7.223   5.522
   41LYSH    CB  440   7.399   7.104   5.579
   41LYSH    CG  441   7.249   7.089   5.552
   41LYSH    CD  442   7.195   6.966   5.625
   41LYSH    CE  443   7.056   6.935   5.567
   41LYSH    NZ  444   7.015   6.801   5.610
   41LYSH   HZ1  445   7.082   6.729   5.588
   41LYSH   HZ2  446   7.006   6.796   5.710
   41LYSH   HZ3  447   6.930   6.766   5.570
   41LYSH     C  448   7.452   7.351   5.603
   41LYSH     O  449   7.481   7.348   5.722
   42ASN      N  450   7.432   7.467   5.540
   42ASN      H  451   7.412   7.455   5.443
   42ASN     CA  452   7.418   7.605   5.588
   42ASN     CB  453   7.288   7.636   5.662
   42ASN     CG  454   7.161   7.665   5.581
   42ASN    OD1  455   7.099   7.569   5.536
   42ASN    ND2  456   7.118   7.789   5.562
   42ASN   HD21  457   7.167   7.868   5.599
   42ASN   HD22  458   7.036   7.805   5.507
   42ASN      C  459   7.537   7.674   5.655
   42ASN      O  460   7.565   7.790   5.623
   43GLY      N  461   7.577   7.606   5.762
   43GLY      H  462   7.514   7.543   5.807
   43GLY     CA  463   7.695   7.638   5.844
   43GLY      C  464   7.768   7.513   5.894
   43GLY      O  465   7.891   7.505   5.888
   44GL4      N  466   7.702   7.399   5.908
   44GL4      H  467   7.650   7.358   5.832
   44GL4     CA  468   7.750   7.287   5.990
   44GL4     CB  469   7.639   7.230   6.079
   44GL4     CG  470   7.684   7.146   6.198
   44GL4     CD  471   7.797   7.218   6.272
   44GL4    OE1  472   7.914   7.177   6.255
   44GL4   HE11  473   7.977   7.220   6.319
   44GL4   HE12  474   7.922   7.102   6.189
   44GL4    OE2  475   7.775   7.329   6.326
   44GL4   HE21  476   7.855   7.387   6.311
   44GL4   HE22  477   7.689   7.333   6.376
   44GL4      C  478   7.801   7.175   5.899
   44GL4      O  479   7.743   7.149   5.794
   45ARG      N  480   7.907   7.114   5.953
   45ARG      H  481   7.949   7.158   6.032
   45ARG     CA  482   7.965   6.990   5.899
   45ARG     CB  483   8.082   6.948   5.989
   45ARG     CG  484   8.178   7.065   6.009
   45ARG     CD  485   8.313   7.040   6.077
   45ARG     NE  486   8.387   7.166   6.089
   45ARG     HE  487   8.406   7.218   6.006
   45ARG     CZ  488   8.423   7.225   6.204
   45ARG    NH1  489   8.395   7.171   6.323
   45ARG   HH11  490   8.337   7.090   6.328
   45ARG   HH12  491   8.428   7.210   6.409
   45ARG    NH2  492   8.527   7.310   6.202
   45ARG   HH21  493   8.564   7.329   6.111
   45ARG   HH22  494   8.558   7.368   6.277
   45ARG      C  495   7.856   6.884   5.883
   45ARG      O  496   7.797   6.842   5.982
   46ILE      N  497   7.844   6.835   5.760
   46ILE      H  498   7.912   6.851   5.688
   46ILE     CA  499   7.768   6.710   5.744
   46ILE     CB  500   7.633   6.717   5.672
   46ILE    CG1  501   7.630   6.773   5.529
   46ILE    CG2  502   7.539   6.792   5.766
   46ILE     CD  503   7.571   6.673   5.430
   46ILE      C  504   7.848   6.590   5.692
   46ILE      O  505   7.964   6.606   5.653
   47GL4      N  506   7.791   6.471   5.706
   47GL4      H  507   7.714   6.471   5.770
   47GL4     CA  508   7.848   6.339   5.674
   47GL4     CB  509   7.754   6.235   5.734
   47GL4     CG  510   7.741   6.234   5.887
   47GL4     CD  511   7.678   6.356   5.954
   47GL4    OE1  512   7.748   6.403   6.046
   47GL4   HE11  513   7.717   6.498   6.050
   47GL4   HE12  514   7.798   6.326   6.085
   47GL4    OE2  515   7.593   6.427   5.894
   47GL4   HE21  516   7.582   6.514   5.941
   47GL4   HE22  517   7.556   6.378   5.815
   47GL4      C  518   7.878   6.328   5.525
   47GL4      O  519   7.811   6.389   5.441
   48LYSH     N  520   7.977   6.242   5.505
   48LYSH     H  521   8.033   6.204   5.579
   48LYSH    CA  522   8.041   6.206   5.377
   48LYSH    CB  523   8.151   6.101   5.388
   48LYSH    CG  524   8.284   6.161   5.434
   48LYSH    CD  525   8.338   6.268   5.338
   48LYSH    CE  526   8.427   6.365   5.415
   48LYSH    NZ  527   8.487   6.461   5.322
   48LYSH   HZ1  528   8.439   6.549   5.328
   48LYSH   HZ2  529   8.583   6.479   5.345
   48LYSH   HZ3  530   8.480   6.421   5.230
   48LYSH     C  531   7.949   6.167   5.261
   48LYSH     O  532   7.886   6.062   5.250
   49VAL      N  533   7.942   6.276   5.186
   49VAL      H  534   7.976   6.367   5.208
   49VAL     CA  535   7.863   6.274   5.061
   49VAL     CB  536   7.823   6.416   5.020
   49VAL    CG1  537   7.721   6.479   5.115
   49VAL    CG2  538   7.940   6.514   5.021
   49VAL      C  539   7.905   6.186   4.943
   49VAL      O  540   8.023   6.166   4.913
   50GL4      N  541   7.804   6.148   4.867
   50GL4      H  542   7.714   6.192   4.873
   50GL4     CA  543   7.801   6.039   4.767
   50GL4     CB  544   7.673   6.044   4.684
   50GL4     CG  545   7.557   5.992   4.769
   50GL4     CD  546   7.483   6.099   4.848
   50GL4    OE1  547   7.385   6.159   4.798
   50GL4   HE11  548   7.345   6.223   4.863
   50GL4   HE12  549   7.384   6.133   4.701
   50GL4    OE2  550   7.530   6.123   4.961
   50GL4   HE21  551   7.509   6.221   4.965
   50GL4   HE22  552   7.573   6.042   5.001
   50GL4      C  553   7.924   6.022   4.677
   50GL4      O  554   7.950   5.912   4.628
   51HI0      N  555   7.993   6.129   4.640
   51HI0      H  556   7.983   6.211   4.696
   51HI0     CA  557   8.088   6.143   4.529
   51HI0     CB  558   8.006   6.178   4.405
   51HI0     CG  559   8.082   6.137   4.279
   51HI0    ND1  560   8.103   6.009   4.250
   51HI0    HD1  561   8.069   5.924   4.289
   51HI0    CD2  562   8.161   6.215   4.205
   51HI0    HD2  563   8.155   6.324   4.205
   51HI0    CE1  564   8.185   6.011   4.145
   51HI0    HE1  565   8.218   5.920   4.094
   51HI0    NE2  566   8.217   6.136   4.114
   51HI0    HE2  567   8.278   6.161   4.038
   51HI0      C  568   8.199   6.245   4.555
   51HI0      O  569   8.181   6.344   4.625
   52SER      N  570   8.307   6.243   4.477
   52SER      H  571   8.319   6.160   4.422
   52SER     CA  572   8.418   6.339   4.486
   52SER     CB  573   8.505   6.306   4.608
   52SER     OG  574   8.595   6.196   4.594
   52SER     HG  575   8.585   6.151   4.683
   52SER      C  576   8.508   6.330   4.363
   52SER      O  577   8.541   6.224   4.309
   53AS4      N  578   8.538   6.446   4.305
   53AS4      H  579   8.529   6.528   4.362
   53AS4     CA  580   8.607   6.476   4.179
   53AS4     CB  581   8.506   6.470   4.063
   53AS4     CG  582   8.553   6.454   3.918
   53AS4    OD1  583   8.466   6.458   3.828
   53AS4   HD11  584   8.501   6.434   3.738
   53AS4   HD12  585   8.379   6.487   3.867
   53AS4    OD2  586   8.673   6.457   3.884
   53AS4   HD21  587   8.680   6.442   3.785
   53AS4   HD22  588   8.728   6.483   3.963
   53AS4      C  589   8.663   6.618   4.180
   53AS4      O  590   8.650   6.694   4.275
   54LEU      N  591   8.764   6.628   4.094
   54LEU      H  592   8.782   6.541   4.048
   54LEU     CA  593   8.849   6.746   4.073
   54LEU     CB  594   8.984   6.708   4.013
   54LEU     CG  595   9.089   6.648   4.107
   54LEU    CD1  596   9.225   6.609   4.049
   54LEU    CD2  597   9.133   6.746   4.216
   54LEU      C  598   8.788   6.850   3.979
   54LEU      O  599   8.759   6.820   3.864
   55SER      N  600   8.749   6.963   4.038
   55SER      H  601   8.748   6.961   4.138
   55SER     CA  602   8.711   7.082   3.961
   55SER     CB  603   8.601   7.153   4.041
   55SER     OG  604   8.532   7.242   3.953
   55SER     HG  605   8.490   7.191   3.877
   55SER      C  606   8.819   7.185   3.930
   55SER      O  607   8.905   7.215   4.013
   56PHE      N  608   8.791   7.270   3.831
   56PHE      H  609   8.696   7.284   3.802
   56PHE     CA  610   8.893   7.366   3.786
   56PHE     CB  611   8.873   7.374   3.634
   56PHE     CG  612   8.993   7.437   3.564
   56PHE    CD1  613   8.984   7.562   3.503
   56PHE    HD1  614   8.902   7.630   3.528
   56PHE    CD2  615   9.115   7.371   3.559
   56PHE    HD2  616   9.129   7.284   3.623
   56PHE    CE1  617   9.087   7.616   3.428
   56PHE    HE1  618   9.066   7.707   3.370
   56PHE    CE2  619   9.222   7.425   3.488
   56PHE    HE2  620   9.310   7.362   3.474
   56PHE     CZ  621   9.204   7.543   3.416
   56PHE     HZ  622   9.282   7.571   3.345
   56PHE      C  623   8.885   7.505   3.848
   56PHE      O  624   8.783   7.575   3.849
   57SER      N  625   9.002   7.552   3.890
   57SER      H  626   9.081   7.491   3.904
   57SER     CA  627   9.028   7.694   3.913
   57SER     CB  628   9.098   7.718   4.047
   57SER     OG  629   9.133   7.851   4.085
   57SER     HG  630   9.232   7.863   4.074
   57SER      C  631   9.109   7.774   3.810
   57SER      O  632   9.220   7.730   3.780
   58LYSH     N  633   9.069   7.900   3.798
   58LYSH     H  634   8.997   7.938   3.855
   58LYSH    CA  635   9.115   7.992   3.692
   58LYSH    CB  636   9.069   8.134   3.724
   58LYSH    CG  637   9.012   8.200   3.599
   58LYSH    CD  638   8.872   8.148   3.565
   58LYSH    CE  639   8.838   8.143   3.416
   58LYSH    NZ  640   8.705   8.080   3.409
   58LYSH   HZ1  641   8.634   8.146   3.432
   58LYSH   HZ2  642   8.696   8.039   3.318
   58LYSH   HZ3  643   8.700   7.997   3.465
   58LYSH     C  644   9.263   8.003   3.655
   58LYSH     O  645   9.310   8.004   3.541
   59AS4      N  646   9.338   8.005   3.765
   59AS4      H  647   9.287   7.995   3.850
   59AS4     CA  648   9.484   8.006   3.777
   59AS4     CB  649   9.535   8.054   3.913
   59AS4     CG  650   9.494   7.962   4.029
   59AS4    OD1  651   9.375   7.965   4.067
   59AS4   HD11  652   9.352   7.894   4.134
   59AS4   HD12  653   9.329   8.038   4.017
   59AS4    OD2  654   9.583   7.885   4.070
   59AS4   HD21  655   9.542   7.795   4.085
   59AS4   HD22  656   9.669   7.928   4.095
   59AS4      C  657   9.565   7.882   3.740
   59AS4      O  658   9.686   7.898   3.725
   60TRP      N  659   9.491   7.785   3.688
   60TRP      H  660   9.391   7.787   3.678
   60TRP     CA  661   9.541   7.655   3.640
   60TRP     CB  662   9.636   7.673   3.522
   60TRP     CG  663   9.567   7.741   3.403
   60TRP    CD1  664   9.540   7.871   3.392
   60TRP    HD1  665   9.529   7.940   3.475
   60TRP    CD2  666   9.524   7.686   3.283
   60TRP    NE1  667   9.500   7.903   3.269
   60TRP    HE1  668   9.464   7.991   3.238
   60TRP    CE2  669   9.498   7.792   3.196
   60TRP    CE3  670   9.528   7.555   3.237
   60TRP    HE3  671   9.555   7.479   3.311
   60TRP    CZ2  672   9.468   7.765   3.063
   60TRP    HZ2  673   9.454   7.853   2.999
   60TRP    CZ3  674   9.507   7.530   3.102
   60TRP    HZ3  675   9.515   7.428   3.065
   60TRP    CH2  676   9.474   7.635   3.017
   60TRP    HH2  677   9.438   7.601   2.919
   60TRP      C  678   9.583   7.560   3.752
   60TRP      O  679   9.693   7.504   3.752
   61SER      N  680   9.480   7.520   3.825
   61SER      H  681   9.391   7.554   3.794
   61SER     CA  682   9.480   7.442   3.950
   61SER     CB  683   9.501   7.540   4.065
   61SER     OG  684   9.432   7.663   4.039
   61SER     HG  685   9.496   7.740   4.043
   61SER      C  686   9.344   7.374   3.967
   61SER      O  687   9.244   7.408   3.905
   62PHE      N  688   9.353   7.262   4.038
   62PHE      H  689   9.443   7.232   4.070
   62PHE     CA  690   9.233   7.189   4.079
   62PHE     CB  691   9.244   7.045   4.028
   62PHE     CG  692   9.252   7.029   3.876
   62PHE    CD1  693   9.142   7.012   3.793
   62PHE    HD1  694   9.057   6.963   3.840
   62PHE    CD2  695   9.381   7.034   3.824
   62PHE    HD2  696   9.471   7.028   3.885
   62PHE    CE1  697   9.158   7.011   3.655
   62PHE    HE1  698   9.067   6.998   3.597
   62PHE    CE2  699   9.389   7.035   3.685
   62PHE    HE2  700   9.491   7.056   3.652
   62PHE     CZ  701   9.283   7.032   3.596
   62PHE     HZ  702   9.301   7.042   3.489
   62PHE      C  703   9.196   7.187   4.227
   62PHE      O  704   9.278   7.204   4.317
   63TYR      N  705   9.066   7.169   4.251
   63TYR      H  706   8.996   7.187   4.182
   63TYR     CA  707   9.016   7.148   4.387
   63TYR     CB  708   8.964   7.281   4.442
   63TYR     CG  709   8.856   7.355   4.364
   63TYR    CD1  710   8.721   7.344   4.394
   63TYR    HD1  711   8.696   7.256   4.453
   63TYR    CD2  712   8.890   7.446   4.264
   63TYR    HD2  713   8.995   7.451   4.235
   63TYR    CE1  714   8.622   7.419   4.333
   63TYR    HE1  715   8.517   7.418   4.363
   63TYR    CE2  716   8.797   7.525   4.197
   63TYR    HE2  717   8.828   7.562   4.100
   63TYR     CZ  718   8.664   7.506   4.233
   63TYR     OH  719   8.573   7.573   4.157
   63TYR     HH  720   8.495   7.515   4.134
   63TYR      C  721   8.920   7.030   4.403
   63TYR      O  722   8.834   7.012   4.318
   64LEU      N  723   8.946   6.951   4.507
   64LEU      H  724   8.993   6.994   4.585
   64LEU     CA  725   8.872   6.827   4.533
   64LEU     CB  726   8.954   6.720   4.606
   64LEU     CG  727   8.923   6.584   4.541
   64LEU    CD1  728   9.052   6.503   4.527
   64LEU    CD2  729   8.813   6.514   4.621
   64LEU      C  730   8.741   6.857   4.606
   64LEU      O  731   8.730   6.875   4.727
   65LEU      N  732   8.646   6.879   4.515
   65LEU      H  733   8.656   6.824   4.432
   65LEU     CA  734   8.506   6.919   4.535
   65LEU     CB  735   8.469   6.981   4.400
   65LEU     CG  736   8.331   7.047   4.395
   65LEU    CD1  737   8.325   7.171   4.485
   65LEU    CD2  738   8.286   7.073   4.251
   65LEU      C  739   8.432   6.790   4.568
   65LEU      O  740   8.434   6.683   4.506
   66TYR      N  741   8.344   6.810   4.666
   66TYR      H  742   8.361   6.884   4.731
   66TYR     CA  743   8.261   6.697   4.710
   66TYR     CB  744   8.259   6.696   4.863
   66TYR     CG  745   8.373   6.612   4.919
   66TYR    CD1  746   8.340   6.480   4.946
   66TYR    HD1  747   8.266   6.439   4.878
   66TYR    CD2  748   8.505   6.654   4.936
   66TYR    HD2  749   8.535   6.747   4.887
   66TYR    CE1  750   8.446   6.398   4.984
   66TYR    HE1  751   8.418   6.293   4.987
   66TYR    CE2  752   8.608   6.573   4.982
   66TYR    HE2  753   8.715   6.596   4.981
   66TYR     CZ  754   8.575   6.441   5.011
   66TYR     OH  755   8.642   6.382   5.114
   66TYR     HH  756   8.735   6.419   5.116
   66TYR      C  757   8.122   6.708   4.648
   66TYR      O  758   8.072   6.812   4.605
   67TYR      N  759   8.056   6.594   4.629
   67TYR      H  760   8.090   6.508   4.668
   67TYR     CA  761   7.931   6.588   4.553
   67TYR     CB  762   7.958   6.537   4.411
   67TYR     CG  763   8.028   6.628   4.310
   67TYR    CD1  764   8.166   6.647   4.308
   67TYR    HD1  765   8.244   6.604   4.371
   67TYR    CD2  766   7.948   6.675   4.207
   67TYR    HD2  767   7.843   6.692   4.233
   67TYR    CE1  768   8.220   6.709   4.196
   67TYR    HE1  769   8.329   6.719   4.201
   67TYR    CE2  770   8.002   6.744   4.099
   67TYR    HE2  771   7.935   6.757   4.014
   67TYR     CZ  772   8.140   6.760   4.095
   67TYR     OH  773   8.181   6.837   3.991
   67TYR     HH  774   8.277   6.816   3.974
   67TYR      C  775   7.825   6.504   4.625
   67TYR      O  776   7.858   6.393   4.665
   68THR      N  777   7.700   6.537   4.593
   68THR      H  778   7.681   6.621   4.542
   68THR     CA  779   7.586   6.448   4.620
   68THR     CB  780   7.522   6.531   4.732
   68THR    OG1  781   7.402   6.465   4.773
   68THR    HG1  782   7.419   6.372   4.806
   68THR    CG2  783   7.490   6.679   4.705
   68THR      C  784   7.488   6.430   4.504
   68THR      O  785   7.503   6.490   4.398
   69GL4      N  786   7.399   6.332   4.518
   69GL4      H  787   7.404   6.274   4.599
   69GL4     CA  788   7.296   6.297   4.419
   69GL4     CB  789   7.228   6.165   4.456
   69GL4     CG  790   7.300   6.044   4.398
   69GL4     CD  791   7.306   6.027   4.247
   69GL4    OE1  792   7.365   5.932   4.190
   69GL4   HE11  793   7.385   5.948   4.093
   69GL4   HE12  794   7.355   5.854   4.252
   69GL4    OE2  795   7.237   6.104   4.177
   69GL4   HE21  796   7.270   6.085   4.085
   69GL4   HE22  797   7.179   6.161   4.235
   69GL4      C  798   7.182   6.396   4.394
   69GL4      O  799   7.156   6.489   4.470
   70PHE      N  800   7.102   6.364   4.293
   70PHE      H  801   7.132   6.298   4.224
   70PHE     CA  802   6.971   6.413   4.248
   70PHE     CB  803   6.936   6.357   4.110
   70PHE     CG  804   7.025   6.424   4.005
   70PHE    CD1  805   6.980   6.536   3.937
   70PHE    HD1  806   6.886   6.591   3.946
   70PHE    CD2  807   7.153   6.375   3.978
   70PHE    HD2  808   7.181   6.279   4.020
   70PHE    CE1  809   7.062   6.596   3.842
   70PHE    HE1  810   7.027   6.684   3.788
   70PHE    CE2  811   7.233   6.443   3.887
   70PHE    HE2  812   7.318   6.398   3.835
   70PHE     CZ  813   7.193   6.557   3.818
   70PHE     HZ  814   7.268   6.626   3.781
   70PHE      C  815   6.851   6.419   4.343
   70PHE      O  816   6.735   6.433   4.305
   71THR      N  817   6.893   6.463   4.461
   71THR      H  818   6.986   6.495   4.481
   71THR     CA  819   6.803   6.470   4.577
   71THR     CB  820   6.834   6.374   4.693
   71THR    OG1  821   6.969   6.398   4.735
   71THR    HG1  822   7.006   6.311   4.768
   71THR    CG2  823   6.811   6.230   4.648
   71THR      C  824   6.771   6.599   4.652
   71THR      O  825   6.652   6.613   4.681
   72PRO      N  826   6.852   6.705   4.659
   72PRO     CA  827   6.851   6.811   4.761
   72PRO     CB  828   6.968   6.905   4.734
   72PRO     CG  829   7.065   6.811   4.661
   72PRO     CD  830   6.966   6.736   4.572
   72PRO      C  831   6.719   6.888   4.771
   72PRO      O  832   6.649   6.912   4.673
   73THR      N  833   6.687   6.918   4.896
   73THR      H  834   6.753   6.902   4.970
   73THR     CA  835   6.568   6.995   4.935
   73THR     CB  836   6.549   6.982   5.086
   73THR    OG1  837   6.662   7.019   5.167
   73THR    HG1  838   6.734   6.951   5.161
   73THR    CG2  839   6.481   6.850   5.121
   73THR      C  840   6.578   7.143   4.899
   73THR      O  841   6.687   7.189   4.862
   74GL4      N  842   6.476   7.223   4.930
   74GL4      H  843   6.402   7.185   4.984
   74GL4     CA  844   6.469   7.367   4.901
   74GL4     CB  845   6.327   7.399   4.854
   74GL4     CG  846   6.309   7.540   4.796
   74GL4     CD  847   6.158   7.562   4.781
   74GL4    OE1  848   6.116   7.625   4.682
   74GL4   HE11  849   6.020   7.647   4.700
   74GL4   HE12  850   6.173   7.631   4.600
   74GL4    OE2  851   6.085   7.519   4.872
   74GL4   HE21  852   5.990   7.533   4.843
   74GL4   HE22  853   6.132   7.468   4.944
   74GL4      C  854   6.508   7.455   5.020
   74GL4      O  855   6.581   7.553   5.005
   75LYSH     N  856   6.491   7.406   5.142
   75LYSH     H  857   6.441   7.320   5.155
   75LYSH    CA  858   6.530   7.478   5.264
   75LYSH    CB  859   6.452   7.451   5.393
   75LYSH    CG  860   6.301   7.478   5.383
   75LYSH    CD  861   6.290   7.626   5.343
   75LYSH    CE  862   6.154   7.692   5.367
   75LYSH    NZ  863   6.126   7.823   5.306
   75LYSH   HZ1  864   6.140   7.813   5.208
   75LYSH   HZ2  865   6.029   7.841   5.320
   75LYSH   HZ3  866   6.192   7.891   5.338
   75LYSH     C  867   6.677   7.491   5.303
   75LYSH     O  868   6.714   7.595   5.357
   76ASN      N  869   6.765   7.407   5.249
   76ASN      H  870   6.740   7.354   5.168
   76ASN     CA  871   6.903   7.387   5.294
   76ASN     CB  872   6.925   7.240   5.330
   76ASN     CG  873   6.842   7.183   5.445
   76ASN    OD1  874   6.865   7.207   5.563
   76ASN    ND2  875   6.744   7.100   5.410
   76ASN   HD21  876   6.729   7.077   5.314
   76ASN   HD22  877   6.677   7.068   5.477
   76ASN      C  878   7.007   7.444   5.197
   76ASN      O  879   7.004   7.405   5.081
   77GL4      N  880   7.095   7.528   5.251
   77GL4      H  881   7.086   7.558   5.346
   77GL4     CA  882   7.216   7.583   5.187
   77GL4     CB  883   7.259   7.712   5.258
   77GL4     CG  884   7.368   7.784   5.178
   77GL4     CD  885   7.415   7.921   5.228
   77GL4    OE1  886   7.329   8.012   5.232
   77GL4   HE11  887   7.359   8.068   5.310
   77GL4   HE12  888   7.291   8.024   5.141
   77GL4    OE2  889   7.530   7.936   5.275
   77GL4   HE21  890   7.540   8.029   5.311
   77GL4   HE22  891   7.585   7.853   5.269
   77GL4      C  892   7.329   7.481   5.175
   77GL4      O  893   7.386   7.435   5.273
   78TYR      N  894   7.352   7.431   5.054
   78TYR      H  895   7.283   7.459   4.988
   78TYR     CA  896   7.461   7.342   5.010
   78TYR     CB  897   7.411   7.228   4.920
   78TYR     CG  898   7.333   7.131   5.010
   78TYR    CD1  899   7.194   7.137   5.014
   78TYR    HD1  900   7.139   7.204   4.947
   78TYR    CD2  901   7.392   7.030   5.084
   78TYR    HD2  902   7.500   7.014   5.081
   78TYR    CE1  903   7.116   7.047   5.086
   78TYR    HE1  904   7.009   7.064   5.092
   78TYR    CE2  905   7.317   6.934   5.151
   78TYR    HE2  906   7.369   6.882   5.231
   78TYR     CZ  907   7.178   6.941   5.151
   78TYR     OH  908   7.116   6.873   5.251
   78TYR     HH  909   7.172   6.793   5.275
   78TYR      C  910   7.571   7.420   4.938
   78TYR      O  911   7.554   7.453   4.821
   79ALA      N  912   7.670   7.456   5.020
   79ALA      H  913   7.671   7.423   5.114
   79ALA     CA  914   7.792   7.527   4.979
   79ALA     CB  915   7.779   7.662   5.050
   79ALA      C  916   7.916   7.450   5.022
   79ALA      O  917   7.913   7.394   5.132
   80CYS2     N  918   8.026   7.463   4.949
   80CYS2     H  919   8.027   7.533   4.878
   80CYS2    CA  920   8.154   7.394   4.974
   80CYS2    CB  921   8.184   7.297   4.860
   80CYS2    SG  922   8.056   7.167   4.842
   80CYS2     C  923   8.273   7.481   5.014
   80CYS2     O  924   8.301   7.588   4.959
   81ARG      N  925   8.329   7.425   5.121
   81ARG      H  926   8.311   7.331   5.150
   81ARG     CA  927   8.438   7.492   5.194
   81ARG     CB  928   8.376   7.550   5.321
   81ARG     CG  929   8.462   7.656   5.391
   81ARG     CD  930   8.397   7.688   5.526
   81ARG     NE  931   8.473   7.803   5.577
   81ARG     HE  932   8.558   7.780   5.624
   81ARG     CZ  933   8.450   7.932   5.548
   81ARG    NH1  934   8.344   7.972   5.477
   81ARG   HH11  935   8.290   7.903   5.428
   81ARG   HH12  936   8.305   8.064   5.476
   81ARG    NH2  937   8.548   8.017   5.583
   81ARG   HH21  938   8.636   7.994   5.624
   81ARG   HH22  939   8.538   8.110   5.548
   81ARG      C  940   8.550   7.394   5.227
   81ARG      O  941   8.528   7.276   5.255
   82VAL      N  942   8.667   7.458   5.230
   82VAL      H  943   8.687   7.548   5.191
   82VAL     CA  944   8.789   7.386   5.269
   82VAL     CB  945   8.920   7.465   5.255
   82VAL    CG1  946   8.963   7.416   5.117
   82VAL    CG2  947   8.907   7.618   5.258
   82VAL      C  948   8.773   7.334   5.411
   82VAL      O  949   8.758   7.406   5.510
   83ASN      N  950   8.782   7.202   5.430
   83ASN      H  951   8.822   7.145   5.358
   83ASN     CA  952   8.765   7.150   5.566
   83ASN     CB  953   8.732   7.001   5.555
   83ASN     CG  954   8.822   6.894   5.492
   83ASN    OD1  955   8.944   6.901   5.500
   83ASN    ND2  956   8.766   6.781   5.448
   83ASN   HD21  957   8.680   6.750   5.489
   83ASN   HD22  958   8.824   6.719   5.396
   83ASN      C  959   8.890   7.175   5.650
   83ASN      O  960   8.997   7.211   5.601
   84HI0      N  961   8.868   7.159   5.780
   84HI0      H  962   8.791   7.112   5.822
   84HI0     CA  963   8.967   7.180   5.887
   84HI0     CB  964   8.914   7.176   6.030
   84HI0     CG  965   8.855   7.313   6.065
   84HI0    ND1  966   8.867   7.358   6.190
   84HI0    HD1  967   8.916   7.312   6.264
   84HI0    CD2  968   8.790   7.404   5.993
   84HI0    HD2  969   8.748   7.382   5.895
   84HI0    CE1  970   8.810   7.478   6.195
   84HI0    HE1  971   8.807   7.538   6.286
   84HI0    NE2  972   8.760   7.504   6.075
   84HI0    HE2  973   8.708   7.588   6.058
   84HI0      C  974   9.096   7.097   5.889
   84HI0      O  975   9.176   7.124   5.978
   85VAL      N  976   9.141   7.046   5.774
   85VAL      H  977   9.086   7.052   5.691
   85VAL     CA  978   9.276   6.988   5.768
   85VAL     CB  979   9.288   6.882   5.658
   85VAL    CG1  980   9.419   6.803   5.669
   85VAL    CG2  981   9.179   6.775   5.657
   85VAL      C  982   9.379   7.099   5.748
   85VAL      O  983   9.357   7.186   5.664
   86THR      N  984   9.486   7.077   5.824
   86THR      H  985   9.501   6.992   5.874
   86THR     CA  986   9.600   7.167   5.801
   86THR     CB  987   9.690   7.194   5.922
   86THR    OG1  988   9.738   7.079   5.992
   86THR    HG1  989   9.667   7.011   6.009
   86THR    CG2  990   9.611   7.282   6.018
   86THR      C  991   9.683   7.127   5.679
   86THR      O  992   9.685   7.012   5.636
   87LEU      N  993   9.753   7.224   5.621
   87LEU      H  994   9.756   7.318   5.654
   87LEU     CA  995   9.850   7.196   5.513
   87LEU     CB  996   9.889   7.331   5.453
   87LEU     CG  997   9.787   7.404   5.365
   87LEU    CD1  998   9.833   7.550   5.350
   87LEU    CD2  999   9.755   7.351   5.225
   87LEU      C 1000   9.974   7.108   5.529
   87LEU      O 1001  10.014   7.086   5.643
   88SER      N 1002  10.015   7.042   5.421
   88SER      H 1003   9.957   7.043   5.340
   88SER     CA 1004  10.117   6.936   5.429
   88SER     CB 1005  10.064   6.800   5.474
   88SER     OG 1006   9.936   6.766   5.420
   88SER     HG 1007   9.871   6.773   5.495
   88SER      C 1008  10.200   6.917   5.302
   88SER      O 1009  10.320   6.944   5.296
   89GLN      N 1010  10.129   6.864   5.204
   89GLN      H 1011  10.034   6.838   5.223
   89GLN     CA 1012  10.185   6.828   5.073
   89GLN     CB 1013  10.162   6.679   5.048
   89GLN     CG 1014  10.226   6.632   4.917
   89GLN     CD 1015  10.210   6.481   4.903
   89GLN    OE1 1016  10.130   6.436   4.821
   89GLN    NE2 1017  10.310   6.411   4.957
   89GLN   HE21 1018  10.391   6.459   4.991
   89GLN   HE22 1019  10.314   6.312   4.941
   89GLN      C 1020  10.100   6.905   4.971
   89GLN      O 1021   9.978   6.896   4.979
   90PRO      N 1022  10.164   6.982   4.883
   90PRO     CA 1023  10.102   7.052   4.769
   90PRO     CB 1024  10.218   7.113   4.690
   90PRO     CG 1025  10.340   7.031   4.731
   90PRO     CD 1026  10.309   7.002   4.879
   90PRO      C 1027  10.019   6.965   4.674
   90PRO      O 1028  10.030   6.843   4.672
   91LYSH     N 1029   9.924   7.031   4.608
   91LYSH     H 1030   9.894   7.116   4.653
   91LYSH    CA 1031   9.842   6.982   4.497
   91LYSH    CB 1032   9.930   6.966   4.373
   91LYSH    CG 1033   9.954   7.103   4.309
   91LYSH    CD 1034  10.079   7.095   4.222
   91LYSH    CE 1035  10.129   7.233   4.178
   91LYSH    NZ 1036  10.026   7.307   4.103
   91LYSH   HZ1 1037   9.977   7.264   4.028
   91LYSH   HZ2 1038   9.963   7.341   4.173
   91LYSH   HZ3 1039  10.070   7.386   4.061
   91LYSH     C 1040   9.772   6.849   4.524
   91LYSH     O 1041   9.829   6.740   4.531
   92ILE      N 1042   9.642   6.875   4.534
   92ILE      H 1043   9.598   6.964   4.520
   92ILE     CA 1044   9.546   6.773   4.577
   92ILE     CB 1045   9.417   6.845   4.615
   92ILE    CG1 1046   9.317   6.758   4.691
   92ILE    CG2 1047   9.337   6.904   4.498
   92ILE     CD 1048   9.373   6.688   4.815
   92ILE      C 1049   9.508   6.660   4.480
   92ILE      O 1050   9.492   6.680   4.360
   93VAL      N 1051   9.550   6.545   4.531
   93VAL      H 1052   9.599   6.539   4.618
   93VAL     CA 1053   9.546   6.418   4.456
   93VAL     CB 1054   9.670   6.335   4.490
   93VAL    CG1 1055   9.689   6.300   4.638
   93VAL    CG2 1056   9.678   6.206   4.408
   93VAL      C 1057   9.411   6.345   4.463
   93VAL      O 1058   9.367   6.320   4.575
   94LYSH     N 1059   9.352   6.321   4.346
   94LYSH     H 1060   9.398   6.347   4.262
   94LYSH    CA 1061   9.241   6.225   4.337
   94LYSH    CB 1062   9.160   6.251   4.209
   94LYSH    CG 1063   9.043   6.156   4.185
   94LYSH    CD 1064   8.942   6.160   4.300
   94LYSH    CE 1065   8.823   6.067   4.273
   94LYSH    NZ 1066   8.745   6.052   4.397
   94LYSH   HZ1 1067   8.799   6.011   4.470
   94LYSH   HZ2 1068   8.694   6.136   4.417
   94LYSH   HZ3 1069   8.681   5.977   4.384
   94LYSH     C 1070   9.292   6.082   4.353
   94LYSH     O 1071   9.337   6.005   4.268
   95TRP      N 1072   9.268   6.036   4.476
   95TRP      H 1073   9.233   6.094   4.549
   95TRP     CA 1074   9.265   5.892   4.504
   95TRP     CB 1075   9.258   5.872   4.656
   95TRP     CG 1076   9.130   5.935   4.711
   95TRP    CD1 1077   9.006   5.887   4.706
   95TRP    HD1 1078   8.983   5.781   4.697
   95TRP    CD2 1079   9.109   6.066   4.753
   95TRP    NE1 1080   8.911   5.979   4.721
   95TRP    HE1 1081   8.812   5.961   4.721
   95TRP    CE2 1082   8.972   6.092   4.753
   95TRP    CE3 1083   9.197   6.170   4.780
   95TRP    HE3 1084   9.303   6.152   4.796
   95TRP    CZ2 1085   8.916   6.217   4.776
   95TRP    HZ2 1086   8.808   6.230   4.773
   95TRP    CZ3 1087   9.142   6.294   4.810
   95TRP    HZ3 1088   9.212   6.378   4.817
   95TRP    CH2 1089   9.005   6.318   4.809
   95TRP    HH2 1090   8.969   6.420   4.823
   95TRP      C 1091   9.167   5.805   4.424
   95TRP      O 1092   9.076   5.850   4.354
   96AS4      N 1093   9.191   5.676   4.445
   96AS4      H 1094   9.265   5.645   4.504
   96AS4     CA 1095   9.117   5.571   4.372
   96AS4     CB 1096   9.191   5.440   4.402
   96AS4     CG 1097   9.338   5.442   4.361
   96AS4    OD1 1098   9.389   5.365   4.277
   96AS4   HD11 1099   9.488   5.373   4.289
   96AS4   HD12 1100   9.317   5.306   4.241
   96AS4    OD2 1101   9.416   5.504   4.437
   96AS4   HD21 1102   9.512   5.476   4.433
   96AS4   HD22 1103   9.366   5.563   4.500
   96AS4      C 1104   8.969   5.546   4.400
   96AS4      O 1105   8.888   5.539   4.308
   97ARG      N 1106   8.927   5.565   4.525
   97ARG      H 1107   8.986   5.530   4.598
   97ARG     CA 1108   8.784   5.569   4.556
   97ARG     CB 1109   8.764   5.581   4.708
   97ARG     CG 1110   8.628   5.542   4.766
   97ARG     CD 1111   8.639   5.520   4.917
   97ARG     NE 1112   8.503   5.499   4.968
   97ARG     HE 1113   8.438   5.452   4.909
   97ARG     CZ 1114   8.433   5.547   5.072
   97ARG    NH1 1115   8.485   5.637   5.157
   97ARG   HH11 1116   8.574   5.678   5.141
   97ARG   HH12 1117   8.445   5.665   5.244
   97ARG    NH2 1118   8.301   5.524   5.081
   97ARG   HH21 1119   8.248   5.472   5.015
   97ARG   HH22 1120   8.250   5.577   5.149
   97ARG      C 1121   8.712   5.689   4.494
   97ARG      O 1122   8.773   5.791   4.461
   98AS4      N 1123   8.585   5.659   4.468
   98AS4      H 1124   8.564   5.562   4.483
   98AS4     CA 1125   8.467   5.730   4.416
   98AS4     CB 1126   8.347   5.637   4.404
   98AS4     CG 1127   8.309   5.564   4.533
   98AS4    OD1 1128   8.371   5.459   4.562
   98AS4   HD11 1129   8.314   5.393   4.611
   98AS4   HD12 1130   8.464   5.471   4.526
   98AS4    OD2 1131   8.206   5.601   4.593
   98AS4   HD21 1132   8.143   5.524   4.601
   98AS4   HD22 1133   8.221   5.693   4.630
   98AS4      C 1134   8.425   5.858   4.489
   98AS4      O 1135   8.416   5.966   4.431
   99MET      N 1136   8.409   5.836   4.619
   99MET      H 1137   8.392   5.740   4.642
   99MET     CA 1138   8.400   5.924   4.737
   99MET     CB 1139   8.314   5.858   4.844
   99MET     CG 1140   8.311   5.938   4.974
   99MET     SD 1141   8.195   5.879   5.103
   99MET     CE 1142   8.052   5.816   5.017
   99MET      C 1143   8.547   5.955   4.768
   99MET     O1 1144   8.572   6.060   4.830
   99MET   HO11 1145   8.670   6.063   4.848
   99MET   HO12 1146   8.488   6.115   4.829
   99MET     O2 1147   8.642   5.889   4.721
   99MET   HO21 1148   8.728   5.920   4.762
   99MET   HO22 1149   8.616   5.828   4.646
  100ILE      N 1150   6.692   6.371   1.945
  100ILE     H1 1151   6.610   6.428   1.958
  100ILE     H2 1152   6.692   6.348   1.848
  100ILE     H3 1153   6.674   6.290   2.001
  100ILE     CA 1154   6.807   6.456   1.976
  100ILE     CB 1155   6.787   6.536   2.106
  100ILE    CG1 1156   6.757   6.448   2.227
  100ILE    CG2 1157   6.695   6.657   2.088
  100ILE     CD 1158   6.824   6.491   2.358
  100ILE      C 1159   6.949   6.399   1.967
  100ILE      O 1160   6.976   6.298   2.032
  101GLN      N 1161   7.032   6.487   1.913
  101GLN      H 1162   7.010   6.585   1.916
  101GLN     CA 1163   7.174   6.460   1.889
  101GLN     CB 1164   7.234   6.545   1.777
  101GLN     CG 1165   7.385   6.538   1.759
  101GLN     CD 1166   7.444   6.661   1.690
  101GLN    OE1 1167   7.490   6.757   1.752
  101GLN    NE2 1168   7.453   6.655   1.558
  101GLN   HE21 1169   7.429   6.580   1.496
  101GLN   HE22 1170   7.501   6.732   1.516
  101GLN      C 1171   7.244   6.478   2.024
  101GLN      O 1172   7.295   6.377   2.073
  102ARG      N 1173   7.255   6.595   2.087
  102ARG      H 1174   7.206   6.676   2.054
  102ARG     CA 1175   7.334   6.624   2.207
  102ARG     CB 1176   7.383   6.769   2.200
  102ARG     CG 1177   7.518   6.776   2.130
  102ARG     CD 1178   7.631   6.734   2.225
  102ARG     NE 1179   7.691   6.857   2.281
  102ARG     HE 1180   7.629   6.918   2.330
  102ARG     CZ 1181   7.822   6.880   2.295
  102ARG    NH1 1182   7.915   6.799   2.244
  102ARG   HH11 1183   7.894   6.718   2.189
  102ARG   HH12 1184   8.011   6.828   2.249
  102ARG    NH2 1185   7.867   6.966   2.388
  102ARG   HH21 1186   7.806   7.021   2.446
  102ARG   HH22 1187   7.962   6.975   2.418
  102ARG      C 1188   7.244   6.600   2.329
  102ARG      O 1189   7.139   6.664   2.342
  103THR      N 1190   7.278   6.489   2.393
  103THR      H 1191   7.338   6.422   2.349
  103THR     CA 1192   7.221   6.448   2.521
  103THR     CB 1193   7.231   6.296   2.536
  103THR    OG1 1194   7.368   6.263   2.511
  103THR    HG1 1195   7.383   6.176   2.558
  103THR    CG2 1196   7.144   6.226   2.431
  103THR      C 1197   7.276   6.525   2.641
  103THR      O 1198   7.399   6.524   2.650
  104PRO      N 1199   7.194   6.573   2.734
  104PRO     CA 1200   7.244   6.610   2.867
  104PRO     CB 1201   7.129   6.685   2.935
  104PRO     CG 1202   7.004   6.629   2.868
  104PRO     CD 1203   7.048   6.595   2.726
  104PRO      C 1204   7.285   6.487   2.948
  104PRO      O 1205   7.277   6.379   2.889
  105LYSH     N 1206   7.338   6.509   3.068
  105LYSH     H 1207   7.378   6.597   3.093
  105LYSH    CA 1208   7.405   6.403   3.144
  105LYSH    CB 1209   7.492   6.457   3.257
  105LYSH    CG 1210   7.637   6.483   3.214
  105LYSH    CD 1211   7.730   6.362   3.214
  105LYSH    CE 1212   7.877   6.406   3.219
  105LYSH    NZ 1213   7.964   6.292   3.252
  105LYSH   HZ1 1214   7.946   6.224   3.181
  105LYSH   HZ2 1215   8.059   6.320   3.237
  105LYSH   HZ3 1216   7.939   6.265   3.345
  105LYSH     C 1217   7.331   6.279   3.196
  105LYSH     O 1218   7.348   6.236   3.310
  106ILE      N 1219   7.251   6.222   3.107
  106ILE      H 1220   7.255   6.253   3.012
  106ILE     CA 1221   7.169   6.100   3.125
  106ILE     CB 1222   7.049   6.106   3.030
  106ILE    CG1 1223   7.090   6.130   2.885
  106ILE    CG2 1224   6.947   6.208   3.078
  106ILE     CD 1225   6.983   6.088   2.784
  106ILE      C 1226   7.247   5.969   3.127
  106ILE      O 1227   7.364   5.973   3.088
  107GLN      N 1228   7.207   5.881   3.219
  107GLN      H 1229   7.134   5.903   3.283
  107GLN     CA 1230   7.275   5.752   3.234
  107GLN     CB 1231   7.180   5.672   3.325
  107GLN     CG 1232   7.177   5.724   3.469
  107GLN     CD 1233   7.067   5.826   3.502
  107GLN    OE1 1234   7.063   5.939   3.456
  107GLN    NE2 1235   6.966   5.770   3.567
  107GLN   HE21 1236   6.964   5.673   3.592
  107GLN   HE22 1237   6.888   5.825   3.597
  107GLN      C 1238   7.298   5.668   3.108
  107GLN      O 1239   7.256   5.692   2.995
  108VAL      N 1240   7.396   5.580   3.122
  108VAL      H 1241   7.433   5.560   3.212
  108VAL     CA 1242   7.452   5.497   3.014
  108VAL     CB 1243   7.590   5.445   3.057
  108VAL    CG1 1244   7.694   5.558   3.062
  108VAL    CG2 1245   7.578   5.351   3.177
  108VAL      C 1246   7.360   5.384   2.965
  108VAL      O 1247   7.286   5.334   3.049
  109TYR      N 1248   7.367   5.366   2.834
  109TYR      H 1249   7.417   5.426   2.772
  109TYR     CA 1250   7.284   5.271   2.757
  109TYR     CB 1251   7.324   5.126   2.785
  109TYR     CG 1252   7.452   5.090   2.709
  109TYR    CD1 1253   7.576   5.112   2.766
  109TYR    HD1 1254   7.580   5.201   2.830
  109TYR    CD2 1255   7.443   5.000   2.604
  109TYR    HD2 1256   7.345   4.964   2.573
  109TYR    CE1 1257   7.695   5.050   2.730
  109TYR    HE1 1258   7.788   5.069   2.785
  109TYR    CE2 1259   7.563   4.953   2.552
  109TYR    HE2 1260   7.565   4.903   2.455
  109TYR     CZ 1261   7.686   4.976   2.613
  109TYR     OH 1262   7.794   4.928   2.546
  109TYR     HH 1263   7.883   4.962   2.576
  109TYR      C 1264   7.132   5.279   2.765
  109TYR      O 1265   7.068   5.291   2.660
  110SER      N 1266   7.083   5.304   2.886
  110SER      H 1267   7.135   5.292   2.970
  110SER     CA 1268   6.941   5.336   2.908
  110SER     CB 1269   6.865   5.220   2.971
  110SER     OG 1270   6.725   5.250   2.970
  110SER     HG 1271   6.691   5.244   2.876
  110SER      C 1272   6.913   5.457   2.998
  110SER      O 1273   6.952   5.460   3.115
  111ARG      N 1274   6.873   5.572   2.947
  111ARG      H 1275   6.900   5.660   2.987
  111ARG     CA 1276   6.830   5.585   2.807
  111ARG     CB 1277   6.690   5.645   2.805
  111ARG     CG 1278   6.593   5.559   2.887
  111ARG     CD 1279   6.461   5.631   2.919
  111ARG     NE 1280   6.381   5.527   2.985
  111ARG     HE 1281   6.429   5.486   3.062
  111ARG     CZ 1282   6.286   5.459   2.918
  111ARG    NH1 1283   6.277   5.461   2.784
  111ARG   HH11 1284   6.344   5.512   2.730
  111ARG   HH12 1285   6.188   5.451   2.740
  111ARG    NH2 1286   6.226   5.363   2.990
  111ARG   HH21 1287   6.241   5.355   3.089
  111ARG   HH22 1288   6.166   5.302   2.939
  111ARG      C 1289   6.915   5.687   2.730
  111ARG      O 1290   6.946   5.791   2.788
  112HI0      N 1291   6.946   5.655   2.605
  112HI0      H 1292   6.927   5.564   2.569
  112HI0     CA 1293   7.034   5.733   2.517
  112HI0     CB 1294   7.181   5.696   2.539
  112HI0     CG 1295   7.266   5.809   2.597
  112HI0    ND1 1296   7.279   5.831   2.727
  112HI0    HD1 1297   7.226   5.789   2.801
  112HI0    CD2 1298   7.338   5.898   2.528
  112HI0    HD2 1299   7.335   5.906   2.420
  112HI0    CE1 1300   7.350   5.942   2.729
  112HI0    HE1 1301   7.352   6.001   2.821
  112HI0    NE2 1302   7.395   5.985   2.611
  112HI0    HE2 1303   7.474   6.042   2.588
  112HI0      C 1304   6.996   5.736   2.369
  112HI0      O 1305   7.018   5.636   2.302
  113PRO      N 1306   6.932   5.844   2.323
  113PRO     CA 1307   6.919   5.879   2.181
  113PRO     CB 1308   6.817   5.993   2.176
  113PRO     CG 1309   6.848   6.062   2.309
  113PRO     CD 1310   6.869   5.947   2.407
  113PRO      C 1311   7.049   5.919   2.112
  113PRO      O 1312   7.148   5.945   2.180
  114ALA      N 1313   7.050   5.905   1.979
  114ALA      H 1314   6.976   5.864   1.926
  114ALA     CA 1315   7.170   5.944   1.904
  114ALA     CB 1316   7.248   5.819   1.862
  114ALA      C 1317   7.141   6.030   1.781
  114ALA      O 1318   7.219   6.119   1.747
  115GL4      N 1319   7.025   6.010   1.719
  115GL4      H 1320   6.962   5.938   1.749
  115GL4     CA 1321   6.977   6.082   1.600
  115GL4     CB 1322   6.877   5.996   1.522
  115GL4     CG 1323   6.747   5.963   1.595
  115GL4     CD 1324   6.775   5.837   1.678
  115GL4    OE1 1325   6.766   5.726   1.620
  115GL4   HE11 1326   6.846   5.673   1.647
  115GL4   HE12 1327   6.672   5.713   1.590
  115GL4    OE2 1328   6.790   5.850   1.801
  115GL4   HE21 1329   6.841   5.769   1.829
  115GL4   HE22 1330   6.763   5.944   1.821
  115GL4      C 1331   6.922   6.221   1.628
  115GL4      O 1332   6.870   6.256   1.734
  116ASN      N 1333   6.931   6.305   1.525
  116ASN      H 1334   6.936   6.278   1.429
  116ASN     CA 1335   6.905   6.449   1.539
  116ASN     CB 1336   6.967   6.515   1.416
  116ASN     CG 1337   6.991   6.665   1.431
  116ASN    OD1 1338   6.984   6.723   1.539
  116ASN    ND2 1339   7.013   6.740   1.323
  116ASN   HD21 1340   7.023   6.692   1.236
  116ASN   HD22 1341   7.025   6.839   1.331
  116ASN      C 1342   6.762   6.487   1.577
  116ASN      O 1343   6.729   6.524   1.689
  117GLY      N 1344   6.673   6.488   1.478
  117GLY      H 1345   6.693   6.509   1.382
  117GLY     CA 1346   6.529   6.504   1.504
  117GLY      C 1347   6.477   6.381   1.578
  117GLY      O 1348   6.479   6.376   1.700
  118LYSH     N 1349   6.410   6.287   1.511
  118LYSH     H 1350   6.424   6.195   1.548
  118LYSH    CA 1351   6.372   6.297   1.370
  118LYSH    CB 1352   6.399   6.155   1.319
  118LYSH    CG 1353   6.549   6.127   1.301
  118LYSH    CD 1354   6.560   5.984   1.249
  118LYSH    CE 1355   6.513   5.871   1.342
  118LYSH    NZ 1356   6.546   5.733   1.306
  118LYSH   HZ1 1357   6.511   5.706   1.216
  118LYSH   HZ2 1358   6.646   5.724   1.308
  118LYSH   HZ3 1359   6.509   5.666   1.370
  118LYSH     C 1360   6.227   6.336   1.341
  118LYSH     O 1361   6.198   6.368   1.225
  119SER      N 1362   6.144   6.347   1.444
  119SER      H 1363   6.171   6.325   1.538
  119SER     CA 1364   6.001   6.375   1.422
  119SER     CB 1365   5.939   6.239   1.389
  119SER     OG 1366   5.812   6.252   1.326
  119SER     HG 1367   5.823   6.323   1.256
  119SER      C 1368   5.926   6.433   1.542
  119SER      O 1369   5.972   6.420   1.655
  120ASN      N 1370   5.805   6.480   1.511
  120ASN      H 1371   5.766   6.465   1.420
  120ASN     CA 1372   5.711   6.546   1.603
  120ASN     CB 1373   5.612   6.618   1.512
  120ASN     CG 1374   5.569   6.749   1.579
  120ASN    OD1 1375   5.628   6.857   1.578
  120ASN    ND2 1376   5.449   6.746   1.635
  120ASN   HD21 1377   5.392   6.664   1.632
  120ASN   HD22 1378   5.424   6.825   1.692
  120ASN      C 1379   5.650   6.445   1.700
  120ASN      O 1380   5.553   6.375   1.670
  121PHE      N 1381   5.683   6.449   1.829
  121PHE      H 1382   5.644   6.376   1.886
  121PHE     CA 1383   5.744   6.559   1.905
  121PHE     CB 1384   5.657   6.577   2.029
  121PHE     CG 1385   5.514   6.628   2.010
  121PHE    CD1 1386   5.408   6.542   1.981
  121PHE    HD1 1387   5.418   6.437   2.008
  121PHE    CD2 1388   5.490   6.764   2.004
  121PHE    HD2 1389   5.565   6.838   2.035
  121PHE    CE1 1390   5.281   6.587   1.947
  121PHE    HE1 1391   5.204   6.520   1.908
  121PHE    CE2 1392   5.364   6.813   1.970
  121PHE    HE2 1393   5.355   6.920   1.948
  121PHE     CZ 1394   5.262   6.724   1.940
  121PHE     HZ 1395   5.166   6.761   1.904
  121PHE      C 1396   5.887   6.525   1.948
  121PHE      O 1397   5.907   6.415   2.000
  122LEU      N 1398   5.961   6.632   1.976
  122LEU      H 1399   5.912   6.717   1.997
  122LEU     CA 1400   6.106   6.631   1.997
  122LEU     CB 1401   6.151   6.751   1.915
  122LEU     CG 1402   6.303   6.764   1.904
  122LEU    CD1 1403   6.367   6.663   1.809
  122LEU    CD2 1404   6.337   6.906   1.859
  122LEU      C 1405   6.136   6.640   2.147
  122LEU      O 1406   6.104   6.742   2.209
  123ASN      N 1407   6.161   6.519   2.196
  123ASN      H 1408   6.145   6.432   2.150
  123ASN     CA 1409   6.179   6.511   2.341
  123ASN     CB 1410   6.133   6.373   2.390
  123ASN     CG 1411   6.156   6.238   2.321
  123ASN    OD1 1412   6.244   6.217   2.238
  123ASN    ND2 1413   6.057   6.149   2.325
  123ASN   HD21 1414   5.976   6.166   2.382
  123ASN   HD22 1415   6.069   6.063   2.276
  123ASN      C 1416   6.317   6.539   2.401
  123ASN      O 1417   6.410   6.468   2.364
  124CYS2     N 1418   6.322   6.627   2.501
  124CYS2     H 1419   6.253   6.698   2.509
  124CYS2    CA 1420   6.440   6.644   2.587
  124CYS2    CB 1421   6.468   6.791   2.619
  124CYS2    SG 1422   6.617   6.825   2.718
  124CYS2     C 1423   6.447   6.550   2.708
  124CYS2     O 1424   6.356   6.543   2.791
  125TYR      N 1425   6.547   6.464   2.693
  125TYR      H 1426   6.593   6.465   2.604
  125TYR     CA 1427   6.573   6.352   2.784
  125TYR     CB 1428   6.647   6.249   2.697
  125TYR     CG 1429   6.562   6.142   2.630
  125TYR    CD1 1430   6.557   6.015   2.687
  125TYR    HD1 1431   6.590   5.976   2.783
  125TYR    CD2 1432   6.510   6.168   2.504
  125TYR    HD2 1433   6.515   6.263   2.450
  125TYR    CE1 1434   6.493   5.917   2.611
  125TYR    HE1 1435   6.482   5.824   2.666
  125TYR    CE2 1436   6.442   6.070   2.433
  125TYR    HE2 1437   6.420   6.086   2.327
  125TYR     CZ 1438   6.431   5.943   2.490
  125TYR     OH 1439   6.366   5.848   2.418
  125TYR     HH 1440   6.387   5.759   2.460
  125TYR      C 1441   6.645   6.399   2.911
  125TYR      O 1442   6.767   6.395   2.921
  126VAL      N 1443   6.561   6.445   3.003
  126VAL      H 1444   6.467   6.468   2.979
  126VAL     CA 1445   6.610   6.487   3.135
  126VAL     CB 1446   6.530   6.608   3.185
  126VAL    CG1 1447   6.611   6.681   3.293
  126VAL    CG2 1448   6.519   6.715   3.077
  126VAL      C 1449   6.605   6.378   3.242
  126VAL      O 1450   6.498   6.320   3.254
  127SER      N 1451   6.715   6.324   3.295
  127SER      H 1452   6.807   6.327   3.257
  127SER     CA 1453   6.707   6.243   3.417
  127SER     CB 1454   6.795   6.118   3.427
  127SER     OG 1455   6.927   6.169   3.402
  127SER     HG 1456   6.992   6.093   3.407
  127SER      C 1457   6.717   6.321   3.548
  127SER      O 1458   6.791   6.418   3.559
  128GLY      N 1459   6.631   6.286   3.644
  128GLY      H 1460   6.558   6.223   3.620
  128GLY     CA 1461   6.625   6.349   3.777
  128GLY      C 1462   6.529   6.283   3.876
  128GLY      O 1463   6.478   6.174   3.853
  129PHE      N 1464   6.518   6.343   3.994
  129PHE      H 1465   6.564   6.429   4.016
  129PHE     CA 1466   6.446   6.281   4.105
  129PHE     CB 1467   6.526   6.166   4.168
  129PHE     CG 1468   6.451   6.095   4.281
  129PHE    CD1 1469   6.374   5.984   4.249
  129PHE    HD1 1470   6.375   5.945   4.147
  129PHE    CD2 1471   6.463   6.140   4.412
  129PHE    HD2 1472   6.530   6.221   4.438
  129PHE    CE1 1473   6.289   5.928   4.344
  129PHE    HE1 1474   6.208   5.861   4.316
  129PHE    CE2 1475   6.390   6.073   4.510
  129PHE    HE2 1476   6.387   6.113   4.611
  129PHE     CZ 1477   6.307   5.966   4.476
  129PHE     HZ 1478   6.240   5.923   4.551
  129PHE      C 1479   6.390   6.382   4.206
  129PHE      O 1480   6.268   6.375   4.210
  130HI0      N 1481   6.470   6.480   4.249
  130HI0      H 1482   6.569   6.467   4.247
  130HI0     CA 1483   6.416   6.585   4.338
  130HI0     CB 1484   6.382   6.534   4.478
  130HI0     CG 1485   6.312   6.641   4.562
  130HI0    ND1 1486   6.385   6.717   4.643
  130HI0    HD1 1487   6.483   6.701   4.654
  130HI0    CD2 1488   6.187   6.685   4.558
  130HI0    HD2 1489   6.105   6.646   4.497
  130HI0    CE1 1490   6.301   6.797   4.710
  130HI0    HE1 1491   6.318   6.859   4.798
  130HI0    NE2 1492   6.183   6.778   4.653
  130HI0    HE2 1493   6.098   6.824   4.682
  130HI0      C 1494   6.508   6.707   4.343
  130HI0      O 1495   6.629   6.694   4.359
  131PRO      N 1496   6.452   6.820   4.299
  131PRO     CA 1497   6.317   6.850   4.247
  131PRO     CB 1498   6.307   7.002   4.251
  131PRO     CG 1499   6.412   7.043   4.354
  131PRO     CD 1500   6.526   6.945   4.322
  131PRO      C 1501   6.301   6.803   4.102
  131PRO      O 1502   6.400   6.802   4.028
  132SER      N 1503   6.176   6.779   4.066
  132SER      H 1504   6.102   6.780   4.133
  132SER     CA 1505   6.128   6.732   3.935
  132SER     CB 1506   6.000   6.651   3.960
  132SER     OG 1507   5.903   6.732   4.027
  132SER     HG 1508   5.840   6.782   3.967
  132SER      C 1509   6.115   6.848   3.836
  132SER      O 1510   6.133   6.827   3.716
  133AS4      N 1511   6.059   6.962   3.873
  133AS4      H 1512   6.039   6.973   3.971
  133AS4     CA 1513   6.039   7.080   3.787
  133AS4     CB 1514   5.933   7.181   3.832
  133AS4     CG 1515   5.832   7.206   3.720
  133AS4    OD1 1516   5.754   7.111   3.696
  133AS4   HD11 1517   5.684   7.132   3.628
  133AS4   HD12 1518   5.795   7.024   3.722
  133AS4    OD2 1519   5.837   7.303   3.641
  133AS4   HD21 1520   5.754   7.302   3.585
  133AS4   HD22 1521   5.925   7.350   3.645
  133AS4      C 1522   6.168   7.151   3.748
  133AS4      O 1523   6.240   7.200   3.836
  134ILE      N 1524   6.212   7.125   3.625
  134ILE      H 1525   6.154   7.076   3.559
  134ILE     CA 1526   6.346   7.154   3.572
  134ILE     CB 1527   6.405   7.025   3.515
  134ILE    CG1 1528   6.379   6.899   3.598
  134ILE    CG2 1529   6.554   7.042   3.486
  134ILE     CD 1530   6.335   6.779   3.514
  134ILE      C 1531   6.348   7.267   3.470
  134ILE      O 1532   6.266   7.270   3.379
  135GL4      N 1533   6.452   7.349   3.481
  135GL4      H 1534   6.522   7.351   3.553
  135GL4     CA 1535   6.477   7.460   3.387
  135GL4     CB 1536   6.569   7.563   3.454
  135GL4     CG 1537   6.494   7.659   3.546
  135GL4     CD 1538   6.490   7.615   3.693
  135GL4    OE1 1539   6.389   7.551   3.731
  135GL4   HE11 1540   6.420   7.503   3.813
  135GL4   HE12 1541   6.308   7.585   3.683
  135GL4    OE2 1542   6.579   7.658   3.770
  135GL4   HE21 1543   6.560   7.626   3.863
  135GL4   HE22 1544   6.648   7.701   3.713
  135GL4      C 1545   6.552   7.400   3.269
  135GL4      O 1546   6.668   7.358   3.272
  136VAL      N 1547   6.469   7.364   3.172
  136VAL      H 1548   6.371   7.358   3.193
  136VAL     CA 1549   6.512   7.329   3.036
  136VAL     CB 1550   6.420   7.219   2.984
  136VAL    CG1 1551   6.428   7.088   3.064
  136VAL    CG2 1552   6.273   7.261   2.969
  136VAL      C 1553   6.522   7.436   2.928
  136VAL      O 1554   6.440   7.526   2.912
  137AS4      N 1555   6.622   7.422   2.842
  137AS4      H 1556   6.685   7.347   2.861
  137AS4     CA 1557   6.670   7.518   2.741
  137AS4     CB 1558   6.791   7.600   2.784
  137AS4     CG 1559   6.757   7.711   2.883
  137AS4    OD1 1560   6.761   7.829   2.840
  137AS4   HD11 1561   6.736   7.892   2.913
  137AS4   HD12 1562   6.773   7.831   2.741
  137AS4    OD2 1563   6.738   7.679   3.002
  137AS4   HD21 1564   6.764   7.754   3.064
  137AS4   HD22 1565   6.707   7.584   3.007
  137AS4      C 1566   6.701   7.436   2.616
  137AS4      O 1567   6.809   7.379   2.601
  138LEU      N 1568   6.598   7.408   2.537
  138LEU      H 1569   6.508   7.420   2.579
  138LEU     CA 1570   6.601   7.345   2.404
  138LEU     CB 1571   6.474   7.279   2.350
  138LEU     CG 1572   6.437   7.140   2.402
  138LEU    CD1 1573   6.292   7.103   2.431
  138LEU    CD2 1574   6.488   7.031   2.308
  138LEU      C 1575   6.665   7.438   2.300
  138LEU      O 1576   6.623   7.543   2.253
  139LEU      N 1577   6.783   7.385   2.272
  139LEU      H 1578   6.801   7.292   2.305
  139LEU     CA 1579   6.875   7.441   2.171
  139LEU     CB 1580   7.020   7.437   2.219
  139LEU     CG 1581   7.083   7.544   2.308
  139LEU    CD1 1582   7.080   7.673   2.226
  139LEU    CD2 1583   6.998   7.579   2.430
  139LEU      C 1584   6.873   7.386   2.029
  139LEU      O 1585   6.911   7.271   2.006
  140LYSH     N 1586   6.869   7.480   1.935
  140LYSH     H 1587   6.861   7.576   1.959
  140LYSH    CA 1588   6.889   7.448   1.793
  140LYSH    CB 1589   6.773   7.499   1.707
  140LYSH    CG 1590   6.640   7.431   1.741
  140LYSH    CD 1591   6.534   7.518   1.673
  140LYSH    CE 1592   6.519   7.493   1.523
  140LYSH    NZ 1593   6.458   7.601   1.444
  140LYSH   HZ1 1594   6.433   7.572   1.352
  140LYSH   HZ2 1595   6.385   7.649   1.492
  140LYSH   HZ3 1596   6.529   7.669   1.428
  140LYSH     C 1597   7.027   7.494   1.745
  140LYSH     O 1598   7.033   7.604   1.691
  141ASN      N 1599   7.127   7.428   1.803
  141ASN      H 1600   7.113   7.340   1.849
  141ASN     CA 1601   7.266   7.475   1.811
  141ASN     CB 1602   7.334   7.512   1.680
  141ASN     CG 1603   7.367   7.382   1.606
  141ASN    OD1 1604   7.298   7.342   1.513
  141ASN    ND2 1605   7.485   7.325   1.629
  141ASN   HD21 1606   7.560   7.362   1.683
  141ASN   HD22 1607   7.504   7.241   1.578
  141ASN      C 1608   7.277   7.604   1.893
  141ASN      O 1609   7.374   7.611   1.967
  142GLY      N 1610   7.213   7.713   1.851
  142GLY      H 1611   7.148   7.696   1.777
  142GLY     CA 1612   7.218   7.840   1.925
  142GLY      C 1613   7.091   7.922   1.946
  142GLY      O 1614   7.082   7.998   2.042
  143GL4      N 1615   7.003   7.918   1.846
  143GL4      H 1616   7.034   7.915   1.751
  143GL4     CA 1617   6.861   7.951   1.868
  143GL4     CB 1618   6.770   7.942   1.746
  143GL4     CG 1619   6.805   8.059   1.653
  143GL4     CD 1620   6.741   8.042   1.515
  143GL4    OE1 1621   6.803   7.966   1.437
  143GL4   HE11 1622   6.766   7.981   1.346
  143GL4   HE12 1623   6.858   7.896   1.483
  143GL4    OE2 1624   6.638   8.105   1.483
  143GL4   HE21 1625   6.579   8.051   1.424
  143GL4   HE22 1626   6.649   8.192   1.532
  143GL4      C 1627   6.798   7.868   1.980
  143GL4      O 1628   6.816   7.747   1.987
  144ARG      N 1629   6.734   7.935   2.075
  144ARG      H 1630   6.755   8.032   2.087
  144ARG     CA 1631   6.657   7.873   2.184
  144ARG     CB 1632   6.720   7.920   2.315
  144ARG     CG 1633   6.681   7.841   2.440
  144ARG     CD 1634   6.682   7.935   2.560
  144ARG     NE 1635   6.575   8.034   2.542
  144ARG     HE 1636   6.581   8.092   2.461
  144ARG     CZ 1637   6.466   8.045   2.620
  144ARG    NH1 1638   6.450   7.951   2.715
  144ARG   HH11 1639   6.521   7.882   2.717
  144ARG   HH12 1640   6.370   7.945   2.775
  144ARG    NH2 1641   6.377   8.144   2.609
  144ARG   HH21 1642   6.397   8.221   2.548
  144ARG   HH22 1643   6.295   8.136   2.666
  144ARG      C 1644   6.505   7.890   2.184
  144ARG      O 1645   6.451   8.001   2.188
  145ILE      N 1646   6.454   7.767   2.188
  145ILE      H 1647   6.516   7.691   2.168
  145ILE     CA 1648   6.309   7.751   2.210
  145ILE     CB 1649   6.260   7.621   2.147
  145ILE    CG1 1650   6.311   7.610   2.003
  145ILE    CG2 1651   6.107   7.612   2.143
  145ILE     CD 1652   6.287   7.470   1.946
  145ILE      C 1653   6.274   7.768   2.358
  145ILE      O 1654   6.359   7.756   2.447
  146GL4      N 1655   6.163   7.837   2.379
  146GL4      H 1656   6.110   7.875   2.303
  146GL4     CA 1657   6.114   7.873   2.513
  146GL4     CB 1658   5.992   7.964   2.498
  146GL4     CG 1659   6.015   8.098   2.429
  146GL4     CD 1660   6.025   8.093   2.277
  146GL4    OE1 1661   6.115   8.174   2.243
  146GL4   HE11 1662   6.144   8.171   2.147
  146GL4   HE12 1663   6.123   8.242   2.316
  146GL4    OE2 1664   5.967   8.005   2.210
  146GL4   HE21 1665   5.961   8.032   2.114
  146GL4   HE22 1666   5.948   7.922   2.263
  146GL4      C 1667   6.088   7.756   2.609
  146GL4      O 1668   6.040   7.651   2.567
  147LYSH     N 1669   6.109   7.776   2.738
  147LYSH     H 1670   6.126   7.872   2.761
  147LYSH    CA 1671   6.090   7.663   2.831
  147LYSH    CB 1672   6.136   7.711   2.969
  147LYSH    CG 1673   6.126   7.603   3.076
  147LYSH    CD 1674   6.173   7.647   3.215
  147LYSH    CE 1675   6.052   7.720   3.276
  147LYSH    NZ 1676   6.053   7.743   3.421
  147LYSH   HZ1 1677   6.060   7.650   3.457
  147LYSH   HZ2 1678   6.130   7.802   3.447
  147LYSH   HZ3 1679   5.967   7.777   3.460
  147LYSH     C 1680   5.946   7.612   2.843
  147LYSH     O 1681   5.851   7.678   2.883
  148VAL      N 1682   5.937   7.491   2.789
  148VAL      H 1683   6.026   7.454   2.765
  148VAL     CA 1684   5.827   7.395   2.771
  148VAL     CB 1685   5.867   7.300   2.658
  148VAL    CG1 1686   5.978   7.200   2.692
  148VAL    CG2 1687   5.738   7.231   2.615
  148VAL      C 1688   5.772   7.328   2.897
  148VAL      O 1689   5.846   7.316   2.994
  149GL4      N 1690   5.639   7.326   2.900
  149GL4      H 1691   5.578   7.388   2.850
  149GL4     CA 1692   5.566   7.266   3.013
  149GL4     CB 1693   5.449   7.361   3.039
  149GL4     CG 1694   5.332   7.368   2.940
  149GL4     CD 1695   5.387   7.421   2.807
  149GL4    OE1 1696   5.409   7.339   2.715
  149GL4   HE11 1697   5.413   7.392   2.630
  149GL4   HE12 1698   5.429   7.247   2.750
  149GL4    OE2 1699   5.402   7.543   2.789
  149GL4   HE21 1700   5.393   7.563   2.691
  149GL4   HE22 1701   5.433   7.582   2.876
  149GL4      C 1702   5.511   7.125   2.994
  149GL4      O 1703   5.480   7.058   3.092
  150HI0      N 1704   5.517   7.080   2.869
  150HI0      H 1705   5.538   7.138   2.790
  150HI0     CA 1706   5.471   6.946   2.829
  150HI0     CB 1707   5.427   6.951   2.683
  150HI0     CG 1708   5.281   6.992   2.663
  150HI0    ND1 1709   5.241   7.115   2.632
  150HI0    HD1 1710   5.285   7.204   2.643
  150HI0    CD2 1711   5.177   6.909   2.662
  150HI0    HD2 1712   5.179   6.801   2.677
  150HI0    CE1 1713   5.110   7.109   2.608
  150HI0    HE1 1714   5.049   7.195   2.580
  150HI0    NE2 1715   5.073   6.982   2.622
  150HI0    HE2 1716   4.986   6.949   2.585
  150HI0      C 1717   5.573   6.834   2.847
  150HI0      O 1718   5.663   6.810   2.767
  151SER      N 1719   5.559   6.780   2.968
  151SER      H 1720   5.500   6.822   3.037
  151SER     CA 1721   5.632   6.669   3.030
  151SER     CB 1722   5.714   6.719   3.149
  151SER     OG 1723   5.636   6.784   3.249
  151SER     HG 1724   5.685   6.797   3.335
  151SER      C 1725   5.544   6.548   3.061
  151SER      O 1726   5.426   6.553   3.093
  152AS4      N 1727   5.616   6.436   3.044
  152AS4      H 1728   5.701   6.441   2.992
  152AS4     CA 1729   5.570   6.301   3.080
  152AS4     CB 1730   5.496   6.244   2.959
  152AS4     CG 1731   5.412   6.120   2.991
  152AS4    OD1 1732   5.409   6.023   2.913
  152AS4   HD11 1733   5.348   5.957   2.957
  152AS4   HD12 1734   5.461   6.046   2.831
  152AS4    OD2 1735   5.346   6.113   3.097
  152AS4   HD21 1736   5.290   6.030   3.097
  152AS4   HD22 1737   5.369   6.189   3.158
  152AS4      C 1738   5.688   6.218   3.130
  152AS4      O 1739   5.801   6.218   3.083
  153LEU      N 1740   5.651   6.153   3.240
  153LEU      H 1741   5.579   6.184   3.303
  153LEU     CA 1742   5.728   6.048   3.309
  153LEU     CB 1743   5.647   5.984   3.422
  153LEU     CG 1744   5.726   5.963   3.550
  153LEU    CD1 1745   5.735   6.099   3.619
  153LEU    CD2 1746   5.649   5.868   3.642
  153LEU      C 1747   5.766   5.938   3.211
  153LEU      O 1748   5.683   5.894   3.131
  154SER      N 1749   5.889   5.891   3.234
  154SER      H 1750   5.963   5.952   3.261
  154SER     CA 1751   5.936   5.760   3.189
  154SER     CB 1752   6.022   5.773   3.063
  154SER     OG 1753   6.053   5.649   2.999
  154SER     HG 1754   5.979   5.632   2.935
  154SER      C 1755   6.023   5.702   3.301
  154SER      O 1756   6.105   5.777   3.356
  155PHE      N 1757   6.006   5.573   3.328
  155PHE      H 1758   5.959   5.510   3.267
  155PHE     CA 1759   6.082   5.506   3.434
  155PHE     CB 1760   5.999   5.387   3.485
  155PHE     CG 1761   5.956   5.423   3.627
  155PHE    CD1 1762   5.856   5.516   3.655
  155PHE    HD1 1763   5.804   5.574   3.579
  155PHE    CD2 1764   6.024   5.366   3.735
  155PHE    HD2 1765   6.104   5.293   3.728
  155PHE    CE1 1766   5.823   5.549   3.786
  155PHE    HE1 1767   5.734   5.608   3.811
  155PHE    CE2 1768   5.999   5.407   3.865
  155PHE    HE2 1769   6.035   5.353   3.952
  155PHE     CZ 1770   5.896   5.498   3.892
  155PHE     HZ 1771   5.858   5.498   3.994
  155PHE      C 1772   6.219   5.455   3.388
  155PHE      O 1773   6.250   5.447   3.269
  156SER      N 1774   6.315   5.477   3.477
  156SER      H 1775   6.298   5.510   3.570
  156SER     CA 1776   6.453   5.433   3.458
  156SER     CB 1777   6.551   5.538   3.512
  156SER     OG 1778   6.683   5.504   3.468
  156SER     HG 1779   6.752   5.528   3.536
  156SER      C 1780   6.472   5.303   3.536
  156SER      O 1781   6.386   5.257   3.610
  157LYSH     N 1782   6.573   5.225   3.495
  157LYSH     H 1783   6.644   5.262   3.435
  157LYSH    CA 1784   6.608   5.097   3.556
  157LYSH    CB 1785   6.709   5.010   3.481
  157LYSH    CG 1786   6.684   4.992   3.331
  157LYSH    CD 1787   6.760   4.871   3.278
  157LYSH    CE 1788   6.674   4.829   3.158
  157LYSH    NZ 1789   6.759   4.738   3.078
  157LYSH   HZ1 1790   6.745   4.774   2.985
  157LYSH   HZ2 1791   6.849   4.756   3.117
  157LYSH   HZ3 1792   6.720   4.647   3.090
  157LYSH     C 1793   6.666   5.119   3.696
  157LYSH     O 1794   6.637   5.039   3.784
  158AS4      N 1795   6.736   5.232   3.708
  158AS4      H 1796   6.803   5.251   3.637
  158AS4     CA 1797   6.769   5.298   3.835
  158AS4     CB 1798   6.895   5.383   3.820
  158AS4     CG 1799   6.873   5.504   3.729
  158AS4    OD1 1800   6.830   5.605   3.788
  158AS4   HD11 1801   6.821   5.673   3.715
  158AS4   HD12 1802   6.814   5.585   3.884
  158AS4    OD2 1803   6.902   5.503   3.607
  158AS4   HD21 1804   6.931   5.598   3.594
  158AS4   HD22 1805   6.868   5.417   3.572
  158AS4      C 1806   6.652   5.379   3.888
  158AS4      O 1807   6.557   5.409   3.816
  159TRP      N 1808   6.669   5.433   4.009
  159TRP      H 1809   6.762   5.459   4.033
  159TRP     CA 1810   6.574   5.511   4.090
  159TRP     CB 1811   6.620   5.523   4.235
  159TRP     CG 1812   6.766   5.559   4.264
  159TRP    CD1 1813   6.873   5.482   4.283
  159TRP    HD1 1814   6.862   5.376   4.258
  159TRP    CD2 1815   6.816   5.689   4.274
  159TRP    NE1 1816   6.985   5.552   4.290
  159TRP    HE1 1817   7.073   5.511   4.316
  159TRP    CE2 1818   6.955   5.681   4.280
  159TRP    CE3 1819   6.764   5.817   4.266
  159TRP    HE3 1820   6.668   5.830   4.315
  159TRP    CZ2 1821   7.041   5.790   4.287
  159TRP    HZ2 1822   7.149   5.772   4.283
  159TRP    CZ3 1823   6.850   5.926   4.255
  159TRP    HZ3 1824   6.798   6.020   4.239
  159TRP    CH2 1825   6.989   5.915   4.259
  159TRP    HH2 1826   7.046   6.008   4.261
  159TRP      C 1827   6.537   5.652   4.044
  159TRP      O 1828   6.445   5.712   4.098
  160SER      N 1829   6.579   5.692   3.924
  160SER      H 1830   6.608   5.621   3.860
  160SER     CA 1831   6.550   5.829   3.881
  160SER     CB 1832   6.680   5.909   3.864
  160SER     OG 1833   6.764   5.867   3.756
  160SER     HG 1834   6.783   5.770   3.770
  160SER      C 1835   6.474   5.841   3.749
  160SER      O 1836   6.503   5.772   3.652
  161PHE      N 1837   6.389   5.944   3.745
  161PHE      H 1838   6.390   6.020   3.810
  161PHE     CA 1839   6.291   5.950   3.635
  161PHE     CB 1840   6.159   6.018   3.668
  161PHE     CG 1841   6.096   5.996   3.805
  161PHE    CD1 1842   6.008   5.889   3.826
  161PHE    HD1 1843   5.997   5.821   3.742
  161PHE    CD2 1844   6.134   6.077   3.911
  161PHE    HD2 1845   6.169   6.178   3.887
  161PHE    CE1 1846   5.966   5.869   3.957
  161PHE    HE1 1847   5.893   5.790   3.969
  161PHE    CE2 1848   6.088   6.060   4.041
  161PHE    HE2 1849   6.116   6.126   4.124
  161PHE     CZ 1850   6.009   5.949   4.063
  161PHE     HZ 1851   5.979   5.930   4.166
  161PHE      C 1852   6.353   6.019   3.513
  161PHE      O 1853   6.430   6.113   3.528
  162TYR      N 1854   6.316   5.969   3.395
  162TYR      H 1855   6.265   5.884   3.381
  162TYR     CA 1856   6.328   6.041   3.267
  162TYR     CB 1857   6.368   5.945   3.156
  162TYR     CG 1858   6.514   5.901   3.154
  162TYR    CD1 1859   6.594   5.944   3.049
  162TYR    HD1 1860   6.548   5.999   2.968
  162TYR    CD2 1861   6.563   5.810   3.248
  162TYR    HD2 1862   6.493   5.753   3.309
  162TYR    CE1 1863   6.728   5.907   3.042
  162TYR    HE1 1864   6.786   5.917   2.950
  162TYR    CE2 1865   6.697   5.775   3.240
  162TYR    HE2 1866   6.737   5.711   3.319
  162TYR     CZ 1867   6.781   5.823   3.140
  162TYR     OH 1868   6.900   5.760   3.120
  162TYR     HH 1869   6.916   5.709   3.204
  162TYR      C 1870   6.202   6.122   3.233
  162TYR      O 1871   6.099   6.066   3.199
  163LEU      N 1872   6.219   6.252   3.257
  163LEU      H 1873   6.303   6.293   3.292
  163LEU     CA 1874   6.123   6.360   3.232
  163LEU     CB 1875   6.133   6.482   3.325
  163LEU     CG 1876   6.143   6.464   3.476
  163LEU    CD1 1877   6.025   6.382   3.526
  163LEU    CD2 1878   6.271   6.403   3.533
  163LEU      C 1879   6.141   6.398   3.085
  163LEU      O 1880   6.248   6.439   3.042
  164LEU      N 1881   6.040   6.362   3.006
  164LEU      H 1882   5.965   6.314   3.051
  164LEU     CA 1883   6.027   6.388   2.862
  164LEU     CB 1884   5.972   6.273   2.777
  164LEU     CG 1885   6.065   6.153   2.788
  164LEU    CD1 1886   6.008   6.034   2.711
  164LEU    CD2 1887   6.208   6.174   2.738
  164LEU      C 1888   5.950   6.518   2.835
  164LEU      O 1889   5.827   6.523   2.845
  165TYR      N 1890   6.029   6.623   2.814
  165TYR      H 1891   6.125   6.596   2.807
  165TYR     CA 1892   6.004   6.762   2.775
  165TYR     CB 1893   6.095   6.871   2.832
  165TYR     CG 1894   6.063   6.900   2.979
  165TYR    CD1 1895   6.135   6.837   3.080
  165TYR    HD1 1896   6.227   6.789   3.049
  165TYR    CD2 1897   5.965   6.993   3.008
  165TYR    HD2 1898   5.939   7.071   2.936
  165TYR    CE1 1899   6.102   6.856   3.214
  165TYR    HE1 1900   6.158   6.811   3.296
  165TYR    CE2 1901   5.937   7.021   3.141
  165TYR    HE2 1902   5.872   7.102   3.173
  165TYR     CZ 1903   6.007   6.953   3.241
  165TYR     OH 1904   5.972   6.967   3.372
  165TYR     HH 1905   5.892   7.027   3.380
  165TYR      C 1906   6.002   6.778   2.623
  165TYR      O 1907   6.110   6.794   2.565
  166TYR      N 1908   5.878   6.779   2.575
  166TYR      H 1909   5.797   6.784   2.633
  166TYR     CA 1910   5.842   6.768   2.433
  166TYR     CB 1911   5.703   6.705   2.417
  166TYR     CG 1912   5.718   6.557   2.451
  166TYR    CD1 1913   5.671   6.502   2.570
  166TYR    HD1 1914   5.642   6.567   2.653
  166TYR    CD2 1915   5.775   6.473   2.356
  166TYR    HD2 1916   5.811   6.512   2.261
  166TYR    CE1 1917   5.668   6.365   2.591
  166TYR    HE1 1918   5.654   6.337   2.696
  166TYR    CE2 1919   5.780   6.335   2.374
  166TYR    HE2 1920   5.825   6.280   2.291
  166TYR     CZ 1921   5.722   6.286   2.490
  166TYR     OH 1922   5.714   6.152   2.507
  166TYR     HH 1923   5.683   6.125   2.598
  166TYR      C 1924   5.836   6.906   2.367
  166TYR      O 1925   5.767   6.996   2.415
  167THR      N 1926   5.913   6.927   2.261
  167THR      H 1927   5.985   6.868   2.224
  167THR     CA 1928   5.885   7.044   2.176
  167THR     CB 1929   6.002   7.141   2.184
  167THR    OG1 1930   5.958   7.265   2.127
  167THR    HG1 1931   5.910   7.310   2.203
  167THR    CG2 1932   6.126   7.091   2.108
  167THR      C 1933   5.840   7.001   2.036
  167THR      O 1934   5.847   6.884   1.997
  168GL4      N 1935   5.792   7.098   1.959
  168GL4      H 1936   5.777   7.188   2.000
  168GL4     CA 1937   5.751   7.078   1.819
  168GL4     CB 1938   5.648   7.187   1.788
  168GL4     CG 1939   5.519   7.142   1.858
  168GL4     CD 1940   5.385   7.149   1.786
  168GL4    OE1 1941   5.315   7.253   1.786
  168GL4   HE11 1942   5.219   7.243   1.761
  168GL4   HE12 1943   5.380   7.326   1.807
  168GL4    OE2 1944   5.326   7.040   1.767
  168GL4   HE21 1945   5.230   7.059   1.747
  168GL4   HE22 1946   5.399   6.974   1.780
  168GL4      C 1947   5.875   7.081   1.729
  168GL4      O 1948   5.972   7.152   1.755
  169PHE      N 1949   5.851   7.019   1.613
  169PHE      H 1950   5.770   6.963   1.600
  169PHE     CA 1951   5.963   7.003   1.519
  169PHE     CB 1952   5.991   6.853   1.514
  169PHE     CG 1953   6.096   6.799   1.417
  169PHE    CD1 1954   6.038   6.741   1.305
  169PHE    HD1 1955   5.929   6.732   1.300
  169PHE    CD2 1956   6.235   6.809   1.423
  169PHE    HD2 1957   6.283   6.848   1.512
  169PHE    CE1 1958   6.123   6.691   1.207
  169PHE    HE1 1959   6.074   6.632   1.130
  169PHE    CE2 1960   6.319   6.749   1.330
  169PHE    HE2 1961   6.427   6.763   1.336
  169PHE     CZ 1962   6.262   6.692   1.217
  169PHE     HZ 1963   6.325   6.627   1.157
  169PHE      C 1964   5.941   7.068   1.382
  169PHE      O 1965   5.827   7.073   1.336
  170THR      N 1966   6.050   7.077   1.307
  170THR      H 1967   6.138   7.045   1.342
  170THR     CA 1968   6.053   7.139   1.173
  170THR     CB 1969   6.100   7.284   1.165
  170THR    OG1 1970   6.209   7.307   1.255
  170THR    HG1 1971   6.282   7.368   1.225
  170THR    CG2 1972   5.979   7.375   1.182
  170THR      C 1973   6.134   7.046   1.082
  170THR      O 1974   6.252   7.024   1.108
  171PRO      N 1975   6.063   7.003   0.978
  171PRO     CA 1976   6.112   6.908   0.877
  171PRO     CB 1977   5.989   6.858   0.800
  171PRO     CG 1978   5.900   6.982   0.813
  171PRO     CD 1979   5.919   7.023   0.959
  171PRO      C 1980   6.224   6.968   0.792
  171PRO      O 1981   6.216   7.085   0.756
  172THR      N 1982   6.301   6.876   0.736
  172THR      H 1983   6.274   6.779   0.733
  172THR     CA 1984   6.437   6.899   0.686
  172THR     CB 1985   6.438   6.992   0.565
  172THR    OG1 1986   6.363   6.931   0.460
  172THR    HG1 1987   6.436   6.887   0.408
  172THR    CG2 1988   6.578   7.025   0.514
  172THR      C 1989   6.522   6.952   0.801
  172THR      O 1990   6.508   7.068   0.841
  173GL4      N 1991   6.620   6.872   0.843
  173GL4      H 1992   6.678   6.833   0.771
  173GL4     CA 1993   6.694   6.898   0.967
  173GL4     CB 1994   6.739   6.772   1.042
  173GL4     CG 1995   6.639   6.708   1.138
  173GL4     CD 1996   6.668   6.558   1.130
  173GL4    OE1 1997   6.619   6.493   1.035
  173GL4   HE11 1998   6.631   6.395   1.052
  173GL4   HE12 1999   6.569   6.556   0.976
  173GL4    OE2 2000   6.748   6.504   1.210
  173GL4   HE21 2001   6.726   6.408   1.226
  173GL4   HE22 2002   6.818   6.561   1.253
  173GL4      C 2003   6.806   7.002   0.959
  173GL4      O 2004   6.920   6.970   0.926
  174LYSH     N 2005   6.770   7.130   0.954
  174LYSH     H 2006   6.672   7.151   0.950
  174LYSH    CA 2007   6.859   7.247   0.944
  174LYSH    CB 2008   6.786   7.379   0.916
  174LYSH    CG 2009   6.709   7.377   0.784
  174LYSH    CD 2010   6.604   7.488   0.786
  174LYSH    CE 2011   6.647   7.627   0.737
  174LYSH    NZ 2012   6.581   7.729   0.819
  174LYSH   HZ1 2013   6.483   7.738   0.799
  174LYSH   HZ2 2014   6.593   7.706   0.916
  174LYSH   HZ3 2015   6.625   7.816   0.797
  174LYSH     C 2016   6.976   7.271   1.039
  174LYSH     O 2017   7.079   7.332   1.010
  175ASN      N 2018   6.940   7.246   1.165
  175ASN      H 2019   6.847   7.214   1.183
  175ASN     CA 2020   7.025   7.270   1.282
  175ASN     CB 2021   6.970   7.377   1.376
  175ASN     CG 2022   6.947   7.517   1.318
  175ASN    OD1 2023   6.877   7.537   1.219
  175ASN    ND2 2024   6.981   7.623   1.391
  175ASN   HD21 2025   7.015   7.619   1.485
  175ASN   HD22 2026   6.960   7.707   1.342
  175ASN      C 2027   7.051   7.142   1.362
  175ASN      O 2028   6.977   7.047   1.336
  176GL4      N 2029   7.148   7.139   1.453
  176GL4      H 2030   7.209   7.215   1.474
  176GL4     CA 2031   7.176   7.020   1.536
  176GL4     CB 2032   7.324   6.993   1.567
  176GL4     CG 2033   7.400   6.978   1.435
  176GL4     CD 2034   7.551   6.993   1.458
  176GL4    OE1 2035   7.594   7.109   1.471
  176GL4   HE11 2036   7.694   7.114   1.477
  176GL4   HE12 2037   7.517   7.163   1.505
  176GL4    OE2 2038   7.616   6.887   1.449
  176GL4   HE21 2039   7.714   6.904   1.455
  176GL4   HE22 2040   7.556   6.811   1.424
  176GL4      C 2041   7.108   7.036   1.672
  176GL4      O 2042   7.149   7.122   1.750
  177TYR      N 2043   7.008   6.955   1.702
  177TYR      H 2044   6.994   6.874   1.645
  177TYR     CA 2045   6.916   6.960   1.817
  177TYR     CB 2046   6.783   6.894   1.783
  177TYR     CG 2047   6.713   6.963   1.665
  177TYR    CD1 2048   6.703   6.903   1.540
  177TYR    HD1 2049   6.770   6.822   1.511
  177TYR    CD2 2050   6.626   7.064   1.704
  177TYR    HD2 2051   6.639   7.108   1.803
  177TYR    CE1 2052   6.609   6.947   1.448
  177TYR    HE1 2053   6.622   6.913   1.345
  177TYR    CE2 2054   6.531   7.112   1.615
  177TYR    HE2 2055   6.458   7.190   1.638
  177TYR     CZ 2056   6.526   7.050   1.491
  177TYR     OH 2057   6.457   7.117   1.395
  177TYR     HH 2058   6.395   7.176   1.446
  177TYR      C 2059   6.972   6.907   1.949
  177TYR      O 2060   7.001   6.790   1.974
  178ALA      N 2061   6.994   7.009   2.031
  178ALA      H 2062   6.975   7.103   2.002
  178ALA     CA 2063   7.045   6.987   2.167
  178ALA     CB 2064   7.167   7.078   2.177
  178ALA      C 2065   6.959   7.026   2.287
  178ALA      O 2066   6.860   7.097   2.266
  179CYS2     N 2067   7.015   7.004   2.405
  179CYS2     H 2068   7.104   6.960   2.416
  179CYS2    CA 2069   6.942   7.040   2.527
  179CYS2    CB 2070   6.847   6.924   2.560
  179CYS2    SG 2071   6.707   6.997   2.652
  179CYS2     C 2072   7.019   7.072   2.655
  179CYS2     O 2073   7.081   6.981   2.710
  180ARG      N 2074   7.000   7.196   2.697
  180ARG      H 2075   6.951   7.266   2.645
  180ARG     CA 2076   7.063   7.234   2.825
  180ARG     CB 2077   7.125   7.373   2.818
  180ARG     CG 2078   7.222   7.386   2.700
  180ARG     CD 2079   7.350   7.305   2.718
  180ARG     NE 2080   7.433   7.357   2.828
  180ARG     HE 2081   7.383   7.423   2.884
  180ARG     CZ 2082   7.559   7.321   2.852
  180ARG    NH1 2083   7.622   7.227   2.781
  180ARG   HH11 2084   7.588   7.190   2.695
  180ARG   HH12 2085   7.688   7.169   2.830
  180ARG    NH2 2086   7.627   7.370   2.957
  180ARG   HH21 2087   7.591   7.435   3.023
  180ARG   HH22 2088   7.720   7.334   2.969
  180ARG      C 2089   6.951   7.219   2.929
  180ARG      O 2090   6.832   7.237   2.906
  181VAL      N 2091   7.006   7.172   3.041
  181VAL      H 2092   7.102   7.146   3.039
  181VAL     CA 2093   6.927   7.147   3.162
  181VAL     CB 2094   6.925   6.998   3.197
  181VAL    CG1 2095   6.845   6.978   3.326
  181VAL    CG2 2096   6.848   6.914   3.095
  181VAL      C 2097   7.002   7.226   3.269
  181VAL      O 2098   7.109   7.185   3.313
  182ASN      N 2099   6.938   7.335   3.310
  182ASN      H 2100   6.840   7.341   3.291
  182ASN     CA 2101   6.989   7.439   3.401
  182ASN     CB 2102   6.981   7.570   3.321
  182ASN     CG 2103   7.084   7.583   3.208
  182ASN    OD1 2104   7.203   7.566   3.229
  182ASN    ND2 2105   7.039   7.637   3.095
  182ASN   HD21 2106   6.940   7.647   3.082
  182ASN   HD22 2107   7.109   7.671   3.032
  182ASN      C 2108   6.915   7.444   3.535
  182ASN      O 2109   6.843   7.354   3.578
  183HI0      N 2110   6.938   7.558   3.601
  183HI0      H 2111   6.985   7.636   3.561
  183HI0     CA 2112   6.901   7.594   3.739
  183HI0     CB 2113   6.985   7.511   3.837
  183HI0     CG 2114   6.945   7.535   3.983
  183HI0    ND1 2115   6.817   7.534   4.020
  183HI0    HD1 2116   6.748   7.468   3.991
  183HI0    CD2 2117   7.008   7.620   4.063
  183HI0    HD2 2118   7.114   7.647   4.064
  183HI0    CE1 2119   6.797   7.620   4.119
  183HI0    HE1 2120   6.704   7.634   4.174
  183HI0    NE2 2121   6.915   7.679   4.137
  183HI0    HE2 2122   6.929   7.753   4.203
  183HI0      C 2123   6.928   7.742   3.765
  183HI0      O 2124   7.037   7.797   3.743
  184VAL      N 2125   6.820   7.801   3.814
  184VAL      H 2126   6.731   7.757   3.822
  184VAL     CA 2127   6.817   7.944   3.851
  184VAL     CB 2128   6.680   7.992   3.900
  184VAL    CG1 2129   6.581   8.016   3.786
  184VAL    CG2 2130   6.638   7.930   4.033
  184VAL      C 2131   6.925   8.025   3.923
  184VAL      O 2132   6.926   8.147   3.916
  185THR      N 2133   7.006   7.956   4.003
  185THR      H 2134   6.986   7.860   4.021
  185THR     CA 2135   7.118   8.028   4.066
  185THR     CB 2136   7.139   7.978   4.209
  185THR    OG1 2137   7.167   7.839   4.197
  185THR    HG1 2138   7.147   7.790   4.282
  185THR    CG2 2139   7.031   8.019   4.310
  185THR      C 2140   7.239   8.021   3.973
  185THR      O 2141   7.250   8.103   3.882
  186LEU      N 2142   7.315   7.913   3.981
  186LEU      H 2143   7.284   7.844   4.047
  186LEU     CA 2144   7.450   7.883   3.928
  186LEU     CB 2145   7.519   7.766   3.997
  186LEU     CG 2146   7.554   7.776   4.146
  186LEU    CD1 2147   7.636   7.650   4.174
  186LEU    CD2 2148   7.651   7.892   4.160
  186LEU      C 2149   7.472   7.870   3.777
  186LEU      O 2150   7.589   7.860   3.740
  187SER      N 2151   7.364   7.847   3.704
  187SER      H 2152   7.267   7.857   3.727
  187SER     CA 2153   7.379   7.835   3.558
  187SER     CB 2154   7.413   7.695   3.507
  187SER     OG 2155   7.396   7.690   3.365
  187SER     HG 2156   7.302   7.666   3.340
  187SER      C 2157   7.239   7.867   3.504
  187SER      O 2158   7.149   7.788   3.479
  188GLN      N 2159   7.237   7.999   3.489
  188GLN      H 2160   7.314   8.056   3.517
  188GLN     CA 2161   7.111   8.068   3.455
  188GLN     CB 2162   7.148   8.215   3.434
  188GLN     CG 2163   7.156   8.314   3.550
  188GLN     CD 2164   7.259   8.425   3.533
  188GLN    OE1 2165   7.372   8.417   3.579
  188GLN    NE2 2166   7.216   8.544   3.489
  188GLN   HE21 2167   7.124   8.570   3.460
  188GLN   HE22 2168   7.289   8.603   3.454
  188GLN      C 2169   7.048   8.025   3.323
  188GLN      O 2170   7.115   8.015   3.220
  189PRO      N 2171   6.919   7.992   3.319
  189PRO     CA 2172   6.842   7.975   3.195
  189PRO     CB 2173   6.702   7.942   3.245
  189PRO     CG 2174   6.681   7.993   3.388
  189PRO     CD 2175   6.827   7.992   3.434
  189PRO      C 2176   6.835   8.104   3.114
  189PRO      O 2177   6.885   8.207   3.158
  190LYSH     N 2178   6.791   8.096   2.989
  190LYSH     H 2179   6.803   8.015   2.931
  190LYSH    CA 2180   6.773   8.217   2.907
  190LYSH    CB 2181   6.835   8.197   2.769
  190LYSH    CG 2182   6.979   8.145   2.762
  190LYSH    CD 2183   7.041   8.200   2.633
  190LYSH    CE 2184   7.193   8.190   2.647
  190LYSH    NZ 2185   7.240   8.257   2.525
  190LYSH   HZ1 2186   7.202   8.350   2.527
  190LYSH   HZ2 2187   7.340   8.261   2.525
  190LYSH   HZ3 2188   7.209   8.198   2.451
  190LYSH     C 2189   6.634   8.279   2.895
  190LYSH     O 2190   6.543   8.195   2.902
  191ILE      N 2191   6.633   8.409   2.871
  191ILE      H 2192   6.713   8.468   2.872
  191ILE     CA 2193   6.504   8.480   2.869
  191ILE     CB 2194   6.527   8.629   2.894
  191ILE    CG1 2195   6.619   8.707   2.800
  191ILE    CG2 2196   6.552   8.644   3.044
  191ILE     CD 2197   6.570   8.852   2.791
  191ILE      C 2198   6.422   8.455   2.742
  191ILE      O 2199   6.476   8.429   2.634
  192VAL      N 2200   6.292   8.447   2.765
  192VAL      H 2201   6.251   8.422   2.853
  192VAL     CA 2202   6.192   8.443   2.658
  192VAL     CB 2203   6.051   8.437   2.719
  192VAL    CG1 2204   6.003   8.551   2.808
  192VAL    CG2 2205   5.938   8.398   2.624
  192VAL      C 2206   6.213   8.550   2.551
  192VAL      O 2207   6.234   8.666   2.586
  193LYSH     N 2208   6.211   8.505   2.425
  193LYSH     H 2209   6.196   8.408   2.409
  193LYSH    CA 2210   6.247   8.581   2.305
  193LYSH    CB 2211   6.148   8.688   2.258
  193LYSH    CG 2212   6.001   8.644   2.249
  193LYSH    CD 2213   5.983   8.531   2.147
  193LYSH    CE 2214   5.859   8.453   2.188
  193LYSH    NZ 2215   5.866   8.329   2.109
  193LYSH   HZ1 2216   5.856   8.358   2.014
  193LYSH   HZ2 2217   5.954   8.283   2.121
  193LYSH   HZ3 2218   5.788   8.269   2.124
  193LYSH     C 2219   6.393   8.622   2.285
  193LYSH     O 2220   6.461   8.573   2.195
  194TRP      N 2221   6.444   8.711   2.370
  194TRP      H 2222   6.401   8.713   2.460
  194TRP     CA 2223   6.577   8.774   2.359
  194TRP     CB 2224   6.582   8.911   2.427
  194TRP     CG 2225   6.498   9.014   2.351
  194TRP    CD1 2226   6.506   9.040   2.221
  194TRP    HD1 2227   6.581   9.011   2.147
  194TRP    CD2 2228   6.380   9.072   2.397
  194TRP    NE1 2229   6.407   9.122   2.185
  194TRP    HE1 2230   6.402   9.180   2.104
  194TRP    CE2 2231   6.326   9.141   2.289
  194TRP    CE3 2232   6.331   9.076   2.527
  194TRP    HE3 2233   6.405   9.061   2.606
  194TRP    CZ2 2234   6.219   9.225   2.318
  194TRP    HZ2 2235   6.196   9.302   2.244
  194TRP    CZ3 2236   6.220   9.156   2.549
  194TRP    HZ3 2237   6.165   9.149   2.643
  194TRP    CH2 2238   6.163   9.229   2.445
  194TRP    HH2 2239   6.074   9.288   2.466
  194TRP      C 2240   6.691   8.679   2.397
  194TRP      O 2241   6.675   8.584   2.473
  195AS4      N 2242   6.801   8.702   2.327
  195AS4      H 2243   6.824   8.792   2.291
  195AS4     CA 2244   6.915   8.609   2.321
  195AS4     CB 2245   7.007   8.648   2.205
  195AS4     CG 2246   7.050   8.793   2.229
  195AS4    OD1 2247   7.130   8.814   2.323
  195AS4   HD11 2248   7.199   8.877   2.288
  195AS4   HD12 2249   7.101   8.765   2.405
  195AS4    OD2 2250   7.002   8.883   2.156
  195AS4   HD21 2251   7.009   8.972   2.200
  195AS4   HD22 2252   6.945   8.838   2.088
  195AS4      C 2253   6.988   8.585   2.454
  195AS4      O 2254   7.065   8.489   2.461
  196ARG      N 2255   6.962   8.668   2.554
  196ARG      H 2256   6.881   8.727   2.549
  196ARG     CA 2257   7.031   8.671   2.683
  196ARG     CB 2258   7.007   8.807   2.749
  196ARG     CG 2259   7.062   8.917   2.658
  196ARG     CD 2260   7.034   9.053   2.722
  196ARG     NE 2261   7.107   9.095   2.843
  196ARG     HE 2262   7.074   9.056   2.929
  196ARG     CZ 2263   7.191   9.198   2.847
  196ARG    NH1 2264   7.210   9.286   2.747
  196ARG   HH11 2265   7.171   9.261   2.659
  196ARG   HH12 2266   7.262   9.370   2.752
  196ARG    NH2 2267   7.260   9.208   2.962
  196ARG   HH21 2268   7.233   9.141   3.032
  196ARG   HH22 2269   7.340   9.268   2.962
  196ARG      C 2270   6.997   8.565   2.788
  196ARG      O 2271   6.883   8.517   2.795
  197AS4      N 2272   7.096   8.547   2.875
  197AS4      H 2273   7.191   8.570   2.854
  197AS4     CA 2274   7.078   8.497   3.012
  197AS4     CB 2275   7.212   8.470   3.079
  197AS4     CG 2276   7.324   8.570   3.050
  197AS4    OD1 2277   7.360   8.649   3.141
  197AS4   HD11 2278   7.403   8.727   3.097
  197AS4   HD12 2279   7.325   8.606   3.225
  197AS4    OD2 2280   7.394   8.556   2.948
  197AS4   HD21 2281   7.483   8.560   2.994
  197AS4   HD22 2282   7.338   8.511   2.879
  197AS4      C 2283   6.983   8.566   3.111
  197AS4      O 2284   6.958   8.683   3.087
  198MET      N 2285   6.934   8.496   3.213
  198MET      H 2286   6.933   8.396   3.217
  198MET     CA 2287   6.846   8.550   3.317
  198MET     CB 2288   6.815   8.436   3.415
  198MET     CG 2289   6.672   8.432   3.469
  198MET     SD 2290   6.550   8.329   3.380
  198MET     CE 2291   6.450   8.285   3.521
  198MET      C 2292   6.884   8.676   3.394
  198MET     O1 2293   6.998   8.696   3.440
  198MET   HO11 2294   7.003   8.791   3.470
  198MET   HO12 2295   7.049   8.611   3.421
  198MET     O2 2296   6.795   8.758   3.425
  198MET   HO21 2297   6.706   8.724   3.394
  198MET   HO22 2298   6.830   8.848   3.451
   9.64095   9.64095   6.81716   0.00000   0.00000   0.00000   0.00000   4.82046   4.82046
