# Supplementary material for: Interfacial Dynamics and Growth Modes of β2-Microglobulin Dimers
Source: J Chem Inf Model. 2023 May 3;63(14):4447–57. doi: 10.1021/acs.jcim.3c00399 (PMC10369489; doi:10.1021/acs.jcim.3c00399)
Supplement: Supplementary file 2 — ci3c00399_si_002.zip [file ci3c00399_si_002.zip › Supporting-Information/confs_start/Start_conformation_H-1_rep1.gro]

Protein in water t=   0.00000 step= 0
 2298
    1ILE      N    1   7.100   7.158   3.269
    1ILE     H1    2   7.184   7.189   3.314
    1ILE     H2    3   7.026   7.165   3.336
    1ILE     H3    4   7.109   7.061   3.246
    1ILE     CA    5   7.070   7.234   3.146
    1ILE     CB    6   6.921   7.222   3.112
    1ILE    CG1    7   6.846   7.089   3.113
    1ILE    CG2    8   6.911   7.274   2.968
    1ILE     CD    9   6.694   7.107   3.126
    1ILE      C   10   7.097   7.381   3.178
    1ILE      O   11   7.013   7.446   3.240
    2GLN      N   12   7.203   7.443   3.127
    2GLN      H   13   7.280   7.398   3.082
    2GLN     CA   14   7.219   7.589   3.137
    2GLN     CB   15   7.367   7.620   3.120
    2GLN     CG   16   7.461   7.629   3.241
    2GLN     CD   17   7.408   7.726   3.347
    2GLN    OE1   18   7.335   7.823   3.329
    2GLN    NE2   19   7.436   7.690   3.472
    2GLN   HE21   20   7.491   7.610   3.496
    2GLN   HE22   21   7.380   7.723   3.548
    2GLN      C   22   7.128   7.675   3.049
    2GLN      O   23   7.064   7.610   2.967
    3ARG      N   24   7.100   7.799   3.087
    3ARG      H   25   7.163   7.841   3.153
    3ARG     CA   26   6.998   7.885   3.026
    3ARG     CB   27   6.897   7.921   3.136
    3ARG     CG   28   6.812   7.806   3.192
    3ARG     CD   29   6.721   7.742   3.087
    3ARG     NE   30   6.632   7.645   3.151
    3ARG     HE   31   6.611   7.675   3.244
    3ARG     CZ   32   6.597   7.524   3.106
    3ARG    NH1   33   6.661   7.462   3.006
    3ARG   HH11   34   6.743   7.491   2.957
    3ARG   HH12   35   6.609   7.383   2.974
    3ARG    NH2   36   6.509   7.458   3.183
    3ARG   HH21   37   6.467   7.507   3.259
    3ARG   HH22   38   6.503   7.358   3.178
    3ARG      C   39   7.066   8.012   2.976
    3ARG      O   40   7.169   8.064   3.020
    4THR      N   41   7.000   8.078   2.881
    4THR      H   42   6.926   8.034   2.831
    4THR     CA   43   7.030   8.209   2.822
    4THR     CB   44   6.926   8.233   2.713
    4THR    OG1   45   6.939   8.124   2.621
    4THR    HG1   46   6.885   8.143   2.539
    4THR    CG2   47   6.957   8.362   2.636
    4THR      C   48   7.020   8.319   2.929
    4THR      O   49   6.911   8.330   2.986
    5PRO      N   50   7.133   8.377   2.967
    5PRO     CA   51   7.145   8.488   3.063
    5PRO     CB   52   7.294   8.523   3.063
    5PRO     CG   53   7.350   8.381   3.050
    5PRO     CD   54   7.268   8.336   2.929
    5PRO      C   55   7.061   8.615   3.047
    5PRO      O   56   6.998   8.662   3.142
    6LYSH     N   57   7.059   8.668   2.925
    6LYSH     H   58   7.115   8.626   2.853
    6LYSH    CA   59   6.994   8.793   2.886
    6LYSH    CB   60   7.098   8.905   2.889
    6LYSH    CG   61   7.040   9.046   2.899
    6LYSH    CD   62   7.133   9.167   2.901
    6LYSH    CE   63   7.065   9.302   2.925
    6LYSH    NZ   64   7.145   9.413   2.872
    6LYSH   HZ1   65   7.091   9.497   2.861
    6LYSH   HZ2   66   7.218   9.439   2.935
    6LYSH   HZ3   67   7.189   9.391   2.785
    6LYSH     C   68   6.928   8.784   2.749
    6LYSH     O   69   6.965   8.699   2.668
    7ILE      N   70   6.825   8.861   2.714
    7ILE      H   71   6.782   8.924   2.779
    7ILE     CA   72   6.758   8.854   2.584
    7ILE     CB   73   6.632   8.941   2.581
    7ILE    CG1   74   6.543   8.914   2.459
    7ILE    CG2   75   6.667   9.090   2.575
    7ILE     CD   76   6.483   8.774   2.455
    7ILE      C   77   6.859   8.882   2.472
    7ILE      O   78   6.942   8.972   2.468
    8GLN      N   79   6.875   8.775   2.394
    8GLN      H   80   6.822   8.692   2.411
    8GLN     CA   81   6.956   8.763   2.272
    8GLN     CB   82   6.948   8.871   2.165
    8GLN     CG   83   6.805   8.882   2.111
    8GLN     CD   84   6.737   9.013   2.153
    8GLN    OE1   85   6.797   9.104   2.209
    8GLN    NE2   86   6.607   9.033   2.133
    8GLN   HE21   87   6.551   8.962   2.090
    8GLN   HE22   88   6.559   9.114   2.167
    8GLN      C   89   7.100   8.721   2.305
    8GLN      O   90   7.157   8.648   2.224
    9VAL      N   91   7.160   8.772   2.411
    9VAL      H   92   7.126   8.861   2.443
    9VAL     CA   93   7.295   8.729   2.449
    9VAL     CB   94   7.377   8.839   2.518
    9VAL    CG1   95   7.527   8.819   2.501
    9VAL    CG2   96   7.341   8.981   2.473
    9VAL      C   97   7.299   8.600   2.532
    9VAL      O   98   7.260   8.608   2.648
   10TYR      N   99   7.344   8.492   2.468
   10TYR      H  100   7.390   8.505   2.380
   10TYR     CA  101   7.371   8.365   2.536
   10TYR     CB  102   7.405   8.263   2.427
   10TYR     CG  103   7.297   8.158   2.397
   10TYR    CD1  104   7.183   8.182   2.322
   10TYR    HD1  105   7.182   8.263   2.250
   10TYR    CD2  106   7.320   8.033   2.453
   10TYR    HD2  107   7.417   8.007   2.496
   10TYR    CE1  108   7.078   8.091   2.313
   10TYR    HE1  109   6.994   8.118   2.249
   10TYR    CE2  110   7.222   7.937   2.434
   10TYR    HE2  111   7.239   7.836   2.473
   10TYR     CZ  112   7.104   7.965   2.366
   10TYR     OH  113   7.002   7.876   2.361
   10TYR     HH  114   7.042   7.787   2.381
   10TYR      C  115   7.492   8.366   2.630
   10TYR      O  116   7.488   8.284   2.721
   11SER      N  117   7.600   8.412   2.567
   11SER      H  118   7.598   8.437   2.470
   11SER     CA  119   7.725   8.427   2.643
   11SER     CB  120   7.838   8.474   2.551
   11SER     OG  121   7.907   8.355   2.511
   11SER     HG  122   7.989   8.392   2.466
   11SER      C  123   7.728   8.507   2.773
   11SER      O  124   7.690   8.624   2.772
   12ARG      N  125   7.769   8.457   2.889
   12ARG      H  126   7.767   8.509   2.974
   12ARG     CA  127   7.820   8.320   2.903
   12ARG     CB  128   7.973   8.317   2.914
   12ARG     CG  129   8.045   8.182   2.912
   12ARG     CD  130   8.198   8.188   2.906
   12ARG     NE  131   8.243   8.049   2.911
   12ARG     HE  132   8.242   8.016   3.005
   12ARG     CZ  133   8.261   7.972   2.803
   12ARG    NH1  134   8.265   8.018   2.677
   12ARG   HH11  135   8.262   8.112   2.644
   12ARG   HH12  136   8.255   7.947   2.608
   12ARG    NH2  137   8.301   7.845   2.823
   12ARG   HH21  138   8.311   7.819   2.919
   12ARG   HH22  139   8.307   7.783   2.745
   12ARG      C  140   7.754   8.249   3.021
   12ARG      O  141   7.747   8.306   3.130
   13HI0      N  142   7.739   8.119   3.000
   13HI0      H  143   7.780   8.079   2.918
   13HI0     CA  144   7.681   8.023   3.095
   13HI0     CB  145   7.639   7.885   3.042
   13HI0     CG  146   7.539   7.902   2.927
   13HI0    ND1  147   7.445   7.993   2.907
   13HI0    HD1  148   7.427   8.072   2.965
   13HI0    CD2  149   7.543   7.818   2.824
   13HI0    HD2  150   7.611   7.733   2.813
   13HI0    CE1  151   7.384   7.960   2.793
   13HI0    HE1  152   7.295   8.012   2.758
   13HI0    NE2  153   7.439   7.848   2.747
   13HI0    HE2  154   7.391   7.802   2.672
   13HI0      C  155   7.774   7.992   3.212
   13HI0      O  156   7.896   7.993   3.192
   14PRO      N  157   7.721   7.963   3.330
   14PRO     CA  158   7.797   7.907   3.442
   14PRO     CB  159   7.696   7.896   3.557
   14PRO     CG  160   7.586   7.995   3.518
   14PRO     CD  161   7.593   8.024   3.368
   14PRO      C  162   7.871   7.776   3.413
   14PRO      O  163   7.832   7.699   3.325
   15ALA      N  164   7.984   7.754   3.479
   15ALA      H  165   8.016   7.826   3.541
   15ALA     CA  166   8.095   7.665   3.442
   15ALA     CB  167   8.213   7.668   3.540
   15ALA      C  168   8.073   7.516   3.415
   15ALA      O  169   8.171   7.462   3.364
   16GL4      N  170   7.951   7.463   3.418
   16GL4      H  171   7.874   7.527   3.412
   16GL4     CA  172   7.916   7.320   3.418
   16GL4     CB  173   7.887   7.263   3.279
   16GL4     CG  174   7.745   7.304   3.241
   16GL4     CD  175   7.729   7.271   3.092
   16GL4    OE1  176   7.628   7.213   3.047
   16GL4   HE11  177   7.656   7.165   2.964
   16GL4   HE12  178   7.550   7.216   3.109
   16GL4    OE2  179   7.822   7.309   3.017
   16GL4   HE21  180   7.816   7.268   2.926
   16GL4   HE22  181   7.856   7.394   3.058
   16GL4      C  182   7.994   7.223   3.507
   16GL4      O  183   8.116   7.225   3.501
   17ASN      N  184   7.931   7.113   3.548
   17ASN      H  185   7.832   7.106   3.536
   17ASN     CA  186   7.973   6.998   3.630
   17ASN     CB  187   8.097   6.925   3.578
   17ASN     CG  188   8.078   6.884   3.432
   17ASN    OD1  189   8.026   6.777   3.401
   17ASN    ND2  190   8.140   6.961   3.344
   17ASN   HD21  191   8.208   7.032   3.362
   17ASN   HD22  192   8.129   6.930   3.249
   17ASN      C  193   7.997   7.032   3.777
   17ASN      O  194   7.984   7.148   3.816
   18GLY      N  195   8.019   6.931   3.862
   18GLY      H  196   8.036   6.834   3.845
   18GLY     CA  197   8.041   6.960   4.004
   18GLY      C  198   8.177   6.906   4.050
   18GLY      O  199   8.229   6.804   4.004
   19LYSH     N  200   8.243   6.974   4.143
   19LYSH     H  201   8.325   6.930   4.181
   19LYSH    CA  202   8.216   7.110   4.191
   19LYSH    CB  203   8.255   7.105   4.339
   19LYSH    CG  204   8.139   7.053   4.425
   19LYSH    CD  205   8.174   7.022   4.570
   19LYSH    CE  206   8.307   6.947   4.587
   19LYSH    NZ  207   8.353   6.950   4.726
   19LYSH   HZ1  208   8.281   6.912   4.785
   19LYSH   HZ2  209   8.433   6.890   4.728
   19LYSH   HZ3  210   8.389   7.040   4.752
   19LYSH     C  211   8.283   7.228   4.119
   19LYSH     O  212   8.398   7.257   4.150
   20SER      N  213   8.206   7.288   4.029
   20SER      H  214   8.114   7.258   4.004
   20SER     CA  215   8.262   7.389   3.937
   20SER     CB  216   8.193   7.398   3.801
   20SER     OG  217   8.253   7.296   3.722
   20SER     HG  218   8.194   7.289   3.642
   20SER      C  219   8.266   7.530   3.998
   20SER      O  220   8.187   7.612   3.951
   21ASN      N  221   8.325   7.539   4.116
   21ASN      H  222   8.366   7.461   4.163
   21ASN     CA  223   8.361   7.669   4.176
   21ASN     CB  224   8.408   7.643   4.319
   21ASN     CG  225   8.308   7.561   4.400
   21ASN    OD1  226   8.195   7.540   4.356
   21ASN    ND2  227   8.338   7.510   4.519
   21ASN   HD21  228   8.430   7.522   4.557
   21ASN   HD22  229   8.274   7.454   4.571
   21ASN      C  230   8.469   7.738   4.091
   21ASN      O  231   8.578   7.687   4.066
   22PHE      N  232   8.437   7.859   4.046
   22PHE      H  233   8.496   7.896   3.975
   22PHE     CA  234   8.318   7.937   4.084
   22PHE     CB  235   8.345   8.087   4.095
   22PHE     CG  236   8.432   8.130   4.214
   22PHE    CD1  237   8.403   8.095   4.345
   22PHE    HD1  238   8.319   8.031   4.374
   22PHE    CD2  239   8.534   8.222   4.197
   22PHE    HD2  240   8.541   8.267   4.098
   22PHE    CE1  241   8.480   8.146   4.449
   22PHE    HE1  242   8.480   8.105   4.550
   22PHE    CE2  243   8.608   8.280   4.299
   22PHE    HE2  244   8.667   8.369   4.275
   22PHE     CZ  245   8.583   8.237   4.429
   22PHE     HZ  246   8.650   8.263   4.511
   22PHE      C  247   8.219   7.942   3.967
   22PHE      O  248   8.259   7.921   3.853
   23LEU      N  249   8.087   7.936   3.984
   23LEU      H  250   8.044   7.927   4.074
   23LEU     CA  251   7.986   7.939   3.876
   23LEU     CB  252   7.851   7.875   3.909
   23LEU     CG  253   7.845   7.726   3.943
   23LEU    CD1  254   7.703   7.693   3.989
   23LEU    CD2  255   7.875   7.642   3.819
   23LEU      C  256   7.971   8.082   3.823
   23LEU      O  257   7.877   8.153   3.857
   24ASN      N  258   8.052   8.112   3.721
   24ASN      H  259   8.127   8.051   3.697
   24ASN     CA  260   8.064   8.245   3.661
   24ASN     CB  261   8.205   8.271   3.608
   24ASN     CG  262   8.266   8.156   3.527
   24ASN    OD1  263   8.226   8.041   3.513
   24ASN    ND2  264   8.382   8.193   3.472
   24ASN   HD21  265   8.424   8.279   3.500
   24ASN   HD22  266   8.438   8.122   3.430
   24ASN      C  267   7.959   8.289   3.560
   24ASN      O  268   7.959   8.241   3.447
   25CYS2     N  269   7.862   8.364   3.613
   25CYS2     H  270   7.867   8.389   3.710
   25CYS2    CA  271   7.757   8.407   3.519
   25CYS2    CB  272   7.616   8.400   3.578
   25CYS2    SG  273   7.486   8.463   3.465
   25CYS2     C  274   7.796   8.545   3.465
   25CYS2     O  275   7.780   8.649   3.529
   26TYR      N  276   7.789   8.542   3.332
   26TYR      H  277   7.752   8.465   3.281
   26TYR     CA  278   7.833   8.655   3.249
   26TYR     CB  279   7.943   8.613   3.151
   26TYR     CG  280   8.080   8.589   3.214
   26TYR    CD1  281   8.125   8.463   3.254
   26TYR    HD1  282   8.051   8.383   3.262
   26TYR    CD2  283   8.177   8.687   3.194
   26TYR    HD2  284   8.146   8.778   3.144
   26TYR    CE1  285   8.260   8.438   3.273
   26TYR    HE1  286   8.294   8.335   3.278
   26TYR    CE2  287   8.311   8.670   3.228
   26TYR    HE2  288   8.374   8.757   3.244
   26TYR     CZ  289   8.351   8.544   3.270
   26TYR     OH  290   8.484   8.523   3.289
   26TYR     HH  291   8.533   8.597   3.244
   26TYR      C  292   7.714   8.719   3.177
   26TYR      O  293   7.678   8.672   3.069
   27VAL      N  294   7.665   8.832   3.228
   27VAL      H  295   7.710   8.869   3.309
   27VAL     CA  296   7.555   8.915   3.178
   27VAL     CB  297   7.461   8.947   3.295
   27VAL    CG1  298   7.327   8.997   3.241
   27VAL    CG2  299   7.415   8.813   3.351
   27VAL      C  300   7.623   9.037   3.115
   27VAL      O  301   7.705   9.107   3.173
   28SER      N  302   7.590   9.048   2.987
   28SER      H  303   7.562   8.963   2.943
   28SER     CA  304   7.612   9.170   2.907
   28SER     CB  305   7.558   9.158   2.764
   28SER     OG  306   7.623   9.245   2.671
   28SER     HG  307   7.562   9.287   2.604
   28SER      C  308   7.544   9.296   2.962
   28SER      O  309   7.426   9.289   2.994
   29GLY      N  310   7.633   9.394   2.974
   29GLY      H  311   7.731   9.382   2.958
   29GLY     CA  312   7.587   9.529   3.011
   29GLY      C  313   7.694   9.638   2.996
   29GLY      O  314   7.768   9.644   2.899
   30PHE      N  315   7.705   9.720   3.100
   30PHE      H  316   7.671   9.693   3.190
   30PHE     CA  317   7.773   9.851   3.094
   30PHE     CB  318   7.671   9.941   3.024
   30PHE     CG  319   7.739  10.065   2.965
   30PHE    CD1  320   7.804  10.049   2.843
   30PHE    HD1  321   7.824   9.950   2.805
   30PHE    CD2  322   7.702  10.190   3.014
   30PHE    HD2  323   7.656  10.197   3.113
   30PHE    CE1  324   7.838  10.162   2.770
   30PHE    HE1  325   7.927  10.159   2.707
   30PHE    CE2  326   7.731  10.302   2.938
   30PHE    HE2  327   7.700  10.399   2.977
   30PHE     CZ  328   7.800  10.287   2.818
   30PHE     HZ  329   7.836  10.374   2.763
   30PHE      C  330   7.798   9.907   3.234
   30PHE      O  331   7.735   9.863   3.331
   31HI0      N  332   7.883  10.010   3.238
   31HI0      H  333   7.916  10.052   3.154
   31HI0     CA  334   7.922  10.082   3.360
   31HI0     CB  335   8.056  10.149   3.326
   31HI0     CG  336   8.122  10.242   3.429
   31HI0    ND1  337   8.194  10.204   3.534
   31HI0    HD1  338   8.177  10.112   3.570
   31HI0    CD2  339   8.102  10.373   3.428
   31HI0    HD2  340   8.039  10.434   3.363
   31HI0    CE1  341   8.223  10.318   3.595
   31HI0    HE1  342   8.280  10.318   3.688
   31HI0    NE2  343   8.176  10.422   3.527
   31HI0    HE2  344   8.207  10.515   3.546
   31HI0      C  345   7.823  10.195   3.392
   31HI0      O  346   7.773  10.257   3.299
   32PRO      N  347   7.780  10.210   3.517
   32PRO     CA  348   7.795  10.109   3.623
   32PRO     CB  349   7.811  10.198   3.746
   32PRO     CG  350   7.709  10.310   3.721
   32PRO     CD  351   7.711  10.329   3.569
   32PRO      C  352   7.680  10.009   3.636
   32PRO      O  353   7.582  10.035   3.566
   33SER      N  354   7.707   9.900   3.708
   33SER      H  355   7.805   9.887   3.723
   33SER     CA  356   7.606   9.793   3.721
   33SER     CB  357   7.660   9.655   3.758
   33SER     OG  358   7.752   9.664   3.867
   33SER     HG  359   7.783   9.570   3.884
   33SER      C  360   7.490   9.825   3.816
   33SER      O  361   7.508   9.910   3.903
   34AS4      N  362   7.372   9.764   3.802
   34AS4      H  363   7.357   9.725   3.711
   34AS4     CA  364   7.247   9.778   3.877
   34AS4     CB  365   7.140   9.800   3.769
   34AS4     CG  366   7.019   9.879   3.820
   34AS4    OD1  367   6.921   9.814   3.862
   34AS4   HD11  368   6.838   9.870   3.859
   34AS4   HD12  369   6.954   9.728   3.902
   34AS4    OD2  370   7.026  10.003   3.806
   34AS4   HD21  371   6.936  10.046   3.817
   34AS4   HD22  372   7.119  10.038   3.801
   34AS4      C  373   7.217   9.656   3.964
   34AS4      O  374   7.310   9.597   4.020
   35ILE      N  375   7.089   9.622   3.970
   35ILE      H  376   7.015   9.683   3.941
   35ILE     CA  377   7.051   9.500   4.044
   35ILE     CB  378   6.901   9.472   4.055
   35ILE    CG1  379   6.826   9.444   3.924
   35ILE    CG2  380   6.828   9.590   4.120
   35ILE     CD  381   6.710   9.346   3.942
   35ILE      C  382   7.114   9.366   4.007
   35ILE      O  383   7.119   9.336   3.888
   36GL4      N  384   7.152   9.286   4.107
   36GL4      H  385   7.147   9.328   4.197
   36GL4     CA  386   7.224   9.158   4.106
   36GL4     CB  387   7.270   9.124   4.248
   36GL4     CG  388   7.419   9.143   4.276
   36GL4     CD  389   7.464   9.289   4.270
   36GL4    OE1  390   7.390   9.372   4.327
   36GL4   HE11  391   7.401   9.468   4.301
   36GL4   HE12  392   7.339   9.310   4.388
   36GL4    OE2  393   7.576   9.322   4.224
   36GL4   HE21  394   7.571   9.410   4.177
   36GL4   HE22  395   7.646   9.251   4.233
   36GL4      C  396   7.140   9.046   4.045
   36GL4      O  397   7.033   9.015   4.097
   37VAL      N  398   7.190   8.986   3.938
   37VAL      H  399   7.281   9.009   3.902
   37VAL     CA  400   7.112   8.889   3.859
   37VAL     CB  401   7.183   8.865   3.725
   37VAL    CG1  402   7.204   8.990   3.638
   37VAL    CG2  403   7.319   8.795   3.734
   37VAL      C  404   7.073   8.753   3.916
   37VAL      O  405   7.122   8.721   4.025
   38AS4      N  406   6.978   8.686   3.853
   38AS4      H  407   6.934   8.731   3.775
   38AS4     CA  408   6.910   8.567   3.907
   38AS4     CB  409   6.776   8.553   3.834
   38AS4     CG  410   6.699   8.685   3.832
   38AS4    OD1  411   6.725   8.783   3.759
   38AS4   HD11  412   6.659   8.858   3.764
   38AS4   HD12  413   6.821   8.765   3.739
   38AS4    OD2  414   6.595   8.684   3.902
   38AS4   HD21  415   6.525   8.742   3.860
   38AS4   HD22  416   6.591   8.607   3.965
   38AS4      C  417   6.995   8.444   3.877
   38AS4      O  418   6.980   8.387   3.769
   39LEU      N  419   7.086   8.419   3.971
   39LEU      H  420   7.120   8.495   4.027
   39LEU     CA  421   7.155   8.290   3.987
   39LEU     CB  422   7.287   8.308   4.063
   39LEU     CG  423   7.395   8.322   3.956
   39LEU    CD1  424   7.528   8.359   4.021
   39LEU    CD2  425   7.412   8.190   3.881
   39LEU      C  426   7.064   8.177   4.034
   39LEU      O  427   7.020   8.175   4.149
   40LEU      N  428   6.999   8.113   3.937
   40LEU      H  429   6.997   8.160   3.849
   40LEU     CA  430   6.896   8.009   3.958
   40LEU     CB  431   6.813   7.989   3.831
   40LEU     CG  432   6.760   8.108   3.751
   40LEU    CD1  433   6.697   8.064   3.619
   40LEU    CD2  434   6.653   8.194   3.820
   40LEU      C  435   6.958   7.877   4.002
   40LEU      O  436   7.071   7.838   3.973
   41LYSH     N  437   6.872   7.794   4.062
   41LYSH     H  438   6.788   7.843   4.085
   41LYSH    CA  439   6.899   7.654   4.098
   41LYSH    CB  440   6.967   7.650   4.235
   41LYSH    CG  441   7.025   7.510   4.257
   41LYSH    CD  442   7.093   7.485   4.392
   41LYSH    CE  443   7.148   7.343   4.402
   41LYSH    NZ  444   7.228   7.319   4.523
   41LYSH   HZ1  445   7.160   7.327   4.595
   41LYSH   HZ2  446   7.261   7.225   4.520
   41LYSH   HZ3  447   7.301   7.387   4.536
   41LYSH     C  448   6.759   7.592   4.105
   41LYSH     O  449   6.666   7.641   4.170
   42ASN      N  450   6.734   7.517   3.998
   42ASN      H  451   6.809   7.490   3.938
   42ASN     CA  452   6.606   7.452   3.966
   42ASN     CB  453   6.574   7.332   4.055
   42ASN     CG  454   6.688   7.230   4.050
   42ASN    OD1  455   6.793   7.229   4.114
   42ASN    ND2  456   6.665   7.140   3.955
   42ASN   HD21  457   6.585   7.137   3.895
   42ASN   HD22  458   6.721   7.057   3.954
   42ASN      C  459   6.497   7.559   3.952
   42ASN      O  460   6.411   7.567   4.039
   43GLY      N  461   6.504   7.634   3.842
   43GLY      H  462   6.559   7.600   3.766
   43GLY     CA  463   6.411   7.742   3.809
   43GLY      C  464   6.400   7.871   3.891
   43GLY      O  465   6.375   7.974   3.829
   44GL4      N  466   6.389   7.855   4.022
   44GL4      H  467   6.378   7.761   4.055
   44GL4     CA  468   6.402   7.963   4.122
   44GL4     CB  469   6.332   7.920   4.251
   44GL4     CG  470   6.353   7.776   4.298
   44GL4     CD  471   6.275   7.748   4.426
   44GL4    OE1  472   6.156   7.785   4.418
   44GL4   HE11  473   6.108   7.735   4.490
   44GL4   HE12  474   6.138   7.870   4.368
   44GL4    OE2  475   6.341   7.725   4.530
   44GL4   HE21  476   6.270   7.695   4.594
   44GL4   HE22  477   6.431   7.761   4.507
   44GL4      C  478   6.540   8.012   4.166
   44GL4      O  479   6.633   7.935   4.144
   45ARG      N  480   6.545   8.139   4.205
   45ARG      H  481   6.465   8.185   4.243
   45ARG     CA  482   6.672   8.207   4.235
   45ARG     CB  483   6.656   8.357   4.207
   45ARG     CG  484   6.769   8.441   4.268
   45ARG     CD  485   6.721   8.586   4.260
   45ARG     NE  486   6.814   8.677   4.328
   45ARG     HE  487   6.845   8.642   4.416
   45ARG     CZ  488   6.870   8.787   4.276
   45ARG    NH1  489   6.844   8.818   4.148
   45ARG   HH11  490   6.770   8.771   4.099
   45ARG   HH12  491   6.905   8.878   4.098
   45ARG    NH2  492   6.948   8.866   4.351
   45ARG   HH21  493   6.976   8.839   4.443
   45ARG   HH22  494   6.972   8.958   4.320
   45ARG      C  495   6.719   8.176   4.377
   45ARG      O  496   6.660   8.208   4.480
   46ILE      N  497   6.845   8.134   4.383
   46ILE      H  498   6.903   8.130   4.302
   46ILE     CA  499   6.909   8.115   4.514
   46ILE     CB  500   7.010   8.001   4.504
   46ILE    CG1  501   7.110   8.005   4.389
   46ILE    CG2  502   6.938   7.866   4.513
   46ILE     CD  503   7.221   8.110   4.404
   46ILE      C  504   6.973   8.241   4.573
   46ILE      O  505   7.015   8.335   4.506
   47GL4      N  506   7.008   8.230   4.701
   47GL4      H  507   6.980   8.146   4.748
   47GL4     CA  508   7.059   8.335   4.790
   47GL4     CB  509   7.061   8.282   4.933
   47GL4     CG  510   7.114   8.383   5.036
   47GL4     CD  511   7.147   8.329   5.175
   47GL4    OE1  512   7.063   8.351   5.264
   47GL4   HE11  513   7.087   8.314   5.354
   47GL4   HE12  514   6.980   8.395   5.228
   47GL4    OE2  515   7.266   8.303   5.204
   47GL4   HE21  516   7.271   8.236   5.278
   47GL4   HE22  517   7.326   8.356   5.144
   47GL4      C  518   7.198   8.383   4.745
   47GL4      O  519   7.206   8.502   4.716
   48LYSH     N  520   7.300   8.298   4.755
   48LYSH     H  521   7.291   8.201   4.777
   48LYSH    CA  522   7.437   8.344   4.732
   48LYSH    CB  523   7.531   8.248   4.805
   48LYSH    CG  524   7.523   8.246   4.957
   48LYSH    CD  525   7.589   8.373   5.012
   48LYSH    CE  526   7.577   8.375   5.164
   48LYSH    NZ  527   7.608   8.511   5.210
   48LYSH   HZ1  528   7.592   8.509   5.309
   48LYSH   HZ2  529   7.705   8.523   5.190
   48LYSH   HZ3  530   7.551   8.580   5.165
   48LYSH     C  531   7.488   8.375   4.591
   48LYSH     O  532   7.554   8.298   4.521
   49VAL      N  533   7.451   8.498   4.555
   49VAL      H  534   7.383   8.544   4.612
   49VAL     CA  535   7.484   8.567   4.430
   49VAL     CB  536   7.355   8.622   4.368
   49VAL    CG1  537   7.389   8.668   4.226
   49VAL    CG2  538   7.247   8.514   4.355
   49VAL      C  539   7.589   8.673   4.462
   49VAL      O  540   7.561   8.793   4.470
   50GL4      N  541   7.717   8.641   4.445
   50GL4      H  542   7.744   8.550   4.412
   50GL4     CA  543   7.826   8.736   4.471
   50GL4     CB  544   7.953   8.650   4.483
   50GL4     CG  545   8.079   8.713   4.544
   50GL4     CD  546   8.045   8.772   4.681
   50GL4    OE1  547   8.032   8.710   4.788
   50GL4   HE11  548   8.045   8.763   4.872
   50GL4   HE12  549   8.041   8.612   4.770
   50GL4    OE2  550   8.033   8.896   4.669
   50GL4   HE21  551   7.988   8.923   4.754
   50GL4   HE22  552   8.097   8.927   4.598
   50GL4      C  553   7.838   8.847   4.367
   50GL4      O  554   7.813   8.817   4.250
   51HI0      N  555   7.849   8.970   4.415
   51HI0      H  556   7.893   8.976   4.505
   51HI0     CA  557   7.839   9.098   4.343
   51HI0     CB  558   7.844   9.225   4.428
   51HI0     CG  559   7.973   9.252   4.507
   51HI0    ND1  560   8.080   9.321   4.470
   51HI0    HD1  561   8.092   9.390   4.398
   51HI0    CD2  562   7.994   9.198   4.626
   51HI0    HD2  563   7.930   9.117   4.662
   51HI0    CE1  564   8.165   9.314   4.572
   51HI0    HE1  565   8.267   9.350   4.557
   51HI0    NE2  566   8.111   9.244   4.671
   51HI0    HE2  567   8.134   9.250   4.768
   51HI0      C  568   7.927   9.105   4.218
   51HI0      O  569   8.042   9.063   4.225
   52SER      N  570   7.876   9.182   4.123
   52SER      H  571   7.790   9.231   4.139
   52SER     CA  572   7.934   9.207   3.990
   52SER     CB  573   7.848   9.297   3.901
   52SER     OG  574   7.825   9.432   3.943
   52SER     HG  575   7.823   9.447   4.042
   52SER      C  576   8.076   9.263   3.988
   52SER      O  577   8.092   9.367   4.053
   53AS4      N  578   8.172   9.174   3.966
   53AS4      H  579   8.151   9.079   3.990
   53AS4     CA  580   8.300   9.215   3.906
   53AS4     CB  581   8.390   9.091   3.909
   53AS4     CG  582   8.494   9.089   4.021
   53AS4    OD1  583   8.502   8.991   4.098
   53AS4   HD11  584   8.579   9.015   4.157
   53AS4   HD12  585   8.416   8.940   4.090
   53AS4    OD2  586   8.587   9.173   4.012
   53AS4   HD21  587   8.622   9.206   4.100
   53AS4   HD22  588   8.605   9.189   3.915
   53AS4      C  589   8.303   9.268   3.763
   53AS4      O  590   8.242   9.211   3.672
   54LEU      N  591   8.392   9.361   3.731
   54LEU      H  592   8.460   9.397   3.795
   54LEU     CA  593   8.388   9.440   3.607
   54LEU     CB  594   8.431   9.582   3.646
   54LEU     CG  595   8.432   9.687   3.535
   54LEU    CD1  596   8.300   9.702   3.460
   54LEU    CD2  597   8.469   9.817   3.607
   54LEU      C  598   8.483   9.370   3.510
   54LEU      O  599   8.595   9.412   3.479
   55SER      N  600   8.427   9.272   3.441
   55SER      H  601   8.328   9.259   3.445
   55SER     CA  602   8.499   9.183   3.349
   55SER     CB  603   8.420   9.051   3.347
   55SER     OG  604   8.513   8.942   3.344
   55SER     HG  605   8.534   8.937   3.442
   55SER      C  606   8.519   9.233   3.206
   55SER      O  607   8.424   9.277   3.141
   56PHE      N  608   8.633   9.211   3.142
   56PHE      H  609   8.693   9.136   3.169
   56PHE     CA  610   8.659   9.276   3.012
   56PHE     CB  611   8.808   9.289   2.980
   56PHE     CG  612   8.881   9.389   3.071
   56PHE    CD1  613   8.985   9.344   3.151
   56PHE    HD1  614   9.013   9.239   3.154
   56PHE    CD2  615   8.855   9.524   3.054
   56PHE    HD2  616   8.815   9.558   2.958
   56PHE    CE1  617   9.046   9.430   3.242
   56PHE    HE1  618   9.120   9.385   3.308
   56PHE    CE2  619   8.912   9.608   3.149
   56PHE    HE2  620   8.877   9.710   3.162
   56PHE     CZ  621   9.001   9.561   3.245
   56PHE     HZ  622   9.015   9.633   3.326
   56PHE      C  623   8.585   9.218   2.891
   56PHE      O  624   8.537   9.105   2.885
   57SER      N  625   8.585   9.306   2.791
   57SER      H  626   8.612   9.402   2.798
   57SER     CA  627   8.509   9.292   2.666
   57SER     CB  628   8.367   9.347   2.678
   57SER     OG  629   8.301   9.361   2.552
   57SER     HG  630   8.230   9.430   2.563
   57SER      C  631   8.579   9.365   2.551
   57SER      O  632   8.638   9.472   2.570
   58LYSH     N  633   8.574   9.308   2.431
   58LYSH     H  634   8.582   9.209   2.427
   58LYSH    CA  635   8.626   9.377   2.312
   58LYSH    CB  636   8.638   9.275   2.198
   58LYSH    CG  637   8.758   9.288   2.104
   58LYSH    CD  638   8.763   9.225   1.965
   58LYSH    CE  639   8.876   9.281   1.879
   58LYSH    NZ  640   8.854   9.422   1.843
   58LYSH   HZ1  641   8.904   9.446   1.760
   58LYSH   HZ2  642   8.757   9.445   1.832
   58LYSH   HZ3  643   8.885   9.479   1.919
   58LYSH     C  644   8.532   9.487   2.261
   58LYSH     O  645   8.581   9.564   2.179
   59AS4      N  646   8.405   9.489   2.299
   59AS4      H  647   8.357   9.418   2.352
   59AS4     CA  648   8.322   9.608   2.273
   59AS4     CB  649   8.190   9.571   2.206
   59AS4     CG  650   8.121   9.691   2.140
   59AS4    OD1  651   8.190   9.748   2.052
   59AS4   HD11  652   8.136   9.818   2.007
   59AS4   HD12  653   8.284   9.725   2.076
   59AS4    OD2  654   8.020   9.740   2.195
   59AS4   HD21  655   8.009   9.837   2.175
   59AS4   HD22  656   7.985   9.670   2.257
   59AS4      C  657   8.302   9.700   2.393
   59AS4      O  658   8.358   9.685   2.502
   60TRP      N  659   8.236   9.813   2.369
   60TRP      H  660   8.201   9.815   2.275
   60TRP     CA  661   8.209   9.929   2.455
   60TRP     CB  662   8.145  10.031   2.360
   60TRP     CG  663   8.106  10.158   2.435
   60TRP    CD1  664   8.170  10.215   2.537
   60TRP    HD1  665   8.254  10.168   2.588
   60TRP    CD2  666   7.997  10.241   2.412
   60TRP    NE1  667   8.118  10.332   2.571
   60TRP    HE1  668   8.151  10.411   2.623
   60TRP    CE2  669   8.007  10.349   2.499
   60TRP    CE3  670   7.886  10.238   2.329
   60TRP    HE3  671   7.878  10.161   2.253
   60TRP    CZ2  672   7.910  10.448   2.502
   60TRP    HZ2  673   7.935  10.539   2.557
   60TRP    CZ3  674   7.787  10.336   2.334
   60TRP    HZ3  675   7.695  10.306   2.285
   60TRP    CH2  676   7.798  10.445   2.420
   60TRP    HH2  677   7.730  10.530   2.423
   60TRP      C  678   8.124   9.890   2.576
   60TRP      O  679   8.146   9.943   2.685
   61SER      N  680   8.022   9.809   2.548
   61SER      H  681   7.994   9.810   2.452
   61SER     CA  682   7.955   9.715   2.639
   61SER     CB  683   7.843   9.652   2.556
   61SER     OG  684   7.750   9.752   2.513
   61SER     HG  685   7.668   9.753   2.570
   61SER      C  686   8.053   9.617   2.703
   61SER      O  687   8.108   9.541   2.624
   62PHE      N  688   8.007   9.582   2.823
   62PHE      H  689   7.910   9.590   2.847
   62PHE     CA  690   8.095   9.513   2.918
   62PHE     CB  691   8.134   9.611   3.030
   62PHE     CG  692   8.283   9.639   3.016
   62PHE    CD1  693   8.332   9.707   2.905
   62PHE    HD1  694   8.264   9.749   2.831
   62PHE    CD2  695   8.372   9.603   3.117
   62PHE    HD2  696   8.336   9.583   3.218
   62PHE    CE1  697   8.466   9.745   2.898
   62PHE    HE1  698   8.495   9.798   2.808
   62PHE    CE2  699   8.507   9.633   3.109
   62PHE    HE2  700   8.578   9.597   3.184
   62PHE     CZ  701   8.552   9.709   3.002
   62PHE     HZ  702   8.647   9.762   3.010
   62PHE      C  703   8.032   9.394   2.992
   62PHE      O  704   7.910   9.397   3.002
   63TYR      N  705   8.112   9.299   3.039
   63TYR      H  706   8.198   9.320   3.086
   63TYR     CA  707   8.057   9.180   3.105
   63TYR     CB  708   8.117   9.044   3.068
   63TYR     CG  709   8.071   9.015   2.925
   63TYR    CD1  710   8.162   9.006   2.820
   63TYR    HD1  711   8.247   9.074   2.820
   63TYR    CD2  712   7.952   8.944   2.910
   63TYR    HD2  713   7.878   8.934   2.989
   63TYR    CE1  714   8.140   8.927   2.708
   63TYR    HE1  715   8.198   8.939   2.617
   63TYR    CE2  716   7.932   8.850   2.809
   63TYR    HE2  717   7.878   8.758   2.830
   63TYR     CZ  718   8.029   8.843   2.710
   63TYR     OH  719   8.003   8.758   2.607
   63TYR     HH  720   8.082   8.760   2.546
   63TYR      C  721   8.063   9.191   3.258
   63TYR      O  722   8.160   9.237   3.317
   64LEU      N  723   7.946   9.180   3.320
   64LEU      H  724   7.860   9.172   3.269
   64LEU     CA  725   7.934   9.173   3.467
   64LEU     CB  726   7.794   9.226   3.499
   64LEU     CG  727   7.751   9.368   3.462
   64LEU    CD1  728   7.613   9.384   3.526
   64LEU    CD2  729   7.861   9.471   3.489
   64LEU      C  730   7.942   9.027   3.512
   64LEU      O  731   7.873   8.937   3.465
   65LEU      N  732   8.043   9.003   3.595
   65LEU      H  733   8.110   9.068   3.631
   65LEU     CA  734   8.078   8.871   3.648
   65LEU     CB  735   8.229   8.854   3.638
   65LEU     CG  736   8.297   8.724   3.682
   65LEU    CD1  737   8.232   8.612   3.601
   65LEU    CD2  738   8.447   8.724   3.652
   65LEU      C  739   8.011   8.846   3.784
   65LEU      O  740   8.055   8.894   3.888
   66TYR      N  741   7.901   8.772   3.781
   66TYR      H  742   7.873   8.744   3.689
   66TYR     CA  743   7.829   8.712   3.894
   66TYR     CB  744   7.680   8.723   3.860
   66TYR     CG  745   7.639   8.870   3.848
   66TYR    CD1  746   7.619   8.916   3.718
   66TYR    HD1  747   7.629   8.852   3.631
   66TYR    CD2  748   7.608   8.951   3.956
   66TYR    HD2  749   7.633   8.911   4.054
   66TYR    CE1  750   7.554   9.039   3.709
   66TYR    HE1  751   7.552   9.083   3.609
   66TYR    CE2  752   7.542   9.073   3.946
   66TYR    HE2  753   7.522   9.136   4.032
   66TYR     CZ  754   7.508   9.113   3.817
   66TYR     OH  755   7.404   9.200   3.804
   66TYR     HH  756   7.414   9.267   3.878
   66TYR      C  757   7.875   8.572   3.937
   66TYR      O  758   7.878   8.482   3.854
   67TYR      N  759   7.890   8.547   4.067
   67TYR      H  760   7.870   8.621   4.132
   67TYR     CA  761   7.943   8.423   4.125
   67TYR     CB  762   8.080   8.445   4.189
   67TYR     CG  763   8.186   8.527   4.116
   67TYR    CD1  764   8.290   8.459   4.053
   67TYR    HD1  765   8.288   8.353   4.029
   67TYR    CD2  766   8.195   8.664   4.141
   67TYR    HD2  767   8.123   8.713   4.206
   67TYR    CE1  768   8.399   8.533   4.009
   67TYR    HE1  769   8.465   8.489   3.934
   67TYR    CE2  770   8.308   8.736   4.104
   67TYR    HE2  771   8.311   8.843   4.126
   67TYR     CZ  772   8.408   8.670   4.033
   67TYR     OH  773   8.527   8.732   4.017
   67TYR     HH  774   8.517   8.830   4.037
   67TYR      C  775   7.847   8.352   4.221
   67TYR      O  776   7.772   8.414   4.296
   68THR      N  777   7.871   8.221   4.229
   68THR      H  778   7.947   8.184   4.176
   68THR     CA  779   7.810   8.126   4.323
   68THR     CB  780   7.660   8.096   4.309
   68THR    OG1  781   7.621   8.031   4.430
   68THR    HG1  782   7.582   8.100   4.491
   68THR    CG2  783   7.618   8.007   4.192
   68THR      C  784   7.888   7.995   4.327
   68THR      O  785   7.954   7.961   4.229
   69GL4      N  786   7.898   7.937   4.446
   69GL4      H  787   7.858   7.978   4.528
   69GL4     CA  788   7.965   7.807   4.460
   69GL4     CB  789   8.046   7.793   4.589
   69GL4     CG  790   8.159   7.897   4.582
   69GL4     CD  791   8.249   7.876   4.703
   69GL4    OE1  792   8.254   7.973   4.782
   69GL4   HE11  793   8.338   7.965   4.835
   69GL4   HE12  794   8.165   8.018   4.782
   69GL4    OE2  795   8.297   7.763   4.726
   69GL4   HE21  796   8.340   7.766   4.816
   69GL4   HE22  797   8.255   7.699   4.662
   69GL4      C  798   7.865   7.692   4.447
   69GL4      O  799   7.753   7.703   4.497
   70PHE      N  800   7.915   7.582   4.391
   70PHE      H  801   8.014   7.580   4.376
   70PHE     CA  802   7.832   7.463   4.374
   70PHE     CB  803   7.910   7.374   4.277
   70PHE     CG  804   7.820   7.265   4.218
   70PHE    CD1  805   7.756   7.290   4.097
   70PHE    HD1  806   7.750   7.383   4.041
   70PHE    CD2  807   7.826   7.135   4.268
   70PHE    HD2  808   7.888   7.112   4.355
   70PHE    CE1  809   7.685   7.188   4.034
   70PHE    HE1  810   7.621   7.206   3.947
   70PHE    CE2  811   7.761   7.036   4.196
   70PHE    HE2  812   7.753   6.936   4.239
   70PHE     CZ  813   7.686   7.058   4.081
   70PHE     HZ  814   7.609   6.987   4.051
   70PHE      C  815   7.799   7.382   4.500
   70PHE      O  816   7.892   7.318   4.549
   71THR      N  817   7.681   7.405   4.557
   71THR      H  818   7.611   7.455   4.506
   71THR     CA  819   7.643   7.326   4.675
   71THR     CB  820   7.557   7.406   4.773
   71THR    OG1  821   7.430   7.434   4.715
   71THR    HG1  822   7.395   7.515   4.762
   71THR    CG2  823   7.619   7.534   4.829
   71THR      C  824   7.581   7.194   4.629
   71THR      O  825   7.492   7.196   4.544
   72PRO      N  826   7.637   7.081   4.670
   72PRO     CA  827   7.605   6.941   4.639
   72PRO     CB  828   7.730   6.856   4.666
   72PRO     CG  829   7.827   6.953   4.735
   72PRO     CD  830   7.760   7.090   4.751
   72PRO      C  831   7.486   6.869   4.703
   72PRO      O  832   7.476   6.847   4.823
   73THR      N  833   7.381   6.880   4.622
   73THR      H  834   7.397   6.936   4.541
   73THR     CA  835   7.244   6.839   4.654
   73THR     CB  836   7.157   6.961   4.683
   73THR    OG1  837   7.173   7.049   4.571
   73THR    HG1  838   7.095   7.032   4.511
   73THR    CG2  839   7.182   7.032   4.817
   73THR      C  840   7.167   6.758   4.549
   73THR      O  841   7.202   6.739   4.433
   74GL4      N  842   7.066   6.686   4.597
   74GL4      H  843   7.028   6.693   4.689
   74GL4     CA  844   6.992   6.599   4.505
   74GL4     CB  845   6.890   6.525   4.591
   74GL4     CG  846   6.808   6.418   4.518
   74GL4     CD  847   6.758   6.318   4.622
   74GL4    OE1  848   6.806   6.202   4.625
   74GL4   HE11  849   6.783   6.162   4.714
   74GL4   HE12  850   6.844   6.178   4.536
   74GL4    OE2  851   6.664   6.353   4.696
   74GL4   HE21  852   6.621   6.278   4.747
   74GL4   HE22  853   6.642   6.448   4.676
   74GL4      C  854   6.928   6.658   4.379
   74GL4      O  855   6.968   6.605   4.276
   75LYSH     N  856   6.876   6.780   4.396
   75LYSH     H  857   6.845   6.802   4.488
   75LYSH    CA  858   6.843   6.871   4.285
   75LYSH    CB  859   6.716   6.953   4.306
   75LYSH    CG  860   6.585   6.876   4.295
   75LYSH    CD  861   6.459   6.940   4.354
   75LYSH    CE  862   6.407   7.070   4.292
   75LYSH    NZ  863   6.326   7.146   4.388
   75LYSH   HZ1  864   6.378   7.185   4.464
   75LYSH   HZ2  865   6.282   7.228   4.350
   75LYSH   HZ3  866   6.264   7.078   4.427
   75LYSH     C  867   6.962   6.965   4.266
   75LYSH     O  868   7.009   7.032   4.359
   76ASN      N  869   7.017   6.972   4.145
   76ASN      H  870   6.981   6.920   4.067
   76ASN     CA  871   7.141   7.042   4.110
   76ASN     CB  872   7.266   6.970   4.161
   76ASN     CG  873   7.285   6.833   4.097
   76ASN    OD1  874   7.338   6.816   3.987
   76ASN    ND2  875   7.262   6.725   4.170
   76ASN   HD21  876   7.231   6.735   4.265
   76ASN   HD22  877   7.286   6.638   4.126
   76ASN      C  878   7.158   7.099   3.969
   76ASN      O  879   7.257   7.164   3.934
   77GL4      N  880   7.044   7.117   3.902
   77GL4      H  881   6.968   7.058   3.926
   77GL4     CA  882   7.035   7.202   3.782
   77GL4     CB  883   6.910   7.165   3.702
   77GL4     CG  884   6.926   7.204   3.555
   77GL4     CD  885   6.792   7.208   3.481
   77GL4    OE1  886   6.702   7.124   3.500
   77GL4   HE11  887   6.615   7.162   3.468
   77GL4   HE12  888   6.733   7.032   3.525
   77GL4    OE2  889   6.781   7.284   3.382
   77GL4   HE21  890   6.686   7.281   3.351
   77GL4   HE22  891   6.868   7.303   3.337
   77GL4      C  892   7.044   7.353   3.803
   77GL4      O  893   6.943   7.422   3.815
   78TYR      N  894   7.164   7.406   3.825
   78TYR      H  895   7.241   7.352   3.859
   78TYR     CA  896   7.180   7.552   3.831
   78TYR     CB  897   7.320   7.589   3.880
   78TYR     CG  898   7.349   7.577   4.030
   78TYR    CD1  899   7.401   7.459   4.082
   78TYR    HD1  900   7.386   7.366   4.027
   78TYR    CD2  901   7.337   7.689   4.110
   78TYR    HD2  902   7.272   7.773   4.084
   78TYR    CE1  903   7.451   7.464   4.212
   78TYR    HE1  904   7.489   7.366   4.242
   78TYR    CE2  905   7.378   7.689   4.243
   78TYR    HE2  906   7.331   7.765   4.305
   78TYR     CZ  907   7.442   7.576   4.293
   78TYR     OH  908   7.482   7.563   4.422
   78TYR     HH  909   7.467   7.650   4.470
   78TYR      C  910   7.156   7.617   3.695
   78TYR      O  911   7.158   7.554   3.589
   79ALA      N  912   7.144   7.749   3.704
   79ALA      H  913   7.157   7.803   3.787
   79ALA     CA  914   7.120   7.837   3.589
   79ALA     CB  915   6.976   7.829   3.539
   79ALA      C  916   7.147   7.985   3.620
   79ALA      O  917   7.150   8.026   3.736
   80CYS2     N  918   7.143   8.072   3.520
   80CYS2     H  919   7.149   8.029   3.430
   80CYS2    CA  920   7.141   8.219   3.527
   80CYS2    CB  921   7.283   8.275   3.516
   80CYS2    SG  922   7.313   8.447   3.571
   80CYS2     C  923   7.057   8.302   3.430
   80CYS2     O  924   7.051   8.281   3.309
   81ARG      N  925   6.966   8.380   3.487
   81ARG      H  926   6.945   8.381   3.585
   81ARG     CA  927   6.883   8.475   3.411
   81ARG     CB  928   6.743   8.417   3.431
   81ARG     CG  929   6.701   8.361   3.295
   81ARG     CD  930   6.554   8.321   3.274
   81ARG     NE  931   6.470   8.439   3.300
   81ARG     HE  932   6.468   8.464   3.397
   81ARG     CZ  933   6.387   8.490   3.208
   81ARG    NH1  934   6.367   8.430   3.090
   81ARG   HH11  935   6.417   8.345   3.073
   81ARG   HH12  936   6.286   8.458   3.039
   81ARG    NH2  937   6.326   8.609   3.223
   81ARG   HH21  938   6.347   8.671   3.299
   81ARG   HH22  939   6.264   8.640   3.151
   81ARG      C  940   6.885   8.619   3.465
   81ARG      O  941   6.951   8.652   3.563
   82VAL      N  942   6.844   8.711   3.378
   82VAL      H  943   6.866   8.697   3.282
   82VAL     CA  944   6.779   8.833   3.428
   82VAL     CB  945   6.832   8.961   3.363
   82VAL    CG1  946   6.794   9.085   3.444
   82VAL    CG2  947   6.982   8.963   3.330
   82VAL      C  948   6.627   8.822   3.427
   82VAL      O  949   6.570   8.779   3.326
   83ASN      N  950   6.571   8.861   3.541
   83ASN      H  951   6.619   8.853   3.628
   83ASN     CA  952   6.426   8.881   3.553
   83ASN     CB  953   6.380   8.794   3.670
   83ASN     CG  954   6.368   8.650   3.621
   83ASN    OD1  955   6.294   8.613   3.529
   83ASN    ND2  956   6.460   8.569   3.673
   83ASN   HD21  957   6.528   8.602   3.739
   83ASN   HD22  958   6.445   8.470   3.668
   83ASN      C  959   6.390   9.025   3.590
   83ASN      O  960   6.445   9.094   3.675
   84HI0      N  961   6.272   9.050   3.534
   84HI0      H  962   6.238   8.987   3.465
   84HI0     CA  963   6.181   9.163   3.559
   84HI0     CB  964   6.058   9.122   3.478
   84HI0     CG  965   5.953   9.223   3.431
   84HI0    ND1  966   5.821   9.206   3.437
   84HI0    HD1  967   5.771   9.129   3.476
   84HI0    CD2  968   5.976   9.331   3.357
   84HI0    HD2  969   6.074   9.375   3.336
   84HI0    CE1  970   5.765   9.308   3.373
   84HI0    HE1  971   5.656   9.315   3.367
   84HI0    NE2  972   5.860   9.382   3.316
   84HI0    HE2  973   5.834   9.474   3.288
   84HI0      C  974   6.148   9.188   3.707
   84HI0      O  975   6.140   9.090   3.781
   85VAL      N  976   6.136   9.316   3.739
   85VAL      H  977   6.127   9.389   3.671
   85VAL     CA  978   6.117   9.356   3.879
   85VAL     CB  979   6.158   9.501   3.908
   85VAL    CG1  980   6.310   9.515   3.918
   85VAL    CG2  981   6.092   9.603   3.815
   85VAL      C  982   5.985   9.328   3.951
   85VAL      O  983   5.970   9.363   4.068
   86THR      N  984   5.889   9.264   3.886
   86THR      H  985   5.878   9.254   3.787
   86THR     CA  986   5.788   9.183   3.956
   86THR     CB  987   5.690   9.123   3.855
   86THR    OG1  988   5.772   9.084   3.745
   86THR    HG1  989   5.716   9.038   3.676
   86THR    CG2  990   5.577   9.220   3.820
   86THR      C  991   5.857   9.073   4.038
   86THR      O  992   5.865   9.078   4.160
   87LEU      N  993   5.929   8.986   3.968
   87LEU      H  994   5.970   9.016   3.882
   87LEU     CA  995   5.998   8.869   4.024
   87LEU     CB  996   6.014   8.774   3.905
   87LEU     CG  997   5.886   8.702   3.861
   87LEU    CD1  998   5.919   8.613   3.742
   87LEU    CD2  999   5.815   8.629   3.975
   87LEU      C 1000   6.127   8.895   4.103
   87LEU      O 1001   6.149   8.852   4.216
   88SER      N 1002   6.220   8.969   4.042
   88SER      H 1003   6.209   8.987   3.945
   88SER     CA 1004   6.344   9.021   4.102
   88SER     CB 1005   6.466   9.020   4.010
   88SER     OG 1006   6.549   8.919   4.068
   88SER     HG 1007   6.563   8.846   4.001
   88SER      C 1008   6.337   9.153   4.179
   88SER      O 1009   6.411   9.247   4.149
   89GLN      N 1010   6.232   9.152   4.260
   89GLN      H 1011   6.199   9.065   4.298
   89GLN     CA 1012   6.208   9.277   4.334
   89GLN     CB 1013   6.083   9.237   4.412
   89GLN     CG 1014   6.024   9.373   4.450
   89GLN     CD 1015   5.897   9.382   4.535
   89GLN    OE1 1016   5.781   9.368   4.497
   89GLN    NE2 1017   5.921   9.404   4.664
   89GLN   HE21 1018   6.012   9.424   4.699
   89GLN   HE22 1019   5.847   9.385   4.730
   89GLN      C 1020   6.318   9.321   4.431
   89GLN      O 1021   6.368   9.245   4.515
   90PRO      N 1022   6.374   9.439   4.406
   90PRO     CA 1023   6.500   9.480   4.469
   90PRO     CB 1024   6.510   9.622   4.414
   90PRO     CG 1025   6.423   9.627   4.289
   90PRO     CD 1026   6.302   9.550   4.342
   90PRO      C 1027   6.506   9.473   4.622
   90PRO      O 1028   6.425   9.545   4.682
   91LYSH     N 1029   6.602   9.400   4.678
   91LYSH     H 1030   6.639   9.323   4.627
   91LYSH    CA 1031   6.628   9.406   4.823
   91LYSH    CB 1032   6.598   9.277   4.898
   91LYSH    CG 1033   6.445   9.265   4.894
   91LYSH    CD 1034   6.371   9.146   4.954
   91LYSH    CE 1035   6.219   9.162   4.961
   91LYSH    NZ 1036   6.149   9.041   5.005
   91LYSH   HZ1 1037   6.192   8.962   4.961
   91LYSH   HZ2 1038   6.146   9.024   5.104
   91LYSH   HZ3 1039   6.052   9.047   4.979
   91LYSH     C 1040   6.770   9.457   4.852
   91LYSH     O 1041   6.855   9.454   4.764
   92ILE      N 1042   6.796   9.499   4.975
   92ILE      H 1043   6.723   9.540   5.030
   92ILE     CA 1044   6.934   9.517   5.023
   92ILE     CB 1045   6.936   9.601   5.151
   92ILE    CG1 1046   6.880   9.741   5.125
   92ILE    CG2 1047   7.064   9.611   5.234
   92ILE     CD 1048   6.850   9.824   5.250
   92ILE      C 1049   7.013   9.387   5.038
   92ILE      O 1050   7.136   9.384   5.033
   93VAL      N 1051   6.945   9.285   5.090
   93VAL      H 1052   6.861   9.294   5.143
   93VAL     CA 1053   6.994   9.146   5.091
   93VAL     CB 1054   6.926   9.066   5.202
   93VAL    CG1 1055   6.955   9.107   5.347
   93VAL    CG2 1056   6.775   9.052   5.183
   93VAL      C 1057   6.980   9.074   4.957
   93VAL      O 1058   6.911   9.124   4.868
   94LYSH     N 1059   7.065   8.975   4.931
   94LYSH     H 1060   7.119   8.933   5.004
   94LYSH    CA 1061   7.068   8.903   4.803
   94LYSH    CB 1062   7.201   8.830   4.788
   94LYSH    CG 1063   7.320   8.925   4.778
   94LYSH    CD 1064   7.362   8.954   4.633
   94LYSH    CE 1065   7.459   9.072   4.624
   94LYSH    NZ 1066   7.414   9.203   4.673
   94LYSH   HZ1 1067   7.324   9.229   4.638
   94LYSH   HZ2 1068   7.407   9.199   4.773
   94LYSH   HZ3 1069   7.481   9.269   4.640
   94LYSH     C 1070   6.942   8.817   4.794
   94LYSH     O 1071   6.940   8.708   4.852
   95TRP      N 1072   6.832   8.877   4.748
   95TRP      H 1073   6.831   8.965   4.700
   95TRP     CA 1074   6.698   8.817   4.756
   95TRP     CB 1075   6.596   8.914   4.694
   95TRP     CG 1076   6.627   8.942   4.547
   95TRP    CD1 1077   6.568   8.889   4.440
   95TRP    HD1 1078   6.521   8.791   4.444
   95TRP    CD2 1079   6.700   9.050   4.497
   95TRP    NE1 1080   6.600   8.959   4.332
   95TRP    HE1 1081   6.565   8.937   4.241
   95TRP    CE2 1082   6.674   9.065   4.362
   95TRP    CE3 1083   6.780   9.141   4.565
   95TRP    HE3 1084   6.787   9.147   4.674
   95TRP    CZ2 1085   6.742   9.163   4.290
   95TRP    HZ2 1086   6.706   9.192   4.191
   95TRP    CZ3 1087   6.849   9.238   4.494
   95TRP    HZ3 1088   6.908   9.310   4.551
   95TRP    CH2 1089   6.834   9.243   4.356
   95TRP    HH2 1090   6.897   9.318   4.307
   95TRP      C 1091   6.680   8.675   4.702
   95TRP      O 1092   6.699   8.648   4.584
   96AS4      N 1093   6.638   8.578   4.783
   96AS4      H 1094   6.642   8.594   4.882
   96AS4     CA 1095   6.620   8.439   4.741
   96AS4     CB 1096   6.678   8.342   4.844
   96AS4     CG 1097   6.646   8.347   4.993
   96AS4    OD1 1098   6.625   8.240   5.054
   96AS4   HD11 1099   6.604   8.249   5.151
   96AS4   HD12 1100   6.632   8.169   4.984
   96AS4    OD2 1101   6.637   8.465   5.036
   96AS4   HD21 1102   6.646   8.470   5.135
   96AS4   HD22 1103   6.632   8.531   4.961
   96AS4      C 1104   6.473   8.411   4.710
   96AS4      O 1105   6.388   8.425   4.798
   97ARG      N 1106   6.444   8.364   4.588
   97ARG      H 1107   6.507   8.309   4.534
   97ARG     CA 1108   6.322   8.409   4.520
   97ARG     CB 1109   6.339   8.538   4.441
   97ARG     CG 1110   6.220   8.589   4.359
   97ARG     CD 1111   6.097   8.620   4.446
   97ARG     NE 1112   5.981   8.626   4.357
   97ARG     HE 1113   5.962   8.550   4.295
   97ARG     CZ 1114   5.890   8.724   4.367
   97ARG    NH1 1115   5.915   8.842   4.426
   97ARG   HH11 1116   6.000   8.848   4.478
   97ARG   HH12 1117   5.865   8.928   4.425
   97ARG    NH2 1118   5.764   8.690   4.334
   97ARG   HH21 1119   5.748   8.593   4.317
   97ARG   HH22 1120   5.688   8.752   4.351
   97ARG      C 1121   6.277   8.294   4.430
   97ARG      O 1122   6.362   8.223   4.377
   98AS4      N 1123   6.148   8.263   4.437
   98AS4      H 1124   6.093   8.314   4.503
   98AS4     CA 1125   6.078   8.179   4.339
   98AS4     CB 1126   5.958   8.113   4.406
   98AS4     CG 1127   5.865   8.218   4.469
   98AS4    OD1 1128   5.751   8.224   4.417
   98AS4   HD11 1129   5.712   8.310   4.450
   98AS4   HD12 1130   5.739   8.142   4.361
   98AS4    OD2 1131   5.902   8.301   4.554
   98AS4   HD21 1132   5.821   8.342   4.596
   98AS4   HD22 1133   5.996   8.330   4.538
   98AS4      C 1134   6.030   8.252   4.213
   98AS4      O 1135   5.991   8.368   4.207
   99MET      N 1136   6.030   8.170   4.108
   99MET      H 1137   6.067   8.077   4.107
   99MET     CA 1138   5.981   8.207   3.974
   99MET     CB 1139   6.090   8.220   3.867
   99MET     CG 1140   6.181   8.343   3.875
   99MET     SD 1141   6.292   8.358   4.019
   99MET     CE 1142   6.341   8.527   3.990
   99MET      C 1143   5.870   8.116   3.921
   99MET     O1 1144   5.868   8.001   3.971
   99MET   HO11 1145   5.807   7.941   3.920
   99MET   HO12 1146   5.919   7.988   4.056
   99MET     O2 1147   5.791   8.145   3.829
   99MET   HO21 1148   5.720   8.075   3.824
   99MET   HO22 1149   5.809   8.236   3.792
  100ILE      N 1150   5.853   6.013   3.076
  100ILE     H1 1151   5.767   6.022   3.026
  100ILE     H2 1152   5.851   6.001   3.175
  100ILE     H3 1153   5.903   6.097   3.055
  100ILE     CA 1154   5.933   5.903   3.021
  100ILE     CB 1155   5.952   5.912   2.869
  100ILE    CG1 1156   5.980   6.054   2.818
  100ILE    CG2 1157   5.830   5.856   2.796
  100ILE     CD 1158   6.107   6.058   2.733
  100ILE      C 1159   6.074   5.892   3.081
  100ILE      O 1160   6.128   5.988   3.135
  101GLN      N 1161   6.124   5.769   3.067
  101GLN      H 1162   6.068   5.697   3.027
  101GLN     CA 1163   6.262   5.730   3.097
  101GLN     CB 1164   6.248   5.578   3.096
  101GLN     CG 1165   6.196   5.528   3.231
  101GLN     CD 1166   6.298   5.533   3.345
  101GLN    OE1 1167   6.387   5.450   3.362
  101GLN    NE2 1168   6.268   5.617   3.444
  101GLN   HE21 1169   6.179   5.662   3.439
  101GLN   HE22 1170   6.319   5.637   3.527
  101GLN      C 1171   6.371   5.770   2.997
  101GLN      O 1172   6.348   5.766   2.876
  102ARG      N 1173   6.485   5.791   3.062
  102ARG      H 1174   6.488   5.844   3.147
  102ARG     CA 1175   6.612   5.793   2.989
  102ARG     CB 1176   6.715   5.866   3.075
  102ARG     CG 1177   6.723   6.017   3.053
  102ARG     CD 1178   6.610   6.102   3.111
  102ARG     NE 1179   6.661   6.239   3.098
  102ARG     HE 1180   6.711   6.260   3.014
  102ARG     CZ 1181   6.639   6.340   3.184
  102ARG    NH1 1182   6.561   6.347   3.293
  102ARG   HH11 1183   6.502   6.279   3.336
  102ARG   HH12 1184   6.560   6.435   3.341
  102ARG    NH2 1185   6.716   6.448   3.165
  102ARG   HH21 1186   6.801   6.453   3.113
  102ARG   HH22 1187   6.681   6.532   3.206
  102ARG      C 1188   6.672   5.663   2.936
  102ARG      O 1189   6.641   5.558   2.992
  103THR      N 1190   6.764   5.677   2.841
  103THR      H 1191   6.788   5.761   2.793
  103THR     CA 1192   6.812   5.557   2.770
  103THR     CB 1193   6.798   5.569   2.619
  103THR    OG1 1194   6.865   5.690   2.582
  103THR    HG1 1195   6.877   5.695   2.483
  103THR    CG2 1196   6.650   5.568   2.577
  103THR      C 1197   6.953   5.519   2.818
  103THR      O 1198   7.045   5.600   2.816
  104PRO      N 1199   6.975   5.398   2.869
  104PRO     CA 1200   7.109   5.343   2.893
  104PRO     CB 1201   7.096   5.192   2.910
  104PRO     CG 1202   6.957   5.180   2.974
  104PRO     CD 1203   6.878   5.299   2.918
  104PRO      C 1204   7.215   5.382   2.789
  104PRO      O 1205   7.317   5.445   2.817
  105LYSH     N 1206   7.182   5.355   2.664
  105LYSH     H 1207   7.093   5.315   2.641
  105LYSH    CA 1208   7.276   5.386   2.555
  105LYSH    CB 1209   7.358   5.261   2.521
  105LYSH    CG 1210   7.471   5.228   2.619
  105LYSH    CD 1211   7.598   5.163   2.562
  105LYSH    CE 1212   7.720   5.190   2.650
  105LYSH    NZ 1213   7.844   5.134   2.594
  105LYSH   HZ1 1214   7.923   5.161   2.648
  105LYSH   HZ2 1215   7.842   5.034   2.594
  105LYSH   HZ3 1216   7.860   5.170   2.502
  105LYSH     C 1217   7.204   5.451   2.436
  105LYSH     O 1218   7.086   5.486   2.439
  106ILE      N 1219   7.289   5.473   2.336
  106ILE      H 1220   7.375   5.422   2.339
  106ILE     CA 1221   7.243   5.537   2.212
  106ILE     CB 1222   7.359   5.578   2.122
  106ILE    CG1 1223   7.300   5.649   2.000
  106ILE    CG2 1224   7.434   5.461   2.058
  106ILE     CD 1225   7.286   5.801   2.012
  106ILE      C 1226   7.136   5.450   2.145
  106ILE      O 1227   7.157   5.335   2.106
  107GLN      N 1228   7.011   5.490   2.167
  107GLN      H 1229   6.991   5.564   2.231
  107GLN     CA 1230   6.883   5.432   2.126
  107GLN     CB 1231   6.881   5.416   1.974
  107GLN     CG 1232   6.832   5.549   1.916
  107GLN     CD 1233   6.763   5.531   1.781
  107GLN    OE1 1234   6.717   5.630   1.724
  107GLN    NE2 1235   6.794   5.428   1.702
  107GLN   HE21 1236   6.843   5.349   1.738
  107GLN   HE22 1237   6.765   5.429   1.606
  107GLN      C 1238   6.858   5.295   2.190
  107GLN      O 1239   6.783   5.212   2.141
  108VAL      N 1240   6.935   5.262   2.294
  108VAL      H 1241   7.020   5.312   2.311
  108VAL     CA 1242   6.917   5.137   2.368
  108VAL     CB 1243   7.042   5.050   2.383
  108VAL    CG1 1244   7.013   4.918   2.455
  108VAL    CG2 1245   7.105   5.020   2.247
  108VAL      C 1246   6.866   5.171   2.508
  108VAL      O 1247   6.940   5.228   2.588
  109TYR      N 1248   6.743   5.123   2.515
  109TYR      H 1249   6.692   5.098   2.432
  109TYR     CA 1250   6.658   5.116   2.635
  109TYR     CB 1251   6.517   5.080   2.589
  109TYR     CG 1252   6.461   5.183   2.490
  109TYR    CD1 1253   6.386   5.291   2.535
  109TYR    HD1 1254   6.372   5.307   2.642
  109TYR    CD2 1255   6.485   5.162   2.355
  109TYR    HD2 1256   6.512   5.067   2.308
  109TYR    CE1 1257   6.338   5.383   2.443
  109TYR    HE1 1258   6.315   5.485   2.473
  109TYR    CE2 1259   6.426   5.248   2.263
  109TYR    HE2 1260   6.451   5.226   2.159
  109TYR     CZ 1261   6.354   5.358   2.307
  109TYR     OH 1262   6.314   5.457   2.223
  109TYR     HH 1263   6.356   5.438   2.134
  109TYR      C 1264   6.679   5.013   2.746
  109TYR      O 1265   6.668   5.058   2.860
  110SER      N 1266   6.728   4.894   2.713
  110SER      H 1267   6.716   4.865   2.619
  110SER     CA 1268   6.770   4.786   2.803
  110SER     CB 1269   6.812   4.659   2.729
  110SER     OG 1270   6.694   4.599   2.674
  110SER     HG 1271   6.721   4.565   2.584
  110SER      C 1272   6.889   4.826   2.890
  110SER      O 1273   7.005   4.835   2.849
  111ARG      N 1274   6.876   4.838   3.022
  111ARG      H 1275   6.961   4.844   3.075
  111ARG     CA 1276   6.754   4.832   3.103
  111ARG     CB 1277   6.754   4.699   3.179
  111ARG     CG 1278   6.621   4.661   3.244
  111ARG     CD 1279   6.531   4.595   3.140
  111ARG     NE 1280   6.399   4.568   3.198
  111ARG     HE 1281   6.395   4.604   3.291
  111ARG     CZ 1282   6.301   4.494   3.142
  111ARG    NH1 1283   6.343   4.412   3.045
  111ARG   HH11 1284   6.441   4.420   3.025
  111ARG   HH12 1285   6.291   4.337   3.004
  111ARG    NH2 1286   6.172   4.503   3.176
  111ARG   HH21 1287   6.150   4.570   3.247
  111ARG   HH22 1288   6.110   4.434   3.140
  111ARG      C 1289   6.737   4.942   3.209
  111ARG      O 1290   6.830   4.972   3.283
  112HI0      N 1291   6.634   5.024   3.187
  112HI0      H 1292   6.587   5.037   3.100
  112HI0     CA 1293   6.582   5.128   3.276
  112HI0     CB 1294   6.498   5.222   3.190
  112HI0     CG 1295   6.408   5.157   3.084
  112HI0    ND1 1296   6.391   5.201   2.960
  112HI0    HD1 1297   6.424   5.287   2.921
  112HI0    CD2 1298   6.324   5.056   3.106
  112HI0    HD2 1299   6.333   4.990   3.192
  112HI0    CE1 1300   6.294   5.126   2.908
  112HI0    HE1 1301   6.257   5.138   2.806
  112HI0    NE2 1302   6.250   5.037   2.997
  112HI0    HE2 1303   6.206   4.951   2.971
  112HI0      C 1304   6.513   5.096   3.409
  112HI0      O 1305   6.425   5.011   3.423
  113PRO      N 1306   6.547   5.174   3.511
  113PRO     CA 1307   6.494   5.157   3.647
  113PRO     CB 1308   6.588   5.235   3.739
  113PRO     CG 1309   6.627   5.347   3.642
  113PRO     CD 1310   6.661   5.266   3.517
  113PRO      C 1311   6.345   5.185   3.672
  113PRO      O 1312   6.299   5.117   3.763
  114ALA      N 1313   6.281   5.260   3.582
  114ALA      H 1314   6.334   5.325   3.528
  114ALA     CA 1315   6.139   5.299   3.578
  114ALA     CB 1316   6.061   5.185   3.513
  114ALA      C 1317   6.109   5.381   3.704
  114ALA      O 1318   6.117   5.337   3.819
  115GL4      N 1319   6.055   5.499   3.675
  115GL4      H 1320   6.011   5.509   3.586
  115GL4     CA 1321   6.044   5.608   3.773
  115GL4     CB 1322   6.001   5.743   3.713
  115GL4     CG 1323   5.899   5.761   3.601
  115GL4     CD 1324   5.959   5.715   3.468
  115GL4    OE1 1325   5.923   5.598   3.440
  115GL4   HE11 1326   5.952   5.588   3.345
  115GL4   HE12 1327   5.877   5.549   3.514
  115GL4    OE2 1328   6.020   5.800   3.400
  115GL4   HE21 1329   6.033   5.758   3.310
  115GL4   HE22 1330   6.038   5.882   3.454
  115GL4      C 1331   5.960   5.597   3.900
  115GL4      O 1332   5.974   5.678   3.992
  116ASN      N 1333   5.860   5.510   3.892
  116ASN      H 1334   5.846   5.449   3.814
  116ASN     CA 1335   5.768   5.488   4.004
  116ASN     CB 1336   5.641   5.417   3.956
  116ASN     CG 1337   5.663   5.271   3.917
  116ASN    OD1 1338   5.604   5.181   3.977
  116ASN    ND2 1339   5.716   5.243   3.799
  116ASN   HD21 1340   5.729   5.309   3.725
  116ASN   HD22 1341   5.727   5.147   3.772
  116ASN      C 1342   5.833   5.403   4.113
  116ASN      O 1343   5.898   5.301   4.088
  117GLY      N 1344   5.794   5.433   4.236
  117GLY      H 1345   5.739   5.514   4.259
  117GLY     CA 1346   5.837   5.372   4.363
  117GLY      C 1347   5.760   5.243   4.394
  117GLY      O 1348   5.654   5.214   4.340
  118LYSH     N 1349   5.819   5.178   4.494
  118LYSH     H 1350   5.759   5.104   4.523
  118LYSH    CA 1351   5.943   5.199   4.570
  118LYSH    CB 1352   5.914   5.231   4.717
  118LYSH    CG 1353   6.030   5.282   4.802
  118LYSH    CD 1354   5.989   5.328   4.942
  118LYSH    CE 1355   5.917   5.463   4.931
  118LYSH    NZ 1356   5.840   5.499   5.050
  118LYSH   HZ1 1357   5.804   5.592   5.052
  118LYSH   HZ2 1358   5.758   5.442   5.054
  118LYSH   HZ3 1359   5.895   5.491   5.133
  118LYSH     C 1360   6.027   5.071   4.564
  118LYSH     O 1361   5.962   4.967   4.551
  119SER      N 1362   6.156   5.085   4.538
  119SER      H 1363   6.208   5.171   4.543
  119SER     CA 1364   6.244   4.967   4.547
  119SER     CB 1365   6.256   4.881   4.422
  119SER     OG 1366   6.348   4.774   4.442
  119SER     HG 1367   6.405   4.751   4.363
  119SER      C 1368   6.385   5.004   4.592
  119SER      O 1369   6.439   5.107   4.550
  120ASN      N 1370   6.438   4.924   4.684
  120ASN      H 1371   6.379   4.854   4.725
  120ASN     CA 1372   6.576   4.924   4.736
  120ASN     CB 1373   6.592   4.984   4.876
  120ASN     CG 1374   6.557   5.132   4.894
  120ASN    OD1 1375   6.613   5.229   4.843
  120ASN    ND2 1376   6.469   5.152   4.991
  120ASN   HD21 1377   6.433   5.080   5.051
  120ASN   HD22 1378   6.456   5.247   5.019
  120ASN      C 1379   6.635   4.783   4.725
  120ASN      O 1380   6.582   4.689   4.784
  121PHE      N 1381   6.745   4.758   4.655
  121PHE      H 1382   6.796   4.674   4.674
  121PHE     CA 1383   6.814   4.852   4.565
  121PHE     CB 1384   6.957   4.801   4.547
  121PHE     CG 1385   7.054   4.857   4.651
  121PHE    CD1 1386   7.151   4.776   4.709
  121PHE    HD1 1387   7.145   4.667   4.707
  121PHE    CD2 1388   7.090   4.992   4.655
  121PHE    HD2 1389   7.031   5.068   4.604
  121PHE    CE1 1390   7.270   4.823   4.762
  121PHE    HE1 1391   7.344   4.747   4.785
  121PHE    CE2 1392   7.209   5.043   4.705
  121PHE    HE2 1393   7.240   5.146   4.686
  121PHE     CZ 1394   7.302   4.959   4.765
  121PHE     HZ 1395   7.396   4.995   4.805
  121PHE      C 1396   6.737   4.861   4.433
  121PHE      O 1397   6.703   4.764   4.366
  122LEU      N 1398   6.725   4.985   4.386
  122LEU      H 1399   6.752   5.060   4.447
  122LEU     CA 1400   6.678   5.027   4.253
  122LEU     CB 1401   6.631   5.172   4.267
  122LEU     CG 1402   6.555   5.228   4.147
  122LEU    CD1 1403   6.413   5.174   4.134
  122LEU    CD2 1404   6.566   5.380   4.164
  122LEU      C 1405   6.800   5.015   4.161
  122LEU      O 1406   6.910   5.053   4.201
  123ASN      N 1407   6.787   4.949   4.046
  123ASN      H 1408   6.694   4.930   4.015
  123ASN     CA 1409   6.890   4.903   3.952
  123ASN     CB 1410   6.879   4.751   3.970
  123ASN     CG 1411   6.742   4.694   3.931
  123ASN    OD1 1412   6.713   4.669   3.814
  123ASN    ND2 1413   6.656   4.666   4.028
  123ASN   HD21 1414   6.685   4.670   4.124
  123ASN   HD22 1415   6.571   4.617   4.006
  123ASN      C 1416   6.881   4.944   3.805
  123ASN      O 1417   6.774   4.959   3.746
  124CYS2     N 1418   6.996   4.972   3.743
  124CYS2     H 1419   7.078   4.973   3.799
  124CYS2    CA 1420   7.008   4.995   3.598
  124CYS2    CB 1421   7.055   5.139   3.578
  124CYS2    SG 1422   7.096   5.181   3.405
  124CYS2     C 1423   7.109   4.896   3.539
  124CYS2     O 1424   7.210   4.854   3.596
  125TYR      N 1425   7.076   4.857   3.416
  125TYR      H 1426   6.988   4.891   3.382
  125TYR     CA 1427   7.153   4.760   3.338
  125TYR     CB 1428   7.055   4.648   3.301
  125TYR     CG 1429   7.014   4.564   3.422
  125TYR    CD1 1430   6.889   4.572   3.481
  125TYR    HD1 1431   6.844   4.671   3.479
  125TYR    CD2 1432   7.092   4.453   3.455
  125TYR    HD2 1433   7.193   4.452   3.415
  125TYR    CE1 1434   6.835   4.476   3.567
  125TYR    HE1 1435   6.737   4.501   3.608
  125TYR    CE2 1436   7.042   4.353   3.538
  125TYR    HE2 1437   7.101   4.262   3.547
  125TYR     CZ 1438   6.916   4.367   3.594
  125TYR     OH 1439   6.875   4.272   3.682
  125TYR     HH 1440   6.782   4.249   3.653
  125TYR      C 1441   7.200   4.831   3.210
  125TYR      O 1442   7.128   4.872   3.120
  126VAL      N 1443   7.331   4.857   3.213
  126VAL      H 1444   7.388   4.838   3.293
  126VAL     CA 1445   7.402   4.925   3.104
  126VAL     CB 1446   7.467   5.057   3.146
  126VAL    CG1 1447   7.361   5.156   3.195
  126VAL    CG2 1448   7.566   5.044   3.262
  126VAL      C 1449   7.509   4.834   3.044
  126VAL      O 1450   7.563   4.749   3.115
  127SER      N 1451   7.530   4.847   2.913
  127SER      H 1452   7.463   4.897   2.858
  127SER     CA 1453   7.625   4.773   2.829
  127SER     CB 1454   7.594   4.770   2.679
  127SER     OG 1455   7.469   4.704   2.659
  127SER     HG 1456   7.490   4.640   2.585
  127SER      C 1457   7.770   4.821   2.843
  127SER      O 1458   7.801   4.935   2.808
  128GLY      N 1459   7.858   4.722   2.832
  128GLY      H 1460   7.835   4.625   2.830
  128GLY     CA 1461   8.002   4.747   2.844
  128GLY      C 1462   8.074   4.619   2.889
  128GLY      O 1463   8.023   4.508   2.875
  129PHE      N 1464   8.204   4.643   2.899
  129PHE      H 1465   8.242   4.736   2.903
  129PHE     CA 1466   8.305   4.538   2.916
  129PHE     CB 1467   8.383   4.520   2.786
  129PHE     CG 1468   8.433   4.376   2.788
  129PHE    CD1 1469   8.556   4.344   2.844
  129PHE    HD1 1470   8.605   4.423   2.900
  129PHE    CD2 1471   8.365   4.279   2.716
  129PHE    HD2 1472   8.284   4.314   2.652
  129PHE    CE1 1473   8.621   4.224   2.814
  129PHE    HE1 1474   8.722   4.207   2.850
  129PHE    CE2 1475   8.432   4.160   2.688
  129PHE    HE2 1476   8.379   4.083   2.633
  129PHE     CZ 1477   8.557   4.126   2.739
  129PHE     HZ 1478   8.606   4.030   2.728
  129PHE      C 1479   8.382   4.543   3.048
  129PHE      O 1480   8.447   4.644   3.074
  130HI0      N 1481   8.388   4.424   3.108
  130HI0      H 1482   8.356   4.343   3.059
  130HI0     CA 1483   8.441   4.404   3.244
  130HI0     CB 1484   8.406   4.259   3.276
  130HI0     CG 1485   8.467   4.158   3.179
  130HI0    ND1 1486   8.584   4.164   3.115
  130HI0    HD1 1487   8.646   4.242   3.114
  130HI0    CD2 1488   8.417   4.035   3.167
  130HI0    HD2 1489   8.310   4.019   3.176
  130HI0    CE1 1490   8.605   4.042   3.064
  130HI0    HE1 1491   8.683   4.015   2.994
  130HI0    NE2 1492   8.505   3.962   3.100
  130HI0    HE2 1493   8.501   3.864   3.078
  130HI0      C 1494   8.586   4.449   3.266
  130HI0      O 1495   8.658   4.432   3.168
  131PRO      N 1496   8.611   4.543   3.357
  131PRO     CA 1497   8.515   4.619   3.438
  131PRO     CB 1498   8.578   4.621   3.578
  131PRO     CG 1499   8.724   4.638   3.536
  131PRO     CD 1500   8.747   4.553   3.411
  131PRO      C 1501   8.468   4.755   3.387
  131PRO      O 1502   8.541   4.814   3.307
  132SER      N 1503   8.368   4.818   3.447
  132SER      H 1504   8.337   4.795   3.539
  132SER     CA 1505   8.329   4.955   3.410
  132SER     CB 1506   8.191   4.997   3.460
  132SER     OG 1507   8.144   5.117   3.398
  132SER     HG 1508   8.093   5.167   3.469
  132SER      C 1509   8.423   5.060   3.470
  132SER      O 1510   8.449   5.064   3.591
  133AS4      N 1511   8.491   5.129   3.379
  133AS4      H 1512   8.461   5.135   3.284
  133AS4     CA 1513   8.593   5.229   3.413
  133AS4     CB 1514   8.636   5.308   3.290
  133AS4     CG 1515   8.527   5.303   3.182
  133AS4    OD1 1516   8.529   5.213   3.095
  133AS4   HD11 1517   8.439   5.208   3.052
  133AS4   HD12 1518   8.619   5.172   3.108
  133AS4    OD2 1519   8.430   5.382   3.187
  133AS4   HD21 1520   8.364   5.370   3.113
  133AS4   HD22 1521   8.451   5.449   3.258
  133AS4      C 1522   8.554   5.334   3.518
  133AS4      O 1523   8.619   5.354   3.620
  134ILE      N 1524   8.444   5.399   3.481
  134ILE      H 1525   8.426   5.403   3.383
  134ILE     CA 1526   8.388   5.507   3.564
  134ILE     CB 1527   8.410   5.649   3.513
  134ILE    CG1 1528   8.367   5.674   3.368
  134ILE    CG2 1529   8.560   5.678   3.517
  134ILE     CD 1530   8.374   5.821   3.327
  134ILE      C 1531   8.240   5.483   3.597
  134ILE      O 1532   8.173   5.410   3.524
  135GL4      N 1533   8.198   5.543   3.708
  135GL4      H 1534   8.261   5.582   3.775
  135GL4     CA 1535   8.057   5.536   3.747
  135GL4     CB 1536   8.031   5.587   3.889
  135GL4     CG 1537   8.103   5.522   4.007
  135GL4     CD 1538   8.240   5.580   4.046
  135GL4    OE1 1539   8.275   5.590   4.165
  135GL4   HE11 1540   8.372   5.613   4.170
  135GL4   HE12 1541   8.205   5.549   4.223
  135GL4    OE2 1542   8.324   5.610   3.959
  135GL4   HE21 1543   8.403   5.640   4.013
  135GL4   HE22 1544   8.294   5.581   3.868
  135GL4      C 1545   7.964   5.606   3.648
  135GL4      O 1546   7.969   5.728   3.631
  136VAL      N 1547   7.868   5.524   3.608
  136VAL      H 1548   7.848   5.442   3.662
  136VAL     CA 1549   7.758   5.560   3.518
  136VAL     CB 1550   7.683   5.436   3.469
  136VAL    CG1 1551   7.774   5.338   3.393
  136VAL    CG2 1552   7.621   5.367   3.590
  136VAL      C 1553   7.665   5.669   3.573
  136VAL      O 1554   7.642   5.677   3.693
  137AS4      N 1555   7.585   5.727   3.485
  137AS4      H 1556   7.575   5.709   3.387
  137AS4     CA 1557   7.491   5.835   3.521
  137AS4     CB 1558   7.481   5.949   3.419
  137AS4     CG 1559   7.614   6.013   3.381
  137AS4    OD1 1560   7.673   5.963   3.283
  137AS4   HD11 1561   7.768   5.947   3.311
  137AS4   HD12 1562   7.602   5.932   3.220
  137AS4    OD2 1563   7.663   6.107   3.447
  137AS4   HD21 1564   7.751   6.125   3.402
  137AS4   HD22 1565   7.591   6.155   3.498
  137AS4      C 1566   7.355   5.778   3.560
  137AS4      O 1567   7.272   5.759   3.471
  138LEU      N 1568   7.352   5.722   3.681
  138LEU      H 1569   7.433   5.684   3.725
  138LEU     CA 1570   7.217   5.701   3.736
  138LEU     CB 1571   7.200   5.609   3.858
  138LEU     CG 1572   7.155   5.468   3.819
  138LEU    CD1 1573   7.199   5.367   3.924
  138LEU    CD2 1574   7.009   5.455   3.776
  138LEU      C 1575   7.159   5.834   3.782
  138LEU      O 1576   7.227   5.908   3.854
  139LEU      N 1577   7.053   5.880   3.717
  139LEU      H 1578   6.989   5.815   3.676
  139LEU     CA 1579   7.005   6.019   3.722
  139LEU     CB 1580   6.972   6.063   3.579
  139LEU     CG 1581   7.076   6.042   3.469
  139LEU    CD1 1582   7.016   6.082   3.334
  139LEU    CD2 1583   7.192   6.138   3.497
  139LEU      C 1584   6.879   6.037   3.806
  139LEU      O 1585   6.809   5.938   3.822
  140LYSH     N 1586   6.837   6.158   3.843
  140LYSH     H 1587   6.897   6.237   3.835
  140LYSH    CA 1588   6.703   6.170   3.904
  140LYSH    CB 1589   6.730   6.165   4.054
  140LYSH    CG 1590   6.603   6.181   4.138
  140LYSH    CD 1591   6.641   6.161   4.285
  140LYSH    CE 1592   6.520   6.192   4.373
  140LYSH    NZ 1593   6.509   6.117   4.499
  140LYSH   HZ1 1594   6.498   6.018   4.499
  140LYSH   HZ2 1595   6.592   6.136   4.551
  140LYSH   HZ3 1596   6.429   6.156   4.545
  140LYSH     C 1597   6.641   6.296   3.845
  140LYSH     O 1598   6.708   6.399   3.856
  141ASN      N 1599   6.516   6.295   3.799
  141ASN      H 1600   6.454   6.217   3.799
  141ASN     CA 1601   6.446   6.406   3.732
  141ASN     CB 1602   6.401   6.512   3.832
  141ASN     CG 1603   6.264   6.467   3.885
  141ASN    OD1 1604   6.258   6.379   3.971
  141ASN    ND2 1605   6.155   6.526   3.838
  141ASN   HD21 1606   6.163   6.607   3.780
  141ASN   HD22 1607   6.069   6.480   3.858
  141ASN      C 1608   6.510   6.476   3.612
  141ASN      O 1609   6.449   6.507   3.509
  142GLY      N 1610   6.640   6.497   3.628
  142GLY      H 1611   6.670   6.498   3.723
  142GLY     CA 1612   6.734   6.524   3.518
  142GLY      C 1613   6.885   6.525   3.544
  142GLY      O 1614   6.957   6.447   3.481
  143GL4      N 1615   6.913   6.582   3.660
  143GL4      H 1616   6.836   6.630   3.703
  143GL4     CA 1617   7.047   6.585   3.720
  143GL4     CB 1618   7.052   6.690   3.831
  143GL4     CG 1619   6.931   6.668   3.922
  143GL4     CD 1620   6.825   6.775   3.890
  143GL4    OE1 1621   6.712   6.740   3.851
  143GL4   HE11 1622   6.652   6.819   3.835
  143GL4   HE12 1623   6.717   6.645   3.821
  143GL4    OE2 1624   6.845   6.895   3.917
  143GL4   HE21 1625   6.774   6.963   3.899
  143GL4   HE22 1626   6.939   6.903   3.949
  143GL4      C 1627   7.091   6.450   3.776
  143GL4      O 1628   7.019   6.351   3.785
  144ARG      N 1629   7.223   6.433   3.770
  144ARG      H 1630   7.277   6.513   3.746
  144ARG     CA 1631   7.290   6.316   3.829
  144ARG     CB 1632   7.426   6.298   3.761
  144ARG     CG 1633   7.493   6.165   3.796
  144ARG     CD 1634   7.644   6.184   3.786
  144ARG     NE 1635   7.705   6.071   3.857
  144ARG     HE 1636   7.694   6.078   3.956
  144ARG     CZ 1637   7.781   5.974   3.803
  144ARG    NH1 1638   7.801   5.972   3.671
  144ARG   HH11 1639   7.745   6.029   3.611
  144ARG   HH12 1640   7.847   5.898   3.622
  144ARG    NH2 1641   7.841   5.886   3.885
  144ARG   HH21 1642   7.833   5.905   3.983
  144ARG   HH22 1643   7.875   5.798   3.852
  144ARG      C 1644   7.296   6.334   3.981
  144ARG      O 1645   7.344   6.438   4.026
  145ILE      N 1646   7.270   6.220   4.044
  145ILE      H 1647   7.228   6.138   4.005
  145ILE     CA 1648   7.311   6.204   4.184
  145ILE     CB 1649   7.203   6.126   4.259
  145ILE    CG1 1650   7.123   6.020   4.183
  145ILE    CG2 1651   7.118   6.233   4.327
  145ILE     CD 1652   7.189   5.882   4.193
  145ILE      C 1653   7.444   6.140   4.223
  145ILE      O 1654   7.511   6.075   4.142
  146GL4      N 1655   7.506   6.181   4.334
  146GL4      H 1656   7.496   6.276   4.362
  146GL4     CA 1657   7.602   6.110   4.420
  146GL4     CB 1658   7.601   6.184   4.553
  146GL4     CG 1659   7.709   6.138   4.652
  146GL4     CD 1660   7.643   6.121   4.789
  146GL4    OE1 1661   7.587   6.012   4.815
  146GL4   HE11 1662   7.544   6.021   4.905
  146GL4   HE12 1663   7.599   5.945   4.742
  146GL4    OE2 1664   7.674   6.214   4.867
  146GL4   HE21 1665   7.592   6.229   4.921
  146GL4   HE22 1666   7.772   6.234   4.875
  146GL4      C 1667   7.592   5.959   4.444
  146GL4      O 1668   7.688   5.886   4.417
  147LYSH     N 1669   7.475   5.916   4.488
  147LYSH     H 1670   7.410   5.984   4.522
  147LYSH    CA 1671   7.439   5.778   4.526
  147LYSH    CB 1672   7.305   5.772   4.599
  147LYSH    CG 1673   7.340   5.820   4.740
  147LYSH    CD 1674   7.211   5.844   4.819
  147LYSH    CE 1675   7.235   5.932   4.942
  147LYSH    NZ 1676   7.261   6.069   4.894
  147LYSH   HZ1 1677   7.180   6.112   4.853
  147LYSH   HZ2 1678   7.291   6.130   4.967
  147LYSH   HZ3 1679   7.330   6.081   4.823
  147LYSH     C 1680   7.435   5.684   4.406
  147LYSH     O 1681   7.333   5.627   4.369
  148VAL      N 1682   7.550   5.660   4.343
  148VAL      H 1683   7.630   5.715   4.366
  148VAL     CA 1684   7.561   5.560   4.235
  148VAL     CB 1685   7.616   5.617   4.104
  148VAL    CG1 1686   7.589   5.517   3.992
  148VAL    CG2 1687   7.556   5.749   4.057
  148VAL      C 1688   7.656   5.452   4.287
  148VAL      O 1689   7.778   5.466   4.277
  149GL4      N 1690   7.589   5.352   4.344
  149GL4      H 1691   7.489   5.349   4.352
  149GL4     CA 1692   7.656   5.239   4.408
  149GL4     CB 1693   7.564   5.158   4.500
  149GL4     CG 1694   7.547   5.224   4.636
  149GL4     CD 1695   7.659   5.192   4.735
  149GL4    OE1 1696   7.738   5.285   4.763
  149GL4   HE11 1697   7.786   5.257   4.846
  149GL4   HE12 1698   7.739   5.350   4.687
  149GL4    OE2 1699   7.686   5.074   4.767
  149GL4   HE21 1700   7.759   5.077   4.835
  149GL4   HE22 1701   7.630   5.013   4.712
  149GL4      C 1702   7.721   5.144   4.308
  149GL4      O 1703   7.657   5.113   4.207
  150HI0      N 1704   7.843   5.105   4.344
  150HI0      H 1705   7.890   5.159   4.414
  150HI0     CA 1706   7.932   5.010   4.276
  150HI0     CB 1707   8.024   4.942   4.378
  150HI0     CG 1708   8.149   4.876   4.319
  150HI0    ND1 1709   8.250   4.937   4.257
  150HI0    HD1 1710   8.252   5.036   4.243
  150HI0    CD2 1711   8.172   4.747   4.299
  150HI0    HD2 1712   8.094   4.670   4.305
  150HI0    CE1 1713   8.327   4.848   4.195
  150HI0    HE1 1714   8.411   4.864   4.127
  150HI0    NE2 1715   8.276   4.727   4.219
  150HI0    HE2 1716   8.311   4.638   4.192
  150HI0      C 1717   7.854   4.899   4.206
  150HI0      O 1718   7.769   4.829   4.261
  151SER      N 1719   7.913   4.865   4.091
  151SER      H 1720   8.010   4.884   4.077
  151SER     CA 1721   7.862   4.772   3.989
  151SER     CB 1722   7.947   4.781   3.862
  151SER     OG 1723   8.086   4.761   3.887
  151SER     HG 1724   8.133   4.836   3.933
  151SER      C 1725   7.872   4.626   4.033
  151SER      O 1726   7.965   4.585   4.103
  152AS4      N 1727   7.783   4.552   3.968
  152AS4      H 1728   7.696   4.584   3.930
  152AS4     CA 1729   7.807   4.407   3.972
  152AS4     CB 1730   7.714   4.330   4.068
  152AS4     CG 1731   7.738   4.358   4.216
  152AS4    OD1 1732   7.641   4.397   4.285
  152AS4   HD11 1733   7.676   4.422   4.375
  152AS4   HD12 1734   7.560   4.362   4.237
  152AS4    OD2 1735   7.834   4.295   4.265
  152AS4   HD21 1736   7.821   4.299   4.364
  152AS4   HD22 1737   7.909   4.278   4.201
  152AS4      C 1738   7.786   4.351   3.831
  152AS4      O 1739   7.730   4.416   3.743
  153LEU      N 1740   7.820   4.224   3.814
  153LEU      H 1741   7.854   4.158   3.881
  153LEU     CA 1742   7.825   4.169   3.677
  153LEU     CB 1743   7.969   4.137   3.637
  153LEU     CG 1744   7.990   4.124   3.486
  153LEU    CD1 1745   7.990   4.267   3.432
  153LEU    CD2 1746   8.125   4.059   3.453
  153LEU      C 1747   7.719   4.065   3.639
  153LEU      O 1748   7.736   3.953   3.685
  154SER      N 1749   7.635   4.093   3.540
  154SER      H 1750   7.633   4.184   3.498
  154SER     CA 1751   7.528   4.007   3.488
  154SER     CB 1752   7.397   4.084   3.467
  154SER     OG 1753   7.292   3.988   3.461
  154SER     HG 1754   7.294   3.961   3.557
  154SER      C 1755   7.562   3.950   3.350
  154SER      O 1756   7.615   4.020   3.264
  155PHE      N 1757   7.518   3.830   3.315
  155PHE      H 1758   7.467   3.780   3.385
  155PHE     CA 1759   7.539   3.756   3.189
  155PHE     CB 1760   7.529   3.605   3.212
  155PHE     CG 1761   7.396   3.561   3.274
  155PHE    CD1 1762   7.373   3.566   3.411
  155PHE    HD1 1763   7.444   3.600   3.486
  155PHE    CD2 1764   7.290   3.531   3.190
  155PHE    HD2 1765   7.296   3.543   3.082
  155PHE    CE1 1766   7.250   3.545   3.473
  155PHE    HE1 1767   7.243   3.558   3.581
  155PHE    CE2 1768   7.167   3.504   3.248
  155PHE    HE2 1769   7.085   3.449   3.201
  155PHE     CZ 1770   7.147   3.516   3.385
  155PHE     HZ 1771   7.049   3.487   3.422
  155PHE      C 1772   7.463   3.794   3.061
  155PHE      O 1773   7.344   3.822   3.072
  156SER      N 1774   7.529   3.787   2.946
  156SER      H 1775   7.627   3.770   2.935
  156SER     CA 1776   7.454   3.806   2.820
  156SER     CB 1777   7.472   3.949   2.769
  156SER     OG 1778   7.382   3.986   2.663
  156SER     HG 1779   7.285   3.972   2.681
  156SER      C 1780   7.471   3.703   2.709
  156SER      O 1781   7.579   3.645   2.697
  157LYSH     N 1782   7.378   3.696   2.614
  157LYSH     H 1783   7.285   3.730   2.625
  157LYSH    CA 1784   7.390   3.621   2.488
  157LYSH    CB 1785   7.253   3.593   2.427
  157LYSH    CG 1786   7.179   3.719   2.382
  157LYSH    CD 1787   7.046   3.691   2.312
  157LYSH    CE 1788   7.054   3.665   2.162
  157LYSH    NZ 1789   7.054   3.790   2.086
  157LYSH   HZ1 1790   6.965   3.836   2.089
  157LYSH   HZ2 1791   7.121   3.849   2.131
  157LYSH   HZ3 1792   7.080   3.776   1.990
  157LYSH     C 1793   7.485   3.679   2.383
  157LYSH     O 1794   7.479   3.636   2.268
  158AS4      N 1795   7.562   3.778   2.429
  158AS4      H 1796   7.547   3.802   2.525
  158AS4     CA 1797   7.660   3.845   2.342
  158AS4     CB 1798   7.588   3.978   2.318
  158AS4     CG 1799   7.651   4.063   2.207
  158AS4    OD1 1800   7.630   4.029   2.088
  158AS4   HD11 1801   7.631   4.106   2.024
  158AS4   HD12 1802   7.613   3.932   2.075
  158AS4    OD2 1803   7.695   4.177   2.233
  158AS4   HD21 1804   7.720   4.212   2.143
  158AS4   HD22 1805   7.684   4.197   2.330
  158AS4      C 1806   7.788   3.876   2.419
  158AS4      O 1807   7.805   3.841   2.536
  159TRP      N 1808   7.885   3.937   2.352
  159TRP      H 1809   7.867   3.964   2.257
  159TRP     CA 1810   8.017   3.980   2.401
  159TRP     CB 1811   8.095   4.026   2.278
  159TRP     CG 1812   8.240   4.065   2.307
  159TRP    CD1 1813   8.335   4.010   2.382
  159TRP    HD1 1814   8.324   3.926   2.451
  159TRP    CD2 1815   8.301   4.163   2.229
  159TRP    NE1 1816   8.451   4.066   2.349
  159TRP    HE1 1817   8.536   4.027   2.384
  159TRP    CE2 1818   8.434   4.170   2.268
  159TRP    CE3 1819   8.245   4.262   2.149
  159TRP    HE3 1820   8.137   4.268   2.133
  159TRP    CZ2 1821   8.511   4.278   2.227
  159TRP    HZ2 1822   8.616   4.293   2.254
  159TRP    CZ3 1823   8.321   4.371   2.110
  159TRP    HZ3 1824   8.273   4.456   2.062
  159TRP    CH2 1825   8.456   4.375   2.144
  159TRP    HH2 1826   8.518   4.457   2.108
  159TRP      C 1827   7.999   4.086   2.510
  159TRP      O 1828   8.064   4.069   2.613
  160SER      N 1829   7.912   4.185   2.494
  160SER      H 1830   7.846   4.185   2.419
  160SER     CA 1831   7.903   4.304   2.579
  160SER     CB 1832   7.861   4.426   2.496
  160SER     OG 1833   7.897   4.547   2.562
  160SER     HG 1834   7.866   4.629   2.514
  160SER      C 1835   7.815   4.276   2.701
  160SER      O 1836   7.695   4.248   2.691
  161PHE      N 1837   7.876   4.305   2.815
  161PHE      H 1838   7.948   4.373   2.829
  161PHE     CA 1839   7.816   4.255   2.940
  161PHE     CB 1840   7.929   4.234   3.041
  161PHE     CG 1841   8.003   4.100   3.030
  161PHE    CD1 1842   8.110   4.093   2.941
  161PHE    HD1 1843   8.146   4.183   2.890
  161PHE    CD2 1844   7.967   4.002   3.121
  161PHE    HD2 1845   7.880   4.002   3.186
  161PHE    CE1 1846   8.190   3.980   2.942
  161PHE    HE1 1847   8.288   3.987   2.895
  161PHE    CE2 1848   8.052   3.891   3.123
  161PHE    HE2 1849   8.031   3.814   3.197
  161PHE     CZ 1850   8.158   3.881   3.034
  161PHE     HZ 1851   8.199   3.780   3.034
  161PHE      C 1852   7.716   4.354   2.998
  161PHE      O 1853   7.723   4.476   2.983
  162TYR      N 1854   7.617   4.301   3.069
  162TYR      H 1855   7.613   4.203   3.089
  162TYR     CA 1856   7.519   4.382   3.143
  162TYR     CB 1857   7.382   4.315   3.152
  162TYR     CG 1858   7.298   4.379   3.041
  162TYR    CD1 1859   7.271   4.515   3.030
  162TYR    HD1 1860   7.326   4.577   3.101
  162TYR    CD2 1861   7.251   4.290   2.945
  162TYR    HD2 1862   7.266   4.184   2.967
  162TYR    CE1 1863   7.198   4.561   2.921
  162TYR    HE1 1864   7.198   4.669   2.909
  162TYR    CE2 1865   7.186   4.338   2.832
  162TYR    HE2 1866   7.160   4.266   2.755
  162TYR     CZ 1867   7.154   4.473   2.823
  162TYR     OH 1868   7.111   4.522   2.703
  162TYR     HH 1869   7.065   4.455   2.644
  162TYR      C 1870   7.575   4.424   3.279
  162TYR      O 1871   7.573   4.340   3.369
  163LEU      N 1872   7.645   4.536   3.278
  163LEU      H 1873   7.648   4.599   3.200
  163LEU     CA 1874   7.679   4.598   3.407
  163LEU     CB 1875   7.779   4.711   3.378
  163LEU     CG 1876   7.900   4.664   3.296
  163LEU    CD1 1877   7.965   4.786   3.230
  163LEU    CD2 1878   8.009   4.597   3.379
  163LEU      C 1879   7.558   4.647   3.487
  163LEU      O 1880   7.470   4.708   3.428
  164LEU      N 1881   7.555   4.597   3.610
  164LEU      H 1882   7.626   4.539   3.651
  164LEU     CA 1883   7.440   4.618   3.699
  164LEU     CB 1884   7.368   4.487   3.732
  164LEU     CG 1885   7.250   4.505   3.828
  164LEU    CD1 1886   7.147   4.604   3.772
  164LEU    CD2 1887   7.192   4.366   3.852
  164LEU      C 1888   7.465   4.701   3.825
  164LEU      O 1889   7.544   4.655   3.907
  165TYR      N 1890   7.455   4.833   3.813
  165TYR      H 1891   7.455   4.874   3.722
  165TYR     CA 1892   7.458   4.939   3.915
  165TYR     CB 1893   7.511   5.066   3.848
  165TYR     CG 1894   7.659   5.061   3.811
  165TYR    CD1 1895   7.693   5.022   3.682
  165TYR    HD1 1896   7.631   4.948   3.633
  165TYR    CD2 1897   7.752   5.134   3.886
  165TYR    HD2 1898   7.733   5.155   3.991
  165TYR    CE1 1899   7.816   5.056   3.626
  165TYR    HE1 1900   7.824   5.043   3.518
  165TYR    CE2 1901   7.878   5.165   3.837
  165TYR    HE2 1902   7.944   5.220   3.905
  165TYR     CZ 1903   7.906   5.124   3.707
  165TYR     OH 1904   8.008   5.184   3.639
  165TYR     HH 1905   8.086   5.205   3.697
  165TYR      C 1906   7.321   4.980   3.971
  165TYR      O 1907   7.220   4.992   3.903
  166TYR      N 1908   7.336   5.021   4.097
  166TYR      H 1909   7.430   5.025   4.131
  166TYR     CA 1910   7.230   5.034   4.198
  166TYR     CB 1911   7.265   4.931   4.306
  166TYR     CG 1912   7.285   4.785   4.265
  166TYR    CD1 1913   7.418   4.748   4.259
  166TYR    HD1 1914   7.495   4.825   4.250
  166TYR    CD2 1915   7.185   4.688   4.269
  166TYR    HD2 1916   7.082   4.721   4.279
  166TYR    CE1 1917   7.452   4.613   4.248
  166TYR    HE1 1918   7.552   4.593   4.210
  166TYR    CE2 1919   7.219   4.554   4.259
  166TYR    HE2 1920   7.147   4.476   4.234
  166TYR     CZ 1921   7.353   4.516   4.259
  166TYR     OH 1922   7.391   4.392   4.300
  166TYR     HH 1923   7.490   4.388   4.289
  166TYR      C 1924   7.230   5.179   4.246
  166TYR      O 1925   7.325   5.255   4.229
  167THR      N 1926   7.113   5.219   4.295
  167THR      H 1927   7.028   5.166   4.291
  167THR     CA 1928   7.082   5.343   4.367
  167THR     CB 1929   7.063   5.461   4.271
  167THR    OG1 1930   7.071   5.584   4.342
  167THR    HG1 1931   7.168   5.610   4.347
  167THR    CG2 1932   6.930   5.444   4.197
  167THR      C 1933   6.968   5.333   4.468
  167THR      O 1934   6.890   5.238   4.461
  168GL4      N 1935   6.987   5.403   4.579
  168GL4      H 1936   7.077   5.441   4.600
  168GL4     CA 1937   6.888   5.399   4.688
  168GL4     CB 1938   6.948   5.461   4.815
  168GL4     CG 1939   7.048   5.359   4.870
  168GL4     CD 1940   7.085   5.353   5.019
  168GL4    OE1 1941   7.187   5.417   5.052
  168GL4   HE11 1942   7.226   5.359   5.124
  168GL4   HE12 1943   7.199   5.504   5.004
  168GL4    OE2 1944   7.033   5.282   5.108
  168GL4   HE21 1945   7.095   5.295   5.185
  168GL4   HE22 1946   6.934   5.271   5.102
  168GL4      C 1947   6.760   5.470   4.644
  168GL4      O 1948   6.774   5.568   4.571
  169PHE      N 1949   6.640   5.423   4.678
  169PHE      H 1950   6.629   5.329   4.709
  169PHE     CA 1951   6.520   5.507   4.664
  169PHE     CB 1952   6.394   5.422   4.649
  169PHE     CG 1953   6.295   5.465   4.541
  169PHE    CD1 1954   6.306   5.418   4.410
  169PHE    HD1 1955   6.373   5.334   4.394
  169PHE    CD2 1956   6.202   5.567   4.561
  169PHE    HD2 1957   6.182   5.603   4.662
  169PHE    CE1 1958   6.219   5.449   4.307
  169PHE    HE1 1959   6.201   5.382   4.222
  169PHE    CE2 1960   6.124   5.608   4.454
  169PHE    HE2 1961   6.044   5.679   4.474
  169PHE     CZ 1962   6.128   5.552   4.326
  169PHE     HZ 1963   6.074   5.594   4.242
  169PHE      C 1964   6.505   5.614   4.772
  169PHE      O 1965   6.454   5.588   4.881
  170THR      N 1966   6.572   5.727   4.753
  170THR      H 1967   6.592   5.755   4.659
  170THR     CA 1968   6.564   5.830   4.857
  170THR     CB 1969   6.666   5.942   4.841
  170THR    OG1 1970   6.687   5.982   4.705
  170THR    HG1 1971   6.744   6.063   4.691
  170THR    CG2 1972   6.804   5.911   4.898
  170THR      C 1973   6.427   5.897   4.855
  170THR      O 1974   6.393   5.970   4.761
  171PRO      N 1975   6.357   5.892   4.968
  171PRO     CA 1976   6.235   5.967   5.002
  171PRO     CB 1977   6.179   5.913   5.133
  171PRO     CG 1978   6.301   5.857   5.208
  171PRO     CD 1979   6.369   5.801   5.083
  171PRO      C 1980   6.240   6.120   4.994
  171PRO      O 1981   6.239   6.186   5.098
  172THR      N 1982   6.246   6.174   4.873
  172THR      H 1983   6.261   6.114   4.794
  172THR     CA 1984   6.207   6.312   4.840
  172THR     CB 1985   6.323   6.391   4.779
  172THR    OG1 1986   6.410   6.312   4.697
  172THR    HG1 1987   6.504   6.339   4.716
  172THR    CG2 1988   6.404   6.459   4.890
  172THR      C 1989   6.095   6.318   4.737
  172THR      O 1990   6.094   6.241   4.641
  173GL4      N 1991   6.012   6.420   4.751
  173GL4      H 1992   6.010   6.480   4.832
  173GL4     CA 1993   5.898   6.447   4.662
  173GL4     CB 1994   5.843   6.589   4.675
  173GL4     CG 1995   5.791   6.630   4.813
  173GL4     CD 1996   5.902   6.693   4.898
  173GL4    OE1 1997   5.947   6.616   4.986
  173GL4   HE11 1998   6.009   6.669   5.043
  173GL4   HE12 1999   5.914   6.524   4.966
  173GL4    OE2 2000   5.945   6.806   4.869
  173GL4   HE21 2001   6.037   6.817   4.906
  173GL4   HE22 2002   5.869   6.852   4.823
  173GL4      C 2003   5.889   6.420   4.512
  173GL4      O 2004   5.785   6.373   4.466
  174LYSH     N 2005   5.993   6.469   4.445
  174LYSH     H 2006   6.065   6.520   4.493
  174LYSH    CA 2007   6.026   6.439   4.305
  174LYSH    CB 2008   6.067   6.571   4.240
  174LYSH    CG 2009   5.944   6.656   4.207
  174LYSH    CD 2010   5.967   6.782   4.123
  174LYSH    CE 2011   5.838   6.826   4.052
  174LYSH    NZ 2012   5.858   6.941   3.964
  174LYSH   HZ1 2013   5.916   6.914   3.887
  174LYSH   HZ2 2014   5.769   6.976   3.936
  174LYSH   HZ3 2015   5.908   7.009   4.018
  174LYSH     C 2016   6.129   6.327   4.291
  174LYSH     O 2017   6.247   6.342   4.319
  175ASN      N 2018   6.078   6.213   4.245
  175ASN      H 2019   6.003   6.223   4.179
  175ASN     CA 2020   6.163   6.092   4.246
  175ASN     CB 2021   6.104   5.993   4.346
  175ASN     CG 2022   5.960   5.964   4.306
  175ASN    OD1 2023   5.872   6.014   4.376
  175ASN    ND2 2024   5.936   5.871   4.213
  175ASN   HD21 2025   6.008   5.810   4.180
  175ASN   HD22 2026   5.843   5.864   4.177
  175ASN      C 2027   6.189   6.027   4.110
  175ASN      O 2028   6.221   5.908   4.099
  176GL4      N 2029   6.195   6.105   4.002
  176GL4      H 2030   6.203   6.204   4.015
  176GL4     CA 2031   6.196   6.043   3.869
  176GL4     CB 2032   6.139   6.145   3.769
  176GL4     CG 2033   5.989   6.124   3.749
  176GL4     CD 2034   5.926   6.219   3.647
  176GL4    OE1 2035   5.987   6.219   3.538
  176GL4   HE11 2036   5.941   6.284   3.477
  176GL4   HE12 2037   6.072   6.167   3.548
  176GL4    OE2 2038   5.813   6.272   3.655
  176GL4   HE21 2039   5.803   6.340   3.582
  176GL4   HE22 2040   5.761   6.219   3.721
  176GL4      C 2041   6.333   5.991   3.824
  176GL4      O 2042   6.406   6.057   3.751
  177TYR      N 2043   6.370   5.871   3.868
  177TYR      H 2044   6.322   5.842   3.951
  177TYR     CA 2045   6.494   5.799   3.839
  177TYR     CB 2046   6.499   5.678   3.933
  177TYR     CG 2047   6.544   5.716   4.074
  177TYR    CD1 2048   6.445   5.714   4.172
  177TYR    HD1 2049   6.342   5.694   4.145
  177TYR    CD2 2050   6.675   5.746   4.108
  177TYR    HD2 2051   6.744   5.693   4.043
  177TYR    CE1 2052   6.484   5.743   4.303
  177TYR    HE1 2053   6.407   5.735   4.380
  177TYR    CE2 2054   6.708   5.787   4.237
  177TYR    HE2 2055   6.813   5.799   4.263
  177TYR     CZ 2056   6.612   5.783   4.338
  177TYR     OH 2057   6.643   5.851   4.452
  177TYR     HH 2058   6.743   5.856   4.452
  177TYR      C 2059   6.487   5.751   3.694
  177TYR      O 2060   6.402   5.665   3.673
  178ALA      N 2061   6.608   5.748   3.639
  178ALA      H 2062   6.681   5.788   3.694
  178ALA     CA 2063   6.632   5.705   3.500
  178ALA     CB 2064   6.588   5.808   3.396
  178ALA      C 2065   6.784   5.686   3.488
  178ALA      O 2066   6.862   5.712   3.579
  179CYS2     N 2067   6.827   5.638   3.372
  179CYS2     H 2068   6.762   5.631   3.296
  179CYS2    CA 2069   6.966   5.593   3.355
  179CYS2    CB 2070   6.971   5.441   3.368
  179CYS2    SG 2071   7.141   5.379   3.395
  179CYS2     C 2072   7.023   5.636   3.219
  179CYS2     O 2073   6.955   5.639   3.116
  180ARG      N 2074   7.153   5.662   3.219
  180ARG      H 2075   7.201   5.658   3.307
  180ARG     CA 2076   7.245   5.711   3.115
  180ARG     CB 2077   7.257   5.863   3.127
  180ARG     CG 2078   7.264   5.930   2.989
  180ARG     CD 2079   7.137   5.907   2.907
  180ARG     NE 2080   7.140   5.981   2.780
  180ARG     HE 2081   7.125   6.080   2.790
  180ARG     CZ 2082   7.155   5.931   2.657
  180ARG    NH1 2083   7.165   5.798   2.645
  180ARG   HH11 2084   7.152   5.734   2.721
  180ARG   HH12 2085   7.184   5.757   2.556
  180ARG    NH2 2086   7.158   6.009   2.548
  180ARG   HH21 2087   7.137   6.107   2.555
  180ARG   HH22 2088   7.203   5.972   2.467
  180ARG      C 2089   7.387   5.654   3.125
  180ARG      O 2090   7.423   5.605   3.232
  181VAL      N 2091   7.454   5.654   3.010
  181VAL      H 2092   7.412   5.651   2.920
  181VAL     CA 2093   7.601   5.644   3.001
  181VAL     CB 2094   7.652   5.519   2.929
  181VAL    CG1 2095   7.803   5.504   2.911
  181VAL    CG2 2096   7.603   5.399   3.009
  181VAL      C 2097   7.651   5.765   2.921
  181VAL      O 2098   7.666   5.755   2.799
  182ASN      N 2099   7.698   5.870   2.987
  182ASN      H 2100   7.703   5.877   3.087
  182ASN     CA 2101   7.758   5.986   2.920
  182ASN     CB 2102   7.748   6.120   2.993
  182ASN     CG 2103   7.609   6.184   2.996
  182ASN    OD1 2104   7.583   6.281   2.926
  182ASN    ND2 2105   7.548   6.149   3.108
  182ASN   HD21 2106   7.585   6.088   3.178
  182ASN   HD22 2107   7.449   6.159   3.120
  182ASN      C 2108   7.906   5.955   2.893
  182ASN      O 2109   7.983   5.913   2.979
  183HI0      N 2110   7.959   6.010   2.784
  183HI0      H 2111   7.899   6.061   2.723
  183HI0     CA 2112   8.103   6.028   2.760
  183HI0     CB 2113   8.111   6.054   2.610
  183HI0     CG 2114   8.249   6.093   2.556
  183HI0    ND1 2115   8.353   6.014   2.534
  183HI0    HD1 2116   8.359   5.927   2.584
  183HI0    CD2 2117   8.274   6.210   2.498
  183HI0    HD2 2118   8.197   6.287   2.488
  183HI0    CE1 2119   8.445   6.085   2.470
  183HI0    HE1 2120   8.531   6.031   2.431
  183HI0    NE2 2121   8.396   6.207   2.446
  183HI0    HE2 2122   8.437   6.278   2.389
  183HI0      C 2123   8.184   6.122   2.850
  183HI0      O 2124   8.127   6.216   2.905
  184VAL      N 2125   8.315   6.100   2.860
  184VAL      H 2126   8.347   6.013   2.822
  184VAL     CA 2127   8.405   6.165   2.955
  184VAL     CB 2128   8.552   6.122   2.954
  184VAL    CG1 2129   8.562   5.978   3.005
  184VAL    CG2 2130   8.612   6.138   2.814
  184VAL      C 2131   8.403   6.315   2.987
  184VAL      O 2132   8.427   6.349   3.103
  185THR      N 2133   8.404   6.393   2.880
  185THR      H 2134   8.408   6.355   2.787
  185THR     CA 2135   8.388   6.539   2.873
  185THR     CB 2136   8.374   6.584   2.727
  185THR    OG1 2137   8.274   6.508   2.658
  185THR    HG1 2138   8.265   6.538   2.563
  185THR    CG2 2139   8.505   6.568   2.649
  185THR      C 2140   8.267   6.587   2.952
  185THR      O 2141   8.277   6.677   3.035
  186LEU      N 2142   8.155   6.516   2.944
  186LEU      H 2143   8.165   6.436   2.885
  186LEU     CA 2144   8.021   6.536   3.002
  186LEU     CB 2145   7.913   6.489   2.905
  186LEU     CG 2146   7.909   6.551   2.765
  186LEU    CD1 2147   7.833   6.455   2.674
  186LEU    CD2 2148   7.825   6.680   2.761
  186LEU      C 2149   7.981   6.497   3.144
  186LEU      O 2150   7.903   6.573   3.201
  187SER      N 2151   8.033   6.384   3.192
  187SER      H 2152   8.077   6.318   3.131
  187SER     CA 2153   8.030   6.353   3.335
  187SER     CB 2154   7.931   6.238   3.356
  187SER     OG 2155   7.890   6.210   3.491
  187SER     HG 2156   7.797   6.176   3.476
  187SER      C 2157   8.173   6.313   3.373
  187SER      O 2158   8.216   6.208   3.326
  188GLN      N 2159   8.248   6.401   3.438
  188GLN      H 2160   8.210   6.468   3.502
  188GLN     CA 2161   8.394   6.403   3.451
  188GLN     CB 2162   8.444   6.547   3.463
  188GLN     CG 2163   8.388   6.639   3.354
  188GLN     CD 2164   8.428   6.786   3.362
  188GLN    OE1 2165   8.476   6.852   3.454
  188GLN    NE2 2166   8.413   6.832   3.238
  188GLN   HE21 2167   8.377   6.772   3.167
  188GLN   HE22 2168   8.451   6.922   3.214
  188GLN      C 2169   8.438   6.314   3.567
  188GLN      O 2170   8.387   6.338   3.677
  189PRO      N 2171   8.523   6.214   3.548
  189PRO     CA 2172   8.557   6.106   3.642
  189PRO     CB 2173   8.652   6.018   3.561
  189PRO     CG 2174   8.718   6.109   3.457
  189PRO     CD 2175   8.603   6.205   3.425
  189PRO      C 2176   8.618   6.165   3.769
  189PRO      O 2177   8.740   6.178   3.777
  190LYSH     N 2178   8.529   6.205   3.860
  190LYSH     H 2179   8.432   6.210   3.836
  190LYSH    CA 2180   8.571   6.246   3.995
  190LYSH    CB 2181   8.462   6.334   4.056
  190LYSH    CG 2182   8.424   6.461   3.979
  190LYSH    CD 2183   8.532   6.568   3.988
  190LYSH    CE 2184   8.505   6.675   3.882
  190LYSH    NZ 2185   8.528   6.809   3.937
  190LYSH   HZ1 2186   8.446   6.831   3.990
  190LYSH   HZ2 2187   8.608   6.814   3.997
  190LYSH   HZ3 2188   8.551   6.867   3.859
  190LYSH     C 2189   8.597   6.127   4.087
  190LYSH     O 2190   8.556   6.015   4.055
  191ILE      N 2191   8.677   6.144   4.192
  191ILE      H 2192   8.687   6.236   4.230
  191ILE     CA 2193   8.717   6.032   4.278
  191ILE     CB 2194   8.853   6.077   4.332
  191ILE    CG1 2195   8.955   6.105   4.221
  191ILE    CG2 2196   8.904   5.979   4.438
  191ILE     CD 2197   8.992   5.988   4.130
  191ILE      C 2198   8.610   5.998   4.383
  191ILE      O 2199   8.578   5.881   4.405
  192VAL      N 2200   8.573   6.107   4.449
  192VAL      H 2201   8.596   6.201   4.423
  192VAL     CA 2202   8.456   6.109   4.539
  192VAL     CB 2203   8.467   6.224   4.639
  192VAL    CG1 2204   8.341   6.277   4.708
  192VAL    CG2 2205   8.573   6.183   4.742
  192VAL      C 2206   8.334   6.135   4.452
  192VAL      O 2207   8.345   6.217   4.360
  193LYSH     N 2208   8.233   6.049   4.462
  193LYSH     H 2209   8.243   5.970   4.523
  193LYSH    CA 2210   8.119   6.051   4.369
  193LYSH    CB 2211   8.018   5.948   4.420
  193LYSH    CG 2212   8.065   5.811   4.373
  193LYSH    CD 2213   7.980   5.706   4.445
  193LYSH    CE 2214   8.045   5.569   4.424
  193LYSH    NZ 2215   7.977   5.471   4.511
  193LYSH   HZ1 2216   7.984   5.502   4.606
  193LYSH   HZ2 2217   7.881   5.480   4.486
  193LYSH   HZ3 2218   8.007   5.376   4.503
  193LYSH     C 2219   8.064   6.191   4.342
  193LYSH     O 2220   8.048   6.281   4.425
  194TRP      N 2221   7.999   6.194   4.226
  194TRP      H 2222   7.950   6.119   4.182
  194TRP     CA 2223   7.963   6.329   4.181
  194TRP     CB 2224   8.050   6.371   4.063
  194TRP     CG 2225   8.025   6.297   3.932
  194TRP    CD1 2226   7.964   6.339   3.821
  194TRP    HD1 2227   7.896   6.424   3.825
  194TRP    CD2 2228   8.103   6.189   3.894
  194TRP    NE1 2229   7.992   6.253   3.723
  194TRP    HE1 2230   7.969   6.274   3.628
  194TRP    CE2 2231   8.078   6.159   3.760
  194TRP    CE3 2232   8.189   6.110   3.969
  194TRP    HE3 2233   8.237   6.162   4.053
  194TRP    CZ2 2234   8.134   6.046   3.701
  194TRP    HZ2 2235   8.119   6.020   3.597
  194TRP    CZ3 2236   8.237   5.993   3.913
  194TRP    HZ3 2237   8.278   5.914   3.977
  194TRP    CH2 2238   8.212   5.961   3.780
  194TRP    HH2 2239   8.230   5.860   3.743
  194TRP      C 2240   7.816   6.360   4.154
  194TRP      O 2241   7.736   6.277   4.109
  195AS4      N 2242   7.787   6.489   4.161
  195AS4      H 2243   7.841   6.547   4.223
  195AS4     CA 2244   7.666   6.560   4.117
  195AS4     CB 2245   7.630   6.653   4.233
  195AS4     CG 2246   7.617   6.581   4.367
  195AS4    OD1 2247   7.685   6.627   4.461
  195AS4   HD11 2248   7.657   6.566   4.536
  195AS4   HD12 2249   7.765   6.669   4.418
  195AS4    OD2 2250   7.545   6.479   4.372
  195AS4   HD21 2251   7.543   6.441   4.464
  195AS4   HD22 2252   7.497   6.464   4.285
  195AS4      C 2253   7.686   6.642   3.989
  195AS4      O 2254   7.777   6.725   3.981
  196ARG      N 2255   7.599   6.626   3.890
  196ARG      H 2256   7.507   6.592   3.907
  196ARG     CA 2257   7.609   6.699   3.763
  196ARG     CB 2258   7.673   6.600   3.665
  196ARG     CG 2259   7.748   6.662   3.546
  196ARG     CD 2260   7.670   6.744   3.443
  196ARG     NE 2261   7.753   6.757   3.323
  196ARG     HE 2262   7.828   6.690   3.319
  196ARG     CZ 2263   7.750   6.858   3.235
  196ARG    NH1 2264   7.665   6.960   3.256
  196ARG   HH11 2265   7.599   6.953   3.330
  196ARG   HH12 2266   7.687   7.052   3.225
  196ARG    NH2 2267   7.853   6.860   3.149
  196ARG   HH21 2268   7.927   6.794   3.163
  196ARG   HH22 2269   7.863   6.922   3.072
  196ARG      C 2270   7.473   6.753   3.719
  196ARG      O 2271   7.374   6.680   3.717
  197AS4      N 2272   7.483   6.880   3.681
  197AS4      H 2273   7.564   6.935   3.701
  197AS4     CA 2274   7.376   6.955   3.613
  197AS4     CB 2275   7.403   7.105   3.630
  197AS4     CG 2276   7.526   7.151   3.552
  197AS4    OD1 2277   7.643   7.115   3.580
  197AS4   HD11 2278   7.710   7.172   3.533
  197AS4   HD12 2279   7.640   7.038   3.644
  197AS4    OD2 2280   7.506   7.244   3.471
  197AS4   HD21 2281   7.587   7.275   3.420
  197AS4   HD22 2282   7.408   7.265   3.475
  197AS4      C 2283   7.345   6.912   3.470
  197AS4      O 2284   7.389   6.976   3.374
  198MET      N 2285   7.264   6.809   3.450
  198MET      H 2286   7.190   6.791   3.514
  198MET     CA 2287   7.233   6.758   3.315
  198MET     CB 2288   7.177   6.616   3.317
  198MET     CG 2289   7.288   6.523   3.365
  198MET     SD 2290   7.413   6.480   3.239
  198MET     CE 2291   7.508   6.377   3.349
  198MET      C 2292   7.123   6.838   3.245
  198MET     O1 2293   7.138   6.852   3.122
  198MET   HO11 2294   7.063   6.903   3.080
  198MET   HO12 2295   7.222   6.802   3.103
  198MET     O2 2296   7.020   6.867   3.311
  198MET   HO21 2297   6.954   6.925   3.263
  198MET   HO22 2298   7.027   6.830   3.403
   9.84308   9.84308   6.96011   0.00000   0.00000   0.00000   0.00000   4.92154   4.92154
