# Supplementary material for: Interfacial Dynamics and Growth Modes of β2-Microglobulin Dimers
Source: J Chem Inf Model. 2023 May 3;63(14):4447–57. doi: 10.1021/acs.jcim.3c00399 (PMC10369489; doi:10.1021/acs.jcim.3c00399)
Supplement: Supplementary file 2 — ci3c00399_si_002.zip [file ci3c00399_si_002.zip › Supporting-Information/confs_start/Start_conformation_H-1_rep2-3.gro]

Protein in water t=   0.00000 step= 0
 2298
    1ILE      N    1   7.534   6.852   3.843
    1ILE     H1    2   7.545   6.766   3.793
    1ILE     H2    3   7.607   6.913   3.811
    1ILE     H3    4   7.546   6.835   3.941
    1ILE     CA    5   7.399   6.905   3.820
    1ILE     CB    6   7.280   6.811   3.847
    1ILE    CG1    7   7.290   6.739   3.981
    1ILE    CG2    8   7.243   6.709   3.739
    1ILE     CD    9   7.146   6.722   4.030
    1ILE      C   10   7.384   7.039   3.891
    1ILE      O   11   7.456   7.069   3.986
    2GLN      N   12   7.286   7.119   3.848
    2GLN      H   13   7.221   7.092   3.777
    2GLN     CA   14   7.251   7.248   3.908
    2GLN     CB   15   7.136   7.311   3.830
    2GLN     CG   16   7.174   7.389   3.704
    2GLN     CD   17   7.059   7.483   3.668
    2GLN    OE1   18   7.047   7.600   3.704
    2GLN    NE2   19   6.990   7.448   3.560
    2GLN   HE21   20   7.008   7.359   3.518
    2GLN   HE22   21   6.939   7.514   3.505
    2GLN      C   22   7.215   7.256   4.057
    2GLN      O   23   7.159   7.164   4.116
    3ARG      N   24   7.240   7.373   4.115
    3ARG      H   25   7.273   7.453   4.064
    3ARG     CA   26   7.207   7.407   4.254
    3ARG     CB   27   7.308   7.498   4.323
    3ARG     CG   28   7.449   7.438   4.313
    3ARG     CD   29   7.546   7.512   4.406
    3ARG     NE   30   7.668   7.430   4.405
    3ARG     HE   31   7.717   7.411   4.320
    3ARG     CZ   32   7.708   7.357   4.510
    3ARG    NH1   33   7.654   7.354   4.633
    3ARG   HH11   34   7.574   7.408   4.656
    3ARG   HH12   35   7.696   7.290   4.698
    3ARG    NH2   36   7.802   7.263   4.492
    3ARG   HH21   37   7.823   7.241   4.397
    3ARG   HH22   38   7.841   7.215   4.571
    3ARG      C   39   7.068   7.468   4.271
    3ARG      O   40   7.016   7.531   4.180
    4THR      N   41   7.016   7.461   4.394
    4THR      H   42   7.079   7.443   4.470
    4THR     CA   43   6.884   7.513   4.431
    4THR     CB   44   6.826   7.430   4.546
    4THR    OG1   45   6.927   7.406   4.644
    4THR    HG1   46   6.945   7.492   4.693
    4THR    CG2   47   6.780   7.290   4.505
    4THR      C   48   6.887   7.663   4.462
    4THR      O   49   6.975   7.695   4.542
    5PRO      N   50   6.812   7.749   4.394
    5PRO     CA   51   6.790   7.888   4.434
    5PRO     CB   52   6.673   7.942   4.353
    5PRO     CG   53   6.689   7.866   4.221
    5PRO     CD   54   6.753   7.733   4.260
    5PRO      C   55   6.764   7.912   4.583
    5PRO      O   56   6.841   7.980   4.651
    6LYSH     N   57   6.657   7.852   4.634
    6LYSH     H   58   6.604   7.784   4.583
    6LYSH    CA   59   6.629   7.848   4.778
    6LYSH    CB   60   6.477   7.860   4.788
    6LYSH    CG   61   6.426   8.001   4.761
    6LYSH    CD   62   6.287   8.024   4.821
    6LYSH    CE   63   6.235   8.167   4.802
    6LYSH    NZ   64   6.092   8.189   4.822
    6LYSH   HZ1   65   6.042   8.140   4.750
    6LYSH   HZ2   66   6.054   8.166   4.912
    6LYSH   HZ3   67   6.080   8.288   4.810
    6LYSH     C   68   6.693   7.730   4.851
    6LYSH     O   69   6.684   7.620   4.796
    7ILE      N   70   6.711   7.744   4.982
    7ILE      H   71   6.661   7.818   5.026
    7ILE     CA   72   6.774   7.648   5.074
    7ILE     CB   73   6.766   7.695   5.220
    7ILE    CG1   74   6.821   7.835   5.244
    7ILE    CG2   75   6.847   7.604   5.313
    7ILE     CD   76   6.761   7.894   5.371
    7ILE      C   77   6.719   7.508   5.047
    7ILE      O   78   6.620   7.470   5.109
    8GLN      N   79   6.795   7.425   4.976
    8GLN      H   80   6.880   7.455   4.933
    8GLN     CA   81   6.767   7.286   4.938
    8GLN     CB   82   6.788   7.187   5.053
    8GLN     CG   83   6.933   7.189   5.103
    8GLN     CD   84   6.991   7.062   5.164
    8GLN    OE1   85   6.983   6.956   5.102
    8GLN    NE2   86   7.057   7.081   5.279
    8GLN   HE21   87   7.059   7.173   5.318
    8GLN   HE22   88   7.097   7.006   5.330
    8GLN      C   89   6.637   7.249   4.866
    8GLN      O   90   6.632   7.137   4.815
    9VAL      N   91   6.561   7.349   4.823
    9VAL      H   92   6.595   7.443   4.820
    9VAL     CA   93   6.437   7.335   4.745
    9VAL     CB   94   6.323   7.374   4.838
    9VAL    CG1   95   6.190   7.411   4.772
    9VAL    CG2   96   6.302   7.284   4.959
    9VAL      C   97   6.447   7.413   4.614
    9VAL      O   98   6.486   7.529   4.611
   10TYR      N   99   6.394   7.370   4.500
   10TYR      H  100   6.390   7.270   4.501
   10TYR     CA  101   6.406   7.442   4.372
   10TYR     CB  102   6.375   7.345   4.258
   10TYR     CG  103   6.422   7.199   4.253
   10TYR    CD1  104   6.558   7.174   4.262
   10TYR    HD1  105   6.633   7.253   4.271
   10TYR    CD2  106   6.332   7.101   4.214
   10TYR    HD2  107   6.231   7.130   4.186
   10TYR    CE1  108   6.596   7.041   4.249
   10TYR    HE1  109   6.691   7.007   4.289
   10TYR    CE2  110   6.368   6.968   4.196
   10TYR    HE2  111   6.301   6.892   4.156
   10TYR     CZ  112   6.503   6.942   4.216
   10TYR     OH  113   6.546   6.813   4.216
   10TYR     HH  114   6.600   6.797   4.299
   10TYR      C  115   6.324   7.571   4.364
   10TYR      O  116   6.375   7.661   4.298
   11SER      N  117   6.199   7.563   4.408
   11SER      H  118   6.170   7.471   4.436
   11SER     CA  119   6.104   7.674   4.421
   11SER     CB  120   6.075   7.711   4.567
   11SER     OG  121   5.945   7.766   4.589
   11SER     HG  122   5.906   7.713   4.665
   11SER      C  123   6.127   7.798   4.334
   11SER      O  124   6.189   7.896   4.375
   12ARG      N  125   6.068   7.803   4.215
   12ARG      H  126   6.034   7.888   4.174
   12ARG     CA  127   6.025   7.682   4.142
   12ARG     CB  128   5.923   7.725   4.037
   12ARG     CG  129   5.804   7.792   4.107
   12ARG     CD  130   5.707   7.695   4.174
   12ARG     NE  131   5.580   7.759   4.211
   12ARG     HE  132   5.518   7.788   4.138
   12ARG     CZ  133   5.546   7.794   4.336
   12ARG    NH1  134   5.616   7.755   4.443
   12ARG   HH11  135   5.700   7.701   4.432
   12ARG   HH12  136   5.607   7.805   4.529
   12ARG    NH2  137   5.451   7.885   4.363
   12ARG   HH21  138   5.401   7.917   4.283
   12ARG   HH22  139   5.432   7.908   4.458
   12ARG      C  140   6.138   7.610   4.070
   12ARG      O  141   6.154   7.488   4.078
   13HI0      N  142   6.210   7.683   3.985
   13HI0      H  143   6.195   7.782   3.993
   13HI0     CA  144   6.321   7.640   3.899
   13HI0     CB  145   6.282   7.663   3.753
   13HI0     CG  146   6.148   7.598   3.719
   13HI0    ND1  147   6.125   7.468   3.703
   13HI0    HD1  148   6.199   7.401   3.705
   13HI0    CD2  149   6.037   7.657   3.674
   13HI0    HD2  150   6.032   7.766   3.674
   13HI0    CE1  151   6.001   7.453   3.655
   13HI0    HE1  152   5.957   7.357   3.629
   13HI0    NE2  153   5.943   7.571   3.636
   13HI0    HE2  154   5.844   7.583   3.625
   13HI0      C  155   6.451   7.711   3.935
   13HI0      O  156   6.452   7.829   3.968
   14PRO      N  157   6.556   7.631   3.917
   14PRO     CA  158   6.692   7.676   3.883
   14PRO     CB  159   6.776   7.549   3.899
   14PRO     CG  160   6.696   7.453   3.989
   14PRO     CD  161   6.551   7.489   3.955
   14PRO      C  162   6.707   7.742   3.746
   14PRO      O  163   6.607   7.748   3.675
   15ALA      N  164   6.831   7.785   3.721
   15ALA      H  165   6.911   7.731   3.747
   15ALA     CA  166   6.852   7.874   3.606
   15ALA     CB  167   6.994   7.928   3.622
   15ALA      C  168   6.835   7.799   3.474
   15ALA      O  169   6.843   7.677   3.461
   16GL4      N  170   6.800   7.879   3.374
   16GL4      H  171   6.748   7.963   3.392
   16GL4     CA  172   6.813   7.836   3.235
   16GL4     CB  173   6.742   7.939   3.147
   16GL4     CG  174   6.593   7.926   3.180
   16GL4     CD  175   6.509   8.007   3.082
   16GL4    OE1  176   6.564   8.092   3.009
   16GL4   HE11  177   6.507   8.132   2.937
   16GL4   HE12  178   6.663   8.087   3.025
   16GL4    OE2  179   6.384   7.994   3.078
   16GL4   HE21  180   6.356   7.986   2.982
   16GL4   HE22  181   6.347   7.981   3.170
   16GL4      C  182   6.955   7.813   3.183
   16GL4      O  183   7.047   7.885   3.220
   17ASN      N  184   6.967   7.711   3.098
   17ASN      H  185   6.892   7.652   3.069
   17ASN     CA  186   7.097   7.663   3.050
   17ASN     CB  187   7.094   7.510   3.051
   17ASN     CG  188   7.059   7.441   3.183
   17ASN    OD1  189   6.942   7.426   3.217
   17ASN    ND2  190   7.164   7.392   3.248
   17ASN   HD21  191   7.254   7.427   3.221
   17ASN   HD22  192   7.159   7.325   3.322
   17ASN      C  193   7.142   7.703   2.910
   17ASN      O  194   7.262   7.720   2.888
   18GLY      N  195   7.046   7.731   2.822
   18GLY      H  196   6.961   7.678   2.818
   18GLY     CA  197   7.063   7.806   2.697
   18GLY      C  198   6.949   7.793   2.596
   18GLY      O  199   6.853   7.728   2.638
   19LYSH     N  200   6.947   7.868   2.487
   19LYSH     H  201   6.876   7.844   2.421
   19LYSH    CA  202   7.051   7.965   2.449
   19LYSH    CB  203   7.112   7.911   2.320
   19LYSH    CG  204   7.237   7.828   2.350
   19LYSH    CD  205   7.330   7.830   2.229
   19LYSH    CE  206   7.464   7.764   2.262
   19LYSH    NZ  207   7.469   7.617   2.273
   19LYSH   HZ1  208   7.555   7.591   2.316
   19LYSH   HZ2  209   7.394   7.571   2.320
   19LYSH   HZ3  210   7.469   7.579   2.180
   19LYSH     C  211   7.037   8.117   2.434
   19LYSH     O  212   7.135   8.192   2.430
   20SER      N  213   6.920   8.162   2.391
   20SER      H  214   6.848   8.096   2.369
   20SER     CA  215   6.905   8.306   2.366
   20SER     CB  216   6.781   8.331   2.280
   20SER     OG  217   6.811   8.312   2.141
   20SER     HG  218   6.818   8.214   2.121
   20SER      C  219   6.890   8.392   2.491
   20SER      O  220   6.825   8.345   2.584
   21ASN      N  221   6.945   8.513   2.497
   21ASN      H  222   7.009   8.537   2.425
   21ASN     CA  223   6.915   8.621   2.593
   21ASN     CB  224   6.992   8.749   2.559
   21ASN     CG  225   7.144   8.742   2.541
   21ASN    OD1  226   7.226   8.765   2.630
   21ASN    ND2  227   7.192   8.723   2.418
   21ASN   HD21  228   7.133   8.707   2.339
   21ASN   HD22  229   7.291   8.730   2.405
   21ASN      C  230   6.768   8.664   2.598
   21ASN      O  231   6.705   8.663   2.492
   22PHE      N  232   6.722   8.688   2.720
   22PHE      H  233   6.629   8.724   2.719
   22PHE     CA  234   6.773   8.657   2.855
   22PHE     CB  235   6.712   8.755   2.955
   22PHE     CG  236   6.757   8.899   2.928
   22PHE    CD1  237   6.656   8.993   2.909
   22PHE    HD1  238   6.559   8.958   2.875
   22PHE    CD2  239   6.887   8.942   2.952
   22PHE    HD2  240   6.965   8.872   2.980
   22PHE    CE1  241   6.684   9.129   2.920
   22PHE    HE1  242   6.613   9.212   2.925
   22PHE    CE2  243   6.910   9.077   2.973
   22PHE    HE2  244   7.011   9.118   2.985
   22PHE     CZ  245   6.810   9.173   2.958
   22PHE     HZ  246   6.826   9.280   2.965
   22PHE      C  247   6.737   8.514   2.895
   22PHE      O  248   6.617   8.489   2.898
   23LEU      N  249   6.829   8.460   2.975
   23LEU      H  250   6.920   8.498   2.992
   23LEU     CA  251   6.813   8.333   3.048
   23LEU     CB  252   6.947   8.259   3.050
   23LEU     CG  253   7.026   8.212   2.928
   23LEU    CD1  254   7.160   8.148   2.964
   23LEU    CD2  255   6.947   8.099   2.862
   23LEU      C  256   6.762   8.354   3.190
   23LEU      O  257   6.806   8.440   3.267
   24ASN      N  258   6.647   8.291   3.209
   24ASN      H  259   6.613   8.235   3.133
   24ASN     CA  260   6.573   8.301   3.335
   24ASN     CB  261   6.422   8.276   3.324
   24ASN     CG  262   6.358   8.350   3.207
   24ASN    OD1  263   6.303   8.457   3.235
   24ASN    ND2  264   6.331   8.294   3.090
   24ASN   HD21  265   6.363   8.200   3.081
   24ASN   HD22  266   6.291   8.344   3.013
   24ASN      C  267   6.617   8.214   3.452
   24ASN      O  268   6.653   8.097   3.436
   25CYS2     N  269   6.626   8.284   3.565
   25CYS2     H  270   6.672   8.372   3.571
   25CYS2    CA  271   6.616   8.221   3.697
   25CYS2    CB  272   6.747   8.241   3.774
   25CYS2    SG  273   6.747   8.140   3.926
   25CYS2     C  274   6.483   8.244   3.768
   25CYS2     O  275   6.476   8.341   3.844
   26TYR      N  276   6.416   8.130   3.783
   26TYR      H  277   6.453   8.040   3.762
   26TYR     CA  278   6.275   8.129   3.826
   26TYR     CB  279   6.199   8.014   3.761
   26TYR     CG  280   6.181   8.009   3.609
   26TYR    CD1  281   6.055   8.008   3.550
   26TYR    HD1  282   5.969   7.967   3.603
   26TYR    CD2  283   6.292   7.989   3.528
   26TYR    HD2  284   6.379   7.955   3.584
   26TYR    CE1  285   6.042   8.003   3.412
   26TYR    HE1  286   5.954   7.954   3.370
   26TYR    CE2  287   6.282   7.986   3.389
   26TYR    HE2  288   6.366   7.939   3.338
   26TYR     CZ  289   6.156   7.998   3.332
   26TYR     OH  290   6.145   8.026   3.200
   26TYR     HH  291   6.231   7.996   3.160
   26TYR      C  292   6.269   8.096   3.976
   26TYR      O  293   6.229   7.988   4.018
   27VAL      N  294   6.290   8.206   4.049
   27VAL      H  295   6.319   8.295   4.014
   27VAL     CA  296   6.289   8.206   4.196
   27VAL     CB  297   6.396   8.305   4.242
   27VAL    CG1  298   6.421   8.283   4.391
   27VAL    CG2  299   6.528   8.295   4.166
   27VAL      C  300   6.149   8.246   4.245
   27VAL      O  301   6.092   8.347   4.205
   28SER      N  302   6.094   8.167   4.336
   28SER      H  303   6.134   8.078   4.360
   28SER     CA  304   5.966   8.200   4.399
   28SER     CB  305   5.903   8.080   4.472
   28SER     OG  306   5.980   8.044   4.586
   28SER     HG  307   6.001   7.946   4.579
   28SER      C  308   5.976   8.316   4.499
   28SER      O  309   6.073   8.332   4.572
   29GLY      N  310   5.870   8.396   4.499
   29GLY      H  311   5.808   8.406   4.421
   29GLY     CA  312   5.854   8.498   4.603
   29GLY      C  313   5.724   8.577   4.616
   29GLY      O  314   5.642   8.592   4.525
   30PHE      N  315   5.743   8.663   4.715
   30PHE      H  316   5.823   8.650   4.774
   30PHE     CA  317   5.635   8.751   4.761
   30PHE     CB  318   5.649   8.789   4.909
   30PHE     CG  319   5.534   8.874   4.963
   30PHE    CD1  320   5.409   8.816   4.980
   30PHE    HD1  321   5.406   8.708   4.966
   30PHE    CD2  322   5.532   9.013   4.974
   30PHE    HD2  323   5.628   9.061   4.957
   30PHE    CE1  324   5.295   8.882   5.024
   30PHE    HE1  325   5.202   8.830   5.046
   30PHE    CE2  326   5.418   9.087   5.002
   30PHE    HE2  327   5.431   9.195   5.006
   30PHE     CZ  328   5.300   9.020   5.033
   30PHE     HZ  329   5.210   9.081   5.041
   30PHE      C  330   5.621   8.865   4.660
   30PHE      O  331   5.723   8.920   4.618
   31HI0      N  332   5.502   8.924   4.661
   31HI0      H  333   5.429   8.876   4.709
   31HI0     CA  334   5.471   9.030   4.564
   31HI0     CB  335   5.361   8.987   4.467
   31HI0     CG  336   5.309   9.098   4.375
   31HI0    ND1  337   5.180   9.109   4.345
   31HI0    HD1  338   5.106   9.049   4.377
   31HI0    CD2  339   5.373   9.176   4.289
   31HI0    HD2  340   5.481   9.187   4.292
   31HI0    CE1  341   5.161   9.191   4.242
   31HI0    HE1  342   5.064   9.213   4.198
   31HI0    NE2  343   5.283   9.233   4.209
   31HI0    HE2  344   5.301   9.304   4.142
   31HI0      C  345   5.427   9.150   4.647
   31HI0      O  346   5.316   9.149   4.701
   32PRO      N  347   5.509   9.254   4.652
   32PRO     CA  348   5.650   9.253   4.611
   32PRO     CB  349   5.671   9.386   4.539
   32PRO     CG  350   5.566   9.479   4.600
   32PRO     CD  351   5.460   9.392   4.668
   32PRO      C  352   5.751   9.231   4.724
   32PRO      O  353   5.730   9.262   4.841
   33SER      N  354   5.857   9.167   4.675
   33SER      H  355   5.847   9.108   4.595
   33SER     CA  356   5.990   9.149   4.736
   33SER     CB  357   6.048   9.278   4.794
   33SER     OG  358   5.972   9.323   4.907
   33SER     HG  359   5.875   9.304   4.894
   33SER      C  360   6.007   9.040   4.843
   33SER      O  361   5.918   9.015   4.924
   34AS4      N  362   6.114   8.971   4.806
   34AS4      H  363   6.180   8.993   4.734
   34AS4     CA  364   6.157   8.856   4.887
   34AS4     CB  365   6.091   8.744   4.806
   34AS4     CG  366   6.052   8.621   4.888
   34AS4    OD1  367   6.134   8.529   4.908
   34AS4   HD11  368   6.105   8.468   4.982
   34AS4   HD12  369   6.188   8.514   4.825
   34AS4    OD2  370   5.934   8.617   4.929
   34AS4   HD21  371   5.920   8.541   4.993
   34AS4   HD22  372   5.877   8.667   4.865
   34AS4      C  373   6.308   8.842   4.905
   34AS4      O  374   6.373   8.936   4.861
   35ILE      N  375   6.358   8.721   4.930
   35ILE      H  376   6.303   8.641   4.951
   35ILE     CA  377   6.502   8.691   4.929
   35ILE     CB  378   6.537   8.561   5.003
   35ILE    CG1  379   6.466   8.440   4.942
   35ILE    CG2  380   6.506   8.588   5.150
   35ILE     CD  381   6.531   8.316   5.004
   35ILE      C  382   6.576   8.722   4.799
   35ILE      O  383   6.555   8.656   4.697
   36GL4      N  384   6.687   8.792   4.821
   36GL4      H  385   6.709   8.817   4.916
   36GL4     CA  386   6.787   8.820   4.718
   36GL4     CB  387   6.868   8.944   4.758
   36GL4     CG  388   6.966   8.993   4.652
   36GL4     CD  389   6.902   9.052   4.526
   36GL4    OE1  390   6.898   9.177   4.522
   36GL4   HE11  391   6.878   9.197   4.426
   36GL4   HE12  392   6.936   9.214   4.607
   36GL4    OE2  393   6.872   8.978   4.430
   36GL4   HE21  394   6.826   9.038   4.365
   36GL4   HE22  395   6.907   8.885   4.442
   36GL4      C  396   6.874   8.703   4.674
   36GL4      O  397   6.943   8.647   4.760
   37VAL      N  398   6.907   8.692   4.545
   37VAL      H  399   6.885   8.762   4.478
   37VAL     CA  400   6.977   8.577   4.487
   37VAL     CB  401   6.872   8.508   4.400
   37VAL    CG1  402   6.934   8.394   4.319
   37VAL    CG2  403   6.768   8.440   4.489
   37VAL      C  404   7.099   8.619   4.404
   37VAL      O  405   7.106   8.724   4.342
   38AS4      N  406   7.201   8.533   4.407
   38AS4      H  407   7.203   8.447   4.457
   38AS4     CA  408   7.323   8.548   4.326
   38AS4     CB  409   7.443   8.555   4.421
   38AS4     CG  410   7.575   8.600   4.358
   38AS4    OD1  411   7.586   8.722   4.332
   38AS4   HD11  412   7.681   8.737   4.305
   38AS4   HD12  413   7.495   8.754   4.358
   38AS4    OD2  414   7.664   8.514   4.340
   38AS4   HD21  415   7.751   8.563   4.332
   38AS4   HD22  416   7.619   8.430   4.309
   38AS4      C  417   7.328   8.439   4.218
   38AS4      O  418   7.254   8.341   4.219
   39LEU      N  419   7.420   8.451   4.123
   39LEU      H  420   7.493   8.520   4.127
   39LEU     CA  421   7.434   8.348   4.019
   39LEU     CB  422   7.367   8.402   3.893
   39LEU     CG  423   7.230   8.340   3.866
   39LEU    CD1  424   7.136   8.452   3.822
   39LEU    CD2  425   7.242   8.228   3.762
   39LEU      C  426   7.582   8.321   3.995
   39LEU      O  427   7.659   8.413   3.969
   40LEU      N  428   7.608   8.191   3.978
   40LEU      H  429   7.539   8.121   3.993
   40LEU     CA  430   7.736   8.129   3.941
   40LEU     CB  431   7.808   8.044   4.046
   40LEU     CG  432   7.849   8.105   4.180
   40LEU    CD1  433   7.725   8.116   4.269
   40LEU    CD2  434   7.965   8.024   4.240
   40LEU      C  435   7.719   8.039   3.818
   40LEU      O  436   7.607   7.991   3.801
   41LYSH     N  437   7.821   8.016   3.736
   41LYSH     H  438   7.906   8.069   3.741
   41LYSH    CA  439   7.813   7.929   3.618
   41LYSH    CB  440   7.782   7.990   3.481
   41LYSH    CG  441   7.780   7.893   3.362
   41LYSH    CD  442   7.767   7.980   3.237
   41LYSH    CE  443   7.758   7.893   3.112
   41LYSH    NZ  444   7.698   7.973   3.004
   41LYSH   HZ1  445   7.700   7.923   2.917
   41LYSH   HZ2  446   7.604   7.999   3.025
   41LYSH   HZ3  447   7.741   8.062   2.993
   41LYSH     C  448   7.946   7.854   3.610
   41LYSH     O  449   8.051   7.915   3.631
   42ASN      N  450   7.948   7.724   3.582
   42ASN      H  451   7.862   7.678   3.560
   42ASN     CA  452   8.063   7.633   3.591
   42ASN     CB  453   8.147   7.606   3.465
   42ASN     CG  454   8.074   7.538   3.349
   42ASN    OD1  455   8.090   7.574   3.233
   42ASN    ND2  456   8.024   7.417   3.374
   42ASN   HD21  457   8.022   7.368   3.461
   42ASN   HD22  458   8.000   7.364   3.293
   42ASN      C  459   8.157   7.634   3.711
   42ASN      O  460   8.258   7.563   3.704
   43GLY      N  461   8.129   7.718   3.810
   43GLY      H  462   8.036   7.745   3.835
   43GLY     CA  463   8.220   7.730   3.925
   43GLY      C  464   8.275   7.870   3.951
   43GLY      O  465   8.323   7.895   4.062
   44GL4      N  466   8.238   7.970   3.872
   44GL4      H  467   8.192   7.942   3.788
   44GL4     CA  468   8.283   8.110   3.884
   44GL4     CB  469   8.389   8.136   3.777
   44GL4     CG  470   8.527   8.073   3.793
   44GL4     CD  471   8.611   8.100   3.668
   44GL4    OE1  472   8.714   8.168   3.689
   44GL4   HE11  473   8.766   8.169   3.604
   44GL4   HE12  474   8.720   8.198   3.784
   44GL4    OE2  475   8.584   8.036   3.564
   44GL4   HE21  476   8.626   8.076   3.483
   44GL4   HE22  477   8.541   7.951   3.594
   44GL4      C  478   8.183   8.226   3.878
   44GL4      O  479   8.068   8.214   3.837
   45ARG      N  480   8.221   8.337   3.940
   45ARG      H  481   8.313   8.355   3.975
   45ARG     CA  482   8.143   8.462   3.936
   45ARG     CB  483   8.203   8.568   4.029
   45ARG     CG  484   8.087   8.643   4.094
   45ARG     CD  485   8.138   8.771   4.161
   45ARG     NE  486   8.024   8.814   4.243
   45ARG     HE  487   7.984   8.736   4.292
   45ARG     CZ  488   7.963   8.932   4.229
   45ARG    NH1  489   7.996   9.015   4.129
   45ARG   HH11  490   8.069   8.996   4.064
   45ARG   HH12  491   7.952   9.105   4.127
   45ARG    NH2  492   7.861   8.973   4.305
   45ARG   HH21  493   7.829   8.912   4.378
   45ARG   HH22  494   7.854   9.070   4.328
   45ARG      C  495   8.107   8.513   3.796
   45ARG      O  496   8.205   8.542   3.728
   46ILE      N  497   7.984   8.501   3.749
   46ILE      H  498   7.935   8.429   3.798
   46ILE     CA  499   7.947   8.543   3.613
   46ILE     CB  500   7.855   8.445   3.540
   46ILE    CG1  501   7.716   8.424   3.601
   46ILE    CG2  502   7.941   8.319   3.521
   46ILE     CD  503   7.619   8.362   3.500
   46ILE      C  504   7.903   8.689   3.598
   46ILE      O  505   7.804   8.733   3.656
   47GL4      N  506   7.985   8.760   3.521
   47GL4      H  507   8.050   8.721   3.455
   47GL4     CA  508   7.965   8.903   3.497
   47GL4     CB  509   8.091   8.963   3.433
   47GL4     CG  510   8.167   8.890   3.323
   47GL4     CD  511   8.103   8.866   3.187
   47GL4    OE1  512   8.039   8.759   3.179
   47GL4   HE11  513   7.976   8.758   3.101
   47GL4   HE12  514   8.046   8.699   3.258
   47GL4    OE2  515   8.143   8.942   3.096
   47GL4   HE21  516   8.118   8.900   3.008
   47GL4   HE22  517   8.192   9.018   3.137
   47GL4      C  518   7.832   8.945   3.435
   47GL4      O  519   7.775   9.047   3.474
   48LYSH     N  520   7.792   8.886   3.322
   48LYSH     H  521   7.845   8.812   3.282
   48LYSH    CA  522   7.666   8.908   3.250
   48LYSH    CB  523   7.681   8.866   3.104
   48LYSH    CG  524   7.764   8.976   3.036
   48LYSH    CD  525   7.744   8.950   2.887
   48LYSH    CE  526   7.861   8.992   2.797
   48LYSH    NZ  527   7.999   8.952   2.829
   48LYSH   HZ1  528   8.009   8.958   2.928
   48LYSH   HZ2  529   8.021   8.859   2.799
   48LYSH   HZ3  530   8.065   9.009   2.780
   48LYSH     C  531   7.527   8.879   3.306
   48LYSH     O  532   7.466   8.778   3.272
   49VAL      N  533   7.500   8.954   3.413
   49VAL      H  534   7.566   9.022   3.446
   49VAL     CA  535   7.378   8.944   3.494
   49VAL     CB  536   7.411   8.908   3.639
   49VAL    CG1  537   7.483   8.775   3.660
   49VAL    CG2  538   7.486   9.022   3.708
   49VAL      C  539   7.291   9.069   3.490
   49VAL      O  540   7.346   9.177   3.468
   50GL4      N  541   7.159   9.056   3.485
   50GL4      H  542   7.102   8.976   3.503
   50GL4     CA  543   7.069   9.172   3.493
   50GL4     CB  544   6.987   9.198   3.367
   50GL4     CG  545   7.047   9.304   3.276
   50GL4     CD  546   7.000   9.441   3.327
   50GL4    OE1  547   7.082   9.532   3.349
   50GL4   HE11  548   7.039   9.615   3.312
   50GL4   HE12  549   7.173   9.502   3.378
   50GL4    OE2  550   6.882   9.449   3.367
   50GL4   HE21  551   6.855   9.545   3.378
   50GL4   HE22  552   6.854   9.353   3.366
   50GL4      C  553   6.961   9.158   3.601
   50GL4      O  554   6.963   9.062   3.678
   51HI0      N  555   6.887   9.268   3.612
   51HI0      H  556   6.885   9.334   3.537
   51HI0     CA  557   6.763   9.283   3.689
   51HI0     CB  558   6.706   9.415   3.637
   51HI0     CG  559   6.780   9.545   3.670
   51HI0    ND1  560   6.885   9.586   3.599
   51HI0    HD1  561   6.897   9.559   3.503
   51HI0    CD2  562   6.784   9.608   3.787
   51HI0    HD2  563   6.697   9.637   3.846
   51HI0    CE1  564   6.962   9.664   3.674
   51HI0    HE1  565   7.060   9.705   3.650
   51HI0    NE2  566   6.901   9.670   3.792
   51HI0    HE2  567   6.940   9.715   3.873
   51HI0      C  568   6.653   9.177   3.686
   51HI0      O  569   6.632   9.111   3.584
   52SER      N  570   6.587   9.165   3.801
   52SER      H  571   6.632   9.177   3.890
   52SER     CA  572   6.471   9.078   3.824
   52SER     CB  573   6.454   9.020   3.965
   52SER     OG  574   6.437   9.129   4.056
   52SER     HG  575   6.435   9.095   4.150
   52SER      C  576   6.336   9.132   3.777
   52SER      O  577   6.305   9.247   3.810
   53AS4      N  578   6.248   9.045   3.728
   53AS4      H  579   6.275   8.949   3.716
   53AS4     CA  580   6.114   9.079   3.679
   53AS4     CB  581   6.108   9.051   3.529
   53AS4     CG  582   5.984   9.107   3.458
   53AS4    OD1  583   5.915   9.199   3.507
   53AS4   HD11  584   5.909   9.281   3.449
   53AS4   HD12  585   5.896   9.178   3.603
   53AS4    OD2  586   5.967   9.088   3.336
   53AS4   HD21  587   5.873   9.101   3.303
   53AS4   HD22  588   6.057   9.075   3.295
   53AS4      C  589   6.004   8.997   3.746
   53AS4      O  590   6.000   8.874   3.743
   54LEU      N  591   5.915   9.070   3.812
   54LEU      H  592   5.934   9.168   3.824
   54LEU     CA  593   5.792   9.019   3.875
   54LEU     CB  594   5.743   9.126   3.972
   54LEU     CG  595   5.798   9.126   4.114
   54LEU    CD1  596   5.735   9.253   4.172
   54LEU    CD2  597   5.769   8.995   4.188
   54LEU      C  598   5.690   8.964   3.775
   54LEU      O  599   5.600   9.034   3.729
   55SER      N  600   5.692   8.831   3.767
   55SER      H  601   5.771   8.781   3.804
   55SER     CA  602   5.613   8.755   3.670
   55SER     CB  603   5.692   8.637   3.614
   55SER     OG  604   5.665   8.605   3.477
   55SER     HG  605   5.706   8.685   3.434
   55SER      C  606   5.472   8.710   3.710
   55SER      O  607   5.459   8.636   3.808
   56PHE      N  608   5.394   8.706   3.602
   56PHE      H  609   5.430   8.709   3.509
   56PHE     CA  610   5.251   8.676   3.614
   56PHE     CB  611   5.186   8.720   3.482
   56PHE     CG  612   5.033   8.721   3.484
   56PHE    CD1  613   4.960   8.811   3.562
   56PHE    HD1  614   5.001   8.911   3.576
   56PHE    CD2  615   4.969   8.607   3.437
   56PHE    HD2  616   5.014   8.550   3.356
   56PHE    CE1  617   4.828   8.785   3.596
   56PHE    HE1  618   4.782   8.867   3.651
   56PHE    CE2  619   4.839   8.583   3.479
   56PHE    HE2  620   4.797   8.492   3.435
   56PHE     CZ  621   4.762   8.670   3.555
   56PHE     HZ  622   4.673   8.631   3.605
   56PHE      C  623   5.202   8.543   3.672
   56PHE      O  624   5.247   8.444   3.616
   57SER      N  625   5.118   8.553   3.775
   57SER      H  626   5.092   8.644   3.806
   57SER     CA  627   5.058   8.443   3.852
   57SER     CB  628   5.156   8.397   3.961
   57SER     OG  629   5.085   8.335   4.069
   57SER     HG  630   5.136   8.375   4.146
   57SER      C  631   4.936   8.498   3.926
   57SER      O  632   4.934   8.617   3.957
   58LYSH     N  633   4.842   8.407   3.950
   58LYSH     H  634   4.856   8.318   3.906
   58LYSH    CA  635   4.714   8.448   4.008
   58LYSH    CB  636   4.629   8.322   3.987
   58LYSH    CG  637   4.496   8.365   3.924
   58LYSH    CD  638   4.397   8.248   3.919
   58LYSH    CE  639   4.269   8.302   3.984
   58LYSH    NZ  640   4.178   8.197   4.032
   58LYSH   HZ1  641   4.098   8.240   4.074
   58LYSH   HZ2  642   4.155   8.138   3.955
   58LYSH   HZ3  643   4.228   8.147   4.103
   58LYSH     C  644   4.723   8.481   4.157
   58LYSH     O  645   4.657   8.570   4.211
   59AS4      N  646   4.824   8.425   4.223
   59AS4      H  647   4.885   8.363   4.173
   59AS4     CA  648   4.843   8.430   4.369
   59AS4     CB  649   4.883   8.294   4.425
   59AS4     CG  650   4.894   8.284   4.577
   59AS4    OD1  651   5.012   8.267   4.614
   59AS4   HD11  652   5.011   8.238   4.710
   59AS4   HD12  653   5.065   8.284   4.531
   59AS4    OD2  654   4.794   8.316   4.645
   59AS4   HD21  655   4.797   8.270   4.734
   59AS4   HD22  656   4.730   8.370   4.591
   59AS4      C  657   4.953   8.527   4.411
   59AS4      O  658   5.043   8.557   4.333
   60TRP      N  659   4.958   8.563   4.539
   60TRP      H  660   4.914   8.505   4.607
   60TRP     CA  661   5.064   8.650   4.592
   60TRP     CB  662   5.022   8.676   4.736
   60TRP     CG  663   4.977   8.822   4.755
   60TRP    CD1  664   5.055   8.928   4.775
   60TRP    HD1  665   5.164   8.927   4.772
   60TRP    CD2  666   4.846   8.867   4.755
   60TRP    NE1  667   4.979   9.037   4.788
   60TRP    HE1  668   5.014   9.129   4.771
   60TRP    CE2  669   4.851   9.004   4.778
   60TRP    CE3  670   4.727   8.796   4.741
   60TRP    HE3  671   4.721   8.690   4.719
   60TRP    CZ2  672   4.736   9.082   4.776
   60TRP    HZ2  673   4.735   9.188   4.799
   60TRP    CZ3  674   4.615   8.878   4.742
   60TRP    HZ3  675   4.516   8.833   4.732
   60TRP    CH2  676   4.615   9.017   4.753
   60TRP    HH2  677   4.516   9.062   4.756
   60TRP      C  678   5.211   8.611   4.576
   60TRP      O  679   5.304   8.688   4.598
   61SER      N  680   5.226   8.479   4.565
   61SER      H  681   5.155   8.410   4.575
   61SER     CA  682   5.350   8.424   4.509
   61SER     CB  683   5.362   8.275   4.540
   61SER     OG  684   5.497   8.231   4.519
   61SER     HG  685   5.543   8.272   4.598
   61SER      C  686   5.355   8.450   4.358
   61SER      O  687   5.276   8.405   4.275
   62PHE      N  688   5.472   8.504   4.326
   62PHE      H  689   5.526   8.543   4.401
   62PHE     CA  690   5.511   8.532   4.187
   62PHE     CB  691   5.512   8.684   4.168
   62PHE     CG  692   5.383   8.754   4.121
   62PHE    CD1  693   5.391   8.859   4.031
   62PHE    HD1  694   5.481   8.887   3.976
   62PHE    CD2  695   5.261   8.704   4.165
   62PHE    HD2  696   5.240   8.657   4.261
   62PHE    CE1  697   5.275   8.920   3.987
   62PHE    HE1  698   5.276   9.014   3.931
   62PHE    CE2  699   5.145   8.757   4.108
   62PHE    HE2  700   5.047   8.719   4.136
   62PHE     CZ  701   5.152   8.865   4.021
   62PHE     HZ  702   5.056   8.909   3.994
   62PHE      C  703   5.650   8.476   4.159
   62PHE      O  704   5.727   8.443   4.249
   63TYR      N  705   5.676   8.458   4.030
   63TYR      H  706   5.613   8.477   3.954
   63TYR     CA  707   5.809   8.422   3.979
   63TYR     CB  708   5.774   8.358   3.844
   63TYR     CG  709   5.659   8.257   3.836
   63TYR    CD1  710   5.670   8.130   3.890
   63TYR    HD1  711   5.763   8.099   3.938
   63TYR    CD2  712   5.534   8.293   3.787
   63TYR    HD2  713   5.535   8.394   3.747
   63TYR    CE1  714   5.560   8.046   3.887
   63TYR    HE1  715   5.575   7.945   3.924
   63TYR    CE2  716   5.425   8.207   3.774
   63TYR    HE2  717   5.330   8.241   3.734
   63TYR     CZ  718   5.439   8.078   3.825
   63TYR     OH  719   5.332   7.995   3.832
   63TYR     HH  720   5.248   8.039   3.799
   63TYR      C  721   5.898   8.544   3.957
   63TYR      O  722   5.874   8.617   3.860
   64LEU      N  723   5.989   8.576   4.048
   64LEU      H  724   5.979   8.537   4.139
   64LEU     CA  725   6.113   8.655   4.038
   64LEU     CB  726   6.179   8.664   4.175
   64LEU     CG  727   6.122   8.773   4.266
   64LEU    CD1  728   6.155   8.749   4.414
   64LEU    CD2  729   6.132   8.914   4.209
   64LEU      C  730   6.213   8.605   3.934
   64LEU      O  731   6.305   8.535   3.976
   65LEU      N  732   6.188   8.635   3.807
   65LEU      H  733   6.102   8.681   3.784
   65LEU     CA  734   6.276   8.605   3.693
   65LEU     CB  735   6.201   8.610   3.560
   65LEU     CG  736   6.086   8.510   3.548
   65LEU    CD1  737   6.007   8.527   3.418
   65LEU    CD2  738   6.140   8.367   3.557
   65LEU      C  739   6.404   8.689   3.693
   65LEU      O  740   6.403   8.807   3.659
   66TYR      N  741   6.505   8.650   3.770
   66TYR      H  742   6.480   8.583   3.839
   66TYR     CA  743   6.643   8.700   3.769
   66TYR     CB  744   6.727   8.617   3.866
   66TYR     CG  745   6.715   8.660   4.012
   66TYR    CD1  746   6.601   8.638   4.088
   66TYR    HD1  747   6.533   8.555   4.068
   66TYR    CD2  748   6.802   8.756   4.062
   66TYR    HD2  749   6.906   8.760   4.029
   66TYR    CE1  750   6.563   8.709   4.202
   66TYR    HE1  751   6.487   8.670   4.270
   66TYR    CE2  752   6.764   8.835   4.170
   66TYR    HE2  753   6.831   8.920   4.187
   66TYR     CZ  754   6.645   8.815   4.238
   66TYR     OH  755   6.621   8.881   4.354
   66TYR     HH  756   6.712   8.921   4.366
   66TYR      C  757   6.700   8.683   3.627
   66TYR      O  758   6.704   8.568   3.585
   67TYR      N  759   6.720   8.789   3.549
   67TYR      H  760   6.671   8.874   3.569
   67TYR     CA  761   6.778   8.775   3.415
   67TYR     CB  762   6.727   8.891   3.329
   67TYR     CG  763   6.581   8.889   3.284
   67TYR    CD1  764   6.508   8.775   3.252
   67TYR    HD1  765   6.535   8.675   3.287
   67TYR    CD2  766   6.524   9.014   3.263
   67TYR    HD2  767   6.576   9.098   3.308
   67TYR    CE1  768   6.387   8.783   3.184
   67TYR    HE1  769   6.336   8.690   3.160
   67TYR    CE2  770   6.400   9.021   3.201
   67TYR    HE2  771   6.363   9.112   3.154
   67TYR     CZ  772   6.333   8.908   3.156
   67TYR     OH  773   6.227   8.916   3.071
   67TYR     HH  774   6.197   9.011   3.065
   67TYR      C  775   6.929   8.755   3.395
   67TYR      O  776   7.004   8.818   3.469
   68THR      N  777   6.962   8.656   3.312
   68THR      H  778   6.897   8.581   3.299
   68THR     CA  779   7.106   8.651   3.282
   68THR     CB  780   7.180   8.537   3.352
   68THR    OG1  781   7.319   8.520   3.325
   68THR    HG1  782   7.376   8.600   3.343
   68THR    CG2  783   7.112   8.401   3.336
   68THR      C  784   7.140   8.639   3.134
   68THR      O  785   7.075   8.565   3.060
   69GL4      N  786   7.237   8.721   3.095
   69GL4      H  787   7.312   8.748   3.155
   69GL4     CA  788   7.271   8.723   2.952
   69GL4     CB  789   7.346   8.853   2.923
   69GL4     CG  790   7.249   8.965   2.960
   69GL4     CD  791   7.308   9.103   2.929
   69GL4    OE1  792   7.261   9.165   2.831
   69GL4   HE11  793   7.312   9.250   2.821
   69GL4   HE12  794   7.190   9.109   2.789
   69GL4    OE2  795   7.371   9.158   3.022
   69GL4   HE21  796   7.383   9.256   3.007
   69GL4   HE22  797   7.385   9.094   3.098
   69GL4      C  798   7.358   8.605   2.908
   69GL4      O  799   7.429   8.540   2.984
   70PHE      N  800   7.362   8.586   2.776
   70PHE      H  801   7.317   8.652   2.716
   70PHE     CA  802   7.438   8.476   2.716
   70PHE     CB  803   7.396   8.461   2.569
   70PHE     CG  804   7.455   8.341   2.494
   70PHE    CD1  805   7.420   8.212   2.531
   70PHE    HD1  806   7.359   8.188   2.618
   70PHE    CD2  807   7.545   8.368   2.392
   70PHE    HD2  808   7.557   8.470   2.355
   70PHE    CE1  809   7.495   8.113   2.468
   70PHE    HE1  810   7.478   8.007   2.489
   70PHE    CE2  811   7.616   8.265   2.332
   70PHE    HE2  812   7.694   8.293   2.261
   70PHE     CZ  813   7.591   8.133   2.369
   70PHE     HZ  814   7.622   8.052   2.303
   70PHE      C  815   7.589   8.486   2.735
   70PHE      O  816   7.643   8.597   2.729
   71THR      N  817   7.642   8.391   2.811
   71THR      H  818   7.584   8.318   2.848
   71THR     CA  819   7.786   8.371   2.831
   71THR     CB  820   7.821   8.361   2.979
   71THR    OG1  821   7.744   8.261   3.046
   71THR    HG1  822   7.673   8.304   3.101
   71THR    CG2  823   7.786   8.491   3.052
   71THR      C  824   7.850   8.264   2.742
   71THR      O  825   7.843   8.148   2.781
   72PRO      N  826   7.898   8.300   2.623
   72PRO     CA  827   7.937   8.207   2.516
   72PRO     CB  828   7.950   8.297   2.393
   72PRO     CG  829   8.007   8.424   2.457
   72PRO     CD  830   7.928   8.439   2.587
   72PRO      C  831   8.035   8.089   2.520
   72PRO      O  832   8.136   8.077   2.451
   73THR      N  833   8.014   8.015   2.629
   73THR      H  834   7.954   8.043   2.704
   73THR     CA  835   8.080   7.887   2.659
   73THR     CB  836   8.080   7.869   2.811
   73THR    OG1  837   7.946   7.865   2.861
   73THR    HG1  838   7.927   7.767   2.856
   73THR    CG2  839   8.168   7.973   2.880
   73THR      C  840   8.017   7.766   2.590
   73THR      O  841   7.899   7.761   2.556
   74GL4      N  842   8.094   7.660   2.565
   74GL4      H  843   8.190   7.649   2.590
   74GL4     CA  844   8.042   7.533   2.513
   74GL4     CB  845   8.161   7.447   2.468
   74GL4     CG  846   8.245   7.497   2.349
   74GL4     CD  847   8.178   7.478   2.213
   74GL4    OE1  848   8.203   7.369   2.158
   74GL4   HE11  849   8.171   7.372   2.063
   74GL4   HE12  850   8.253   7.310   2.221
   74GL4    OE2  851   8.139   7.570   2.138
   74GL4   HE21  852   8.090   7.531   2.060
   74GL4   HE22  853   8.178   7.657   2.167
   74GL4      C  854   7.960   7.451   2.612
   74GL4      O  855   7.848   7.412   2.581
   75LYSH     N  856   8.016   7.448   2.733
   75LYSH     H  857   8.110   7.475   2.756
   75LYSH    CA  858   7.940   7.401   2.850
   75LYSH    CB  859   8.027   7.339   2.960
   75LYSH    CG  860   8.135   7.255   2.893
   75LYSH    CD  861   8.219   7.181   2.998
   75LYSH    CE  862   8.298   7.285   3.078
   75LYSH    NZ  863   8.350   7.221   3.199
   75LYSH   HZ1  864   8.385   7.130   3.177
   75LYSH   HZ2  865   8.422   7.283   3.232
   75LYSH   HZ3  866   8.280   7.209   3.270
   75LYSH     C  867   7.845   7.506   2.908
   75LYSH     O  868   7.862   7.624   2.878
   76ASN      N  869   7.767   7.463   3.007
   76ASN      H  870   7.793   7.383   3.061
   76ASN     CA  871   7.641   7.527   3.047
   76ASN     CB  872   7.522   7.490   2.959
   76ASN     CG  873   7.500   7.340   2.943
   76ASN    OD1  874   7.443   7.274   3.030
   76ASN    ND2  875   7.528   7.280   2.827
   76ASN   HD21  876   7.570   7.317   2.745
   76ASN   HD22  877   7.510   7.181   2.829
   76ASN      C  878   7.596   7.514   3.193
   76ASN      O  879   7.524   7.604   3.237
   77GL4      N  880   7.640   7.414   3.269
   77GL4      H  881   7.705   7.347   3.235
   77GL4     CA  882   7.599   7.399   3.409
   77GL4     CB  883   7.665   7.273   3.466
   77GL4     CG  884   7.609   7.238   3.604
   77GL4     CD  885   7.706   7.150   3.683
   77GL4    OE1  886   7.722   7.039   3.629
   77GL4   HE11  887   7.781   6.983   3.688
   77GL4   HE12  888   7.680   7.031   3.539
   77GL4    OE2  889   7.790   7.195   3.765
   77GL4   HE21  890   7.810   7.125   3.834
   77GL4   HE22  891   7.828   7.284   3.742
   77GL4      C  892   7.607   7.519   3.503
   77GL4      O  893   7.698   7.542   3.583
   78TYR      N  894   7.494   7.589   3.509
   78TYR      H  895   7.439   7.576   3.427
   78TYR     CA  896   7.470   7.702   3.600
   78TYR     CB  897   7.334   7.765   3.568
   78TYR     CG  898   7.350   7.866   3.454
   78TYR    CD1  899   7.318   7.823   3.326
   78TYR    HD1  900   7.279   7.724   3.303
   78TYR    CD2  901   7.391   7.997   3.479
   78TYR    HD2  902   7.413   8.033   3.580
   78TYR    CE1  903   7.346   7.912   3.224
   78TYR    HE1  904   7.300   7.886   3.128
   78TYR    CE2  905   7.403   8.090   3.377
   78TYR    HE2  906   7.402   8.199   3.386
   78TYR     CZ  907   7.391   8.041   3.248
   78TYR     OH  908   7.467   8.107   3.157
   78TYR     HH  909   7.480   8.204   3.177
   78TYR      C  910   7.473   7.669   3.749
   78TYR      O  911   7.495   7.556   3.794
   79ALA      N  912   7.451   7.772   3.830
   79ALA      H  913   7.484   7.859   3.793
   79ALA     CA  914   7.432   7.770   3.976
   79ALA     CB  915   7.558   7.747   4.059
   79ALA      C  916   7.368   7.897   4.033
   79ALA      O  917   7.436   7.991   4.074
   80CYS2     N  918   7.235   7.900   4.032
   80CYS2     H  919   7.189   7.818   3.997
   80CYS2    CA  920   7.155   8.009   4.089
   80CYS2    CB  921   7.011   8.004   4.037
   80CYS2    SG  922   6.918   8.162   4.035
   80CYS2     C  923   7.167   7.990   4.240
   80CYS2     O  924   7.127   7.880   4.279
   81ARG      N  925   7.191   8.092   4.322
   81ARG      H  926   7.206   8.188   4.298
   81ARG     CA  927   7.176   8.069   4.467
   81ARG     CB  928   7.284   7.979   4.527
   81ARG     CG  929   7.423   8.041   4.541
   81ARG     CD  930   7.525   7.957   4.618
   81ARG     NE  931   7.653   8.029   4.611
   81ARG     HE  932   7.641   8.125   4.635
   81ARG     CZ  933   7.775   7.973   4.614
   81ARG    NH1  934   7.794   7.842   4.631
   81ARG   HH11  935   7.712   7.787   4.647
   81ARG   HH12  936   7.886   7.803   4.619
   81ARG    NH2  937   7.887   8.044   4.595
   81ARG   HH21  938   7.874   8.136   4.557
   81ARG   HH22  939   7.973   8.018   4.638
   81ARG      C  940   7.161   8.193   4.555
   81ARG      O  941   7.208   8.305   4.536
   82VAL      N  942   7.081   8.168   4.658
   82VAL      H  943   7.025   8.085   4.649
   82VAL     CA  944   7.077   8.247   4.782
   82VAL     CB  945   6.962   8.213   4.877
   82VAL    CG1  946   6.837   8.273   4.812
   82VAL    CG2  947   6.962   8.062   4.904
   82VAL      C  948   7.204   8.241   4.868
   82VAL      O  949   7.297   8.170   4.831
   83ASN      N  950   7.207   8.321   4.974
   83ASN      H  951   7.140   8.394   4.988
   83ASN     CA  952   7.310   8.310   5.079
   83ASN     CB  953   7.286   8.421   5.182
   83ASN     CG  954   7.320   8.562   5.133
   83ASN    OD1  955   7.232   8.648   5.130
   83ASN    ND2  956   7.446   8.585   5.095
   83ASN   HD21  957   7.514   8.513   5.106
   83ASN   HD22  958   7.458   8.651   5.021
   83ASN      C  959   7.308   8.172   5.145
   83ASN      O  960   7.206   8.108   5.171
   84HI0      N  961   7.421   8.160   5.214
   84HI0      H  962   7.488   8.234   5.207
   84HI0     CA  963   7.464   8.029   5.266
   84HI0     CB  964   7.617   8.020   5.256
   84HI0     CG  965   7.667   8.002   5.112
   84HI0    ND1  966   7.728   8.101   5.049
   84HI0    HD1  967   7.746   8.193   5.084
   84HI0    CD2  968   7.673   7.890   5.041
   84HI0    HD2  969   7.648   7.788   5.070
   84HI0    CE1  970   7.762   8.048   4.932
   84HI0    HE1  971   7.804   8.101   4.846
   84HI0    NE2  972   7.736   7.918   4.927
   84HI0    HE2  973   7.728   7.859   4.846
   84HI0      C  974   7.430   8.024   5.415
   84HI0      O  975   7.492   8.093   5.496
   85VAL      N  976   7.321   7.954   5.447
   85VAL      H  977   7.280   7.891   5.381
   85VAL     CA  978   7.261   7.963   5.580
   85VAL     CB  979   7.148   7.864   5.609
   85VAL    CG1  980   7.027   7.916   5.687
   85VAL    CG2  981   7.087   7.796   5.486
   85VAL      C  982   7.346   7.967   5.707
   85VAL      O  983   7.335   8.050   5.797
   86THR      N  984   7.440   7.873   5.718
   86THR      H  985   7.448   7.783   5.676
   86THR     CA  986   7.549   7.894   5.815
   86THR     CB  987   7.648   7.778   5.804
   86THR    OG1  988   7.692   7.756   5.669
   86THR    HG1  989   7.758   7.681   5.667
   86THR    CG2  990   7.582   7.650   5.855
   86THR      C  991   7.633   8.021   5.815
   86THR      O  992   7.679   8.052   5.925
   87LEU      N  993   7.675   8.073   5.701
   87LEU      H  994   7.667   8.016   5.619
   87LEU     CA  995   7.758   8.195   5.689
   87LEU     CB  996   7.832   8.195   5.555
   87LEU     CG  997   7.977   8.157   5.590
   87LEU    CD1  998   8.053   8.115   5.464
   87LEU    CD2  999   8.045   8.277   5.656
   87LEU      C 1000   7.677   8.324   5.699
   87LEU      O 1001   7.733   8.421   5.749
   88SER      N 1002   7.556   8.324   5.643
   88SER      H 1003   7.531   8.245   5.586
   88SER     CA 1004   7.460   8.435   5.654
   88SER     CB 1005   7.501   8.556   5.570
   88SER     OG 1006   7.431   8.676   5.604
   88SER     HG 1007   7.456   8.705   5.696
   88SER      C 1008   7.327   8.383   5.600
   88SER      O 1009   7.321   8.337   5.486
   89GLN      N 1010   7.223   8.413   5.677
   89GLN      H 1011   7.231   8.454   5.768
   89GLN     CA 1012   7.080   8.385   5.653
   89GLN     CB 1013   6.999   8.420   5.778
   89GLN     CG 1014   7.021   8.310   5.882
   89GLN     CD 1015   6.923   8.322   5.999
   89GLN    OE1 1016   6.807   8.292   5.972
   89GLN    NE2 1017   6.974   8.317   6.121
   89GLN   HE21 1018   7.073   8.322   6.133
   89GLN   HE22 1019   6.918   8.285   6.198
   89GLN      C 1020   7.036   8.471   5.535
   89GLN      O 1021   7.040   8.594   5.546
   90PRO      N 1022   6.971   8.408   5.437
   90PRO     CA 1023   6.920   8.477   5.318
   90PRO     CB 1024   6.846   8.369   5.239
   90PRO     CG 1025   6.906   8.236   5.285
   90PRO     CD 1026   6.960   8.262   5.426
   90PRO      C 1027   6.827   8.593   5.351
   90PRO      O 1028   6.777   8.604   5.463
   91LYSH     N 1029   6.856   8.700   5.277
   91LYSH     H 1030   6.901   8.692   5.188
   91LYSH    CA 1031   6.803   8.834   5.305
   91LYSH    CB 1032   6.903   8.915   5.388
   91LYSH    CG 1033   7.034   8.940   5.313
   91LYSH    CD 1034   7.151   8.907   5.406
   91LYSH    CE 1035   7.281   8.886   5.327
   91LYSH    NZ 1036   7.400   8.886   5.413
   91LYSH   HZ1 1037   7.411   8.981   5.442
   91LYSH   HZ2 1038   7.404   8.818   5.486
   91LYSH   HZ3 1039   7.471   8.873   5.343
   91LYSH     C 1040   6.755   8.916   5.185
   91LYSH     O 1041   6.786   8.887   5.070
   92ILE      N 1042   6.678   9.018   5.220
   92ILE      H 1043   6.622   9.021   5.303
   92ILE     CA 1044   6.637   9.129   5.132
   92ILE     CB 1045   6.545   9.229   5.201
   92ILE    CG1 1046   6.579   9.260   5.347
   92ILE    CG2 1047   6.399   9.187   5.182
   92ILE     CD 1048   6.508   9.390   5.386
   92ILE      C 1049   6.742   9.216   5.062
   92ILE      O 1050   6.705   9.304   4.986
   93VAL      N 1051   6.869   9.201   5.097
   93VAL      H 1052   6.904   9.110   5.118
   93VAL     CA 1053   6.969   9.292   5.039
   93VAL     CB 1054   7.028   9.379   5.151
   93VAL    CG1 1055   6.915   9.457   5.217
   93VAL    CG2 1056   7.101   9.298   5.258
   93VAL      C 1057   7.076   9.215   4.962
   93VAL      O 1058   7.115   9.105   5.001
   94LYSH     N 1059   7.142   9.287   4.872
   94LYSH     H 1060   7.091   9.355   4.819
   94LYSH    CA 1061   7.277   9.266   4.818
   94LYSH    CB 1062   7.312   9.350   4.695
   94LYSH    CG 1063   7.229   9.309   4.573
   94LYSH    CD 1064   7.260   9.177   4.502
   94LYSH    CE 1065   7.205   9.161   4.360
   94LYSH    NZ 1066   7.215   9.025   4.304
   94LYSH   HZ1 1067   7.164   8.955   4.353
   94LYSH   HZ2 1068   7.178   9.029   4.211
   94LYSH   HZ3 1069   7.310   8.994   4.309
   94LYSH     C 1070   7.392   9.285   4.918
   94LYSH     O 1071   7.402   9.393   4.975
   95TRP      N 1072   7.460   9.172   4.937
   95TRP      H 1073   7.443   9.089   4.884
   95TRP     CA 1074   7.578   9.159   5.024
   95TRP     CB 1075   7.586   9.021   5.089
   95TRP     CG 1076   7.604   8.909   4.987
   95TRP    CD1 1077   7.718   8.856   4.943
   95TRP    HD1 1078   7.818   8.877   4.979
   95TRP    CD2 1079   7.500   8.837   4.928
   95TRP    NE1 1080   7.694   8.756   4.858
   95TRP    HE1 1081   7.758   8.700   4.805
   95TRP    CE2 1082   7.562   8.741   4.848
   95TRP    CE3 1083   7.362   8.851   4.918
   95TRP    HE3 1084   7.313   8.937   4.963
   95TRP    CZ2 1085   7.488   8.658   4.765
   95TRP    HZ2 1086   7.534   8.579   4.705
   95TRP    CZ3 1087   7.287   8.776   4.829
   95TRP    HZ3 1088   7.183   8.760   4.858
   95TRP    CH2 1089   7.351   8.681   4.751
   95TRP    HH2 1090   7.293   8.628   4.676
   95TRP      C 1091   7.712   9.186   4.955
   95TRP      O 1092   7.725   9.185   4.832
   96AS4      N 1093   7.811   9.207   5.042
   96AS4      H 1094   7.798   9.184   5.138
   96AS4     CA 1095   7.954   9.226   5.017
   96AS4     CB 1096   8.008   9.327   5.118
   96AS4     CG 1097   7.984   9.304   5.267
   96AS4    OD1 1098   7.993   9.405   5.341
   96AS4   HD11 1099   7.917   9.395   5.405
   96AS4   HD12 1100   8.074   9.459   5.319
   96AS4    OD2 1101   7.949   9.191   5.307
   96AS4   HD21 1102   7.949   9.197   5.407
   96AS4   HD22 1103   7.908   9.135   5.235
   96AS4      C 1104   8.039   9.100   4.995
   96AS4      O 1105   8.080   9.077   4.882
   97ARG      N 1106   8.071   9.033   5.106
   97ARG      H 1107   8.028   9.052   5.194
   97ARG     CA 1108   8.168   8.924   5.122
   97ARG     CB 1109   8.203   8.934   5.270
   97ARG     CG 1110   8.294   9.057   5.282
   97ARG     CD 1111   8.328   9.074   5.430
   97ARG     NE 1112   8.211   9.105   5.513
   97ARG     HE 1113   8.174   9.198   5.507
   97ARG     CZ 1114   8.204   9.047   5.633
   97ARG    NH1 1115   8.297   8.968   5.688
   97ARG   HH11 1116   8.378   8.952   5.631
   97ARG   HH12 1117   8.307   8.939   5.783
   97ARG    NH2 1118   8.091   9.057   5.706
   97ARG   HH21 1119   8.008   9.095   5.666
   97ARG   HH22 1120   8.079   9.026   5.800
   97ARG      C 1121   8.107   8.787   5.088
   97ARG      O 1122   7.987   8.759   5.089
   98AS4      N 1123   8.197   8.689   5.089
   98AS4      H 1124   8.290   8.716   5.065
   98AS4     CA 1125   8.165   8.547   5.067
   98AS4     CB 1126   8.296   8.473   5.041
   98AS4     CG 1127   8.285   8.324   5.009
   98AS4    OD1 1128   8.188   8.286   4.940
   98AS4   HD11 1129   8.174   8.190   4.964
   98AS4   HD12 1130   8.188   8.342   4.857
   98AS4    OD2 1131   8.385   8.255   5.039
   98AS4   HD21 1132   8.391   8.172   4.984
   98AS4   HD22 1133   8.437   8.285   5.119
   98AS4      C 1134   8.082   8.484   5.178
   98AS4      O 1135   8.134   8.426   5.273
   99MET      N 1136   7.952   8.485   5.149
   99MET      H 1137   7.933   8.485   5.051
   99MET     CA 1138   7.836   8.439   5.227
   99MET     CB 1139   7.786   8.543   5.327
   99MET     CG 1140   7.719   8.654   5.245
   99MET     SD 1141   7.678   8.803   5.344
   99MET     CE 1142   7.826   8.901   5.328
   99MET      C 1143   7.729   8.396   5.127
   99MET     O1 1144   7.758   8.385   5.006
   99MET   HO11 1145   7.855   8.409   5.000
   99MET   HO12 1146   7.681   8.342   4.959
   99MET     O2 1147   7.619   8.354   5.170
   99MET   HO21 1148   7.617   8.353   5.270
   99MET   HO22 1149   7.563   8.343   5.088
  100ILE      N 1150   8.372   6.038   3.236
  100ILE     H1 1151   8.286   6.089   3.236
  100ILE     H2 1152   8.426   6.065   3.316
  100ILE     H3 1153   8.419   6.077   3.157
  100ILE     CA 1154   8.366   5.891   3.230
  100ILE     CB 1155   8.311   5.830   3.360
  100ILE    CG1 1156   8.341   5.683   3.386
  100ILE    CG2 1157   8.160   5.849   3.375
  100ILE     CD 1158   8.485   5.642   3.414
  100ILE      C 1159   8.278   5.868   3.108
  100ILE      O 1160   8.187   5.943   3.073
  101GLN      N 1161   8.312   5.765   3.030
  101GLN      H 1162   8.398   5.714   3.034
  101GLN     CA 1163   8.226   5.715   2.922
  101GLN     CB 1164   8.303   5.621   2.827
  101GLN     CG 1165   8.394   5.687   2.724
  101GLN     CD 1166   8.324   5.741   2.599
  101GLN    OE1 1167   8.259   5.664   2.529
  101GLN    NE2 1168   8.348   5.868   2.569
  101GLN   HE21 1169   8.410   5.920   2.628
  101GLN   HE22 1170   8.312   5.913   2.487
  101GLN      C 1171   8.098   5.646   2.969
  101GLN      O 1172   8.094   5.558   3.054
  102ARG      N 1173   7.993   5.695   2.902
  102ARG      H 1174   8.014   5.749   2.821
  102ARG     CA 1175   7.852   5.657   2.918
  102ARG     CB 1176   7.759   5.777   2.899
  102ARG     CG 1177   7.763   5.881   3.012
  102ARG     CD 1178   7.727   5.813   3.145
  102ARG     NE 1179   7.739   5.905   3.259
  102ARG     HE 1180   7.729   6.001   3.234
  102ARG     CZ 1181   7.765   5.862   3.384
  102ARG    NH1 1182   7.770   5.733   3.419
  102ARG   HH11 1183   7.724   5.660   3.368
  102ARG   HH12 1184   7.813   5.702   3.504
  102ARG    NH2 1185   7.801   5.955   3.473
  102ARG   HH21 1186   7.814   6.047   3.437
  102ARG   HH22 1187   7.796   5.942   3.572
  102ARG      C 1188   7.830   5.549   2.813
  102ARG      O 1189   7.906   5.525   2.718
  103THR      N 1190   7.724   5.472   2.834
  103THR      H 1191   7.672   5.461   2.919
  103THR     CA 1192   7.672   5.365   2.747
  103THR     CB 1193   7.628   5.233   2.810
  103THR    OG1 1194   7.539   5.259   2.919
  103THR    HG1 1195   7.449   5.220   2.899
  103THR    CG2 1196   7.747   5.162   2.878
  103THR      C 1197   7.548   5.424   2.679
  103THR      O 1198   7.456   5.476   2.743
  104PRO      N 1199   7.543   5.398   2.550
  104PRO     CA 1200   7.422   5.430   2.474
  104PRO     CB 1201   7.458   5.499   2.342
  104PRO     CG 1202   7.588   5.423   2.315
  104PRO     CD 1203   7.651   5.387   2.450
  104PRO      C 1204   7.334   5.306   2.454
  104PRO      O 1205   7.345   5.218   2.368
  105LYSH     N 1206   7.229   5.309   2.534
  105LYSH     H 1207   7.210   5.390   2.591
  105LYSH    CA 1208   7.137   5.195   2.554
  105LYSH    CB 1209   7.024   5.175   2.454
  105LYSH    CG 1210   6.906   5.272   2.467
  105LYSH    CD 1211   6.808   5.235   2.356
  105LYSH    CE 1212   6.698   5.337   2.325
  105LYSH    NZ 1213   6.618   5.311   2.204
  105LYSH   HZ1 1214   6.593   5.395   2.155
  105LYSH   HZ2 1215   6.678   5.257   2.145
  105LYSH   HZ3 1216   6.541   5.253   2.228
  105LYSH     C 1217   7.193   5.055   2.578
  105LYSH     O 1218   7.189   5.009   2.691
  106ILE      N 1219   7.277   5.004   2.487
  106ILE      H 1220   7.299   5.046   2.400
  106ILE     CA 1221   7.338   4.872   2.513
  106ILE     CB 1222   7.362   4.802   2.379
  106ILE    CG1 1223   7.431   4.890   2.275
  106ILE    CG2 1224   7.222   4.755   2.339
  106ILE     CD 1225   7.493   4.828   2.149
  106ILE      C 1226   7.464   4.873   2.599
  106ILE      O 1227   7.556   4.952   2.578
  107GLN      N 1228   7.479   4.770   2.683
  107GLN      H 1229   7.424   4.687   2.675
  107GLN     CA 1230   7.580   4.765   2.788
  107GLN     CB 1231   7.543   4.652   2.886
  107GLN     CG 1232   7.438   4.686   2.992
  107GLN     CD 1233   7.313   4.751   2.932
  107GLN    OE1 1234   7.241   4.683   2.859
  107GLN    NE2 1235   7.296   4.882   2.949
  107GLN   HE21 1236   7.364   4.933   3.001
  107GLN   HE22 1237   7.226   4.931   2.897
  107GLN      C 1238   7.723   4.746   2.736
  107GLN      O 1239   7.820   4.771   2.808
  108VAL      N 1240   7.738   4.693   2.616
  108VAL      H 1241   7.671   4.621   2.597
  108VAL     CA 1242   7.863   4.676   2.542
  108VAL     CB 1243   7.856   4.569   2.433
  108VAL    CG1 1244   7.838   4.430   2.496
  108VAL    CG2 1245   7.740   4.596   2.336
  108VAL      C 1246   7.929   4.805   2.492
  108VAL      O 1247   8.024   4.800   2.414
  109TYR      N 1248   7.869   4.922   2.513
  109TYR      H 1249   7.776   4.927   2.550
  109TYR     CA 1250   7.912   5.057   2.472
  109TYR     CB 1251   8.053   5.089   2.521
  109TYR     CG 1252   8.078   5.101   2.672
  109TYR    CD1 1253   8.106   5.231   2.710
  109TYR    HD1 1254   8.083   5.318   2.649
  109TYR    CD2 1255   8.081   4.995   2.762
  109TYR    HD2 1256   8.091   4.897   2.717
  109TYR    CE1 1257   8.144   5.258   2.841
  109TYR    HE1 1258   8.132   5.359   2.880
  109TYR    CE2 1259   8.117   5.023   2.895
  109TYR    HE2 1260   8.091   4.957   2.978
  109TYR     CZ 1261   8.158   5.151   2.930
  109TYR     OH 1262   8.219   5.166   3.050
  109TYR     HH 1263   8.245   5.077   3.089
  109TYR      C 1264   7.905   5.093   2.323
  109TYR      O 1265   7.916   5.209   2.284
  110SER      N 1266   7.891   4.994   2.237
  110SER      H 1267   7.875   4.900   2.269
  110SER     CA 1268   7.913   5.006   2.092
  110SER     CB 1269   7.921   4.869   2.025
  110SER     OG 1270   7.951   4.869   1.885
  110SER     HG 1271   7.868   4.895   1.835
  110SER      C 1272   7.792   5.083   2.039
  110SER      O 1273   7.682   5.072   2.092
  111ARG      N 1274   7.818   5.184   1.955
  111ARG      H 1275   7.754   5.208   1.883
  111ARG     CA 1276   7.947   5.252   1.939
  111ARG     CB 1277   8.015   5.237   1.802
  111ARG     CG 1278   8.150   5.307   1.808
  111ARG     CD 1279   8.256   5.259   1.708
  111ARG     NE 1280   8.201   5.262   1.571
  111ARG     HE 1281   8.136   5.189   1.550
  111ARG     CZ 1282   8.258   5.331   1.473
  111ARG    NH1 1283   8.358   5.413   1.509
  111ARG   HH11 1284   8.407   5.421   1.596
  111ARG   HH12 1285   8.378   5.490   1.449
  111ARG    NH2 1286   8.250   5.289   1.345
  111ARG   HH21 1287   8.210   5.201   1.322
  111ARG   HH22 1288   8.298   5.345   1.277
  111ARG      C 1289   7.937   5.395   1.994
  111ARG      O 1290   7.855   5.477   1.954
  112HI0      N 1291   8.015   5.417   2.099
  112HI0      H 1292   8.039   5.335   2.151
  112HI0     CA 1293   8.047   5.546   2.164
  112HI0     CB 1294   8.118   5.510   2.294
  112HI0     CG 1295   8.259   5.449   2.287
  112HI0    ND1 1296   8.375   5.513   2.289
  112HI0    HD1 1297   8.390   5.607   2.320
  112HI0    CD2 1298   8.284   5.321   2.260
  112HI0    HD2 1299   8.215   5.243   2.290
  112HI0    CE1 1300   8.469   5.429   2.244
  112HI0    HE1 1301   8.556   5.470   2.194
  112HI0    NE2 1302   8.414   5.309   2.233
  112HI0    HE2 1303   8.450   5.220   2.204
  112HI0      C 1304   8.121   5.645   2.075
  112HI0      O 1305   8.197   5.606   1.986
  113PRO      N 1306   8.104   5.775   2.098
  113PRO     CA 1307   8.185   5.875   2.027
  113PRO     CB 1308   8.123   6.010   2.065
  113PRO     CG 1309   7.987   5.978   2.128
  113PRO     CD 1310   7.994   5.833   2.176
  113PRO      C 1311   8.329   5.869   2.079
  113PRO      O 1312   8.354   5.836   2.195
  114ALA      N 1313   8.432   5.889   1.997
  114ALA      H 1314   8.425   5.915   1.901
  114ALA     CA 1315   8.568   5.858   2.045
  114ALA     CB 1316   8.642   5.781   1.935
  114ALA      C 1317   8.642   5.981   2.097
  114ALA      O 1318   8.659   6.082   2.027
  115GL4      N 1319   8.690   5.971   2.221
  115GL4      H 1320   8.669   5.891   2.276
  115GL4     CA 1321   8.757   6.084   2.288
  115GL4     CB 1322   8.775   6.044   2.434
  115GL4     CG 1323   8.638   6.032   2.501
  115GL4     CD 1324   8.640   6.007   2.652
  115GL4    OE1 1325   8.744   5.977   2.716
  115GL4   HE11 1326   8.713   5.944   2.805
  115GL4   HE12 1327   8.818   5.959   2.651
  115GL4    OE2 1328   8.531   6.010   2.713
  115GL4   HE21 1329   8.537   6.076   2.788
  115GL4   HE22 1330   8.478   5.931   2.683
  115GL4      C 1331   8.887   6.144   2.234
  115GL4      O 1332   8.921   6.259   2.260
  116ASN      N 1333   8.954   6.070   2.145
  116ASN      H 1334   8.904   6.002   2.093
  116ASN     CA 1335   9.090   6.113   2.109
  116ASN     CB 1336   9.187   5.997   2.132
  116ASN     CG 1337   9.329   6.053   2.148
  116ASN    OD1 1338   9.421   6.040   2.066
  116ASN    ND2 1339   9.357   6.109   2.264
  116ASN   HD21 1340   9.294   6.108   2.342
  116ASN   HD22 1341   9.449   6.149   2.266
  116ASN      C 1342   9.101   6.167   1.966
  116ASN      O 1343   9.058   6.091   1.879
  117GLY      N 1344   9.166   6.281   1.942
  117GLY      H 1345   9.203   6.337   2.016
  117GLY     CA 1346   9.185   6.345   1.811
  117GLY      C 1347   9.302   6.303   1.722
  117GLY      O 1348   9.397   6.252   1.781
  118LYSH     N 1349   9.279   6.300   1.590
  118LYSH     H 1350   9.360   6.292   1.532
  118LYSH    CA 1351   9.155   6.316   1.514
  118LYSH    CB 1352   9.178   6.331   1.364
  118LYSH    CG 1353   9.271   6.442   1.315
  118LYSH    CD 1354   9.237   6.469   1.168
  118LYSH    CE 1355   9.296   6.600   1.115
  118LYSH    NZ 1356   9.289   6.611   0.968
  118LYSH   HZ1 1357   9.323   6.701   0.941
  118LYSH   HZ2 1358   9.343   6.541   0.921
  118LYSH   HZ3 1359   9.193   6.595   0.945
  118LYSH     C 1360   9.043   6.212   1.528
  118LYSH     O 1361   9.056   6.092   1.508
  119SER      N 1362   8.933   6.267   1.577
  119SER      H 1363   8.930   6.350   1.635
  119SER     CA 1364   8.803   6.200   1.567
  119SER     CB 1365   8.770   6.150   1.708
  119SER     OG 1366   8.763   6.255   1.804
  119SER     HG 1367   8.754   6.202   1.890
  119SER      C 1368   8.685   6.270   1.499
  119SER      O 1369   8.582   6.202   1.497
  120ASN      N 1370   8.698   6.399   1.471
  120ASN      H 1371   8.743   6.455   1.541
  120ASN     CA 1372   8.585   6.469   1.408
  120ASN     CB 1373   8.626   6.615   1.388
  120ASN     CG 1374   8.510   6.713   1.373
  120ASN    OD1 1375   8.437   6.754   1.464
  120ASN    ND2 1376   8.486   6.752   1.247
  120ASN   HD21 1377   8.554   6.727   1.179
  120ASN   HD22 1378   8.399   6.791   1.217
  120ASN      C 1379   8.549   6.416   1.269
  120ASN      O 1380   8.639   6.369   1.201
  121PHE      N 1381   8.423   6.394   1.233
  121PHE      H 1382   8.403   6.358   1.141
  121PHE     CA 1383   8.298   6.401   1.309
  121PHE     CB 1384   8.184   6.443   1.216
  121PHE     CG 1385   8.198   6.591   1.178
  121PHE    CD1 1386   8.254   6.616   1.053
  121PHE    HD1 1387   8.301   6.539   0.993
  121PHE    CD2 1388   8.150   6.696   1.255
  121PHE    HD2 1389   8.114   6.683   1.357
  121PHE    CE1 1390   8.270   6.745   1.004
  121PHE    HE1 1391   8.307   6.766   0.904
  121PHE    CE2 1392   8.158   6.826   1.205
  121PHE    HE2 1393   8.137   6.918   1.260
  121PHE     CZ 1394   8.218   6.848   1.082
  121PHE     HZ 1395   8.217   6.950   1.044
  121PHE      C 1396   8.260   6.283   1.400
  121PHE      O 1397   8.244   6.168   1.359
  122LEU      N 1398   8.215   6.326   1.517
  122LEU      H 1399   8.189   6.421   1.538
  122LEU     CA 1400   8.181   6.234   1.626
  122LEU     CB 1401   8.173   6.315   1.755
  122LEU     CG 1402   8.319   6.349   1.783
  122LEU    CD1 1403   8.311   6.459   1.888
  122LEU    CD2 1404   8.403   6.236   1.843
  122LEU      C 1405   8.043   6.171   1.607
  122LEU      O 1406   7.942   6.239   1.586
  123ASN      N 1407   8.042   6.041   1.633
  123ASN      H 1408   8.128   5.999   1.662
  123ASN     CA 1409   7.923   5.956   1.613
  123ASN     CB 1410   7.931   5.873   1.486
  123ASN     CG 1411   8.048   5.774   1.480
  123ASN    OD1 1412   8.103   5.718   1.575
  123ASN    ND2 1413   8.089   5.739   1.359
  123ASN   HD21 1414   8.066   5.783   1.272
  123ASN   HD22 1415   8.163   5.671   1.360
  123ASN      C 1416   7.879   5.876   1.736
  123ASN      O 1417   7.956   5.799   1.794
  124CYS2     N 1418   7.753   5.901   1.771
  124CYS2     H 1419   7.718   5.993   1.754
  124CYS2    CA 1420   7.687   5.822   1.877
  124CYS2    CB 1421   7.605   5.904   1.977
  124CYS2    SG 1422   7.528   5.799   2.105
  124CYS2     C 1423   7.583   5.727   1.817
  124CYS2     O 1424   7.493   5.779   1.752
  125TYR      N 1425   7.620   5.601   1.837
  125TYR      H 1426   7.701   5.569   1.886
  125TYR     CA 1427   7.527   5.494   1.797
  125TYR     CB 1428   7.609   5.369   1.764
  125TYR     CG 1429   7.689   5.372   1.634
  125TYR    CD1 1430   7.808   5.444   1.628
  125TYR    HD1 1431   7.831   5.531   1.690
  125TYR    CD2 1432   7.648   5.288   1.531
  125TYR    HD2 1433   7.543   5.261   1.520
  125TYR    CE1 1434   7.893   5.423   1.521
  125TYR    HE1 1435   7.980   5.484   1.495
  125TYR    CE2 1436   7.734   5.262   1.424
  125TYR    HE2 1437   7.703   5.181   1.358
  125TYR     CZ 1438   7.854   5.331   1.424
  125TYR     OH 1439   7.955   5.273   1.353
  125TYR     HH 1440   7.914   5.233   1.270
  125TYR      C 1441   7.425   5.457   1.905
  125TYR      O 1442   7.455   5.413   2.016
  126VAL      N 1443   7.299   5.483   1.873
  126VAL      H 1444   7.286   5.537   1.790
  126VAL     CA 1445   7.186   5.453   1.963
  126VAL     CB 1446   7.114   5.584   1.996
  126VAL    CG1 1447   6.973   5.576   2.053
  126VAL    CG2 1448   7.189   5.641   2.117
  126VAL      C 1449   7.097   5.354   1.887
  126VAL      O 1450   7.054   5.382   1.775
  127SER      N 1451   7.082   5.234   1.942
  127SER      H 1452   7.141   5.210   2.019
  127SER     CA 1453   7.000   5.119   1.903
  127SER     CB 1454   7.026   5.003   1.998
  127SER     OG 1455   6.956   4.887   1.953
  127SER     HG 1456   6.966   4.811   2.017
  127SER      C 1457   6.853   5.162   1.910
  127SER      O 1458   6.812   5.201   2.019
  128GLY      N 1459   6.779   5.142   1.801
  128GLY      H 1460   6.810   5.090   1.721
  128GLY     CA 1461   6.641   5.193   1.791
  128GLY      C 1462   6.569   5.176   1.656
  128GLY      O 1463   6.610   5.082   1.590
  129PHE      N 1464   6.473   5.263   1.628
  129PHE      H 1465   6.478   5.342   1.690
  129PHE     CA 1466   6.410   5.273   1.496
  129PHE     CB 1467   6.280   5.195   1.479
  129PHE     CG 1468   6.174   5.209   1.589
  129PHE    CD1 1469   6.179   5.125   1.700
  129PHE    HD1 1470   6.246   5.039   1.696
  129PHE    CD2 1471   6.074   5.306   1.580
  129PHE    HD2 1472   6.072   5.374   1.495
  129PHE    CE1 1473   6.084   5.137   1.801
  129PHE    HE1 1474   6.079   5.055   1.873
  129PHE    CE2 1475   5.981   5.319   1.682
  129PHE    HE2 1476   5.886   5.367   1.656
  129PHE     CZ 1477   5.989   5.237   1.794
  129PHE     HZ 1478   5.907   5.236   1.866
  129PHE      C 1479   6.383   5.420   1.460
  129PHE      O 1480   6.356   5.501   1.548
  130HI0      N 1481   6.357   5.436   1.331
  130HI0      H 1482   6.366   5.360   1.266
  130HI0     CA 1483   6.313   5.564   1.273
  130HI0     CB 1484   6.346   5.581   1.125
  130HI0     CG 1485   6.313   5.714   1.056
  130HI0    ND1 1486   6.396   5.818   1.049
  130HI0    HD1 1487   6.469   5.831   1.115
  130HI0    CD2 1488   6.194   5.747   1.007
  130HI0    HD2 1489   6.102   5.698   1.039
  130HI0    CE1 1490   6.325   5.920   1.003
  130HI0    HE1 1491   6.372   6.019   1.000
  130HI0    NE2 1492   6.205   5.873   0.968
  130HI0    HE2 1493   6.134   5.931   0.929
  130HI0      C 1494   6.163   5.586   1.296
  130HI0      O 1495   6.083   5.494   1.280
  131PRO      N 1496   6.124   5.702   1.349
  131PRO     CA 1497   6.214   5.798   1.416
  131PRO     CB 1498   6.153   5.927   1.362
  131PRO     CG 1499   6.003   5.896   1.362
  131PRO     CD 1500   5.988   5.750   1.319
  131PRO      C 1501   6.212   5.788   1.568
  131PRO      O 1502   6.115   5.750   1.634
  132SER      N 1503   6.323   5.839   1.621
  132SER      H 1504   6.384   5.897   1.567
  132SER     CA 1505   6.356   5.837   1.764
  132SER     CB 1506   6.507   5.846   1.791
  132SER     OG 1507   6.560   5.973   1.752
  132SER     HG 1508   6.643   5.997   1.802
  132SER      C 1509   6.279   5.936   1.852
  132SER      O 1510   6.227   6.035   1.802
  133AS4      N 1511   6.248   5.888   1.972
  133AS4      H 1512   6.274   5.795   1.999
  133AS4     CA 1513   6.167   5.950   2.077
  133AS4     CB 1514   6.156   5.851   2.192
  133AS4     CG 1515   6.285   5.784   2.240
  133AS4    OD1 1516   6.376   5.746   2.163
  133AS4   HD11 1517   6.447   5.688   2.203
  133AS4   HD12 1518   6.342   5.762   2.070
  133AS4    OD2 1519   6.287   5.734   2.354
  133AS4   HD21 1520   6.376   5.731   2.399
  133AS4   HD22 1521   6.194   5.719   2.388
  133AS4      C 1522   6.208   6.090   2.123
  133AS4      O 1523   6.123   6.170   2.162
  134ILE      N 1524   6.334   6.099   2.165
  134ILE      H 1525   6.384   6.015   2.187
  134ILE     CA 1526   6.419   6.216   2.191
  134ILE     CB 1527   6.444   6.246   2.340
  134ILE    CG1 1528   6.504   6.128   2.415
  134ILE    CG2 1529   6.310   6.280   2.406
  134ILE     CD 1530   6.505   6.130   2.569
  134ILE      C 1531   6.550   6.215   2.112
  134ILE      O 1532   6.602   6.109   2.080
  135GL4      N 1533   6.609   6.334   2.098
  135GL4      H 1534   6.550   6.414   2.092
  135GL4     CA 1535   6.752   6.346   2.066
  135GL4     CB 1536   6.790   6.473   1.990
  135GL4     CG 1537   6.741   6.602   2.057
  135GL4     CD 1538   6.606   6.649   2.003
  135GL4    OE1 1539   6.593   6.770   1.977
  135GL4   HE11 1540   6.517   6.773   1.911
  135GL4   HE12 1541   6.666   6.818   2.026
  135GL4    OE2 1542   6.508   6.572   1.991
  135GL4   HE21 1543   6.423   6.621   1.975
  135GL4   HE22 1544   6.539   6.481   2.019
  135GL4      C 1545   6.837   6.329   2.191
  135GL4      O 1546   6.813   6.388   2.296
  136VAL      N 1547   6.940   6.244   2.183
  136VAL      H 1548   6.957   6.201   2.095
  136VAL     CA 1549   7.009   6.191   2.301
  136VAL     CB 1550   7.077   6.062   2.256
  136VAL    CG1 1551   6.971   5.957   2.224
  136VAL    CG2 1552   7.169   6.089   2.136
  136VAL      C 1553   7.110   6.282   2.371
  136VAL      O 1554   7.154   6.379   2.308
  137AS4      N 1555   7.131   6.254   2.499
  137AS4      H 1556   7.092   6.170   2.537
  137AS4     CA 1557   7.239   6.318   2.575
  137AS4     CB 1558   7.244   6.286   2.724
  137AS4     CG 1559   7.107   6.293   2.793
  137AS4    OD1 1560   7.029   6.195   2.793
  137AS4   HD11 1561   6.943   6.231   2.827
  137AS4   HD12 1562   7.077   6.107   2.786
  137AS4    OD2 1563   7.066   6.400   2.842
  137AS4   HD21 1564   6.972   6.386   2.875
  137AS4   HD22 1565   7.125   6.479   2.831
  137AS4      C 1566   7.379   6.298   2.518
  137AS4      O 1567   7.451   6.205   2.553
  138LEU      N 1568   7.426   6.383   2.426
  138LEU      H 1569   7.365   6.438   2.369
  138LEU     CA 1570   7.569   6.401   2.394
  138LEU     CB 1571   7.592   6.443   2.249
  138LEU     CG 1572   7.578   6.335   2.142
  138LEU    CD1 1573   7.575   6.404   2.006
  138LEU    CD2 1574   7.700   6.243   2.146
  138LEU      C 1575   7.627   6.496   2.499
  138LEU      O 1576   7.610   6.617   2.510
  139LEU      N 1577   7.706   6.434   2.586
  139LEU      H 1578   7.733   6.339   2.567
  139LEU     CA 1579   7.778   6.504   2.694
  139LEU     CB 1580   7.790   6.424   2.823
  139LEU     CG 1581   7.667   6.352   2.878
  139LEU    CD1 1582   7.717   6.257   2.987
  139LEU    CD2 1583   7.557   6.441   2.937
  139LEU      C 1584   7.916   6.553   2.650
  139LEU      O 1585   7.992   6.491   2.576
  140LYSH     N 1586   7.948   6.672   2.702
  140LYSH     H 1587   7.882   6.725   2.755
  140LYSH    CA 1588   8.076   6.739   2.677
  140LYSH    CB 1589   8.068   6.856   2.579
  140LYSH    CG 1590   8.199   6.935   2.567
  140LYSH    CD 1591   8.194   7.043   2.460
  140LYSH    CE 1592   8.319   7.129   2.442
  140LYSH    NZ 1593   8.443   7.064   2.398
  140LYSH   HZ1 1594   8.513   7.132   2.378
  140LYSH   HZ2 1595   8.470   7.000   2.470
  140LYSH   HZ3 1596   8.414   7.010   2.319
  140LYSH     C 1597   8.138   6.785   2.809
  140LYSH     O 1598   8.103   6.881   2.878
  141ASN      N 1599   8.222   6.691   2.851
  141ASN      H 1600   8.237   6.616   2.786
  141ASN     CA 1601   8.301   6.681   2.975
  141ASN     CB 1602   8.383   6.808   2.999
  141ASN     CG 1603   8.449   6.833   3.134
  141ASN    OD1 1604   8.451   6.947   3.178
  141ASN    ND2 1605   8.523   6.736   3.188
  141ASN   HD21 1606   8.544   6.651   3.139
  141ASN   HD22 1607   8.571   6.758   3.273
  141ASN      C 1608   8.225   6.643   3.102
  141ASN      O 1609   8.252   6.533   3.150
  142GLY      N 1610   8.119   6.719   3.130
  142GLY      H 1611   8.121   6.802   3.073
  142GLY     CA 1612   8.016   6.693   3.230
  142GLY      C 1613   7.879   6.686   3.163
  142GLY      O 1614   7.814   6.581   3.165
  143GL4      N 1615   7.825   6.805   3.141
  143GL4      H 1616   7.877   6.885   3.171
  143GL4     CA 1617   7.684   6.825   3.104
  143GL4     CB 1618   7.644   6.965   3.150
  143GL4     CG 1619   7.736   7.070   3.089
  143GL4     CD 1620   7.843   7.125   3.184
  143GL4    OE1 1621   7.854   7.249   3.179
  143GL4   HE11 1622   7.930   7.279   3.237
  143GL4   HE12 1623   7.805   7.285   3.100
  143GL4    OE2 1624   7.928   7.048   3.233
  143GL4   HE21 1625   8.007   7.107   3.251
  143GL4   HE22 1626   7.890   6.956   3.230
  143GL4      C 1627   7.650   6.799   2.957
  143GL4      O 1628   7.733   6.804   2.866
  144ARG      N 1629   7.521   6.799   2.924
  144ARG      H 1630   7.464   6.861   2.979
  144ARG     CA 1631   7.459   6.780   2.792
  144ARG     CB 1632   7.313   6.738   2.808
  144ARG     CG 1633   7.252   6.700   2.674
  144ARG     CD 1634   7.100   6.712   2.684
  144ARG     NE 1635   7.044   6.724   2.549
  144ARG     HE 1636   7.062   6.808   2.498
  144ARG     CZ 1637   6.967   6.631   2.491
  144ARG    NH1 1638   6.918   6.520   2.547
  144ARG   HH11 1639   6.955   6.496   2.638
  144ARG   HH12 1640   6.854   6.455   2.507
  144ARG    NH2 1641   6.925   6.654   2.366
  144ARG   HH21 1642   6.941   6.742   2.322
  144ARG   HH22 1643   6.879   6.577   2.321
  144ARG      C 1644   7.467   6.907   2.705
  144ARG      O 1645   7.432   7.013   2.757
  145ILE      N 1646   7.502   6.895   2.579
  145ILE      H 1647   7.518   6.801   2.550
  145ILE     CA 1648   7.506   7.012   2.488
  145ILE     CB 1649   7.635   7.018   2.407
  145ILE    CG1 1650   7.660   6.887   2.332
  145ILE    CG2 1651   7.752   7.053   2.500
  145ILE     CD 1652   7.792   6.874   2.256
  145ILE      C 1653   7.387   7.020   2.393
  145ILE      O 1654   7.325   6.918   2.363
  146GL4      N 1655   7.366   7.135   2.329
  146GL4      H 1656   7.395   7.223   2.368
  146GL4     CA 1657   7.279   7.157   2.214
  146GL4     CB 1658   7.285   7.307   2.184
  146GL4     CG 1659   7.192   7.353   2.071
  146GL4     CD 1660   7.212   7.504   2.062
  146GL4    OE1 1661   7.313   7.548   2.001
  146GL4   HE11 1662   7.323   7.647   2.006
  146GL4   HE12 1663   7.371   7.469   1.980
  146GL4    OE2 1664   7.117   7.577   2.098
  146GL4   HE21 1665   7.148   7.672   2.097
  146GL4   HE22 1666   7.039   7.527   2.135
  146GL4      C 1667   7.310   7.088   2.080
  146GL4      O 1668   7.225   7.010   2.039
  147LYSH     N 1669   7.437   7.089   2.042
  147LYSH     H 1670   7.513   7.119   2.099
  147LYSH    CA 1671   7.487   7.031   1.916
  147LYSH    CB 1672   7.632   7.078   1.901
  147LYSH    CG 1673   7.631   7.221   1.845
  147LYSH    CD 1674   7.775   7.254   1.804
  147LYSH    CE 1675   7.785   7.400   1.759
  147LYSH    NZ 1676   7.918   7.429   1.705
  147LYSH   HZ1 1677   7.925   7.366   1.628
  147LYSH   HZ2 1678   7.927   7.525   1.678
  147LYSH   HZ3 1679   7.995   7.409   1.765
  147LYSH     C 1680   7.475   6.879   1.921
  147LYSH     O 1681   7.568   6.806   1.952
  148VAL      N 1682   7.358   6.829   1.880
  148VAL      H 1683   7.287   6.886   1.922
  148VAL     CA 1684   7.328   6.686   1.868
  148VAL     CB 1685   7.245   6.644   1.988
  148VAL    CG1 1686   7.210   6.495   1.988
  148VAL    CG2 1687   7.297   6.679   2.129
  148VAL      C 1688   7.252   6.674   1.736
  148VAL      O 1689   7.136   6.716   1.727
  149GL4      N 1690   7.327   6.651   1.628
  149GL4      H 1691   7.424   6.629   1.622
  149GL4     CA 1692   7.272   6.646   1.492
  149GL4     CB 1693   7.382   6.664   1.388
  149GL4     CG 1694   7.440   6.805   1.382
  149GL4     CD 1695   7.346   6.906   1.316
  149GL4    OE1 1696   7.262   6.969   1.384
  149GL4   HE11 1697   7.241   7.054   1.335
  149GL4   HE12 1698   7.230   6.915   1.461
  149GL4    OE2 1699   7.362   6.936   1.195
  149GL4   HE21 1700   7.292   6.999   1.162
  149GL4   HE22 1701   7.450   6.896   1.168
  149GL4      C 1702   7.193   6.519   1.459
  149GL4      O 1703   7.213   6.409   1.510
  150HI0      N 1704   7.124   6.530   1.345
  150HI0      H 1705   7.131   6.609   1.285
  150HI0     CA 1706   7.042   6.436   1.267
  150HI0     CB 1707   7.038   6.491   1.125
  150HI0     CG 1708   7.169   6.508   1.047
  150HI0    ND1 1709   7.254   6.410   1.023
  150HI0    HD1 1710   7.240   6.314   1.046
  150HI0    CD2 1711   7.214   6.618   0.987
  150HI0    HD2 1712   7.176   6.720   0.994
  150HI0    CE1 1713   7.355   6.456   0.950
  150HI0    HE1 1714   7.452   6.407   0.935
  150HI0    NE2 1715   7.330   6.585   0.931
  150HI0    HE2 1716   7.395   6.647   0.886
  150HI0      C 1717   7.067   6.286   1.280
  150HI0      O 1718   7.170   6.242   1.230
  151SER      N 1719   6.952   6.218   1.283
  151SER      H 1720   6.862   6.249   1.253
  151SER     CA 1721   6.960   6.082   1.339
  151SER     CB 1722   6.849   6.055   1.440
  151SER     OG 1723   6.732   6.114   1.383
  151SER     HG 1724   6.651   6.109   1.441
  151SER      C 1725   6.946   5.986   1.220
  151SER      O 1726   6.842   5.924   1.203
  152AS4      N 1727   7.063   5.963   1.161
  152AS4      H 1728   7.146   5.996   1.205
  152AS4     CA 1729   7.078   5.879   1.042
  152AS4     CB 1730   7.210   5.917   0.974
  152AS4     CG 1731   7.194   6.049   0.898
  152AS4    OD1 1732   7.079   6.076   0.856
  152AS4   HD11 1733   7.095   6.157   0.800
  152AS4   HD12 1734   7.016   6.016   0.906
  152AS4    OD2 1735   7.292   6.126   0.895
  152AS4   HD21 1736   7.246   6.215   0.891
  152AS4   HD22 1737   7.381   6.081   0.899
  152AS4      C 1738   7.074   5.728   1.065
  152AS4      O 1739   7.101   5.686   1.178
  153LEU      N 1740   7.046   5.633   0.975
  153LEU      H 1741   7.004   5.662   0.889
  153LEU     CA 1742   7.038   5.488   0.996
  153LEU     CB 1743   6.917   5.428   0.924
  153LEU     CG 1744   6.778   5.485   0.954
  153LEU    CD1 1745   6.678   5.424   0.855
  153LEU    CD2 1746   6.737   5.467   1.099
  153LEU      C 1747   7.169   5.419   0.957
  153LEU      O 1748   7.224   5.450   0.852
  154SER      N 1749   7.234   5.357   1.056
  154SER      H 1750   7.225   5.385   1.151
  154SER     CA 1751   7.341   5.260   1.027
  154SER     CB 1752   7.472   5.301   1.095
  154SER     OG 1753   7.574   5.202   1.076
  154SER     HG 1754   7.615   5.224   0.987
  154SER      C 1755   7.278   5.126   1.066
  154SER      O 1756   7.194   5.116   1.155
  155PHE      N 1757   7.296   5.024   0.983
  155PHE      H 1758   7.361   5.024   0.905
  155PHE     CA 1759   7.257   4.885   1.010
  155PHE     CB 1760   7.165   4.836   0.899
  155PHE     CG 1761   7.081   4.715   0.941
  155PHE    CD1 1762   6.981   4.740   1.034
  155PHE    HD1 1763   6.953   4.834   1.082
  155PHE    CD2 1764   7.112   4.587   0.895
  155PHE    HD2 1765   7.163   4.577   0.799
  155PHE    CE1 1766   6.907   4.630   1.076
  155PHE    HE1 1767   6.843   4.638   1.164
  155PHE    CE2 1768   7.044   4.478   0.946
  155PHE    HE2 1769   7.055   4.378   0.904
  155PHE     CZ 1770   6.935   4.501   1.030
  155PHE     HZ 1771   6.865   4.420   1.047
  155PHE      C 1772   7.376   4.789   1.016
  155PHE      O 1773   7.477   4.811   0.947
  156SER      N 1774   7.369   4.689   1.102
  156SER      H 1775   7.301   4.680   1.174
  156SER     CA 1776   7.467   4.579   1.105
  156SER     CB 1777   7.608   4.620   1.151
  156SER     OG 1778   7.698   4.510   1.135
  156SER     HG 1779   7.728   4.483   1.225
  156SER      C 1780   7.430   4.462   1.195
  156SER      O 1781   7.441   4.468   1.319
  157LYSH     N 1782   7.424   4.345   1.132
  157LYSH     H 1783   7.474   4.326   1.047
  157LYSH    CA 1784   7.384   4.217   1.192
  157LYSH    CB 1785   7.505   4.134   1.234
  157LYSH    CG 1786   7.600   4.107   1.118
  157LYSH    CD 1787   7.545   3.998   1.026
  157LYSH    CE 1788   7.656   3.951   0.931
  157LYSH    NZ 1789   7.600   3.864   0.827
  157LYSH   HZ1 1790   7.570   3.781   0.874
  157LYSH   HZ2 1791   7.526   3.908   0.776
  157LYSH   HZ3 1792   7.674   3.849   0.762
  157LYSH     C 1793   7.265   4.187   1.285
  157LYSH     O 1794   7.211   4.077   1.289
  158AS4      N 1795   7.230   4.283   1.370
  158AS4      H 1796   7.266   4.377   1.366
  158AS4     CA 1797   7.119   4.271   1.465
  158AS4     CB 1798   7.144   4.383   1.566
  158AS4     CG 1799   7.101   4.356   1.710
  158AS4    OD1 1800   6.994   4.414   1.738
  158AS4   HD11 1801   7.002   4.458   1.829
  158AS4   HD12 1802   6.935   4.416   1.658
  158AS4    OD2 1803   7.169   4.271   1.773
  158AS4   HD21 1804   7.143   4.255   1.868
  158AS4   HD22 1805   7.250   4.244   1.721
  158AS4      C 1806   6.979   4.278   1.405
  158AS4      O 1807   6.949   4.302   1.288
  159TRP      N 1808   6.881   4.267   1.494
  159TRP      H 1809   6.903   4.242   1.589
  159TRP     CA 1810   6.748   4.314   1.452
  159TRP     CB 1811   6.653   4.241   1.547
  159TRP     CG 1812   6.502   4.249   1.527
  159TRP    CD1 1813   6.424   4.158   1.468
  159TRP    HD1 1814   6.479   4.072   1.429
  159TRP    CD2 1815   6.412   4.340   1.581
  159TRP    NE1 1816   6.297   4.196   1.472
  159TRP    HE1 1817   6.222   4.144   1.431
  159TRP    CE2 1818   6.283   4.310   1.538
  159TRP    CE3 1819   6.440   4.463   1.640
  159TRP    HE3 1820   6.539   4.473   1.684
  159TRP    CZ2 1821   6.186   4.409   1.553
  159TRP    HZ2 1822   6.081   4.387   1.537
  159TRP    CZ3 1823   6.347   4.567   1.648
  159TRP    HZ3 1824   6.368   4.669   1.679
  159TRP    CH2 1825   6.219   4.533   1.606
  159TRP    HH2 1826   6.144   4.608   1.629
  159TRP      C 1827   6.726   4.465   1.460
  159TRP      O 1828   6.665   4.528   1.374
  160SER      N 1829   6.772   4.529   1.568
  160SER      H 1830   6.829   4.479   1.633
  160SER     CA 1831   6.760   4.674   1.586
  160SER     CB 1832   6.820   4.709   1.722
  160SER     OG 1833   6.778   4.833   1.780
  160SER     HG 1834   6.847   4.845   1.852
  160SER      C 1835   6.832   4.752   1.476
  160SER      O 1836   6.925   4.696   1.419
  161PHE      N 1837   6.796   4.880   1.466
  161PHE      H 1838   6.726   4.921   1.525
  161PHE     CA 1839   6.866   4.975   1.378
  161PHE     CB 1840   6.770   5.076   1.316
  161PHE     CG 1841   6.661   5.010   1.231
  161PHE    CD1 1842   6.669   4.995   1.093
  161PHE    HD1 1843   6.741   5.066   1.053
  161PHE    CD2 1844   6.553   4.949   1.293
  161PHE    HD2 1845   6.519   4.967   1.396
  161PHE    CE1 1846   6.583   4.918   1.017
  161PHE    HE1 1847   6.576   4.927   0.908
  161PHE    CE2 1848   6.462   4.877   1.216
  161PHE    HE2 1849   6.361   4.858   1.250
  161PHE     CZ 1850   6.474   4.856   1.079
  161PHE     HZ 1851   6.388   4.821   1.021
  161PHE      C 1852   6.961   5.052   1.471
  161PHE      O 1853   6.932   5.060   1.590
  162TYR      N 1854   7.060   5.121   1.413
  162TYR      H 1855   7.094   5.106   1.321
  162TYR     CA 1856   7.144   5.209   1.495
  162TYR     CB 1857   7.286   5.153   1.478
  162TYR     CG 1858   7.317   5.023   1.553
  162TYR    CD1 1859   7.307   4.902   1.486
  162TYR    HD1 1860   7.260   4.884   1.390
  162TYR    CD2 1861   7.353   5.023   1.688
  162TYR    HD2 1862   7.307   5.100   1.750
  162TYR    CE1 1863   7.336   4.782   1.551
  162TYR    HE1 1864   7.302   4.687   1.510
  162TYR    CE2 1865   7.385   4.906   1.755
  162TYR    HE2 1866   7.410   4.921   1.860
  162TYR     CZ 1867   7.371   4.787   1.685
  162TYR     OH 1868   7.406   4.677   1.757
  162TYR     HH 1869   7.423   4.611   1.683
  162TYR      C 1870   7.144   5.355   1.447
  162TYR      O 1871   7.192   5.390   1.340
  163LEU      N 1872   7.062   5.431   1.519
  163LEU      H 1873   7.052   5.396   1.612
  163LEU     CA 1874   7.042   5.576   1.501
  163LEU     CB 1875   6.939   5.634   1.597
  163LEU     CG 1876   6.810   5.558   1.567
  163LEU    CD1 1877   6.728   5.571   1.695
  163LEU    CD2 1878   6.742   5.629   1.450
  163LEU      C 1879   7.174   5.648   1.530
  163LEU      O 1880   7.220   5.646   1.644
  164LEU      N 1881   7.239   5.696   1.424
  164LEU      H 1882   7.197   5.682   1.334
  164LEU     CA 1883   7.359   5.780   1.428
  164LEU     CB 1884   7.446   5.769   1.303
  164LEU     CG 1885   7.595   5.784   1.336
  164LEU    CD1 1886   7.636   5.665   1.423
  164LEU    CD2 1887   7.669   5.782   1.201
  164LEU      C 1888   7.345   5.930   1.458
  164LEU      O 1889   7.303   6.002   1.368
  165TYR      N 1890   7.386   5.963   1.580
  165TYR      H 1891   7.424   5.898   1.645
  165TYR     CA 1892   7.382   6.100   1.633
  165TYR     CB 1893   7.329   6.090   1.776
  165TYR     CG 1894   7.179   6.061   1.791
  165TYR    CD1 1895   7.127   5.934   1.815
  165TYR    HD1 1896   7.194   5.849   1.816
  165TYR    CD2 1897   7.090   6.167   1.781
  165TYR    HD2 1898   7.126   6.261   1.740
  165TYR    CE1 1899   6.991   5.911   1.833
  165TYR    HE1 1900   6.952   5.809   1.831
  165TYR    CE2 1901   6.953   6.146   1.796
  165TYR    HE2 1902   6.883   6.221   1.761
  165TYR     CZ 1903   6.905   6.020   1.829
  165TYR     OH 1904   6.777   6.022   1.875
  165TYR     HH 1905   6.765   5.937   1.927
  165TYR      C 1906   7.516   6.173   1.619
  165TYR      O 1907   7.612   6.129   1.682
  166TYR      N 1908   7.512   6.287   1.551
  166TYR      H 1909   7.423   6.325   1.523
  166TYR     CA 1910   7.637   6.357   1.517
  166TYR     CB 1911   7.646   6.407   1.373
  166TYR     CG 1912   7.623   6.299   1.266
  166TYR    CD1 1913   7.493   6.264   1.233
  166TYR    HD1 1914   7.415   6.284   1.306
  166TYR    CD2 1915   7.735   6.260   1.192
  166TYR    HD2 1916   7.838   6.278   1.224
  166TYR    CE1 1917   7.474   6.187   1.119
  166TYR    HE1 1918   7.374   6.148   1.100
  166TYR    CE2 1919   7.709   6.190   1.076
  166TYR    HE2 1920   7.803   6.176   1.021
  166TYR     CZ 1921   7.580   6.154   1.036
  166TYR     OH 1922   7.554   6.087   0.920
  166TYR     HH 1923   7.454   6.087   0.922
  166TYR      C 1924   7.656   6.477   1.610
  166TYR      O 1925   7.567   6.520   1.683
  167THR      N 1926   7.782   6.519   1.618
  167THR      H 1927   7.858   6.454   1.609
  167THR     CA 1928   7.832   6.644   1.677
  167THR     CB 1929   7.810   6.637   1.828
  167THR    OG1 1930   7.806   6.771   1.878
  167THR    HG1 1931   7.711   6.791   1.901
  167THR    CG2 1932   7.909   6.550   1.904
  167THR      C 1933   7.979   6.664   1.640
  167THR      O 1934   8.048   6.570   1.602
  168GL4      N 1935   8.027   6.784   1.672
  168GL4      H 1936   7.976   6.852   1.724
  168GL4     CA 1937   8.163   6.830   1.641
  168GL4     CB 1938   8.171   6.961   1.563
  168GL4     CG 1939   8.094   7.075   1.632
  168GL4     CD 1940   8.055   7.181   1.528
  168GL4    OE1 1941   7.937   7.189   1.489
  168GL4   HE11 1942   7.934   7.268   1.428
  168GL4   HE12 1943   7.883   7.138   1.556
  168GL4    OE2 1944   8.138   7.272   1.507
  168GL4   HE21 1945   8.092   7.351   1.467
  168GL4   HE22 1946   8.226   7.239   1.541
  168GL4      C 1947   8.259   6.838   1.760
  168GL4      O 1948   8.221   6.860   1.876
  169PHE      N 1949   8.386   6.821   1.727
  169PHE      H 1950   8.402   6.793   1.632
  169PHE     CA 1951   8.494   6.825   1.827
  169PHE     CB 1952   8.593   6.718   1.781
  169PHE     CG 1953   8.704   6.680   1.879
  169PHE    CD1 1954   8.824   6.750   1.874
  169PHE    HD1 1955   8.838   6.838   1.811
  169PHE    CD2 1956   8.692   6.566   1.955
  169PHE    HD2 1957   8.602   6.504   1.961
  169PHE    CE1 1958   8.935   6.702   1.944
  169PHE    HE1 1959   9.035   6.734   1.914
  169PHE    CE2 1960   8.802   6.514   2.023
  169PHE    HE2 1961   8.797   6.419   2.077
  169PHE     CZ 1962   8.923   6.581   2.010
  169PHE     HZ 1963   9.013   6.540   2.056
  169PHE      C 1964   8.556   6.965   1.834
  169PHE      O 1965   8.588   7.032   1.737
  170THR      N 1966   8.563   7.007   1.960
  170THR      H 1967   8.498   6.983   2.032
  170THR     CA 1968   8.635   7.129   1.999
  170THR     CB 1969   8.548   7.248   2.039
  170THR    OG1 1970   8.459   7.217   2.145
  170THR    HG1 1971   8.399   7.295   2.159
  170THR    CG2 1972   8.447   7.289   1.931
  170THR      C 1973   8.727   7.104   2.119
  170THR      O 1974   8.684   7.039   2.214
  171PRO      N 1975   8.855   7.134   2.099
  171PRO     CA 1976   8.957   7.113   2.204
  171PRO     CB 1977   9.093   7.136   2.138
  171PRO     CG 1978   9.066   7.092   1.995
  171PRO     CD 1979   8.927   7.153   1.973
  171PRO      C 1980   8.943   7.190   2.336
  171PRO      O 1981   8.978   7.149   2.447
  172THR      N 1982   8.897   7.314   2.317
  172THR      H 1983   8.905   7.360   2.230
  172THR     CA 1984   8.864   7.395   2.435
  172THR     CB 1985   8.843   7.543   2.402
  172THR    OG1 1986   8.730   7.565   2.317
  172THR    HG1 1987   8.763   7.551   2.224
  172THR    CG2 1988   8.979   7.603   2.366
  172THR      C 1989   8.734   7.340   2.494
  172THR      O 1990   8.660   7.256   2.445
  173GL4      N 1991   8.729   7.362   2.625
  173GL4      H 1992   8.797   7.416   2.675
  173GL4     CA 1993   8.627   7.303   2.715
  173GL4     CB 1994   8.493   7.373   2.690
  173GL4     CG 1995   8.484   7.504   2.769
  173GL4     CD 1996   8.368   7.594   2.723
  173GL4    OE1 1997   8.261   7.581   2.787
  173GL4   HE11 1998   8.204   7.655   2.750
  173GL4   HE12 1999   8.271   7.512   2.859
  173GL4    OE2 2000   8.391   7.678   2.634
  173GL4   HE21 2001   8.304   7.716   2.602
  173GL4   HE22 2002   8.485   7.711   2.644
  173GL4      C 2003   8.613   7.152   2.695
  173GL4      O 2004   8.506   7.091   2.696
  174LYSH     N 2005   8.724   7.082   2.677
  174LYSH     H 2006   8.806   7.128   2.710
  174LYSH    CA 2007   8.736   6.935   2.671
  174LYSH    CB 2008   8.700   6.868   2.803
  174LYSH    CG 2009   8.800   6.904   2.914
  174LYSH    CD 2010   8.839   6.784   3.001
  174LYSH    CE 2011   8.990   6.789   3.021
  174LYSH    NZ 2012   9.030   6.688   3.119
  174LYSH   HZ1 2013   9.129   6.673   3.111
  174LYSH   HZ2 2014   9.001   6.719   3.210
  174LYSH   HZ3 2015   8.968   6.612   3.103
  174LYSH     C 2016   8.679   6.852   2.557
  174LYSH     O 2017   8.560   6.840   2.527
  175ASN      N 2018   8.775   6.768   2.517
  175ASN      H 2019   8.865   6.775   2.559
  175ASN     CA 2020   8.757   6.657   2.422
  175ASN     CB 2021   8.900   6.611   2.392
  175ASN     CG 2022   8.972   6.531   2.500
  175ASN    OD1 2023   8.974   6.550   2.622
  175ASN    ND2 2024   9.013   6.410   2.465
  175ASN   HD21 2025   8.984   6.372   2.376
  175ASN   HD22 2026   9.075   6.364   2.527
  175ASN      C 2027   8.674   6.532   2.451
  175ASN      O 2028   8.656   6.443   2.368
  176GL4      N 2029   8.624   6.526   2.573
  176GL4      H 2030   8.618   6.610   2.628
  176GL4     CA 2031   8.552   6.407   2.622
  176GL4     CB 2032   8.563   6.409   2.775
  176GL4     CG 2033   8.690   6.461   2.841
  176GL4     CD 2034   8.681   6.419   2.988
  176GL4    OE1 2035   8.630   6.500   3.067
  176GL4   HE11 2036   8.666   6.489   3.161
  176GL4   HE12 2037   8.551   6.533   3.017
  176GL4    OE2 2038   8.733   6.312   3.026
  176GL4   HE21 2039   8.684   6.289   3.110
  176GL4   HE22 2040   8.808   6.274   2.971
  176GL4      C 2041   8.405   6.412   2.579
  176GL4      O 2042   8.318   6.468   2.645
  177TYR      N 2043   8.380   6.336   2.473
  177TYR      H 2044   8.444   6.270   2.434
  177TYR     CA 2045   8.243   6.331   2.419
  177TYR     CB 2046   8.247   6.359   2.268
  177TYR     CG 2047   8.271   6.508   2.242
  177TYR    CD1 2048   8.401   6.552   2.218
  177TYR    HD1 2049   8.481   6.478   2.217
  177TYR    CD2 2050   8.168   6.600   2.230
  177TYR    HD2 2051   8.065   6.566   2.243
  177TYR    CE1 2052   8.431   6.687   2.200
  177TYR    HE1 2053   8.533   6.723   2.184
  177TYR    CE2 2054   8.186   6.734   2.200
  177TYR    HE2 2055   8.105   6.806   2.191
  177TYR     CZ 2056   8.320   6.768   2.184
  177TYR     OH 2057   8.346   6.902   2.184
  177TYR     HH 2058   8.263   6.954   2.165
  177TYR      C 2059   8.175   6.198   2.452
  177TYR      O 2060   8.195   6.100   2.380
  178ALA      N 2061   8.084   6.214   2.546
  178ALA      H 2062   8.041   6.304   2.559
  178ALA     CA 2063   8.007   6.098   2.593
  178ALA     CB 2064   8.042   6.074   2.741
  178ALA      C 2065   7.857   6.088   2.563
  178ALA      O 2066   7.788   6.189   2.553
  179CYS2     N 2067   7.810   5.965   2.546
  179CYS2     H 2068   7.874   5.888   2.540
  179CYS2    CA 2069   7.673   5.938   2.499
  179CYS2    CB 2070   7.677   5.875   2.360
  179CYS2    SG 2071   7.513   5.900   2.282
  179CYS2     C 2072   7.594   5.841   2.586
  179CYS2     O 2073   7.623   5.725   2.613
  180ARG      N 2074   7.485   5.899   2.637
  180ARG      H 2075   7.476   5.999   2.631
  180ARG     CA 2076   7.390   5.828   2.723
  180ARG     CB 2077   7.404   5.853   2.873
  180ARG     CG 2078   7.353   5.733   2.953
  180ARG     CD 2079   7.357   5.768   3.102
  180ARG     NE 2080   7.337   5.651   3.188
  180ARG     HE 2081   7.383   5.575   3.141
  180ARG     CZ 2082   7.243   5.635   3.281
  180ARG    NH1 2083   7.154   5.733   3.303
  180ARG   HH11 2084   7.167   5.819   3.254
  180ARG   HH12 2085   7.095   5.740   3.384
  180ARG    NH2 2086   7.214   5.513   3.329
  180ARG   HH21 2087   7.254   5.431   3.289
  180ARG   HH22 2088   7.176   5.513   3.422
  180ARG      C 2089   7.247   5.864   2.684
  180ARG      O 2090   7.222   5.976   2.639
  181VAL      N 2091   7.154   5.769   2.692
  181VAL      H 2092   7.177   5.674   2.713
  181VAL     CA 2093   7.011   5.802   2.697
  181VAL     CB 2094   6.928   5.691   2.631
  181VAL    CG1 2095   6.784   5.741   2.615
  181VAL    CG2 2096   6.974   5.664   2.487
  181VAL      C 2097   6.969   5.825   2.841
  181VAL      O 2098   6.974   5.729   2.919
  182ASN      N 2099   6.927   5.942   2.886
  182ASN      H 2100   6.936   6.024   2.831
  182ASN     CA 2101   6.886   5.972   3.025
  182ASN     CB 2102   6.938   6.104   3.082
  182ASN     CG 2103   7.085   6.086   3.119
  182ASN    OD1 2104   7.119   6.004   3.204
  182ASN    ND2 2105   7.175   6.126   3.030
  182ASN   HD21 2106   7.140   6.161   2.944
  182ASN   HD22 2107   7.273   6.127   3.054
  182ASN      C 2108   6.733   5.979   3.021
  182ASN      O 2109   6.668   6.006   2.919
  183HI0      N 2110   6.674   5.969   3.139
  183HI0      H 2111   6.711   5.941   3.228
  183HI0     CA 2112   6.529   5.981   3.161
  183HI0     CB 2113   6.483   5.924   3.296
  183HI0     CG 2114   6.509   5.774   3.312
  183HI0    ND1 2115   6.536   5.718   3.429
  183HI0    HD1 2116   6.560   5.772   3.511
  183HI0    CD2 2117   6.457   5.683   3.230
  183HI0    HD2 2118   6.446   5.705   3.124
  183HI0    CE1 2119   6.495   5.592   3.422
  183HI0    HE1 2120   6.477   5.528   3.510
  183HI0    NE2 2121   6.448   5.570   3.301
  183HI0    HE2 2122   6.394   5.490   3.274
  183HI0      C 2123   6.477   6.124   3.145
  183HI0      O 2124   6.536   6.220   3.194
  184VAL      N 2125   6.358   6.133   3.086
  184VAL      H 2126   6.289   6.061   3.089
  184VAL     CA 2127   6.305   6.261   3.037
  184VAL     CB 2128   6.197   6.260   2.929
  184VAL    CG1 2129   6.241   6.180   2.805
  184VAL    CG2 2130   6.067   6.199   2.982
  184VAL      C 2131   6.280   6.364   3.146
  184VAL      O 2132   6.320   6.478   3.124
  185THR      N 2133   6.241   6.328   3.269
  185THR      H 2134   6.220   6.234   3.295
  185THR     CA 2135   6.228   6.422   3.381
  185THR     CB 2136   6.167   6.365   3.509
  185THR    OG1 2137   6.228   6.239   3.539
  185THR    HG1 2138   6.168   6.162   3.518
  185THR    CG2 2139   6.018   6.400   3.518
  185THR      C 2140   6.363   6.482   3.421
  185THR      O 2141   6.359   6.599   3.460
  186LEU      N 2142   6.476   6.413   3.409
  186LEU      H 2143   6.463   6.314   3.405
  186LEU     CA 2144   6.615   6.454   3.432
  186LEU     CB 2145   6.720   6.342   3.441
  186LEU     CG 2146   6.725   6.259   3.569
  186LEU    CD1 2147   6.638   6.134   3.557
  186LEU    CD2 2148   6.870   6.215   3.592
  186LEU      C 2149   6.657   6.548   3.319
  186LEU      O 2150   6.669   6.668   3.341
  187SER      N 2151   6.642   6.506   3.192
  187SER      H 2152   6.567   6.443   3.172
  187SER     CA 2153   6.687   6.583   3.075
  187SER     CB 2154   6.719   6.497   2.952
  187SER     OG 2155   6.818   6.556   2.868
  187SER     HG 2156   6.896   6.493   2.860
  187SER      C 2157   6.599   6.703   3.038
  187SER      O 2158   6.648   6.788   2.964
  188GLN      N 2159   6.473   6.695   3.079
  188GLN      H 2160   6.431   6.621   3.131
  188GLN     CA 2161   6.376   6.803   3.050
  188GLN     CB 2162   6.425   6.917   3.139
  188GLN     CG 2163   6.348   7.049   3.132
  188GLN     CD 2164   6.437   7.169   3.165
  188GLN    OE1 2165   6.433   7.268   3.093
  188GLN    NE2 2166   6.495   7.185   3.283
  188GLN   HE21 2167   6.473   7.121   3.358
  188GLN   HE22 2168   6.569   7.250   3.296
  188GLN      C 2169   6.353   6.839   2.904
  188GLN      O 2170   6.411   6.940   2.861
  189PRO      N 2171   6.267   6.766   2.834
  189PRO     CA 2172   6.251   6.774   2.688
  189PRO     CB 2173   6.187   6.641   2.648
  189PRO     CG 2174   6.099   6.619   2.770
  189PRO     CD 2175   6.184   6.659   2.891
  189PRO      C 2176   6.190   6.900   2.625
  189PRO      O 2177   6.071   6.927   2.646
  190LYSH     N 2178   6.267   6.972   2.545
  190LYSH     H 2179   6.362   6.954   2.520
  190LYSH    CA 2180   6.208   7.082   2.467
  190LYSH    CB 2181   6.273   7.217   2.497
  190LYSH    CG 2182   6.286   7.257   2.644
  190LYSH    CD 2183   6.366   7.386   2.668
  190LYSH    CE 2184   6.338   7.460   2.799
  190LYSH    NZ 2185   6.307   7.602   2.775
  190LYSH   HZ1 2186   6.222   7.605   2.723
  190LYSH   HZ2 2187   6.289   7.652   2.860
  190LYSH   HZ3 2188   6.377   7.652   2.724
  190LYSH     C 2189   6.222   7.044   2.319
  190LYSH     O 2190   6.308   6.968   2.276
  191ILE      N 2191   6.147   7.114   2.234
  191ILE      H 2192   6.137   7.209   2.263
  191ILE     CA 2193   6.130   7.099   2.089
  191ILE     CB 2194   6.007   7.181   2.049
  191ILE    CG1 2195   5.887   7.141   2.134
  191ILE    CG2 2196   5.975   7.144   1.904
  191ILE     CD 2197   5.784   7.252   2.118
  191ILE      C 2198   6.259   7.143   2.020
  191ILE      O 2199   6.301   7.257   2.038
  192VAL      N 2200   6.325   7.035   1.979
  192VAL      H 2201   6.290   6.943   1.997
  192VAL     CA 2202   6.450   7.031   1.901
  192VAL     CB 2203   6.422   7.081   1.760
  192VAL    CG1 2204   6.537   7.059   1.662
  192VAL    CG2 2205   6.297   7.018   1.697
  192VAL      C 2206   6.562   7.105   1.975
  192VAL      O 2207   6.569   7.228   1.978
  193LYSH     N 2208   6.659   7.025   2.017
  193LYSH     H 2209   6.658   6.927   1.997
  193LYSH    CA 2210   6.782   7.063   2.086
  193LYSH    CB 2211   6.877   7.151   2.006
  193LYSH    CG 2212   6.903   7.117   1.859
  193LYSH    CD 2213   6.954   6.974   1.846
  193LYSH    CE 2214   6.940   6.921   1.703
  193LYSH    NZ 2215   7.015   7.000   1.605
  193LYSH   HZ1 2216   7.109   7.006   1.638
  193LYSH   HZ2 2217   7.012   6.954   1.515
  193LYSH   HZ3 2218   6.985   7.095   1.592
  193LYSH     C 2219   6.766   7.130   2.223
  193LYSH     O 2220   6.676   7.213   2.237
  194TRP      N 2221   6.865   7.116   2.310
  194TRP      H 2222   6.946   7.062   2.288
  194TRP     CA 2223   6.863   7.164   2.450
  194TRP     CB 2224   6.744   7.115   2.533
  194TRP     CG 2225   6.751   6.970   2.582
  194TRP    CD1 2226   6.807   6.916   2.690
  194TRP    HD1 2227   6.890   6.962   2.744
  194TRP    CD2 2228   6.680   6.871   2.516
  194TRP    NE1 2229   6.774   6.788   2.697
  194TRP    HE1 2230   6.789   6.739   2.783
  194TRP    CE2 2231   6.695   6.758   2.595
  194TRP    CE3 2232   6.602   6.859   2.401
  194TRP    HE3 2233   6.566   6.948   2.349
  194TRP    CZ2 2234   6.632   6.639   2.562
  194TRP    HZ2 2235   6.657   6.555   2.626
  194TRP    CZ3 2236   6.543   6.737   2.368
  194TRP    HZ3 2237   6.461   6.742   2.296
  194TRP    CH2 2238   6.550   6.626   2.450
  194TRP    HH2 2239   6.493   6.538   2.421
  194TRP      C 2240   6.997   7.138   2.519
  194TRP      O 2241   7.052   7.028   2.514
  195AS4      N 2242   7.045   7.243   2.584
  195AS4      H 2243   7.008   7.333   2.559
  195AS4     CA 2244   7.157   7.245   2.678
  195AS4     CB 2245   7.240   7.373   2.684
  195AS4     CG 2246   7.315   7.420   2.559
  195AS4    OD1 2247   7.427   7.470   2.580
  195AS4   HD11 2248   7.474   7.477   2.493
  195AS4   HD12 2249   7.439   7.501   2.675
  195AS4    OD2 2250   7.265   7.422   2.444
  195AS4   HD21 2251   7.325   7.462   2.375
  195AS4   HD22 2252   7.165   7.413   2.447
  195AS4      C 2253   7.089   7.212   2.812
  195AS4      O 2254   6.991   7.274   2.849
  196ARG      N 2255   7.165   7.141   2.895
  196ARG      H 2256   7.259   7.115   2.873
  196ARG     CA 2257   7.113   7.095   3.025
  196ARG     CB 2258   7.020   6.979   2.991
  196ARG     CG 2259   6.924   6.933   3.100
  196ARG     CD 2260   6.825   7.044   3.139
  196ARG     NE 2261   6.736   7.067   3.025
  196ARG     HE 2262   6.688   6.983   3.000
  196ARG     CZ 2263   6.700   7.181   2.964
  196ARG    NH1 2264   6.740   7.304   3.001
  196ARG   HH11 2265   6.794   7.314   3.084
  196ARG   HH12 2266   6.709   7.387   2.955
  196ARG    NH2 2267   6.609   7.164   2.867
  196ARG   HH21 2268   6.552   7.082   2.867
  196ARG   HH22 2269   6.594   7.234   2.796
  196ARG      C 2270   7.234   7.048   3.106
  196ARG      O 2271   7.318   6.974   3.058
  197AS4      N 2272   7.220   7.067   3.237
  197AS4      H 2273   7.138   7.121   3.259
  197AS4     CA 2274   7.303   7.006   3.342
  197AS4     CB 2275   7.290   7.085   3.474
  197AS4     CG 2276   7.147   7.101   3.525
  197AS4    OD1 2277   7.080   7.191   3.470
  197AS4   HD11 2278   6.983   7.175   3.487
  197AS4   HD12 2279   7.142   7.261   3.434
  197AS4    OD2 2280   7.107   7.026   3.617
  197AS4   HD21 2281   7.043   7.077   3.675
  197AS4   HD22 2282   7.146   6.936   3.599
  197AS4      C 2283   7.281   6.857   3.368
  197AS4      O 2284   7.176   6.796   3.349
  198MET      N 2285   7.391   6.790   3.402
  198MET      H 2286   7.479   6.827   3.433
  198MET     CA 2287   7.390   6.643   3.415
  198MET     CB 2288   7.395   6.568   3.282
  198MET     CG 2289   7.347   6.424   3.296
  198MET     SD 2290   7.169   6.384   3.294
  198MET     CE 2291   7.118   6.447   3.135
  198MET      C 2292   7.511   6.602   3.500
  198MET     O1 2293   7.518   6.479   3.520
  198MET   HO11 2294   7.439   6.426   3.490
  198MET   HO12 2295   7.606   6.460   3.564
  198MET     O2 2296   7.572   6.691   3.563
  198MET   HO21 2297   7.544   6.777   3.520
  198MET   HO22 2298   7.644   6.643   3.612
   9.84383   9.84383   6.96062   0.00000   0.00000   0.00000   0.00000   4.92190   4.92190
