# Supplementary material for: Interfacial Dynamics and Growth Modes of β2-Microglobulin Dimers
Source: J Chem Inf Model. 2023 May 3;63(14):4447–57. doi: 10.1021/acs.jcim.3c00399 (PMC10369489; doi:10.1021/acs.jcim.3c00399)
Supplement: Supplementary file 2 — ci3c00399_si_002.zip [file ci3c00399_si_002.zip › Supporting-Information/confs_start/Start_conformation_H-2_rep1.gro]

Protein in water t=   0.00000 step= 0
 2298
    1ILE      N    1   5.981   6.389   3.236
    1ILE     H1    2   5.948   6.422   3.148
    1ILE     H2    3   6.066   6.337   3.231
    1ILE     H3    4   5.906   6.328   3.262
    1ILE     CA    5   5.997   6.491   3.340
    1ILE     CB    6   5.981   6.637   3.295
    1ILE    CG1    7   5.849   6.664   3.221
    1ILE    CG2    8   6.103   6.667   3.208
    1ILE     CD    9   5.817   6.812   3.205
    1ILE      C   10   5.897   6.449   3.448
    1ILE      O   11   5.804   6.370   3.434
    2GLN      N   12   5.926   6.497   3.568
    2GLN      H   13   6.004   6.559   3.577
    2GLN     CA   14   5.833   6.487   3.682
    2GLN     CB   15   5.907   6.427   3.801
    2GLN     CG   16   5.814   6.392   3.917
    2GLN     CD   17   5.892   6.370   4.047
    2GLN    OE1   18   5.999   6.421   4.077
    2GLN    NE2   19   5.840   6.268   4.115
    2GLN   HE21   20   5.772   6.203   4.080
    2GLN   HE22   21   5.890   6.246   4.199
    2GLN      C   22   5.796   6.632   3.714
    2GLN      O   23   5.684   6.674   3.685
    3ARG      N   24   5.892   6.703   3.774
    3ARG      H   25   5.979   6.661   3.797
    3ARG     CA   26   5.873   6.834   3.837
    3ARG     CB   27   5.958   6.858   3.962
    3ARG     CG   28   5.970   6.722   4.030
    3ARG     CD   29   6.062   6.716   4.152
    3ARG     NE   30   5.990   6.778   4.264
    3ARG     HE   31   5.955   6.870   4.245
    3ARG     CZ   32   5.970   6.723   4.384
    3ARG    NH1   33   6.015   6.601   4.416
    3ARG   HH11   34   6.069   6.549   4.350
    3ARG   HH12   35   6.001   6.570   4.510
    3ARG    NH2   36   5.860   6.753   4.455
    3ARG   HH21   37   5.789   6.807   4.409
    3ARG   HH22   38   5.840   6.722   4.548
    3ARG      C   39   5.887   6.959   3.750
    3ARG      O   40   5.821   7.062   3.768
    4THR      N   41   5.977   6.950   3.652
    4THR      H   42   6.020   6.865   3.623
    4THR     CA   43   6.035   7.069   3.588
    4THR     CB   44   6.179   7.047   3.542
    4THR    OG1   45   6.210   6.933   3.460
    4THR    HG1   46   6.174   6.845   3.491
    4THR    CG2   47   6.273   7.063   3.661
    4THR      C   48   5.960   7.122   3.466
    4THR      O   49   5.930   7.046   3.374
    5PRO      N   50   5.920   7.249   3.469
    5PRO     CA   51   5.838   7.294   3.356
    5PRO     CB   52   5.780   7.425   3.409
    5PRO     CG   53   5.764   7.407   3.560
    5PRO     CD   54   5.884   7.318   3.594
    5PRO      C   55   5.929   7.305   3.233
    5PRO      O   56   6.047   7.272   3.237
    6LYSH     N   57   5.868   7.306   3.115
    6LYSH     H   58   5.769   7.299   3.108
    6LYSH    CA   59   5.931   7.296   2.982
    6LYSH    CB   60   5.839   7.224   2.884
    6LYSH    CG   61   5.810   7.081   2.933
    6LYSH    CD   62   5.720   7.012   2.831
    6LYSH    CE   63   5.679   6.875   2.884
    6LYSH    NZ   64   5.574   6.807   2.808
    6LYSH   HZ1   65   5.562   6.712   2.837
    6LYSH   HZ2   66   5.486   6.854   2.819
    6LYSH   HZ3   67   5.609   6.808   2.714
    6LYSH     C   68   5.986   7.430   2.933
    6LYSH     O   69   6.102   7.439   2.893
    7ILE      N   70   5.899   7.531   2.933
    7ILE      H   71   5.800   7.519   2.938
    7ILE     CA   72   5.935   7.668   2.896
    7ILE     CB   73   5.879   7.701   2.758
    7ILE    CG1   74   5.727   7.700   2.741
    7ILE    CG2   75   5.943   7.611   2.652
    7ILE     CD   76   5.694   7.801   2.630
    7ILE      C   77   5.918   7.785   2.993
    7ILE      O   78   5.843   7.764   3.089
    8GLN      N   79   5.997   7.891   2.978
    8GLN      H   80   6.075   7.876   2.917
    8GLN     CA   81   5.997   8.020   3.049
    8GLN     CB   82   5.875   8.101   3.004
    8GLN     CG   83   5.897   8.163   2.866
    8GLN     CD   84   5.796   8.276   2.844
    8GLN    OE1   85   5.827   8.394   2.850
    8GLN    NE2   86   5.676   8.241   2.797
    8GLN   HE21   87   5.650   8.145   2.788
    8GLN   HE22   88   5.605   8.309   2.776
    8GLN      C   89   6.014   8.016   3.201
    8GLN      O   90   6.081   8.105   3.253
    9VAL      N   91   5.952   7.925   3.275
    9VAL      H   92   5.893   7.854   3.237
    9VAL     CA   93   5.978   7.896   3.417
    9VAL     CB   94   5.838   7.874   3.474
    9VAL    CG1   95   5.849   7.841   3.623
    9VAL    CG2   96   5.754   8.001   3.454
    9VAL      C   97   6.061   7.771   3.447
    9VAL      O   98   6.045   7.675   3.372
   10TYR      N   99   6.157   7.796   3.535
   10TYR      H  100   6.158   7.887   3.576
   10TYR     CA  101   6.245   7.696   3.598
   10TYR     CB  102   6.151   7.616   3.688
   10TYR     CG  103   6.218   7.538   3.801
   10TYR    CD1  104   6.266   7.601   3.915
   10TYR    HD1  105   6.276   7.709   3.907
   10TYR    CD2  106   6.220   7.399   3.791
   10TYR    HD2  107   6.173   7.344   3.710
   10TYR    CE1  108   6.323   7.524   4.016
   10TYR    HE1  109   6.366   7.578   4.100
   10TYR    CE2  110   6.276   7.320   3.891
   10TYR    HE2  111   6.285   7.213   3.876
   10TYR     CZ  112   6.326   7.386   4.003
   10TYR     OH  113   6.349   7.314   4.116
   10TYR     HH  114   6.354   7.220   4.082
   10TYR      C  115   6.330   7.604   3.510
   10TYR      O  116   6.434   7.561   3.560
   11SER      N  117   6.299   7.581   3.383
   11SER      H  118   6.212   7.611   3.345
   11SER     CA  119   6.387   7.499   3.298
   11SER     CB  120   6.302   7.436   3.188
   11SER     OG  121   6.276   7.529   3.083
   11SER     HG  122   6.207   7.487   3.024
   11SER      C  123   6.530   7.533   3.254
   11SER      O  124   6.607   7.438   3.244
   12ARG      N  125   6.569   7.656   3.223
   12ARG      H  126   6.668   7.670   3.213
   12ARG     CA  127   6.483   7.772   3.197
   12ARG     CB  128   6.537   7.887   3.282
   12ARG     CG  129   6.421   7.977   3.324
   12ARG     CD  130   6.466   8.074   3.434
   12ARG     NE  131   6.361   8.155   3.498
   12ARG     HE  132   6.339   8.136   3.593
   12ARG     CZ  133   6.293   8.259   3.447
   12ARG    NH1  134   6.328   8.311   3.329
   12ARG   HH11  135   6.400   8.270   3.273
   12ARG   HH12  136   6.277   8.389   3.292
   12ARG    NH2  137   6.170   8.275   3.496
   12ARG   HH21  138   6.134   8.231   3.579
   12ARG   HH22  139   6.118   8.348   3.451
   12ARG      C  140   6.491   7.814   3.050
   12ARG      O  141   6.523   7.926   3.010
   13HI0      N  142   6.423   7.726   2.977
   13HI0      H  143   6.369   7.658   3.026
   13HI0     CA  144   6.424   7.730   2.830
   13HI0     CB  145   6.391   7.592   2.773
   13HI0     CG  146   6.512   7.499   2.763
   13HI0    ND1  147   6.586   7.509   2.653
   13HI0    HD1  148   6.565   7.547   2.563
   13HI0    CD2  149   6.575   7.435   2.861
   13HI0    HD2  150   6.522   7.389   2.944
   13HI0    CE1  151   6.704   7.456   2.686
   13HI0    HE1  152   6.792   7.466   2.623
   13HI0    NE2  153   6.693   7.404   2.808
   13HI0    HE2  154   6.753   7.342   2.858
   13HI0      C  155   6.351   7.844   2.759
   13HI0      O  156   6.243   7.881   2.805
   14PRO      N  157   6.421   7.920   2.676
   14PRO     CA  158   6.348   7.988   2.568
   14PRO     CB  159   6.453   8.081   2.506
   14PRO     CG  160   6.551   8.111   2.620
   14PRO     CD  161   6.554   7.979   2.698
   14PRO      C  162   6.279   7.898   2.466
   14PRO      O  163   6.321   7.783   2.449
   15ALA      N  164   6.158   7.935   2.426
   15ALA      H  165   6.117   8.018   2.464
   15ALA     CA  166   6.085   7.863   2.321
   15ALA     CB  167   5.944   7.922   2.315
   15ALA      C  168   6.145   7.876   2.181
   15ALA      O  169   6.231   7.796   2.143
   16GL4      N  170   6.141   8.000   2.132
   16GL4      H  171   6.101   8.073   2.187
   16GL4     CA  172   6.197   8.032   2.001
   16GL4     CB  173   6.124   8.163   1.968
   16GL4     CG  174   6.151   8.278   2.065
   16GL4     CD  175   6.082   8.279   2.201
   16GL4    OE1  176   5.958   8.301   2.203
   16GL4   HE11  177   5.921   8.242   2.275
   16GL4   HE12  178   5.942   8.389   2.160
   16GL4    OE2  179   6.152   8.251   2.301
   16GL4   HE21  180   6.098   8.244   2.385
   16GL4   HE22  181   6.235   8.222   2.254
   16GL4      C  182   6.350   8.039   1.995
   16GL4      O  183   6.400   8.006   1.888
   17ASN      N  184   6.422   8.075   2.101
   17ASN      H  185   6.376   8.115   2.181
   17ASN     CA  186   6.568   8.091   2.110
   17ASN     CB  187   6.597   8.218   2.189
   17ASN     CG  188   6.569   8.347   2.112
   17ASN    OD1  189   6.464   8.407   2.088
   17ASN    ND2  190   6.674   8.397   2.046
   17ASN   HD21  191   6.753   8.335   2.049
   17ASN   HD22  192   6.681   8.489   2.009
   17ASN      C  193   6.640   7.969   2.167
   17ASN      O  194   6.577   7.887   2.234
   18GLY      N  195   6.765   7.960   2.122
   18GLY      H  196   6.800   8.016   2.047
   18GLY     CA  197   6.840   7.839   2.160
   18GLY      C  198   6.986   7.864   2.195
   18GLY      O  199   7.010   7.977   2.239
   19LYSH     N  200   7.073   7.764   2.196
   19LYSH     H  201   7.156   7.802   2.237
   19LYSH    CA  202   7.065   7.626   2.145
   19LYSH    CB  203   7.203   7.562   2.133
   19LYSH    CG  204   7.272   7.618   2.008
   19LYSH    CD  205   7.419   7.583   1.985
   19LYSH    CE  206   7.424   7.435   1.944
   19LYSH    NZ  207   7.562   7.385   1.938
   19LYSH   HZ1  208   7.613   7.461   1.897
   19LYSH   HZ2  209   7.607   7.366   2.025
   19LYSH   HZ3  210   7.575   7.306   1.878
   19LYSH     C  211   6.974   7.542   2.235
   19LYSH     O  212   6.993   7.544   2.356
   20SER      N  213   6.894   7.456   2.171
   20SER      H  214   6.906   7.445   2.072
   20SER     CA  215   6.804   7.359   2.234
   20SER     CB  216   6.691   7.343   2.133
   20SER     OG  217   6.571   7.294   2.193
   20SER     HG  218   6.525   7.227   2.135
   20SER      C  219   6.863   7.223   2.272
   20SER      O  220   6.904   7.156   2.177
   21ASN      N  221   6.857   7.199   2.402
   21ASN      H  222   6.819   7.271   2.460
   21ASN     CA  223   6.885   7.072   2.472
   21ASN     CB  224   6.777   6.974   2.427
   21ASN     CG  225   6.641   7.018   2.482
   21ASN    OD1  226   6.553   7.069   2.412
   21ASN    ND2  227   6.615   7.001   2.611
   21ASN   HD21  228   6.685   6.971   2.676
   21ASN   HD22  229   6.528   7.025   2.654
   21ASN      C  230   7.025   7.011   2.458
   21ASN      O  231   7.028   6.902   2.401
   22PHE      N  232   7.131   7.072   2.509
   22PHE      H  233   7.213   7.015   2.498
   22PHE     CA  234   7.162   7.199   2.576
   22PHE     CB  235   7.211   7.304   2.476
   22PHE     CG  236   7.362   7.311   2.454
   22PHE    CD1  237   7.437   7.403   2.527
   22PHE    HD1  238   7.384   7.491   2.564
   22PHE    CD2  239   7.437   7.200   2.416
   22PHE    HD2  240   7.385   7.127   2.353
   22PHE    CE1  241   7.571   7.389   2.560
   22PHE    HE1  242   7.610   7.451   2.640
   22PHE    CE2  243   7.564   7.167   2.460
   22PHE    HE2  244   7.611   7.070   2.443
   22PHE     CZ  245   7.629   7.265   2.533
   22PHE     HZ  246   7.733   7.240   2.553
   22PHE      C  247   7.068   7.265   2.678
   22PHE      O  248   6.974   7.332   2.637
   23LEU      N  249   7.111   7.264   2.804
   23LEU      H  250   7.205   7.247   2.832
   23LEU     CA  251   7.037   7.333   2.911
   23LEU     CB  252   7.090   7.294   3.049
   23LEU     CG  253   7.002   7.335   3.168
   23LEU    CD1  254   6.863   7.271   3.168
   23LEU    CD2  255   7.072   7.304   3.300
   23LEU      C  256   7.058   7.484   2.897
   23LEU      O  257   7.155   7.537   2.843
   24ASN      N  258   6.947   7.556   2.909
   24ASN      H  259   6.859   7.516   2.883
   24ASN     CA  260   6.951   7.703   2.912
   24ASN     CB  261   6.855   7.753   2.804
   24ASN     CG  262   6.875   7.721   2.655
   24ASN    OD1  263   6.805   7.785   2.577
   24ASN    ND2  264   6.966   7.633   2.614
   24ASN   HD21  265   7.023   7.571   2.667
   24ASN   HD22  266   6.968   7.617   2.515
   24ASN      C  267   6.910   7.766   3.045
   24ASN      O  268   6.802   7.735   3.094
   25CYS2     N  269   6.980   7.871   3.087
   25CYS2     H  270   7.076   7.869   3.058
   25CYS2    CA  271   6.931   7.956   3.196
   25CYS2    CB  272   7.009   7.937   3.326
   25CYS2    SG  273   7.008   7.773   3.408
   25CYS2     C  274   6.925   8.106   3.167
   25CYS2     O  275   7.020   8.183   3.158
   26TYR      N  276   6.813   8.142   3.105
   26TYR      H  277   6.752   8.075   3.062
   26TYR     CA  278   6.776   8.280   3.070
   26TYR     CB  279   6.654   8.268   2.979
   26TYR     CG  280   6.626   8.390   2.890
   26TYR    CD1  281   6.692   8.407   2.769
   26TYR    HD1  282   6.774   8.342   2.739
   26TYR    CD2  283   6.522   8.475   2.924
   26TYR    HD2  284   6.473   8.466   3.021
   26TYR    CE1  285   6.662   8.508   2.679
   26TYR    HE1  286   6.733   8.531   2.599
   26TYR    CE2  287   6.481   8.567   2.828
   26TYR    HE2  288   6.393   8.625   2.854
   26TYR     CZ  289   6.552   8.587   2.710
   26TYR     OH  290   6.499   8.673   2.619
   26TYR     HH  291   6.539   8.650   2.530
   26TYR      C  292   6.752   8.379   3.184
   26TYR      O  293   6.652   8.357   3.252
   27VAL      N  294   6.834   8.481   3.207
   27VAL      H  295   6.920   8.488   3.157
   27VAL     CA  296   6.787   8.594   3.289
   27VAL     CB  297   6.885   8.637   3.398
   27VAL    CG1  298   6.814   8.722   3.504
   27VAL    CG2  299   6.951   8.514   3.461
   27VAL      C  300   6.752   8.707   3.193
   27VAL      O  301   6.835   8.748   3.112
   28SER      N  302   6.627   8.753   3.201
   28SER      H  303   6.566   8.712   3.268
   28SER     CA  304   6.567   8.855   3.113
   28SER     CB  305   6.430   8.807   3.066
   28SER     OG  306   6.360   8.900   2.983
   28SER     HG  307   6.347   8.862   2.892
   28SER      C  308   6.550   8.989   3.185
   28SER      O  309   6.557   8.986   3.308
   29GLY      N  310   6.565   9.102   3.116
   29GLY      H  311   6.616   9.099   3.030
   29GLY     CA  312   6.520   9.228   3.177
   29GLY      C  313   6.595   9.299   3.289
   29GLY      O  314   6.538   9.364   3.376
   30PHE      N  315   6.726   9.277   3.304
   30PHE      H  316   6.774   9.211   3.246
   30PHE     CA  317   6.796   9.297   3.431
   30PHE     CB  318   6.812   9.159   3.496
   30PHE     CG  319   6.925   9.075   3.434
   30PHE    CD1  320   6.911   9.007   3.314
   30PHE    HD1  321   6.818   9.019   3.259
   30PHE    CD2  322   7.047   9.074   3.500
   30PHE    HD2  323   7.034   9.095   3.606
   30PHE    CE1  324   7.019   8.933   3.266
   30PHE    HE1  325   7.012   8.898   3.163
   30PHE    CE2  326   7.157   9.009   3.445
   30PHE    HE2  327   7.256   9.003   3.490
   30PHE     CZ  328   7.142   8.932   3.330
   30PHE     HZ  329   7.228   8.894   3.274
   30PHE      C  330   6.930   9.369   3.419
   30PHE      O  331   6.991   9.368   3.312
   31HI0      N  332   6.981   9.426   3.528
   31HI0      H  333   6.930   9.409   3.612
   31HI0     CA  334   7.101   9.510   3.539
   31HI0     CB  335   7.045   9.652   3.521
   31HI0     CG  336   7.155   9.754   3.491
   31HI0    ND1  337   7.216   9.822   3.588
   31HI0    HD1  338   7.186   9.823   3.683
   31HI0    CD2  339   7.246   9.756   3.394
   31HI0    HD2  340   7.224   9.725   3.292
   31HI0    CE1  341   7.336   9.866   3.551
   31HI0    HE1  342   7.393   9.940   3.607
   31HI0    NE2  343   7.353   9.830   3.424
   31HI0    HE2  344   7.427   9.860   3.364
   31HI0      C  345   7.169   9.496   3.675
   31HI0      O  346   7.085   9.482   3.765
   32PRO      N  347   7.299   9.488   3.700
   32PRO     CA  348   7.413   9.458   3.612
   32PRO     CB  349   7.540   9.479   3.695
   32PRO     CG  350   7.501   9.587   3.796
   32PRO     CD  351   7.351   9.564   3.814
   32PRO      C  352   7.416   9.315   3.557
   32PRO      O  353   7.329   9.234   3.590
   33SER      N  354   7.510   9.286   3.467
   33SER      H  355   7.563   9.363   3.432
   33SER     CA  356   7.524   9.158   3.396
   33SER     CB  357   7.591   9.176   3.260
   33SER     OG  358   7.713   9.246   3.284
   33SER     HG  359   7.795   9.190   3.270
   33SER      C  360   7.601   9.043   3.461
   33SER      O  361   7.602   8.930   3.413
   34AS4      N  362   7.669   9.076   3.570
   34AS4      H  363   7.708   9.168   3.573
   34AS4     CA  364   7.733   8.978   3.659
   34AS4     CB  365   7.863   9.033   3.719
   34AS4     CG  366   7.970   9.067   3.615
   34AS4    OD1  367   7.960   9.185   3.577
   34AS4   HD11  368   8.035   9.200   3.512
   34AS4   HD12  369   7.888   9.233   3.626
   34AS4    OD2  370   8.057   8.988   3.573
   34AS4   HD21  371   8.141   9.037   3.548
   34AS4   HD22  372   8.017   8.896   3.574
   34AS4      C  373   7.646   8.908   3.763
   34AS4      O  374   7.624   8.956   3.875
   35ILE      N  375   7.577   8.808   3.709
   35ILE      H  376   7.569   8.803   3.610
   35ILE     CA  377   7.491   8.724   3.795
   35ILE     CB  378   7.341   8.737   3.766
   35ILE    CG1  379   7.248   8.670   3.866
   35ILE    CG2  380   7.314   8.681   3.626
   35ILE     CD  381   7.099   8.675   3.829
   35ILE      C  382   7.532   8.577   3.803
   35ILE      O  383   7.590   8.517   3.714
   36GL4      N  384   7.522   8.529   3.927
   36GL4      H  385   7.509   8.593   4.003
   36GL4     CA  386   7.548   8.387   3.953
   36GL4     CB  387   7.603   8.356   4.092
   36GL4     CG  388   7.756   8.350   4.099
   36GL4     CD  389   7.811   8.210   4.072
   36GL4    OE1  390   7.866   8.196   3.961
   36GL4   HE11  391   7.920   8.112   3.956
   36GL4   HE12  392   7.831   8.266   3.898
   36GL4    OE2  393   7.811   8.124   4.163
   36GL4   HE21  394   7.835   8.032   4.132
   36GL4   HE22  395   7.761   8.170   4.236
   36GL4      C  396   7.424   8.300   3.930
   36GL4      O  397   7.326   8.321   4.001
   37VAL      N  398   7.432   8.207   3.835
   37VAL      H  399   7.519   8.192   3.788
   37VAL     CA  400   7.326   8.114   3.794
   37VAL     CB  401   7.281   8.139   3.650
   37VAL    CG1  402   7.143   8.072   3.647
   37VAL    CG2  403   7.252   8.284   3.611
   37VAL      C  404   7.374   7.971   3.820
   37VAL      O  405   7.471   7.935   3.754
   38AS4      N  406   7.300   7.900   3.905
   38AS4      H  407   7.212   7.927   3.944
   38AS4     CA  408   7.347   7.764   3.935
   38AS4     CB  409   7.330   7.734   4.084
   38AS4     CG  410   7.390   7.826   4.190
   38AS4    OD1  411   7.510   7.818   4.225
   38AS4   HD11  412   7.521   7.852   4.318
   38AS4   HD12  413   7.563   7.775   4.152
   38AS4    OD2  414   7.309   7.911   4.235
   38AS4   HD21  415   7.327   7.925   4.332
   38AS4   HD22  416   7.244   7.943   4.166
   38AS4      C  417   7.266   7.664   3.853
   38AS4      O  418   7.146   7.647   3.874
   39LEU      N  419   7.320   7.630   3.736
   39LEU      H  420   7.393   7.689   3.701
   39LEU     CA  421   7.272   7.527   3.643
   39LEU     CB  422   7.362   7.525   3.520
   39LEU     CG  423   7.339   7.649   3.432
   39LEU    CD1  424   7.427   7.770   3.465
   39LEU    CD2  425   7.342   7.589   3.291
   39LEU      C  426   7.262   7.390   3.710
   39LEU      O  427   7.364   7.354   3.768
   40LEU      N  428   7.140   7.356   3.752
   40LEU      H  429   7.060   7.413   3.733
   40LEU     CA  430   7.112   7.232   3.826
   40LEU     CB  431   6.977   7.246   3.897
   40LEU     CG  432   6.980   7.324   4.028
   40LEU    CD1  433   6.837   7.360   4.071
   40LEU    CD2  434   7.045   7.234   4.133
   40LEU      C  435   7.105   7.108   3.736
   40LEU      O  436   7.036   7.112   3.635
   41LYSH     N  437   7.148   7.002   3.803
   41LYSH     H  438   7.203   6.999   3.887
   41LYSH    CA  439   7.134   6.864   3.752
   41LYSH    CB  440   7.274   6.808   3.729
   41LYSH    CG  441   7.276   6.661   3.685
   41LYSH    CD  442   7.405   6.580   3.676
   41LYSH    CE  443   7.482   6.595   3.808
   41LYSH    NZ  444   7.581   6.487   3.812
   41LYSH   HZ1  445   7.543   6.403   3.850
   41LYSH   HZ2  446   7.612   6.486   3.717
   41LYSH   HZ3  447   7.647   6.513   3.882
   41LYSH     C  448   7.062   6.788   3.864
   41LYSH     O  449   7.122   6.781   3.971
   42ASN      N  450   6.934   6.754   3.852
   42ASN      H  451   6.890   6.756   3.762
   42ASN     CA  452   6.850   6.722   3.968
   42ASN     CB  453   6.863   6.571   3.991
   42ASN     CG  454   7.000   6.507   4.019
   42ASN    OD1  455   7.054   6.522   4.128
   42ASN    ND2  456   7.058   6.454   3.911
   42ASN   HD21  457   7.024   6.451   3.817
   42ASN   HD22  458   7.121   6.379   3.930
   42ASN      C  459   6.845   6.807   4.095
   42ASN      O  460   6.784   6.914   4.096
   43GLY      N  461   6.943   6.781   4.181
   43GLY      H  462   6.989   6.692   4.177
   43GLY     CA  463   6.961   6.854   4.307
   43GLY      C  464   7.092   6.932   4.321
   43GLY      O  465   7.107   7.013   4.412
   44GL4      N  466   7.189   6.895   4.237
   44GL4      H  467   7.151   6.868   4.149
   44GL4     CA  468   7.329   6.937   4.247
   44GL4     CB  469   7.413   6.813   4.213
   44GL4     CG  470   7.517   6.771   4.317
   44GL4     CD  471   7.589   6.884   4.391
   44GL4    OE1  472   7.650   6.974   4.329
   44GL4   HE11  473   7.676   7.051   4.388
   44GL4   HE12  474   7.651   6.944   4.234
   44GL4    OE2  475   7.575   6.895   4.514
   44GL4   HE21  476   7.625   6.971   4.555
   44GL4   HE22  477   7.495   6.841   4.542
   44GL4      C  478   7.358   7.040   4.138
   44GL4      O  479   7.291   7.042   4.035
   45ARG      N  480   7.474   7.102   4.157
   45ARG      H  481   7.539   7.061   4.221
   45ARG     CA  482   7.531   7.203   4.068
   45ARG     CB  483   7.618   7.289   4.160
   45ARG     CG  484   7.658   7.419   4.090
   45ARG     CD  485   7.775   7.467   4.176
   45ARG     NE  486   7.837   7.578   4.102
   45ARG     HE  487   7.814   7.583   4.005
   45ARG     CZ  488   7.935   7.657   4.148
   45ARG    NH1  489   7.988   7.648   4.271
   45ARG   HH11  490   7.974   7.563   4.322
   45ARG   HH12  491   8.054   7.719   4.295
   45ARG    NH2  492   8.006   7.726   4.058
   45ARG   HH21  493   7.989   7.704   3.962
   45ARG   HH22  494   8.070   7.798   4.085
   45ARG      C  495   7.608   7.139   3.952
   45ARG      O  496   7.653   7.025   3.965
   46ILE      N  497   7.594   7.199   3.834
   46ILE      H  498   7.512   7.254   3.819
   46ILE     CA  499   7.673   7.166   3.715
   46ILE     CB  500   7.590   7.171   3.586
   46ILE    CG1  501   7.471   7.076   3.595
   46ILE    CG2  502   7.680   7.130   3.470
   46ILE     CD  503   7.366   7.118   3.491
   46ILE      C  504   7.783   7.271   3.700
   46ILE      O  505   7.764   7.391   3.680
   47GL4      N  506   7.903   7.217   3.720
   47GL4      H  507   7.920   7.119   3.729
   47GL4     CA  508   8.015   7.312   3.723
   47GL4     CB  509   8.129   7.275   3.818
   47GL4     CG  510   8.071   7.253   3.957
   47GL4     CD  511   8.173   7.194   4.054
   47GL4    OE1  512   8.220   7.084   4.017
   47GL4   HE11  513   8.284   7.040   4.080
   47GL4   HE12  514   8.194   7.072   3.921
   47GL4    OE2  515   8.218   7.261   4.150
   47GL4   HE21  516   8.288   7.203   4.191
   47GL4   HE22  517   8.168   7.347   4.161
   47GL4      C  518   8.070   7.345   3.584
   47GL4      O  519   8.096   7.463   3.561
   48LYSH     N  520   8.061   7.257   3.484
   48LYSH     H  521   8.035   7.165   3.512
   48LYSH    CA  522   8.097   7.276   3.343
   48LYSH    CB  523   8.132   7.144   3.275
   48LYSH    CG  524   8.275   7.099   3.305
   48LYSH    CD  525   8.381   7.184   3.234
   48LYSH    CE  526   8.521   7.184   3.295
   48LYSH    NZ  527   8.606   7.290   3.238
   48LYSH   HZ1  528   8.661   7.260   3.161
   48LYSH   HZ2  529   8.554   7.374   3.224
   48LYSH   HZ3  530   8.679   7.308   3.304
   48LYSH     C  531   8.018   7.369   3.251
   48LYSH     O  532   7.955   7.329   3.152
   49VAL      N  533   8.018   7.494   3.296
   49VAL      H  534   8.047   7.512   3.390
   49VAL     CA  535   7.956   7.607   3.225
   49VAL     CB  536   7.914   7.721   3.318
   49VAL    CG1  537   7.824   7.653   3.421
   49VAL    CG2  538   8.028   7.792   3.391
   49VAL      C  539   8.019   7.655   3.094
   49VAL      O  540   8.141   7.667   3.087
   50GL4      N  541   7.945   7.670   2.984
   50GL4      H  542   7.848   7.646   2.988
   50GL4     CA  543   7.986   7.710   2.849
   50GL4     CB  544   7.889   7.640   2.753
   50GL4     CG  545   7.949   7.526   2.671
   50GL4     CD  546   8.048   7.559   2.559
   50GL4    OE1  547   8.035   7.672   2.508
   50GL4   HE11  548   8.123   7.715   2.490
   50GL4   HE12  549   7.939   7.694   2.523
   50GL4    OE2  550   8.123   7.463   2.529
   50GL4   HE21  551   8.206   7.494   2.482
   50GL4   HE22  552   8.074   7.378   2.545
   50GL4      C  553   7.985   7.862   2.834
   50GL4      O  554   7.959   7.939   2.927
   51HI0      N  555   8.019   7.906   2.713
   51HI0      H  556   8.055   7.848   2.641
   51HI0     CA  557   8.019   8.045   2.664
   51HI0     CB  558   8.088   8.058   2.528
   51HI0     CG  559   8.117   8.203   2.490
   51HI0    ND1  560   8.239   8.256   2.494
   51HI0    HD1  561   8.316   8.219   2.546
   51HI0    CD2  562   8.047   8.274   2.402
   51HI0    HD2  563   7.943   8.252   2.376
   51HI0    CE1  564   8.245   8.362   2.413
   51HI0    HE1  565   8.331   8.426   2.398
   51HI0    NE2  566   8.123   8.375   2.361
   51HI0    HE2  567   8.094   8.446   2.297
   51HI0      C  568   7.878   8.103   2.677
   51HI0      O  569   7.794   8.084   2.590
   52SER      N  570   7.862   8.189   2.778
   52SER      H  571   7.931   8.193   2.850
   52SER     CA  572   7.734   8.255   2.810
   52SER     CB  573   7.738   8.335   2.940
   52SER     OG  574   7.817   8.260   3.033
   52SER     HG  575   7.906   8.304   3.025
   52SER      C  576   7.694   8.348   2.695
   52SER      O  577   7.767   8.440   2.658
   53AS4      N  578   7.577   8.326   2.637
   53AS4      H  579   7.506   8.281   2.691
   53AS4     CA  580   7.528   8.402   2.521
   53AS4     CB  581   7.433   8.308   2.446
   53AS4     CG  582   7.393   8.348   2.304
   53AS4    OD1  583   7.288   8.291   2.269
   53AS4   HD11  584   7.251   8.344   2.193
   53AS4   HD12  585   7.269   8.215   2.331
   53AS4    OD2  586   7.467   8.411   2.226
   53AS4   HD21  587   7.429   8.440   2.138
   53AS4   HD22  588   7.563   8.423   2.253
   53AS4      C  589   7.462   8.533   2.566
   53AS4      O  590   7.415   8.529   2.680
   54LEU      N  591   7.475   8.639   2.487
   54LEU      H  592   7.509   8.632   2.393
   54LEU     CA  593   7.441   8.775   2.532
   54LEU     CB  594   7.566   8.840   2.589
   54LEU     CG  595   7.530   8.961   2.675
   54LEU    CD1  596   7.446   8.937   2.801
   54LEU    CD2  597   7.660   9.030   2.717
   54LEU      C  598   7.382   8.876   2.433
   54LEU      O  599   7.443   8.919   2.335
   55SER      N  600   7.269   8.933   2.473
   55SER      H  601   7.230   8.908   2.562
   55SER     CA  602   7.204   9.048   2.408
   55SER     CB  603   7.081   9.000   2.330
   55SER     OG  604   7.042   9.097   2.233
   55SER     HG  605   7.107   9.093   2.157
   55SER      C  606   7.158   9.151   2.511
   55SER      O  607   7.142   9.121   2.629
   56PHE      N  608   7.171   9.278   2.472
   56PHE      H  609   7.210   9.305   2.384
   56PHE     CA  610   7.143   9.400   2.550
   56PHE     CB  611   7.258   9.477   2.616
   56PHE     CG  612   7.357   9.546   2.522
   56PHE    CD1  613   7.317   9.661   2.455
   56PHE    HD1  614   7.226   9.720   2.461
   56PHE    CD2  615   7.475   9.480   2.488
   56PHE    HD2  616   7.506   9.385   2.532
   56PHE    CE1  617   7.412   9.714   2.369
   56PHE    HE1  618   7.384   9.807   2.321
   56PHE    CE2  619   7.560   9.536   2.393
   56PHE    HE2  620   7.636   9.474   2.346
   56PHE     CZ  621   7.537   9.661   2.336
   56PHE     HZ  622   7.620   9.708   2.284
   56PHE      C  623   7.046   9.493   2.478
   56PHE      O  624   7.066   9.524   2.360
   57SER      N  625   6.948   9.553   2.545
   57SER      H  626   6.931   9.528   2.640
   57SER     CA  627   6.867   9.661   2.488
   57SER     CB  628   6.740   9.675   2.573
   57SER     OG  629   6.768   9.698   2.712
   57SER     HG  630   6.708   9.770   2.747
   57SER      C  631   6.941   9.790   2.451
   57SER      O  632   7.033   9.819   2.527
   58LYSH     N  633   6.862   9.869   2.379
   58LYSH     H  634   6.770   9.845   2.349
   58LYSH    CA  635   6.904  10.007   2.351
   58LYSH    CB  636   6.804  10.061   2.249
   58LYSH    CG  637   6.826   9.989   2.115
   58LYSH    CD  638   6.766  10.064   1.996
   58LYSH    CE  639   6.803   9.981   1.873
   58LYSH    NZ  640   6.730   9.855   1.855
   58LYSH   HZ1  641   6.748   9.829   1.760
   58LYSH   HZ2  642   6.791   9.791   1.902
   58LYSH   HZ3  643   6.634   9.861   1.882
   58LYSH     C  644   6.919  10.103   2.469
   58LYSH     O  645   7.018  10.176   2.466
   59AS4      N  646   6.859  10.063   2.581
   59AS4      H  647   6.774  10.012   2.568
   59AS4     CA  648   6.871  10.141   2.705
   59AS4     CB  649   6.734  10.158   2.771
   59AS4     CG  650   6.666  10.021   2.781
   59AS4    OD1  651   6.693   9.941   2.873
   59AS4   HD11  652   6.614   9.883   2.894
   59AS4   HD12  653   6.783   9.964   2.910
   59AS4    OD2  654   6.598   9.975   2.687
   59AS4   HD21  655   6.531   9.915   2.730
   59AS4   HD22  656   6.641  10.003   2.601
   59AS4      C  657   6.974  10.074   2.797
   59AS4      O  658   7.010  10.144   2.892
   60TRP      N  659   7.027   9.955   2.772
   60TRP      H  660   6.997   9.911   2.687
   60TRP     CA  661   7.143   9.894   2.839
   60TRP     CB  662   7.278   9.966   2.846
   60TRP     CG  663   7.347  10.001   2.714
   60TRP    CD1  664   7.296  10.030   2.595
   60TRP    HD1  665   7.189  10.038   2.574
   60TRP    CD2  666   7.481  10.036   2.705
   60TRP    NE1  667   7.395  10.065   2.513
   60TRP    HE1  668   7.385  10.087   2.416
   60TRP    CE2  669   7.512  10.076   2.575
   60TRP    CE3  670   7.595  10.018   2.783
   60TRP    HE3  671   7.579   9.981   2.884
   60TRP    CZ2  672   7.636  10.106   2.521
   60TRP    HZ2  673   7.653  10.126   2.415
   60TRP    CZ3  674   7.723  10.040   2.734
   60TRP    HZ3  675   7.804  10.057   2.804
   60TRP    CH2  676   7.746  10.074   2.601
   60TRP    HH2  677   7.848  10.084   2.564
   60TRP      C  678   7.112   9.802   2.958
   60TRP      O  679   7.169   9.834   3.062
   61SER      N  680   7.014   9.715   2.936
   61SER      H  681   6.963   9.725   2.851
   61SER     CA  682   6.958   9.611   3.023
   61SER     CB  683   6.810   9.642   3.049
   61SER     OG  684   6.808   9.761   3.129
   61SER     HG  685   6.873   9.827   3.093
   61SER      C  686   6.960   9.475   2.953
   61SER      O  687   6.919   9.458   2.838
   62PHE      N  688   7.005   9.375   3.029
   62PHE      H  689   6.997   9.375   3.128
   62PHE     CA  690   7.060   9.250   2.975
   62PHE     CB  691   7.176   9.201   3.063
   62PHE     CG  692   7.299   9.291   3.049
   62PHE    CD1  693   7.320   9.396   3.137
   62PHE    HD1  694   7.255   9.405   3.224
   62PHE    CD2  695   7.388   9.280   2.943
   62PHE    HD2  696   7.402   9.184   2.893
   62PHE    CE1  697   7.416   9.494   3.117
   62PHE    HE1  698   7.437   9.569   3.194
   62PHE    CE2  699   7.481   9.381   2.920
   62PHE    HE2  700   7.558   9.371   2.844
   62PHE     CZ  701   7.490   9.495   2.999
   62PHE     HZ  702   7.555   9.581   2.986
   62PHE      C  703   6.950   9.144   2.965
   62PHE      O  704   6.851   9.152   3.038
   63TYR      N  705   6.981   9.061   2.866
   63TYR      H  706   7.045   9.098   2.799
   63TYR     CA  707   6.925   8.930   2.829
   63TYR     CB  708   6.853   8.935   2.694
   63TYR     CG  709   6.733   9.030   2.700
   63TYR    CD1  710   6.755   9.159   2.652
   63TYR    HD1  711   6.842   9.185   2.592
   63TYR    CD2  712   6.618   9.001   2.773
   63TYR    HD2  713   6.610   8.901   2.817
   63TYR    CE1  714   6.661   9.257   2.680
   63TYR    HE1  715   6.665   9.352   2.626
   63TYR    CE2  716   6.526   9.101   2.801
   63TYR    HE2  717   6.445   9.071   2.868
   63TYR     CZ  718   6.545   9.229   2.750
   63TYR     OH  719   6.473   9.334   2.800
   63TYR     HH  720   6.393   9.292   2.844
   63TYR      C  721   7.042   8.831   2.816
   63TYR      O  722   7.100   8.816   2.709
   64LEU      N  723   7.073   8.763   2.927
   64LEU      H  724   6.995   8.736   2.983
   64LEU     CA  725   7.185   8.670   2.941
   64LEU     CB  726   7.254   8.695   3.075
   64LEU     CG  727   7.407   8.702   3.066
   64LEU    CD1  728   7.449   8.731   3.210
   64LEU    CD2  729   7.484   8.580   3.016
   64LEU      C  730   7.148   8.522   2.936
   64LEU      O  731   7.076   8.481   3.028
   65LEU      N  732   7.202   8.443   2.844
   65LEU      H  733   7.272   8.477   2.780
   65LEU     CA  734   7.171   8.301   2.826
   65LEU     CB  735   7.118   8.275   2.684
   65LEU     CG  736   7.046   8.141   2.668
   65LEU    CD1  737   6.937   8.112   2.771
   65LEU    CD2  738   6.984   8.138   2.528
   65LEU      C  739   7.296   8.219   2.857
   65LEU      O  740   7.403   8.242   2.803
   66TYR      N  741   7.286   8.173   2.982
   66TYR      H  742   7.217   8.213   3.042
   66TYR     CA  743   7.371   8.071   3.044
   66TYR     CB  744   7.343   8.075   3.195
   66TYR     CG  745   7.447   8.163   3.265
   66TYR    CD1  746   7.547   8.101   3.338
   66TYR    HD1  747   7.550   7.992   3.332
   66TYR    CD2  748   7.431   8.301   3.271
   66TYR    HD2  749   7.359   8.356   3.210
   66TYR    CE1  750   7.631   8.174   3.421
   66TYR    HE1  751   7.702   8.125   3.487
   66TYR    CE2  752   7.512   8.377   3.355
   66TYR    HE2  753   7.515   8.484   3.337
   66TYR     CZ  754   7.611   8.312   3.428
   66TYR     OH  755   7.690   8.379   3.515
   66TYR     HH  756   7.643   8.447   3.572
   66TYR      C  757   7.346   7.931   2.988
   66TYR      O  758   7.228   7.895   2.983
   67TYR      N  759   7.455   7.859   2.963
   67TYR      H  760   7.538   7.894   3.006
   67TYR     CA  761   7.462   7.726   2.901
   67TYR     CB  762   7.503   7.739   2.754
   67TYR     CG  763   7.415   7.822   2.661
   67TYR    CD1  764   7.470   7.928   2.590
   67TYR    HD1  765   7.553   7.982   2.637
   67TYR    CD2  766   7.314   7.747   2.603
   67TYR    HD2  767   7.256   7.678   2.664
   67TYR    CE1  768   7.421   7.947   2.462
   67TYR    HE1  769   7.462   8.030   2.404
   67TYR    CE2  770   7.267   7.763   2.473
   67TYR    HE2  771   7.178   7.712   2.436
   67TYR     CZ  772   7.326   7.866   2.401
   67TYR     OH  773   7.335   7.838   2.268
   67TYR     HH  774   7.432   7.842   2.243
   67TYR      C  775   7.548   7.614   2.961
   67TYR      O  776   7.644   7.647   3.031
   68THR      N  777   7.504   7.491   2.936
   68THR      H  778   7.419   7.473   2.887
   68THR     CA  779   7.572   7.364   2.967
   68THR     CB  780   7.593   7.329   3.114
   68THR    OG1  781   7.699   7.233   3.118
   68THR    HG1  782   7.781   7.289   3.110
   68THR    CG2  783   7.470   7.268   3.182
   68THR      C  784   7.495   7.255   2.893
   68THR      O  785   7.389   7.276   2.833
   69GL4      N  786   7.559   7.138   2.887
   69GL4      H  787   7.653   7.137   2.921
   69GL4     CA  788   7.498   7.018   2.828
   69GL4     CB  789   7.616   6.921   2.812
   69GL4     CG  790   7.729   6.962   2.718
   69GL4     CD  791   7.810   6.835   2.689
   69GL4    OE1  792   7.934   6.834   2.678
   69GL4   HE11  793   7.971   6.756   2.628
   69GL4   HE12  794   7.969   6.902   2.742
   69GL4    OE2  795   7.750   6.734   2.647
   69GL4   HE21  796   7.827   6.676   2.621
   69GL4   HE22  797   7.655   6.761   2.632
   69GL4      C  798   7.389   6.943   2.905
   69GL4      O  799   7.381   6.949   3.027
   70PHE      N  800   7.307   6.878   2.823
   70PHE      H  801   7.303   6.883   2.723
   70PHE     CA  802   7.189   6.805   2.872
   70PHE     CB  803   7.068   6.890   2.833
   70PHE     CG  804   6.929   6.826   2.843
   70PHE    CD1  805   6.859   6.800   2.726
   70PHE    HD1  806   6.900   6.821   2.627
   70PHE    CD2  807   6.869   6.822   2.969
   70PHE    HD2  808   6.908   6.839   3.069
   70PHE    CE1  809   6.727   6.762   2.747
   70PHE    HE1  810   6.664   6.722   2.667
   70PHE    CE2  811   6.733   6.802   2.986
   70PHE    HE2  812   6.686   6.778   3.081
   70PHE     CZ  813   6.662   6.777   2.869
   70PHE     HZ  814   6.554   6.768   2.863
   70PHE      C  815   7.166   6.662   2.824
   70PHE      O  816   7.167   6.636   2.703
   71THR      N  817   7.163   6.574   2.924
   71THR      H  818   7.199   6.585   3.017
   71THR     CA  819   7.107   6.441   2.898
   71THR     CB  820   7.172   6.328   2.978
   71THR    OG1  821   7.179   6.352   3.119
   71THR    HG1  822   7.183   6.263   3.165
   71THR    CG2  823   7.314   6.306   2.925
   71THR      C  824   6.956   6.424   2.907
   71THR      O  825   6.899   6.468   3.007
   72PRO      N  826   6.888   6.390   2.798
   72PRO     CA  827   6.746   6.353   2.804
   72PRO     CB  828   6.685   6.382   2.667
   72PRO     CG  829   6.801   6.444   2.589
   72PRO     CD  830   6.930   6.398   2.657
   72PRO      C  831   6.741   6.206   2.846
   72PRO      O  832   6.812   6.123   2.790
   73THR      N  833   6.662   6.180   2.950
   73THR      H  834   6.581   6.238   2.963
   73THR     CA  835   6.664   6.055   3.027
   73THR     CB  836   6.791   6.052   3.112
   73THR    OG1  837   6.779   5.929   3.185
   73THR    HG1  838   6.840   5.859   3.148
   73THR    CG2  839   6.827   6.180   3.187
   73THR      C  840   6.537   6.047   3.111
   73THR      O  841   6.472   6.143   3.153
   74GL4      N  842   6.492   5.922   3.113
   74GL4      H  843   6.488   5.865   3.031
   74GL4     CA  844   6.398   5.894   3.224
   74GL4     CB  845   6.344   5.752   3.211
   74GL4     CG  846   6.208   5.734   3.280
   74GL4     CD  847   6.097   5.803   3.201
   74GL4    OE1  848   6.093   5.790   3.076
   74GL4   HE11  849   6.011   5.831   3.037
   74GL4   HE12  850   6.180   5.749   3.047
   74GL4    OE2  851   6.003   5.853   3.266
   74GL4   HE21  852   5.936   5.875   3.196
   74GL4   HE22  853   6.009   5.840   3.365
   74GL4      C  854   6.442   5.919   3.368
   74GL4      O  855   6.365   5.969   3.450
   75LYSH     N  856   6.573   5.920   3.391
   75LYSH     H  857   6.634   5.897   3.315
   75LYSH    CA  858   6.641   5.939   3.520
   75LYSH    CB  859   6.778   5.874   3.539
   75LYSH    CG  860   6.791   5.729   3.490
   75LYSH    CD  861   6.937   5.686   3.508
   75LYSH    CE  862   6.953   5.534   3.500
   75LYSH    NZ  863   6.918   5.479   3.368
   75LYSH   HZ1  864   6.858   5.539   3.315
   75LYSH   HZ2  865   7.004   5.468   3.318
   75LYSH   HZ3  866   6.871   5.391   3.377
   75LYSH     C  867   6.631   6.077   3.584
   75LYSH     O  868   6.532   6.110   3.650
   76ASN      N  869   6.722   6.164   3.541
   76ASN      H  870   6.786   6.154   3.465
   76ASN     CA  871   6.728   6.294   3.610
   76ASN     CB  872   6.851   6.308   3.699
   76ASN     CG  873   6.865   6.183   3.787
   76ASN    OD1  874   6.797   6.180   3.889
   76ASN    ND2  875   6.971   6.109   3.756
   76ASN   HD21  876   7.032   6.140   3.684
   76ASN   HD22  877   6.994   6.028   3.811
   76ASN      C  878   6.714   6.419   3.523
   76ASN      O  879   6.763   6.435   3.412
   77GL4      N  880   6.623   6.498   3.579
   77GL4      H  881   6.575   6.469   3.662
   77GL4     CA  882   6.587   6.632   3.531
   77GL4     CB  883   6.461   6.681   3.602
   77GL4     CG  884   6.345   6.596   3.549
   77GL4     CD  885   6.215   6.626   3.624
   77GL4    OE1  886   6.131   6.704   3.573
   77GL4   HE11  887   6.067   6.741   3.641
   77GL4   HE12  888   6.158   6.709   3.477
   77GL4    OE2  889   6.181   6.553   3.719
   77GL4   HE21  890   6.096   6.581   3.764
   77GL4   HE22  891   6.258   6.494   3.745
   77GL4      C  892   6.706   6.726   3.546
   77GL4      O  893   6.792   6.705   3.632
   78TYR      N  894   6.692   6.840   3.479
   78TYR      H  895   6.607   6.852   3.428
   78TYR     CA  896   6.790   6.949   3.475
   78TYR     CB  897   6.877   6.938   3.350
   78TYR     CG  898   6.988   6.832   3.354
   78TYR    CD1  899   6.956   6.699   3.334
   78TYR    HD1  900   6.857   6.654   3.332
   78TYR    CD2  901   7.121   6.871   3.341
   78TYR    HD2  902   7.142   6.978   3.339
   78TYR    CE1  903   7.058   6.608   3.307
   78TYR    HE1  904   7.032   6.504   3.290
   78TYR    CE2  905   7.218   6.780   3.304
   78TYR    HE2  906   7.321   6.816   3.304
   78TYR     CZ  907   7.189   6.646   3.280
   78TYR     OH  908   7.283   6.571   3.216
   78TYR     HH  909   7.234   6.488   3.189
   78TYR      C  910   6.716   7.083   3.476
   78TYR      O  911   6.616   7.104   3.408
   79ALA      N  912   6.768   7.175   3.557
   79ALA      H  913   6.867   7.174   3.563
   79ALA     CA  914   6.693   7.295   3.600
   79ALA     CB  915   6.609   7.258   3.722
   79ALA      C  916   6.784   7.416   3.622
   79ALA      O  917   6.907   7.412   3.635
   80CYS2     N  918   6.725   7.531   3.653
   80CYS2     H  919   6.626   7.539   3.641
   80CYS2    CA  920   6.797   7.656   3.677
   80CYS2    CB  921   6.754   7.761   3.574
   80CYS2    SG  922   6.813   7.711   3.408
   80CYS2     C  923   6.766   7.724   3.811
   80CYS2     O  924   6.652   7.745   3.850
   81ARG      N  925   6.871   7.746   3.890
   81ARG      H  926   6.958   7.698   3.899
   81ARG     CA  927   6.856   7.838   4.004
   81ARG     CB  928   6.930   7.774   4.122
   81ARG     CG  929   6.879   7.807   4.262
   81ARG     CD  930   6.982   7.784   4.372
   81ARG     NE  931   7.004   7.643   4.407
   81ARG     HE  932   6.929   7.579   4.426
   81ARG     CZ  933   7.122   7.581   4.424
   81ARG    NH1  934   7.237   7.638   4.386
   81ARG   HH11  935   7.233   7.720   4.329
   81ARG   HH12  936   7.324   7.594   4.406
   81ARG    NH2  937   7.127   7.458   4.475
   81ARG   HH21  938   7.043   7.414   4.507
   81ARG   HH22  939   7.217   7.414   4.473
   81ARG      C  940   6.926   7.969   3.969
   81ARG      O  941   7.048   7.982   3.976
   82VAL      N  942   6.837   8.064   3.941
   82VAL      H  943   6.742   8.039   3.922
   82VAL     CA  944   6.878   8.203   3.918
   82VAL     CB  945   6.806   8.282   3.808
   82VAL    CG1  946   6.863   8.423   3.787
   82VAL    CG2  947   6.795   8.207   3.675
   82VAL      C  948   6.864   8.283   4.048
   82VAL      O  949   6.761   8.283   4.114
   83ASN      N  950   6.975   8.347   4.084
   83ASN      H  951   7.057   8.320   4.034
   83ASN     CA  952   6.989   8.420   4.211
   83ASN     CB  953   7.131   8.403   4.267
   83ASN     CG  954   7.160   8.256   4.297
   83ASN    OD1  955   7.101   8.187   4.380
   83ASN    ND2  956   7.238   8.188   4.213
   83ASN   HD21  957   7.265   8.240   4.132
   83ASN   HD22  958   7.268   8.093   4.221
   83ASN      C  959   6.967   8.570   4.189
   83ASN      O  960   6.923   8.620   4.086
   84HI0      N  961   6.977   8.644   4.299
   84HI0      H  962   6.975   8.604   4.391
   84HI0     CA  963   6.972   8.791   4.291
   84HI0     CB  964   6.916   8.849   4.421
   84HI0     CG  965   6.791   8.783   4.480
   84HI0    ND1  966   6.665   8.801   4.441
   84HI0    HD1  967   6.640   8.862   4.366
   84HI0    CD2  968   6.794   8.704   4.587
   84HI0    HD2  969   6.877   8.676   4.651
   84HI0    CE1  970   6.592   8.732   4.528
   84HI0    HE1  971   6.483   8.738   4.535
   84HI0    NE2  972   6.669   8.667   4.614
   84HI0    HE2  973   6.652   8.595   4.682
   84HI0      C  974   7.104   8.861   4.260
   84HI0      O  975   7.206   8.815   4.311
   85VAL      N  976   7.094   8.967   4.181
   85VAL      H  977   7.012   8.996   4.131
   85VAL     CA  978   7.204   9.048   4.127
   85VAL     CB  979   7.171   9.147   4.016
   85VAL    CG1  980   7.301   9.196   3.952
   85VAL    CG2  981   7.071   9.092   3.914
   85VAL      C  982   7.291   9.106   4.240
   85VAL      O  983   7.412   9.112   4.221
   86THR      N  984   7.238   9.106   4.362
   86THR      H  985   7.140   9.095   4.373
   86THR     CA  986   7.308   9.142   4.487
   86THR     CB  987   7.206   9.148   4.600
   86THR    OG1  988   7.119   9.035   4.597
   86THR    HG1  989   7.146   8.986   4.680
   86THR    CG2  990   7.130   9.281   4.590
   86THR      C  991   7.431   9.060   4.527
   86THR      O  992   7.505   9.114   4.609
   87LEU      N  993   7.425   8.928   4.511
   87LEU      H  994   7.337   8.895   4.479
   87LEU     CA  995   7.539   8.837   4.533
   87LEU     CB  996   7.482   8.695   4.525
   87LEU     CG  997   7.390   8.660   4.642
   87LEU    CD1  998   7.271   8.582   4.587
   87LEU    CD2  999   7.465   8.596   4.760
   87LEU      C 1000   7.662   8.848   4.444
   87LEU      O 1001   7.648   8.849   4.322
   88SER      N 1002   7.778   8.818   4.503
   88SER      H 1003   7.788   8.792   4.599
   88SER     CA 1004   7.905   8.838   4.431
   88SER     CB 1005   8.000   8.934   4.503
   88SER     OG 1006   8.039   8.878   4.629
   88SER     HG 1007   7.960   8.860   4.688
   88SER      C 1008   7.969   8.704   4.395
   88SER      O 1009   7.941   8.604   4.461
   89GLN      N 1010   8.024   8.698   4.274
   89GLN      H 1011   8.021   8.778   4.214
   89GLN     CA 1012   8.082   8.576   4.214
   89GLN     CB 1013   8.123   8.601   4.069
   89GLN     CG 1014   7.993   8.607   3.989
   89GLN     CD 1015   8.002   8.674   3.851
   89GLN    OE1 1016   8.035   8.792   3.852
   89GLN    NE2 1017   7.964   8.615   3.738
   89GLN   HE21 1018   7.934   8.520   3.746
   89GLN   HE22 1019   7.955   8.660   3.649
   89GLN      C 1020   8.207   8.538   4.293
   89GLN      O 1021   8.273   8.627   4.348
   90PRO      N 1022   8.212   8.408   4.319
   90PRO     CA 1023   8.337   8.341   4.356
   90PRO     CB 1024   8.294   8.196   4.380
   90PRO     CG 1025   8.143   8.198   4.401
   90PRO     CD 1026   8.092   8.323   4.327
   90PRO      C 1027   8.435   8.358   4.239
   90PRO      O 1028   8.413   8.303   4.132
   91LYSH     N 1029   8.553   8.409   4.272
   91LYSH     H 1030   8.581   8.419   4.367
   91LYSH    CA 1031   8.659   8.439   4.174
   91LYSH    CB 1032   8.670   8.590   4.158
   91LYSH    CG 1033   8.571   8.640   4.052
   91LYSH    CD 1034   8.608   8.785   4.018
   91LYSH    CE 1035   8.519   8.848   3.910
   91LYSH    NZ 1036   8.453   8.971   3.957
   91LYSH   HZ1 1037   8.395   9.008   3.884
   91LYSH   HZ2 1038   8.394   8.957   4.037
   91LYSH   HZ3 1039   8.520   9.038   3.988
   91LYSH     C 1040   8.800   8.390   4.207
   91LYSH     O 1041   8.830   8.372   4.325
   92ILE      N 1042   8.880   8.370   4.103
   92ILE      H 1043   8.842   8.375   4.011
   92ILE     CA 1044   9.018   8.320   4.109
   92ILE     CB 1045   9.070   8.317   3.965
   92ILE    CG1 1046   8.978   8.259   3.857
   92ILE    CG2 1047   9.212   8.263   3.951
   92ILE     CD 1048   8.909   8.128   3.896
   92ILE      C 1049   9.103   8.421   4.187
   92ILE      O 1050   9.087   8.542   4.173
   93VAL      N 1051   9.172   8.368   4.288
   93VAL      H 1052   9.155   8.273   4.316
   93VAL     CA 1053   9.273   8.444   4.362
   93VAL     CB 1054   9.323   8.376   4.490
   93VAL    CG1 1055   9.213   8.388   4.596
   93VAL    CG2 1056   9.365   8.234   4.455
   93VAL      C 1057   9.395   8.494   4.285
   93VAL      O 1058   9.420   8.425   4.186
   94LYSH     N 1059   9.440   8.615   4.318
   94LYSH     H 1060   9.393   8.666   4.390
   94LYSH    CA 1061   9.544   8.696   4.254
   94LYSH    CB 1062   9.683   8.634   4.269
   94LYSH    CG 1063   9.738   8.673   4.406
   94LYSH    CD 1064   9.875   8.609   4.428
   94LYSH    CE 1065   9.980   8.693   4.354
   94LYSH    NZ 1066  10.120   8.692   4.398
   94LYSH   HZ1 1067  10.167   8.607   4.373
   94LYSH   HZ2 1068  10.182   8.759   4.357
   94LYSH   HZ3 1069  10.117   8.709   4.497
   94LYSH     C 1070   9.529   8.743   4.109
   94LYSH     O 1071   9.570   8.852   4.071
   95TRP      N 1072   9.463   8.655   4.034
   95TRP      H 1073   9.447   8.566   4.076
   95TRP     CA 1074   9.428   8.682   3.894
   95TRP     CB 1075   9.511   8.582   3.813
   95TRP     CG 1076   9.653   8.632   3.785
   95TRP    CD1 1077   9.686   8.734   3.706
   95TRP    HD1 1078   9.611   8.798   3.661
   95TRP    CD2 1079   9.767   8.592   3.854
   95TRP    NE1 1080   9.816   8.757   3.719
   95TRP    HE1 1081   9.858   8.833   3.669
   95TRP    CE2 1082   9.869   8.675   3.809
   95TRP    CE3 1083   9.794   8.518   3.968
   95TRP    HE3 1084   9.714   8.473   4.026
   95TRP    CZ2 1085   9.998   8.673   3.860
   95TRP    HZ2 1086  10.079   8.718   3.802
   95TRP    CZ3 1087   9.923   8.516   4.021
   95TRP    HZ3 1088   9.935   8.446   4.104
   95TRP    CH2 1089  10.028   8.589   3.967
   95TRP    HH2 1090  10.124   8.588   4.019
   95TRP      C 1091   9.283   8.675   3.846
   95TRP      O 1092   9.193   8.616   3.906
   96AS4      N 1093   9.261   8.761   3.747
   96AS4      H 1094   9.323   8.838   3.735
   96AS4     CA 1095   9.140   8.770   3.663
   96AS4     CB 1096   9.157   8.879   3.557
   96AS4     CG 1097   9.189   9.016   3.618
   96AS4    OD1 1098   9.304   9.064   3.601
   96AS4   HD11 1099   9.298   9.162   3.580
   96AS4   HD12 1100   9.362   8.986   3.578
   96AS4    OD2 1101   9.118   9.049   3.715
   96AS4   HD21 1102   9.136   9.139   3.755
   96AS4   HD22 1103   9.052   8.975   3.728
   96AS4      C 1104   9.083   8.640   3.608
   96AS4      O 1105   9.143   8.578   3.520
   97ARG      N 1106   8.957   8.612   3.643
   97ARG      H 1107   8.919   8.665   3.719
   97ARG     CA 1108   8.874   8.499   3.598
   97ARG     CB 1109   8.740   8.493   3.672
   97ARG     CG 1110   8.651   8.372   3.639
   97ARG     CD 1111   8.511   8.354   3.697
   97ARG     NE 1112   8.413   8.432   3.620
   97ARG     HE 1113   8.377   8.508   3.675
   97ARG     CZ 1114   8.374   8.430   3.492
   97ARG    NH1 1115   8.408   8.327   3.412
   97ARG   HH11 1116   8.470   8.256   3.444
   97ARG   HH12 1117   8.369   8.315   3.321
   97ARG    NH2 1118   8.327   8.539   3.431
   97ARG   HH21 1119   8.308   8.618   3.489
   97ARG   HH22 1120   8.320   8.533   3.331
   97ARG      C 1121   8.830   8.511   3.452
   97ARG      O 1122   8.726   8.567   3.418
   98AS4      N 1123   8.928   8.484   3.367
   98AS4      H 1124   9.023   8.485   3.397
   98AS4     CA 1125   8.923   8.480   3.220
   98AS4     CB 1126   9.066   8.458   3.170
   98AS4     CG 1127   9.101   8.552   3.055
   98AS4    OD1 1128   9.011   8.590   2.976
   98AS4   HD11 1129   9.040   8.678   2.938
   98AS4   HD12 1130   8.927   8.535   2.979
   98AS4    OD2 1131   9.214   8.603   3.071
   98AS4   HD21 1132   9.269   8.612   2.988
   98AS4   HD22 1133   9.212   8.634   3.166
   98AS4      C 1134   8.832   8.371   3.163
   98AS4      O 1135   8.792   8.279   3.234
   99MET      N 1136   8.786   8.393   3.040
   99MET      H 1137   8.831   8.463   2.985
   99MET     CA 1138   8.693   8.306   2.967
   99MET     CB 1139   8.550   8.339   3.011
   99MET     CG 1140   8.455   8.220   3.028
   99MET     SD 1141   8.309   8.249   3.134
   99MET     CE 1142   8.230   8.089   3.130
   99MET      C 1143   8.700   8.305   2.814
   99MET     O1 1144   8.595   8.282   2.751
   99MET   HO11 1145   8.601   8.257   2.654
   99MET   HO12 1146   8.515   8.291   2.811
   99MET     O2 1147   8.811   8.279   2.762
   99MET   HO21 1148   8.791   8.262   2.665
   99MET   HO22 1149   8.882   8.264   2.830
  100ILE      N 1150   6.800   5.482   5.214
  100ILE     H1 1151   6.774   5.530   5.297
  100ILE     H2 1152   6.895   5.495   5.185
  100ILE     H3 1153   6.738   5.519   5.145
  100ILE     CA 1154   6.775   5.337   5.217
  100ILE     CB 1155   6.645   5.297   5.287
  100ILE    CG1 1156   6.514   5.345   5.224
  100ILE    CG2 1157   6.644   5.329   5.437
  100ILE     CD 1158   6.403   5.257   5.283
  100ILE      C 1159   6.776   5.303   5.068
  100ILE      O 1160   6.726   5.384   4.990
  101GLN      N 1161   6.823   5.182   5.042
  101GLN      H 1162   6.870   5.143   5.122
  101GLN     CA 1163   6.849   5.133   4.906
  101GLN     CB 1164   6.985   5.179   4.853
  101GLN     CG 1165   7.003   5.152   4.703
  101GLN     CD 1166   6.916   5.235   4.609
  101GLN    OE1 1167   6.964   5.336   4.556
  101GLN    NE2 1168   6.811   5.175   4.555
  101GLN   HE21 1169   6.799   5.076   4.566
  101GLN   HE22 1170   6.747   5.227   4.498
  101GLN      C 1171   6.839   4.980   4.906
  101GLN      O 1172   6.944   4.923   4.934
  102ARG      N 1173   6.718   4.925   4.901
  102ARG      H 1174   6.644   4.983   4.866
  102ARG     CA 1175   6.711   4.780   4.923
  102ARG     CB 1176   6.564   4.751   4.955
  102ARG     CG 1177   6.525   4.820   5.086
  102ARG     CD 1178   6.385   4.769   5.124
  102ARG     NE 1179   6.285   4.862   5.070
  102ARG     HE 1180   6.275   4.865   4.970
  102ARG     CZ 1181   6.192   4.928   5.140
  102ARG    NH1 1182   6.185   4.926   5.274
  102ARG   HH11 1183   6.247   4.871   5.330
  102ARG   HH12 1184   6.132   4.996   5.322
  102ARG    NH2 1185   6.075   4.952   5.080
  102ARG   HH21 1186   6.057   4.909   4.992
  102ARG   HH22 1187   6.011   5.024   5.109
  102ARG      C 1188   6.754   4.678   4.817
  102ARG      O 1189   6.779   4.561   4.845
  103THR      N 1190   6.762   4.730   4.695
  103THR      H 1191   6.731   4.822   4.669
  103THR     CA 1192   6.818   4.662   4.577
  103THR     CB 1193   6.722   4.608   4.470
  103THR    OG1 1194   6.632   4.715   4.439
  103THR    HG1 1195   6.544   4.715   4.487
  103THR    CG2 1196   6.673   4.471   4.515
  103THR      C 1197   6.907   4.759   4.500
  103THR      O 1198   6.871   4.876   4.502
  104PRO      N 1199   7.029   4.717   4.465
  104PRO     CA 1200   7.111   4.795   4.371
  104PRO     CB 1201   7.250   4.738   4.398
  104PRO     CG 1202   7.225   4.590   4.428
  104PRO     CD 1203   7.097   4.596   4.513
  104PRO      C 1204   7.057   4.799   4.228
  104PRO      O 1205   7.009   4.701   4.171
  105LYSH     N 1206   7.036   4.922   4.183
  105LYSH     H 1207   7.067   4.995   4.244
  105LYSH    CA 1208   6.981   4.972   4.056
  105LYSH    CB 1209   6.835   5.017   4.069
  105LYSH    CG 1210   6.748   4.903   4.123
  105LYSH    CD 1211   6.598   4.923   4.107
  105LYSH    CE 1212   6.506   4.808   4.147
  105LYSH    NZ 1213   6.367   4.852   4.167
  105LYSH   HZ1 1214   6.365   4.948   4.194
  105LYSH   HZ2 1215   6.302   4.827   4.096
  105LYSH   HZ3 1216   6.327   4.797   4.240
  105LYSH     C 1217   7.054   5.072   3.967
  105LYSH     O 1218   7.079   5.041   3.850
  106ILE      N 1219   7.109   5.177   4.028
  106ILE      H 1220   7.089   5.212   4.119
  106ILE     CA 1221   7.213   5.252   3.955
  106ILE     CB 1222   7.183   5.397   3.919
  106ILE    CG1 1223   7.097   5.469   4.023
  106ILE    CG2 1224   7.107   5.404   3.786
  106ILE     CD 1225   7.190   5.545   4.118
  106ILE      C 1226   7.352   5.235   4.016
  106ILE      O 1227   7.365   5.220   4.138
  107GLN      N 1228   7.450   5.229   3.926
  107GLN      H 1229   7.435   5.246   3.829
  107GLN     CA 1230   7.588   5.203   3.970
  107GLN     CB 1231   7.639   5.097   3.872
  107GLN     CG 1232   7.721   4.988   3.941
  107GLN     CD 1233   7.805   4.909   3.840
  107GLN    OE1 1234   7.801   4.786   3.843
  107GLN    NE2 1235   7.888   4.975   3.760
  107GLN   HE21 1236   7.884   5.075   3.766
  107GLN   HE22 1237   7.940   4.926   3.690
  107GLN      C 1238   7.673   5.330   3.979
  107GLN      O 1239   7.694   5.395   3.877
  108VAL      N 1240   7.715   5.364   4.100
  108VAL      H 1241   7.698   5.302   4.177
  108VAL     CA 1242   7.796   5.485   4.123
  108VAL     CB 1243   7.740   5.572   4.236
  108VAL    CG1 1244   7.598   5.608   4.193
  108VAL    CG2 1245   7.734   5.502   4.372
  108VAL      C 1246   7.947   5.461   4.136
  108VAL      O 1247   7.990   5.346   4.141
  109TYR      N 1248   8.010   5.568   4.185
  109TYR      H 1249   7.952   5.641   4.221
  109TYR     CA 1250   8.152   5.605   4.186
  109TYR     CB 1251   8.227   5.553   4.308
  109TYR     CG 1252   8.240   5.401   4.327
  109TYR    CD1 1253   8.146   5.347   4.415
  109TYR    HD1 1254   8.073   5.403   4.473
  109TYR    CD2 1255   8.355   5.327   4.305
  109TYR    HD2 1256   8.451   5.371   4.279
  109TYR    CE1 1257   8.168   5.220   4.467
  109TYR    HE1 1258   8.115   5.188   4.557
  109TYR    CE2 1259   8.372   5.196   4.349
  109TYR    HE2 1260   8.434   5.136   4.282
  109TYR     CZ 1261   8.275   5.139   4.431
  109TYR     OH 1262   8.260   5.004   4.426
  109TYR     HH 1263   8.177   4.962   4.461
  109TYR      C 1264   8.214   5.572   4.050
  109TYR      O 1265   8.156   5.511   3.960
  110SER      N 1266   8.336   5.622   4.036
  110SER      H 1267   8.365   5.697   4.095
  110SER     CA 1268   8.412   5.606   3.911
  110SER     CB 1269   8.530   5.703   3.893
  110SER     OG 1270   8.470   5.829   3.926
  110SER     HG 1271   8.436   5.872   3.842
  110SER      C 1272   8.469   5.464   3.910
  110SER      O 1273   8.546   5.416   3.993
  111ARG      N 1274   8.429   5.395   3.803
  111ARG      H 1275   8.368   5.437   3.736
  111ARG     CA 1276   8.459   5.252   3.793
  111ARG     CB 1277   8.330   5.176   3.761
  111ARG     CG 1278   8.307   5.057   3.855
  111ARG     CD 1279   8.292   5.094   4.002
  111ARG     NE 1280   8.159   5.108   4.063
  111ARG     HE 1281   8.124   5.201   4.054
  111ARG     CZ 1282   8.074   5.023   4.124
  111ARG    NH1 1283   8.116   4.900   4.156
  111ARG   HH11 1284   8.214   4.881   4.155
  111ARG   HH12 1285   8.055   4.828   4.190
  111ARG    NH2 1286   7.966   5.066   4.190
  111ARG   HH21 1287   7.925   5.157   4.186
  111ARG   HH22 1288   7.925   4.997   4.249
  111ARG      C 1289   8.575   5.226   3.698
  111ARG      O 1290   8.581   5.287   3.591
  112HI0      N 1291   8.668   5.141   3.741
  112HI0      H 1292   8.648   5.085   3.821
  112HI0     CA 1293   8.796   5.116   3.673
  112HI0     CB 1294   8.895   5.027   3.749
  112HI0     CG 1295   9.027   5.014   3.672
  112HI0    ND1 1296   9.070   4.901   3.618
  112HI0    HD1 1297   9.042   4.808   3.643
  112HI0    CD2 1298   9.122   5.105   3.650
  112HI0    HD2 1299   9.110   5.212   3.664
  112HI0    CE1 1300   9.191   4.930   3.570
  112HI0    HE1 1301   9.249   4.855   3.516
  112HI0    NE2 1302   9.230   5.055   3.592
  112HI0    HE2 1303   9.306   5.107   3.553
  112HI0      C 1304   8.773   5.050   3.537
  112HI0      O 1305   8.729   4.937   3.514
  113PRO      N 1306   8.799   5.126   3.432
  113PRO     CA 1307   8.752   5.098   3.295
  113PRO     CB 1308   8.817   5.198   3.199
  113PRO     CG 1309   8.837   5.311   3.301
  113PRO     CD 1310   8.877   5.251   3.436
  113PRO      C 1311   8.783   4.958   3.241
  113PRO      O 1312   8.701   4.898   3.171
  114ALA      N 1313   8.899   4.904   3.278
  114ALA      H 1314   8.984   4.953   3.299
  114ALA     CA 1315   8.937   4.764   3.254
  114ALA     CB 1316   9.079   4.751   3.309
  114ALA      C 1317   8.832   4.662   3.298
  114ALA      O 1318   8.790   4.579   3.218
  115GL4      N 1319   8.819   4.650   3.430
  115GL4      H 1320   8.898   4.667   3.488
  115GL4     CA 1321   8.714   4.571   3.497
  115GL4     CB 1322   8.729   4.558   3.649
  115GL4     CG 1323   8.867   4.498   3.678
  115GL4     CD 1324   8.975   4.606   3.670
  115GL4    OE1 1325   9.045   4.613   3.566
  115GL4   HE11 1326   9.069   4.708   3.547
  115GL4   HE12 1327   9.034   4.526   3.518
  115GL4    OE2 1328   8.986   4.679   3.771
  115GL4   HE21 1329   9.064   4.739   3.754
  115GL4   HE22 1330   8.928   4.645   3.845
  115GL4      C 1331   8.569   4.612   3.473
  115GL4      O 1332   8.486   4.523   3.459
  116ASN      N 1333   8.538   4.741   3.482
  116ASN      H 1334   8.596   4.817   3.512
  116ASN     CA 1335   8.405   4.792   3.445
  116ASN     CB 1336   8.317   4.799   3.570
  116ASN     CG 1337   8.168   4.781   3.544
  116ASN    OD1 1338   8.085   4.863   3.585
  116ASN    ND2 1339   8.128   4.658   3.515
  116ASN   HD21 1340   8.180   4.574   3.501
  116ASN   HD22 1341   8.038   4.650   3.472
  116ASN      C 1342   8.408   4.934   3.387
  116ASN      O 1343   8.436   5.024   3.465
  117GLY      N 1344   8.358   4.960   3.266
  117GLY      H 1345   8.330   4.891   3.199
  117GLY     CA 1346   8.339   5.092   3.204
  117GLY      C 1347   8.313   5.072   3.054
  117GLY      O 1348   8.232   4.983   3.029
  118LYSH     N 1349   8.366   5.158   2.968
  118LYSH     H 1350   8.327   5.172   2.877
  118LYSH    CA 1351   8.456   5.265   3.013
  118LYSH    CB 1352   8.562   5.292   2.906
  118LYSH    CG 1353   8.633   5.161   2.872
  118LYSH    CD 1354   8.742   5.180   2.767
  118LYSH    CE 1355   8.798   5.053   2.702
  118LYSH    NZ 1356   8.884   5.087   2.587
  118LYSH   HZ1 1357   8.911   5.010   2.529
  118LYSH   HZ2 1358   8.833   5.149   2.527
  118LYSH   HZ3 1359   8.963   5.135   2.625
  118LYSH     C 1360   8.396   5.398   3.058
  118LYSH     O 1361   8.469   5.474   3.122
  119SER      N 1362   8.269   5.426   3.028
  119SER      H 1363   8.219   5.361   2.972
  119SER     CA 1364   8.209   5.558   3.053
  119SER     CB 1365   8.101   5.598   2.952
  119SER     OG 1366   8.145   5.611   2.817
  119SER     HG 1367   8.067   5.578   2.764
  119SER      C 1368   8.157   5.578   3.195
  119SER      O 1369   8.092   5.493   3.255
  120ASN      N 1370   8.213   5.682   3.256
  120ASN      H 1371   8.291   5.726   3.211
  120ASN     CA 1372   8.190   5.709   3.399
  120ASN     CB 1373   8.319   5.667   3.469
  120ASN     CG 1374   8.342   5.518   3.492
  120ASN    OD1 1375   8.295   5.467   3.593
  120ASN    ND2 1376   8.416   5.447   3.407
  120ASN   HD21 1377   8.452   5.488   3.323
  120ASN   HD22 1378   8.437   5.353   3.434
  120ASN      C 1379   8.155   5.854   3.433
  120ASN      O 1380   8.241   5.933   3.473
  121PHE      N 1381   8.033   5.906   3.419
  121PHE      H 1382   8.042   6.005   3.427
  121PHE     CA 1383   7.905   5.851   3.372
  121PHE     CB 1384   7.890   5.807   3.226
  121PHE     CG 1385   7.894   5.908   3.112
  121PHE    CD1 1386   7.775   5.954   3.055
  121PHE    HD1 1387   7.684   5.895   3.060
  121PHE    CD2 1388   8.005   5.987   3.083
  121PHE    HD2 1389   8.104   5.943   3.095
  121PHE    CE1 1390   7.767   6.070   2.979
  121PHE    HE1 1391   7.671   6.114   2.951
  121PHE    CE2 1392   8.003   6.104   3.007
  121PHE    HE2 1393   8.090   6.157   2.969
  121PHE     CZ 1394   7.880   6.148   2.959
  121PHE     HZ 1395   7.871   6.245   2.910
  121PHE      C 1396   7.833   5.760   3.472
  121PHE      O 1397   7.873   5.648   3.503
  122LEU      N 1398   7.716   5.812   3.507
  122LEU      H 1399   7.680   5.899   3.474
  122LEU     CA 1400   7.617   5.733   3.582
  122LEU     CB 1401   7.498   5.823   3.615
  122LEU     CG 1402   7.374   5.771   3.688
  122LEU    CD1 1403   7.406   5.721   3.829
  122LEU    CD2 1404   7.279   5.890   3.698
  122LEU      C 1405   7.563   5.616   3.499
  122LEU      O 1406   7.498   5.619   3.395
  123ASN      N 1407   7.598   5.502   3.559
  123ASN      H 1408   7.611   5.496   3.658
  123ASN     CA 1409   7.584   5.369   3.500
  123ASN     CB 1410   7.707   5.292   3.547
  123ASN     CG 1411   7.766   5.182   3.458
  123ASN    OD1 1412   7.700   5.081   3.433
  123ASN    ND2 1413   7.886   5.214   3.411
  123ASN   HD21 1414   7.939   5.292   3.445
  123ASN   HD22 1415   7.933   5.163   3.339
  123ASN      C 1416   7.453   5.300   3.540
  123ASN      O 1417   7.431   5.306   3.661
  124CYS2     N 1418   7.427   5.188   3.473
  124CYS2     H 1419   7.499   5.132   3.432
  124CYS2    CA 1420   7.298   5.118   3.479
  124CYS2    CB 1421   7.225   5.131   3.345
  124CYS2    SG 1422   7.061   5.052   3.360
  124CYS2     C 1423   7.313   4.972   3.522
  124CYS2     O 1424   7.380   4.903   3.446
  125TYR      N 1425   7.263   4.934   3.640
  125TYR      H 1426   7.205   4.995   3.693
  125TYR     CA 1427   7.302   4.801   3.689
  125TYR     CB 1428   7.293   4.799   3.841
  125TYR     CG 1429   7.326   4.666   3.909
  125TYR    CD1 1430   7.225   4.582   3.955
  125TYR    HD1 1431   7.120   4.597   3.934
  125TYR    CD2 1432   7.461   4.641   3.933
  125TYR    HD2 1433   7.538   4.696   3.879
  125TYR    CE1 1434   7.268   4.476   4.035
  125TYR    HE1 1435   7.191   4.404   4.061
  125TYR    CE2 1436   7.503   4.534   4.011
  125TYR    HE2 1437   7.608   4.504   4.013
  125TYR     CZ 1438   7.402   4.457   4.068
  125TYR     OH 1439   7.439   4.350   4.142
  125TYR     HH 1440   7.380   4.277   4.108
  125TYR      C 1441   7.224   4.685   3.627
  125TYR      O 1442   7.112   4.639   3.651
  126VAL      N 1443   7.308   4.621   3.547
  126VAL      H 1444   7.399   4.657   3.528
  126VAL     CA 1445   7.276   4.491   3.486
  126VAL     CB 1446   7.390   4.443   3.396
  126VAL    CG1 1447   7.395   4.508   3.257
  126VAL    CG2 1448   7.530   4.469   3.454
  126VAL      C 1449   7.229   4.385   3.586
  126VAL      O 1450   7.300   4.361   3.684
  127SER      N 1451   7.109   4.331   3.569
  127SER      H 1452   7.052   4.365   3.494
  127SER     CA 1453   7.064   4.215   3.646
  127SER     CB 1454   6.912   4.198   3.634
  127SER     OG 1455   6.866   4.191   3.499
  127SER     HG 1456   6.769   4.166   3.502
  127SER      C 1457   7.136   4.083   3.618
  127SER      O 1458   7.081   3.977   3.648
  128GLY      N 1459   7.253   4.094   3.557
  128GLY      H 1460   7.300   4.181   3.537
  128GLY     CA 1461   7.332   3.975   3.524
  128GLY      C 1462   7.473   4.011   3.476
  128GLY      O 1463   7.494   4.100   3.394
  129PHE      N 1464   7.566   3.919   3.502
  129PHE      H 1465   7.543   3.827   3.535
  129PHE     CA 1466   7.706   3.949   3.470
  129PHE     CB 1467   7.752   4.013   3.602
  129PHE     CG 1468   7.722   4.160   3.629
  129PHE    CD1 1469   7.623   4.196   3.720
  129PHE    HD1 1470   7.575   4.119   3.780
  129PHE    CD2 1471   7.819   4.252   3.591
  129PHE    HD2 1472   7.909   4.214   3.542
  129PHE    CE1 1473   7.619   4.327   3.768
  129PHE    HE1 1474   7.551   4.340   3.852
  129PHE    CE2 1475   7.813   4.380   3.644
  129PHE    HE2 1476   7.888   4.455   3.616
  129PHE     CZ 1477   7.711   4.423   3.728
  129PHE     HZ 1478   7.678   4.527   3.727
  129PHE      C 1479   7.777   3.819   3.433
  129PHE      O 1480   7.771   3.719   3.503
  130HI0      N 1481   7.849   3.830   3.321
  130HI0      H 1482   7.851   3.915   3.268
  130HI0     CA 1483   7.914   3.719   3.250
  130HI0     CB 1484   8.035   3.665   3.327
  130HI0     CG 1485   8.159   3.754   3.340
  130HI0    ND1 1486   8.226   3.813   3.241
  130HI0    HD1 1487   8.219   3.802   3.142
  130HI0    CD2 1488   8.220   3.775   3.457
  130HI0    HD2 1489   8.226   3.704   3.539
  130HI0    CE1 1490   8.319   3.889   3.298
  130HI0    HE1 1491   8.380   3.963   3.247
  130HI0    NE2 1492   8.308   3.871   3.429
  130HI0    HE2 1493   8.347   3.931   3.498
  130HI0      C 1494   7.819   3.610   3.202
  130HI0      O 1495   7.772   3.544   3.295
  131PRO      N 1496   7.817   3.575   3.074
  131PRO     CA 1497   7.871   3.648   2.958
  131PRO     CB 1498   7.858   3.550   2.841
  131PRO     CG 1499   7.738   3.464   2.880
  131PRO     CD 1500   7.752   3.450   3.032
  131PRO      C 1501   7.802   3.781   2.930
  131PRO      O 1502   7.686   3.801   2.966
  132SER      N 1503   7.883   3.875   2.885
  132SER      H 1504   7.983   3.868   2.891
  132SER     CA 1505   7.848   4.005   2.826
  132SER     CB 1506   7.964   4.097   2.786
  132SER     OG 1507   8.035   4.148   2.900
  132SER     HG 1508   8.089   4.227   2.871
  132SER      C 1509   7.753   4.018   2.706
  132SER      O 1510   7.716   4.127   2.663
  133AS4      N 1511   7.719   3.910   2.638
  133AS4      H 1512   7.767   3.824   2.656
  133AS4     CA 1513   7.626   3.894   2.525
  133AS4     CB 1514   7.641   3.754   2.466
  133AS4     CG 1515   7.785   3.731   2.421
  133AS4    OD1 1516   7.806   3.784   2.310
  133AS4   HD11 1517   7.905   3.796   2.302
  133AS4   HD12 1518   7.724   3.813   2.261
  133AS4    OD2 1519   7.870   3.688   2.503
  133AS4   HD21 1520   7.913   3.616   2.449
  133AS4   HD22 1521   7.885   3.769   2.560
  133AS4      C 1522   7.479   3.915   2.563
  133AS4      O 1523   7.397   3.824   2.573
  134ILE      N 1524   7.460   4.034   2.619
  134ILE      H 1525   7.524   4.111   2.611
  134ILE     CA 1526   7.331   4.080   2.671
  134ILE     CB 1527   7.343   4.099   2.822
  134ILE    CG1 1528   7.464   4.185   2.857
  134ILE    CG2 1529   7.333   3.967   2.899
  134ILE     CD 1530   7.448   4.254   2.993
  134ILE      C 1531   7.268   4.196   2.593
  134ILE      O 1532   7.330   4.244   2.499
  135GL4      N 1533   7.137   4.211   2.608
  135GL4      H 1534   7.085   4.130   2.635
  135GL4     CA 1535   7.060   4.330   2.568
  135GL4     CB 1536   6.947   4.289   2.473
  135GL4     CG 1537   7.003   4.253   2.335
  135GL4     CD 1538   6.921   4.297   2.213
  135GL4    OE1 1539   6.841   4.392   2.214
  135GL4   HE11 1540   6.834   4.416   2.117
  135GL4   HE12 1541   6.816   4.440   2.299
  135GL4    OE2 1542   6.945   4.219   2.118
  135GL4   HE21 1543   6.912   4.250   2.029
  135GL4   HE22 1544   6.983   4.140   2.165
  135GL4      C 1545   6.993   4.372   2.699
  135GL4      O 1546   6.931   4.295   2.772
  136VAL      N 1547   6.980   4.504   2.712
  136VAL      H 1548   6.985   4.565   2.633
  136VAL     CA 1549   6.931   4.563   2.837
  136VAL     CB 1550   7.043   4.630   2.918
  136VAL    CG1 1551   7.131   4.523   2.983
  136VAL    CG2 1552   7.131   4.721   2.833
  136VAL      C 1553   6.806   4.651   2.843
  136VAL      O 1554   6.801   4.753   2.774
  137AS4      N 1555   6.701   4.586   2.893
  137AS4      H 1556   6.708   4.490   2.921
  137AS4     CA 1557   6.565   4.637   2.915
  137AS4     CB 1558   6.473   4.518   2.944
  137AS4     CG 1559   6.327   4.560   2.955
  137AS4    OD1 1560   6.253   4.476   3.011
  137AS4   HD11 1561   6.170   4.516   3.049
  137AS4   HD12 1562   6.288   4.387   2.982
  137AS4    OD2 1563   6.291   4.652   2.878
  137AS4   HD21 1564   6.209   4.612   2.837
  137AS4   HD22 1565   6.359   4.724   2.887
  137AS4      C 1566   6.557   4.736   3.032
  137AS4      O 1567   6.566   4.691   3.146
  138LEU      N 1568   6.563   4.865   3.001
  138LEU      H 1569   6.557   4.887   2.904
  138LEU     CA 1570   6.550   4.973   3.100
  138LEU     CB 1571   6.586   5.109   3.039
  138LEU     CG 1572   6.647   5.197   3.148
  138LEU    CD1 1573   6.790   5.154   3.182
  138LEU    CD2 1574   6.646   5.345   3.109
  138LEU      C 1575   6.411   4.974   3.163
  138LEU      O 1576   6.311   5.010   3.102
  139LEU      N 1577   6.411   4.937   3.291
  139LEU      H 1578   6.492   4.905   3.340
  139LEU     CA 1579   6.291   4.928   3.375
  139LEU     CB 1580   6.225   4.797   3.333
  139LEU     CG 1581   6.084   4.777   3.390
  139LEU    CD1 1582   5.983   4.880   3.341
  139LEU    CD2 1583   6.035   4.633   3.374
  139LEU      C 1584   6.336   4.927   3.522
  139LEU      O 1585   6.410   4.841   3.570
  140LYSH     N 1586   6.260   5.003   3.600
  140LYSH     H 1587   6.167   5.030   3.576
  140LYSH    CA 1588   6.283   5.022   3.744
  140LYSH    CB 1589   6.242   5.159   3.800
  140LYSH    CG 1590   6.290   5.194   3.941
  140LYSH    CD 1591   6.266   5.340   3.979
  140LYSH    CE 1592   6.119   5.378   3.964
  140LYSH    NZ 1593   6.085   5.518   3.994
  140LYSH   HZ1 1594   6.082   5.531   4.093
  140LYSH   HZ2 1595   6.152   5.588   3.969
  140LYSH   HZ3 1596   5.998   5.538   3.949
  140LYSH     C 1597   6.211   4.912   3.822
  140LYSH     O 1598   6.260   4.850   3.916
  141ASN      N 1599   6.082   4.900   3.789
  141ASN      H 1600   6.041   4.969   3.729
  141ASN     CA 1601   5.987   4.802   3.844
  141ASN     CB 1602   5.922   4.849   3.974
  141ASN     CG 1603   6.024   4.867   4.086
  141ASN    OD1 1604   6.090   4.772   4.127
  141ASN    ND2 1605   6.029   4.979   4.158
  141ASN   HD21 1606   5.975   5.060   4.135
  141ASN   HD22 1607   6.085   4.987   4.241
  141ASN      C 1608   5.891   4.749   3.738
  141ASN      O 1609   5.891   4.631   3.705
  142GLY      N 1610   5.810   4.840   3.685
  142GLY      H 1611   5.834   4.936   3.704
  142GLY     CA 1612   5.697   4.802   3.600
  142GLY      C 1613   5.618   4.917   3.536
  142GLY      O 1614   5.496   4.911   3.522
  143GL4      N 1615   5.691   5.019   3.491
  143GL4      H 1616   5.788   5.038   3.507
  143GL4     CA 1617   5.635   5.145   3.440
  143GL4     CB 1618   5.678   5.253   3.539
  143GL4     CG 1619   5.827   5.267   3.574
  143GL4     CD 1620   5.892   5.151   3.649
  143GL4    OE1 1621   5.866   5.119   3.767
  143GL4   HE11 1622   5.877   5.021   3.783
  143GL4   HE12 1623   5.812   5.192   3.810
  143GL4    OE2 1624   5.972   5.082   3.583
  143GL4   HE21 1625   6.044   5.039   3.638
  143GL4   HE22 1626   5.930   5.079   3.492
  143GL4      C 1627   5.676   5.176   3.296
  143GL4      O 1628   5.779   5.128   3.250
  144ARG      N 1629   5.598   5.261   3.230
  144ARG      H 1630   5.518   5.299   3.277
  144ARG     CA 1631   5.629   5.309   3.094
  144ARG     CB 1632   5.506   5.379   3.036
  144ARG     CG 1633   5.523   5.381   2.884
  144ARG     CD 1634   5.465   5.254   2.821
  144ARG     NE 1635   5.506   5.259   2.680
  144ARG     HE 1636   5.589   5.309   2.659
  144ARG     CZ 1637   5.437   5.199   2.581
  144ARG    NH1 1638   5.327   5.127   2.607
  144ARG   HH11 1639   5.294   5.115   2.700
  144ARG   HH12 1640   5.291   5.063   2.539
  144ARG    NH2 1641   5.486   5.188   2.457
  144ARG   HH21 1642   5.571   5.225   2.420
  144ARG   HH22 1643   5.424   5.150   2.388
  144ARG      C 1644   5.758   5.392   3.086
  144ARG      O 1645   5.758   5.493   3.156
  145ILE      N 1646   5.869   5.331   3.046
  145ILE      H 1647   5.870   5.235   3.016
  145ILE     CA 1648   5.990   5.410   3.022
  145ILE     CB 1649   6.114   5.322   3.036
  145ILE    CG1 1650   6.121   5.244   3.168
  145ILE    CG2 1651   6.238   5.410   3.023
  145ILE     CD 1652   6.105   5.334   3.292
  145ILE      C 1653   5.978   5.478   2.886
  145ILE      O 1654   5.999   5.432   2.774
  146GL4      N 1655   5.975   5.611   2.896
  146GL4      H 1656   6.009   5.658   2.978
  146GL4     CA 1657   5.938   5.696   2.783
  146GL4     CB 1658   5.844   5.804   2.837
  146GL4     CG 1659   5.703   5.748   2.856
  146GL4     CD 1660   5.607   5.865   2.878
  146GL4    OE1 1661   5.543   5.909   2.780
  146GL4   HE11 1662   5.555   6.007   2.765
  146GL4   HE12 1663   5.497   5.832   2.735
  146GL4    OE2 1664   5.596   5.915   2.992
  146GL4   HE21 1665   5.524   5.985   2.990
  146GL4   HE22 1666   5.687   5.900   3.032
  146GL4      C 1667   6.060   5.764   2.719
  146GL4      O 1668   6.050   5.796   2.601
  147LYSH     N 1669   6.171   5.758   2.792
  147LYSH     H 1670   6.175   5.747   2.891
  147LYSH    CA 1671   6.304   5.785   2.736
  147LYSH    CB 1672   6.347   5.932   2.730
  147LYSH    CG 1673   6.290   6.006   2.609
  147LYSH    CD 1674   6.365   6.133   2.569
  147LYSH    CE 1675   6.283   6.213   2.468
  147LYSH    NZ 1676   6.228   6.140   2.353
  147LYSH   HZ1 1677   6.185   6.059   2.393
  147LYSH   HZ2 1678   6.165   6.206   2.313
  147LYSH   HZ3 1679   6.309   6.112   2.302
  147LYSH     C 1680   6.422   5.716   2.804
  147LYSH     O 1681   6.460   5.742   2.918
  148VAL      N 1682   6.496   5.649   2.715
  148VAL      H 1683   6.448   5.631   2.630
  148VAL     CA 1684   6.633   5.601   2.737
  148VAL     CB 1685   6.651   5.468   2.664
  148VAL    CG1 1686   6.574   5.362   2.743
  148VAL    CG2 1687   6.616   5.473   2.516
  148VAL      C 1688   6.742   5.705   2.709
  148VAL      O 1689   6.723   5.789   2.621
  149GL4      N 1690   6.846   5.694   2.791
  149GL4      H 1691   6.840   5.632   2.869
  149GL4     CA 1692   6.967   5.775   2.768
  149GL4     CB 1693   7.050   5.799   2.894
  149GL4     CG 1694   7.072   5.670   2.974
  149GL4     CD 1695   6.950   5.637   3.060
  149GL4    OE1 1696   6.919   5.712   3.155
  149GL4   HE11 1697   6.850   5.664   3.210
  149GL4   HE12 1698   6.954   5.805   3.144
  149GL4    OE2 1699   6.899   5.526   3.035
  149GL4   HE21 1700   6.811   5.514   3.081
  149GL4   HE22 1701   6.966   5.466   2.991
  149GL4      C 1702   7.058   5.729   2.654
  149GL4      O 1703   7.025   5.638   2.578
  150HI0      N 1704   7.183   5.775   2.653
  150HI0      H 1705   7.224   5.806   2.739
  150HI0     CA 1706   7.284   5.764   2.547
  150HI0     CB 1707   7.397   5.859   2.588
  150HI0     CG 1708   7.390   5.998   2.526
  150HI0    ND1 1709   7.437   6.024   2.404
  150HI0    HD1 1710   7.500   5.967   2.352
  150HI0    CD2 1711   7.314   6.100   2.566
  150HI0    HD2 1712   7.241   6.088   2.645
  150HI0    CE1 1713   7.388   6.142   2.367
  150HI0    HE1 1714   7.419   6.196   2.278
  150HI0    NE2 1715   7.314   6.189   2.467
  150HI0    HE2 1716   7.250   6.265   2.457
  150HI0      C 1717   7.341   5.622   2.546
  150HI0      O 1718   7.384   5.559   2.642
  151SER      N 1719   7.340   5.573   2.423
  151SER      H 1720   7.322   5.638   2.348
  151SER     CA 1721   7.406   5.447   2.386
  151SER     CB 1722   7.374   5.399   2.244
  151SER     OG 1723   7.237   5.359   2.239
  151SER     HG 1724   7.192   5.383   2.325
  151SER      C 1725   7.557   5.466   2.376
  151SER      O 1726   7.603   5.568   2.325
  152AS4      N 1727   7.609   5.365   2.445
  152AS4      H 1728   7.564   5.310   2.516
  152AS4     CA 1729   7.753   5.338   2.439
  152AS4     CB 1730   7.828   5.420   2.544
  152AS4     CG 1731   7.964   5.470   2.495
  152AS4    OD1 1732   7.994   5.482   2.374
  152AS4   HD11 1733   8.093   5.483   2.363
  152AS4   HD12 1734   7.910   5.463   2.323
  152AS4    OD2 1735   8.043   5.505   2.585
  152AS4   HD21 1736   8.134   5.513   2.545
  152AS4   HD22 1737   7.991   5.514   2.670
  152AS4      C 1738   7.788   5.192   2.469
  152AS4      O 1739   7.701   5.123   2.523
  153LEU      N 1740   7.906   5.156   2.419
  153LEU      H 1741   7.976   5.218   2.383
  153LEU     CA 1742   7.953   5.018   2.438
  153LEU     CB 1743   8.045   4.973   2.325
  153LEU     CG 1744   7.958   4.919   2.212
  153LEU    CD1 1745   8.029   4.931   2.077
  153LEU    CD2 1746   7.906   4.776   2.221
  153LEU      C 1747   8.022   4.992   2.572
  153LEU      O 1748   8.099   5.079   2.611
  154SER      N 1749   7.984   4.891   2.651
  154SER      H 1750   7.920   4.823   2.615
  154SER     CA 1751   8.032   4.858   2.785
  154SER     CB 1752   7.920   4.820   2.882
  154SER     OG 1753   7.964   4.808   3.017
  154SER     HG 1754   7.889   4.767   3.070
  154SER      C 1755   8.139   4.749   2.772
  154SER      O 1756   8.102   4.636   2.743
  155PHE      N 1757   8.262   4.793   2.798
  155PHE      H 1758   8.267   4.878   2.851
  155PHE     CA 1759   8.380   4.705   2.798
  155PHE     CB 1760   8.500   4.779   2.738
  155PHE     CG 1761   8.486   4.823   2.592
  155PHE    CD1 1762   8.480   4.959   2.564
  155PHE    HD1 1763   8.498   5.031   2.643
  155PHE    CD2 1764   8.481   4.728   2.491
  155PHE    HD2 1765   8.509   4.625   2.514
  155PHE    CE1 1766   8.453   5.000   2.434
  155PHE    HE1 1767   8.433   5.106   2.422
  155PHE    CE2 1768   8.471   4.774   2.360
  155PHE    HE2 1769   8.490   4.707   2.275
  155PHE     CZ 1770   8.449   4.908   2.330
  155PHE     HZ 1771   8.410   4.936   2.232
  155PHE      C 1772   8.423   4.644   2.931
  155PHE      O 1773   8.457   4.723   3.019
  156SER      N 1774   8.454   4.514   2.935
  156SER      H 1775   8.448   4.453   2.857
  156SER     CA 1776   8.493   4.453   3.063
  156SER     CB 1777   8.367   4.386   3.118
  156SER     OG 1778   8.320   4.275   3.041
  156SER     HG 1779   8.258   4.310   2.971
  156SER      C 1780   8.593   4.343   3.025
  156SER      O 1781   8.645   4.338   2.914
  157LYSH     N 1782   8.643   4.272   3.125
  157LYSH     H 1783   8.618   4.291   3.220
  157LYSH    CA 1784   8.734   4.160   3.098
  157LYSH    CB 1785   8.814   4.118   3.221
  157LYSH    CG 1786   8.920   4.224   3.251
  157LYSH    CD 1787   8.978   4.214   3.393
  157LYSH    CE 1788   9.119   4.272   3.407
  157LYSH    NZ 1789   9.216   4.177   3.352
  157LYSH   HZ1 1790   9.206   4.088   3.397
  157LYSH   HZ2 1791   9.191   4.158   3.257
  157LYSH   HZ3 1792   9.306   4.219   3.359
  157LYSH     C 1793   8.675   4.035   3.032
  157LYSH     O 1794   8.744   3.938   3.003
  158AS4      N 1795   8.551   4.050   2.987
  158AS4      H 1796   8.489   4.121   3.020
  158AS4     CA 1797   8.482   3.955   2.898
  158AS4     CB 1798   8.334   3.978   2.925
  158AS4     CG 1799   8.254   3.856   2.879
  158AS4    OD1 1800   8.213   3.778   2.968
  158AS4   HD11 1801   8.166   3.706   2.917
  158AS4   HD12 1802   8.233   3.809   3.061
  158AS4    OD2 1803   8.232   3.839   2.757
  158AS4   HD21 1804   8.209   3.742   2.746
  158AS4   HD22 1805   8.228   3.932   2.720
  158AS4      C 1806   8.529   3.973   2.753
  158AS4      O 1807   8.575   4.069   2.692
  159TRP      N 1808   8.512   3.860   2.684
  159TRP      H 1809   8.468   3.782   2.729
  159TRP     CA 1810   8.542   3.844   2.541
  159TRP     CB 1811   8.528   3.702   2.485
  159TRP     CG 1812   8.634   3.617   2.555
  159TRP    CD1 1813   8.765   3.629   2.535
  159TRP    HD1 1814   8.806   3.718   2.487
  159TRP    CD2 1815   8.620   3.496   2.621
  159TRP    NE1 1816   8.829   3.522   2.579
  159TRP    HE1 1817   8.928   3.521   2.595
  159TRP    CE2 1818   8.745   3.436   2.636
  159TRP    CE3 1819   8.516   3.421   2.677
  159TRP    HE3 1820   8.414   3.454   2.658
  159TRP    CZ2 1821   8.766   3.315   2.701
  159TRP    HZ2 1822   8.863   3.268   2.685
  159TRP    CZ3 1823   8.536   3.305   2.750
  159TRP    HZ3 1824   8.446   3.260   2.793
  159TRP    CH2 1825   8.662   3.248   2.763
  159TRP    HH2 1826   8.688   3.154   2.812
  159TRP      C 1827   8.458   3.935   2.451
  159TRP      O 1828   8.510   4.001   2.362
  160SER      N 1829   8.339   3.955   2.508
  160SER      H 1830   8.315   3.909   2.594
  160SER     CA 1831   8.228   4.021   2.438
  160SER     CB 1832   8.102   3.934   2.445
  160SER     OG 1833   7.989   3.979   2.371
  160SER     HG 1834   7.918   3.910   2.360
  160SER      C 1835   8.189   4.149   2.514
  160SER      O 1836   8.238   4.184   2.621
  161PHE      N 1837   8.113   4.233   2.445
  161PHE      H 1838   8.062   4.199   2.366
  161PHE     CA 1839   8.077   4.370   2.484
  161PHE     CB 1840   8.167   4.475   2.419
  161PHE     CG 1841   8.186   4.462   2.267
  161PHE    CD1 1842   8.309   4.410   2.231
  161PHE    HD1 1843   8.389   4.412   2.305
  161PHE    CD2 1844   8.085   4.471   2.172
  161PHE    HD2 1845   7.991   4.517   2.201
  161PHE    CE1 1846   8.331   4.348   2.108
  161PHE    HE1 1847   8.429   4.314   2.076
  161PHE    CE2 1848   8.105   4.415   2.046
  161PHE    HE2 1849   8.029   4.417   1.968
  161PHE     CZ 1850   8.225   4.351   2.018
  161PHE     HZ 1851   8.226   4.302   1.921
  161PHE      C 1852   7.928   4.397   2.462
  161PHE      O 1853   7.865   4.365   2.362
  162TYR      N 1854   7.868   4.472   2.554
  162TYR      H 1855   7.918   4.538   2.610
  162TYR     CA 1856   7.724   4.502   2.549
  162TYR     CB 1857   7.652   4.445   2.672
  162TYR     CG 1858   7.700   4.490   2.809
  162TYR    CD1 1859   7.798   4.411   2.869
  162TYR    HD1 1860   7.883   4.372   2.814
  162TYR    CD2 1861   7.623   4.582   2.879
  162TYR    HD2 1862   7.555   4.652   2.830
  162TYR    CE1 1863   7.813   4.418   3.007
  162TYR    HE1 1864   7.891   4.356   3.050
  162TYR    CE2 1865   7.640   4.590   3.017
  162TYR    HE2 1866   7.571   4.649   3.077
  162TYR     CZ 1867   7.740   4.514   3.077
  162TYR     OH 1868   7.792   4.548   3.198
  162TYR     HH 1869   7.874   4.492   3.213
  162TYR      C 1870   7.693   4.651   2.537
  162TYR      O 1871   7.770   4.733   2.585
  163LEU      N 1872   7.574   4.674   2.483
  163LEU      H 1873   7.515   4.599   2.451
  163LEU     CA 1874   7.526   4.812   2.463
  163LEU     CB 1875   7.431   4.806   2.343
  163LEU     CG 1876   7.376   4.943   2.304
  163LEU    CD1 1877   7.487   5.031   2.245
  163LEU    CD2 1878   7.250   4.942   2.217
  163LEU      C 1879   7.455   4.872   2.585
  163LEU      O 1880   7.360   4.810   2.632
  164LEU      N 1881   7.520   4.967   2.652
  164LEU      H 1882   7.594   5.026   2.619
  164LEU     CA 1883   7.467   5.015   2.780
  164LEU     CB 1884   7.562   4.978   2.894
  164LEU     CG 1885   7.518   4.989   3.040
  164LEU    CD1 1886   7.404   4.890   3.063
  164LEU    CD2 1887   7.641   4.968   3.129
  164LEU      C 1888   7.436   5.165   2.786
  164LEU      O 1889   7.476   5.239   2.696
  165TYR      N 1890   7.325   5.190   2.855
  165TYR      H 1891   7.274   5.112   2.891
  165TYR     CA 1892   7.260   5.320   2.872
  165TYR     CB 1893   7.113   5.308   2.914
  165TYR     CG 1894   7.024   5.234   2.814
  165TYR    CD1 1895   6.997   5.098   2.824
  165TYR    HD1 1896   7.009   5.044   2.918
  165TYR    CD2 1897   6.996   5.290   2.690
  165TYR    HD2 1898   7.027   5.393   2.672
  165TYR    CE1 1899   6.952   5.022   2.716
  165TYR    HE1 1900   6.946   4.914   2.729
  165TYR    CE2 1901   6.945   5.217   2.583
  165TYR    HE2 1902   6.922   5.271   2.491
  165TYR     CZ 1903   6.922   5.081   2.594
  165TYR     OH 1904   6.923   5.015   2.475
  165TYR     HH 1905   6.988   4.941   2.494
  165TYR      C 1906   7.338   5.406   2.971
  165TYR      O 1907   7.339   5.383   3.092
  166TYR      N 1908   7.402   5.512   2.924
  166TYR      H 1909   7.426   5.520   2.827
  166TYR     CA 1910   7.476   5.610   3.005
  166TYR     CB 1911   7.616   5.625   2.947
  166TYR     CG 1912   7.692   5.493   2.966
  166TYR    CD1 1913   7.759   5.469   3.086
  166TYR    HD1 1914   7.750   5.541   3.167
  166TYR    CD2 1915   7.689   5.393   2.871
  166TYR    HD2 1916   7.661   5.408   2.767
  166TYR    CE1 1917   7.826   5.351   3.113
  166TYR    HE1 1918   7.893   5.349   3.199
  166TYR    CE2 1919   7.760   5.275   2.892
  166TYR    HE2 1920   7.761   5.197   2.815
  166TYR     CZ 1921   7.824   5.253   3.013
  166TYR     OH 1922   7.908   5.147   3.007
  166TYR     HH 1923   7.931   5.118   3.100
  166TYR      C 1924   7.422   5.753   3.014
  166TYR      O 1925   7.374   5.815   2.919
  167THR      N 1926   7.436   5.818   3.129
  167THR      H 1927   7.469   5.771   3.211
  167THR     CA 1928   7.381   5.950   3.163
  167THR     CB 1929   7.234   5.945   3.206
  167THR    OG1 1930   7.194   6.078   3.240
  167THR    HG1 1931   7.144   6.078   3.326
  167THR    CG2 1932   7.219   5.863   3.334
  167THR      C 1933   7.466   6.024   3.267
  167THR      O 1934   7.559   5.967   3.324
  168GL4      N 1935   7.466   6.156   3.253
  168GL4      H 1936   7.416   6.212   3.187
  168GL4     CA 1937   7.529   6.249   3.348
  168GL4     CB 1938   7.441   6.262   3.472
  168GL4     CG 1939   7.296   6.291   3.433
  168GL4     CD 1940   7.187   6.244   3.529
  168GL4    OE1 1941   7.134   6.135   3.502
  168GL4   HE11 1942   7.127   6.091   3.592
  168GL4   HE12 1943   7.091   6.138   3.411
  168GL4    OE2 1944   7.162   6.306   3.635
  168GL4   HE21 1945   7.089   6.256   3.681
  168GL4   HE22 1946   7.239   6.367   3.654
  168GL4      C 1947   7.677   6.223   3.377
  168GL4      O 1948   7.722   6.132   3.447
  169PHE      N 1949   7.760   6.317   3.333
  169PHE      H 1950   7.724   6.390   3.274
  169PHE     CA 1951   7.906   6.319   3.351
  169PHE     CB 1952   7.973   6.454   3.321
  169PHE     CG 1953   7.933   6.502   3.182
  169PHE    CD1 1954   7.845   6.607   3.157
  169PHE    HD1 1955   7.793   6.659   3.237
  169PHE    CD2 1956   7.999   6.442   3.075
  169PHE    HD2 1957   8.089   6.388   3.105
  169PHE    CE1 1958   7.842   6.657   3.028
  169PHE    HE1 1959   7.789   6.750   3.004
  169PHE    CE2 1960   7.996   6.487   2.944
  169PHE    HE2 1961   8.022   6.412   2.869
  169PHE     CZ 1962   7.918   6.601   2.927
  169PHE     HZ 1963   7.923   6.655   2.832
  169PHE      C 1964   7.972   6.267   3.479
  169PHE      O 1965   8.051   6.173   3.472
  170THR      N 1966   7.930   6.320   3.593
  170THR      H 1967   7.872   6.401   3.601
  170THR     CA 1968   7.977   6.292   3.730
  170THR     CB 1969   8.001   6.420   3.809
  170THR    OG1 1970   7.890   6.510   3.799
  170THR    HG1 1971   7.884   6.557   3.887
  170THR    CG2 1972   8.136   6.483   3.773
  170THR      C 1973   7.883   6.197   3.805
  170THR      O 1974   7.765   6.228   3.820
  171PRO      N 1975   7.927   6.081   3.852
  171PRO     CA 1976   7.843   5.979   3.916
  171PRO     CB 1977   7.938   5.859   3.919
  171PRO     CG 1978   8.022   5.868   3.792
  171PRO     CD 1979   8.045   6.020   3.788
  171PRO      C 1980   7.765   6.009   4.045
  171PRO      O 1981   7.793   5.945   4.146
  172THR      N 1982   7.642   6.050   4.017
  172THR      H 1983   7.626   6.107   3.936
  172THR     CA 1984   7.538   6.076   4.117
  172THR     CB 1985   7.489   6.221   4.104
  172THR    OG1 1986   7.477   6.271   3.971
  172THR    HG1 1987   7.387   6.247   3.933
  172THR    CG2 1988   7.564   6.323   4.190
  172THR      C 1989   7.421   5.982   4.146
  172THR      O 1990   7.346   5.938   4.059
  173GL4      N 1991   7.398   5.960   4.275
  173GL4      H 1992   7.443   6.010   4.349
  173GL4     CA 1993   7.304   5.866   4.339
  173GL4     CB 1994   7.340   5.840   4.485
  173GL4     CG 1995   7.472   5.761   4.490
  173GL4     CD 1996   7.520   5.726   4.630
  173GL4    OE1 1997   7.513   5.810   4.723
  173GL4   HE11 1998   7.525   5.761   4.809
  173GL4   HE12 1999   7.501   5.895   4.671
  173GL4    OE2 2000   7.586   5.621   4.644
  173GL4   HE21 2001   7.571   5.593   4.739
  173GL4   HE22 2002   7.632   5.588   4.562
  173GL4      C 2003   7.155   5.888   4.316
  173GL4      O 2004   7.073   5.836   4.392
  174LYSH     N 2005   7.125   5.929   4.193
  174LYSH     H 2006   7.190   5.937   4.117
  174LYSH    CA 2007   6.987   5.974   4.169
  174LYSH    CB 2008   6.965   6.125   4.170
  174LYSH    CG 2009   6.974   6.176   4.314
  174LYSH    CD 2010   6.889   6.112   4.424
  174LYSH    CE 2011   6.924   6.175   4.559
  174LYSH    NZ 2012   6.852   6.098   4.661
  174LYSH   HZ1 2013   6.753   6.115   4.666
  174LYSH   HZ2 2014   6.861   6.005   4.625
  174LYSH   HZ3 2015   6.889   6.105   4.754
  174LYSH     C 2016   6.912   5.909   4.053
  174LYSH     O 2017   6.957   5.896   3.940
  175ASN      N 2018   6.798   5.854   4.095
  175ASN      H 2019   6.757   5.893   4.178
  175ASN     CA 2020   6.708   5.778   4.007
  175ASN     CB 2021   6.631   5.864   3.906
  175ASN     CG 2022   6.513   5.939   3.968
  175ASN    OD1 2023   6.485   5.941   4.088
  175ASN    ND2 2024   6.460   6.033   3.891
  175ASN   HD21 2025   6.493   6.047   3.797
  175ASN   HD22 2026   6.392   6.095   3.929
  175ASN      C 2027   6.742   5.641   3.948
  175ASN      O 2028   6.788   5.626   3.835
  176GL4      N 2029   6.691   5.538   4.014
  176GL4      H 2030   6.632   5.544   4.095
  176GL4     CA 2031   6.716   5.394   4.001
  176GL4     CB 2032   6.640   5.352   4.126
  176GL4     CG 2033   6.720   5.366   4.256
  176GL4     CD 2034   6.629   5.345   4.377
  176GL4    OE1 2035   6.611   5.437   4.460
  176GL4   HE11 2036   6.592   5.423   4.557
  176GL4   HE12 2037   6.629   5.514   4.398
  176GL4    OE2 2038   6.567   5.237   4.380
  176GL4   HE21 2039   6.522   5.224   4.469
  176GL4   HE22 2040   6.579   5.185   4.295
  176GL4      C 2041   6.665   5.310   3.884
  176GL4      O 2042   6.626   5.195   3.899
  177TYR      N 2043   6.684   5.372   3.767
  177TYR      H 2044   6.701   5.471   3.764
  177TYR     CA 2045   6.642   5.298   3.648
  177TYR     CB 2046   6.601   5.402   3.543
  177TYR     CG 2047   6.465   5.466   3.570
  177TYR    CD1 2048   6.464   5.574   3.659
  177TYR    HD1 2049   6.560   5.619   3.684
  177TYR    CD2 2050   6.344   5.414   3.525
  177TYR    HD2 2051   6.343   5.316   3.478
  177TYR    CE1 2052   6.348   5.635   3.706
  177TYR    HE1 2053   6.357   5.723   3.769
  177TYR    CE2 2054   6.231   5.468   3.584
  177TYR    HE2 2055   6.137   5.419   3.557
  177TYR     CZ 2056   6.227   5.579   3.668
  177TYR     OH 2057   6.116   5.646   3.709
  177TYR     HH 2058   6.130   5.742   3.684
  177TYR      C 2059   6.742   5.190   3.604
  177TYR      O 2060   6.830   5.225   3.526
  178ALA      N 2061   6.699   5.072   3.648
  178ALA      H 2062   6.620   5.071   3.709
  178ALA     CA 2063   6.775   4.949   3.621
  178ALA     CB 2064   6.747   4.842   3.727
  178ALA      C 2065   6.769   4.886   3.482
  178ALA      O 2066   6.673   4.904   3.407
  179CYS2     N 2067   6.861   4.792   3.460
  179CYS2     H 2068   6.923   4.760   3.531
  179CYS2    CA 2069   6.876   4.723   3.331
  179CYS2    CB 2070   7.014   4.758   3.275
  179CYS2    SG 2071   7.031   4.925   3.202
  179CYS2     C 2072   6.857   4.573   3.350
  179CYS2     O 2073   6.945   4.495   3.386
  180ARG      N 2074   6.749   4.532   3.283
  180ARG      H 2075   6.689   4.601   3.244
  180ARG     CA 2076   6.706   4.391   3.291
  180ARG     CB 2077   6.554   4.382   3.279
  180ARG     CG 2078   6.472   4.417   3.403
  180ARG     CD 2079   6.325   4.453   3.381
  180ARG     NE 2080   6.261   4.356   3.291
  180ARG     HE 2081   6.246   4.387   3.197
  180ARG     CZ 2082   6.204   4.238   3.319
  180ARG    NH1 2083   6.181   4.207   3.447
  180ARG   HH11 2084   6.208   4.273   3.517
  180ARG   HH12 2085   6.138   4.121   3.476
  180ARG    NH2 2086   6.164   4.147   3.229
  180ARG   HH21 2087   6.190   4.170   3.135
  180ARG   HH22 2088   6.095   4.077   3.249
  180ARG      C 2089   6.766   4.309   3.177
  180ARG      O 2090   6.767   4.348   3.060
  181VAL      N 2091   6.835   4.205   3.221
  181VAL      H 2092   6.852   4.191   3.319
  181VAL     CA 2093   6.916   4.129   3.125
  181VAL     CB 2094   7.049   4.080   3.184
  181VAL    CG1 2095   7.137   4.192   3.240
  181VAL    CG2 2096   7.028   3.980   3.298
  181VAL      C 2097   6.843   4.021   3.044
  181VAL      O 2098   6.804   3.916   3.094
  182ASN      N 2099   6.838   4.052   2.915
  182ASN      H 2100   6.877   4.135   2.876
  182ASN     CA 2101   6.792   3.953   2.816
  182ASN     CB 2102   6.706   4.015   2.706
  182ASN     CG 2103   6.670   3.933   2.582
  182ASN    OD1 2104   6.590   3.840   2.575
  182ASN    ND2 2105   6.737   3.965   2.472
  182ASN   HD21 2106   6.805   4.037   2.457
  182ASN   HD22 2107   6.698   3.923   2.390
  182ASN      C 2108   6.918   3.901   2.747
  182ASN      O 2109   6.994   3.986   2.700
  183HI0      N 2110   6.925   3.770   2.724
  183HI0      H 2111   6.858   3.697   2.733
  183HI0     CA 2112   7.042   3.721   2.649
  183HI0     CB 2113   7.080   3.579   2.692
  183HI0     CG 2114   7.205   3.532   2.617
  183HI0    ND1 2115   7.326   3.578   2.646
  183HI0    HD1 2116   7.339   3.666   2.692
  183HI0    CD2 2117   7.225   3.411   2.565
  183HI0    HD2 2118   7.147   3.357   2.511
  183HI0    CE1 2119   7.415   3.486   2.609
  183HI0    HE1 2120   7.521   3.507   2.622
  183HI0    NE2 2121   7.354   3.377   2.563
  183HI0    HE2 2122   7.381   3.281   2.552
  183HI0      C 2123   7.017   3.724   2.498
  183HI0      O 2124   6.918   3.665   2.454
  184VAL      N 2125   7.114   3.779   2.426
  184VAL      H 2126   7.190   3.817   2.479
  184VAL     CA 2127   7.107   3.816   2.284
  184VAL     CB 2128   7.244   3.863   2.234
  184VAL    CG1 2129   7.290   3.995   2.295
  184VAL    CG2 2130   7.355   3.758   2.247
  184VAL      C 2131   7.054   3.714   2.184
  184VAL      O 2132   7.055   3.747   2.065
  185THR      N 2133   7.026   3.590   2.223
  185THR      H 2134   7.024   3.558   2.318
  185THR     CA 2135   6.960   3.480   2.150
  185THR     CB 2136   6.971   3.346   2.222
  185THR    OG1 2137   6.936   3.367   2.359
  185THR    HG1 2138   6.931   3.279   2.407
  185THR    CG2 2139   7.114   3.294   2.244
  185THR      C 2140   6.813   3.517   2.129
  185THR      O 2141   6.765   3.474   2.024
  186LEU      N 2142   6.749   3.579   2.228
  186LEU      H 2143   6.793   3.595   2.316
  186LEU     CA 2144   6.609   3.621   2.218
  186LEU     CB 2145   6.542   3.572   2.346
  186LEU     CG 2146   6.506   3.423   2.343
  186LEU    CD1 2147   6.519   3.355   2.479
  186LEU    CD2 2148   6.362   3.424   2.290
  186LEU      C 2149   6.605   3.774   2.211
  186LEU      O 2150   6.706   3.839   2.238
  187SER      N 2151   6.489   3.834   2.183
  187SER      H 2152   6.399   3.791   2.189
  187SER     CA 2153   6.473   3.977   2.156
  187SER     CB 2154   6.448   3.992   2.006
  187SER     OG 2155   6.480   4.124   1.959
  187SER     HG 2156   6.458   4.127   1.862
  187SER      C 2157   6.358   4.033   2.240
  187SER      O 2158   6.248   3.979   2.251
  188GLN      N 2159   6.384   4.157   2.280
  188GLN      H 2160   6.455   4.212   2.235
  188GLN     CA 2161   6.299   4.233   2.372
  188GLN     CB 2162   6.360   4.369   2.406
  188GLN     CG 2163   6.501   4.349   2.461
  188GLN     CD 2164   6.568   4.484   2.493
  188GLN    OE1 2165   6.508   4.573   2.553
  188GLN    NE2 2166   6.675   4.514   2.421
  188GLN   HE21 2167   6.705   4.467   2.338
  188GLN   HE22 2168   6.734   4.586   2.457
  188GLN      C 2169   6.162   4.261   2.309
  188GLN      O 2170   6.154   4.293   2.191
  189PRO      N 2171   6.051   4.254   2.383
  189PRO     CA 2172   5.910   4.270   2.345
  189PRO     CB 2173   5.819   4.250   2.466
  189PRO     CG 2174   5.909   4.157   2.546
  189PRO     CD 2175   6.050   4.211   2.523
  189PRO      C 2176   5.866   4.393   2.266
  189PRO      O 2177   5.857   4.505   2.315
  190LYSH     N 2178   5.796   4.346   2.163
  190LYSH     H 2179   5.785   4.248   2.149
  190LYSH    CA 2180   5.747   4.424   2.048
  190LYSH    CB 2181   5.656   4.343   1.956
  190LYSH    CG 2182   5.651   4.379   1.808
  190LYSH    CD 2183   5.784   4.340   1.742
  190LYSH    CE 2184   5.791   4.372   1.593
  190LYSH    NZ 2185   5.912   4.304   1.546
  190LYSH   HZ1 2186   5.901   4.205   1.549
  190LYSH   HZ2 2187   5.949   4.346   1.463
  190LYSH   HZ3 2188   5.979   4.323   1.618
  190LYSH     C 2189   5.667   4.543   2.101
  190LYSH     O 2190   5.566   4.527   2.168
  191ILE      N 2191   5.730   4.657   2.073
  191ILE      H 2192   5.830   4.656   2.064
  191ILE     CA 2193   5.678   4.791   2.103
  191ILE     CB 2194   5.570   4.853   2.013
  191ILE    CG1 2195   5.446   4.769   1.981
  191ILE    CG2 2196   5.632   4.909   1.885
  191ILE     CD 2197   5.332   4.828   1.898
  191ILE      C 2198   5.634   4.828   2.245
  191ILE      O 2199   5.610   4.948   2.260
  192VAL      N 2200   5.613   4.729   2.331
  192VAL      H 2201   5.597   4.636   2.297
  192VAL     CA 2202   5.593   4.764   2.472
  192VAL     CB 2203   5.526   4.645   2.539
  192VAL    CG1 2204   5.623   4.535   2.582
  192VAL    CG2 2205   5.445   4.690   2.661
  192VAL      C 2206   5.713   4.821   2.548
  192VAL      O 2207   5.690   4.917   2.621
  193LYSH     N 2208   5.837   4.781   2.521
  193LYSH     H 2209   5.852   4.699   2.466
  193LYSH    CA 2210   5.961   4.819   2.590
  193LYSH    CB 2211   6.070   4.738   2.519
  193LYSH    CG 2212   6.099   4.790   2.378
  193LYSH    CD 2213   6.233   4.735   2.329
  193LYSH    CE 2214   6.278   4.816   2.207
  193LYSH    NZ 2215   6.339   4.944   2.246
  193LYSH   HZ1 2216   6.275   4.999   2.300
  193LYSH   HZ2 2217   6.420   4.938   2.304
  193LYSH   HZ3 2218   6.372   4.990   2.163
  193LYSH     C 2219   5.992   4.969   2.582
  193LYSH     O 2220   5.915   5.045   2.524
  194TRP      N 2221   6.094   5.002   2.662
  194TRP      H 2222   6.133   4.937   2.727
  194TRP     CA 2223   6.158   5.134   2.658
  194TRP     CB 2224   6.304   5.131   2.703
  194TRP     CG 2225   6.394   5.023   2.643
  194TRP    CD1 2226   6.383   4.894   2.673
  194TRP    HD1 2227   6.306   4.856   2.739
  194TRP    CD2 2228   6.496   5.038   2.549
  194TRP    NE1 2229   6.470   4.829   2.595
  194TRP    HE1 2230   6.480   4.731   2.580
  194TRP    CE2 2231   6.532   4.910   2.510
  194TRP    CE3 2232   6.521   5.150   2.470
  194TRP    HE3 2233   6.481   5.249   2.492
  194TRP    CZ2 2234   6.597   4.887   2.389
  194TRP    HZ2 2235   6.641   4.789   2.369
  194TRP    CZ3 2236   6.585   5.125   2.349
  194TRP    HZ3 2237   6.626   5.210   2.294
  194TRP    CH2 2238   6.626   4.998   2.311
  194TRP    HH2 2239   6.691   4.986   2.224
  194TRP      C 2240   6.150   5.185   2.514
  194TRP      O 2241   6.174   5.111   2.419
  195AS4      N 2242   6.120   5.315   2.512
  195AS4      H 2243   6.087   5.356   2.597
  195AS4     CA 2244   6.129   5.398   2.391
  195AS4     CB 2245   6.003   5.486   2.385
  195AS4     CG 2246   5.973   5.535   2.244
  195AS4    OD1 2247   5.890   5.628   2.227
  195AS4   HD11 2248   5.863   5.644   2.132
  195AS4   HD12 2249   5.874   5.672   2.315
  195AS4    OD2 2250   6.020   5.467   2.150
  195AS4   HD21 2251   5.964   5.481   2.069
  195AS4   HD22 2252   6.110   5.437   2.182
  195AS4      C 2253   6.262   5.473   2.387
  195AS4      O 2254   6.331   5.510   2.482
  196ARG      N 2255   6.294   5.515   2.265
  196ARG      H 2256   6.221   5.516   2.197
  196ARG     CA 2257   6.413   5.588   2.220
  196ARG     CB 2258   6.409   5.589   2.067
  196ARG     CG 2259   6.390   5.465   1.980
  196ARG     CD 2260   6.386   5.500   1.831
  196ARG     NE 2261   6.525   5.542   1.805
  196ARG     HE 2262   6.549   5.633   1.839
  196ARG     CZ 2263   6.602   5.486   1.711
  196ARG    NH1 2264   6.549   5.392   1.632
  196ARG   HH11 2265   6.457   5.357   1.647
  196ARG   HH12 2266   6.614   5.343   1.573
  196ARG    NH2 2267   6.733   5.515   1.711
  196ARG   HH21 2268   6.779   5.573   1.778
  196ARG   HH22 2269   6.781   5.497   1.625
  196ARG      C 2270   6.432   5.732   2.268
  196ARG      O 2271   6.338   5.796   2.313
  197AS4      N 2272   6.546   5.787   2.229
  197AS4      H 2273   6.603   5.736   2.164
  197AS4     CA 2274   6.591   5.926   2.247
  197AS4     CB 2275   6.731   5.931   2.187
  197AS4     CG 2276   6.729   5.883   2.042
  197AS4    OD1 2277   6.766   5.965   1.955
  197AS4   HD11 2278   6.782   5.909   1.874
  197AS4   HD12 2279   6.779   6.054   1.998
  197AS4    OD2 2280   6.732   5.760   2.021
  197AS4   HD21 2281   6.711   5.744   1.924
  197AS4   HD22 2282   6.721   5.708   2.106
  197AS4      C 2283   6.510   6.038   2.181
  197AS4      O 2284   6.509   6.147   2.238
  198MET      N 2285   6.424   6.002   2.087
  198MET      H 2286   6.386   5.909   2.081
  198MET     CA 2287   6.328   6.093   2.023
  198MET     CB 2288   6.376   6.132   1.883
  198MET     CG 2289   6.492   6.232   1.891
  198MET     SD 2290   6.540   6.310   1.732
  198MET     CE 2291   6.685   6.402   1.779
  198MET      C 2292   6.198   6.013   2.012
  198MET     O1 2293   6.206   5.888   2.003
  198MET   HO11 2294   6.116   5.854   1.978
  198MET   HO12 2295   6.301   5.865   2.023
  198MET     O2 2296   6.091   6.076   2.023
  198MET   HO21 2297   6.021   6.006   2.015
  198MET   HO22 2298   6.110   6.174   2.029
   9.75888   9.75888   6.90056   0.00000   0.00000   0.00000   0.00000   4.87944   4.87944
