# Supplementary material for: Interfacial Dynamics and Growth Modes of β2-Microglobulin Dimers
Source: J Chem Inf Model. 2023 May 3;63(14):4447–57. doi: 10.1021/acs.jcim.3c00399 (PMC10369489; doi:10.1021/acs.jcim.3c00399)
Supplement: Supplementary file 2 — ci3c00399_si_002.zip [file ci3c00399_si_002.zip › Supporting-Information/confs_start/Start_conformation_H-2_rep2-3.gro]

Protein in water t=   0.00000 step= 0
 2298
    1ILE      N    1   7.866   7.589   3.397
    1ILE     H1    2   7.955   7.583   3.351
    1ILE     H2    3   7.866   7.670   3.456
    1ILE     H3    4   7.867   7.510   3.458
    1ILE     CA    5   7.752   7.589   3.305
    1ILE     CB    6   7.762   7.707   3.208
    1ILE    CG1    7   7.900   7.725   3.144
    1ILE    CG2    8   7.694   7.826   3.276
    1ILE     CD    9   7.905   7.670   3.002
    1ILE      C   10   7.739   7.456   3.230
    1ILE      O   11   7.838   7.417   3.168
    2GLN      N   12   7.615   7.419   3.201
    2GLN      H   13   7.534   7.461   3.243
    2GLN     CA   14   7.578   7.307   3.113
    2GLN     CB   15   7.541   7.183   3.193
    2GLN     CG   16   7.570   7.062   3.104
    2GLN     CD   17   7.440   6.983   3.096
    2GLN    OE1   18   7.386   6.927   3.192
    2GLN    NE2   19   7.379   6.972   2.978
    2GLN   HE21   20   7.413   7.019   2.897
    2GLN   HE22   21   7.310   6.901   2.966
    2GLN      C   22   7.476   7.344   3.005
    2GLN      O   23   7.508   7.310   2.891
    3ARG      N   24   7.360   7.392   3.049
    3ARG      H   25   7.343   7.395   3.147
    3ARG     CA   26   7.249   7.414   2.954
    3ARG     CB   27   7.118   7.389   3.029
    3ARG     CG   28   7.108   7.248   3.089
    3ARG     CD   29   7.082   7.143   2.981
    3ARG     NE   30   7.018   7.019   3.028
    3ARG     HE   31   7.046   6.993   3.120
    3ARG     CZ   32   6.907   6.965   2.976
    3ARG    NH1   33   6.853   7.022   2.868
    3ARG   HH11   34   6.886   7.105   2.823
    3ARG   HH12   35   6.773   6.973   2.833
    3ARG    NH2   36   6.866   6.844   3.016
    3ARG   HH21   37   6.915   6.788   3.083
    3ARG   HH22   38   6.803   6.804   2.949
    3ARG      C   39   7.253   7.554   2.893
    3ARG      O   40   7.226   7.569   2.774
    4THR      N   41   7.275   7.657   2.974
    4THR      H   42   7.306   7.648   3.069
    4THR     CA   43   7.295   7.794   2.924
    4THR     CB   44   7.278   7.903   3.031
    4THR    OG1   45   7.385   7.896   3.126
    4THR    HG1   46   7.395   7.805   3.167
    4THR    CG2   47   7.142   7.899   3.101
    4THR      C   48   7.431   7.823   2.861
    4THR      O   49   7.523   7.754   2.905
    5PRO      N   50   7.442   7.907   2.759
    5PRO     CA   51   7.576   7.948   2.714
    5PRO     CB   52   7.542   7.995   2.572
    5PRO     CG   53   7.414   7.924   2.526
    5PRO     CD   54   7.336   7.923   2.658
    5PRO      C   55   7.656   8.050   2.795
    5PRO      O   56   7.600   8.110   2.887
    6LYSH     N   57   7.784   8.067   2.764
    6LYSH     H   58   7.840   7.999   2.717
    6LYSH    CA   59   7.869   8.167   2.829
    6LYSH    CB   60   8.014   8.139   2.789
    6LYSH    CG   61   8.072   8.011   2.851
    6LYSH    CD   62   8.104   8.042   2.997
    6LYSH    CE   63   8.227   8.132   2.999
    6LYSH    NZ   64   8.351   8.053   2.996
    6LYSH   HZ1   65   8.425   8.121   2.996
    6LYSH   HZ2   66   8.354   7.988   3.071
    6LYSH   HZ3   67   8.351   8.008   2.907
    6LYSH     C   68   7.830   8.308   2.784
    6LYSH     O   69   7.767   8.377   2.864
    7ILE      N   70   7.843   8.344   2.657
    7ILE      H   71   7.864   8.276   2.586
    7ILE     CA   72   7.823   8.483   2.611
    7ILE     CB   73   7.955   8.554   2.582
    7ILE    CG1   74   8.044   8.481   2.481
    7ILE    CG2   75   8.031   8.589   2.710
    7ILE     CD   76   8.156   8.565   2.418
    7ILE      C   77   7.732   8.496   2.489
    7ILE      O   78   7.739   8.413   2.398
    8GLN      N   79   7.674   8.614   2.469
    8GLN      H   80   7.691   8.687   2.536
    8GLN     CA   81   7.595   8.662   2.355
    8GLN     CB   82   7.679   8.676   2.228
    8GLN     CG   83   7.769   8.800   2.229
    8GLN     CD   84   7.857   8.828   2.107
    8GLN    OE1   85   7.899   8.741   2.032
    8GLN    NE2   86   7.853   8.953   2.061
    8GLN   HE21   87   7.805   9.023   2.113
    8GLN   HE22   88   7.906   8.983   1.981
    8GLN      C   89   7.461   8.598   2.321
    8GLN      O   90   7.373   8.661   2.262
    9VAL      N   91   7.466   8.466   2.336
    9VAL      H   92   7.558   8.430   2.352
    9VAL     CA   93   7.358   8.371   2.307
    9VAL     CB   94   7.403   8.248   2.228
    9VAL    CG1   95   7.292   8.143   2.218
    9VAL    CG2   96   7.452   8.295   2.091
    9VAL      C   97   7.299   8.331   2.443
    9VAL      O   98   7.371   8.297   2.537
   10TYR      N   99   7.167   8.341   2.457
   10TYR      H  100   7.118   8.387   2.383
   10TYR     CA  101   7.081   8.308   2.571
   10TYR     CB  102   7.049   8.159   2.581
   10TYR     CG  103   6.979   8.096   2.461
   10TYR    CD1  104   7.035   7.979   2.411
   10TYR    HD1  105   7.094   7.913   2.475
   10TYR    CD2  106   6.884   8.163   2.385
   10TYR    HD2  107   6.850   8.265   2.401
   10TYR    CE1  108   7.004   7.934   2.283
   10TYR    HE1  109   7.071   7.864   2.234
   10TYR    CE2  110   6.849   8.120   2.257
   10TYR    HE2  111   6.774   8.174   2.200
   10TYR     CZ  112   6.917   8.010   2.206
   10TYR     OH  113   6.902   7.984   2.074
   10TYR     HH  114   6.811   8.011   2.043
   10TYR      C  115   7.106   8.370   2.709
   10TYR      O  116   7.010   8.410   2.774
   11SER      N  117   7.232   8.382   2.750
   11SER      H  118   7.307   8.396   2.685
   11SER     CA  119   7.263   8.410   2.891
   11SER     CB  120   7.407   8.366   2.922
   11SER     OG  121   7.509   8.461   2.893
   11SER     HG  122   7.598   8.415   2.901
   11SER      C  123   7.228   8.540   2.963
   11SER      O  124   7.175   8.527   3.073
   12ARG      N  125   7.251   8.663   2.917
   12ARG      H  126   7.231   8.738   2.980
   12ARG     CA  127   7.306   8.705   2.788
   12ARG     CB  128   7.191   8.767   2.709
   12ARG     CG  129   7.197   8.754   2.557
   12ARG     CD  130   7.076   8.815   2.486
   12ARG     NE  131   7.078   8.777   2.344
   12ARG     HE  132   7.058   8.680   2.330
   12ARG     CZ  133   7.061   8.861   2.241
   12ARG    NH1  134   7.048   8.992   2.263
   12ARG   HH11  135   7.049   9.030   2.356
   12ARG   HH12  136   7.016   9.055   2.192
   12ARG    NH2  137   7.071   8.819   2.114
   12ARG   HH21  138   7.092   8.721   2.112
   12ARG   HH22  139   7.090   8.878   2.036
   12ARG      C  140   7.425   8.800   2.807
   12ARG      O  141   7.416   8.919   2.780
   13HI0      N  142   7.533   8.734   2.848
   13HI0      H  143   7.540   8.635   2.862
   13HI0     CA  144   7.657   8.809   2.873
   13HI0     CB  145   7.745   8.721   2.962
   13HI0     CG  146   7.745   8.768   3.107
   13HI0    ND1  147   7.835   8.851   3.160
   13HI0    HD1  148   7.882   8.920   3.106
   13HI0    CD2  149   7.656   8.724   3.196
   13HI0    HD2  150   7.582   8.644   3.186
   13HI0    CE1  151   7.797   8.855   3.288
   13HI0    HE1  152   7.853   8.905   3.367
   13HI0    NE2  153   7.692   8.778   3.312
   13HI0    HE2  154   7.656   8.751   3.401
   13HI0      C  155   7.719   8.868   2.747
   13HI0      O  156   7.713   8.807   2.640
   14PRO      N  157   7.775   8.988   2.758
   14PRO     CA  158   7.842   9.051   2.643
   14PRO     CB  159   7.881   9.191   2.689
   14PRO     CG  160   7.854   9.203   2.839
   14PRO     CD  161   7.763   9.084   2.869
   14PRO      C  162   7.970   8.975   2.606
   14PRO      O  163   8.038   8.914   2.689
   15ALA      N  164   8.026   8.991   2.487
   15ALA      H  165   8.002   9.069   2.429
   15ALA     CA  166   8.160   8.936   2.461
   15ALA     CB  167   8.183   8.926   2.311
   15ALA      C  168   8.281   9.003   2.527
   15ALA      O  169   8.375   8.945   2.580
   16GL4      N  170   8.301   9.131   2.497
   16GL4      H  171   8.230   9.186   2.454
   16GL4     CA  172   8.408   9.207   2.563
   16GL4     CB  173   8.437   9.335   2.485
   16GL4     CG  174   8.332   9.446   2.479
   16GL4     CD  175   8.203   9.400   2.411
   16GL4    OE1  176   8.202   9.412   2.286
   16GL4   HE11  177   8.150   9.333   2.253
   16GL4   HE12  178   8.252   9.495   2.261
   16GL4    OE2  179   8.118   9.337   2.478
   16GL4   HE21  180   8.053   9.308   2.407
   16GL4   HE22  181   8.136   9.335   2.576
   16GL4      C  182   8.395   9.224   2.715
   16GL4      O  183   8.478   9.174   2.790
   17ASN      N  184   8.278   9.280   2.747
   17ASN      H  185   8.210   9.296   2.675
   17ASN     CA  186   8.246   9.315   2.886
   17ASN     CB  187   8.156   9.439   2.897
   17ASN     CG  188   8.215   9.571   2.847
   17ASN    OD1  189   8.304   9.629   2.910
   17ASN    ND2  190   8.164   9.624   2.736
   17ASN   HD21  191   8.083   9.593   2.686
   17ASN   HD22  192   8.191   9.717   2.710
   17ASN      C  193   8.201   9.207   2.984
   17ASN      O  194   8.151   9.104   2.939
   18GLY      N  195   8.231   9.222   3.113
   18GLY      H  196   8.304   9.285   3.140
   18GLY     CA  197   8.191   9.130   3.221
   18GLY      C  198   8.038   9.126   3.234
   18GLY      O  199   7.976   9.080   3.139
   19LYSH     N  200   7.969   9.201   3.320
   19LYSH     H  201   7.870   9.198   3.311
   19LYSH    CA  202   8.017   9.296   3.422
   19LYSH    CB  203   7.951   9.430   3.389
   19LYSH    CG  204   8.014   9.501   3.269
   19LYSH    CD  205   7.990   9.652   3.277
   19LYSH    CE  206   8.089   9.714   3.178
   19LYSH    NZ  207   8.084   9.861   3.180
   19LYSH   HZ1  208   8.123   9.893   3.267
   19LYSH   HZ2  209   8.149   9.893   3.111
   19LYSH   HZ3  210   7.995   9.901   3.157
   19LYSH     C  211   7.977   9.260   3.565
   19LYSH     O  212   7.865   9.211   3.580
   20SER      N  213   8.068   9.286   3.659
   20SER      H  214   8.164   9.298   3.633
   20SER     CA  215   8.045   9.277   3.804
   20SER     CB  216   7.941   9.376   3.857
   20SER     OG  217   7.971   9.508   3.811
   20SER     HG  218   7.895   9.568   3.785
   20SER      C  219   8.008   9.139   3.859
   20SER      O  220   8.020   9.122   3.980
   21ASN      N  221   7.958   9.048   3.776
   21ASN      H  222   7.922   9.080   3.688
   21ASN     CA  223   7.932   8.907   3.808
   21ASN     CB  224   8.060   8.828   3.783
   21ASN     CG  225   8.078   8.817   3.631
   21ASN    OD1  226   8.107   8.913   3.560
   21ASN    ND2  227   8.030   8.710   3.568
   21ASN   HD21  228   7.979   8.636   3.612
   21ASN   HD22  229   8.057   8.690   3.474
   21ASN      C  230   7.848   8.872   3.932
   21ASN      O  231   7.909   8.844   4.035
   22PHE      N  232   7.716   8.866   3.940
   22PHE      H  233   7.673   8.844   4.028
   22PHE     CA  234   7.604   8.885   3.847
   22PHE     CB  235   7.592   9.036   3.825
   22PHE     CG  236   7.555   9.119   3.948
   22PHE    CD1  237   7.642   9.132   4.056
   22PHE    HD1  238   7.732   9.070   4.058
   22PHE    CD2  239   7.446   9.203   3.931
   22PHE    HD2  240   7.359   9.173   3.872
   22PHE    CE1  241   7.617   9.230   4.152
   22PHE    HE1  242   7.669   9.222   4.247
   22PHE    CE2  243   7.429   9.308   4.021
   22PHE    HE2  244   7.345   9.376   4.009
   22PHE     CZ  245   7.509   9.315   4.134
   22PHE     HZ  246   7.489   9.401   4.199
   22PHE      C  247   7.595   8.812   3.713
   22PHE      O  248   7.692   8.760   3.657
   23LEU      N  249   7.470   8.813   3.667
   23LEU      H  250   7.392   8.849   3.718
   23LEU     CA  251   7.438   8.764   3.532
   23LEU     CB  252   7.336   8.650   3.537
   23LEU     CG  253   7.301   8.587   3.403
   23LEU    CD1  254   7.368   8.449   3.399
   23LEU    CD2  255   7.149   8.578   3.389
   23LEU      C  256   7.379   8.881   3.454
   23LEU      O  257   7.292   8.957   3.498
   24ASN      N  258   7.433   8.911   3.337
   24ASN      H  259   7.516   8.858   3.322
   24ASN     CA  260   7.408   9.026   3.248
   24ASN     CB  261   7.530   9.097   3.190
   24ASN     CG  262   7.599   9.194   3.286
   24ASN    OD1  263   7.699   9.167   3.353
   24ASN    ND2  264   7.528   9.298   3.329
   24ASN   HD21  265   7.434   9.314   3.299
   24ASN   HD22  266   7.569   9.348   3.406
   24ASN      C  267   7.312   8.988   3.135
   24ASN      O  268   7.297   8.871   3.102
   25CYS2     N  269   7.249   9.092   3.080
   25CYS2     H  270   7.258   9.181   3.124
   25CYS2    CA  271   7.163   9.071   2.962
   25CYS2    CB  272   7.020   9.035   3.003
   25CYS2    SG  273   6.908   8.976   2.871
   25CYS2     C  274   7.176   9.178   2.853
   25CYS2     O  275   7.139   9.293   2.875
   26TYR      N  276   7.258   9.139   2.756
   26TYR      H  277   7.297   9.047   2.756
   26TYR     CA  278   7.299   9.219   2.640
   26TYR     CB  279   7.431   9.165   2.583
   26TYR     CG  280   7.461   9.178   2.434
   26TYR    CD1  281   7.403   9.095   2.338
   26TYR    HD1  282   7.320   9.032   2.371
   26TYR    CD2  283   7.571   9.253   2.395
   26TYR    HD2  284   7.616   9.308   2.478
   26TYR    CE1  285   7.441   9.088   2.205
   26TYR    HE1  286   7.371   9.044   2.134
   26TYR    CE2  287   7.612   9.246   2.262
   26TYR    HE2  288   7.683   9.323   2.232
   26TYR     CZ  289   7.549   9.167   2.167
   26TYR     OH  290   7.601   9.167   2.041
   26TYR     HH  291   7.632   9.261   2.031
   26TYR      C  292   7.184   9.229   2.540
   26TYR      O  293   7.139   9.122   2.499
   27VAL      N  294   7.116   9.344   2.548
   27VAL      H  295   7.134   9.414   2.616
   27VAL     CA  296   7.023   9.386   2.443
   27VAL     CB  297   6.881   9.402   2.497
   27VAL    CG1  298   6.832   9.272   2.561
   27VAL    CG2  299   6.875   9.502   2.613
   27VAL      C  300   7.066   9.512   2.368
   27VAL      O  301   7.155   9.589   2.406
   28SER      N  302   7.010   9.521   2.248
   28SER      H  303   6.948   9.453   2.210
   28SER     CA  304   7.031   9.639   2.163
   28SER     CB  305   6.951   9.629   2.033
   28SER     OG  306   6.971   9.734   1.939
   28SER     HG  307   6.879   9.773   1.933
   28SER      C  308   6.981   9.765   2.233
   28SER      O  309   6.888   9.757   2.313
   29GLY      N  310   7.037   9.884   2.213
   29GLY      H  311   7.069   9.907   2.121
   29GLY     CA  312   7.023  10.002   2.300
   29GLY      C  313   6.892  10.079   2.281
   29GLY      O  314   6.897  10.202   2.287
   30PHE      N  315   6.784  10.001   2.283
   30PHE      H  316   6.804   9.904   2.275
   30PHE     CA  317   6.646  10.052   2.287
   30PHE     CB  318   6.540   9.942   2.294
   30PHE     CG  319   6.549   9.826   2.195
   30PHE    CD1  320   6.591   9.698   2.230
   30PHE    HD1  321   6.614   9.674   2.334
   30PHE    CD2  322   6.488   9.847   2.072
   30PHE    HD2  323   6.436   9.941   2.057
   30PHE    CE1  324   6.588   9.599   2.132
   30PHE    HE1  325   6.619   9.499   2.161
   30PHE    CE2  326   6.469   9.740   1.985
   30PHE    HE2  327   6.412   9.749   1.893
   30PHE     CZ  328   6.520   9.613   2.011
   30PHE     HZ  329   6.500   9.532   1.942
   30PHE      C  330   6.617  10.150   2.402
   30PHE      O  331   6.634  10.125   2.521
   31HI0      N  332   6.584  10.270   2.356
   31HI0      H  333   6.593  10.296   2.260
   31HI0     CA  334   6.530  10.380   2.439
   31HI0     CB  335   6.648  10.475   2.458
   31HI0     CG  336   6.755  10.429   2.557
   31HI0    ND1  337   6.849  10.342   2.519
   31HI0    HD1  338   6.852  10.285   2.437
   31HI0    CD2  339   6.791  10.476   2.676
   31HI0    HD2  340   6.729  10.533   2.745
   31HI0    CE1  341   6.949  10.349   2.606
   31HI0    HE1  342   7.029  10.278   2.627
   31HI0    NE2  343   6.917  10.440   2.698
   31HI0    HE2  344   6.973  10.449   2.780
   31HI0      C  345   6.400  10.435   2.380
   31HI0      O  346   6.399  10.471   2.262
   32PRO      N  347   6.294  10.428   2.460
   32PRO     CA  348   6.264  10.339   2.573
   32PRO     CB  349   6.123  10.378   2.617
   32PRO     CG  350   6.086  10.513   2.555
   32PRO     CD  351   6.203  10.543   2.461
   32PRO      C  352   6.255  10.188   2.545
   32PRO      O  353   6.247  10.149   2.429
   33SER      N  354   6.276  10.098   2.641
   33SER      H  355   6.282  10.120   2.738
   33SER     CA  356   6.266   9.953   2.619
   33SER     CB  357   6.277   9.875   2.750
   33SER     OG  358   6.270   9.739   2.708
   33SER     HG  359   6.257   9.690   2.794
   33SER      C  360   6.143   9.903   2.543
   33SER      O  361   6.027   9.906   2.585
   34AS4      N  362   6.184   9.846   2.430
   34AS4      H  363   6.254   9.891   2.376
   34AS4     CA  364   6.083   9.771   2.354
   34AS4     CB  365   6.110   9.799   2.206
   34AS4     CG  366   5.980   9.795   2.125
   34AS4    OD1  367   5.920   9.905   2.119
   34AS4   HD11  368   5.822   9.886   2.114
   34AS4   HD12  369   5.988   9.977   2.134
   34AS4    OD2  370   5.941   9.691   2.069
   34AS4   HD21  371   5.841   9.692   2.062
   34AS4   HD22  372   6.018   9.628   2.056
   34AS4      C  373   6.070   9.621   2.383
   34AS4      O  374   5.993   9.546   2.323
   35ILE      N  375   6.127   9.579   2.495
   35ILE      H  376   6.162   9.646   2.562
   35ILE     CA  377   6.146   9.440   2.537
   35ILE     CB  378   6.283   9.381   2.502
   35ILE    CG1  379   6.392   9.482   2.540
   35ILE    CG2  380   6.312   9.332   2.360
   35ILE     CD  381   6.465   9.442   2.668
   35ILE      C  382   6.105   9.415   2.682
   35ILE      O  383   6.092   9.508   2.762
   36GL4      N  384   6.052   9.295   2.704
   36GL4      H  385   6.036   9.235   2.625
   36GL4     CA  386   6.028   9.231   2.834
   36GL4     CB  387   5.884   9.184   2.853
   36GL4     CG  388   5.793   9.305   2.872
   36GL4     CD  389   5.651   9.264   2.914
   36GL4    OE1  390   5.602   9.152   2.888
   36GL4   HE11  391   5.503   9.165   2.895
   36GL4   HE12  392   5.683   9.097   2.868
   36GL4    OE2  393   5.594   9.352   2.982
   36GL4   HE21  394   5.496   9.340   2.966
   36GL4   HE22  395   5.667   9.405   3.025
   36GL4      C  396   6.131   9.119   2.852
   36GL4      O  397   6.151   9.035   2.764
   37VAL      N  398   6.201   9.118   2.965
   37VAL      H  399   6.184   9.178   3.043
   37VAL     CA  400   6.310   9.025   2.998
   37VAL     CB  401   6.449   9.088   2.985
   37VAL    CG1  402   6.500   9.135   2.849
   37VAL    CG2  403   6.459   9.204   3.084
   37VAL      C  404   6.305   8.926   3.114
   37VAL      O  405   6.335   8.954   3.230
   38AS4      N  406   6.244   8.811   3.088
   38AS4      H  407   6.210   8.793   2.996
   38AS4     CA  408   6.225   8.698   3.180
   38AS4     CB  409   6.117   8.614   3.112
   38AS4     CG  410   5.975   8.669   3.124
   38AS4    OD1  411   5.898   8.635   3.032
   38AS4   HD11  412   5.820   8.697   3.030
   38AS4   HD12  413   5.933   8.548   2.996
   38AS4    OD2  414   5.938   8.721   3.232
   38AS4   HD21  415   5.839   8.733   3.233
   38AS4   HD22  416   6.016   8.751   3.288
   38AS4      C  417   6.348   8.610   3.206
   38AS4      O  418   6.401   8.565   3.105
   39LEU      N  419   6.380   8.580   3.332
   39LEU      H  420   6.334   8.622   3.410
   39LEU     CA  421   6.490   8.490   3.370
   39LEU     CB  422   6.542   8.536   3.506
   39LEU     CG  423   6.671   8.478   3.564
   39LEU    CD1  424   6.790   8.529   3.483
   39LEU    CD2  425   6.688   8.531   3.707
   39LEU      C  426   6.433   8.348   3.371
   39LEU      O  427   6.345   8.316   3.451
   40LEU      N  428   6.483   8.266   3.279
   40LEU      H  429   6.538   8.303   3.204
   40LEU     CA  430   6.461   8.120   3.273
   40LEU     CB  431   6.473   8.063   3.132
   40LEU     CG  432   6.361   8.114   3.041
   40LEU    CD1  433   6.410   8.091   2.898
   40LEU    CD2  434   6.227   8.048   3.075
   40LEU      C  435   6.556   8.041   3.363
   40LEU      O  436   6.671   8.020   3.326
   41LYSH     N  437   6.505   8.002   3.480
   41LYSH     H  438   6.409   8.024   3.496
   41LYSH    CA  439   6.571   7.909   3.573
   41LYSH    CB  440   6.504   7.923   3.710
   41LYSH    CG  441   6.603   7.885   3.819
   41LYSH    CD  442   6.552   7.883   3.963
   41LYSH    CE  443   6.434   7.787   3.980
   41LYSH    NZ  444   6.372   7.816   4.110
   41LYSH   HZ1  445   6.344   7.912   4.119
   41LYSH   HZ2  446   6.287   7.774   4.141
   41LYSH   HZ3  447   6.433   7.803   4.189
   41LYSH     C  448   6.556   7.766   3.520
   41LYSH     O  449   6.453   7.702   3.544
   42ASN      N  450   6.646   7.725   3.432
   42ASN      H  451   6.731   7.776   3.418
   42ASN     CA  452   6.637   7.590   3.374
   42ASN     CB  453   6.661   7.476   3.473
   42ASN     CG  454   6.800   7.478   3.536
   42ASN    OD1  455   6.820   7.540   3.641
   42ASN    ND2  456   6.899   7.419   3.470
   42ASN   HD21  457   6.903   7.371   3.383
   42ASN   HD22  458   6.981   7.408   3.526
   42ASN      C  459   6.507   7.560   3.299
   42ASN      O  460   6.482   7.442   3.273
   43GLY      N  461   6.466   7.664   3.227
   43GLY      H  462   6.517   7.707   3.153
   43GLY     CA  463   6.327   7.666   3.179
   43GLY      C  464   6.206   7.711   3.263
   43GLY      O  465   6.091   7.709   3.219
   44GL4      N  466   6.231   7.745   3.389
   44GL4      H  467   6.322   7.734   3.429
   44GL4     CA  468   6.133   7.795   3.487
   44GL4     CB  469   6.137   7.741   3.630
   44GL4     CG  470   6.034   7.628   3.630
   44GL4     CD  471   6.051   7.556   3.764
   44GL4    OE1  472   5.993   7.603   3.864
   44GL4   HE11  473   6.017   7.553   3.947
   44GL4   HE12  474   5.944   7.684   3.831
   44GL4    OE2  475   6.126   7.456   3.773
   44GL4   HE21  476   6.084   7.383   3.827
   44GL4   HE22  477   6.212   7.468   3.723
   44GL4      C  478   6.135   7.948   3.490
   44GL4      O  479   6.238   8.012   3.512
   45ARG      N  480   6.019   8.003   3.453
   45ARG      H  481   5.952   7.946   3.406
   45ARG     CA  482   5.997   8.148   3.454
   45ARG     CB  483   5.880   8.193   3.366
   45ARG     CG  484   5.938   8.242   3.234
   45ARG     CD  485   5.824   8.286   3.141
   45ARG     NE  486   5.751   8.411   3.165
   45ARG     HE  487   5.808   8.493   3.174
   45ARG     CZ  488   5.618   8.424   3.168
   45ARG    NH1  489   5.540   8.325   3.121
   45ARG   HH11  490   5.585   8.253   3.069
   45ARG   HH12  491   5.442   8.309   3.130
   45ARG    NH2  492   5.563   8.530   3.229
   45ARG   HH21  493   5.623   8.599   3.268
   45ARG   HH22  494   5.466   8.532   3.253
   45ARG      C  495   5.982   8.207   3.594
   45ARG      O  496   5.898   8.168   3.675
   46ILE      N  497   6.085   8.279   3.638
   46ILE      H  498   6.165   8.300   3.581
   46ILE     CA  499   6.110   8.345   3.767
   46ILE     CB  500   6.202   8.275   3.868
   46ILE    CG1  501   6.348   8.278   3.822
   46ILE    CG2  502   6.147   8.134   3.891
   46ILE     CD  503   6.440   8.261   3.943
   46ILE      C  504   6.124   8.497   3.759
   46ILE      O  505   6.141   8.546   3.648
   47GL4      N  506   6.139   8.566   3.871
   47GL4      H  507   6.160   8.512   3.953
   47GL4     CA  508   6.138   8.713   3.884
   47GL4     CB  509   6.184   8.750   4.025
   47GL4     CG  510   6.062   8.790   4.108
   47GL4     CD  511   6.101   8.757   4.252
   47GL4    OE1  512   6.050   8.657   4.307
   47GL4   HE11  513   6.110   8.632   4.383
   47GL4   HE12  514   5.960   8.637   4.268
   47GL4    OE2  515   6.186   8.824   4.315
   47GL4   HE21  516   6.181   8.806   4.413
   47GL4   HE22  517   6.253   8.844   4.244
   47GL4      C  518   6.222   8.789   3.782
   47GL4      O  519   6.343   8.770   3.774
   48LYSH     N  520   6.153   8.864   3.696
   48LYSH     H  521   6.053   8.857   3.695
   48LYSH    CA  522   6.210   8.934   3.581
   48LYSH    CB  523   6.099   9.012   3.510
   48LYSH    CG  524   6.004   9.090   3.601
   48LYSH    CD  525   5.883   9.148   3.527
   48LYSH    CE  526   5.769   9.168   3.626
   48LYSH    NZ  527   5.798   9.291   3.702
   48LYSH   HZ1  528   5.787   9.363   3.634
   48LYSH   HZ2  529   5.729   9.318   3.770
   48LYSH   HZ3  530   5.890   9.293   3.741
   48LYSH     C  531   6.332   9.023   3.607
   48LYSH     O  532   6.352   9.092   3.707
   49VAL      N  533   6.414   9.039   3.504
   49VAL      H  534   6.381   9.008   3.415
   49VAL     CA  535   6.543   9.108   3.504
   49VAL     CB  536   6.623   9.052   3.386
   49VAL    CG1  537   6.761   9.117   3.393
   49VAL    CG2  538   6.660   8.904   3.399
   49VAL      C  539   6.528   9.260   3.501
   49VAL      O  540   6.477   9.310   3.401
   50GL4      N  541   6.516   9.319   3.620
   50GL4      H  542   6.517   9.261   3.701
   50GL4     CA  543   6.478   9.460   3.638
   50GL4     CB  544   6.384   9.483   3.757
   50GL4     CG  545   6.456   9.462   3.890
   50GL4     CD  546   6.346   9.475   3.996
   50GL4    OE1  547   6.295   9.589   4.011
   50GL4   HE11  548   6.292   9.608   4.109
   50GL4   HE12  549   6.282   9.627   3.919
   50GL4    OE2  550   6.296   9.366   4.031
   50GL4   HE21  551   6.288   9.369   4.131
   50GL4   HE22  552   6.283   9.314   3.946
   50GL4      C  553   6.580   9.573   3.632
   50GL4      O  554   6.539   9.679   3.586
   51HI0      N  555   6.708   9.555   3.663
   51HI0      H  556   6.747   9.463   3.674
   51HI0     CA  557   6.803   9.667   3.664
   51HI0     CB  558   6.895   9.645   3.785
   51HI0     CG  559   6.820   9.666   3.917
   51HI0    ND1  560   6.759   9.578   3.996
   51HI0    HD1  561   6.765   9.479   3.983
   51HI0    CD2  562   6.803   9.786   3.971
   51HI0    HD2  563   6.847   9.876   3.929
   51HI0    CE1  564   6.689   9.640   4.090
   51HI0    HE1  565   6.609   9.595   4.148
   51HI0    NE2  566   6.731   9.766   4.081
   51HI0    HE2  567   6.716   9.832   4.155
   51HI0      C  568   6.890   9.686   3.539
   51HI0      O  569   6.909   9.586   3.470
   52SER      N  570   6.926   9.810   3.507
   52SER      H  571   6.927   9.886   3.573
   52SER     CA  572   6.992   9.844   3.381
   52SER     CB  573   6.897   9.914   3.284
   52SER     OG  574   6.841  10.034   3.338
   52SER     HG  575   6.747  10.005   3.353
   52SER      C  576   7.113   9.938   3.385
   52SER      O  577   7.130  10.012   3.481
   53AS4      N  578   7.206   9.909   3.294
   53AS4      H  579   7.195   9.839   3.224
   53AS4     CA  580   7.319   9.996   3.256
   53AS4     CB  581   7.449   9.963   3.330
   53AS4     CG  582   7.522  10.092   3.367
   53AS4    OD1  583   7.593  10.149   3.281
   53AS4   HD11  584   7.666  10.191   3.335
   53AS4   HD12  585   7.567  10.118   3.189
   53AS4    OD2  586   7.521  10.127   3.487
   53AS4   HD21  587   7.501  10.225   3.490
   53AS4   HD22  588   7.538  10.045   3.542
   53AS4      C  589   7.335  10.008   3.104
   53AS4      O  590   7.241   9.959   3.041
   54LEU      N  591   7.455  10.039   3.056
   54LEU      H  592   7.532  10.058   3.117
   54LEU     CA  593   7.474  10.068   2.913
   54LEU     CB  594   7.406  10.204   2.893
   54LEU     CG  595   7.388  10.259   2.751
   54LEU    CD1  596   7.269  10.202   2.674
   54LEU    CD2  597   7.397  10.412   2.754
   54LEU      C  598   7.621  10.068   2.872
   54LEU      O  599   7.699  10.139   2.935
   55SER      N  600   7.659   9.990   2.771
   55SER      H  601   7.605   9.929   2.713
   55SER     CA  602   7.798  10.001   2.724
   55SER     CB  603   7.897   9.906   2.792
   55SER     OG  604   7.913   9.946   2.928
   55SER     HG  605   7.842  10.011   2.955
   55SER      C  606   7.819   9.994   2.573
   55SER      O  607   7.728   9.939   2.510
   56PHE      N  608   7.926  10.044   2.511
   56PHE      H  609   7.989  10.100   2.565
   56PHE     CA  610   7.963  10.019   2.371
   56PHE     CB  611   8.034  10.146   2.324
   56PHE     CG  612   7.942  10.267   2.302
   56PHE    CD1  613   7.896  10.289   2.173
   56PHE    HD1  614   7.908  10.200   2.111
   56PHE    CD2  615   7.919  10.369   2.393
   56PHE    HD2  616   7.962  10.363   2.493
   56PHE    CE1  617   7.839  10.409   2.132
   56PHE    HE1  618   7.813  10.430   2.028
   56PHE    CE2  619   7.853  10.487   2.360
   56PHE    HE2  620   7.822  10.558   2.437
   56PHE     CZ  621   7.818  10.508   2.228
   56PHE     HZ  622   7.761  10.599   2.209
   56PHE      C  623   8.046   9.893   2.344
   56PHE      O  624   8.115   9.853   2.438
   57SER      N  625   8.020   9.823   2.234
   57SER      H  626   7.952   9.856   2.168
   57SER     CA  627   8.091   9.703   2.187
   57SER     CB  628   8.019   9.626   2.076
   57SER     OG  629   8.005   9.708   1.959
   57SER     HG  630   7.981   9.647   1.884
   57SER      C  631   8.234   9.731   2.140
   57SER      O  632   8.264   9.848   2.116
   58LYSH     N  633   8.309   9.623   2.121
   58LYSH     H  634   8.275   9.537   2.158
   58LYSH    CA  635   8.440   9.624   2.053
   58LYSH    CB  636   8.491   9.480   2.046
   58LYSH    CG  637   8.642   9.462   2.034
   58LYSH    CD  638   8.722   9.554   2.127
   58LYSH    CE  639   8.870   9.519   2.143
   58LYSH    NZ  640   8.946   9.603   2.237
   58LYSH   HZ1  641   8.887   9.625   2.315
   58LYSH   HZ2  642   9.038   9.572   2.261
   58LYSH   HZ3  643   8.963   9.692   2.195
   58LYSH     C  644   8.432   9.696   1.918
   58LYSH     O  645   8.519   9.779   1.890
   59AS4      N  646   8.322   9.680   1.845
   59AS4      H  647   8.250   9.614   1.865
   59AS4     CA  648   8.295   9.738   1.712
   59AS4     CB  649   8.213   9.650   1.617
   59AS4     CG  650   8.090   9.575   1.668
   59AS4    OD1  651   8.116   9.469   1.729
   59AS4   HD11  652   8.034   9.413   1.738
   59AS4   HD12  653   8.211   9.477   1.760
   59AS4    OD2  654   7.983   9.638   1.678
   59AS4   HD21  655   7.928   9.590   1.747
   59AS4   HD22  656   7.985   9.717   1.616
   59AS4      C  657   8.225   9.873   1.727
   59AS4      O  658   8.174   9.921   1.626
   60TRP      N  659   8.226   9.931   1.847
   60TRP      H  660   8.262   9.885   1.928
   60TRP     CA  661   8.162  10.061   1.871
   60TRP     CB  662   8.215  10.176   1.785
   60TRP     CG  663   8.350  10.221   1.840
   60TRP    CD1  664   8.469  10.174   1.805
   60TRP    HD1  665   8.482  10.106   1.720
   60TRP    CD2  666   8.377  10.304   1.948
   60TRP    NE1  667   8.570  10.226   1.874
   60TRP    HE1  668   8.669  10.217   1.862
   60TRP    CE2  669   8.515  10.302   1.968
   60TRP    CE3  670   8.299  10.368   2.044
   60TRP    HE3  671   8.196  10.399   2.025
   60TRP    CZ2  672   8.563  10.364   2.082
   60TRP    HZ2  673   8.669  10.348   2.102
   60TRP    CZ3  674   8.347  10.411   2.167
   60TRP    HZ3  675   8.281  10.437   2.249
   60TRP    CH2  676   8.485  10.410   2.188
   60TRP    HH2  677   8.528  10.418   2.288
   60TRP      C  678   8.009  10.072   1.869
   60TRP      O  679   7.947  10.178   1.863
   61SER      N  680   7.941   9.958   1.873
   61SER      H  681   7.989   9.872   1.892
   61SER     CA  682   7.794   9.950   1.871
   61SER     CB  683   7.740   9.836   1.784
   61SER     OG  684   7.788   9.864   1.652
   61SER     HG  685   7.881   9.828   1.655
   61SER      C  686   7.744   9.951   2.015
   61SER      O  687   7.795   9.876   2.098
   62PHE      N  688   7.654  10.047   2.037
   62PHE      H  689   7.629  10.110   1.963
   62PHE     CA  690   7.566  10.065   2.154
   62PHE     CB  691   7.471  10.180   2.122
   62PHE     CG  692   7.420  10.270   2.235
   62PHE    CD1  693   7.282  10.287   2.242
   62PHE    HD1  694   7.213  10.228   2.181
   62PHE    CD2  695   7.497  10.365   2.301
   62PHE    HD2  696   7.605  10.354   2.301
   62PHE    CE1  697   7.227  10.398   2.304
   62PHE    HE1  698   7.118  10.397   2.314
   62PHE    CE2  699   7.439  10.471   2.370
   62PHE    HE2  700   7.503  10.551   2.408
   62PHE     CZ  701   7.302  10.496   2.367
   62PHE     HZ  702   7.273  10.594   2.405
   62PHE      C  703   7.477   9.946   2.189
   62PHE      O  704   7.389   9.900   2.116
   63TYR      N  705   7.501   9.899   2.312
   63TYR      H  706   7.589   9.898   2.358
   63TYR     CA  707   7.410   9.807   2.381
   63TYR     CB  708   7.462   9.664   2.368
   63TYR     CG  709   7.592   9.627   2.439
   63TYR    CD1  710   7.606   9.608   2.576
   63TYR    HD1  711   7.511   9.603   2.630
   63TYR    CD2  712   7.694   9.589   2.352
   63TYR    HD2  713   7.690   9.609   2.245
   63TYR    CE1  714   7.726   9.572   2.636
   63TYR    HE1  715   7.738   9.573   2.744
   63TYR    CE2  716   7.814   9.546   2.408
   63TYR    HE2  717   7.903   9.529   2.348
   63TYR     CZ  718   7.827   9.538   2.546
   63TYR     OH  719   7.953   9.516   2.590
   63TYR     HH  720   8.000   9.458   2.523
   63TYR      C  721   7.367   9.839   2.524
   63TYR      O  722   7.442   9.885   2.611
   64LEU      N  723   7.242   9.800   2.546
   64LEU      H  724   7.193   9.742   2.481
   64LEU     CA  725   7.170   9.824   2.672
   64LEU     CB  726   7.022   9.845   2.638
   64LEU     CG  727   6.925   9.887   2.749
   64LEU    CD1  728   6.942  10.033   2.792
   64LEU    CD2  729   6.789   9.856   2.687
   64LEU      C  730   7.200   9.702   2.758
   64LEU      O  731   7.146   9.593   2.740
   65LEU      N  732   7.255   9.725   2.877
   65LEU      H  733   7.247   9.813   2.924
   65LEU     CA  734   7.314   9.614   2.953
   65LEU     CB  735   7.462   9.633   2.988
   65LEU     CG  736   7.514   9.499   3.040
   65LEU    CD1  737   7.521   9.388   2.935
   65LEU    CD2  738   7.659   9.525   3.081
   65LEU      C  739   7.240   9.577   3.082
   65LEU      O  740   7.249   9.647   3.182
   66TYR      N  741   7.138   9.492   3.071
   66TYR      H  742   7.082   9.477   2.989
   66TYR     CA  743   7.061   9.446   3.187
   66TYR     CB  744   6.936   9.373   3.138
   66TYR     CG  745   6.821   9.471   3.112
   66TYR    CD1  746   6.782   9.487   2.979
   66TYR    HD1  747   6.831   9.440   2.894
   66TYR    CD2  748   6.744   9.509   3.221
   66TYR    HD2  749   6.766   9.463   3.317
   66TYR    CE1  750   6.662   9.554   2.958
   66TYR    HE1  751   6.638   9.590   2.858
   66TYR    CE2  752   6.622   9.573   3.198
   66TYR    HE2  753   6.558   9.610   3.278
   66TYR     CZ  754   6.585   9.596   3.066
   66TYR     OH  755   6.479   9.680   3.051
   66TYR     HH  756   6.512   9.752   2.990
   66TYR      C  757   7.148   9.370   3.287
   66TYR      O  758   7.249   9.315   3.243
   67TYR      N  759   7.107   9.370   3.413
   67TYR      H  760   7.042   9.439   3.446
   67TYR     CA  761   7.172   9.292   3.520
   67TYR     CB  762   7.287   9.366   3.589
   67TYR     CG  763   7.257   9.501   3.654
   67TYR    CD1  764   7.279   9.615   3.577
   67TYR    HD1  765   7.250   9.610   3.472
   67TYR    CD2  766   7.233   9.516   3.790
   67TYR    HD2  767   7.190   9.429   3.841
   67TYR    CE1  768   7.296   9.739   3.637
   67TYR    HE1  769   7.337   9.823   3.580
   67TYR    CE2  770   7.226   9.642   3.847
   67TYR    HE2  771   7.184   9.650   3.947
   67TYR     CZ  772   7.268   9.752   3.772
   67TYR     OH  773   7.290   9.870   3.834
   67TYR     HH  774   7.329   9.857   3.925
   67TYR      C  775   7.077   9.239   3.627
   67TYR      O  776   6.974   9.297   3.662
   68THR      N  777   7.128   9.129   3.681
   68THR      H  778   7.217   9.097   3.646
   68THR     CA  779   7.066   9.057   3.792
   68THR     CB  780   6.955   8.960   3.751
   68THR    OG1  781   6.892   8.902   3.865
   68THR    HG1  782   6.807   8.953   3.877
   68THR    CG2  783   7.000   8.846   3.659
   68THR      C  784   7.165   8.984   3.883
   68THR      O  785   7.250   8.915   3.826
   69GL4      N  786   7.143   8.982   4.014
   69GL4      H  787   7.061   9.022   4.055
   69GL4     CA  788   7.234   8.916   4.109
   69GL4     CB  789   7.197   8.951   4.253
   69GL4     CG  790   7.227   9.092   4.306
   69GL4     CD  791   7.153   9.120   4.437
   69GL4    OE1  792   7.030   9.137   4.426
   69GL4   HE11  793   6.999   9.165   4.517
   69GL4   HE12  794   7.001   9.119   4.332
   69GL4    OE2  795   7.211   9.122   4.547
   69GL4   HE21  796   7.147   9.157   4.616
   69GL4   HE22  797   7.302   9.080   4.540
   69GL4      C  798   7.261   8.766   4.098
   69GL4      O  799   7.371   8.725   4.135
   70PHE      N  800   7.182   8.700   4.013
   70PHE      H  801   7.121   8.756   3.957
   70PHE     CA  802   7.178   8.553   4.005
   70PHE     CB  803   7.035   8.502   3.986
   70PHE     CG  804   6.945   8.567   4.091
   70PHE    CD1  805   6.971   8.540   4.224
   70PHE    HD1  806   7.052   8.473   4.255
   70PHE    CD2  807   6.863   8.674   4.057
   70PHE    HD2  808   6.867   8.698   3.951
   70PHE    CE1  809   6.918   8.614   4.329
   70PHE    HE1  810   6.929   8.594   4.436
   70PHE    CE2  811   6.818   8.755   4.161
   70PHE    HE2  812   6.781   8.856   4.140
   70PHE     CZ  813   6.841   8.725   4.294
   70PHE     HZ  814   6.780   8.781   4.366
   70PHE      C  815   7.285   8.480   3.924
   70PHE      O  816   7.281   8.470   3.801
   71THR      N  817   7.392   8.432   3.985
   71THR      H  818   7.420   8.453   4.079
   71THR     CA  819   7.498   8.356   3.917
   71THR     CB  820   7.620   8.340   4.008
   71THR    OG1  821   7.581   8.272   4.128
   71THR    HG1  822   7.657   8.229   4.177
   71THR    CG2  823   7.688   8.472   4.045
   71THR      C  824   7.457   8.213   3.882
   71THR      O  825   7.395   8.144   3.963
   72PRO      N  826   7.487   8.169   3.760
   72PRO     CA  827   7.461   8.032   3.713
   72PRO     CB  828   7.498   8.029   3.565
   72PRO     CG  829   7.580   8.156   3.538
   72PRO     CD  830   7.544   8.250   3.652
   72PRO      C  831   7.552   7.936   3.790
   72PRO      O  832   7.672   7.955   3.803
   73THR      N  833   7.479   7.841   3.848
   73THR      H  834   7.379   7.834   3.840
   73THR     CA  835   7.544   7.737   3.929
   73THR     CB  836   7.499   7.737   4.075
   73THR    OG1  837   7.365   7.690   4.086
   73THR    HG1  838   7.327   7.713   4.176
   73THR    CG2  839   7.507   7.878   4.136
   73THR      C  840   7.516   7.596   3.876
   73THR      O  841   7.450   7.567   3.776
   74GL4      N  842   7.576   7.494   3.936
   74GL4      H  843   7.665   7.516   3.977
   74GL4     CA  844   7.560   7.350   3.912
   74GL4     CB  845   7.668   7.269   3.984
   74GL4     CG  846   7.803   7.274   3.912
   74GL4     CD  847   7.872   7.410   3.922
   74GL4    OE1  848   7.868   7.471   4.032
   74GL4   HE11  849   7.952   7.523   4.046
   74GL4   HE12  850   7.771   7.476   4.057
   74GL4    OE2  851   7.940   7.448   3.824
   74GL4   HE21  852   7.923   7.546   3.812
   74GL4   HE22  853   7.975   7.374   3.767
   74GL4      C  854   7.421   7.293   3.939
   74GL4      O  855   7.385   7.188   3.886
   75LYSH     N  856   7.351   7.346   4.039
   75LYSH     H  857   7.397   7.409   4.102
   75LYSH    CA  858   7.208   7.316   4.057
   75LYSH    CB  859   7.188   7.289   4.206
   75LYSH    CG  860   7.049   7.249   4.255
   75LYSH    CD  861   7.059   7.205   4.401
   75LYSH    CE  862   6.919   7.184   4.459
   75LYSH    NZ  863   6.859   7.064   4.397
   75LYSH   HZ1  864   6.845   7.092   4.302
   75LYSH   HZ2  865   6.915   6.982   4.404
   75LYSH   HZ3  866   6.773   7.048   4.445
   75LYSH     C  867   7.104   7.406   3.990
   75LYSH     O  868   6.996   7.361   3.951
   76ASN      N  869   7.135   7.533   3.968
   76ASN      H  870   7.228   7.566   3.984
   76ASN     CA  871   7.048   7.636   3.908
   76ASN     CB  872   6.995   7.732   4.014
   76ASN     CG  873   6.906   7.651   4.109
   76ASN    OD1  874   6.795   7.606   4.083
   76ASN    ND2  875   6.946   7.634   4.235
   76ASN   HD21  876   7.032   7.665   4.275
   76ASN   HD22  877   6.887   7.577   4.292
   76ASN      C  878   7.116   7.712   3.794
   76ASN      O  879   7.195   7.801   3.823
   77GL4      N  880   7.060   7.709   3.673
   77GL4      H  881   6.969   7.674   3.650
   77GL4     CA  882   7.128   7.774   3.560
   77GL4     CB  883   7.158   7.677   3.446
   77GL4     CG  884   7.307   7.640   3.440
   77GL4     CD  885   7.353   7.563   3.317
   77GL4    OE1  886   7.338   7.439   3.318
   77GL4   HE11  887   7.330   7.402   3.225
   77GL4   HE12  888   7.343   7.399   3.409
   77GL4    OE2  889   7.393   7.629   3.219
   77GL4   HE21  890   7.344   7.596   3.139
   77GL4   HE22  891   7.480   7.672   3.245
   77GL4      C  892   7.035   7.882   3.505
   77GL4      O  893   6.920   7.848   3.478
   78TYR      N  894   7.088   7.999   3.472
   78TYR      H  895   7.173   7.999   3.419
   78TYR     CA  896   7.003   8.119   3.459
   78TYR     CB  897   7.042   8.218   3.569
   78TYR     CG  898   7.011   8.188   3.716
   78TYR    CD1  899   6.877   8.192   3.751
   78TYR    HD1  900   6.801   8.211   3.675
   78TYR    CD2  901   7.110   8.153   3.808
   78TYR    HD2  902   7.213   8.175   3.780
   78TYR    CE1  903   6.841   8.165   3.882
   78TYR    HE1  904   6.739   8.178   3.918
   78TYR    CE2  905   7.074   8.124   3.939
   78TYR    HE2  906   7.158   8.083   3.995
   78TYR     CZ  907   6.939   8.129   3.974
   78TYR     OH  908   6.908   8.103   4.104
   78TYR     HH  909   6.991   8.067   4.147
   78TYR      C  910   7.020   8.192   3.326
   78TYR      O  911   7.132   8.210   3.279
   79ALA      N  912   6.909   8.211   3.256
   79ALA      H  913   6.826   8.168   3.290
   79ALA     CA  914   6.905   8.253   3.115
   79ALA     CB  915   6.879   8.137   3.018
   79ALA      C  916   6.800   8.360   3.083
   79ALA      O  917   6.681   8.334   3.100
   80CYS2     N  918   6.846   8.462   3.010
   80CYS2     H  919   6.942   8.462   2.983
   80CYS2    CA  920   6.762   8.574   2.966
   80CYS2    CB  921   6.852   8.691   2.929
   80CYS2    SG  922   6.768   8.852   2.952
   80CYS2     C  923   6.678   8.533   2.844
   80CYS2     O  924   6.731   8.481   2.746
   81ARG      N  925   6.547   8.539   2.865
   81ARG      H  926   6.508   8.539   2.957
   81ARG     CA  927   6.447   8.541   2.757
   81ARG     CB  928   6.338   8.444   2.799
   81ARG     CG  929   6.277   8.393   2.668
   81ARG     CD  930   6.149   8.309   2.667
   81ARG     NE  931   6.089   8.310   2.533
   81ARG     HE  932   6.100   8.225   2.482
   81ARG     CZ  933   6.002   8.396   2.478
   81ARG    NH1  934   5.959   8.501   2.549
   81ARG   HH11  935   5.976   8.507   2.647
   81ARG   HH12  936   5.932   8.578   2.491
   81ARG    NH2  937   5.979   8.413   2.347
   81ARG   HH21  938   6.041   8.376   2.278
   81ARG   HH22  939   5.895   8.462   2.325
   81ARG      C  940   6.386   8.676   2.719
   81ARG      O  941   6.298   8.718   2.794
   82VAL      N  942   6.433   8.731   2.607
   82VAL      H  943   6.523   8.702   2.574
   82VAL     CA  944   6.372   8.848   2.543
   82VAL     CB  945   6.459   8.919   2.438
   82VAL    CG1  946   6.580   8.978   2.512
   82VAL    CG2  947   6.494   8.821   2.326
   82VAL      C  948   6.237   8.812   2.481
   82VAL      O  949   6.208   8.696   2.453
   83ASN      N  950   6.148   8.910   2.489
   83ASN      H  951   6.171   8.993   2.540
   83ASN     CA  952   6.023   8.917   2.412
   83ASN     CB  953   5.922   8.847   2.503
   83ASN     CG  954   5.810   8.770   2.433
   83ASN    OD1  955   5.827   8.669   2.365
   83ASN    ND2  956   5.688   8.824   2.437
   83ASN   HD21  957   5.668   8.904   2.494
   83ASN   HD22  958   5.620   8.791   2.372
   83ASN      C  959   5.984   9.063   2.388
   83ASN      O  960   6.017   9.146   2.472
   84HI0      N  961   5.943   9.084   2.263
   84HI0      H  962   5.955   9.017   2.190
   84HI0     CA  963   5.910   9.221   2.222
   84HI0     CB  964   5.942   9.239   2.073
   84HI0     CG  965   6.074   9.314   2.054
   84HI0    ND1  966   6.095   9.444   2.034
   84HI0    HD1  967   6.028   9.516   2.054
   84HI0    CD2  968   6.191   9.251   2.065
   84HI0    HD2  969   6.202   9.144   2.080
   84HI0    CE1  970   6.223   9.451   1.999
   84HI0    HE1  971   6.282   9.541   1.983
   84HI0    NE2  972   6.285   9.336   2.024
   84HI0    HE2  973   6.381   9.314   2.009
   84HI0      C  974   5.763   9.262   2.240
   84HI0      O  975   5.676   9.179   2.215
   85VAL      N  976   5.746   9.390   2.271
   85VAL      H  977   5.822   9.452   2.292
   85VAL     CA  978   5.613   9.446   2.300
   85VAL     CB  979   5.614   9.588   2.357
   85VAL    CG1  980   5.683   9.609   2.492
   85VAL    CG2  981   5.668   9.687   2.254
   85VAL      C  982   5.507   9.440   2.190
   85VAL      O  983   5.388   9.456   2.217
   86THR      N  984   5.561   9.433   2.068
   86THR      H  985   5.654   9.466   2.052
   86THR     CA  986   5.489   9.414   1.942
   86THR     CB  987   5.589   9.438   1.828
   86THR    OG1  988   5.709   9.362   1.838
   86THR    HG1  989   5.766   9.385   1.759
   86THR    CG2  990   5.630   9.586   1.824
   86THR      C  991   5.419   9.282   1.909
   86THR      O  992   5.300   9.287   1.879
   87LEU      N  993   5.484   9.168   1.932
   87LEU      H  994   5.583   9.173   1.940
   87LEU     CA  995   5.432   9.033   1.905
   87LEU     CB  996   5.529   8.923   1.948
   87LEU     CG  997   5.675   8.929   1.901
   87LEU    CD1  998   5.766   8.826   1.968
   87LEU    CD2  999   5.697   8.937   1.750
   87LEU      C 1000   5.302   8.991   1.973
   87LEU      O 1001   5.256   9.042   2.076
   88SER      N 1002   5.238   8.897   1.905
   88SER      H 1003   5.272   8.851   1.823
   88SER     CA 1004   5.111   8.847   1.959
   88SER     CB 1005   5.014   8.806   1.848
   88SER     OG 1006   5.055   8.689   1.777
   88SER     HG 1007   5.154   8.695   1.763
   88SER      C 1008   5.107   8.731   2.059
   88SER      O 1009   5.029   8.727   2.154
   89GLN      N 1010   5.202   8.638   2.053
   89GLN      H 1011   5.261   8.637   1.972
   89GLN     CA 1012   5.224   8.536   2.156
   89GLN     CB 1013   5.314   8.423   2.106
   89GLN     CG 1014   5.231   8.354   1.998
   89GLN     CD 1015   5.327   8.274   1.911
   89GLN    OE1 1016   5.347   8.154   1.928
   89GLN    NE2 1017   5.399   8.352   1.831
   89GLN   HE21 1018   5.373   8.448   1.822
   89GLN   HE22 1019   5.470   8.309   1.776
   89GLN      C 1020   5.275   8.590   2.290
   89GLN      O 1021   5.343   8.692   2.297
   90PRO      N 1022   5.236   8.531   2.403
   90PRO     CA 1023   5.286   8.562   2.537
   90PRO     CB 1024   5.190   8.483   2.626
   90PRO     CG 1025   5.056   8.504   2.556
   90PRO     CD 1026   5.104   8.468   2.415
   90PRO      C 1027   5.427   8.502   2.545
   90PRO      O 1028   5.478   8.436   2.455
   91LYSH     N 1029   5.489   8.547   2.653
   91LYSH     H 1030   5.439   8.609   2.714
   91LYSH    CA 1031   5.629   8.516   2.683
   91LYSH    CB 1032   5.665   8.605   2.802
   91LYSH    CG 1033   5.646   8.755   2.777
   91LYSH    CD 1034   5.685   8.846   2.894
   91LYSH    CE 1035   5.595   8.814   3.014
   91LYSH    NZ 1036   5.598   8.923   3.113
   91LYSH   HZ1 1037   5.539   8.886   3.184
   91LYSH   HZ2 1038   5.695   8.940   3.132
   91LYSH   HZ3 1039   5.558   9.008   3.079
   91LYSH     C 1040   5.658   8.370   2.721
   91LYSH     O 1041   5.681   8.336   2.837
   92ILE      N 1042   5.636   8.282   2.624
   92ILE      H 1043   5.602   8.321   2.539
   92ILE     CA 1044   5.630   8.135   2.638
   92ILE     CB 1045   5.548   8.080   2.521
   92ILE    CG1 1046   5.415   8.151   2.498
   92ILE    CG2 1047   5.534   7.928   2.513
   92ILE     CD 1048   5.344   8.102   2.372
   92ILE      C 1049   5.773   8.083   2.622
   92ILE      O 1050   5.853   8.134   2.544
   93VAL      N 1051   5.805   7.980   2.700
   93VAL      H 1052   5.735   7.935   2.756
   93VAL     CA 1053   5.940   7.922   2.701
   93VAL     CB 1054   5.963   7.837   2.826
   93VAL    CG1 1055   6.105   7.779   2.829
   93VAL    CG2 1056   5.934   7.922   2.950
   93VAL      C 1057   5.962   7.835   2.577
   93VAL      O 1058   6.067   7.838   2.514
   94LYSH     N 1059   5.863   7.752   2.544
   94LYSH     H 1060   5.789   7.732   2.608
   94LYSH    CA 1061   5.867   7.674   2.420
   94LYSH    CB 1062   5.804   7.536   2.433
   94LYSH    CG 1063   5.883   7.440   2.522
   94LYSH    CD 1064   5.862   7.288   2.517
   94LYSH    CE 1065   5.939   7.204   2.618
   94LYSH    NZ 1066   5.892   7.066   2.600
   94LYSH   HZ1 1067   5.799   7.052   2.634
   94LYSH   HZ2 1068   5.893   7.041   2.503
   94LYSH   HZ3 1069   5.957   7.005   2.646
   94LYSH     C 1070   5.833   7.742   2.287
   94LYSH     O 1071   5.730   7.717   2.224
   95TRP      N 1072   5.922   7.830   2.242
   95TRP      H 1073   5.995   7.866   2.300
   95TRP     CA 1074   5.904   7.913   2.122
   95TRP     CB 1075   5.998   8.033   2.139
   95TRP     CG 1076   5.959   8.144   2.041
   95TRP    CD1 1077   6.023   8.189   1.934
   95TRP    HD1 1078   6.092   8.131   1.872
   95TRP    CD2 1079   5.868   8.242   2.079
   95TRP    NE1 1080   5.980   8.313   1.911
   95TRP    HE1 1081   6.026   8.376   1.848
   95TRP    CE2 1082   5.882   8.351   1.993
   95TRP    CE3 1083   5.777   8.245   2.184
   95TRP    HE3 1084   5.757   8.165   2.256
   95TRP    CZ2 1085   5.803   8.464   2.007
   95TRP    HZ2 1086   5.806   8.546   1.936
   95TRP    CZ3 1087   5.699   8.359   2.198
   95TRP    HZ3 1088   5.608   8.357   2.257
   95TRP    CH2 1089   5.715   8.469   2.115
   95TRP    HH2 1090   5.677   8.564   2.154
   95TRP      C 1091   5.923   7.845   1.986
   95TRP      O 1092   6.035   7.800   1.966
   96AS4      N 1093   5.830   7.867   1.893
   96AS4      H 1094   5.747   7.918   1.915
   96AS4     CA 1095   5.836   7.813   1.757
   96AS4     CB 1096   5.698   7.762   1.714
   96AS4     CG 1097   5.642   7.651   1.802
   96AS4    OD1 1098   5.708   7.548   1.827
   96AS4   HD11 1099   5.649   7.472   1.852
   96AS4   HD12 1100   5.802   7.570   1.799
   96AS4    OD2 1101   5.522   7.666   1.834
   96AS4   HD21 1102   5.499   7.616   1.917
   96AS4   HD22 1103   5.490   7.725   1.759
   96AS4      C 1104   5.885   7.911   1.650
   96AS4      O 1105   5.971   7.878   1.569
   97ARG      N 1106   5.828   8.031   1.656
   97ARG      H 1107   5.777   8.048   1.740
   97ARG     CA 1108   5.859   8.145   1.569
   97ARG     CB 1109   5.801   8.115   1.430
   97ARG     CG 1110   5.651   8.103   1.406
   97ARG     CD 1111   5.624   8.055   1.263
   97ARG     NE 1112   5.665   8.166   1.176
   97ARG     HE 1113   5.640   8.258   1.207
   97ARG     CZ 1114   5.749   8.157   1.072
   97ARG    NH1 1115   5.823   8.048   1.048
   97ARG   HH11 1116   5.824   7.975   1.116
   97ARG   HH12 1117   5.892   8.042   0.975
   97ARG    NH2 1118   5.758   8.260   0.987
   97ARG   HH21 1119   5.703   8.342   1.002
   97ARG   HH22 1120   5.820   8.250   0.909
   97ARG      C 1121   5.807   8.279   1.622
   97ARG      O 1122   5.706   8.282   1.692
   98AS4      N 1123   5.867   8.390   1.578
   98AS4      H 1124   5.946   8.393   1.517
   98AS4     CA 1125   5.813   8.515   1.633
   98AS4     CB 1126   5.924   8.620   1.638
   98AS4     CG 1127   6.023   8.591   1.751
   98AS4    OD1 1128   6.104   8.497   1.732
   98AS4   HD11 1129   6.145   8.464   1.817
   98AS4   HD12 1130   6.113   8.478   1.634
   98AS4    OD2 1131   6.047   8.682   1.833
   98AS4   HD21 1132   6.092   8.641   1.912
   98AS4   HD22 1133   6.058   8.768   1.783
   98AS4      C 1134   5.691   8.567   1.557
   98AS4      O 1135   5.703   8.587   1.436
   99MET      N 1136   5.586   8.605   1.629
   99MET      H 1137   5.568   8.590   1.726
   99MET     CA 1138   5.460   8.647   1.565
   99MET     CB 1139   5.404   8.519   1.502
   99MET     CG 1140   5.256   8.518   1.465
   99MET     SD 1141   5.205   8.364   1.380
   99MET     CE 1142   5.191   8.248   1.515
   99MET      C 1143   5.367   8.703   1.672
   99MET     O1 1144   5.286   8.793   1.642
   99MET   HO11 1145   5.297   8.800   1.543
   99MET   HO12 1146   5.230   8.812   1.722
   99MET     O2 1147   5.362   8.640   1.780
   99MET   HO21 1148   5.439   8.577   1.780
   99MET   HO22 1149   5.301   8.689   1.842
  100ILE      N 1150   7.563   4.668   2.536
  100ILE     H1 1151   7.650   4.694   2.494
  100ILE     H2 1152   7.544   4.571   2.519
  100ILE     H3 1153   7.489   4.719   2.493
  100ILE     CA 1154   7.580   4.705   2.677
  100ILE     CB 1155   7.725   4.739   2.709
  100ILE    CG1 1156   7.811   4.614   2.731
  100ILE    CG2 1157   7.761   4.850   2.808
  100ILE     CD 1158   7.764   4.534   2.852
  100ILE      C 1159   7.475   4.815   2.699
  100ILE      O 1160   7.447   4.891   2.607
  101GLN      N 1161   7.426   4.821   2.823
  101GLN      H 1162   7.448   4.749   2.888
  101GLN     CA 1163   7.329   4.919   2.873
  101GLN     CB 1164   7.271   4.876   3.007
  101GLN     CG 1165   7.183   4.750   3.000
  101GLN     CD 1166   7.249   4.616   3.033
  101GLN    OE1 1167   7.282   4.547   2.937
  101GLN    NE2 1168   7.269   4.569   3.156
  101GLN   HE21 1169   7.242   4.606   3.245
  101GLN   HE22 1170   7.295   4.472   3.156
  101GLN      C 1171   7.396   5.053   2.905
  101GLN      O 1172   7.484   5.064   2.991
  102ARG      N 1173   7.368   5.159   2.829
  102ARG      H 1174   7.303   5.149   2.754
  102ARG     CA 1175   7.433   5.287   2.858
  102ARG     CB 1176   7.472   5.344   2.722
  102ARG     CG 1177   7.589   5.280   2.647
  102ARG     CD 1178   7.663   5.378   2.556
  102ARG     NE 1179   7.797   5.325   2.526
  102ARG     HE 1180   7.814   5.228   2.544
  102ARG     CZ 1181   7.892   5.405   2.476
  102ARG    NH1 1182   7.876   5.536   2.453
  102ARG   HH11 1183   7.792   5.590   2.455
  102ARG   HH12 1184   7.953   5.594   2.428
  102ARG    NH2 1185   8.006   5.341   2.449
  102ARG   HH21 1186   8.015   5.241   2.454
  102ARG   HH22 1187   8.077   5.395   2.403
  102ARG      C 1188   7.347   5.381   2.943
  102ARG      O 1189   7.225   5.385   2.934
  103THR      N 1190   7.421   5.462   3.018
  103THR      H 1191   7.518   5.474   2.996
  103THR     CA 1192   7.378   5.555   3.124
  103THR     CB 1193   7.503   5.641   3.147
  103THR    OG1 1194   7.604   5.630   3.047
  103THR    HG1 1195   7.676   5.692   3.077
  103THR    CG2 1196   7.564   5.581   3.274
  103THR      C 1197   7.260   5.646   3.091
  103THR      O 1198   7.273   5.741   3.013
  104PRO      N 1199   7.143   5.610   3.142
  104PRO     CA 1200   7.022   5.692   3.150
  104PRO     CB 1201   6.907   5.628   3.228
  104PRO     CG 1202   6.987   5.513   3.291
  104PRO     CD 1203   7.108   5.481   3.204
  104PRO      C 1204   7.052   5.828   3.214
  104PRO      O 1205   7.074   5.835   3.335
  105LYSH     N 1206   7.019   5.937   3.145
  105LYSH     H 1207   7.009   5.935   3.046
  105LYSH    CA 1208   7.028   6.072   3.202
  105LYSH    CB 1209   7.111   6.165   3.114
  105LYSH    CG 1210   7.241   6.113   3.051
  105LYSH    CD 1211   7.260   6.175   2.913
  105LYSH    CE 1212   7.387   6.120   2.847
  105LYSH    NZ 1213   7.405   6.188   2.717
  105LYSH   HZ1 1214   7.492   6.160   2.677
  105LYSH   HZ2 1215   7.329   6.168   2.656
  105LYSH   HZ3 1216   7.405   6.287   2.735
  105LYSH     C 1217   6.888   6.124   3.236
  105LYSH     O 1218   6.795   6.104   3.158
  106ILE      N 1219   6.880   6.209   3.338
  106ILE      H 1220   6.961   6.228   3.394
  106ILE     CA 1221   6.755   6.255   3.400
  106ILE     CB 1222   6.770   6.336   3.529
  106ILE    CG1 1223   6.873   6.447   3.511
  106ILE    CG2 1224   6.802   6.232   3.637
  106ILE     CD 1225   6.795   6.573   3.472
  106ILE      C 1226   6.642   6.306   3.310
  106ILE      O 1227   6.666   6.380   3.215
  107GLN      N 1228   6.523   6.251   3.329
  107GLN      H 1229   6.504   6.170   3.384
  107GLN     CA 1230   6.409   6.273   3.238
  107GLN     CB 1231   6.309   6.159   3.259
  107GLN     CG 1232   6.354   6.041   3.173
  107GLN     CD 1233   6.243   5.936   3.162
  107GLN    OE1 1234   6.127   5.959   3.130
  107GLN    NE2 1235   6.292   5.813   3.173
  107GLN   HE21 1236   6.390   5.798   3.190
  107GLN   HE22 1237   6.230   5.739   3.146
  107GLN      C 1238   6.329   6.403   3.246
  107GLN      O 1239   6.263   6.429   3.346
  108VAL      N 1240   6.367   6.504   3.168
  108VAL      H 1241   6.445   6.494   3.106
  108VAL     CA 1242   6.310   6.639   3.156
  108VAL     CB 1243   6.404   6.731   3.077
  108VAL    CG1 1244   6.354   6.876   3.073
  108VAL    CG2 1245   6.545   6.734   3.135
  108VAL      C 1246   6.171   6.639   3.093
  108VAL      O 1247   6.141   6.566   2.999
  109TYR      N 1248   6.079   6.715   3.153
  109TYR      H 1249   6.108   6.786   3.217
  109TYR     CA 1250   5.946   6.729   3.093
  109TYR     CB 1251   5.941   6.799   2.957
  109TYR     CG 1252   6.008   6.936   2.943
  109TYR    CD1 1253   5.949   7.031   3.026
  109TYR    HD1 1254   5.850   7.019   3.069
  109TYR    CD2 1255   6.120   6.964   2.866
  109TYR    HD2 1256   6.162   6.897   2.791
  109TYR    CE1 1257   6.011   7.155   3.040
  109TYR    HE1 1258   5.957   7.231   3.096
  109TYR    CE2 1259   6.180   7.088   2.885
  109TYR    HE2 1260   6.277   7.101   2.838
  109TYR     CZ 1261   6.130   7.182   2.974
  109TYR     OH 1262   6.172   7.311   2.966
  109TYR     HH 1263   6.268   7.301   2.941
  109TYR      C 1264   5.862   6.601   3.097
  109TYR      O 1265   5.790   6.566   3.003
  110SER      N 1266   5.874   6.539   3.214
  110SER      H 1267   5.944   6.567   3.280
  110SER     CA 1268   5.814   6.409   3.250
  110SER     CB 1269   5.893   6.338   3.360
  110SER     OG 1270   5.921   6.429   3.467
  110SER     HG 1271   6.008   6.402   3.508
  110SER      C 1272   5.671   6.429   3.299
  110SER      O 1273   5.573   6.390   3.235
  111ARG      N 1274   5.661   6.483   3.420
  111ARG      H 1275   5.740   6.477   3.481
  111ARG     CA 1276   5.548   6.545   3.491
  111ARG     CB 1277   5.501   6.661   3.403
  111ARG     CG 1278   5.612   6.762   3.373
  111ARG     CD 1279   5.581   6.903   3.322
  111ARG     NE 1280   5.541   6.899   3.181
  111ARG     HE 1281   5.528   6.816   3.127
  111ARG     CZ 1282   5.506   7.004   3.105
  111ARG    NH1 1283   5.496   7.129   3.152
  111ARG   HH11 1284   5.528   7.154   3.243
  111ARG   HH12 1285   5.437   7.192   3.101
  111ARG    NH2 1286   5.477   6.991   2.975
  111ARG   HH21 1287   5.473   6.905   2.924
  111ARG   HH22 1288   5.457   7.070   2.916
  111ARG      C 1289   5.425   6.460   3.521
  111ARG      O 1290   5.385   6.455   3.638
  112HI0      N 1291   5.373   6.373   3.435
  112HI0      H 1292   5.430   6.361   3.354
  112HI0     CA 1293   5.252   6.292   3.457
  112HI0     CB 1294   5.204   6.252   3.317
  112HI0     CG 1295   5.175   6.369   3.222
  112HI0    ND1 1296   5.246   6.393   3.112
  112HI0    HD1 1297   5.320   6.335   3.079
  112HI0    CD2 1298   5.080   6.461   3.235
  112HI0    HD2 1299   5.001   6.465   3.310
  112HI0    CE1 1300   5.189   6.497   3.052
  112HI0    HE1 1301   5.215   6.531   2.952
  112HI0    NE2 1302   5.086   6.537   3.126
  112HI0    HE2 1303   5.022   6.605   3.089
  112HI0      C 1304   5.270   6.168   3.545
  112HI0      O 1305   5.343   6.082   3.496
  113PRO      N 1306   5.197   6.147   3.654
  113PRO     CA 1307   5.204   6.027   3.738
  113PRO     CB 1308   5.090   6.025   3.840
  113PRO     CG 1309   5.061   6.175   3.848
  113PRO     CD 1310   5.102   6.241   3.716
  113PRO      C 1311   5.195   5.896   3.658
  113PRO      O 1312   5.247   5.790   3.693
  114ALA      N 1313   5.113   5.901   3.554
  114ALA      H 1314   5.044   5.971   3.535
  114ALA     CA 1315   5.111   5.793   3.454
  114ALA     CB 1316   5.001   5.834   3.356
  114ALA      C 1317   5.246   5.759   3.391
  114ALA      O 1318   5.274   5.639   3.383
  115GL4      N 1319   5.314   5.857   3.332
  115GL4      H 1320   5.297   5.950   3.365
  115GL4     CA 1321   5.442   5.835   3.265
  115GL4     CB 1322   5.481   5.943   3.164
  115GL4     CG 1323   5.359   5.983   3.079
  115GL4     CD 1324   5.391   6.084   2.969
  115GL4    OE1 1325   5.309   6.152   2.903
  115GL4   HE11 1326   5.344   6.187   2.816
  115GL4   HE12 1327   5.226   6.169   2.956
  115GL4    OE2 1328   5.502   6.067   2.914
  115GL4   HE21 1329   5.514   6.126   2.835
  115GL4   HE22 1330   5.543   5.991   2.965
  115GL4      C 1331   5.564   5.811   3.355
  115GL4      O 1332   5.628   5.707   3.340
  116ASN      N 1333   5.569   5.896   3.457
  116ASN      H 1334   5.516   5.980   3.465
  116ASN     CA 1335   5.681   5.893   3.552
  116ASN     CB 1336   5.795   5.991   3.520
  116ASN     CG 1337   5.857   5.980   3.381
  116ASN    OD1 1338   5.814   6.055   3.293
  116ASN    ND2 1339   5.970   5.915   3.355
  116ASN   HD21 1340   6.017   5.867   3.430
  116ASN   HD22 1341   6.027   5.924   3.273
  116ASN      C 1342   5.645   5.924   3.697
  116ASN      O 1343   5.558   6.005   3.729
  117GLY      N 1344   5.729   5.867   3.783
  117GLY      H 1345   5.818   5.824   3.766
  117GLY     CA 1346   5.705   5.873   3.928
  117GLY      C 1347   5.792   5.792   4.024
  117GLY      O 1348   5.897   5.740   3.987
  118LYSH     N 1349   5.741   5.761   4.143
  118LYSH     H 1350   5.802   5.728   4.215
  118LYSH    CA 1351   5.609   5.801   4.193
  118LYSH    CB 1352   5.590   5.728   4.327
  118LYSH    CG 1353   5.571   5.579   4.297
  118LYSH    CD 1354   5.540   5.497   4.422
  118LYSH    CE 1355   5.673   5.459   4.488
  118LYSH    NZ 1356   5.680   5.368   4.603
  118LYSH   HZ1 1357   5.596   5.370   4.657
  118LYSH   HZ2 1358   5.685   5.274   4.570
  118LYSH   HZ3 1359   5.761   5.389   4.657
  118LYSH     C 1360   5.594   5.949   4.229
  118LYSH     O 1361   5.506   6.009   4.169
  119SER      N 1362   5.697   6.006   4.292
  119SER      H 1363   5.737   5.951   4.365
  119SER     CA 1364   5.723   6.151   4.294
  119SER     CB 1365   5.812   6.180   4.415
  119SER     OG 1366   5.746   6.154   4.539
  119SER     HG 1367   5.802   6.092   4.594
  119SER      C 1368   5.788   6.206   4.167
  119SER      O 1369   5.854   6.131   4.096
  120ASN      N 1370   5.739   6.324   4.130
  120ASN      H 1371   5.654   6.361   4.169
  120ASN     CA 1372   5.802   6.422   4.041
  120ASN     CB 1373   5.707   6.450   3.924
  120ASN     CG 1374   5.702   6.324   3.837
  120ASN    OD1 1375   5.806   6.271   3.799
  120ASN    ND2 1376   5.584   6.263   3.831
  120ASN   HD21 1377   5.502   6.311   3.862
  120ASN   HD22 1378   5.574   6.168   3.803
  120ASN      C 1379   5.840   6.553   4.110
  120ASN      O 1380   5.748   6.623   4.152
  121PHE      N 1381   5.965   6.575   4.148
  121PHE      H 1382   5.986   6.664   4.190
  121PHE     CA 1383   6.095   6.509   4.130
  121PHE     CB 1384   6.107   6.391   4.227
  121PHE     CG 1385   6.176   6.435   4.356
  121PHE    CD1 1386   6.107   6.430   4.477
  121PHE    HD1 1387   6.006   6.390   4.476
  121PHE    CD2 1388   6.306   6.485   4.351
  121PHE    HD2 1389   6.362   6.462   4.261
  121PHE    CE1 1390   6.171   6.462   4.596
  121PHE    HE1 1391   6.115   6.476   4.688
  121PHE    CE2 1392   6.370   6.522   4.469
  121PHE    HE2 1393   6.465   6.575   4.474
  121PHE     CZ 1394   6.304   6.503   4.590
  121PHE     HZ 1395   6.362   6.507   4.682
  121PHE      C 1396   6.149   6.466   3.993
  121PHE      O 1397   6.081   6.475   3.891
  122LEU      N 1398   6.279   6.442   3.989
  122LEU      H 1399   6.338   6.476   4.063
  122LEU     CA 1400   6.342   6.384   3.870
  122LEU     CB 1401   6.466   6.466   3.832
  122LEU     CG 1402   6.435   6.607   3.782
  122LEU    CD1 1403   6.571   6.675   3.761
  122LEU    CD2 1404   6.362   6.594   3.648
  122LEU      C 1405   6.372   6.233   3.874
  122LEU      O 1406   6.457   6.191   3.952
  123ASN      N 1407   6.311   6.163   3.779
  123ASN      H 1408   6.250   6.211   3.716
  123ASN     CA 1409   6.323   6.019   3.752
  123ASN     CB 1410   6.183   5.957   3.741
  123ASN     CG 1411   6.099   5.990   3.864
  123ASN    OD1 1412   6.110   5.925   3.968
  123ASN    ND2 1413   6.003   6.082   3.858
  123ASN   HD21 1414   5.975   6.147   3.787
  123ASN   HD22 1415   5.960   6.084   3.948
  123ASN      C 1416   6.424   5.977   3.645
  123ASN      O 1417   6.465   6.067   3.573
  124CYS2     N 1418   6.441   5.850   3.608
  124CYS2     H 1419   6.374   5.781   3.635
  124CYS2    CA 1420   6.535   5.800   3.507
  124CYS2    CB 1421   6.679   5.846   3.531
  124CYS2    SG 1422   6.759   5.780   3.681
  124CYS2     C 1423   6.529   5.647   3.505
  124CYS2     O 1424   6.541   5.581   3.608
  125TYR      N 1425   6.514   5.598   3.382
  125TYR      H 1426   6.539   5.647   3.298
  125TYR     CA 1427   6.489   5.455   3.359
  125TYR     CB 1428   6.399   5.433   3.237
  125TYR     CG 1429   6.369   5.287   3.200
  125TYR    CD1 1430   6.312   5.207   3.298
  125TYR    HD1 1431   6.282   5.260   3.389
  125TYR    CD2 1432   6.406   5.229   3.080
  125TYR    HD2 1433   6.427   5.301   3.000
  125TYR    CE1 1434   6.295   5.070   3.283
  125TYR    HE1 1435   6.233   5.013   3.353
  125TYR    CE2 1436   6.380   5.094   3.059
  125TYR    HE2 1437   6.367   5.066   2.954
  125TYR     CZ 1438   6.329   5.014   3.161
  125TYR     OH 1439   6.287   4.890   3.123
  125TYR     HH 1440   6.207   4.864   3.177
  125TYR      C 1441   6.611   5.363   3.358
  125TYR      O 1442   6.684   5.360   3.259
  126VAL      N 1443   6.646   5.325   3.480
  126VAL      H 1444   6.588   5.354   3.557
  126VAL     CA 1445   6.756   5.231   3.503
  126VAL     CB 1446   6.795   5.238   3.651
  126VAL    CG1 1447   6.908   5.145   3.696
  126VAL    CG2 1448   6.826   5.381   3.695
  126VAL      C 1449   6.724   5.089   3.457
  126VAL      O 1450   6.649   5.016   3.523
  127SER      N 1451   6.750   5.063   3.329
  127SER      H 1452   6.797   5.132   3.275
  127SER     CA 1453   6.718   4.937   3.262
  127SER     CB 1454   6.763   4.923   3.116
  127SER     OG 1455   6.667   4.839   3.050
  127SER     HG 1456   6.657   4.889   2.964
  127SER      C 1457   6.770   4.817   3.341
  127SER      O 1458   6.880   4.835   3.393
  128GLY      N 1459   6.732   4.698   3.296
  128GLY      H 1460   6.720   4.690   3.197
  128GLY     CA 1461   6.738   4.575   3.377
  128GLY      C 1462   6.876   4.544   3.435
  128GLY      O 1463   6.984   4.526   3.380
  129PHE      N 1464   6.866   4.510   3.563
  129PHE      H 1465   6.775   4.503   3.603
  129PHE     CA 1466   6.981   4.496   3.653
  129PHE     CB 1467   7.016   4.634   3.712
  129PHE     CG 1468   6.912   4.689   3.810
  129PHE    CD1 1469   6.927   4.663   3.945
  129PHE    HD1 1470   7.004   4.596   3.983
  129PHE    CD2 1471   6.808   4.769   3.763
  129PHE    HD2 1472   6.814   4.827   3.671
  129PHE    CE1 1473   6.824   4.706   4.029
  129PHE    HE1 1474   6.842   4.705   4.137
  129PHE    CE2 1475   6.709   4.807   3.852
  129PHE    HE2 1476   6.629   4.871   3.815
  129PHE     CZ 1477   6.712   4.776   3.988
  129PHE     HZ 1478   6.649   4.806   4.072
  129PHE      C 1479   6.990   4.384   3.757
  129PHE      O 1480   6.882   4.334   3.787
  130HI0      N 1481   7.110   4.353   3.805
  130HI0      H 1482   7.193   4.406   3.789
  130HI0     CA 1483   7.131   4.235   3.890
  130HI0     CB 1484   7.176   4.109   3.815
  130HI0     CG 1485   7.304   4.126   3.734
  130HI0    ND1 1486   7.424   4.077   3.764
  130HI0    HD1 1487   7.447   4.047   3.856
  130HI0    CD2 1488   7.311   4.154   3.604
  130HI0    HD2 1489   7.226   4.195   3.549
  130HI0    CE1 1490   7.506   4.089   3.660
  130HI0    HE1 1491   7.612   4.095   3.685
  130HI0    NE2 1492   7.437   4.148   3.562
  130HI0    HE2 1493   7.465   4.180   3.472
  130HI0      C 1494   7.235   4.259   4.000
  130HI0      O 1495   7.334   4.327   3.973
  131PRO      N 1496   7.200   4.222   4.122
  131PRO     CA 1497   7.069   4.178   4.174
  131PRO     CB 1498   7.087   4.123   4.316
  131PRO     CG 1499   7.238   4.120   4.340
  131PRO     CD 1500   7.291   4.221   4.238
  131PRO      C 1501   6.971   4.294   4.192
  131PRO      O 1502   7.020   4.402   4.224
  132SER      N 1503   6.841   4.271   4.182
  132SER      H 1504   6.811   4.176   4.189
  132SER     CA 1505   6.734   4.371   4.195
  132SER     CB 1506   6.592   4.318   4.179
  132SER     OG 1507   6.578   4.194   4.249
  132SER     HG 1508   6.484   4.192   4.283
  132SER      C 1509   6.731   4.470   4.312
  132SER      O 1510   6.690   4.585   4.295
  133AS4      N 1511   6.784   4.424   4.425
  133AS4      H 1512   6.813   4.329   4.435
  133AS4     CA 1513   6.802   4.507   4.545
  133AS4     CB 1514   6.869   4.425   4.656
  133AS4     CG 1515   6.795   4.300   4.703
  133AS4    OD1 1516   6.844   4.188   4.678
  133AS4   HD11 1517   6.815   4.125   4.751
  133AS4   HD12 1518   6.882   4.194   4.586
  133AS4    OD2 1519   6.687   4.318   4.764
  133AS4   HD21 1520   6.678   4.234   4.818
  133AS4   HD22 1521   6.638   4.401   4.738
  133AS4      C 1522   6.890   4.632   4.534
  133AS4      O 1523   6.863   4.725   4.609
  134ILE      N 1524   6.987   4.627   4.443
  134ILE      H 1525   6.974   4.564   4.367
  134ILE     CA 1526   7.097   4.724   4.447
  134ILE     CB 1527   7.233   4.686   4.389
  134ILE    CG1 1528   7.226   4.650   4.240
  134ILE    CG2 1529   7.290   4.580   4.484
  134ILE     CD 1530   7.359   4.609   4.175
  134ILE      C 1531   7.062   4.866   4.402
  134ILE      O 1532   6.954   4.892   4.348
  135GL4      N 1533   7.119   4.957   4.480
  135GL4      H 1534   7.198   4.920   4.530
  135GL4     CA 1535   7.088   5.101   4.482
  135GL4     CB 1536   7.166   5.168   4.595
  135GL4     CG 1537   7.113   5.122   4.731
  135GL4     CD 1538   7.195   5.177   4.848
  135GL4    OE1 1539   7.316   5.147   4.859
  135GL4   HE11 1540   7.347   5.160   4.953
  135GL4   HE12 1541   7.352   5.122   4.769
  135GL4    OE2 1542   7.136   5.240   4.939
  135GL4   HE21 1543   7.196   5.272   5.012
  135GL4   HE22 1544   7.043   5.205   4.927
  135GL4      C 1545   7.127   5.166   4.349
  135GL4      O 1546   7.228   5.130   4.290
  136VAL      N 1547   7.050   5.266   4.305
  136VAL      H 1548   6.952   5.278   4.317
  136VAL     CA 1549   7.096   5.345   4.190
  136VAL     CB 1550   6.990   5.369   4.082
  136VAL    CG1 1551   7.046   5.416   3.948
  136VAL    CG2 1552   6.905   5.244   4.058
  136VAL      C 1553   7.155   5.484   4.218
  136VAL      O 1554   7.083   5.571   4.266
  137AS4      N 1555   7.283   5.493   4.185
  137AS4      H 1556   7.322   5.420   4.129
  137AS4     CA 1557   7.373   5.609   4.197
  137AS4     CB 1558   7.510   5.541   4.187
  137AS4     CG 1559   7.635   5.619   4.227
  137AS4    OD1 1560   7.729   5.555   4.279
  137AS4   HD11 1561   7.797   5.619   4.314
  137AS4   HD12 1562   7.713   5.456   4.273
  137AS4    OD2 1563   7.638   5.743   4.209
  137AS4   HD21 1564   7.714   5.757   4.145
  137AS4   HD22 1565   7.548   5.785   4.223
  137AS4      C 1566   7.346   5.714   4.089
  137AS4      O 1567   7.315   5.679   3.975
  138LEU      N 1568   7.360   5.842   4.120
  138LEU      H 1569   7.374   5.879   4.212
  138LEU     CA 1570   7.361   5.944   4.014
  138LEU     CB 1571   7.260   6.054   4.048
  138LEU     CG 1572   7.117   6.020   4.007
  138LEU    CD1 1573   7.033   5.972   4.126
  138LEU    CD2 1574   7.053   6.155   3.971
  138LEU      C 1575   7.490   6.025   3.999
  138LEU      O 1576   7.561   6.059   4.094
  139LEU      N 1577   7.529   6.054   3.876
  139LEU      H 1578   7.474   6.020   3.799
  139LEU     CA 1579   7.656   6.117   3.836
  139LEU     CB 1580   7.713   6.028   3.725
  139LEU     CG 1581   7.856   6.064   3.686
  139LEU    CD1 1582   7.963   6.077   3.795
  139LEU    CD2 1583   7.892   5.952   3.587
  139LEU      C 1584   7.625   6.250   3.766
  139LEU      O 1585   7.552   6.250   3.667
  140LYSH     N 1586   7.677   6.358   3.823
  140LYSH     H 1587   7.741   6.355   3.899
  140LYSH    CA 1588   7.674   6.489   3.756
  140LYSH    CB 1589   7.726   6.598   3.850
  140LYSH    CG 1590   7.645   6.604   3.980
  140LYSH    CD 1591   7.681   6.725   4.067
  140LYSH    CE 1592   7.796   6.705   4.166
  140LYSH    NZ 1593   7.856   6.829   4.216
  140LYSH   HZ1 1594   7.919   6.851   4.141
  140LYSH   HZ2 1595   7.784   6.894   4.241
  140LYSH   HZ3 1596   7.903   6.812   4.303
  140LYSH     C 1597   7.746   6.495   3.622
  140LYSH     O 1598   7.813   6.397   3.588
  141ASN      N 1599   7.749   6.616   3.567
  141ASN      H 1600   7.684   6.687   3.594
  141ASN     CA 1601   7.846   6.652   3.463
  141ASN     CB 1602   7.803   6.777   3.386
  141ASN     CG 1603   7.770   6.745   3.240
  141ASN    OD1 1604   7.858   6.745   3.155
  141ASN    ND2 1605   7.641   6.734   3.208
  141ASN   HD21 1606   7.565   6.749   3.271
  141ASN   HD22 1607   7.612   6.722   3.113
  141ASN      C 1608   7.993   6.657   3.508
  141ASN      O 1609   8.067   6.750   3.478
  142GLY      N 1610   8.030   6.568   3.600
  142GLY      H 1611   7.988   6.479   3.617
  142GLY     CA 1612   8.156   6.567   3.675
  142GLY      C 1613   8.150   6.456   3.779
  142GLY      O 1614   8.153   6.339   3.740
  143GL4      N 1615   8.204   6.489   3.896
  143GL4      H 1616   8.261   6.571   3.897
  143GL4     CA 1617   8.184   6.426   4.028
  143GL4     CB 1618   8.214   6.519   4.146
  143GL4     CG 1619   8.340   6.603   4.134
  143GL4     CD 1620   8.312   6.740   4.072
  143GL4    OE1 1621   8.311   6.846   4.139
  143GL4   HE11 1622   8.263   6.910   4.078
  143GL4   HE12 1623   8.389   6.835   4.200
  143GL4    OE2 1624   8.289   6.751   3.950
  143GL4   HE21 1625   8.266   6.847   3.934
  143GL4   HE22 1626   8.309   6.670   3.895
  143GL4      C 1627   8.043   6.374   4.056
  143GL4      O 1628   7.943   6.421   4.002
  144ARG      N 1629   8.034   6.259   4.122
  144ARG      H 1630   8.113   6.202   4.144
  144ARG     CA 1631   7.909   6.202   4.175
  144ARG     CB 1632   7.943   6.061   4.224
  144ARG     CG 1633   7.858   5.986   4.326
  144ARG     CD 1634   7.933   5.865   4.383
  144ARG     NE 1635   7.841   5.781   4.462
  144ARG     HE 1636   7.773   5.733   4.406
  144ARG     CZ 1637   7.826   5.785   4.595
  144ARG    NH1 1638   7.882   5.884   4.666
  144ARG   HH11 1639   7.949   5.947   4.626
  144ARG   HH12 1640   7.848   5.896   4.759
  144ARG    NH2 1641   7.731   5.707   4.649
  144ARG   HH21 1642   7.672   5.651   4.591
  144ARG   HH22 1643   7.689   5.735   4.735
  144ARG      C 1644   7.838   6.289   4.279
  144ARG      O 1645   7.902   6.376   4.339
  145ILE      N 1646   7.707   6.269   4.286
  145ILE      H 1647   7.657   6.205   4.227
  145ILE     CA 1648   7.631   6.332   4.395
  145ILE     CB 1649   7.487   6.361   4.350
  145ILE    CG1 1650   7.471   6.420   4.210
  145ILE    CG2 1651   7.422   6.460   4.446
  145ILE     CD 1652   7.325   6.409   4.166
  145ILE      C 1653   7.638   6.249   4.523
  145ILE      O 1654   7.629   6.127   4.507
  146GL4      N 1655   7.670   6.316   4.633
  146GL4      H 1656   7.720   6.403   4.636
  146GL4     CA 1657   7.658   6.257   4.767
  146GL4     CB 1658   7.789   6.283   4.841
  146GL4     CG 1659   7.901   6.197   4.782
  146GL4     CD 1660   8.036   6.250   4.831
  146GL4    OE1 1661   8.085   6.342   4.762
  146GL4   HE11 1662   8.168   6.382   4.801
  146GL4   HE12 1663   8.035   6.359   4.677
  146GL4    OE2 1664   8.098   6.202   4.929
  146GL4   HE21 1665   8.171   6.265   4.954
  146GL4   HE22 1666   8.069   6.106   4.934
  146GL4      C 1667   7.543   6.310   4.853
  146GL4      O 1668   7.484   6.239   4.935
  147LYSH     N 1669   7.516   6.438   4.828
  147LYSH     H 1670   7.583   6.497   4.784
  147LYSH    CA 1671   7.397   6.505   4.883
  147LYSH    CB 1672   7.418   6.655   4.903
  147LYSH    CG 1673   7.532   6.694   4.999
  147LYSH    CD 1674   7.517   6.661   5.147
  147LYSH    CE 1675   7.436   6.765   5.225
  147LYSH    NZ 1676   7.520   6.884   5.245
  147LYSH   HZ1 1677   7.532   6.935   5.160
  147LYSH   HZ2 1678   7.470   6.934   5.316
  147LYSH   HZ3 1679   7.609   6.858   5.281
  147LYSH     C 1680   7.268   6.493   4.802
  147LYSH     O 1681   7.258   6.543   4.690
  148VAL      N 1682   7.176   6.418   4.862
  148VAL      H 1683   7.197   6.372   4.948
  148VAL     CA 1684   7.053   6.372   4.796
  148VAL     CB 1685   7.069   6.227   4.750
  148VAL    CG1 1686   7.150   6.222   4.621
  148VAL    CG2 1687   7.107   6.141   4.871
  148VAL      C 1688   6.931   6.401   4.883
  148VAL      O 1689   6.925   6.394   5.006
  149GL4      N 1690   6.820   6.427   4.814
  149GL4      H 1691   6.806   6.403   4.718
  149GL4     CA 1692   6.697   6.474   4.880
  149GL4     CB 1693   6.622   6.557   4.776
  149GL4     CG 1694   6.661   6.705   4.767
  149GL4     CD 1695   6.614   6.785   4.645
  149GL4    OE1 1696   6.492   6.804   4.626
  149GL4   HE11 1697   6.485   6.859   4.543
  149GL4   HE12 1698   6.436   6.759   4.695
  149GL4    OE2 1699   6.698   6.832   4.565
  149GL4   HE21 1700   6.675   6.924   4.532
  149GL4   HE22 1701   6.773   6.766   4.557
  149GL4      C 1702   6.613   6.367   4.949
  149GL4      O 1703   6.544   6.397   5.047
  150HI0      N 1704   6.575   6.260   4.879
  150HI0      H 1705   6.615   6.253   4.788
  150HI0     CA 1706   6.484   6.149   4.910
  150HI0     CB 1707   6.353   6.190   4.841
  150HI0     CG 1708   6.224   6.118   4.882
  150HI0    ND1 1709   6.140   6.157   4.977
  150HI0    HD1 1710   6.143   6.251   5.012
  150HI0    CD2 1711   6.173   6.015   4.814
  150HI0    HD2 1712   6.202   5.986   4.713
  150HI0    CE1 1713   6.036   6.075   4.974
  150HI0    HE1 1714   5.942   6.094   5.026
  150HI0    NE2 1715   6.059   5.988   4.876
  150HI0    HE2 1716   6.002   5.907   4.863
  150HI0      C 1717   6.526   6.014   4.850
  150HI0      O 1718   6.576   6.006   4.738
  151SER      N 1719   6.491   5.904   4.916
  151SER      H 1720   6.461   5.914   5.011
  151SER     CA 1721   6.504   5.765   4.869
  151SER     CB 1722   6.590   5.676   4.958
  151SER     OG 1723   6.575   5.676   5.100
  151SER     HG 1724   6.665   5.702   5.134
  151SER      C 1725   6.367   5.697   4.857
  151SER      O 1726   6.300   5.677   4.958
  152AS4      N 1727   6.345   5.644   4.737
  152AS4      H 1728   6.417   5.638   4.668
  152AS4     CA 1729   6.215   5.587   4.699
  152AS4     CB 1730   6.116   5.702   4.681
  152AS4     CG 1731   5.971   5.659   4.702
  152AS4    OD1 1732   5.884   5.676   4.615
  152AS4   HD11 1733   5.792   5.659   4.651
  152AS4   HD12 1734   5.920   5.734   4.542
  152AS4    OD2 1735   5.940   5.613   4.814
  152AS4   HD21 1736   5.855   5.562   4.803
  152AS4   HD22 1737   5.993   5.654   4.889
  152AS4      C 1738   6.224   5.502   4.572
  152AS4      O 1739   6.320   5.519   4.497
  153LEU      N 1740   6.134   5.406   4.551
  153LEU      H 1741   6.065   5.377   4.617
  153LEU     CA 1742   6.129   5.330   4.425
  153LEU     CB 1743   6.038   5.211   4.458
  153LEU     CG 1744   6.089   5.107   4.557
  153LEU    CD1 1745   5.978   5.006   4.590
  153LEU    CD2 1746   6.220   5.049   4.504
  153LEU      C 1747   6.083   5.414   4.305
  153LEU      O 1748   5.967   5.453   4.301
  154SER      N 1749   6.172   5.438   4.210
  154SER      H 1750   6.261   5.393   4.198
  154SER     CA 1751   6.126   5.519   4.096
  154SER     CB 1752   6.240   5.615   4.060
  154SER     OG 1753   6.220   5.697   3.944
  154SER     HG 1754   6.166   5.774   3.976
  154SER      C 1755   6.090   5.439   3.971
  154SER      O 1756   6.136   5.325   3.964
  155PHE      N 1757   5.984   5.491   3.910
  155PHE      H 1758   5.949   5.577   3.947
  155PHE     CA 1759   5.913   5.450   3.787
  155PHE     CB 1760   5.768   5.420   3.823
  155PHE     CG 1761   5.673   5.390   3.706
  155PHE    CD1 1762   5.646   5.258   3.670
  155PHE    HD1 1763   5.692   5.175   3.724
  155PHE    CD2 1764   5.621   5.500   3.639
  155PHE    HD2 1765   5.650   5.602   3.665
  155PHE    CE1 1766   5.547   5.238   3.575
  155PHE    HE1 1767   5.495   5.144   3.558
  155PHE    CE2 1768   5.529   5.476   3.537
  155PHE    HE2 1769   5.490   5.566   3.489
  155PHE     CZ 1770   5.491   5.346   3.509
  155PHE     HZ 1771   5.418   5.343   3.427
  155PHE      C 1772   5.938   5.547   3.672
  155PHE      O 1773   5.916   5.666   3.695
  156SER      N 1774   5.948   5.491   3.552
  156SER      H 1775   5.964   5.393   3.543
  156SER     CA 1776   5.964   5.555   3.421
  156SER     CB 1777   6.107   5.605   3.398
  156SER     OG 1778   6.137   5.721   3.478
  156SER     HG 1779   6.185   5.689   3.559
  156SER      C 1780   5.918   5.466   3.305
  156SER      O 1781   5.986   5.383   3.245
  157LYSH     N 1782   5.792   5.491   3.269
  157LYSH     H 1783   5.743   5.570   3.305
  157LYSH    CA 1784   5.709   5.425   3.168
  157LYSH    CB 1785   5.755   5.487   3.036
  157LYSH    CG 1786   5.650   5.510   2.927
  157LYSH    CD 1787   5.605   5.655   2.945
  157LYSH    CE 1788   5.497   5.694   2.844
  157LYSH    NZ 1789   5.546   5.790   2.744
  157LYSH   HZ1 1790   5.595   5.866   2.787
  157LYSH   HZ2 1791   5.595   5.740   2.673
  157LYSH   HZ3 1792   5.470   5.842   2.705
  157LYSH     C 1793   5.694   5.273   3.162
  157LYSH     O 1794   5.583   5.221   3.145
  158AS4      N 1795   5.790   5.203   3.222
  158AS4      H 1796   5.872   5.258   3.235
  158AS4     CA 1797   5.801   5.058   3.243
  158AS4     CB 1798   5.929   5.002   3.180
  158AS4     CG 1799   5.951   4.852   3.201
  158AS4    OD1 1800   6.058   4.817   3.254
  158AS4   HD11 1801   6.044   4.727   3.296
  158AS4   HD12 1802   6.129   4.883   3.229
  158AS4    OD2 1803   5.859   4.769   3.187
  158AS4   HD21 1804   5.889   4.680   3.223
  158AS4   HD22 1805   5.779   4.818   3.153
  158AS4      C 1806   5.786   5.016   3.390
  158AS4      O 1807   5.857   5.073   3.473
  159TRP      N 1808   5.707   4.913   3.418
  159TRP      H 1809   5.696   4.850   3.342
  159TRP     CA 1810   5.672   4.860   3.551
  159TRP     CB 1811   5.546   4.775   3.530
  159TRP     CG 1812   5.427   4.868   3.505
  159TRP    CD1 1813   5.387   4.899   3.382
  159TRP    HD1 1814   5.399   4.836   3.295
  159TRP    CD2 1815   5.345   4.931   3.597
  159TRP    NE1 1816   5.285   4.984   3.395
  159TRP    HE1 1817   5.217   5.001   3.323
  159TRP    CE2 1818   5.255   5.006   3.523
  159TRP    CE3 1819   5.334   4.918   3.735
  159TRP    HE3 1820   5.415   4.870   3.789
  159TRP    CZ2 1821   5.150   5.069   3.588
  159TRP    HZ2 1822   5.077   5.134   3.539
  159TRP    CZ3 1823   5.224   4.977   3.798
  159TRP    HZ3 1824   5.211   4.960   3.905
  159TRP    CH2 1825   5.130   5.047   3.723
  159TRP    HH2 1826   5.041   5.087   3.772
  159TRP      C 1827   5.777   4.799   3.643
  159TRP      O 1828   5.752   4.713   3.727
  160SER      N 1829   5.899   4.817   3.594
  160SER      H 1830   5.901   4.850   3.499
  160SER     CA 1831   6.021   4.774   3.663
  160SER     CB 1832   6.139   4.760   3.566
  160SER     OG 1833   6.253   4.714   3.638
  160SER     HG 1834   6.328   4.776   3.614
  160SER      C 1835   6.066   4.876   3.768
  160SER      O 1836   6.101   4.988   3.731
  161PHE      N 1837   6.060   4.844   3.897
  161PHE      H 1838   6.025   4.757   3.932
  161PHE     CA 1839   6.088   4.940   4.005
  161PHE     CB 1840   5.989   4.929   4.122
  161PHE     CG 1841   5.861   5.010   4.101
  161PHE    CD1 1842   5.850   5.140   4.147
  161PHE    HD1 1843   5.904   5.170   4.237
  161PHE    CD2 1844   5.773   4.970   4.001
  161PHE    HD2 1845   5.773   4.864   3.974
  161PHE    CE1 1846   5.742   5.215   4.100
  161PHE    HE1 1847   5.725   5.311   4.148
  161PHE    CE2 1848   5.666   5.042   3.949
  161PHE    HE2 1849   5.586   5.003   3.886
  161PHE     CZ 1850   5.652   5.167   4.006
  161PHE     HZ 1851   5.559   5.221   3.984
  161PHE      C 1852   6.230   4.937   4.062
  161PHE      O 1853   6.271   4.824   4.086
  162TYR      N 1854   6.296   5.052   4.072
  162TYR      H 1855   6.256   5.134   4.032
  162TYR     CA 1856   6.434   5.068   4.120
  162TYR     CB 1857   6.532   5.066   4.002
  162TYR     CG 1858   6.495   5.161   3.888
  162TYR    CD1 1859   6.438   5.102   3.776
  162TYR    HD1 1860   6.460   4.998   3.750
  162TYR    CD2 1861   6.502   5.299   3.908
  162TYR    HD2 1862   6.580   5.349   3.966
  162TYR    CE1 1863   6.370   5.187   3.690
  162TYR    HE1 1864   6.336   5.152   3.592
  162TYR    CE2 1865   6.452   5.382   3.809
  162TYR    HE2 1866   6.481   5.487   3.810
  162TYR     CZ 1867   6.376   5.325   3.708
  162TYR     OH 1868   6.281   5.399   3.646
  162TYR     HH 1869   6.212   5.338   3.607
  162TYR      C 1870   6.458   5.181   4.220
  162TYR      O 1871   6.392   5.284   4.205
  163LEU      N 1872   6.548   5.161   4.316
  163LEU      H 1873   6.589   5.071   4.332
  163LEU     CA 1874   6.575   5.257   4.424
  163LEU     CB 1875   6.618   5.185   4.552
  163LEU     CG 1876   6.584   5.279   4.668
  163LEU    CD1 1877   6.460   5.223   4.739
  163LEU    CD2 1878   6.710   5.278   4.755
  163LEU      C 1879   6.676   5.363   4.380
  163LEU      O 1880   6.797   5.341   4.367
  164LEU      N 1881   6.605   5.468   4.340
  164LEU      H 1882   6.505   5.463   4.337
  164LEU     CA 1883   6.668   5.589   4.284
  164LEU     CB 1884   6.568   5.642   4.181
  164LEU     CG 1885   6.643   5.723   4.075
  164LEU    CD1 1886   6.584   5.697   3.936
  164LEU    CD2 1887   6.612   5.868   4.111
  164LEU      C 1888   6.685   5.693   4.395
  164LEU      O 1889   6.608   5.707   4.490
  165TYR      N 1890   6.809   5.742   4.399
  165TYR      H 1891   6.887   5.699   4.355
  165TYR     CA 1892   6.850   5.842   4.499
  165TYR     CB 1893   6.994   5.819   4.546
  165TYR     CG 1894   6.999   5.727   4.668
  165TYR    CD1 1895   6.979   5.776   4.797
  165TYR    HD1 1896   6.991   5.884   4.806
  165TYR    CD2 1897   7.022   5.592   4.644
  165TYR    HD2 1898   7.065   5.555   4.551
  165TYR    CE1 1899   6.965   5.688   4.903
  165TYR    HE1 1900   6.938   5.725   5.002
  165TYR    CE2 1901   7.014   5.503   4.751
  165TYR    HE2 1902   7.032   5.397   4.735
  165TYR     CZ 1903   6.984   5.552   4.877
  165TYR     OH 1904   6.996   5.465   4.981
  165TYR     HH 1905   7.044   5.379   4.964
  165TYR      C 1906   6.829   5.985   4.447
  165TYR      O 1907   6.929   6.053   4.424
  166TYR      N 1908   6.704   6.028   4.461
  166TYR      H 1909   6.638   5.971   4.510
  166TYR     CA 1910   6.652   6.160   4.423
  166TYR     CB 1911   6.508   6.166   4.475
  166TYR     CG 1912   6.404   6.076   4.408
  166TYR    CD1 1913   6.369   6.104   4.276
  166TYR    HD1 1914   6.415   6.192   4.230
  166TYR    CD2 1915   6.355   5.961   4.469
  166TYR    HD2 1916   6.374   5.944   4.575
  166TYR    CE1 1917   6.275   6.028   4.209
  166TYR    HE1 1918   6.233   6.066   4.115
  166TYR    CE2 1919   6.282   5.871   4.392
  166TYR    HE2 1920   6.285   5.764   4.413
  166TYR     CZ 1921   6.233   5.909   4.268
  166TYR     OH 1922   6.128   5.843   4.212
  166TYR     HH 1923   6.095   5.898   4.135
  166TYR      C 1924   6.731   6.285   4.464
  166TYR      O 1925   6.759   6.309   4.581
  167THR      N 1926   6.722   6.370   4.362
  167THR      H 1927   6.692   6.330   4.275
  167THR     CA 1928   6.756   6.513   4.374
  167THR     CB 1929   6.905   6.546   4.368
  167THR    OG1 1930   6.931   6.684   4.398
  167THR    HG1 1931   6.925   6.711   4.494
  167THR    CG2 1932   6.978   6.507   4.240
  167THR      C 1933   6.674   6.597   4.276
  167THR      O 1934   6.613   6.534   4.189
  168GL4      N 1935   6.656   6.724   4.312
  168GL4      H 1936   6.685   6.757   4.402
  168GL4     CA 1937   6.577   6.821   4.235
  168GL4     CB 1938   6.648   6.855   4.104
  168GL4     CG 1939   6.603   6.976   4.022
  168GL4     CD 1940   6.614   7.105   4.103
  168GL4    OE1 1941   6.724   7.153   4.138
  168GL4   HE11 1942   6.707   7.244   4.176
  168GL4   HE12 1943   6.800   7.096   4.107
  168GL4    OE2 1944   6.502   7.157   4.125
  168GL4   HE21 1945   6.503   7.175   4.223
  168GL4   HE22 1946   6.447   7.136   4.044
  168GL4      C 1947   6.430   6.790   4.207
  168GL4      O 1948   6.395   6.707   4.123
  169PHE      N 1949   6.352   6.890   4.247
  169PHE      H 1950   6.387   6.980   4.269
  169PHE     CA 1951   6.206   6.870   4.255
  169PHE     CB 1952   6.164   6.945   4.381
  169PHE     CG 1953   6.020   6.914   4.422
  169PHE    CD1 1954   5.913   7.002   4.411
  169PHE    HD1 1955   5.931   7.096   4.359
  169PHE    CD2 1956   5.996   6.792   4.484
  169PHE    HD2 1957   6.085   6.739   4.517
  169PHE    CE1 1958   5.789   6.968   4.462
  169PHE    HE1 1959   5.709   7.041   4.478
  169PHE    CE2 1960   5.872   6.754   4.536
  169PHE    HE2 1961   5.855   6.655   4.578
  169PHE     CZ 1962   5.768   6.845   4.523
  169PHE     HZ 1963   5.677   6.839   4.584
  169PHE      C 1964   6.116   6.890   4.132
  169PHE      O 1965   5.998   6.857   4.131
  170THR      N 1966   6.188   6.945   4.035
  170THR      H 1967   6.288   6.938   4.035
  170THR     CA 1968   6.118   6.998   3.918
  170THR     CB 1969   6.132   7.150   3.915
  170THR    OG1 1970   6.056   7.189   3.800
  170THR    HG1 1971   6.066   7.289   3.795
  170THR    CG2 1972   6.274   7.205   3.920
  170THR      C 1973   6.165   6.938   3.785
  170THR      O 1974   6.286   6.925   3.766
  171PRO      N 1975   6.074   6.901   3.695
  171PRO     CA 1976   6.109   6.846   3.563
  171PRO     CB 1977   5.986   6.765   3.521
  171PRO     CG 1978   5.923   6.719   3.653
  171PRO     CD 1979   5.948   6.842   3.741
  171PRO      C 1980   6.151   6.944   3.453
  171PRO      O 1981   6.104   6.937   3.340
  172THR      N 1982   6.263   7.011   3.478
  172THR      H 1983   6.310   7.016   3.566
  172THR     CA 1984   6.319   7.121   3.399
  172THR     CB 1985   6.320   7.253   3.478
  172THR    OG1 1986   6.371   7.230   3.609
  172THR    HG1 1987   6.363   7.311   3.667
  172THR    CG2 1988   6.178   7.309   3.480
  172THR      C 1989   6.460   7.087   3.352
  172THR      O 1990   6.518   6.982   3.379
  173GL4      N 1991   6.507   7.166   3.255
  173GL4      H 1992   6.450   7.246   3.233
  173GL4     CA 1993   6.633   7.143   3.184
  173GL4     CB 1994   6.639   7.231   3.059
  173GL4     CG 1995   6.562   7.183   2.936
  173GL4     CD 1996   6.514   7.295   2.843
  173GL4    OE1 1997   6.549   7.281   2.724
  173GL4   HE11 1998   6.538   7.371   2.681
  173GL4   HE12 1999   6.574   7.186   2.708
  173GL4    OE2 2000   6.432   7.383   2.878
  173GL4   HE21 2001   6.415   7.449   2.805
  173GL4   HE22 2002   6.387   7.352   2.962
  173GL4      C 2003   6.757   7.159   3.273
  173GL4      O 2004   6.845   7.239   3.243
  174LYSH     N 2005   6.758   7.083   3.382
  174LYSH     H 2006   6.677   7.026   3.393
  174LYSH    CA 2007   6.867   7.065   3.479
  174LYSH    CB 2008   6.816   6.985   3.599
  174LYSH    CG 2009   6.721   7.081   3.671
  174LYSH    CD 2010   6.787   7.199   3.743
  174LYSH    CE 2011   6.671   7.277   3.805
  174LYSH    NZ 2012   6.728   7.391   3.879
  174LYSH   HZ1 2013   6.811   7.371   3.930
  174LYSH   HZ2 2014   6.739   7.465   3.812
  174LYSH   HZ3 2015   6.655   7.422   3.940
  174LYSH     C 2016   6.993   7.009   3.413
  174LYSH     O 2017   7.009   6.973   3.296
  175ASN      N 2018   7.088   7.006   3.506
  175ASN      H 2019   7.074   7.054   3.593
  175ASN     CA 2020   7.215   6.936   3.486
  175ASN     CB 2021   7.295   6.955   3.615
  175ASN     CG 2022   7.446   6.954   3.595
  175ASN    OD1 2023   7.515   6.852   3.583
  175ASN    ND2 2024   7.506   7.072   3.586
  175ASN   HD21 2025   7.453   7.157   3.586
  175ASN   HD22 2026   7.606   7.078   3.586
  175ASN      C 2027   7.192   6.786   3.462
  175ASN      O 2028   7.135   6.719   3.548
  176GL4      N 2029   7.226   6.737   3.343
  176GL4      H 2030   7.273   6.797   3.278
  176GL4     CA 2031   7.202   6.597   3.306
  176GL4     CB 2032   7.228   6.593   3.155
  176GL4     CG 2033   7.107   6.629   3.068
  176GL4     CD 2034   7.148   6.660   2.924
  176GL4    OE1 2035   7.229   6.753   2.903
  176GL4   HE11 2036   7.283   6.736   2.821
  176GL4   HE12 2037   7.215   6.823   2.974
  176GL4    OE2 2038   7.099   6.595   2.830
  176GL4   HE21 2039   7.125   6.634   2.741
  176GL4   HE22 2040   7.042   6.521   2.866
  176GL4      C 2041   7.270   6.481   3.379
  176GL4      O 2042   7.358   6.416   3.323
  177TYR      N 2043   7.226   6.473   3.504
  177TYR      H 2044   7.163   6.537   3.547
  177TYR     CA 2045   7.266   6.365   3.595
  177TYR     CB 2046   7.173   6.382   3.714
  177TYR     CG 2047   7.171   6.518   3.784
  177TYR    CD1 2048   7.056   6.555   3.851
  177TYR    HD1 2049   6.959   6.507   3.833
  177TYR    CD2 2050   7.285   6.597   3.797
  177TYR    HD2 2051   7.379   6.558   3.759
  177TYR    CE1 2052   7.056   6.667   3.934
  177TYR    HE1 2053   6.983   6.681   4.013
  177TYR    CE2 2054   7.277   6.717   3.867
  177TYR    HE2 2055   7.367   6.778   3.857
  177TYR     CZ 2056   7.164   6.755   3.938
  177TYR     OH 2057   7.179   6.847   4.037
  177TYR     HH 2058   7.266   6.895   4.028
  177TYR      C 2059   7.235   6.234   3.521
  177TYR      O 2060   7.122   6.203   3.486
  178ALA      N 2061   7.344   6.158   3.509
  178ALA      H 2062   7.430   6.174   3.558
  178ALA     CA 2063   7.336   6.019   3.463
  178ALA     CB 2064   7.435   5.976   3.354
  178ALA      C 2065   7.332   5.911   3.571
  178ALA      O 2066   7.419   5.895   3.656
  179CYS2     N 2067   7.228   5.829   3.557
  179CYS2     H 2068   7.174   5.828   3.473
  179CYS2    CA 2069   7.189   5.724   3.653
  179CYS2    CB 2070   7.038   5.710   3.632
  179CYS2    SG 2071   6.949   5.845   3.718
  179CYS2     C 2072   7.258   5.592   3.618
  179CYS2     O 2073   7.278   5.558   3.502
  180ARG      N 2074   7.303   5.516   3.718
  180ARG      H 2075   7.296   5.556   3.810
  180ARG     CA 2076   7.363   5.382   3.714
  180ARG     CB 2077   7.511   5.392   3.678
  180ARG     CG 2078   7.600   5.459   3.782
  180ARG     CD 2079   7.602   5.612   3.778
  180ARG     NE 2080   7.673   5.673   3.891
  180ARG     HE 2081   7.619   5.712   3.966
  180ARG     CZ 2082   7.806   5.683   3.903
  180ARG    NH1 2083   7.892   5.619   3.822
  180ARG   HH11 2084   7.857   5.563   3.747
  180ARG   HH12 2085   7.989   5.642   3.823
  180ARG    NH2 2086   7.865   5.769   3.987
  180ARG   HH21 2087   7.805   5.826   4.044
  180ARG   HH22 2088   7.965   5.774   3.979
  180ARG      C 2089   7.347   5.308   3.847
  180ARG      O 2090   7.363   5.367   3.953
  181VAL      N 2091   7.326   5.178   3.828
  181VAL      H 2092   7.294   5.149   3.738
  181VAL     CA 2093   7.331   5.081   3.938
  181VAL     CB 2094   7.280   4.943   3.897
  181VAL    CG1 2095   7.129   4.933   3.921
  181VAL    CG2 2096   7.310   4.897   3.754
  181VAL      C 2097   7.466   5.068   4.009
  181VAL      O 2098   7.567   5.032   3.949
  182ASN      N 2099   7.462   5.091   4.140
  182ASN      H 2100   7.376   5.110   4.187
  182ASN     CA 2101   7.572   5.091   4.237
  182ASN     CB 2102   7.560   5.201   4.343
  182ASN     CG 2103   7.675   5.207   4.444
  182ASN    OD1 2104   7.708   5.109   4.510
  182ASN    ND2 2105   7.758   5.312   4.445
  182ASN   HD21 2106   7.748   5.391   4.385
  182ASN   HD22 2107   7.820   5.321   4.523
  182ASN      C 2108   7.590   4.952   4.297
  182ASN      O 2109   7.501   4.905   4.368
  183HI0      N 2110   7.711   4.897   4.288
  183HI0      H 2111   7.793   4.953   4.278
  183HI0     CA 2112   7.759   4.765   4.332
  183HI0     CB 2113   7.886   4.733   4.254
  183HI0     CG 2114   7.838   4.672   4.122
  183HI0    ND1 2115   7.827   4.542   4.095
  183HI0    HD1 2116   7.804   4.472   4.162
  183HI0    CD2 2117   7.840   4.735   4.005
  183HI0    HD2 2118   7.855   4.841   3.985
  183HI0    CE1 2119   7.830   4.532   3.962
  183HI0    HE1 2120   7.830   4.437   3.909
  183HI0    NE2 2121   7.835   4.650   3.902
  183HI0    HE2 2122   7.867   4.678   3.811
  183HI0      C 2123   7.773   4.740   4.482
  183HI0      O 2124   7.732   4.638   4.536
  184VAL      N 2125   7.812   4.839   4.562
  184VAL      H 2126   7.792   4.931   4.529
  184VAL     CA 2127   7.848   4.821   4.704
  184VAL     CB 2128   7.944   4.932   4.747
  184VAL    CG1 2129   8.012   4.890   4.878
  184VAL    CG2 2130   8.057   4.921   4.644
  184VAL      C 2131   7.716   4.819   4.781
  184VAL      O 2132   7.665   4.927   4.810
  185THR      N 2133   7.713   4.708   4.854
  185THR      H 2134   7.767   4.628   4.826
  185THR     CA 2135   7.610   4.677   4.954
  185THR     CB 2136   7.570   4.529   4.952
  185THR    OG1 2137   7.685   4.446   4.971
  185THR    HG1 2138   7.642   4.365   5.010
  185THR    CG2 2139   7.507   4.498   4.816
  185THR      C 2140   7.652   4.718   5.096
  185THR      O 2141   7.573   4.773   5.173
  186LEU      N 2142   7.774   4.677   5.127
  186LEU      H 2143   7.804   4.597   5.074
  186LEU     CA 2144   7.843   4.710   5.253
  186LEU     CB 2145   7.990   4.672   5.229
  186LEU     CG 2146   8.032   4.535   5.283
  186LEU    CD1 2147   8.050   4.549   5.435
  186LEU    CD2 2148   7.950   4.412   5.243
  186LEU      C 2149   7.830   4.854   5.302
  186LEU      O 2150   7.827   4.949   5.224
  187SER      N 2151   7.855   4.873   5.431
  187SER      H 2152   7.840   4.796   5.493
  187SER     CA 2153   7.891   5.005   5.486
  187SER     CB 2154   7.907   4.991   5.637
  187SER     OG 2155   7.960   5.111   5.695
  187SER     HG 2156   8.024   5.088   5.768
  187SER      C 2157   8.029   5.037   5.429
  187SER      O 2158   8.117   4.953   5.410
  188GLN      N 2159   8.052   5.167   5.419
  188GLN      H 2160   8.002   5.234   5.474
  188GLN     CA 2161   8.163   5.234   5.349
  188GLN     CB 2162   8.105   5.314   5.232
  188GLN     CG 2163   8.213   5.374   5.142
  188GLN     CD 2164   8.270   5.270   5.046
  188GLN    OE1 2165   8.371   5.203   5.066
  188GLN    NE2 2166   8.215   5.261   4.925
  188GLN   HE21 2167   8.168   5.343   4.891
  188GLN   HE22 2168   8.244   5.194   4.857
  188GLN      C 2169   8.248   5.323   5.440
  188GLN      O 2170   8.196   5.393   5.527
  189PRO      N 2171   8.376   5.288   5.454
  189PRO     CA 2172   8.467   5.345   5.554
  189PRO     CB 2173   8.607   5.285   5.542
  189PRO     CG 2174   8.582   5.167   5.448
  189PRO     CD 2175   8.444   5.178   5.384
  189PRO      C 2176   8.480   5.497   5.537
  189PRO      O 2177   8.485   5.542   5.423
  190LYSH     N 2178   8.493   5.572   5.646
  190LYSH     H 2179   8.469   5.522   5.729
  190LYSH    CA 2180   8.525   5.715   5.659
  190LYSH    CB 2181   8.660   5.761   5.605
  190LYSH    CG 2182   8.768   5.664   5.653
  190LYSH    CD 2183   8.899   5.744   5.655
  190LYSH    CE 2184   9.016   5.683   5.731
  190LYSH    NZ 2185   9.054   5.552   5.674
  190LYSH   HZ1 2186   9.040   5.537   5.576
  190LYSH   HZ2 2187   9.152   5.544   5.693
  190LYSH   HZ3 2188   9.010   5.477   5.722
  190LYSH     C 2189   8.417   5.810   5.605
  190LYSH     O 2190   8.402   5.918   5.662
  191ILE      N 2191   8.357   5.778   5.491
  191ILE      H 2192   8.380   5.698   5.435
  191ILE     CA 2193   8.256   5.867   5.431
  191ILE     CB 2194   8.305   5.950   5.312
  191ILE    CG1 2195   8.395   5.875   5.214
  191ILE    CG2 2196   8.367   6.083   5.356
  191ILE     CD 2197   8.431   5.954   5.088
  191ILE      C 2198   8.139   5.784   5.379
  191ILE      O 2199   8.166   5.686   5.310
  192VAL      N 2200   8.024   5.795   5.445
  192VAL      H 2201   8.023   5.857   5.523
  192VAL     CA 2202   7.900   5.727   5.405
  192VAL     CB 2203   7.776   5.761   5.488
  192VAL    CG1 2204   7.776   5.689   5.623
  192VAL    CG2 2205   7.754   5.912   5.495
  192VAL      C 2206   7.862   5.759   5.260
  192VAL      O 2207   7.892   5.865   5.207
  193LYSH     N 2208   7.791   5.657   5.211
  193LYSH     H 2209   7.779   5.580   5.274
  193LYSH    CA 2210   7.757   5.646   5.069
  193LYSH    CB 2211   7.717   5.502   5.038
  193LYSH    CG 2212   7.723   5.491   4.885
  193LYSH    CD 2213   7.741   5.351   4.826
  193LYSH    CE 2214   7.625   5.251   4.830
  193LYSH    NZ 2215   7.584   5.209   4.965
  193LYSH   HZ1 2216   7.660   5.151   4.995
  193LYSH   HZ2 2217   7.575   5.280   5.035
  193LYSH   HZ3 2218   7.494   5.166   4.958
  193LYSH     C 2219   7.677   5.767   5.019
  193LYSH     O 2220   7.706   5.814   4.909
  194TRP      N 2221   7.570   5.792   5.093
  194TRP      H 2222   7.543   5.734   5.170
  194TRP     CA 2223   7.488   5.910   5.063
  194TRP     CB 2224   7.357   5.872   4.994
  194TRP     CG 2225   7.379   5.833   4.847
  194TRP    CD1 2226   7.395   5.913   4.742
  194TRP    HD1 2227   7.425   6.017   4.751
  194TRP    CD2 2228   7.375   5.703   4.798
  194TRP    NE1 2229   7.412   5.842   4.631
  194TRP    HE1 2230   7.431   5.875   4.538
  194TRP    CE2 2231   7.406   5.713   4.663
  194TRP    CE3 2232   7.358   5.577   4.854
  194TRP    HE3 2233   7.339   5.561   4.960
  194TRP    CZ2 2234   7.420   5.597   4.588
  194TRP    HZ2 2235   7.460   5.600   4.486
  194TRP    CZ3 2236   7.364   5.462   4.776
  194TRP    HZ3 2237   7.336   5.363   4.811
  194TRP    CH2 2238   7.397   5.471   4.641
  194TRP    HH2 2239   7.416   5.380   4.584
  194TRP      C 2240   7.452   5.982   5.193
  194TRP      O 2241   7.460   5.922   5.300
  195AS4      N 2242   7.414   6.109   5.180
  195AS4      H 2243   7.430   6.158   5.094
  195AS4     CA 2244   7.351   6.195   5.282
  195AS4     CB 2245   7.464   6.289   5.325
  195AS4     CG 2246   7.440   6.372   5.451
  195AS4    OD1 2247   7.467   6.494   5.454
  195AS4   HD11 2248   7.443   6.542   5.538
  195AS4   HD12 2249   7.513   6.511   5.367
  195AS4    OD2 2250   7.418   6.310   5.557
  195AS4   HD21 2251   7.447   6.368   5.633
  195AS4   HD22 2252   7.388   6.219   5.530
  195AS4      C 2253   7.235   6.280   5.230
  195AS4      O 2254   7.233   6.328   5.116
  196ARG      N 2255   7.154   6.307   5.332
  196ARG      H 2256   7.183   6.308   5.427
  196ARG     CA 2257   7.025   6.376   5.314
  196ARG     CB 2258   6.926   6.328   5.420
  196ARG     CG 2259   6.984   6.313   5.560
  196ARG     CD 2260   6.873   6.307   5.666
  196ARG     NE 2261   6.848   6.449   5.694
  196ARG     HE 2262   6.780   6.493   5.635
  196ARG     CZ 2263   6.887   6.514   5.805
  196ARG    NH1 2264   6.965   6.466   5.902
  196ARG   HH11 2265   6.995   6.371   5.906
  196ARG   HH12 2266   6.997   6.521   5.979
  196ARG    NH2 2267   6.845   6.640   5.823
  196ARG   HH21 2268   6.771   6.674   5.764
  196ARG   HH22 2269   6.900   6.706   5.874
  196ARG      C 2270   7.041   6.527   5.294
  196ARG      O 2271   7.082   6.584   5.395
  197AS4      N 2272   7.013   6.582   5.176
  197AS4      H 2273   6.977   6.529   5.100
  197AS4     CA 2274   7.017   6.728   5.158
  197AS4     CB 2275   6.992   6.774   5.014
  197AS4     CG 2276   7.097   6.872   4.962
  197AS4    OD1 2277   7.091   6.909   4.843
  197AS4   HD11 2278   7.163   6.863   4.791
  197AS4   HD12 2279   7.019   6.978   4.830
  197AS4    OD2 2280   7.181   6.918   5.043
  197AS4   HD21 2281   7.269   6.909   4.996
  197AS4   HD22 2282   7.143   6.941   5.132
  197AS4      C 2283   6.923   6.805   5.252
  197AS4      O 2284   6.814   6.758   5.287
  198MET      N 2285   6.966   6.929   5.272
  198MET      H 2286   7.051   6.959   5.230
  198MET     CA 2287   6.908   7.015   5.377
  198MET     CB 2288   6.968   6.974   5.511
  198MET     CG 2289   6.898   7.025   5.638
  198MET     SD 2290   6.730   6.954   5.647
  198MET     CE 2291   6.740   6.960   5.825
  198MET      C 2292   6.925   7.166   5.359
  198MET     O1 2293   6.843   7.245   5.411
  198MET   HO11 2294   6.767   7.186   5.437
  198MET   HO12 2295   6.870   7.341   5.404
  198MET     O2 2296   7.013   7.208   5.281
  198MET   HO21 2297   7.011   7.308   5.286
  198MET   HO22 2298   7.066   7.133   5.241
   9.74173   9.74173   6.88842   0.00000   0.00000   0.00000   0.00000   4.87086   4.87086
