# Supplementary material for: Interfacial Dynamics and Growth Modes of β2-Microglobulin Dimers
Source: J Chem Inf Model. 2023 May 3;63(14):4447–57. doi: 10.1021/acs.jcim.3c00399 (PMC10369489; doi:10.1021/acs.jcim.3c00399)
Supplement: Supplementary file 2 — ci3c00399_si_002.zip [file ci3c00399_si_002.zip › Supporting-Information/dimer.mdp]

;
;       User your_name
;       
;       Generic Input file
;
title               =  CpH-MD run
cpp                 =  /lib/cpp
define              = 

integrator          =  md
tinit               =  0.0
dt                  =  0.002    ; ps !
nsteps              =  5000000  ; 10 ns 
nstcomm             =  1
nstxout-compressed  =  50000
compressed-x-precision =  1000
nstxout             =  0
nstvout             =  0
nstfout             =  0
nstlog              =  0
nstenergy           =  5000
ns_type             =  grid

;;GRF (with external ionic strength - modified code)
;coulombtype         = Reaction-Field 
;nstlist             = 1
;rlist               = 0.8
;rcoulomb            = 1.4
;epsilon_rf          = 61.0
;ionicstrength       = 0.1	
;rvdw                = 1.4

cutoff-scheme       = Verlet

;PME (to use PME uncomment this section and comment the GRF section)
coulombtype         = PME
nstlist             =  10
rlist               =  1.4
fourierspacing      = 0.12
rcoulomb            = 1.4
pme_order           = 4
rvdw                = 1.4

vdwtype             = PME

; Energy monitoring 
energygrps          =  System

; Berendsen temperature coupling is on in two groups
Tcoupl              =  v-rescale
tc-grps             =  Protein  SOL
tau_t               =  0.1     0.1
ref_t               =  310.0    310.0 

; Isotropic pressure coupling is now on
Pcoupl              =  Parrinello-Rahman
;Pcoupl              =  no
Pcoupltype          =  isotropic
tau_p               =  0.5
compressibility     =  4.5e-5
ref_p               =  1.0

; Generate velocites is on at 310 K.
gen_vel             =  no
gen_temp            =  310.0
gen_seed            =  -1


; lincs_order value of 8 works better than 4
constraint_algorithm=lincs
lincs_order         =  8
constraints         =  all-bonds
lincs-warnangle     =  90
