# Supplementary material for: Interfacial Dynamics and Growth Modes of β2-Microglobulin Dimers
Source: J Chem Inf Model. 2023 May 3;63(14):4447–57. doi: 10.1021/acs.jcim.3c00399 (PMC10369489; doi:10.1021/acs.jcim.3c00399)
Supplement: Supplementary file 2 — ci3c00399_si_002.zip [file ci3c00399_si_002.zip › Supporting-Information/dimerf.top]

;
;	File 'dimerf.top' was generated
;	By user: filiper (1059)
;	On host: bio102
;	At date: Fri Oct 11 15:33:47 2019
;
;	This is a standalone topology file
;
;	Created by:
;	                    :-) GROMACS - gmx pdb2gmx, 2018.6 (-:
;	
;	Executable:   /gromacs/gromacs-2018.6-GPU/bin/gmx
;	Data prefix:  /gromacs/gromacs-2018.6-GPU
;	Working dir:  /home/noliveira/03_B2M/F_Dimer/sims/sim115/boxmin
;	Command line:
;	  gmx pdb2gmx -f dimer.pdb -p dimerf.top -o dimerf.gro -i dimerf_posre.itp -ff G54a7pH -ignh -ter
;	Force field was read from current directory or a relative path - path added.
;

; Include forcefield parameters
#include "./G54a7pH.ff/forcefield.itp"

; Include chain topologies
#include "fix_Protein_chain_A.itp"
#include "fix_Protein_chain_B.itp"

; Include water topology
#include "./G54a7pH.ff/spc.itp"

#ifdef POSRES_WATER
; Position restraint for each water oxygen
[ position_restraints ]
;  i funct       fcx        fcy        fcz
   1    1       1000       1000       1000
#endif

; Include topology for ions
#include "./G54a7pH.ff/ions.itp"

[ system ]
; Name
Protein in water

[ molecules ]
; Compound        #mols
Protein_chain_A     1
Protein_chain_B     1
SOL         15998
NA               2
