# Supplementary material for: Interfacial Dynamics and Growth Modes of β2-Microglobulin Dimers
Source: J Chem Inf Model. 2023 May 3;63(14):4447–57. doi: 10.1021/acs.jcim.3c00399 (PMC10369489; doi:10.1021/acs.jcim.3c00399)
Supplement: Supplementary file 2 — ci3c00399_si_002.zip [file ci3c00399_si_002.zip › Supporting-Information/scripts/01_make_coord.sh]

#!/bin/bash -e
grom="/gromacs/gromacs-2018.6/bin/gmx"
Dir="/home/noliveira/03_B2M"

### Get the residues which are in the interface ###

####### Get the interface of the previous paper ########
### Go to master.txt ###
cross="/home/noliveira/03_B2M/Results/equilibrated_anal/cross-rmsd"
mast="/home/noliveira/03_B2M/Results/Res_interface"
mkdir -p coords
	
############################################################################
############################################################################

###  Deal Portion to get the coordinates of each step #####

############################################################################
############################################################################

mkdir -p coords
mkdir -p frames 
for user in N F
do    
    for sim in `cat ${Dir}/${user}_Dimer/best_dims.dat`
    do	
	for rep in 1 2 3
	do
	    ####################################################################
	    #tot=`ls -1  ./frames/${sim}/r${rep}_*.pdb | wc -l`
	    case $rep in 
		1)   b=350 ; e=600 ;;
		2)   b=250 ; e=500 ;;
		3)   b=250 ; e=500 ;;
	    esac
	    for ((ns=$b;ns<=$e;ns++))
	    #for ns in 178
	    do
		echo $sim $rep $ns
		#awk 'NR>5 {print substr($0,23,50)}' ./frames/${sim}/r${rep}_$ns.pdb > tmp.pdb
		rm -rf ./coords/coord_${sim}_${rep}_${ns}.dat
		for mon in A B
		do		    
		    case $mon in
			A)   init="1"    ; last="99" ;;
			B)   init="100" ; last="198" ;;
		    esac
		    
		    ###### Get cog of monomers  ######
		    cog=`awk -v l=${last} -v i=${init} 'substr($0,23,5)+0>=i && substr($0,23,5)+0<=l {x+=substr($0,31,8)+0;y+=substr($0,39,8)+0;z+=substr($0,47,8)+0;n++}END{printf "%.3f\t%.3f\t%.3f", x/n,y/n,z/n}' ./frames/${sim}/r${rep}_$ns.pdb`		    

		    echo -e "cog"${mon}'\t'$cog >> ./coords/coord_${sim}_${rep}_${ns}.dat
		done

		mkdir -p ./tmp
		###### Get the coordinates of the interfaces ######
		for mon in A B
		do
		    if [ $mon == "B" ]
		    then
			##### make mon B interface A #####		    
			for r in `awk '{print $1+99}' ./interf/aux/aux_${sim}_${rep}_A_${ns}.dat`; do awk -v r=${r} 'substr($0,23,5)+0==r {print}' ./frames/${sim}/r${rep}_$ns.pdb ; done > ./tmp/tmp_intA_mon${mon}_${ns}.dat

			for r in `awk '{print $1+99}' ./interf/aux/aux_${sim}_${rep}_B_${ns}.dat`; do awk -v r=${r} 'substr($0,23,5)+0==r {print}' ./frames/${sim}/r${rep}_$ns.pdb ; done > ./tmp/tmp_intB_mon${mon}_${ns}.dat

		    else
			for r in `awk '{print $1}' ./interf/aux/aux_${sim}_${rep}_A_${ns}.dat`; do awk -v r=${r} 'substr($0,23,5)+0==r {print}' ./frames/${sim}/r${rep}_$ns.pdb ; done > ./tmp/tmp_intA_mon${mon}_${ns}.dat

			for r in `awk '{print $1}' ./interf/aux/aux_${sim}_${rep}_B_${ns}.dat`; do awk -v r=${r} 'substr($0,23,5)+0==r {print}' ./frames/${sim}/r${rep}_$ns.pdb ; done > ./tmp/tmp_intB_mon${mon}_${ns}.dat

		    fi
		    
		    ### Make vectors regarding the interface A
		    ## get interface coords ##

		    IA=`awk '{x+=substr($0,31,8);y+=substr($0,39,8);z+=substr($0,47,8);n++}END{printf "%.3f\t%.3f\t%.3f", x/n,y/n,z/n}' ./tmp/tmp_intA_mon${mon}_${ns}.dat`		    
		    IB=`awk '{x+=substr($0,31,8);y+=substr($0,39,8);z+=substr($0,47,8);n++}END{printf "%.3f\t%.3f\t%.3f", x/n,y/n,z/n}' ./tmp/tmp_intB_mon${mon}_${ns}.dat`
		    co=`awk -v m=$mon '$1=="cog"m {print $2, $3, $4}' ./coords/coord_${sim}_${rep}_${ns}.dat`
		    
		    ### Make the vectors ###
		    VIA=`echo $IA $co | awk '{printf "%.3f\t%.3f\t%.3f", $1-$4,$2-$5,$3-$6}'`

		    VIB=`echo $IB $co | awk '{printf "%.3f\t%.3f\t%.3f", $1-$4,$2-$5,$3-$6}'`		   					    

		    echo -e ${mon}"IA"'\t'$IA'\n'${mon}"IB"'\t'$IB'\n'"V"${mon}"IA"'\t'$VIA'\n'"V"${mon}"IB"'\t'$VIB >> ./coords/coord_${sim}_${rep}_${ns}.dat 
		done
	    done
	    rm -rf tmp_* #./frames/* 	    
	done
    done
done
