# Supplementary material for: Interfacial Dynamics and Growth Modes of β2-Microglobulin Dimers
Source: J Chem Inf Model. 2023 May 3;63(14):4447–57. doi: 10.1021/acs.jcim.3c00399 (PMC10369489; doi:10.1021/acs.jcim.3c00399)
Supplement: Supplementary file 2 — ci3c00399_si_002.zip [file ci3c00399_si_002.zip › Supporting-Information/scripts/02_calculate_ang.sh]

#!/bin/bash -e
Dir="/home/noliveira/03_B2M"
### Define Arccos function ###
arccos ()
{
    scale=10
    if (( $(echo "$1 == 0" | bc -l) )); then
        echo "90" | bc -l
    elif (( $(echo "(-1 <= $1) && ($1 < 0)" | bc -l) )); then
        echo "scale=${scale}; (a(1)*4 - a(sqrt((1/($1^2))-1)))/0.017453293" | bc -l
    elif (( $(echo "(0 < $1) && ($1 < 1)" | bc -l) )); then
        echo "scale=${scale}; (a(sqrt((1/($1^2))-1)))/0.017453293" | bc -l
    elif (( $(echo "$1 == 1" | bc -l) )); then
        echo "0" | bc -l	
    else
        echo "input out of range"
        return 1
    fi
}

mkdir -p ./angle

for user in N F
do    
    for sim in `cat ${Dir}/${user}_Dimer/best_dims.dat`
    do			
	for rep in 1 2 3
	do
	    
	    rm -rf ./angle/angle_${sim}_${rep}.dat

	    #tot=`ls -1  ./coords/coord_${sim}_${rep}_*.dat | wc -l`

	    case $rep in 
		1)   b=350 ; e=600 ;;
		2)   b=250 ; e=500 ;;
		3)   b=250 ; e=500 ;;
	    esac
	    
	    #for ns in ./coords/coord_${sim}_${rep}_1.dat # `ls -l ./frames/`
	    for ((ns=$b;ns<${e};ns++))
	    do
		echo " "
		echo $sim $rep $ns
		echo " "
		### Calculate the angle of the vectors ###
		# The goal is to compute the angle between vectors #
		# Mon A interface A and Mon B interface A          #
		#########################################		

		a=`awk '$1=="VAIA" {print -$2, -$3, -$4}' ./coords/coord_${sim}_${rep}_$ns.dat`

		b=`awk '$1=="VBIA" {print $2, $3, $4}' ./coords/coord_${sim}_${rep}_$ns.dat`

		c=`awk '$1=="VAIB" {print $2, $3, $4}' ./coords/coord_${sim}_${rep}_$ns.dat`
		
		d=`awk '$1=="VBIB" {print -$2, -$3, -$4}' ./coords/coord_${sim}_${rep}_$ns.dat`

		cogA=`awk '$1=="cogA" {print $2, $3, $4}' ./coords/coord_${sim}_${rep}_$ns.dat`

		cogB=`awk '$1=="cogB" {print $2, $3, $4}' ./coords/coord_${sim}_${rep}_$ns.dat`

		cogAB=`echo $cogA $cogB | awk '{print $4-$1, $5-$2, $6-$3}'`	       		
		
		prod=`echo $a $b | awk '{print ($1*$4)+($2*$5)+($3*$6)}'`
		mag=`echo $a $b | awk '{print sqrt(($1)^2+($2)^2+($3)^2)*sqrt(($4)^2+($5)^2+($6)^2)}'`

		prodb=`echo $d $c | awk '{print ($1*$4)+($2*$5)+($3*$6)}'`
		magb=`echo $d $c | awk '{print sqrt(($1)^2+($2)^2+($3)^2)*sqrt(($4)^2+($5)^2+($6)^2)}'`

		#angle between interface A and B on mon A #
		pmona=`echo $a $c | awk '{print ($1*$4)+($2*$5)+($3*$6)}'`
		mmona=`echo $a $c | awk '{print sqrt(($1)^2+($2)^2+($3)^2)*sqrt(($4)^2+($5)^2+($6)^2)}'`

		#angle between interface A and B on mon B #
		pmonb=`echo $d $b | awk '{print ($1*$4)+($2*$5)+($3*$6)}'`
		mmonb=`echo $d $b | awk '{print sqrt(($1)^2+($2)^2+($3)^2)*sqrt(($4)^2+($5)^2+($6)^2)}'`
			    
		calc=`echo $prod $mag | awk '{printf "%.3f", $1/$2}' `
		calc2=`echo $prodb $magb | awk '{printf "%.3f", $1/$2}' `
				
		angle1=`arccos $calc  | awk '{printf "%.3f", $1}'`
		angle2=`arccos $calc2 | awk '{printf "%.3f", $1}'`
		#angle3=`arccos $calc3 | awk '{printf "%.3f", $1}'`
		#angle4=`arccos $calc4 | awk '{printf "%.3f", $1}'`

		
		### Calculating the dihedrals is similar to before, but instead of dealing
		### With vectors we will obtain the plane defined by the center of each monomer
		### and each of the oposing strucutre interface projections
		### So the plane of cogA-cogB-AIB and cogA-cogB-BIA
		##############################################
		## To calculate the plane we will need 2 vectors, one going from the interface
		## to the cog of the monomer and another between the cogs
		## Ex: Vector from cogA to interface of B on monA (VAIB already calculated) and from cogA to cogB (needs comp).
		## For the reverse plane the VBIA will be used and the reverse of the cogA cogB calculated above		

		### Define normal of plane 1  VAIB - cogA - cogB ###
		# x=(ya*zb - za*yb)  y=(xa*zb - za*xb)  z=(xa*yb - ya*xb)
		p1=`echo $c $cogAB | awk '{print ($2*$6)-($3*$5), ($1*$6)-($3*$4), ($1*$5)-($2*$4)}'`
	        
		### Define normal of plane 2  VBIA - cogB - cogA ###
		## All the cogAB vectors are inverted since we wuld use the vector cogBA
		# x=(ya*zb - za*yb)  y=(xa*zb - za*xb)  z=(xa*yb - ya*xb)
		p2=`echo $b $cogAB | awk '{print ($2*(-$6))-($3*(-$5)), ($1*(-$6))-($3*(-$4)), ($1*(-$5))-($2*(-$4))}'`	       

		#Negative on plane 2 for the plane inversion and to get the correct dihedral 
		prodd=`echo $p1 $p2 | awk '{print ($1*(-$4))+($2*(-$5))+($3*(-$6))}'`
		magd=`echo $p1 $p2 | awk '{print sqrt(($1)^2+($2)^2+($3)^2)*sqrt(($4)^2+($5)^2+($6)^2)}'`
		
		#prodd=`echo $p1x $p2x $p1y $p2y $p1z $p2z | awk '{print ($1*$2)+($3*$4)+($5*$6)}'`
		#magd=`echo $p1x $p2x $p1y $p2y $p1z $p2z | awk '{print sqrt(($1)^2+($3)^2+($5)^2)*sqrt(($2)^2+($4)^2+($6)^2)}'`

		#echo $prodd $magd
		calcd=`echo $prodd $magd | awk '{printf "%.3f", $1/$2}' `
		#echo $calcd
		dihed=`arccos $calcd | awk '{printf "%.3f", $1}'`
		
		#echo $sim $rep $calcd $dihed
		
		echo $ns $angle1 $angle2 $dihed >> ./angle/angle_${sim}_${rep}.dat		
		
	    done
	done
    done
done

		
		
