# Supplementary material for: Interfacial Dynamics and Growth Modes of β2-Microglobulin Dimers
Source: J Chem Inf Model. 2023 May 3;63(14):4447–57. doi: 10.1021/acs.jcim.3c00399 (PMC10369489; doi:10.1021/acs.jcim.3c00399)
Supplement: Supplementary file 2 — ci3c00399_si_002.zip [file ci3c00399_si_002.zip › Supporting-Information/scripts/04_toy-model.sh]

#!/bin/bash -e
mkdir -p ./model/
mkdir -p ./model/bases
############################################
      ## Angle and dihedral select ##
############################################
for i in `cat ../rank-dim.dat `
do
    angle=`awk '{print $1}' ./BM-angle/angle_${i}_avg.dat`
    angleb=`awk '{print $3}' ./BM-angle/angle_${i}_avg.dat`
    dihedral=`awk '{print $5}' ./BM-angle/angle_${i}_avg.dat`
    
    #angle=99
    #angleb=85
    #dihedral=148

#############################################
#############################################
    scale=3
    cos=`echo "scale=${scale}; c((180-"$angle")*0.017453293)" | bc -l | awk '{printf "%6.3f", $1}'`

    sen=`echo "scale=${scale}; s((180-"$angle")*0.017453293)" | bc -l | awk '{printf "%6.3f", $1}'`

    cos1=`echo "scale=${scale}; c(("$angleb")*0.017453293)" | bc -l | awk '{printf "%6.3f", -2+$1}'`

    sen1=`echo "scale=${scale}; s(("$angleb")*0.017453293)" | bc -l | awk '{printf "%6.3f", $1}'`

    cp ./base-model.gro ./model/bases/model-${i}.gro

    sed -i "s/XXXXXX/$cos/" ./model/bases/model-${i}.gro
    sed -i "s/YYYYYY/$sen/" ./model/bases/model-${i}.gro

    sed -i "s/ZZZZZZ/$cos1/" ./model/bases/model-${i}.gro
    sed -i "s/KKKKKK/$sen1/" ./model/bases/model-${i}.gro

    echo $angle $angleb $dihedral
    echo $cos $sen $cos1 $sen1

    cat<<EOF > ./model/model-${i}.pml

/cmd.set('bg_rgb',0,u'',0)
set specular,0.2
load ./model/bases/model-${i}.gro, base

show spheres

bond resi 3, resi 1
bond resi 1, resi 4
bond resi 4, resi 5

set_dihedral id 3, id 1, id 4, id 5, $dihedral

EOF
    for ((pol=1;pol<=8;pol++))
    do
	case $pol in
	    1)   color="marine" ;;
	    2)   color="blue" ;;
	    3)   color="palegreen" ;;
	    4)   color="forest" ;;
	    5)   color="paleyellow" ;;
	    6)   color="tvorange" ;;
	    7)   color="tvred" ;;
	    8)   color="violetpurple" ;;
	esac
	
	range=`echo $pol | awk '{print (3*$1)+1"-"(3*$1)+3}'`
	#last=``
	if [ $pol == 1 ]
	then
	    #echo "doing first"
	    cat<<EOF >> ./model/model-${i}.pml

cmd.create("pol${pol}","base",zoom=0)

#alter pol${pol}, resi=str(int(resi)+3) 

wizard pair_fit
refresh_wizard
cmd.edit("(pol${pol}\`3)",None,None,None,pkresi=0,pkbond=0)
cmd.get_wizard().do_pick(0)
cmd.edit("(base\`2)",None,None,None,pkresi=0,pkbond=0)
cmd.get_wizard().do_pick(0)
cmd.get_wizard().fit()
cmd.edit("(pol${pol}\`1)",None,None,None,pkresi=0,pkbond=0)
cmd.get_wizard().do_pick(0)
cmd.edit("(base\`4)",None,None,None,pkresi=0,pkbond=0)
cmd.get_wizard().do_pick(0)
cmd.get_wizard().fit()
cmd.edit("(pol${pol}\`2)",None,None,None,pkresi=0,pkbond=0)
cmd.get_wizard().do_pick(0)
cmd.edit("(base\`5)",None,None,None,pkresi=0,pkbond=0)
cmd.get_wizard().do_pick(0)
cmd.get_wizard().fit()
cmd.set_wizard()


EOF
	else
	    prev=`echo $pol | awk '{print $1-1}' `
	    #echo "doing pol" ${pol}
	    cat<<EOF >> ./model/model-${i}.pml
cmd.create("pol${pol}","pol${prev}",zoom=0)

#alter pol${pol}, resi=str(int(resi)+3)

wizard pair_fit
refresh_wizard
cmd.edit("(pol${pol}\`3)",None,None,None,pkresi=0,pkbond=0)
cmd.get_wizard().do_pick(0)
cmd.edit("(pol${prev}\`2)",None,None,None,pkresi=0,pkbond=0)
cmd.get_wizard().do_pick(0)
cmd.get_wizard().fit()
cmd.edit("(pol${pol}\`1)",None,None,None,pkresi=0,pkbond=0)
cmd.get_wizard().do_pick(0)
cmd.edit("(pol${prev}\`4)",None,None,None,pkresi=0,pkbond=0)
cmd.get_wizard().do_pick(0)
cmd.get_wizard().fit()
cmd.edit("(pol${pol}\`2)",None,None,None,pkresi=0,pkbond=0)
cmd.get_wizard().do_pick(0)
cmd.edit("(pol${prev}\`5)",None,None,None,pkresi=0,pkbond=0)
cmd.get_wizard().do_pick(0)
cmd.get_wizard().fit()
cmd.set_wizard()

EOF
	fi
    done
    cat<<EOF >> ./model/model-${i}.pml

hide spheres
color gray60, base
show spheres, name I and base

color cyan, pol1
color blue, pol2
color palegreen, pol3
color forest, pol4
color paleyellow, pol5
color orange, pol6
color red, pol7
color violet, pol8


show spheres, resi 4 and pol1
show spheres, resi 4 and pol2
show spheres, resi 4 and pol3
show spheres, resi 4 and pol4
show spheres, resi 4 and pol5
show spheres, resi 4 and pol6
show spheres, resi 4 and pol7
show spheres, resi 4 and pol8

set sphere_scale, 5, name I

set_view (\
    -0.509476483,    0.316354811,   -0.800220430,\
    -0.835900426,   -0.402659416,    0.373007774,\
    -0.204213694,    0.858944297,    0.469586849,\
     0.000000000,    0.000000000, -218.631530762,\
   -10.609999657,    2.789999962,    0.000000000,\
   147.842620850,  289.420410156,  -20.000000000 )

EOF
    

done
