# Supplementary material for: Interfacial Dynamics and Growth Modes of β2-Microglobulin Dimers
Source: J Chem Inf Model. 2023 May 3;63(14):4447–57. doi: 10.1021/acs.jcim.3c00399 (PMC10369489; doi:10.1021/acs.jcim.3c00399)
Supplement: Supplementary file 2 — ci3c00399_si_002.zip [file ci3c00399_si_002.zip › Supporting-Information/scripts/create_scripts_polimers.sh]

#!/bin/bash -e
quotevar='"'
#"044" "103" "088" "024" "083" "189" "069" "138" "054" "106" "111" "090" "166" "207" "215" 
for dimer in `awk '{print $1}' ../rank-dim.dat `
do
echo "Doing " $dimer
for rep in 1 2 3
do
folder2save=./poli-pse
#mkdir -p $folder2save/${dimer}_${rep}
#rm -f $folder2save/${dimer}_${rep}_createwrl.pml

loadpath="/home/noliveira/03_B2M/Results/best-dim-anal/poli-anal/average-angles/avg_${dimer}_${rep}-struct.pdb"

#cd $folder2save/${dimer}_${rep}
cat <<EOF > $folder2save/${dimer}_${rep}_createwrl.pml
/cmd.set('bg_rgb',0,u'',0)
set specular,0.2

load $loadpath, ${dimer}_${rep}
sel MonA, res 1-99
sel coreA, res 24-89
sel MonB, res 100-198
sel coreB, res 123-188

util.color_deep("gray90", 'MonA', 0)
util.color_deep("gray30", 'MonB', 0)
cmd.show("surface"   ,"MonA")
cmd.show("surface"   ,"MonB")

EOF
corebn=""
cols=(cyan blue palegreen forest paleyellow orange red violet gray90 gray30)
for pol in `seq 1 30`
do
colindex=$(($pol - 1))
while [ $colindex -gt 9 ]
do
colindex=$(($colindex - 10))
done
col2use=${cols[${colindex}]}
cat <<EOF >> $folder2save/${dimer}_${rep}_createwrl.pml
cmd.create("pol${pol}",str("${dimer}")+"_"+str("${rep}"),zoom=0)
sel coreA${pol}, pol${pol} and res 24-89
sel coreB${pol}, pol${pol} and res 123-188
align coreA${pol}, coreB$corebn
hide everything, pol${pol} and res 1-99

color ${col2use}, pol${pol}
cmd.remove("/pol${pol}//A")
EOF
corebn=$pol
done

cat <<EOF >> $folder2save/${dimer}_${rep}_createwrl.pml
set_view (\
     0.365535885,   -0.893802881,    0.259806991,\
    -0.099118046,   -0.314914674,   -0.943931282,\
     0.925505638,    0.319289982,   -0.203704357,\
     0.000108153,    0.000069782, -563.454589844,\
   112.900505066,   59.185344696,  107.291328430,\
   475.069854736,  651.827270508,  -20.000000000 )

EOF

#pymol $folder2save/${dimer}_${rep}/${dimer}_${rep}_createwrl.pml
sleep 5

done
done
